# Supplementary material for: scFFPE-ATAC enables high-throughput single cell chromatin accessibility profiling in formalin-fixed paraffin-embedded samples
Source: Nat Commun. 2025 Nov 14;16:10022. doi: 10.1038/s41467-025-66170-4 (PMC12618699; doi:10.1038/s41467-025-66170-4)
Supplement: Supplementary file 2 — Supplementary Table 1 [file 41467_2025_66170_MOESM2_ESM.xlsx]

## Sheet: Sheet1
	FFPE Samples	Conditions	Libraty preparation method	Source	Fxiation time in formalin (4%)	Dehydration and xylen treatment	Paraffin embedded time	Storage condition	Input tissue	Input for gradient centrifugation (nuclei or cell number)	After gradient centrifugation (nuclei or cell number)	recovery rate (%) gradient centrifugation	Before pool (nuclei or cell number)	After three ligation (nuclei or cell number)	Recovery rate of split and pool	TrimmedReads	Mapping_rate	Proper_paired	Final reads	Dup_Rate	Total Barcodes	100000>UniqueFrags>500 (number of cell barcodes)	100000>UniqueFrags>1000 (number of cell barcodes)	100000>UniqueFrags>1500	FRiT cutoff (number of cell barcodes)	TSS (number of cell barcodes)	Remove Doublets (number of cell barcodes)	Final cell (number of cell barcodes)
single cell	Mouse FFPE spleen 1	mouse FFPE spleen without reverse crosslinking	scATAC-Seq	mouse spleen	16 hours	70% ethanol (1 hour) -> 95% ethanol (2.5 hours) -> 99,5% ethanol (3,5 hours) -> xylen (4 hours)	5.5 hours in Paraffin at 63 degree	Room temprature 6 months	1-mm punch core	2150000	1350000	0.627907	1000000	173000	0.173	484713113	0.9862	0.9498	146506883	0.53	11985960	42785	6625	1980	43	30(TSS>=4)	30	30
	Mouse FFPE spleen 2	mouse FFPE spleen with reverse crosslinking	scATAC-Seq	mouse spleen	16 hours	70% ethanol (1 hour) -> 95% ethanol (2.5 hours) -> 99,5% ethanol (3,5 hours) -> xylen (4 hours)	5.5 hours in Paraffin at 63 degree	Room temprature 6 months	1-mm punch core	1465000	990000	0.675768	990000	187500	0.189394	610503359	0.9873	0.9616	141601558	0.65	11031252	49088	8740	2687	853	599(TSS>=4)	595	595
	Mouse fresh spleen	mouse Fresh spleen	scATAC-Seq	mouse spleen	NA	NA	NA	NA	fresh tissue	2000000	856000	42.80%	856000	87312	10.2%	197645802	0.9268	0.8478	79700961	0.37	8544832	9738	6395	5368	NA	4844 (TSS>=4)	4843	4843
	Mouse FFPE spleen 3	mouse FFPE spleen with reverse crosslinking	scFFPE-ATAC	mouse spleen	16 hours	70% ethanol (1 hour) -> 95% ethanol (2.5 hours) -> 99,5% ethanol (3,5 hours) -> xylen (4 hours)	5.5 hours in Paraffin at 63 degree	Room temprature 6 months	1-mm punch core	1620000	1050000	0.648148	1000000	110500	0.1105	270000014	0.9426	0.9198	158852885	0.24	16358236	41483	34147	26934	18384	13990 (TSS>=4)	13954	13954
	human lymph node 1 (LN1)	human lymph node 1 (LN1)	scFFPE-ATAC	Lymph node from Neck	24 to 48 hours	70% ethanol (1 hour) -> 95% ethanol (2.5 hours) -> 99,5% ethanol (3,5 hours) -> xylen (4 hours)	5.5 hours in Paraffin at 63 degree	dark and cool cupboard ( U-CAN biobank) 12 years	two 20 µm thick tissue section	≈4327000	2000000	≈46.22%	2000000	330000	0.165	81081047	0.8736	0.8473	28854225	0.41	14131340	NA	17982	NA	17143	12734 (TSS>=3)	12243	12243
	human lymph node 2 (LN2)	human lymph node 2 (LN2)	scFFPE-ATAC	Lymph node from Inguinal	24 to 48 hours	70% ethanol (1 hour) -> 95% ethanol (2.5 hours) -> 99,5% ethanol (3,5 hours) -> xylen (4 hours)	5.5 hours in Paraffin at 63 degree	dark and cool cupboard ( U-CAN biobank) 12 years	two 20 µm thick tissue section							197162221	0.8754	0.8445	69569924	0.42
	human lymph node 3 (LN3)	human lymph node 3 (LN3)	scFFPE-ATAC	Lymph node from Axilla	24 to 48 hours	70% ethanol (1 hour) -> 95% ethanol (2.5 hours) -> 99,5% ethanol (3,5 hours) -> xylen (4 hours)	5.5 hours in Paraffin at 63 degree	dark and cool cupboard ( U-CAN biobank) 11 years	two 20 µm thick tissue section							126697284	0.8814	0.848	45599504	0.42
	human lymph node 4 (LN4)	human lymph node 4 (LN4)	scFFPE-ATAC	Lymph node from Submental	24 to 48 hours	70% ethanol (1 hour) -> 95% ethanol (2.5 hours) -> 99,5% ethanol (3,5 hours) -> xylen (4 hours)	5.5 hours in Paraffin at 63 degree	dark and cool cupboard ( U-CAN biobank) 8 years	two 20 µm thick tissue section							39945129	0.8403	0.8154	14675279	0.36
	tumor center of human lung tumor	tumor center of human lung tumor	scFFPE-ATAC	human lung tumor	16-30 hours	70% ethanol (1 hour) -> 95% ethanol (2.5 hours) -> 99,5% ethanol (3,5 hours) -> xylen (4 hours)	5.5 hours in Paraffin at 63 degree	Room temprature 2 years	1-mm punch core	1364000	400000	0.293255	1000000	225000	0.225	425660899	0.8994	0.8783	76698691	0.67	40051972	NA	27390	NA	18252	14000 (TSS>=4)	11564	11564
	Invasive edge of human lung tumor	Invasive edge of human lung tumor	scFFPE-ATAC	human lung tumor	16-30 hours	70% ethanol (1 hour) -> 95% ethanol (2.5 hours) -> 99,5% ethanol (3,5 hours) -> xylen (4 hours)	5.5 hours in Paraffin at 63 degree	Room temprature 2 years	1-mm punch core	1644000	600000	0.364964				423125024	0.9007	0.8788	128967451	0.52
	patient 1 Primary follicular lymphoma	paired primary and relpase sample patient 1	scFFPE-ATAC	tonsil	24-72 hours	70% ethanol (1 hour) -> 95% ethanol (2.5 hours) -> 99,5% ethanol (3,5 hours) -> xylen (4 hours)	5.5 hours in Paraffin at 63 degree	dark and cool cupboard ( U-CAN biobank) 13 years	one 50 µm thick tissue section	≈3948000	1825000	≈46.22%	1825000	408000	0.223562	23401153	0.8474	0.822	8766955	0.36	68456862	NA	59208	NA	49195	14017(TSS>=4)	13357	13357
	patient 1 relapse diffuse large B cell lymphoma	paired primary and relpase sample patient 1	scFFPE-ATAC	neck	24-72 hours	70% ethanol (1 hour) -> 95% ethanol (2.5 hours) -> 99,5% ethanol (3,5 hours) -> xylen (4 hours)	5.5 hours in Paraffin at 63 degree	dark and cool cupboard ( U-CAN biobank) 6 years	one 50µm thick tissue section	≈3948000	1825000	≈46.22%				44838595	0.8637	0.837	16350109	0.39
	patient 2 Primary follicular lymphoma	paired primary and relpase sample patient 2	scFFPE-ATAC	neck	24-72 hours	70% ethanol (1 hour) -> 95% ethanol (2.5 hours) -> 99,5% ethanol (3,5 hours) -> xylen (4 hours)	5.5 hours in Paraffin at 63 degree	dark and cool cupboard ( U-CAN biobank) 11 years	one 50µm thick tissue section	≈3948000	1825000	≈46.22%				140821861	0.8689	0.8356	51933143	0.4
	patient 2 relapse follicular lymphoma	paired primary and relpase sample patient 2	scFFPE-ATAC	neck	24-72 hours	70% ethanol (1 hour) -> 95% ethanol (2.5 hours) -> 99,5% ethanol (3,5 hours) -> xylen (4 hours)	5.5 hours in Paraffin at 63 degree	dark and cool cupboard ( U-CAN biobank) 9 years	one 50 µm thick tissue section	≈3948000	1825000	≈46.22%				132955269	0.8683	0.8413	51435867	0.37
	Materials	Conditions	methods	Source	Fxiation time in formalin (4%)	Dehydration and xylen treatment	Paraffin embedded time	Storage condition	TotalRawReads	OverallAlignmentRate	FinalMappedReads	FinalMapped%	Duplicate%	Peaks number
Bulk	Mouse FFPE spleen	Bulk-ATAC-without reverse crosslinking-R1	Standard ATAC-Seq	mouse spleen	16 hours	70% ethanol (1 hour) -> 95% ethanol (2.5 hours) -> 99,5% ethanol (3,5 hours) -> xylen (4 hours)	5.5 hours in Paraffin at 63 degree	Room temprature 6 months	46334275	0.9764	21909142	47.28	16.39	32288
	Mouse FFPE spleen	Bulk-ATAC-without reverse crosslinking-R2	Standard ATAC-Seq	mouse spleen	16 hours	70% ethanol (1 hour) -> 95% ethanol (2.5 hours) -> 99,5% ethanol (3,5 hours) -> xylen (4 hours)	5.5 hours in Paraffin at 63 degree	Room temprature 6 months	53277467	0.9752	25068824	47.05	16.48	32736
	Mouse FFPE spleen	Bulk-ATAC-with reverse crosslinking-R1	Standard ATAC-Seq	mouse spleen	16 hours	70% ethanol (1 hour) -> 95% ethanol (2.5 hours) -> 99,5% ethanol (3,5 hours) -> xylen (4 hours)	5.5 hours in Paraffin at 63 degree	Room temprature 6 months	47842044	0.9748	22768344	47.59	24.24	47755
	Mouse FFPE spleen	Bulk-ATAC-with reverse crosslinking-R2	Standard ATAC-Seq	mouse spleen	16 hours	70% ethanol (1 hour) -> 95% ethanol (2.5 hours) -> 99,5% ethanol (3,5 hours) -> xylen (4 hours)	5.5 hours in Paraffin at 63 degree	Room temprature 6 months	46782210	0.9752	22553454	48.21	24.02	47864

## Sheet: Sheet2
				Samples
				Mouse spleen			Input	Recovery
					Classical method		2000000	472000	0.236
					New protocol for frozen	Repliate 1	2000000	978000	0.489
						Repliate 2	2000000	738000	0.369		0.428
						Repliate 3	2000000	852000	0.426
					New protocol for FFPE	Repliate 1	2150000	1350000	0.627907
						Repliate 2	1465000	990000	0.675768
						Repliate 3	1620000	1050000	0.648148
				Human Lymphonoede/Lymphoma	New protocol for FFPE	Repliate 1	1900000	1000000	0.526316
						Repliate 2	1100000	378000	0.343636		0.462242
						Repliate 3	1550000	801000	0.516774
				Human Lung	New protocol for FFPE	Repliate 1	3200000	1000000	0.3125
						Repliate 2
						Repliate 3
					Input	After gradient centrifugation	recovery rate (%) gradient centrifugation	Before pool	After three ligation	Recovery rate of split and pool
				Mouse FFPE spleen 1	2150000	1350000	0.627907	1000000	173000	0.173
				Mouse FFPE spleen 2	1465000	990000	0.675768	990000	187500	0.189394
				Mouse FFPE spleen 3	1620000	1050000	0.648148	1000000	110500	0.1105
				human FFPE lymph node 1-4	≈4327000	2000000	≈46.22%	2000000	330000	0.165
				Human lung FFPE tumro center	1364000	400000	0.293255	1000000	225000	0.225
				Human lung FFPE tumro invasive edge	1644000	600000	0.364964
				Paired human primary and relapse FFPE follicular lymphoma	≈3948000	1825000	≈46.22%	1825000	408000	0.223562
					Input	After gradient centrifugation	recovery rate (%) gradient centrifugation	Before pool	After three ligation	Recovery rate of split and pool
				mouse FFPE spleen without reverse crosslinking	2150000	1350000	0.627907	1000000	173000	0.173
				mouse FFPE spleen with reverse crosslinking	1465000	990000	0.675768	990000	187500	0.189394
				mouse Fresh spleen	2000000	856000	42.80%	856000	171200	0.2
				mouse FFPE spleen with reverse crosslinking	1620000	1050000	0.648148	1000000	110500	0.1105
				human lymph node 1 (LN1)	≈4327000	2000000	≈46.22%	2000000	330000	0.165
				human lymph node 2 (LN2)
				human lymph node 3 (LN3)
				human lymph node 4 (LN4)
				tumor center of human lung tumor	1364000	400000	0.293255	1000000	225000	0.225
				Invasive edge of human lung tumor	1644000	600000	0.364964
				paired primary and relpase sample patient 1	≈3948000	1825000	≈46.22%	1825000	408000	0.223562
				paired primary and relpase sample patient 1	≈3948000	1825000	≈46.22%
				paired primary and relpase sample patient 2	≈3948000	1825000	≈46.22%
				paired primary and relpase sample patient 2	≈3948000	1825000	≈46.22%
