# Supplementary material for: scFFPE-ATAC enables high-throughput single cell chromatin accessibility profiling in formalin-fixed paraffin-embedded samples
Source: Nat Commun. 2025 Nov 14;16:10022. doi: 10.1038/s41467-025-66170-4 (PMC12618699; doi:10.1038/s41467-025-66170-4)
Supplement: Supplementary file 3 — Supplementary Table 2 [file 41467_2025_66170_MOESM3_ESM.xlsx]

## Sheet: Oligo sequence
Oligo Name	Oligo Sequence
FFPE_Tn5_DNA_#01	/5Phos/AGCATTCGAAAAGATGTGTATAAGAGACAG
FFPE_Tn5_DNA_#02	/5Phos/AGCATTCGAATAGATGTGTATAAGAGACAG
FFPE_Tn5_DNA_#03	/5Phos/AGCATTCGAACAGATGTGTATAAGAGACAG
FFPE_Tn5_DNA_#04	/5Phos/AGCATTCGAAGAGATGTGTATAAGAGACAG
FFPE_Tn5_DNA_#05	/5Phos/AGCATTCGATAAGATGTGTATAAGAGACAG
FFPE_Tn5_DNA_#06	/5Phos/AGCATTCGATTAGATGTGTATAAGAGACAG
FFPE_Tn5_DNA_#07	/5Phos/AGCATTCGATCAGATGTGTATAAGAGACAG
FFPE_Tn5_DNA_#08	/5Phos/AGCATTCGATGAGATGTGTATAAGAGACAG
FFPE_Tn5_DNA_#09	/5Phos/AGCATTCGACAAGATGTGTATAAGAGACAG
FFPE_Tn5_DNA_#10	/5Phos/AGCATTCGACTAGATGTGTATAAGAGACAG
FFPE_Tn5_DNA_#11	/5Phos/AGCATTCGACCAGATGTGTATAAGAGACAG
FFPE_Tn5_DNA_#12	/5Phos/AGCATTCGACGAGATGTGTATAAGAGACAG
FFPE_Tn5_DNA_#13	/5Phos/AGCATTCGAGAAGATGTGTATAAGAGACAG
FFPE_Tn5_DNA_#14	/5Phos/AGCATTCGAGTAGATGTGTATAAGAGACAG
FFPE_Tn5_DNA_#15	/5Phos/AGCATTCGAGCAGATGTGTATAAGAGACAG
FFPE_Tn5_DNA_#16	/5Phos/AGCATTCGAGGAGATGTGTATAAGAGACAG
FFPE_Tn5_DNA_#17	/5Phos/AGCATTCGTAAAGATGTGTATAAGAGACAG
FFPE_Tn5_DNA_#18	/5Phos/AGCATTCGTATAGATGTGTATAAGAGACAG
FFPE_Tn5_DNA_#19	/5Phos/AGCATTCGTACAGATGTGTATAAGAGACAG
FFPE_Tn5_DNA_#20	/5Phos/AGCATTCGTAGAGATGTGTATAAGAGACAG
FFPE_Tn5_DNA_#21	/5Phos/AGCATTCGTTAAGATGTGTATAAGAGACAG
FFPE_Tn5_DNA_#22	/5Phos/AGCATTCGTTTAGATGTGTATAAGAGACAG
FFPE_Tn5_DNA_#23	/5Phos/AGCATTCGTTCAGATGTGTATAAGAGACAG
FFPE_Tn5_DNA_#24	/5Phos/AGCATTCGTTGAGATGTGTATAAGAGACAG
FFPE_Tn5_DNA_#25	/5Phos/AGCATTCGTCAAGATGTGTATAAGAGACAG
FFPE_Tn5_DNA_#26	/5Phos/AGCATTCGTCTAGATGTGTATAAGAGACAG
FFPE_Tn5_DNA_#27	/5Phos/AGCATTCGTCCAGATGTGTATAAGAGACAG
FFPE_Tn5_DNA_#28	/5Phos/AGCATTCGTCGAGATGTGTATAAGAGACAG
FFPE_Tn5_DNA_#29	/5Phos/AGCATTCGTGAAGATGTGTATAAGAGACAG
FFPE_Tn5_DNA_#30	/5Phos/AGCATTCGTGTAGATGTGTATAAGAGACAG
FFPE_Tn5_DNA_#31	/5Phos/AGCATTCGTGCAGATGTGTATAAGAGACAG
FFPE_Tn5_DNA_#32	/5Phos/AGCATTCGTGGAGATGTGTATAAGAGACAG
FFPE_Tn5_DNA_#33	/5Phos/AGCATTCGCAAAGATGTGTATAAGAGACAG
FFPE_Tn5_DNA_#34	/5Phos/AGCATTCGCATAGATGTGTATAAGAGACAG
FFPE_Tn5_DNA_#35	/5Phos/AGCATTCGCACAGATGTGTATAAGAGACAG
FFPE_Tn5_DNA_#36	/5Phos/AGCATTCGCAGAGATGTGTATAAGAGACAG
FFPE_Tn5_DNA_#37	/5Phos/AGCATTCGCTAAGATGTGTATAAGAGACAG
FFPE_Tn5_DNA_#38	/5Phos/AGCATTCGCTTAGATGTGTATAAGAGACAG
FFPE_Tn5_DNA_#39	/5Phos/AGCATTCGCTCAGATGTGTATAAGAGACAG
FFPE_Tn5_DNA_#40	/5Phos/AGCATTCGCTGAGATGTGTATAAGAGACAG
FFPE_Tn5_DNA_#41	/5Phos/AGCATTCGCCAAGATGTGTATAAGAGACAG
FFPE_Tn5_DNA_#42	/5Phos/AGCATTCGCCTAGATGTGTATAAGAGACAG
FFPE_Tn5_DNA_#43	/5Phos/AGCATTCGCCCAGATGTGTATAAGAGACAG
FFPE_Tn5_DNA_#44	/5Phos/AGCATTCGCCGAGATGTGTATAAGAGACAG
FFPE_Tn5_DNA_#45	/5Phos/AGCATTCGCGAAGATGTGTATAAGAGACAG
FFPE_Tn5_DNA_#46	/5Phos/AGCATTCGCGTAGATGTGTATAAGAGACAG
FFPE_Tn5_DNA_#47	/5Phos/AGCATTCGCGCAGATGTGTATAAGAGACAG
FFPE_Tn5_DNA_#48	/5Phos/AGCATTCGCGGAGATGTGTATAAGAGACAG
FFPE_Tn5_DNA_#49	/5Phos/AGCATTCGGAAAGATGTGTATAAGAGACAG
FFPE_Tn5_DNA_#50	/5Phos/AGCATTCGGATAGATGTGTATAAGAGACAG
FFPE_Tn5_DNA_#51	/5Phos/AGCATTCGGACAGATGTGTATAAGAGACAG
FFPE_Tn5_DNA_#52	/5Phos/AGCATTCGGAGAGATGTGTATAAGAGACAG
FFPE_Tn5_DNA_#53	/5Phos/AGCATTCGGTAAGATGTGTATAAGAGACAG
FFPE_Tn5_DNA_#54	/5Phos/AGCATTCGGTTAGATGTGTATAAGAGACAG
FFPE_Tn5_DNA_#55	/5Phos/AGCATTCGGTCAGATGTGTATAAGAGACAG
FFPE_Tn5_DNA_#56	/5Phos/AGCATTCGGTGAGATGTGTATAAGAGACAG
FFPE_Tn5_DNA_#57	/5Phos/AGCATTCGGCAAGATGTGTATAAGAGACAG
FFPE_Tn5_DNA_#58	/5Phos/AGCATTCGGCTAGATGTGTATAAGAGACAG
FFPE_Tn5_DNA_#59	/5Phos/AGCATTCGGCCAGATGTGTATAAGAGACAG
FFPE_Tn5_DNA_#60	/5Phos/AGCATTCGGCGAGATGTGTATAAGAGACAG
FFPE_Tn5_DNA_#61	/5Phos/AGCATTCGGGAAGATGTGTATAAGAGACAG
FFPE_Tn5_DNA_#62	/5Phos/AGCATTCGGGTAGATGTGTATAAGAGACAG
FFPE_Tn5_DNA_#63	/5Phos/AGCATTCGGGCAGATGTGTATAAGAGACAG
FFPE_Tn5_DNA_#64	/5Phos/AGCATTCGGGGAGATGTGTATAAGAGACAG
ME_bottom	5'- /5Phos/CTGTCTCTTATACACATCT
ME_bottom_blocked	5'- /5Phos/CTGTCTCTTATACACATCT/ddC/ -3'
Tn5-ME-A	5′-TCGTCGGCAGCGTCAGATGTGTATAAGAGACAG-3′
Tn5-ME-B	5′-GTCTCGTGGGCTCGGAGATGTGTATAAGAGACAG-3′
Linker-Ligation1	CGAATGCTCGTGGAT
Linker-Ligation2	GGTCTGAGCGAATCC
Linker-Ligation3	AGTCGTACCGGCCAC
Blocker-Ligation1	ATCCACGAGCATTCG
Blocker-Ligation2	GGATTCGCTCAGACC
Terminator_Ligation3	GTGGCCGGTACGACT
FirstStrand_cDNA	TCGTCGGCAGCGTCAGATGTGTATAAGAGACAGNNNNNNNN
Primer_i501	AATGATACGGCGACCACCGAGATCTACACTAGATCGCTCGTCGGCAGCGTC
Primer_i502	AATGATACGGCGACCACCGAGATCTACACCTCTCTATTCGTCGGCAGCGTC
Primer_i503	AATGATACGGCGACCACCGAGATCTACACTATCCTCTTCGTCGGCAGCGTC
Primer_i504	AATGATACGGCGACCACCGAGATCTACACAGAGTAGATCGTCGGCAGCGTC
Primer_i701	CAAGCAGAAGACGGCATACGAGATTCGCCTTAGTGACTGGAGTTCAGACGTGTGCTCTTCCGATC
Primer_i702	CAAGCAGAAGACGGCATACGAGATCTAGTACGGTGACTGGAGTTCAGACGTGTGCTCTTCCGATC
Primer_i703	CAAGCAGAAGACGGCATACGAGATTTCTGCCTGTGACTGGAGTTCAGACGTGTGCTCTTCCGATC
Primer_i704	CAAGCAGAAGACGGCATACGAGATGCTCAGGAGTGACTGGAGTTCAGACGTGTGCTCTTCCGATC
Ligation1_#01	/5Phos/CTCAGACCAAACCGGATCCACG
Ligation1_#02	/5Phos/CTCAGACCAAACGTCATCCACG
Ligation1_#03	/5Phos/CTCAGACCAAAGATGATCCACG
Ligation1_#04	/5Phos/CTCAGACCAAATCCAATCCACG
Ligation1_#05	/5Phos/CTCAGACCAAATGAGATCCACG
Ligation1_#06	/5Phos/CTCAGACCAACACTGATCCACG
Ligation1_#07	/5Phos/CTCAGACCAACGTTTATCCACG
Ligation1_#08	/5Phos/CTCAGACCAAGAAGCATCCACG
Ligation1_#09	/5Phos/CTCAGACCAAGCCCTATCCACG
Ligation1_#10	/5Phos/CTCAGACCAAGCTACATCCACG
Ligation1_#11	/5Phos/CTCAGACCAATCTTGATCCACG
Ligation1_#12	/5Phos/CTCAGACCACAACACATCCACG
Ligation1_#13	/5Phos/CTCAGACCACAGTATATCCACG
Ligation1_#14	/5Phos/CTCAGACCACCAAGTATCCACG
Ligation1_#15	/5Phos/CTCAGACCACCCTAAATCCACG
Ligation1_#16	/5Phos/CTCAGACCACCCTTTATCCACG
Ligation1_#17	/5Phos/CTCAGACCACCTCTCATCCACG
Ligation1_#18	/5Phos/CTCAGACCACGATTGATCCACG
Ligation1_#19	/5Phos/CTCAGACCACGCAGAATCCACG
Ligation1_#20	/5Phos/CTCAGACCACGTAAAATCCACG
Ligation1_#21	/5Phos/CTCAGACCACTACCTATCCACG
Ligation1_#22	/5Phos/CTCAGACCACTCGGTATCCACG
Ligation1_#23	/5Phos/CTCAGACCACTGTCGATCCACG
Ligation1_#24	/5Phos/CTCAGACCACTTATGATCCACG
Ligation1_#25	/5Phos/CTCAGACCAGAAAGGATCCACG
Ligation1_#26	/5Phos/CTCAGACCAGAATCTATCCACG
Ligation1_#27	/5Phos/CTCAGACCAGACATAATCCACG
Ligation1_#28	/5Phos/CTCAGACCAGAGACCATCCACG
Ligation1_#29	/5Phos/CTCAGACCAGCCCAAATCCACG
Ligation1_#30	/5Phos/CTCAGACCAGCTATTATCCACG
Ligation1_#31	/5Phos/CTCAGACCAGGAGGTATCCACG
Ligation1_#32	/5Phos/CTCAGACCAGGGCTTATCCACG
Ligation1_#33	/5Phos/CTCAGACCAGGTGTAATCCACG
Ligation1_#34	/5Phos/CTCAGACCAGTGCTCATCCACG
Ligation1_#35	/5Phos/CTCAGACCAGTGGGAATCCACG
Ligation1_#36	/5Phos/CTCAGACCAGTTACGATCCACG
Ligation1_#37	/5Phos/CTCAGACCATAAGGGATCCACG
Ligation1_#38	/5Phos/CTCAGACCATCATTCATCCACG
Ligation1_#39	/5Phos/CTCAGACCATGGAACATCCACG
Ligation1_#40	/5Phos/CTCAGACCATGTGCCATCCACG
Ligation1_#41	/5Phos/CTCAGACCATTCACCATCCACG
Ligation1_#42	/5Phos/CTCAGACCATTCGAGATCCACG
Ligation1_#43	/5Phos/CTCAGACCCAAGCCTATCCACG
Ligation1_#44	/5Phos/CTCAGACCCACAAGGATCCACG
Ligation1_#45	/5Phos/CTCAGACCCACCTTAATCCACG
Ligation1_#46	/5Phos/CTCAGACCCAGAGTGATCCACG
Ligation1_#47	/5Phos/CTCAGACCCAGCGAAATCCACG
Ligation1_#48	/5Phos/CTCAGACCCAGGTCAATCCACG
Ligation1_#49	/5Phos/CTCAGACCCATAACTATCCACG
Ligation1_#50	/5Phos/CTCAGACCCATATCGATCCACG
Ligation1_#51	/5Phos/CTCAGACCCATCGATATCCACG
Ligation1_#52	/5Phos/CTCAGACCCATTACAATCCACG
Ligation1_#53	/5Phos/CTCAGACCCATTTCCATCCACG
Ligation1_#54	/5Phos/CTCAGACCCCAAATGATCCACG
Ligation1_#55	/5Phos/CTCAGACCCCACTTGATCCACG
Ligation1_#56	/5Phos/CTCAGACCCCGGATAATCCACG
Ligation1_#57	/5Phos/CTCAGACCCCGGTTTATCCACG
Ligation1_#58	/5Phos/CTCAGACCCCTAAGAATCCACG
Ligation1_#59	/5Phos/CTCAGACCCCTAGTCATCCACG
Ligation1_#60	/5Phos/CTCAGACCCCTGCAAATCCACG
Ligation1_#61	/5Phos/CTCAGACCCGACGTTATCCACG
Ligation1_#62	/5Phos/CTCAGACCCGAGTAAATCCACG
Ligation1_#63	/5Phos/CTCAGACCCGATTATATCCACG
Ligation1_#64	/5Phos/CTCAGACCCGTAGCAATCCACG
Ligation1_#65	/5Phos/CTCAGACCCGTCTGAATCCACG
Ligation1_#66	/5Phos/CTCAGACCCTACAGCATCCACG
Ligation1_#67	/5Phos/CTCAGACCCTCAATAATCCACG
Ligation1_#68	/5Phos/CTCAGACCCTCGTTGATCCACG
Ligation1_#69	/5Phos/CTCAGACCCTCTACGATCCACG
Ligation1_#70	/5Phos/CTCAGACCCTTGGGTATCCACG
Ligation1_#71	/5Phos/CTCAGACCGAAACTCATCCACG
Ligation1_#72	/5Phos/CTCAGACCGACTGTCATCCACG
Ligation1_#73	/5Phos/CTCAGACCGATACAGATCCACG
Ligation1_#74	/5Phos/CTCAGACCGCGATCAATCCACG
Ligation1_#75	/5Phos/CTCAGACCGCGTACTATCCACG
Ligation1_#76	/5Phos/CTCAGACCGCTCGAAATCCACG
Ligation1_#77	/5Phos/CTCAGACCGGAAGAAATCCACG
Ligation1_#78	/5Phos/CTCAGACCGGAGATTATCCACG
Ligation1_#79	/5Phos/CTCAGACCGGGCTAAATCCACG
Ligation1_#80	/5Phos/CTCAGACCGGGTATGATCCACG
Ligation1_#81	/5Phos/CTCAGACCGGTAACCATCCACG
Ligation1_#82	/5Phos/CTCAGACCGGTAGTGATCCACG
Ligation1_#83	/5Phos/CTCAGACCGGTGAAAATCCACG
Ligation1_#84	/5Phos/CTCAGACCGTAATCGATCCACG
Ligation1_#85	/5Phos/CTCAGACCGTATAAGATCCACG
Ligation1_#86	/5Phos/CTCAGACCGTCAGACATCCACG
Ligation1_#87	/5Phos/CTCAGACCGTCCCTTATCCACG
Ligation1_#88	/5Phos/CTCAGACCGTGCCATATCCACG
Ligation1_#89	/5Phos/CTCAGACCGTGGTCTATCCACG
Ligation1_#90	/5Phos/CTCAGACCGTTCTCCATCCACG
Ligation1_#91	/5Phos/CTCAGACCGTTGCTTATCCACG
Ligation1_#92	/5Phos/CTCAGACCTACCCGAATCCACG
Ligation1_#93	/5Phos/CTCAGACCTAGACGAATCCACG
Ligation1_#94	/5Phos/CTCAGACCTAGTCACATCCACG
Ligation1_#95	/5Phos/CTCAGACCTCACATCATCCACG
Ligation1_#96	/5Phos/CTCAGACCTCAGCTGATCCACG
Ligation2_#01	/5Phos/GTACGACTAAACCGGGGATTCG
Ligation2_#02	/5Phos/GTACGACTAAACGTCGGATTCG
Ligation2_#03	/5Phos/GTACGACTAAAGATGGGATTCG
Ligation2_#04	/5Phos/GTACGACTAAATCCAGGATTCG
Ligation2_#05	/5Phos/GTACGACTAAATGAGGGATTCG
Ligation2_#06	/5Phos/GTACGACTAACACTGGGATTCG
Ligation2_#07	/5Phos/GTACGACTAACGTTTGGATTCG
Ligation2_#08	/5Phos/GTACGACTAAGAAGCGGATTCG
Ligation2_#09	/5Phos/GTACGACTAAGCCCTGGATTCG
Ligation2_#10	/5Phos/GTACGACTAAGCTACGGATTCG
Ligation2_#11	/5Phos/GTACGACTAATCTTGGGATTCG
Ligation2_#12	/5Phos/GTACGACTACAACACGGATTCG
Ligation2_#13	/5Phos/GTACGACTACAGTATGGATTCG
Ligation2_#14	/5Phos/GTACGACTACCAAGTGGATTCG
Ligation2_#15	/5Phos/GTACGACTACCCTAAGGATTCG
Ligation2_#16	/5Phos/GTACGACTACCCTTTGGATTCG
Ligation2_#17	/5Phos/GTACGACTACCTCTCGGATTCG
Ligation2_#18	/5Phos/GTACGACTACGATTGGGATTCG
Ligation2_#19	/5Phos/GTACGACTACGCAGAGGATTCG
Ligation2_#20	/5Phos/GTACGACTACGTAAAGGATTCG
Ligation2_#21	/5Phos/GTACGACTACTACCTGGATTCG
Ligation2_#22	/5Phos/GTACGACTACTCGGTGGATTCG
Ligation2_#23	/5Phos/GTACGACTACTGTCGGGATTCG
Ligation2_#24	/5Phos/GTACGACTACTTATGGGATTCG
Ligation2_#25	/5Phos/GTACGACTAGAAAGGGGATTCG
Ligation2_#26	/5Phos/GTACGACTAGAATCTGGATTCG
Ligation2_#27	/5Phos/GTACGACTAGACATAGGATTCG
Ligation2_#28	/5Phos/GTACGACTAGAGACCGGATTCG
Ligation2_#29	/5Phos/GTACGACTAGCCCAAGGATTCG
Ligation2_#30	/5Phos/GTACGACTAGCTATTGGATTCG
Ligation2_#31	/5Phos/GTACGACTAGGAGGTGGATTCG
Ligation2_#32	/5Phos/GTACGACTAGGGCTTGGATTCG
Ligation2_#33	/5Phos/GTACGACTAGGTGTAGGATTCG
Ligation2_#34	/5Phos/GTACGACTAGTGCTCGGATTCG
Ligation2_#35	/5Phos/GTACGACTAGTGGGAGGATTCG
Ligation2_#36	/5Phos/GTACGACTAGTTACGGGATTCG
Ligation2_#37	/5Phos/GTACGACTATAAGGGGGATTCG
Ligation2_#38	/5Phos/GTACGACTATCATTCGGATTCG
Ligation2_#39	/5Phos/GTACGACTATGGAACGGATTCG
Ligation2_#40	/5Phos/GTACGACTATGTGCCGGATTCG
Ligation2_#41	/5Phos/GTACGACTATTCACCGGATTCG
Ligation2_#42	/5Phos/GTACGACTATTCGAGGGATTCG
Ligation2_#43	/5Phos/GTACGACTCAAGCCTGGATTCG
Ligation2_#44	/5Phos/GTACGACTCACAAGGGGATTCG
Ligation2_#45	/5Phos/GTACGACTCACCTTAGGATTCG
Ligation2_#46	/5Phos/GTACGACTCAGAGTGGGATTCG
Ligation2_#47	/5Phos/GTACGACTCAGCGAAGGATTCG
Ligation2_#48	/5Phos/GTACGACTCAGGTCAGGATTCG
Ligation2_#49	/5Phos/GTACGACTCATAACTGGATTCG
Ligation2_#50	/5Phos/GTACGACTCATATCGGGATTCG
Ligation2_#51	/5Phos/GTACGACTCATCGATGGATTCG
Ligation2_#52	/5Phos/GTACGACTCATTACAGGATTCG
Ligation2_#53	/5Phos/GTACGACTCATTTCCGGATTCG
Ligation2_#54	/5Phos/GTACGACTCCAAATGGGATTCG
Ligation2_#55	/5Phos/GTACGACTCCACTTGGGATTCG
Ligation2_#56	/5Phos/GTACGACTCCGGATAGGATTCG
Ligation2_#57	/5Phos/GTACGACTCCGGTTTGGATTCG
Ligation2_#58	/5Phos/GTACGACTCCTAAGAGGATTCG
Ligation2_#59	/5Phos/GTACGACTCCTAGTCGGATTCG
Ligation2_#60	/5Phos/GTACGACTCCTGCAAGGATTCG
Ligation2_#61	/5Phos/GTACGACTCGACGTTGGATTCG
Ligation2_#62	/5Phos/GTACGACTCGAGTAAGGATTCG
Ligation2_#63	/5Phos/GTACGACTCGATTATGGATTCG
Ligation2_#64	/5Phos/GTACGACTCGTAGCAGGATTCG
Ligation2_#65	/5Phos/GTACGACTCGTCTGAGGATTCG
Ligation2_#66	/5Phos/GTACGACTCTACAGCGGATTCG
Ligation2_#67	/5Phos/GTACGACTCTCAATAGGATTCG
Ligation2_#68	/5Phos/GTACGACTCTCGTTGGGATTCG
Ligation2_#69	/5Phos/GTACGACTCTCTACGGGATTCG
Ligation2_#70	/5Phos/GTACGACTCTTGGGTGGATTCG
Ligation2_#71	/5Phos/GTACGACTGAAACTCGGATTCG
Ligation2_#72	/5Phos/GTACGACTGACTGTCGGATTCG
Ligation2_#73	/5Phos/GTACGACTGATACAGGGATTCG
Ligation2_#74	/5Phos/GTACGACTGCGATCAGGATTCG
Ligation2_#75	/5Phos/GTACGACTGCGTACTGGATTCG
Ligation2_#76	/5Phos/GTACGACTGCTCGAAGGATTCG
Ligation2_#77	/5Phos/GTACGACTGGAAGAAGGATTCG
Ligation2_#78	/5Phos/GTACGACTGGAGATTGGATTCG
Ligation2_#79	/5Phos/GTACGACTGGGCTAAGGATTCG
Ligation2_#80	/5Phos/GTACGACTGGGTATGGGATTCG
Ligation2_#81	/5Phos/GTACGACTGGTAACCGGATTCG
Ligation2_#82	/5Phos/GTACGACTGGTAGTGGGATTCG
Ligation2_#83	/5Phos/GTACGACTGGTGAAAGGATTCG
Ligation2_#84	/5Phos/GTACGACTGTAATCGGGATTCG
Ligation2_#85	/5Phos/GTACGACTGTATAAGGGATTCG
Ligation2_#86	/5Phos/GTACGACTGTCAGACGGATTCG
Ligation2_#87	/5Phos/GTACGACTGTCCCTTGGATTCG
Ligation2_#88	/5Phos/GTACGACTGTGCCATGGATTCG
Ligation2_#89	/5Phos/GTACGACTGTGGTCTGGATTCG
Ligation2_#90	/5Phos/GTACGACTGTTCTCCGGATTCG
Ligation2_#91	/5Phos/GTACGACTGTTGCTTGGATTCG
Ligation2_#92	/5Phos/GTACGACTTACCCGAGGATTCG
Ligation2_#93	/5Phos/GTACGACTTAGACGAGGATTCG
Ligation2_#94	/5Phos/GTACGACTTAGTCACGGATTCG
Ligation2_#95	/5Phos/GTACGACTTCACATCGGATTCG
Ligation2_#96	/5Phos/GTACGACTTCAGCTGGGATTCG
With_T7_promoter_Ligation3_#01	CATGAGATTAATACGACTCACTATAGGGAGACAGACGTGTGCTCTTCCGATCTAAACCGGGTGGCCG
With_T7_promoter_Ligation3_#02	CATGAGATTAATACGACTCACTATAGGGAGACAGACGTGTGCTCTTCCGATCTAAACGTCGTGGCCG
With_T7_promoter_Ligation3_#03	CATGAGATTAATACGACTCACTATAGGGAGACAGACGTGTGCTCTTCCGATCTAAAGATGGTGGCCG
With_T7_promoter_Ligation3_#04	CATGAGATTAATACGACTCACTATAGGGAGACAGACGTGTGCTCTTCCGATCTAAATCCANGTGGCCG
With_T7_promoter_Ligation3_#05	CATGAGATTAATACGACTCACTATAGGGAGACAGACGTGTGCTCTTCCGATCTAAATGAGNGTGGCCG
With_T7_promoter_Ligation3_#06	CATGAGATTAATACGACTCACTATAGGGAGACAGACGTGTGCTCTTCCGATCTAACACTGNGTGGCCG
With_T7_promoter_Ligation3_#07	CATGAGATTAATACGACTCACTATAGGGAGACAGACGTGTGCTCTTCCGATCTAACGTTTNNGTGGCCG
With_T7_promoter_Ligation3_#08	CATGAGATTAATACGACTCACTATAGGGAGACAGACGTGTGCTCTTCCGATCTAAGAAGCNNGTGGCCG
With_T7_promoter_Ligation3_#09	CATGAGATTAATACGACTCACTATAGGGAGACAGACGTGTGCTCTTCCGATCTAAGCCCTNNGTGGCCG
With_T7_promoter_Ligation3_#10	CATGAGATTAATACGACTCACTATAGGGAGACAGACGTGTGCTCTTCCGATCTAAGCTACNNNGTGGCCG
With_T7_promoter_Ligation3_#11	CATGAGATTAATACGACTCACTATAGGGAGACAGACGTGTGCTCTTCCGATCTAATCTTGNNNGTGGCCG
With_T7_promoter_Ligation3_#12	CATGAGATTAATACGACTCACTATAGGGAGACAGACGTGTGCTCTTCCGATCTACAACACNNNGTGGCCG
With_T7_promoter_Ligation3_#13	CATGAGATTAATACGACTCACTATAGGGAGACAGACGTGTGCTCTTCCGATCTACAGTATGTGGCCG
With_T7_promoter_Ligation3_#14	CATGAGATTAATACGACTCACTATAGGGAGACAGACGTGTGCTCTTCCGATCTACCAAGTGTGGCCG
With_T7_promoter_Ligation3_#15	CATGAGATTAATACGACTCACTATAGGGAGACAGACGTGTGCTCTTCCGATCTACCCTAAGTGGCCG
With_T7_promoter_Ligation3_#16	CATGAGATTAATACGACTCACTATAGGGAGACAGACGTGTGCTCTTCCGATCTACCCTTTNGTGGCCG
With_T7_promoter_Ligation3_#17	CATGAGATTAATACGACTCACTATAGGGAGACAGACGTGTGCTCTTCCGATCTACCTCTCNGTGGCCG
With_T7_promoter_Ligation3_#18	CATGAGATTAATACGACTCACTATAGGGAGACAGACGTGTGCTCTTCCGATCTACGATTGNGTGGCCG
With_T7_promoter_Ligation3_#19	CATGAGATTAATACGACTCACTATAGGGAGACAGACGTGTGCTCTTCCGATCTACGCAGANNGTGGCCG
With_T7_promoter_Ligation3_#20	CATGAGATTAATACGACTCACTATAGGGAGACAGACGTGTGCTCTTCCGATCTACGTAAANNGTGGCCG
With_T7_promoter_Ligation3_#21	CATGAGATTAATACGACTCACTATAGGGAGACAGACGTGTGCTCTTCCGATCTACTACCTNNGTGGCCG
With_T7_promoter_Ligation3_#22	CATGAGATTAATACGACTCACTATAGGGAGACAGACGTGTGCTCTTCCGATCTACTCGGTNNNGTGGCCG
With_T7_promoter_Ligation3_#23	CATGAGATTAATACGACTCACTATAGGGAGACAGACGTGTGCTCTTCCGATCTACTGTCGNNNGTGGCCG
With_T7_promoter_Ligation3_#24	CATGAGATTAATACGACTCACTATAGGGAGACAGACGTGTGCTCTTCCGATCTACTTATGNNNGTGGCCG
With_T7_promoter_Ligation3_#25	CATGAGATTAATACGACTCACTATAGGGAGACAGACGTGTGCTCTTCCGATCTAGAAAGGGTGGCCG
With_T7_promoter_Ligation3_#26	CATGAGATTAATACGACTCACTATAGGGAGACAGACGTGTGCTCTTCCGATCTAGAATCTGTGGCCG
With_T7_promoter_Ligation3_#27	CATGAGATTAATACGACTCACTATAGGGAGACAGACGTGTGCTCTTCCGATCTAGACATAGTGGCCG
With_T7_promoter_Ligation3_#28	CATGAGATTAATACGACTCACTATAGGGAGACAGACGTGTGCTCTTCCGATCTAGAGACCNGTGGCCG
With_T7_promoter_Ligation3_#29	CATGAGATTAATACGACTCACTATAGGGAGACAGACGTGTGCTCTTCCGATCTAGCCCAANGTGGCCG
With_T7_promoter_Ligation3_#30	CATGAGATTAATACGACTCACTATAGGGAGACAGACGTGTGCTCTTCCGATCTAGCTATTNGTGGCCG
With_T7_promoter_Ligation3_#31	CATGAGATTAATACGACTCACTATAGGGAGACAGACGTGTGCTCTTCCGATCTAGGAGGTNNGTGGCCG
With_T7_promoter_Ligation3_#32	CATGAGATTAATACGACTCACTATAGGGAGACAGACGTGTGCTCTTCCGATCTAGGGCTTNNGTGGCCG
With_T7_promoter_Ligation3_#33	CATGAGATTAATACGACTCACTATAGGGAGACAGACGTGTGCTCTTCCGATCTAGGTGTANNGTGGCCG
With_T7_promoter_Ligation3_#34	CATGAGATTAATACGACTCACTATAGGGAGACAGACGTGTGCTCTTCCGATCTAGTGCTCNNNGTGGCCG
With_T7_promoter_Ligation3_#35	CATGAGATTAATACGACTCACTATAGGGAGACAGACGTGTGCTCTTCCGATCTAGTGGGANNNGTGGCCG
With_T7_promoter_Ligation3_#36	CATGAGATTAATACGACTCACTATAGGGAGACAGACGTGTGCTCTTCCGATCTAGTTACGNNNGTGGCCG
With_T7_promoter_Ligation3_#37	CATGAGATTAATACGACTCACTATAGGGAGACAGACGTGTGCTCTTCCGATCTATAAGGGGTGGCCG
With_T7_promoter_Ligation3_#38	CATGAGATTAATACGACTCACTATAGGGAGACAGACGTGTGCTCTTCCGATCTATCATTCGTGGCCG
With_T7_promoter_Ligation3_#39	CATGAGATTAATACGACTCACTATAGGGAGACAGACGTGTGCTCTTCCGATCTATGGAACGTGGCCG
With_T7_promoter_Ligation3_#40	CATGAGATTAATACGACTCACTATAGGGAGACAGACGTGTGCTCTTCCGATCTATGTGCCNGTGGCCG
With_T7_promoter_Ligation3_#41	CATGAGATTAATACGACTCACTATAGGGAGACAGACGTGTGCTCTTCCGATCTATTCACCNGTGGCCG
With_T7_promoter_Ligation3_#42	CATGAGATTAATACGACTCACTATAGGGAGACAGACGTGTGCTCTTCCGATCTATTCGAGNGTGGCCG
With_T7_promoter_Ligation3_#43	CATGAGATTAATACGACTCACTATAGGGAGACAGACGTGTGCTCTTCCGATCTCAAGCCTNNGTGGCCG
With_T7_promoter_Ligation3_#44	CATGAGATTAATACGACTCACTATAGGGAGACAGACGTGTGCTCTTCCGATCTCACAAGGNNGTGGCCG
With_T7_promoter_Ligation3_#45	CATGAGATTAATACGACTCACTATAGGGAGACAGACGTGTGCTCTTCCGATCTCACCTTANNGTGGCCG
With_T7_promoter_Ligation3_#46	CATGAGATTAATACGACTCACTATAGGGAGACAGACGTGTGCTCTTCCGATCTCAGAGTGNNNGTGGCCG
With_T7_promoter_Ligation3_#47	CATGAGATTAATACGACTCACTATAGGGAGACAGACGTGTGCTCTTCCGATCTCAGCGAANNNGTGGCCG
With_T7_promoter_Ligation3_#48	CATGAGATTAATACGACTCACTATAGGGAGACAGACGTGTGCTCTTCCGATCTCAGGTCANNNGTGGCCG
With_T7_promoter_Ligation3_#49	CATGAGATTAATACGACTCACTATAGGGAGACAGACGTGTGCTCTTCCGATCTCATAACTGTGGCCG
With_T7_promoter_Ligation3_#50	CATGAGATTAATACGACTCACTATAGGGAGACAGACGTGTGCTCTTCCGATCTCATATCGGTGGCCG
With_T7_promoter_Ligation3_#51	CATGAGATTAATACGACTCACTATAGGGAGACAGACGTGTGCTCTTCCGATCTCATCGATGTGGCCG
With_T7_promoter_Ligation3_#52	CATGAGATTAATACGACTCACTATAGGGAGACAGACGTGTGCTCTTCCGATCTCATTACANGTGGCCG
With_T7_promoter_Ligation3_#53	CATGAGATTAATACGACTCACTATAGGGAGACAGACGTGTGCTCTTCCGATCTCATTTCCNGTGGCCG
With_T7_promoter_Ligation3_#54	CATGAGATTAATACGACTCACTATAGGGAGACAGACGTGTGCTCTTCCGATCTCCAAATGNGTGGCCG
With_T7_promoter_Ligation3_#55	CATGAGATTAATACGACTCACTATAGGGAGACAGACGTGTGCTCTTCCGATCTCCACTTGNNGTGGCCG
With_T7_promoter_Ligation3_#56	CATGAGATTAATACGACTCACTATAGGGAGACAGACGTGTGCTCTTCCGATCTCCGGATANNGTGGCCG
With_T7_promoter_Ligation3_#57	CATGAGATTAATACGACTCACTATAGGGAGACAGACGTGTGCTCTTCCGATCTCCGGTTTNNGTGGCCG
With_T7_promoter_Ligation3_#58	CATGAGATTAATACGACTCACTATAGGGAGACAGACGTGTGCTCTTCCGATCTCCTAAGANNNGTGGCCG
With_T7_promoter_Ligation3_#59	CATGAGATTAATACGACTCACTATAGGGAGACAGACGTGTGCTCTTCCGATCTCCTAGTCNNNGTGGCCG
With_T7_promoter_Ligation3_#60	CATGAGATTAATACGACTCACTATAGGGAGACAGACGTGTGCTCTTCCGATCTCCTGCAANNNGTGGCCG
With_T7_promoter_Ligation3_#61	CATGAGATTAATACGACTCACTATAGGGAGACAGACGTGTGCTCTTCCGATCTCGACGTTGTGGCCG
With_T7_promoter_Ligation3_#62	CATGAGATTAATACGACTCACTATAGGGAGACAGACGTGTGCTCTTCCGATCTCGAGTAAGTGGCCG
With_T7_promoter_Ligation3_#63	CATGAGATTAATACGACTCACTATAGGGAGACAGACGTGTGCTCTTCCGATCTCGATTATGTGGCCG
With_T7_promoter_Ligation3_#64	CATGAGATTAATACGACTCACTATAGGGAGACAGACGTGTGCTCTTCCGATCTCGTAGCANGTGGCCG
With_T7_promoter_Ligation3_#65	CATGAGATTAATACGACTCACTATAGGGAGACAGACGTGTGCTCTTCCGATCTCGTCTGANGTGGCCG
With_T7_promoter_Ligation3_#66	CATGAGATTAATACGACTCACTATAGGGAGACAGACGTGTGCTCTTCCGATCTCTACAGCNGTGGCCG
With_T7_promoter_Ligation3_#67	CATGAGATTAATACGACTCACTATAGGGAGACAGACGTGTGCTCTTCCGATCTCTCAATANNGTGGCCG
With_T7_promoter_Ligation3_#68	CATGAGATTAATACGACTCACTATAGGGAGACAGACGTGTGCTCTTCCGATCTCTCGTTGNNGTGGCCG
With_T7_promoter_Ligation3_#69	CATGAGATTAATACGACTCACTATAGGGAGACAGACGTGTGCTCTTCCGATCTCTCTACGNNGTGGCCG
With_T7_promoter_Ligation3_#70	CATGAGATTAATACGACTCACTATAGGGAGACAGACGTGTGCTCTTCCGATCTCTTGGGTNNNGTGGCCG
With_T7_promoter_Ligation3_#71	CATGAGATTAATACGACTCACTATAGGGAGACAGACGTGTGCTCTTCCGATCTGAAACTCNNNGTGGCCG
With_T7_promoter_Ligation3_#72	CATGAGATTAATACGACTCACTATAGGGAGACAGACGTGTGCTCTTCCGATCTGACTGTCNNNGTGGCCG
With_T7_promoter_Ligation3_#73	CATGAGATTAATACGACTCACTATAGGGAGACAGACGTGTGCTCTTCCGATCTGATACAGGTGGCCG
With_T7_promoter_Ligation3_#74	CATGAGATTAATACGACTCACTATAGGGAGACAGACGTGTGCTCTTCCGATCTGCGATCAGTGGCCG
With_T7_promoter_Ligation3_#75	CATGAGATTAATACGACTCACTATAGGGAGACAGACGTGTGCTCTTCCGATCTGCGTACTGTGGCCG
With_T7_promoter_Ligation3_#76	CATGAGATTAATACGACTCACTATAGGGAGACAGACGTGTGCTCTTCCGATCTGCTCGAANGTGGCCG
With_T7_promoter_Ligation3_#77	CATGAGATTAATACGACTCACTATAGGGAGACAGACGTGTGCTCTTCCGATCTGGAAGAANGTGGCCG
With_T7_promoter_Ligation3_#78	CATGAGATTAATACGACTCACTATAGGGAGACAGACGTGTGCTCTTCCGATCTGGAGATTNGTGGCCG
With_T7_promoter_Ligation3_#79	CATGAGATTAATACGACTCACTATAGGGAGACAGACGTGTGCTCTTCCGATCTGGGCTAANNGTGGCCG
With_T7_promoter_Ligation3_#80	CATGAGATTAATACGACTCACTATAGGGAGACAGACGTGTGCTCTTCCGATCTGGGTATGNNGTGGCCG
With_T7_promoter_Ligation3_#81	CATGAGATTAATACGACTCACTATAGGGAGACAGACGTGTGCTCTTCCGATCTGGTAACCNNGTGGCCG
With_T7_promoter_Ligation3_#82	CATGAGATTAATACGACTCACTATAGGGAGACAGACGTGTGCTCTTCCGATCTGGTAGTGNNNGTGGCCG
With_T7_promoter_Ligation3_#83	CATGAGATTAATACGACTCACTATAGGGAGACAGACGTGTGCTCTTCCGATCTGGTGAAANNNGTGGCCG
With_T7_promoter_Ligation3_#84	CATGAGATTAATACGACTCACTATAGGGAGACAGACGTGTGCTCTTCCGATCTGTAATCGNNNGTGGCCG
With_T7_promoter_Ligation3_#85	CATGAGATTAATACGACTCACTATAGGGAGACAGACGTGTGCTCTTCCGATCTGTATAAGGTGGCCG
With_T7_promoter_Ligation3_#86	CATGAGATTAATACGACTCACTATAGGGAGACAGACGTGTGCTCTTCCGATCTGTCAGACGTGGCCG
With_T7_promoter_Ligation3_#87	CATGAGATTAATACGACTCACTATAGGGAGACAGACGTGTGCTCTTCCGATCTGTCCCTTGTGGCCG
With_T7_promoter_Ligation3_#88	CATGAGATTAATACGACTCACTATAGGGAGACAGACGTGTGCTCTTCCGATCTGTGCCATNGTGGCCG
With_T7_promoter_Ligation3_#89	CATGAGATTAATACGACTCACTATAGGGAGACAGACGTGTGCTCTTCCGATCTGTGGTCTNGTGGCCG
With_T7_promoter_Ligation3_#90	CATGAGATTAATACGACTCACTATAGGGAGACAGACGTGTGCTCTTCCGATCTGTTCTCCNGTGGCCG
With_T7_promoter_Ligation3_#91	CATGAGATTAATACGACTCACTATAGGGAGACAGACGTGTGCTCTTCCGATCTGTTGCTTNNGTGGCCG
With_T7_promoter_Ligation3_#92	CATGAGATTAATACGACTCACTATAGGGAGACAGACGTGTGCTCTTCCGATCTTACCCGANNGTGGCCG
With_T7_promoter_Ligation3_#93	CATGAGATTAATACGACTCACTATAGGGAGACAGACGTGTGCTCTTCCGATCTTAGACGANNGTGGCCG
With_T7_promoter_Ligation3_#94	CATGAGATTAATACGACTCACTATAGGGAGACAGACGTGTGCTCTTCCGATCTTAGTCACNNNGTGGCCG
With_T7_promoter_Ligation3_#95	CATGAGATTAATACGACTCACTATAGGGAGACAGACGTGTGCTCTTCCGATCTTCACATCNNNGTGGCCG
With_T7_promoter_Ligation3_#96	CATGAGATTAATACGACTCACTATAGGGAGACAGACGTGTGCTCTTCCGATCTTCAGCTGNNNGTGGCCG
Without_T7_promoter_Ligation3_#1	CAGACGTGTGCTCTTCCGATCTAAACCGGGTGGCCG
Without_T7_promoter_Ligation3_#2	CAGACGTGTGCTCTTCCGATCTAAACGTCGTGGCCG
Without_T7_promoter_Ligation3_#3	CAGACGTGTGCTCTTCCGATCTAAAGATGGTGGCCG
Without_T7_promoter_Ligation3_#4	CAGACGTGTGCTCTTCCGATCTAAATCCANGTGGCCG
Without_T7_promoter_Ligation3_#5	CAGACGTGTGCTCTTCCGATCTAAATGAGNGTGGCCG
Without_T7_promoter_Ligation3_#6	CAGACGTGTGCTCTTCCGATCTAACACTGNGTGGCCG
Without_T7_promoter_Ligation3_#7	CAGACGTGTGCTCTTCCGATCTAACGTTTNNGTGGCCG
Without_T7_promoter_Ligation3_#8	CAGACGTGTGCTCTTCCGATCTAAGAAGCNNGTGGCCG
Without_T7_promoter_Ligation3_#9	CAGACGTGTGCTCTTCCGATCTAAGCCCTNNGTGGCCG
Without_T7_promoter_Ligation3_#10	CAGACGTGTGCTCTTCCGATCTAAGCTACNNNGTGGCCG
Without_T7_promoter_Ligation3_#11	CAGACGTGTGCTCTTCCGATCTAATCTTGNNNGTGGCCG
Without_T7_promoter_Ligation3_#12	CAGACGTGTGCTCTTCCGATCTACAACACNNNGTGGCCG
Without_T7_promoter_Ligation3_#13	CAGACGTGTGCTCTTCCGATCTACAGTATGTGGCCG
Without_T7_promoter_Ligation3_#14	CAGACGTGTGCTCTTCCGATCTACCAAGTGTGGCCG
Without_T7_promoter_Ligation3_#15	CAGACGTGTGCTCTTCCGATCTACCCTAAGTGGCCG
Without_T7_promoter_Ligation3_#16	CAGACGTGTGCTCTTCCGATCTACCCTTTNGTGGCCG
Without_T7_promoter_Ligation3_#17	CAGACGTGTGCTCTTCCGATCTACCTCTCNGTGGCCG
Without_T7_promoter_Ligation3_#18	CAGACGTGTGCTCTTCCGATCTACGATTGNGTGGCCG
Without_T7_promoter_Ligation3_#19	CAGACGTGTGCTCTTCCGATCTACGCAGANNGTGGCCG
Without_T7_promoter_Ligation3_#20	CAGACGTGTGCTCTTCCGATCTACGTAAANNGTGGCCG
Without_T7_promoter_Ligation3_#21	CAGACGTGTGCTCTTCCGATCTACTACCTNNGTGGCCG
Without_T7_promoter_Ligation3_#22	CAGACGTGTGCTCTTCCGATCTACTCGGTNNNGTGGCCG
Without_T7_promoter_Ligation3_#23	CAGACGTGTGCTCTTCCGATCTACTGTCGNNNGTGGCCG
Without_T7_promoter_Ligation3_#24	CAGACGTGTGCTCTTCCGATCTACTTATGNNNGTGGCCG
Without_T7_promoter_Ligation3_#25	CAGACGTGTGCTCTTCCGATCTAGAAAGGGTGGCCG
Without_T7_promoter_Ligation3_#26	CAGACGTGTGCTCTTCCGATCTAGAATCTGTGGCCG
Without_T7_promoter_Ligation3_#27	CAGACGTGTGCTCTTCCGATCTAGACATAGTGGCCG
Without_T7_promoter_Ligation3_#28	CAGACGTGTGCTCTTCCGATCTAGAGACCNGTGGCCG
Without_T7_promoter_Ligation3_#29	CAGACGTGTGCTCTTCCGATCTAGCCCAANGTGGCCG
Without_T7_promoter_Ligation3_#30	CAGACGTGTGCTCTTCCGATCTAGCTATTNGTGGCCG
Without_T7_promoter_Ligation3_#31	CAGACGTGTGCTCTTCCGATCTAGGAGGTNNGTGGCCG
Without_T7_promoter_Ligation3_#32	CAGACGTGTGCTCTTCCGATCTAGGGCTTNNGTGGCCG
Without_T7_promoter_Ligation3_#33	CAGACGTGTGCTCTTCCGATCTAGGTGTANNGTGGCCG
Without_T7_promoter_Ligation3_#34	CAGACGTGTGCTCTTCCGATCTAGTGCTCNNNGTGGCCG
Without_T7_promoter_Ligation3_#35	CAGACGTGTGCTCTTCCGATCTAGTGGGANNNGTGGCCG
Without_T7_promoter_Ligation3_#36	CAGACGTGTGCTCTTCCGATCTAGTTACGNNNGTGGCCG
Without_T7_promoter_Ligation3_#37	CAGACGTGTGCTCTTCCGATCTATAAGGGGTGGCCG
Without_T7_promoter_Ligation3_#38	CAGACGTGTGCTCTTCCGATCTATCATTCGTGGCCG
Without_T7_promoter_Ligation3_#39	CAGACGTGTGCTCTTCCGATCTATGGAACGTGGCCG
Without_T7_promoter_Ligation3_#40	CAGACGTGTGCTCTTCCGATCTATGTGCCNGTGGCCG
Without_T7_promoter_Ligation3_#41	CAGACGTGTGCTCTTCCGATCTATTCACCNGTGGCCG
Without_T7_promoter_Ligation3_#42	CAGACGTGTGCTCTTCCGATCTATTCGAGNGTGGCCG
Without_T7_promoter_Ligation3_#43	CAGACGTGTGCTCTTCCGATCTCAAGCCTNNGTGGCCG
Without_T7_promoter_Ligation3_#44	CAGACGTGTGCTCTTCCGATCTCACAAGGNNGTGGCCG
Without_T7_promoter_Ligation3_#45	CAGACGTGTGCTCTTCCGATCTCACCTTANNGTGGCCG
Without_T7_promoter_Ligation3_#46	CAGACGTGTGCTCTTCCGATCTCAGAGTGNNNGTGGCCG
Without_T7_promoter_Ligation3_#47	CAGACGTGTGCTCTTCCGATCTCAGCGAANNNGTGGCCG
Without_T7_promoter_Ligation3_#48	CAGACGTGTGCTCTTCCGATCTCAGGTCANNNGTGGCCG
Without_T7_promoter_Ligation3_#49	CAGACGTGTGCTCTTCCGATCTCATAACTGTGGCCG
Without_T7_promoter_Ligation3_#50	CAGACGTGTGCTCTTCCGATCTCATATCGGTGGCCG
Without_T7_promoter_Ligation3_#51	CAGACGTGTGCTCTTCCGATCTCATCGATGTGGCCG
Without_T7_promoter_Ligation3_#52	CAGACGTGTGCTCTTCCGATCTCATTACANGTGGCCG
Without_T7_promoter_Ligation3_#53	CAGACGTGTGCTCTTCCGATCTCATTTCCNGTGGCCG
Without_T7_promoter_Ligation3_#54	CAGACGTGTGCTCTTCCGATCTCCAAATGNGTGGCCG
Without_T7_promoter_Ligation3_#55	CAGACGTGTGCTCTTCCGATCTCCACTTGNNGTGGCCG
Without_T7_promoter_Ligation3_#56	CAGACGTGTGCTCTTCCGATCTCCGGATANNGTGGCCG
Without_T7_promoter_Ligation3_#57	CAGACGTGTGCTCTTCCGATCTCCGGTTTNNGTGGCCG
Without_T7_promoter_Ligation3_#58	CAGACGTGTGCTCTTCCGATCTCCTAAGANNNGTGGCCG
Without_T7_promoter_Ligation3_#59	CAGACGTGTGCTCTTCCGATCTCCTAGTCNNNGTGGCCG
Without_T7_promoter_Ligation3_#60	CAGACGTGTGCTCTTCCGATCTCCTGCAANNNGTGGCCG
Without_T7_promoter_Ligation3_#61	CAGACGTGTGCTCTTCCGATCTCGACGTTGTGGCCG
Without_T7_promoter_Ligation3_#62	CAGACGTGTGCTCTTCCGATCTCGAGTAAGTGGCCG
Without_T7_promoter_Ligation3_#63	CAGACGTGTGCTCTTCCGATCTCGATTATGTGGCCG
Without_T7_promoter_Ligation3_#64	CAGACGTGTGCTCTTCCGATCTCGTAGCANGTGGCCG
Without_T7_promoter_Ligation3_#65	CAGACGTGTGCTCTTCCGATCTCGTCTGANGTGGCCG
Without_T7_promoter_Ligation3_#66	CAGACGTGTGCTCTTCCGATCTCTACAGCNGTGGCCG
Without_T7_promoter_Ligation3_#67	CAGACGTGTGCTCTTCCGATCTCTCAATANNGTGGCCG
Without_T7_promoter_Ligation3_#68	CAGACGTGTGCTCTTCCGATCTCTCGTTGNNGTGGCCG
Without_T7_promoter_Ligation3_#69	CAGACGTGTGCTCTTCCGATCTCTCTACGNNGTGGCCG
Without_T7_promoter_Ligation3_#70	CAGACGTGTGCTCTTCCGATCTCTTGGGTNNNGTGGCCG
Without_T7_promoter_Ligation3_#71	CAGACGTGTGCTCTTCCGATCTGAAACTCNNNGTGGCCG
Without_T7_promoter_Ligation3_#72	CAGACGTGTGCTCTTCCGATCTGACTGTCNNNGTGGCCG
Without_T7_promoter_Ligation3_#73	CAGACGTGTGCTCTTCCGATCTGATACAGGTGGCCG
Without_T7_promoter_Ligation3_#74	CAGACGTGTGCTCTTCCGATCTGCGATCAGTGGCCG
Without_T7_promoter_Ligation3_#75	CAGACGTGTGCTCTTCCGATCTGCGTACTGTGGCCG
Without_T7_promoter_Ligation3_#76	CAGACGTGTGCTCTTCCGATCTGCTCGAANGTGGCCG
Without_T7_promoter_Ligation3_#77	CAGACGTGTGCTCTTCCGATCTGGAAGAANGTGGCCG
Without_T7_promoter_Ligation3_#78	CAGACGTGTGCTCTTCCGATCTGGAGATTNGTGGCCG
Without_T7_promoter_Ligation3_#79	CAGACGTGTGCTCTTCCGATCTGGGCTAANNGTGGCCG
Without_T7_promoter_Ligation3_#80	CAGACGTGTGCTCTTCCGATCTGGGTATGNNGTGGCCG
Without_T7_promoter_Ligation3_#81	CAGACGTGTGCTCTTCCGATCTGGTAACCNNGTGGCCG
Without_T7_promoter_Ligation3_#82	CAGACGTGTGCTCTTCCGATCTGGTAGTGNNNGTGGCCG
Without_T7_promoter_Ligation3_#83	CAGACGTGTGCTCTTCCGATCTGGTGAAANNNGTGGCCG
Without_T7_promoter_Ligation3_#84	CAGACGTGTGCTCTTCCGATCTGTAATCGNNNGTGGCCG
Without_T7_promoter_Ligation3_#85	CAGACGTGTGCTCTTCCGATCTGTATAAGGTGGCCG
Without_T7_promoter_Ligation3_#86	CAGACGTGTGCTCTTCCGATCTGTCAGACGTGGCCG
Without_T7_promoter_Ligation3_#87	CAGACGTGTGCTCTTCCGATCTGTCCCTTGTGGCCG
Without_T7_promoter_Ligation3_#88	CAGACGTGTGCTCTTCCGATCTGTGCCATNGTGGCCG
Without_T7_promoter_Ligation3_#89	CAGACGTGTGCTCTTCCGATCTGTGGTCTNGTGGCCG
Without_T7_promoter_Ligation3_#90	CAGACGTGTGCTCTTCCGATCTGTTCTCCNGTGGCCG
Without_T7_promoter_Ligation3_#91	CAGACGTGTGCTCTTCCGATCTGTTGCTTNNGTGGCCG
Without_T7_promoter_Ligation3_#92	CAGACGTGTGCTCTTCCGATCTTACCCGANNGTGGCCG
Without_T7_promoter_Ligation3_#93	CAGACGTGTGCTCTTCCGATCTTAGACGANNGTGGCCG
Without_T7_promoter_Ligation3_#94	CAGACGTGTGCTCTTCCGATCTTAGTCACNNNGTGGCCG
Without_T7_promoter_Ligation3_#95	CAGACGTGTGCTCTTCCGATCTTCACATCNNNGTGGCCG
Without_T7_promoter_Ligation3_#96	CAGACGTGTGCTCTTCCGATCTTCAGCTGNNNGTGGCCG
