# Supplementary material for: scFFPE-ATAC enables high-throughput single cell chromatin accessibility profiling in formalin-fixed paraffin-embedded samples
Source: Nat Commun. 2025 Nov 14;16:10022. doi: 10.1038/s41467-025-66170-4 (PMC12618699; doi:10.1038/s41467-025-66170-4)
Supplement: Supplementary file 5 — Supplementary Table 4 [file 41467_2025_66170_MOESM5_ESM.xlsx]

## Sheet: T cell
	peaks	Pvl_Tcell	FC_Tcell	FDR_Tcell	SYMBOL	distanceToTSS	annotation
1	chr1:5046242-5047243	0.00191525	2.26614	0.030911	Atp6v1h	-22775	Intron (ENSMUST00000118000.7/58175, intron 1 of 5)
2	chr1:7448701-7449702	0.00199899	1.98705	0.0316241	Pcmtd1	288144	Distal Intergenic
3	chr1:7454610-7455611	0.00404337	4.10561	0.0472598	Pcmtd1	294053	Distal Intergenic
4	chr1:8172895-8173896	0.00122308	1.27051	0.0241746	Sntg1	296583	Distal Intergenic
5	chr1:10325741-10326742	0.00335476	1.58213	0.0426194	Arfgef1	-93071	Intron (ENSMUST00000153695.7/329093, intron 9 of 9)
6	chr1:13267146-13268147	0.00135504	1.08253	0.0255816	Ncoa2	31575	Intron (ENSMUST00000081713.10/17978, intron 2 of 21)
7	chr1:13279681-13280682	0.000507232	2.75509	0.0150172	Ncoa2	19040	Intron (ENSMUST00000081713.10/17978, intron 2 of 21)
8	chr1:13294425-13295426	0.000475561	2.22868	0.014481	Ncoa2	4296	Intron (ENSMUST00000081713.10/17978, intron 1 of 21)
9	chr1:20784506-20785507	0.000456841	4.41995	0.0141583	Il17f	-236	Promoter (<=1kb)
10	chr1:20824672-20825673	2.28565e-05	2.36882	0.00336568	Mcm3	-4360	Distal Intergenic
11	chr1:20862795-20863796	0.000274768	4.12863	0.0108579	6720483E21Rik	26677	Distal Intergenic
12	chr1:20912290-20913291	3.16639e-05	4.67187	0.00388921	Paqr8	-4549	Intron (ENSMUST00000189400.6/74229, intron 1 of 2)
13	chr1:23915307-23916308	0.000129795	1.48882	0.00740043	Smap1	-5571	Intron (ENSMUST00000027339.13/98366, intron 1 of 9)
14	chr1:27463408-27464409	0.00321572	3.91156	0.0415992	Gm5524	-419637	Distal Intergenic
15	chr1:31728338-31729339	0.00215895	1.95456	0.0330002	Khdrbs2	-443375	Distal Intergenic
16	chr1:34834945-34835946	0.00359666	1.61213	0.0443367	Fam168b	7018	Intron (ENSMUST00000167518.7/214469, intron 2 of 7)
17	chr1:35580208-35581209	0.000558926	2.76134	0.0158314	Hs6st1	-487191	Distal Intergenic
18	chr1:35707875-35708876	0.0033805	1.67672	0.0428365	Hs6st1	-359524	Distal Intergenic
19	chr1:36148084-36149085	0.00170685	1.58205	0.0289812	Uggt1	1439	Promoter (1-2kb)
20	chr1:36162419-36163420	0.000705447	4.02476	0.0179752	Uggt1	1539	Promoter (1-2kb)
21	chr1:36462595-36463596	0.000114633	2.00067	0.00699006	Cnnm4	-8024	Distal Intergenic
22	chr1:36761280-36762281	0.000173791	3.46245	0.00853779	Zap70	0	Promoter (<=1kb)
23	chr1:36763899-36764900	0.00164947	2.02272	0.0285086	Zap70	-2034	Promoter (2-3kb)
24	chr1:36766158-36767159	0.00254314	1.24585	0.0362584	Zap70	0	Promoter (<=1kb)
25	chr1:36883448-36884449	0.00015594	1.87086	0.00809434	Tmem131	55078	Intron (ENSMUST00000027290.11/56030, intron 2 of 40)
26	chr1:36914836-36915837	0.00161565	2.23457	0.0281985	Tmem131	23690	Exon (ENSMUST00000194317.1/ENSMUST00000194317.1, exon 1 of 2)
27	chr1:37307237-37308238	0.000183968	1.40094	0.0088209	Inpp4a	6929	Intron (ENSMUST00000146676.1/269180, intron 1 of 1)
28	chr1:37613888-37614889	0.00177218	1.15694	0.0295703	Cracdl	10353	Exon (ENSMUST00000160659.1/ENSMUST00000160659.1, exon 1 of 2)
29	chr1:37969218-37970219	0.00146776	3.0425	0.0267871	Lyg1	-11459	Distal Intergenic
30	chr1:38260687-38261688	0.00259933	1.97058	0.0367286	Aff3	-63244	Intron (ENSMUST00000095027.8/16764, intron 9 of 21)
31	chr1:39063588-39064589	0.00107622	2.2969	0.0226713	Pdcl3	68428	Distal Intergenic
32	chr1:39089174-39090175	0.00113244	3.38268	0.0232111	Pdcl3	94014	Distal Intergenic
33	chr1:39091031-39092032	0.000250434	3.38839	0.0103418	Mir6349	94960	Distal Intergenic
34	chr1:39096411-39097412	0.000137961	3.34071	0.00760806	Mir6349	89580	Distal Intergenic
35	chr1:39104999-39106000	8.14976e-08	4.2583	0.000314499	Mir6349	80992	Distal Intergenic
36	chr1:39122993-39123994	0.000376954	3.34847	0.0128928	Mir6349	62998	Distal Intergenic
37	chr1:39204668-39205669	0.00056888	3.58128	0.0160201	Npas2	10456	Intron (ENSMUST00000173050.7/18143, intron 1 of 2)
38	chr1:39280646-39281647	0.00296788	2.98584	0.0395733	Npas2	-59908	Intron (ENSMUST00000173050.7/18143, intron 2 of 2)
39	chr1:39702250-39703251	0.0003226	3.33013	0.0118685	Rfx8	-10379	Intron (ENSMUST00000151913.2/619289, intron 4 of 14)
40	chr1:39842315-39843316	0.000111339	1.40186	0.00689752	1700066B17Rik	2383	Promoter (2-3kb)
41	chr1:39878153-39879154	0.0044636	1.55733	0.0498935	Map4k4	-21759	Distal Intergenic
42	chr1:39925786-39926787	0.000202509	1.77506	0.00925993	Map4k4	24556	Intron (ENSMUST00000163854.8/26921, intron 2 of 30)
43	chr1:39954401-39955402	0.00245534	1.57995	0.0355331	Map4k4	-8753	Intron (ENSMUST00000163854.8/26921, intron 2 of 30)
44	chr1:40465144-40466145	0.000626562	1.9398	0.016795	Il18r1	0	Promoter (<=1kb)
45	chr1:40473409-40474410	3.01221e-06	4.45341	0.00153227	Il18r1	7403	Intron (ENSMUST00000167723.7/16182, intron 3 of 9)
46	chr1:40475489-40476490	8.39839e-06	3.40122	0.0021995	Il18r1	9483	Intron (ENSMUST00000167723.7/16182, intron 4 of 9)
47	chr1:40479166-40480167	0.00353699	5.48759	0.0439223	Il18r1	13160	Intron (ENSMUST00000167723.7/16182, intron 5 of 9)
48	chr1:43464641-43465642	0.000585457	2.38316	0.0162392	Nck2	18890	Intron (ENSMUST00000187435.6/17974, intron 1 of 2)
49	chr1:43467708-43468709	1.06935e-07	2.98016	0.00034192	Nck2	21957	Intron (ENSMUST00000187435.6/17974, intron 1 of 2)
50	chr1:43500288-43501289	0.000572656	3.07401	0.0160729	Nck2	-31116	Intron (ENSMUST00000187435.6/17974, intron 1 of 2)
51	chr1:43516076-43517077	0.00186052	2.69744	0.0303296	Nck2	-15328	Intron (ENSMUST00000187435.6/17974, intron 2 of 2)
52	chr1:43535971-43536972	0.000785574	3.78237	0.0191326	Nck2	2402	Promoter (2-3kb)
53	chr1:43541929-43542930	0.000507076	2.35786	0.0150165	Nck2	8360	Intron (ENSMUST00000086421.8/17974, intron 3 of 4)
54	chr1:43563391-43564392	0.00241893	3.62513	0.0352458	Nck2	29822	Intron (ENSMUST00000086421.8/17974, intron 4 of 4)
55	chr1:43880087-43881088	0.000569028	1.87265	0.0160203	Uxs1	-52287	Distal Intergenic
56	chr1:46873513-46874514	0.00262834	1.85052	0.0369569	Slc39a10	13556	Intron (ENSMUST00000186852.1/227059, intron 1 of 1)
57	chr1:51572410-51573411	3.69682e-05	4.86292	0.00419368	Gm17767	23307	Intron (ENSMUST00000189410.1/100045066, intron 3 of 3)
58	chr1:51577372-51578373	1.67946e-06	2.47862	0.00128733	Gm17767	18345	Intron (ENSMUST00000189410.1/100045066, intron 3 of 3)
59	chr1:51593567-51594568	0.00310786	3.84098	0.0407455	Gm17767	2150	Promoter (2-3kb)
60	chr1:51654417-51655418	0.000216498	3.257	0.00958538	Gm17767	-57699	Distal Intergenic
61	chr1:52010953-52011954	4.53303e-07	1.1961	0.000689527	Stat4	2327	Promoter (2-3kb)
62	chr1:52363291-52364292	0.00409889	2.2927	0.0476118	Nab1	102765	Distal Intergenic
63	chr1:52374483-52375484	0.000937934	1.57117	0.0209386	Nab1	91573	Distal Intergenic
64	chr1:52387845-52388846	1.60811e-05	1.92583	0.00292627	Nab1	78211	Distal Intergenic
65	chr1:52678850-52679851	0.00283644	1.89168	0.038551	Mfsd6	-9499	Intron (ENSMUST00000156876.7/98682, intron 2 of 6)
66	chr1:53765556-53766557	0.0016229	1.26976	0.0282464	Stk17b	18600	5' UTR
67	chr1:54493243-54494244	0.000683225	2.41444	0.0176951	Gtf3c3	-54272	Exon (ENSMUST00000097739.4/241062, exon 22 of 27)
68	chr1:54491332-54492333	0.000962646	2.52312	0.0212303	Gtf3c3	-52361	Exon (ENSMUST00000097739.4/241062, exon 23 of 27)
69	chr1:54757569-54758570	0.00246817	1.87553	0.0356166	Ankrd44	5158	Intron (ENSMUST00000188243.1/ENSMUST00000188243.1, intron 2 of 2)
70	chr1:54865842-54866843	0.000775681	2.99089	0.0190075	Ankrd44	17868	Intron (ENSMUST00000179030.7/329154, intron 1 of 27)
71	chr1:54882579-54883580	0.00160763	1.6437	0.0281498	Ankrd44	1131	Promoter (1-2kb)
72	chr1:54923663-54924664	2.17479e-05	2.00088	0.00329787	Ankrd44	1690	Promoter (1-2kb)
73	chr1:55030656-55031657	0.000647656	1.85153	0.0170923	Sf3b1	-3175	Distal Intergenic
74	chr1:55351362-55352363	0.00147366	2.95628	0.0268345	Boll	8378	Intron (ENSMUST00000173983.7/75388, intron 2 of 9)
75	chr1:57436123-57437124	0.00318762	2.3018	0.0414302	Tyw5	-29022	Distal Intergenic
76	chr1:58195141-58196142	1.178e-05	2.18332	0.00257871	Aox4	-14255	Intron (ENSMUST00000040999.13/71724, intron 34 of 34)
77	chr1:58300827-58301828	0.000722781	3.37705	0.0182713	Aox2	22501	Intron (ENSMUST00000114366.2/213043, intron 12 of 35)
78	chr1:58303316-58304317	0.00219122	1.05305	0.0332729	Aox2	24990	Exon (ENSMUST00000114366.2/213043, exon 13 of 36)
79	chr1:58454099-58455100	0.00119895	1.15097	0.0239287	Nif3l1	-2585	Promoter (2-3kb)
80	chr1:59226879-59227880	0.00102577	3.92336	0.0220293	Als2	9213	Intron (ENSMUST00000027178.12/74018, intron 1 of 33)
81	chr1:59602259-59603260	0.0029929	3.57148	0.0397741	Gm973	-3522	Intron (ENSMUST00000114243.7/381260, intron 12 of 19)
82	chr1:60034145-60035146	0.00135271	3.02425	0.0255781	Ica1l	-5916	Intron (ENSMUST00000027172.12/70375, intron 1 of 10)
83	chr1:60446802-60447803	0.000617668	2.54011	0.0166947	Abi2	7860	Exon (ENSMUST00000052332.14/329165, exon 5 of 9)
84	chr1:60530423-60531424	0.000218392	1.77691	0.00963931	Raph1	-30873	Intron (ENSMUST00000140485.7/77300, intron 2 of 13)
85	chr1:60652121-60653122	0.000300761	2.29592	0.0114167	Cd28	-63678	Distal Intergenic
86	chr1:60745805-60746806	1.77943e-06	3.5083	0.00132937	Cd28	0	Promoter (<=1kb)
87	chr1:60748670-60749671	0.00131607	2.83708	0.0251852	Cd28	2268	Promoter (2-3kb)
88	chr1:60755626-60756627	0.00052244	1.78725	0.0152535	Cd28	9224	Intron (ENSMUST00000132833.1/12487, intron 3 of 3)
89	chr1:60757844-60758845	0.000147757	2.28405	0.00785168	Cd28	11442	Intron (ENSMUST00000132833.1/12487, intron 3 of 3)
90	chr1:60772940-60773941	9.93053e-05	2.37298	0.00649941	Cd28	26538	3' UTR
91	chr1:60781685-60782686	4.34203e-05	2.67129	0.00441746	Cd28	35283	Exon (ENSMUST00000145502.1/ENSMUST00000145502.1, exon 1 of 2)
92	chr1:60793482-60794483	0.004074	2.16599	0.0474428	Cd28	47080	Exon (ENSMUST00000121926.1/ENSMUST00000121926.1, exon 2 of 2)
93	chr1:60820993-60821994	0.000181056	3.53968	0.00874875	Ctla4	-65006	Distal Intergenic
94	chr1:60833841-60834842	0.00138311	2.63718	0.0259141	Ctla4	-52158	Distal Intergenic
95	chr1:60857302-60858303	2.8637e-05	2.60181	0.00371067	Ctla4	-28697	Distal Intergenic
96	chr1:60882494-60883495	1.46501e-06	4.10782	0.00117107	Ctla4	-3505	Distal Intergenic
97	chr1:60974045-60975046	2.90606e-05	2.55381	0.00373188	Icos	-2881	Promoter (2-3kb)
98	chr1:60977373-60978374	0.000217247	2.62911	0.00960205	Icos	0	Promoter (<=1kb)
99	chr1:61028622-61029623	0.00064066	3.31455	0.0169934	Icos	50695	Distal Intergenic
100	chr1:61030307-61031308	0.000187124	3.28901	0.00890873	Icos	52380	Distal Intergenic
101	chr1:61045741-61046742	0.000164739	3.25285	0.00833457	Icos	67814	Distal Intergenic
102	chr1:61067838-61068839	0.000971216	3.75064	0.0213075	Icos	89911	Distal Intergenic
103	chr1:61072982-61073983	0.00185213	2.50038	0.0302764	Icos	95055	Distal Intergenic
104	chr1:61117069-61118070	0.000869746	2.72936	0.0200334	Icos	139142	Distal Intergenic
105	chr1:61135279-61136280	2.22554e-07	2.91342	0.000469929	Icos	157352	Distal Intergenic
106	chr1:61180934-61181935	0.000100729	2.09156	0.0065463	9530026F06Rik	-196497	Distal Intergenic
107	chr1:61845471-61846472	0.00283713	2.73253	0.038551	Pard3b	206228	Intron (ENSMUST00000138768.7/72823, intron 2 of 4)
108	chr1:62812960-62813961	0.00350672	2.62171	0.0437552	Nrp2	109258	Intron (ENSMUST00000075144.11/18187, intron 15 of 15)
109	chr1:62829340-62830341	0.00105119	3.85063	0.0223476	Nrp2	125638	Intron (ENSMUST00000189802.1/ENSMUST00000189802.1, intron 1 of 1)
110	chr1:62875366-62876367	0.00013511	5.81	0.00753002	Nrp2	171664	Distal Intergenic
111	chr1:62876374-62877375	1.34419e-07	4.38006	0.000376073	Nrp2	172672	Distal Intergenic
112	chr1:64000467-64001468	0.000812898	1.40902	0.0194053	Gm13749	35740	Distal Intergenic
113	chr1:64003194-64004195	0.00265387	2.42369	0.0371386	Mir6899	38306	Distal Intergenic
114	chr1:64508196-64509197	0.00030827	2.40705	0.0115613	Creb1	-23448	Distal Intergenic
115	chr1:64527325-64528326	3.76195e-05	1.28848	0.00419908	Creb1	-4319	Distal Intergenic
116	chr1:64687740-64688741	0.00414745	3.50666	0.0479192	Ccnyl1	-1714	Promoter (1-2kb)
117	chr1:64970364-64971365	0.00347625	1.82577	0.0435465	Plekhm3	-13540	Distal Intergenic
118	chr1:66552294-66553295	0.0019889	2.48264	0.0315268	Unc80	83847	Intron (ENSMUST00000061620.16/329178, intron 21 of 64)
119	chr1:69263913-69264914	0.00132281	3.17774	0.0252321	Erbb4	-155854	Distal Intergenic
120	chr1:69556585-69557586	0.000242573	3.37754	0.0101521	Ikzf2	126571	Intron (ENSMUST00000027146.8/22779, intron 5 of 7)
121	chr1:69644544-69645545	0.000169311	4.13431	0.00841528	Ikzf2	38612	Intron (ENSMUST00000027146.8/22779, intron 3 of 7)
122	chr1:69657136-69658137	0.000833366	3.04129	0.0196013	Ikzf2	26020	Intron (ENSMUST00000027146.8/22779, intron 3 of 7)
123	chr1:69768385-69769386	9.9458e-06	3.97551	0.00237079	Spag16	-57584	Distal Intergenic
124	chr1:79560964-79561965	0.00237431	2.54185	0.0349207	Ap1s3	110000	Distal Intergenic
125	chr1:80213617-80214618	0.00149737	3.42397	0.0270993	Fam124b	0	Promoter (<=1kb)
126	chr1:80375237-80376238	2.52443e-05	2.43023	0.00351407	Cul3	-34757	Distal Intergenic
127	chr1:80409395-80410396	5.67879e-05	3.10945	0.00501521	1700016L21Rik	-35536	Distal Intergenic
128	chr1:80440612-80441613	1.23927e-05	4.1589	0.00264168	1700016L21Rik	-4319	Distal Intergenic
129	chr1:80699393-80700394	0.00117291	1.67384	0.0236465	Dock10	9102	Intron (ENSMUST00000077946.11/210293, intron 1 of 55)
130	chr1:80724611-80725612	0.000462589	2.23354	0.0142379	Dock10	-15115	Intron (ENSMUST00000077946.11/210293, intron 1 of 55)
131	chr1:80727926-80728927	0.00377738	2.06154	0.0455528	Dock10	-18430	Exon (ENSMUST00000192541.1/ENSMUST00000192541.1, exon 1 of 1)
132	chr1:80886055-80887056	0.00335203	3.76038	0.0426055	Dock10	-127528	Distal Intergenic
133	chr1:82806814-82807815	0.000118479	3.26501	0.00710693	Agfg1	-31668	Exon (ENSMUST00000192756.1/ENSMUST00000192756.1, exon 1 of 1)
134	chr1:82819061-82820062	0.000900924	2.56805	0.0204842	Agfg1	-19421	Exon (ENSMUST00000186334.1/ENSMUST00000186334.1, exon 1 of 2)
135	chr1:82894147-82895148	0.00120203	2.01625	0.0239446	Agfg1	54074	3' UTR
136	chr1:82900287-82901288	0.000162827	2.55019	0.00828972	Agfg1	60214	3' UTR
137	chr1:82906443-82907444	0.00385541	2.42737	0.0460325	Agfg1	66370	Distal Intergenic
138	chr1:82973613-82974614	6.41723e-08	3.8054	0.00030873	Slc19a3	45618	Distal Intergenic
139	chr1:82975425-82976426	0.000209322	3.62922	0.00943054	Slc19a3	43806	Distal Intergenic
140	chr1:82987381-82988382	0.000751963	2.00045	0.0187014	Slc19a3	31850	Distal Intergenic
141	chr1:84733698-84734699	0.00385522	2.25187	0.0460325	Trip12	-1924	Promoter (1-2kb)
142	chr1:85732225-85733226	0.000702018	2.36724	0.0179335	A630001G21Rik	3328	Intron (ENSMUST00000159320.7/319997, intron 1 of 5)
143	chr1:85744406-85745407	0.00269011	1.95564	0.0374071	Mir8096	-6541	Intron (ENSMUST00000159122.7/319997, intron 3 of 7)
144	chr1:85751196-85752197	0.000206643	1.46737	0.00936638	Mir8096	0	Promoter (<=1kb)
145	chr1:85894030-85895031	0.00329753	1.06421	0.0421574	Itm2c	0	Promoter (<=1kb)
146	chr1:87180551-87181552	0.000881609	3.41037	0.0202098	Prss56	-1761	Promoter (1-2kb)
147	chr1:87378472-87379473	0.00146114	3.44833	0.0267272	Gigyf2	-6844	Exon (ENSMUST00000027475.14/227331, exon 7 of 29)
148	chr1:88424209-88425210	0.00101169	2.44684	0.0218655	Spp2	16803	Intron (ENSMUST00000027518.11/75396, intron 7 of 7)
149	chr1:88462124-88463125	0.0027146	4.78681	0.0375518	Glrp1	46941	Exon (ENSMUST00000190783.1/ENSMUST00000190783.1, exon 1 of 3)
150	chr1:88497151-88498152	0.00226628	2.27924	0.033993	Glrp1	11914	Distal Intergenic
151	chr1:88513831-88514832	2.24285e-05	3.00207	0.00333141	Glrp1	-3765	Distal Intergenic
152	chr1:88517595-88518596	0.000287799	3.61331	0.0111523	Glrp1	-7529	Distal Intergenic
153	chr1:88568957-88569958	0.000238199	4.27537	0.0100669	Gm19589	17440	Distal Intergenic
154	chr1:88575540-88576541	2.31694e-05	1.50004	0.00338059	Gm19589	24023	Distal Intergenic
155	chr1:88578051-88579052	0.00112527	2.38008	0.0231323	Gm19589	26534	Distal Intergenic
156	chr1:88586953-88587954	0.00153829	2.20233	0.0275091	Gm19589	35436	Distal Intergenic
157	chr1:88590795-88591796	2.45627e-05	3.12741	0.00348828	Gm19589	39278	Distal Intergenic
158	chr1:88591885-88592886	7.32854e-08	4.6138	0.00030873	Gm19589	40368	Distal Intergenic
159	chr1:88610690-88611691	0.00271177	2.96276	0.0375377	Gm19589	59173	Distal Intergenic
160	chr1:88616220-88617221	0.00138271	4.40949	0.0259114	Gm19589	64703	Distal Intergenic
161	chr1:88622150-88623151	0.000123496	3.88023	0.00724231	Gm19589	70633	Distal Intergenic
162	chr1:88625044-88626045	0.000297348	3.48861	0.0113464	Gm19589	73527	Distal Intergenic
163	chr1:88626167-88627168	0.000688249	2.89764	0.0177635	Gm19589	74650	Distal Intergenic
164	chr1:88638382-88639383	1.22214e-06	5.13462	0.00108624	Arl4c	62838	Distal Intergenic
165	chr1:88642371-88643372	2.52556e-05	3.21516	0.00351407	Arl4c	58849	Distal Intergenic
166	chr1:88644144-88645145	9.20219e-05	3.36559	0.00623381	Arl4c	57076	Distal Intergenic
167	chr1:88645313-88646314	0.00210121	3.32494	0.0325151	Arl4c	55907	Distal Intergenic
168	chr1:88654521-88655522	0.000536029	2.90009	0.0154556	Arl4c	46699	Exon (ENSMUST00000194311.1/ENSMUST00000194311.1, exon 1 of 1)
169	chr1:88655681-88656682	0.00104748	3.48205	0.022286	Arl4c	45539	Exon (ENSMUST00000186042.1/ENSMUST00000186042.1, exon 1 of 2)
170	chr1:88660980-88661981	0.00236476	3.34975	0.0348489	Arl4c	40240	Distal Intergenic
171	chr1:88666333-88667334	1.95832e-05	6.58155	0.00316245	Arl4c	34887	Distal Intergenic
172	chr1:88680669-88681670	0.000150143	6.09199	0.00791895	Arl4c	20551	Intron (ENSMUST00000051236.10/ENSMUST00000051236.10, intron 1 of 2)
173	chr1:88684416-88685417	3.2753e-05	3.71262	0.0039641	Arl4c	16804	Intron (ENSMUST00000051236.10/ENSMUST00000051236.10, intron 1 of 2)
174	chr1:88697808-88698809	0.000240735	3.9077	0.0101084	Arl4c	3412	3' UTR
175	chr1:88699027-88700028	0.000136779	2.9663	0.00757108	Arl4c	2193	Promoter (2-3kb)
176	chr1:88701688-88702689	0.0002461	2.0291	0.0102211	Arl4c	0	Promoter (<=1kb)
177	chr1:88704836-88705837	0.00154874	2.46147	0.0276164	Arl4c	-2615	Promoter (2-3kb)
178	chr1:88708634-88709635	0.000120722	4.96698	0.00716953	Arl4c	-6413	Distal Intergenic
179	chr1:88720358-88721359	0.00108379	3.20679	0.0227461	Arl4c	-18137	Distal Intergenic
180	chr1:89195838-89196839	0.00414552	2.54207	0.0479067	Sh3bp4	125385	Distal Intergenic
181	chr1:90740402-90741403	0.00082958	2.43263	0.0195574	Col6a3	31812	Distal Intergenic
182	chr1:91049305-91050306	0.000392588	2.49282	0.0131445	Lrrfip1	-3138	Intron (ENSMUST00000189505.6/16978, intron 1 of 12)
183	chr1:91055466-91056467	0.00142562	1.89945	0.0263651	Lrrfip1	1880	Promoter (1-2kb)
184	chr1:91095137-91096138	0.000320524	2.5297	0.011815	Lrrfip1	-15076	Intron (ENSMUST00000189505.6/16978, intron 8 of 12)
185	chr1:91193035-91194036	0.00189963	1.57666	0.0307521	Ramp1	12989	Intron (ENSMUST00000165855.7/51801, intron 1 of 2)
186	chr1:91297757-91298758	0.000418167	1.21447	0.013537	Scly	0	Promoter (<=1kb)
187	chr1:92058351-92059352	6.72222e-06	2.38427	0.00199019	Hdac4	-51496	Intron (ENSMUST00000097644.8/208727, intron 2 of 26)
188	chr1:92064066-92065067	0.000291062	3.96947	0.0112128	Hdac4	48264	Intron (ENSMUST00000097644.8/208727, intron 2 of 26)
189	chr1:92069286-92070287	0.00297943	2.39348	0.0396658	Hdac4	43044	Intron (ENSMUST00000097644.8/208727, intron 2 of 26)
190	chr1:92079796-92080797	0.00271565	2.68887	0.0375574	Hdac4	32534	Intron (ENSMUST00000097644.8/208727, intron 2 of 26)
191	chr1:92182988-92183989	0.00425463	1.74629	0.0485609	Hdac4	-2647	Promoter (2-3kb)
192	chr1:92190182-92191183	0.00128508	4.94389	0.0248171	Hdac4	4511	Intron (ENSMUST00000212867.1/208727, intron 2 of 4)
193	chr1:92235328-92236329	0.000955076	4.19136	0.0211399	Hdac4	-39629	Distal Intergenic
194	chr1:92468639-92469640	0.00248343	1.50958	0.0357595	Ndufa10	1222	Promoter (1-2kb)
195	chr1:92773727-92774728	0.000152552	3.74142	0.00798107	Gpc1	-56917	Distal Intergenic
196	chr1:92806451-92807452	0.000248075	2.56129	0.0102747	Gpc1	-24193	Distal Intergenic
197	chr1:92828624-92829625	2.00219e-05	3.47247	0.00317533	Gpc1	-2020	Promoter (2-3kb)
198	chr1:92830761-92831762	0.000947949	2.5394	0.0210556	Gpc1	0	Promoter (<=1kb)
199	chr1:92849557-92850558	0.00167616	5.08842	0.0287216	Mir149	0	Promoter (<=1kb)
200	chr1:94147157-94148158	0.00278276	2.28312	0.0381085	Pdcd1	-94604	Distal Intergenic
201	chr1:95693948-95694949	0.00250802	2.59147	0.0359886	4930598F16Rik	21569	Distal Intergenic
202	chr1:98095140-98096141	0.000625952	3.03761	0.0167907	Pam	0	Promoter (<=1kb)
203	chr1:98129651-98130652	0.000680293	1.65451	0.0176395	1810006J02Rik	-804	Promoter (<=1kb)
204	chr1:98130907-98131908	0.0030269	1.61824	0.0400406	1810006J02Rik	0	Promoter (<=1kb)
205	chr1:104137301-104138302	0.00260783	3.43729	0.036798	Cdh20	-630227	Distal Intergenic
206	chr1:106318400-106319401	0.000825	1.30187	0.0195152	Phlpp1	1162	Promoter (1-2kb)
207	chr1:106600562-106601563	4.52137e-06	2.75217	0.00173876	Mir3473f	-53931	Intron (ENSMUST00000112751.1/12043, intron 1 of 1)
208	chr1:106606526-106607527	6.03235e-05	1.82095	0.00514832	Mir3473f	-59895	Exon (ENSMUST00000192399.1/ENSMUST00000192399.1, exon 1 of 1)
209	chr1:106612272-106613273	0.00202756	1.79039	0.0319017	Mir3473f	-65641	Intron (ENSMUST00000112751.1/12043, intron 1 of 1)
210	chr1:106621891-106622892	0.000183438	2.67078	0.00880682	Mir3473f	-75260	Intron (ENSMUST00000112751.1/12043, intron 1 of 1)
211	chr1:106866676-106867677	0.00229702	2.6889	0.0342658	Serpinb5	-2557	Promoter (2-3kb)
212	chr1:119457930-119458931	0.000589727	2.00456	0.0162875	Ralb	19148	Distal Intergenic
213	chr1:119736625-119737626	0.0018259	2.33259	0.0300533	Ptpn4	3810	Intron (ENSMUST00000064091.11/19258, intron 10 of 26)
214	chr1:119775303-119776304	0.00133434	3.59861	0.0253721	Ptpn4	7198	Intron (ENSMUST00000064091.11/19258, intron 3 of 26)
215	chr1:120055150-120056151	0.000619494	2.189	0.0167096	Tmem37	17923	Exon (ENSMUST00000072886.10/319229, exon 11 of 14)
216	chr1:120056887-120057888	0.000407382	3.07436	0.0133666	Tmem37	16186	Intron (ENSMUST00000072886.10/319229, intron 12 of 13)
217	chr1:120072888-120073889	0.00251488	2.76981	0.03605	Tmem37	185	Promoter (<=1kb)
218	chr1:120461259-120462260	0.00110211	3.32274	0.0228981	Marco	42496	Distal Intergenic
219	chr1:125393024-125394025	0.00295689	1.52701	0.0394991	Actr3	3587	3' UTR
220	chr1:125467569-125468570	0.00196323	1.29643	0.0313146	Actr3	-31842	Distal Intergenic
221	chr1:125487066-125488067	0.000344782	2.49466	0.0122181	Actr3	-51339	Distal Intergenic
222	chr1:127214997-127215998	0.000594257	1.59838	0.0163475	Mgat5	9969	Intron (ENSMUST00000189427.6/107895, intron 1 of 7)
223	chr1:127296556-127297557	5.67382e-07	2.63191	0.000729842	Mgat5	-9205	Intron (ENSMUST00000189427.6/107895, intron 1 of 7)
224	chr1:127322025-127323026	0.00243079	1.02884	0.0353515	Mgat5	15263	Intron (ENSMUST00000189427.6/107895, intron 3 of 7)
225	chr1:127795980-127796981	3.57921e-05	2.94632	0.00414491	Ccnt2	0	Promoter (<=1kb)
226	chr1:131204117-131205118	0.000565748	1.64218	0.0159641	Rassf5	-3982	Intron (ENSMUST00000027688.14/54354, intron 2 of 5)
227	chr1:131278327-131279328	0.00149044	3.19584	0.0270104	Ikbke	278	Promoter (<=1kb)
228	chr1:131279880-131280881	0.00097981	3.99015	0.0214247	Ikbke	-274	Promoter (<=1kb)
229	chr1:131982588-131983589	0.000695221	1.3123	0.0178419	Slc45a3	3624	3' UTR
230	chr1:133158971-133159972	1.34903e-05	1.40219	0.00267895	Plekha6	-4238	Distal Intergenic
231	chr1:133541732-133542733	0.00281953	3.39428	0.0384207	Snrpe	67192	Distal Intergenic
232	chr1:133544759-133545760	0.00134547	4.69354	0.0254921	Snrpe	64165	Distal Intergenic
233	chr1:133549565-133550566	0.000523756	2.55575	0.015276	Snrpe	59359	Distal Intergenic
234	chr1:133711042-133712043	0.000555443	2.47395	0.0157847	Atp2b4	5886	3' UTR
235	chr1:133821035-133822036	0.000187819	2.41096	0.0089215	Atp2b4	-19994	Distal Intergenic
236	chr1:135019056-135020057	0.000296772	2.34096	0.0113395	Lgr6	-1277	Promoter (1-2kb)
237	chr1:136579107-136580108	0.00384633	2.60325	0.0459997	Zfp281	-44793	Exon (ENSMUST00000193724.1/ENSMUST00000193724.1, exon 1 of 2)
238	chr1:136581555-136582556	5.46832e-05	2.25809	0.00492383	Zfp281	-42345	Distal Intergenic
239	chr1:136600311-136601312	1.88772e-05	3.06037	0.00310966	Zfp281	-23589	Distal Intergenic
240	chr1:136606288-136607289	0.00269586	2.36322	0.03745	Zfp281	-17612	Distal Intergenic
241	chr1:136616981-136617982	0.000553143	2.70992	0.0157393	Zfp281	-6919	Distal Intergenic
242	chr1:136618233-136619234	0.000150988	2.71626	0.0079255	Zfp281	-5667	Distal Intergenic
243	chr1:136672186-136673187	0.000164726	3.72926	0.00833457	Gm19705	1417	Promoter (1-2kb)
244	chr1:136694608-136695609	9.66177e-05	2.54263	0.00640177	Platr22	-602	Promoter (<=1kb)
245	chr1:136698750-136699751	0.00421363	1.7229	0.0482801	Platr22	2539	Promoter (2-3kb)
246	chr1:136997006-136998007	0.00268125	2.74529	0.0373536	Nr5a2	-36558	Distal Intergenic
247	chr1:137806371-137807372	0.000370569	1.82194	0.0127799	Mir181a-1	-159083	Distal Intergenic
248	chr1:138165747-138166748	0.000124735	2.07458	0.00728093	Ptprc	8486	Exon (ENSMUST00000194467.1/ENSMUST00000194467.1, exon 1 of 1)
249	chr1:138187858-138188859	0.000381094	2.01881	0.0129592	Ptprc	-12150	Distal Intergenic
250	chr1:138303878-138304879	0.0016209	1.69125	0.0282374	Atp6v1g3	30140	Distal Intergenic
251	chr1:138311931-138312932	0.000705154	1.43546	0.0179752	Atp6v1g3	38193	Distal Intergenic
252	chr1:138439829-138440830	8.0279e-05	1.69665	0.00582249	Atp6v1g3	166091	Distal Intergenic
253	chr1:138896763-138897764	0.00119637	1.57927	0.023904	1700019P21Rik	-19812	Distal Intergenic
254	chr1:144248749-144249750	3.14998e-06	1.90097	0.00155268	Rgs1	0	Promoter (<=1kb)
255	chr1:150997193-150998194	9.12399e-05	3.92147	0.00621166	Hmcn1	-3758	Distal Intergenic
256	chr1:151001823-151002824	0.00218313	1.59515	0.0331959	Hmcn1	-8388	Intron (ENSMUST00000191173.1/ENSMUST00000191173.1, intron 1 of 1)
257	chr1:151008998-151009999	0.000200293	2.89315	0.00920154	Hmcn1	-15563	Distal Intergenic
258	chr1:151024913-151025914	7.21428e-05	1.10326	0.00555462	Hmcn1	-31478	Distal Intergenic
259	chr1:151097110-151098111	0.00108707	2.60694	0.0227691	C730036E19Rik	-39923	Distal Intergenic
260	chr1:151177323-151178324	0.00373185	1.31866	0.0452377	C730036E19Rik	39289	Distal Intergenic
261	chr1:151199731-151200732	0.00074835	4.13946	0.0186501	C730036E19Rik	61697	Distal Intergenic
262	chr1:151662765-151663766	0.00207038	2.24623	0.032252	Niban1	-13401	Intron (ENSMUST00000148810.7/63913, intron 5 of 13)
263	chr1:151682561-151683562	4.55105e-05	3.47035	0.00453933	Niban1	5394	Intron (ENSMUST00000148810.7/63913, intron 5 of 13)
264	chr1:152008813-152009814	0.00109906	4.4276	0.0228703	1700025G04Rik	45478	Intron (ENSMUST00000187603.6/69399, intron 1 of 6)
265	chr1:152009960-152010961	0.000899373	5.76423	0.0204646	1700025G04Rik	44331	Intron (ENSMUST00000187603.6/69399, intron 1 of 6)
266	chr1:152037782-152038783	0.000435457	3.71485	0.0138026	1700025G04Rik	16509	Intron (ENSMUST00000187603.6/69399, intron 1 of 6)
267	chr1:152084306-152085307	2.14737e-06	3.33653	0.00141498	1700025G04Rik	4663	Intron (ENSMUST00000187603.6/69399, intron 1 of 6)
268	chr1:152089183-152090184	0.000637882	2.43664	0.0169482	1700025G04Rik	0	Promoter (<=1kb)
269	chr1:152269610-152270611	0.000340175	3.58628	0.0121827	Tsen15	101471	Distal Intergenic
270	chr1:152287568-152288569	0.000104507	2.51021	0.00666038	Tsen15	83513	Distal Intergenic
271	chr1:153319781-153320782	0.00422432	2.74377	0.0483283	Lamc1	12004	Intron (ENSMUST00000027752.14/226519, intron 1 of 27)
272	chr1:153346600-153347601	0.00309349	1.8996	0.0406285	Lamc1	-13814	Distal Intergenic
273	chr1:153508456-153509457	0.00269828	3.48216	0.037452	Dhx9	-20796	Exon (ENSMUST00000041874.8/74091, exon 11 of 12)
274	chr1:153723219-153724220	0.00288135	2.34972	0.0389109	C230024C17Rik	13609	Exon (ENSMUST00000190663.1/329271, exon 3 of 3)
275	chr1:155648648-155649649	2.60004e-05	2.09346	0.00355712	Acbd6	81400	Intron (ENSMUST00000035560.8/72482, intron 6 of 7)
276	chr1:160473502-160474503	1.85028e-05	2.76236	0.00309055	Rabgap1l	-19729	Intron (ENSMUST00000028049.12/29809, intron 13 of 20)
277	chr1:160635950-160636951	0.00409403	3.90691	0.0475819	Rabgap1l	155987	Intron (ENSMUST00000028049.12/29809, intron 12 of 20)
278	chr1:161308920-161309921	0.000209452	2.35406	0.0094326	Prdx6	-57701	Distal Intergenic
279	chr1:161670591-161671592	0.00301689	2.55283	0.0399459	Fasl	116903	Distal Intergenic
280	chr1:161695034-161696035	0.000882297	2.03775	0.0202098	Fasl	92460	Distal Intergenic
281	chr1:161706737-161707738	8.28926e-06	4.1595	0.0021995	Fasl	80757	Distal Intergenic
282	chr1:161712576-161713577	0.000729726	2.27687	0.0183722	Fasl	74918	Distal Intergenic
283	chr1:161727952-161728953	0.00162143	2.77809	0.0282417	Fasl	59542	Distal Intergenic
284	chr1:161787927-161788928	3.90018e-05	2.07023	0.00426631	Fasl	0	Promoter (<=1kb)
285	chr1:162153969-162154970	0.000290321	2.56789	0.0111957	Dnm3	-19217	Intron (ENSMUST00000159763.7/103967, intron 3 of 8)
286	chr1:162615354-162616355	0.00121288	1.35735	0.0240498	Myoc	-22800	Distal Intergenic
287	chr1:162664735-162665736	0.00104095	1.3519	0.0222021	Myocos	-6516	Distal Intergenic
288	chr1:162727756-162728757	0.00100509	2.79422	0.0217607	Prrc2c	-2888	Promoter (2-3kb)
289	chr1:162773501-162774502	0.0013405	4.56484	0.0254355	Prrc2c	-32945	Distal Intergenic
290	chr1:164135650-164136651	0.000106986	1.26379	0.00672638	Selp	-4667	Intron (ENSMUST00000162746.1/20344, intron 8 of 15)
291	chr1:164453503-164454504	0.00130169	1.65095	0.0250066	Atp1b1	0	Promoter (<=1kb)
292	chr1:164573442-164574443	0.00127968	1.84542	0.0247473	Gm26685	70133	Distal Intergenic
293	chr1:164600397-164601398	0.00159354	1.77844	0.0280181	Gm26685	97088	Distal Intergenic
294	chr1:164959764-164960765	1.26616e-05	2.35018	0.00267509	Xcl1	-24237	Distal Intergenic
295	chr1:164965684-164966685	1.09745e-05	4.24584	0.00249121	Xcl1	-30157	Distal Intergenic
296	chr1:165062901-165063902	0.00025389	2.55609	0.0104192	4930568G15Rik	4212	Distal Intergenic
297	chr1:165091507-165092508	0.000293964	4.57363	0.0112929	4930568G15Rik	0	Promoter (<=1kb)
298	chr1:165173751-165174752	8.96575e-06	2.38751	0.00227006	Tbx19	-12978	3' UTR
299	chr1:165788173-165789174	0.000111483	3.27727	0.00689752	Cd247	0	Promoter (<=1kb)
300	chr1:165789606-165790607	0.000803304	3.9277	0.0193166	Cd247	841	Promoter (<=1kb)
301	chr1:165810335-165811336	0.000295019	3.16263	0.0113214	Cd247	21570	Intron (ENSMUST00000161971.7/12503, intron 1 of 7)
302	chr1:165812468-165813469	3.13722e-05	4.46663	0.00387945	Cd247	23703	Intron (ENSMUST00000161971.7/12503, intron 1 of 7)
303	chr1:165816024-165817025	2.89752e-05	3.95307	0.00372717	Cd247	27259	Intron (ENSMUST00000161971.7/12503, intron 1 of 7)
304	chr1:165837292-165838293	0.000964308	4.06649	0.0212303	Cd247	-19923	Intron (ENSMUST00000161971.7/12503, intron 1 of 7)
305	chr1:165844271-165845272	3.35431e-06	1.78775	0.00157724	Cd247	-12944	Exon (ENSMUST00000192693.1/ENSMUST00000192693.1, exon 1 of 1)
306	chr1:165848580-165849581	0.000486349	2.30641	0.0146754	Cd247	-8635	Exon (ENSMUST00000193728.1/ENSMUST00000193728.1, exon 1 of 1)
307	chr1:166017382-166018383	0.0011557	1.94679	0.0234741	Pou2f1	-14704	Intron (ENSMUST00000181378.2/ENSMUST00000181378.2, intron 1 of 1)
308	chr1:166409363-166410364	0.000633308	1.10585	0.0168816	Pogk	0	Promoter (<=1kb)
309	chr1:170046279-170047280	0.000302576	3.01697	0.0114469	Ddr2	41664	Intron (ENSMUST00000194690.5/18214, intron 2 of 17)
310	chr1:170845373-170846374	0.00168284	2.02202	0.0287715	Atf6	21397	Intron (ENSMUST00000027974.6/226641, intron 4 of 15)
311	chr1:171060039-171061040	0.000141157	2.86633	0.00767591	Fcgr3	-636	Promoter (<=1kb)
312	chr1:171262172-171263173	0.000417278	2.62237	0.01352	B4galt3	-7155	Distal Intergenic
313	chr1:171633816-171634817	0.00173038	1.56234	0.0291683	Mir7683	7083	3' UTR
314	chr1:171688831-171689832	0.000166916	2.11093	0.00834291	Cd48	6821	Exon (ENSMUST00000194539.1/ENSMUST00000194539.1, exon 1 of 1)
315	chr1:171965715-171966716	2.24432e-06	1.81388	0.00143228	Slamf6	23086	Distal Intergenic
316	chr1:172015044-172016045	0.00251607	2.07095	0.0360533	Vangl2	-6015	Intron (ENSMUST00000027837.12/93840, intron 1 of 7)
317	chr1:172501384-172502385	2.90784e-05	1.7366	0.00373188	Tagln2	132	Promoter (<=1kb)
318	chr1:172575716-172576717	3.4706e-05	2.44979	0.00406851	Slamf8	13851	Distal Intergenic
319	chr1:173432161-173433162	0.00135709	1.29851	0.0255984	Aim2	11563	Intron (ENSMUST00000147604.7/383619, intron 5 of 11)
320	chr1:173437244-173438245	4.11206e-06	1.88376	0.00171396	Aim2	16646	Intron (ENSMUST00000147604.7/383619, intron 5 of 11)
321	chr1:173489253-173490254	7.68654e-05	2.02088	0.00570733	Aim2	33899	Intron (ENSMUST00000160565.3/ENSMUST00000160565.3, intron 1 of 6)
322	chr1:176946701-176947702	0.00178548	1.43008	0.0296946	Sdccag8	-50307	Intron (ENSMUST00000133305.7/76816, intron 15 of 16)
323	chr1:176950159-176951160	0.000715059	2.19688	0.0181257	Sdccag8	-46849	Intron (ENSMUST00000133305.7/76816, intron 16 of 16)
324	chr1:179044164-179045165	1.02288e-05	1.4688	0.00239479	Smyd3	-54819	Intron (ENSMUST00000128302.7/69726, intron 9 of 11)
325	chr1:179240283-179241284	0.00029385	2.3166	0.0112929	Smyd3	7556	Intron (ENSMUST00000128302.7/69726, intron 5 of 11)
326	chr1:179549070-179550071	0.0014618	1.90454	0.0267307	Cnst	2561	Promoter (2-3kb)
327	chr1:179578314-179579315	0.000530973	2.30513	0.0153942	Cnst	-14075	Intron (ENSMUST00000040706.8/226744, intron 1 of 10)
328	chr1:180335465-180336466	0.000538625	2.70932	0.0154877	Itpkb	4980	Exon (ENSMUST00000195043.1/ENSMUST00000195043.1, exon 1 of 1)
329	chr1:180338082-180339083	0.00182957	1.36368	0.0300881	Itpkb	7597	Exon (ENSMUST00000195043.1/ENSMUST00000195043.1, exon 1 of 1)
330	chr1:180911715-180912716	0.000122897	2.19279	0.00723489	Pycr2	5800	Distal Intergenic
331	chr1:180916276-180917277	0.000592751	2.94961	0.0163267	Pycr2	10361	Distal Intergenic
332	chr1:182327816-182328817	0.00301442	1.81446	0.0399417	Fbxo28	-9429	Intron (ENSMUST00000051431.9/67948, intron 2 of 4)
333	chr1:182357823-182358824	0.00101268	2.27374	0.0218783	Fbxo28	-16194	Distal Intergenic
334	chr1:182363523-182364524	0.000188053	2.19197	0.00892428	Fbxo28	-21894	Distal Intergenic
335	chr1:182362402-182363403	0.000673747	4.30928	0.0175389	Fbxo28	-20773	Distal Intergenic
336	chr1:182519771-182520772	0.00299549	1.11969	0.0397945	Capn2	-2163	Promoter (2-3kb)
337	chr1:183134293-183135294	0.000860025	3.51077	0.0199217	Disp1	12167	Intron (ENSMUST00000171366.6/68897, intron 2 of 7)
338	chr1:183147092-183148093	0.0017191	2.58059	0.0290789	Disp1	0	Promoter (<=1kb)
339	chr1:183180138-183181139	0.000541635	2.68604	0.0155463	Disp1	-32607	Intron (ENSMUST00000003035.11/68897, intron 2 of 9)
340	chr1:183265869-183266870	0.000194599	2.17272	0.00908163	Brox	19312	Distal Intergenic
341	chr1:183355201-183356202	0.00200859	2.8994	0.0316953	Mia3	-1161	Promoter (1-2kb)
342	chr1:183961951-183962952	0.00015097	2.04934	0.0079255	Dusp10	-50350	Distal Intergenic
343	chr1:184000211-184001212	0.001552	2.26673	0.0276513	Dusp10	-12090	Distal Intergenic
344	chr1:184024400-184025401	3.93117e-06	3.06416	0.00169208	1700056E22Rik	8597	Intron (ENSMUST00000139839.1/63953, intron 2 of 2)
345	chr1:184042415-184043416	0.00275321	3.36005	0.0378752	Dusp10	8034	Intron (ENSMUST00000048655.7/63953, intron 2 of 3)
346	chr1:184064016-184065017	0.00236782	2.62463	0.0348756	Dusp10	29635	Intron (ENSMUST00000048655.7/63953, intron 2 of 3)
347	chr1:184100687-184101688	0.000306815	2.84858	0.0115299	Dusp10	66306	Distal Intergenic
348	chr1:184117684-184118685	0.00059396	3.56557	0.016344	Dusp10	83303	Distal Intergenic
349	chr1:184733640-184734641	5.37074e-05	1.60717	0.00489655	Hlx	-1021	Promoter (1-2kb)
350	chr1:185105168-185106169	0.000456399	1.51865	0.0141524	Rab3gap2	-97948	Distal Intergenic
351	chr1:185403732-185404733	0.00150706	1.25565	0.0271896	Eprs	36135	Intron (ENSMUST00000192284.5/107508, intron 18 of 19)
352	chr1:189921889-189922890	2.92681e-06	2.30637	0.00153162	Smyd2	0	Promoter (<=1kb)
353	chr1:191258878-191259879	8.07688e-06	2.73099	0.00216761	D730003I15Rik	34424	Distal Intergenic
354	chr1:191419330-191420331	0.0029748	2.58441	0.0396325	Ppp2r5a	-20031	Distal Intergenic
355	chr1:191421890-191422891	0.00145824	2.03677	0.0267092	Ppp2r5a	-22591	Distal Intergenic
356	chr1:191425544-191426545	0.00112773	3.68178	0.023157	Ppp2r5a	-26245	Distal Intergenic
357	chr1:191432870-191433871	0.00129757	1.30113	0.0249677	Gm32200	31177	Distal Intergenic
358	chr1:191956038-191957039	0.000114857	3.44639	0.00699715	Rd3	-20331	Distal Intergenic
359	chr1:193131887-193132888	0.00304124	3.40347	0.0401565	Utp25	-1615	Promoter (1-2kb)
360	chr1:193159336-193160337	0.00123584	1.25397	0.0243023	Irf6	2667	Promoter (2-3kb)
361	chr1:193263535-193264536	0.000157866	1.23508	0.00813764	Hsd11b1	0	Promoter (<=1kb)
362	chr1:193284405-193285406	0.00369221	2.98524	0.0449409	G0s2	-11188	Intron (ENSMUST00000194677.5/16780, intron 4 of 26)
363	chr1:193322918-193323919	0.00307584	2.48437	0.0404727	Lamb3	2223	Promoter (2-3kb)
364	chr1:193338062-193339063	4.59391e-05	2.26148	0.00457718	Lamb3	17367	Exon (ENSMUST00000194677.5/16780, exon 23 of 27)
365	chr1:193349320-193350321	0.00114609	2.27829	0.0233711	Camk1g	9457	Exon (ENSMUST00000169907.7/215303, exon 9 of 12)
366	chr1:193421051-193422052	8.01483e-07	4.20023	0.00086245	Camk1g	-50753	Distal Intergenic
367	chr1:193446766-193447767	0.0034935	2.1297	0.0436584	Mir205	59763	Distal Intergenic
368	chr10:4355586-4356587	0.000261317	3.06199	0.0105881	Akap12	7818	Exon (ENSMUST00000045730.6/83397, exon 3 of 4)
369	chr10:4357210-4358211	2.14516e-06	3.15559	0.00141498	Akap12	9442	3' UTR
370	chr10:5384004-5385005	0.0025849	1.65376	0.0365852	Syne1	-15518	Intron (ENSMUST00000215295.1/64009, intron 13 of 145)
371	chr10:5448033-5449034	0.000461269	2.30744	0.0142311	Syne1	-79547	Intron (ENSMUST00000215295.1/64009, intron 3 of 145)
372	chr10:6885188-6886189	4.03431e-05	2.60242	0.00431217	Ipcef1	93522	3' UTR
373	chr10:6927506-6928507	0.00162908	3.22039	0.0283002	Ipcef1	51204	Intron (ENSMUST00000147171.7/18390, intron 4 of 5)
374	chr10:6955982-6956983	0.00444198	1.94176	0.0497591	Ipcef1	22728	Exon (ENSMUST00000105617.7/320495, exon 3 of 9)
375	chr10:6971384-6972385	0.00109999	2.03404	0.0228791	Ipcef1	7326	3' UTR
376	chr10:6979921-6980922	0.00425979	1.4093	0.0485849	Ipcef1	0	Promoter (<=1kb)
377	chr10:6982426-6983427	0.000640562	1.66949	0.0169934	Ipcef1	-1892	Promoter (1-2kb)
378	chr10:6991996-6992997	0.000420747	3.30888	0.0135695	Ipcef1	7447	Intron (ENSMUST00000105615.8/18390, intron 4 of 5)
379	chr10:6996671-6997672	0.000617049	1.49632	0.0166913	Ipcef1	2772	Promoter (2-3kb)
380	chr10:7630615-7631616	0.000848654	2.6554	0.0197944	Pcmt1	17539	3' UTR
381	chr10:7825826-7826827	0.00223149	1.9038	0.0336652	Zc3h12d	-5643	Distal Intergenic
382	chr10:7865310-7866311	6.77505e-05	2.35032	0.00541574	Mir5104	28929	Exon (ENSMUST00000039484.5/237256, exon 5 of 6)
383	chr10:8213733-8214734	0.00356205	1.73241	0.0440863	Ust	87508	Intron (ENSMUST00000219116.1/338362, intron 6 of 6)
384	chr10:8505288-8506289	0.000267578	2.31296	0.010694	Ust	12536	Intron (ENSMUST00000061601.8/338362, intron 1 of 7)
385	chr10:10069769-10070770	0.000782913	2.48705	0.0190969	Stxbp5	-168690	Intron (ENSMUST00000186088.1/ENSMUST00000186088.1, intron 1 of 1)
386	chr10:10183994-10184995	0.00239161	1.94766	0.0350497	Adgb	226749	Exon (ENSMUST00000208997.1/ENSMUST00000208997.1, exon 1 of 2)
387	chr10:10228326-10229327	0.00402714	2.41916	0.047177	Adgb	182417	Intron (ENSMUST00000208997.1/ENSMUST00000208997.1, intron 1 of 1)
388	chr10:12401163-12402164	0.00132914	2.11719	0.0253055	Utrn	911	Promoter (<=1kb)
389	chr10:12493327-12494328	0.000475513	3.28241	0.014481	Utrn	54551	Intron (ENSMUST00000076817.4/22288, intron 53 of 73)
390	chr10:12805475-12806476	0.00283575	2.99967	0.0385463	Utrn	7098	Intron (ENSMUST00000076817.4/22288, intron 1 of 73)
391	chr10:12813163-12814164	0.000210687	1.70271	0.00945396	Utrn	0	Promoter (<=1kb)
392	chr10:12841220-12842221	6.55136e-05	2.15033	0.00536003	Utrn	-14282	Intron (ENSMUST00000076817.4/22288, intron 1 of 73)
393	chr10:12842352-12843353	0.000582386	1.30271	0.016222	Utrn	-15414	Intron (ENSMUST00000076817.4/22288, intron 1 of 73)
394	chr10:13427864-13428865	0.000235144	1.96502	0.00999819	Phactr2	-38894	Intron (ENSMUST00000105545.11/215789, intron 1 of 12)
395	chr10:13452419-13453420	0.000813687	3.14969	0.019408	Phactr2	20992	Intron (ENSMUST00000105545.11/215789, intron 1 of 12)
396	chr10:13998548-13999549	0.00290312	2.24374	0.0390963	Hivep2	31524	Intron (ENSMUST00000187083.6/15273, intron 1 of 12)
397	chr10:14013818-14014819	0.000315824	1.60064	0.0117072	Hivep2	46794	Intron (ENSMUST00000187083.6/15273, intron 2 of 12)
398	chr10:14314350-14315351	0.000878075	2.92494	0.0201572	Adgrg6	229644	Exon (ENSMUST00000193951.1/ENSMUST00000193951.1, exon 1 of 1)
399	chr10:16713409-16714410	0.00185351	1.93982	0.0302859	Gm20125	248770	Distal Intergenic
400	chr10:17987689-17988690	1.29507e-05	2.61074	0.00267895	Abracl	24665	Distal Intergenic
401	chr10:18192904-18193905	0.000532945	2.49063	0.0154234	Ect2l	7448	Intron (ENSMUST00000207827.1/100045792, intron 2 of 19)
402	chr10:18407083-18408084	0.000490279	2.0266	0.0147098	Nhsl1	0	Promoter (<=1kb)
403	chr10:18910866-18911867	0.00223066	2.13582	0.0336605	Perp	65846	Distal Intergenic
404	chr10:19068025-19069026	0.00414386	1.28801	0.0479052	Tnfaip3	-52368	Distal Intergenic
405	chr10:19104232-19105233	6.67499e-05	2.07929	0.00538871	Gm20139	-36518	Distal Intergenic
406	chr10:19167481-19168482	0.00172785	1.48686	0.0291477	Gm20139	243	Promoter (<=1kb)
407	chr10:19171454-19172455	0.00129703	1.4355	0.024966	Gm20139	4216	Intron (ENSMUST00000216041.1/100504265, intron 2 of 3)
408	chr10:19188124-19189125	0.000522749	2.35922	0.0152586	Gm20139	20886	Intron (ENSMUST00000216041.1/100504265, intron 2 of 3)
409	chr10:19209417-19210418	1.67941e-05	4.06582	0.00297974	Gm20139	42179	Distal Intergenic
410	chr10:19241362-19242363	0.00353424	1.97995	0.0439174	Gm20139	74124	Distal Intergenic
411	chr10:19307620-19308621	9.50151e-05	2.74238	0.00634925	Olig3	-47912	Intron (ENSMUST00000213234.1/ENSMUST00000213234.1, intron 3 of 4)
412	chr10:19321061-19322062	0.00265561	3.08471	0.037149	Olig3	-34471	Intron (ENSMUST00000213234.1/ENSMUST00000213234.1, intron 4 of 4)
413	chr10:19333147-19334148	8.95704e-06	3.05292	0.00227006	Olig3	-22385	Distal Intergenic
414	chr10:19355952-19356953	0.000321226	2.5046	0.0118299	Olig3	0	Promoter (<=1kb)
415	chr10:19362509-19363510	0.00204446	3.17186	0.0320251	Olig3	5976	Distal Intergenic
416	chr10:19503508-19504509	0.00209318	2.85832	0.0324497	Gm33104	8865	Intron (ENSMUST00000214178.1/102635880, intron 2 of 3)
417	chr10:19521267-19522268	0.000224428	2.40875	0.00976137	Gm33104	26624	Exon (ENSMUST00000215700.1/ENSMUST00000215700.1, exon 1 of 1)
418	chr10:19577697-19578698	0.00032349	2.52607	0.0118812	Ifngr1	-13251	Distal Intergenic
419	chr10:19581982-19582983	0.00145403	1.57111	0.0266626	Ifngr1	-8966	Distal Intergenic
420	chr10:19597701-19598702	0.000477893	2.06266	0.0145212	Ifngr1	5628	Exon (ENSMUST00000110989.2/15979, exon 2 of 2)
421	chr10:19718274-19719275	0.00109582	2.24632	0.0228399	Il20ra	5640	Exon (ENSMUST00000213761.1/ENSMUST00000213761.1, exon 1 of 3)
422	chr10:19747659-19748660	0.00048915	3.3865	0.0147054	Il20ra	35025	Intron (ENSMUST00000020185.4/237313, intron 2 of 6)
423	chr10:19762520-19763521	0.00267113	2.54171	0.0372776	Il20ra	49886	Distal Intergenic
424	chr10:20257496-20258497	0.00431772	2.06492	0.0489516	Map7	-3268	Exon (ENSMUST00000214823.1/17761, exon 7 of 7)
425	chr10:21183188-21184189	0.00076633	3.26706	0.0189025	Gm33619	493	Promoter (<=1kb)
426	chr10:21196610-21197611	6.48986e-06	1.91566	0.00198439	Gm33619	9663	Distal Intergenic
427	chr10:21234914-21235915	0.00401275	2.70024	0.0470845	Gm33619	47967	Intron (ENSMUST00000217285.1/ENSMUST00000217285.1, intron 2 of 2)
428	chr10:21251893-21252894	3.04222e-05	2.37182	0.00383481	Hbs1l	-43085	Exon (ENSMUST00000217285.1/ENSMUST00000217285.1, exon 1 of 3)
429	chr10:21418844-21419845	0.000353255	2.18332	0.0124162	Aldh8a1	41497	Exon (ENSMUST00000188024.1/ENSMUST00000188024.1, exon 1 of 4)
430	chr10:21479125-21480126	0.000102314	4.19021	0.00660647	Aldh8a1	101778	Distal Intergenic
431	chr10:21552690-21553691	0.00114498	2.41523	0.0233569	1700020N01Rik	-39454	Distal Intergenic
432	chr10:21870129-21871130	2.67042e-05	1.67697	0.00361803	Sgk1	-11054	Distal Intergenic
433	chr10:21908380-21909381	0.000118134	1.7201	0.00710016	Sgk1	-19089	Intron (ENSMUST00000120509.7/20393, intron 1 of 13)
434	chr10:21911267-21912268	0.00224816	1.90329	0.0338255	Sgk1	-16202	Intron (ENSMUST00000120509.7/20393, intron 1 of 13)
435	chr10:21974988-21975989	3.68078e-05	1.35371	0.00418618	Sgk1	-2683	Promoter (2-3kb)
436	chr10:21976055-21977056	0.00328543	1.00251	0.0420971	Sgk1	-1616	Promoter (1-2kb)
437	chr10:22345533-22346534	7.501e-06	2.24958	0.00208628	Raet1d	-14018	Exon (ENSMUST00000181698.1/ENSMUST00000181698.1, exon 1 of 1)
438	chr10:24311759-24312760	0.000758428	2.99213	0.0187946	Moxd1	88214	Distal Intergenic
439	chr10:24579581-24580582	0.000190616	3.81127	0.00898823	Gm15270	13176	Exon (ENSMUST00000136908.7/102638890, exon 3 of 4)
440	chr10:24640128-24641129	0.000573483	2.82415	0.0160729	Enpp1	33129	3' UTR
441	chr10:24650922-24651923	1.79495e-05	2.80927	0.00303553	Enpp1	22335	3' UTR
442	chr10:24652889-24653890	0.000689011	2.39132	0.0177701	Enpp1	20368	Intron (ENSMUST00000105520.7/18605, intron 18 of 24)
443	chr10:24720534-24721535	0.000349498	2.77419	0.0123462	Enpp1	-8375	Distal Intergenic
444	chr10:24754052-24755053	0.00384745	1.03868	0.0459997	Enpp3	29952	Distal Intergenic
445	chr10:26227902-26228903	2.12645e-06	2.10138	0.00141498	Samd3	-804	Promoter (<=1kb)
446	chr10:26297289-26298290	0.00126355	2.4952	0.0245836	L3mbtl3	15840	Intron (ENSMUST00000105519.9/237339, intron 16 of 20)
447	chr10:26318446-26319447	0.00110946	2.60579	0.0229715	L3mbtl3	-3832	Exon (ENSMUST00000105519.9/237339, exon 12 of 21)
448	chr10:26358533-26359534	0.00175236	1.57074	0.0293527	L3mbtl3	14422	Intron (ENSMUST00000105519.9/237339, intron 1 of 20)
449	chr10:26520548-26521549	0.0018906	4.01284	0.0306502	L3mbtl3	-144577	Distal Intergenic
450	chr10:28485339-28486340	0.0023954	2.69323	0.0350787	Ptprk	-73811	Intron (ENSMUST00000166468.1/19272, intron 11 of 31)
451	chr10:28499708-28500709	0.00108584	2.69838	0.0227517	Ptprk	-59442	Intron (ENSMUST00000166468.1/19272, intron 13 of 31)
452	chr10:28513266-28514267	0.000163822	2.96506	0.00830695	Ptprk	-45884	Intron (ENSMUST00000166468.1/19272, intron 13 of 31)
453	chr10:28515776-28516777	0.000589201	2.26016	0.016277	Ptprk	-43374	Intron (ENSMUST00000166468.1/19272, intron 13 of 31)
454	chr10:28518016-28519017	1.63815e-05	2.4525	0.00294793	Ptprk	-41134	Intron (ENSMUST00000166468.1/19272, intron 13 of 31)
455	chr10:28567125-28568126	1.01816e-06	2.82574	0.00101126	Ptprk	6974	Intron (ENSMUST00000166468.1/19272, intron 17 of 31)
456	chr10:28593459-28594460	0.000221233	1.47883	0.00968212	Ptprk	13000	Intron (ENSMUST00000166468.1/19272, intron 31 of 31)
457	chr10:28668014-28669015	2.01502e-05	4.03001	0.00317533	Themis	0	Promoter (<=1kb)
458	chr10:28675911-28676912	0.0017063	4.30615	0.0289764	Themis	7278	Intron (ENSMUST00000060409.12/210757, intron 1 of 4)
459	chr10:28677256-28678257	0.000968791	2.07344	0.0212868	Themis	8623	Intron (ENSMUST00000060409.12/210757, intron 1 of 4)
460	chr10:28729835-28730836	0.00188657	2.98132	0.0306072	Themis	61202	Intron (ENSMUST00000060409.12/210757, intron 2 of 4)
461	chr10:28815846-28816847	0.00251429	3.22187	0.0360463	Themis	147213	Intron (ENSMUST00000056097.10/210757, intron 4 of 5)
462	chr10:28843813-28844814	9.6707e-06	3.58328	0.00236496	2310057J18Rik	129375	Intron (ENSMUST00000056097.10/210757, intron 4 of 5)
463	chr10:30538144-30539145	6.6445e-05	3.78556	0.00538207	Trmt11	50964	Intron (ENSMUST00000019927.6/73681, intron 12 of 12)
464	chr10:30655420-30656421	0.000912538	1.67114	0.0206059	Ncoa7	0	Promoter (<=1kb)
465	chr10:34096290-34097291	0.00128169	1.52887	0.0247677	Calhm5	0	Promoter (<=1kb)
466	chr10:34110578-34111579	5.0561e-05	2.14059	0.00476962	Calhm5	-14059	Distal Intergenic
467	chr10:34172525-34173526	0.000964658	1.38621	0.0212303	Dse	2719	Promoter (2-3kb)
468	chr10:36158028-36159029	0.00155622	2.28848	0.027665	Hs3st5	-347785	Distal Intergenic
469	chr10:39315349-39316350	0.00134101	1.69522	0.0254355	Fyn	-52505	Intron (ENSMUST00000215530.1/ENSMUST00000215530.1, intron 2 of 3)
470	chr10:39469128-39470129	0.00033999	5.4469	0.0121827	Fyn	14213	Intron (ENSMUST00000148152.7/14360, intron 3 of 4)
471	chr10:39471829-39472830	0.000105045	2.53097	0.00666419	Fyn	16914	Intron (ENSMUST00000148152.7/14360, intron 3 of 4)
472	chr10:39479133-39480134	0.000265759	2.32749	0.0106728	Fyn	24218	Intron (ENSMUST00000148152.7/14360, intron 3 of 4)
473	chr10:39486545-39487546	0.000278984	1.49136	0.0109391	Fyn	-24193	Intron (ENSMUST00000148152.7/14360, intron 3 of 4)
474	chr10:39664383-39665384	0.000216008	2.20439	0.00957371	Traf3ip2	13828	Intron (ENSMUST00000129191.7/327744, intron 1 of 3)
475	chr10:39792901-39793902	1.28083e-05	2.3497	0.00267509	Rev3l	-31229	Intron (ENSMUST00000019986.12/19714, intron 3 of 31)
476	chr10:39841126-39842127	0.00150809	3.98141	0.0271994	Rev3l	12852	Exon (ENSMUST00000145333.1/19714, exon 7 of 7)
477	chr10:40380957-40381958	0.000198615	2.30785	0.00916722	Cdk19	31431	Intron (ENSMUST00000216736.1/78334, intron 1 of 11)
478	chr10:40385836-40386837	0.00011724	2.32898	0.00706785	Cdk19	36310	Intron (ENSMUST00000216736.1/78334, intron 1 of 11)
479	chr10:40400052-40401053	0.00215279	1.70136	0.0329668	Cdk19	50526	Intron (ENSMUST00000216736.1/78334, intron 2 of 11)
480	chr10:40419486-40420487	1.97717e-05	1.59503	0.00316649	Cdk19	69960	Intron (ENSMUST00000216736.1/78334, intron 2 of 11)
481	chr10:40529258-40530259	9.61086e-05	1.21773	0.00638832	Slc22a16	-40077	Distal Intergenic
482	chr10:40804657-40805658	5.13634e-05	4.99655	0.00479025	Cdc40	40279	Intron (ENSMUST00000058747.3/327747, intron 4 of 4)
483	chr10:41420275-41421276	0.000135796	2.53659	0.00755098	Zbtb24	-29107	Exon (ENSMUST00000173494.3/633979, exon 32 of 40)
484	chr10:41619370-41620371	0.00274682	1.79912	0.0378287	Ccdc162	-6533	Intron (ENSMUST00000099932.9/75973, intron 1 of 17)
485	chr10:41880458-41881459	0.00123102	1.93897	0.0242458	Sesn1	-5980	Intron (ENSMUST00000099931.10/140742, intron 1 of 9)
486	chr10:42068114-42069115	0.000576935	1.53038	0.0161413	Armc2	-49672	Distal Intergenic
487	chr10:42842764-42843765	4.86792e-06	3.05903	0.00177981	Scml4	-16605	Distal Intergenic
488	chr10:42848472-42849473	6.52293e-05	2.46214	0.0053479	Scml4	-10897	Distal Intergenic
489	chr10:42886945-42887946	0.00137564	2.13568	0.0258174	Scml4	-14527	Exon (ENSMUST00000217454.1/ENSMUST00000217454.1, exon 1 of 1)
490	chr10:42887987-42888988	9.86157e-06	1.96488	0.00237079	Scml4	-13485	Exon (ENSMUST00000214070.1/ENSMUST00000214070.1, exon 1 of 2)
491	chr10:42903162-42904163	0.000419068	1.43844	0.0135427	Scml4	689	Promoter (<=1kb)
492	chr10:43983624-43984625	5.38784e-06	2.95029	0.00180887	Crybg1	19744	Intron (ENSMUST00000200401.1/11630, intron 8 of 21)
493	chr10:44015398-44016399	0.000289053	3.16939	0.0111777	Crybg1	-11029	Intron (ENSMUST00000200401.1/11630, intron 2 of 21)
494	chr10:44053230-44054231	0.000930706	4.62626	0.0208646	Crybg1	4547	Intron (ENSMUST00000200401.1/11630, intron 2 of 21)
495	chr10:44447840-44448841	6.15485e-05	1.266	0.0051934	Prdm1	8369	Intron (ENSMUST00000039174.10/12142, intron 4 of 7)
496	chr10:54032485-54033486	0.00223516	2.14067	0.0336991	Man1a	42223	Intron (ENSMUST00000003843.15/17155, intron 2 of 12)
497	chr10:57778387-57779388	0.000845906	1.53055	0.0197592	Fabp7	-5493	Distal Intergenic
498	chr10:59379995-59380996	0.000900354	1.1769	0.0204754	Pla2g12b	-22664	Distal Intergenic
499	chr10:59391642-59392643	0.00146277	3.05162	0.0267353	Pla2g12b	-11017	Distal Intergenic
500	chr10:59952682-59953683	0.00284154	1.30107	0.038593	Ddit4	-848	Promoter (<=1kb)
501	chr10:59969710-59970711	0.00213349	1.15029	0.0327924	Ddit4	-17876	Distal Intergenic
502	chr10:60027525-60028526	0.0038856	1.81307	0.0462343	Ascc1	24198	Intron (ENSMUST00000050516.13/69090, intron 5 of 10)
503	chr10:60374118-60375119	0.00172908	1.62153	0.0291639	Cdh23	5073	Intron (ENSMUST00000073242.10/22295, intron 35 of 66)
504	chr10:60380758-60381759	1.8688e-06	2.64475	0.00135805	Cdh23	-566	Promoter (<=1kb)
505	chr10:60389202-60390203	0.00308306	1.07241	0.0405582	Cdh23	-2167	Promoter (2-3kb)
506	chr10:61231360-61232361	0.000190625	4.10348	0.00898823	Adamts14	40881	Intron (ENSMUST00000092486.10/237360, intron 4 of 21)
507	chr10:61273041-61274042	0.00014281	3.34626	0.00770219	Adamts14	0	Promoter (<=1kb)
508	chr10:61297237-61298238	0.000238486	1.98381	0.0100752	Prf1	0	Promoter (<=1kb)
509	chr10:61305776-61306777	5.94166e-05	2.63298	0.00511615	Prf1	5975	Distal Intergenic
510	chr10:61327766-61328767	0.000115464	2.35971	0.00702265	Pald1	13560	Intron (ENSMUST00000020289.9/27355, intron 18 of 19)
511	chr10:61559263-61560264	0.00180207	3.12849	0.0298469	Npffr1	-35228	Intron (ENSMUST00000049242.8/216011, intron 4 of 4)
512	chr10:61596787-61597788	0.00343868	2.79652	0.0432826	Npffr1	1295	Promoter (1-2kb)
513	chr10:62851235-62852236	0.000330303	6.21763	0.0120153	Tet1	13068	Intron (ENSMUST00000050826.13/52463, intron 2 of 10)
514	chr10:62858563-62859564	0.00145603	2.84055	0.0266731	Tet1	5740	Exon (ENSMUST00000220243.1/ENSMUST00000220243.1, exon 1 of 1)
515	chr10:62983643-62984644	0.000182809	2.6033	0.00879303	Rufy2	2215	Promoter (2-3kb)
516	chr10:67496858-67497859	0.000139516	2.53331	0.00763735	Egr2	-37616	Exon (ENSMUST00000219456.1/ENSMUST00000219456.1, exon 1 of 1)
517	chr10:67585839-67586840	0.00161046	1.08291	0.0281607	4930563J15Rik	-13880	Exon (ENSMUST00000218174.1/ENSMUST00000218174.1, exon 4 of 4)
518	chr10:67610340-67611341	0.00340787	3.44912	0.0430692	4930563J15Rik	-38381	Distal Intergenic
519	chr10:68053798-68054799	0.000867819	4.95706	0.020009	Rtkn2	74083	Intron (ENSMUST00000068994.13/170799, intron 13 of 14)
520	chr10:68081430-68082431	0.00277779	2.11172	0.038073	Arid5b	54195	Distal Intergenic
521	chr10:68153764-68154765	0.00216422	2.89455	0.0330288	Arid5b	-17138	Intron (ENSMUST00000219238.1/71371, intron 4 of 9)
522	chr10:68673305-68674306	0.000522313	1.49816	0.0152535	Tmem26	-49340	Distal Intergenic
523	chr10:70096626-70097627	0.000452334	1.1713	0.0140811	Ccdc6	0	Promoter (<=1kb)
524	chr10:71263456-71264457	0.00155517	1.50685	0.027665	Ube2d1	-6568	Intron (ENSMUST00000020085.6/216080, intron 1 of 6)
525	chr10:75104794-75105795	8.4749e-05	3.13402	0.0059575	Bcr	44202	Intron (ENSMUST00000164107.2/110279, intron 1 of 22)
526	chr10:75405561-75406562	1.88451e-05	3.05085	0.00310966	Upb1	-349	Promoter (<=1kb)
527	chr10:75417427-75418428	8.78314e-05	2.32222	0.00609003	Upb1	7384	3' UTR
528	chr10:75531452-75532453	0.000951718	3.81799	0.0211032	Snrpd3	13409	Exon (ENSMUST00000020397.10/67332, exon 3 of 4)
529	chr10:75535763-75536764	0.000318415	1.88955	0.0117566	Snrpd3	17720	3' UTR
530	chr10:75565163-75566164	0.000333714	2.46553	0.0120563	Ggt1	-129	Promoter (<=1kb)
531	chr10:75643551-75644552	0.00403496	2.13729	0.0472265	Susd2	0	Promoter (<=1kb)
532	chr10:75737089-75738090	0.00223554	1.87604	0.0336991	Cabin1	-3318	Exon (ENSMUST00000001712.7/104248, exon 16 of 37)
533	chr10:75834894-75835895	0.000883198	1.22709	0.0202203	Gstt2	-13	Promoter (<=1kb)
534	chr10:75846298-75847299	0.0010773	1.63092	0.022679	Gstt2	-8931	Distal Intergenic
535	chr10:78303410-78304411	0.00152102	2.89775	0.0273449	Agpat3	3139	Intron (ENSMUST00000001240.11/28169, intron 2 of 9)
536	chr10:78594220-78595221	0.000132201	2.41239	0.00746834	Syde1	-2256	Promoter (2-3kb)
537	chr10:79454509-79455510	0.000161814	3.21238	0.00825752	Vmn2r83	-13221	Distal Intergenic
538	chr10:80211378-80212379	0.00291519	2.0964	0.0392023	Pwwp3a	-14055	Distal Intergenic
539	chr10:80439009-80440010	0.00383961	2.03562	0.0459911	Tcf3	-5362	Distal Intergenic
540	chr10:80628635-80629636	1.68573e-05	3.30271	0.00297974	Csnk1g2	-20	Promoter (<=1kb)
541	chr10:80763100-80764101	0.000632811	2.3222	0.0168816	Dot1l	7637	Intron (ENSMUST00000105336.8/208266, intron 1 of 27)
542	chr10:80906386-80907387	0.000208608	3.19633	0.00941992	Lmnb2	0	Promoter (<=1kb)
543	chr10:81247448-81248449	0.00136918	2.56384	0.0257351	Zfr2	0	Promoter (<=1kb)
544	chr10:81508224-81509225	0.000187232	2.54852	0.00890873	Gna15	-51	Promoter (<=1kb)
545	chr10:81659151-81660152	0.00248125	3.94379	0.0357374	Gm10778	-1846	Promoter (1-2kb)
546	chr10:82587287-82588288	1.51266e-11	1.41482	1.69284e-06	1190007I07Rik	34638	Distal Intergenic
547	chr10:82747772-82748773	7.11491e-05	2.10293	0.00553167	Nfyb	2886	Promoter (2-3kb)
548	chr10:82887031-82888032	0.000237476	2.50636	0.010055	Txnrd1	185	Promoter (<=1kb)
549	chr10:83161373-83162374	0.000102869	3.09275	0.00662416	Slc41a2	142001	Intron (ENSMUST00000040110.7/58250, intron 2 of 2)
550	chr10:83652077-83653078	0.00144803	3.28336	0.0266003	Appl2	-3339	Distal Intergenic
551	chr10:83718585-83719586	0.00268992	2.83093	0.0374071	1500009L16Rik	-3279	Distal Intergenic
552	chr10:84897202-84898203	0.000163337	4.06302	0.00829321	Ric8b	-19413	Intron (ENSMUST00000060397.12/71137, intron 17 of 17)
553	chr10:85141755-85142756	0.000618111	3.73666	0.0167005	Cry1	1685	Promoter (1-2kb)
554	chr10:85159917-85160918	0.00278555	2.68382	0.0381279	Cry1	-8561	Intron (ENSMUST00000020227.10/12952, intron 1 of 12)
555	chr10:85359159-85360160	0.00185931	2.68969	0.0303275	Btbd11	-26654	Distal Intergenic
556	chr10:86730822-86731823	0.00338674	1.68052	0.0428894	Ttc41	-5063	3' UTR
557	chr10:89765676-89766677	0.00120481	1.75788	0.0239659	Uhrf1bp1l	20438	Intron (ENSMUST00000020112.6/75089, intron 1 of 20)
558	chr10:93041044-93042045	0.000792624	2.10109	0.0191968	Cfap54	-6223	Intron (ENSMUST00000168110.7/380654, intron 9 of 66)
559	chr10:93104030-93105031	0.000624237	2.26245	0.0167688	Cfap54	-22412	Distal Intergenic
560	chr10:93227601-93228602	0.00118457	1.77276	0.0237956	Cdk17	-10421	Intron (ENSMUST00000069965.8/237459, intron 9 of 16)
561	chr10:93679316-93680317	0.00443053	1.33957	0.0497067	Gm15915	3005	Exon (ENSMUST00000147379.2/100504069, exon 4 of 6)
562	chr10:93700648-93701649	6.09871e-06	2.33551	0.00192188	Gm15915	-17326	Intron (ENSMUST00000020204.4/57764, intron 3 of 9)
563	chr10:93889356-93890357	0.00106926	1.02816	0.0225777	Metap2	0	Promoter (<=1kb)
564	chr10:95066438-95067439	0.000110275	3.17166	0.00687089	Gm29684	78386	Distal Intergenic
565	chr10:95260862-95261863	4.71595e-05	2.76046	0.00460128	Cradd	61102	Intron (ENSMUST00000220279.1/12905, intron 1 of 1)
566	chr10:95698623-95699624	0.000174798	2.8797	0.00857223	Nudt4	-134477	Distal Intergenic
567	chr10:95705514-95706515	0.00186508	2.23476	0.0303818	Nudt4	-141368	Distal Intergenic
568	chr10:95745464-95746465	0.000213863	1.54922	0.00952012	Nudt4	-181318	Exon (ENSMUST00000187483.6/ENSMUST00000187483.6, exon 1 of 6)
569	chr10:95781236-95782237	0.00288047	2.3481	0.0389058	Eea1	-158413	Intron (ENSMUST00000187483.6/ENSMUST00000187483.6, intron 3 of 5)
570	chr10:96181079-96182080	0.000254072	2.48792	0.0104228	4930459C07Rik	-43940	Distal Intergenic
571	chr10:96356714-96357715	0.000311889	1.16934	0.0116392	4930459C07Rik	130507	Intron (ENSMUST00000218518.1/ENSMUST00000218518.1, intron 1 of 2)
572	chr10:96585691-96586692	4.2381e-05	1.73833	0.00436338	Btg1	-30314	Intron (ENSMUST00000219313.1/ENSMUST00000219313.1, intron 1 of 2)
573	chr10:96608983-96609984	0.00118499	2.34964	0.0237956	Btg1	-7022	Distal Intergenic
574	chr10:96629441-96630442	0.00281964	1.79662	0.0384207	Btg1	11887	Distal Intergenic
575	chr10:96690580-96691581	1.34887e-05	1.9942	0.00267895	Btg1	73026	Distal Intergenic
576	chr10:96693490-96694491	0.000300025	2.41702	0.0114049	Btg1	75936	Distal Intergenic
577	chr10:96724512-96725513	0.000152617	1.66778	0.00798107	Btg1	106958	Distal Intergenic
578	chr10:96787130-96788131	0.000528254	1.70265	0.0153555	Btg1	169576	Distal Intergenic
579	chr10:96822266-96823267	1.1178e-05	3.20735	0.00252715	Btg1	204712	Intron (ENSMUST00000218446.1/ENSMUST00000218446.1, intron 1 of 1)
580	chr10:96834757-96835758	0.00068926	2.8479	0.0177701	4930556N09Rik	-200010	Intron (ENSMUST00000218446.1/ENSMUST00000218446.1, intron 1 of 1)
581	chr10:98745158-98746159	0.000350437	1.54796	0.0123694	Atp2b1	-168247	Distal Intergenic
582	chr10:98785125-98786126	0.000874692	1.11853	0.0201097	Atp2b1	-128280	Distal Intergenic
583	chr10:99116464-99117465	8.19909e-06	1.99719	0.0021899	Galnt4	8305	Intron (ENSMUST00000020113.14/382406, intron 2 of 11)
584	chr10:99241070-99242071	0.000432434	1.68739	0.0137603	Dusp6	-21160	Intron (ENSMUST00000219688.1/ENSMUST00000219688.1, intron 3 of 3)
585	chr10:99304995-99305996	0.000313115	3.08491	0.0116687	Dusp6	39354	Intron (ENSMUST00000189035.1/ENSMUST00000189035.1, intron 1 of 2)
586	chr10:99385763-99386764	0.00054471	1.5469	0.0156105	Dusp6	120122	Intron (ENSMUST00000189035.1/ENSMUST00000189035.1, intron 1 of 2)
587	chr10:99416530-99417531	0.000176224	2.07149	0.0086007	Dusp6	150889	Intron (ENSMUST00000189035.1/ENSMUST00000189035.1, intron 2 of 2)
588	chr10:100695570-100696571	0.00083038	3.44446	0.0195663	Gm35722	45064	Distal Intergenic
589	chr10:100701627-100702628	2.32204e-05	5.63117	0.00338361	Gm35722	39007	Distal Intergenic
590	chr10:100715904-100716905	0.000462239	2.84093	0.0142343	Gm35722	24730	Intron (ENSMUST00000218270.1/102639396, intron 2 of 2)
591	chr10:100741775-100742776	0.00143764	2.11522	0.026501	Gm35722	-140	Promoter (<=1kb)
592	chr10:100769918-100770919	2.86857e-07	2.84123	0.0005632	Gm35722	-28283	Distal Intergenic
593	chr10:101428534-101429535	0.00315726	2.0836	0.0411617	Mgat4c	-251952	Distal Intergenic
594	chr10:108117873-108118874	3.07005e-05	3.22839	0.00383481	Ppp1r12a	-43319	Distal Intergenic
595	chr10:108119161-108120162	0.00240165	1.67191	0.0351164	Ppp1r12a	-42031	Distal Intergenic
596	chr10:108167503-108168504	0.00178326	1.45554	0.0296695	Ppp1r12a	5103	Intron (ENSMUST00000219263.1/17931, intron 1 of 24)
597	chr10:111203353-111204354	0.00188379	2.32964	0.0305709	Osbpl8	-29275	Intron (ENSMUST00000105275.8/237542, intron 1 of 23)
598	chr10:111490428-111491429	0.000237559	2.92836	0.010055	Nap1l1	0	Promoter (<=1kb)
599	chr10:111578212-111579213	7.76378e-07	3.01245	0.000851816	4933440J02Rik	15060	Distal Intergenic
600	chr10:116913465-116914466	2.85091e-05	3.19248	0.0037668	Rab3ip	5467	Exon (ENSMUST00000020375.6/216363, exon 7 of 10)
601	chr10:117118151-117119152	0.0013933	1.7753	0.0260094	Frs2	11694	Intron (ENSMUST00000020381.4/327826, intron 1 of 9)
602	chr10:117836031-117837032	0.000192511	1.16852	0.00902385	Rap1b	9003	Intron (ENSMUST00000064667.8/215449, intron 1 of 7)
603	chr10:117918261-117919262	0.00031036	3.08842	0.0116085	4933411E08Rik	-6197	Distal Intergenic
604	chr10:117992138-117993139	0.00100375	1.70443	0.02174	4933411E08Rik	66679	Distal Intergenic
605	chr10:118064360-118065361	4.20067e-05	1.92687	0.00435628	Mdm1	-76450	Distal Intergenic
606	chr10:118554659-118555660	0.000203309	1.89193	0.00927413	Ifngas1	865	Promoter (<=1kb)
607	chr10:118633121-118634122	0.000213704	2.42399	0.00951682	Ifngas1	-76596	Distal Intergenic
608	chr10:118634637-118635638	0.0011225	2.23441	0.0231088	Ifngas1	-78112	Distal Intergenic
609	chr10:118813271-118814272	2.15718e-05	4.71372	0.00328756	Dyrk2	54027	Distal Intergenic
610	chr10:118882223-118883224	0.00127678	1.01736	0.0247122	Dyrk2	-12014	Exon (ENSMUST00000220184.1/ENSMUST00000220184.1, exon 1 of 1)
611	chr10:119005266-119006267	0.00154607	4.69202	0.0275773	Gm33677	44232	Distal Intergenic
612	chr10:119010705-119011706	3.95588e-07	5.02835	0.000670768	Gm33677	38793	Distal Intergenic
613	chr10:119381995-119382996	6.3631e-06	5.06582	0.00196503	1700025F24Rik	-30448	Distal Intergenic
614	chr10:120616331-120617332	6.91984e-06	3.43583	0.00200623	Hmga2	-139862	Distal Intergenic
615	chr10:120625291-120626292	0.00194289	2.53899	0.03114	4921513I03Rik	-139440	Distal Intergenic
616	chr10:121289508-121290509	0.00102743	2.28837	0.0220565	Tbc1d30	4139	Intron (ENSMUST00000064107.6/74694, intron 7 of 11)
617	chr10:121443096-121444097	5.1365e-05	2.72366	0.00479025	Rassf3	18116	Intron (ENSMUST00000026902.8/192678, intron 1 of 4)
618	chr10:121876005-121877006	0.00113412	3.01983	0.0232286	Srgap1	-52872	Intron (ENSMUST00000020322.11/117600, intron 4 of 21)
619	chr10:121886433-121887434	3.80462e-05	3.03904	0.00421981	Srgap1	-63300	Intron (ENSMUST00000020322.11/117600, intron 4 of 21)
620	chr10:122199508-122200509	0.00266843	3.52772	0.03726	Gm4489	79808	Distal Intergenic
621	chr10:122543796-122544797	0.00139736	1.88781	0.0260546	Sros1	25094	Intron (ENSMUST00000218285.1/ENSMUST00000218285.1, intron 1 of 2)
622	chr10:122579258-122580259	2.05692e-05	5.47196	0.00319711	Sros1	-9367	Distal Intergenic
623	chr10:122651696-122652697	0.000973698	5.58121	0.0213452	Mir6412	3357	Distal Intergenic
624	chr10:122678140-122679141	2.00191e-05	2.78526	0.00317533	Ppm1h	0	Promoter (<=1kb)
625	chr10:122717364-122718365	0.000261926	3.87862	0.0105974	Mir8104	38049	Intron (ENSMUST00000162853.7/319468, intron 1 of 5)
626	chr10:122738890-122739891	7.60979e-05	3.40242	0.00568722	Ppm1h	-17307	Intron (ENSMUST00000162853.7/319468, intron 1 of 5)
627	chr10:122757205-122758206	0.000193564	4.15958	0.00905478	Ppm1h	7	Promoter (<=1kb)
628	chr10:127107637-127108638	0.00131192	1.11002	0.025124	Os9	12477	Intron (ENSMUST00000080975.5/216440, intron 5 of 13)
629	chr10:127149432-127150433	0.00171787	1.76475	0.0290711	B4galnt1	-14792	Distal Intergenic
630	chr10:127162299-127163300	0.0021203	1.23011	0.0326704	B4galnt1	-1925	Promoter (1-2kb)
631	chr10:127341991-127342992	5.28833e-06	2.15615	0.00179885	Gli1	-17	Promoter (<=1kb)
632	chr10:127953449-127954450	0.000385938	2.20844	0.0130407	Hsd17b6	46228	Distal Intergenic
633	chr10:128038850-128039851	0.00151209	1.08975	0.0272475	Naca	3215	Exon (ENSMUST00000092048.12/17938, exon 3 of 9)
634	chr10:128491326-128492327	3.06873e-05	1.54345	0.00383481	Myl6	704	Promoter (<=1kb)
635	chr10:128612312-128613313	6.57834e-06	1.47474	0.00199019	Rps26	13111	Distal Intergenic
636	chr10:128940142-128941143	9.56059e-05	2.86027	0.00636109	Itga7	6086	Exon (ENSMUST00000099112.3/16404, exon 4 of 25)
637	chr10:130311353-130312354	0.00440242	1.28713	0.0495205	Tespa1	-10523	Distal Intergenic
638	chr10:130430892-130431893	0.00351095	2.93175	0.0437885	Vmn2r85	-1189	Promoter (1-2kb)
639	chr11:3336530-3337531	0.00318395	1.54316	0.0414083	Pik3ip1	2149	Promoter (2-3kb)
640	chr11:4202954-4203955	2.86172e-05	2.59118	0.00371067	Tbc1d10a	-1468	Promoter (1-2kb)
641	chr11:4235403-4236404	0.00112964	1.03244	0.0231868	Osm	-16	Promoter (<=1kb)
642	chr11:4246881-4247882	0.0042804	1.58334	0.0487061	Lif	-9675	Distal Intergenic
643	chr11:4258371-4259372	0.000126886	1.75855	0.00734063	Lif	814	Promoter (<=1kb)
644	chr11:4268154-4269155	0.000215716	2.3103	0.00956459	Lif	1059	Promoter (1-2kb)
645	chr11:4422855-4423856	0.000607756	2.25211	0.0165509	Hormad2	3406	Intron (ENSMUST00000109948.7/75828, intron 5 of 10)
646	chr11:4423911-4424912	0.00255082	2.35237	0.0363233	Hormad2	2350	Promoter (2-3kb)
647	chr11:4421611-4422612	0.000296599	2.07132	0.0113395	Hormad2	4650	Intron (ENSMUST00000109948.7/75828, intron 5 of 10)
648	chr11:5429529-5430530	0.00292732	1.87263	0.0392758	Znrf3	14317	Intron (ENSMUST00000109867.7/407821, intron 1 of 8)
649	chr11:5435239-5436240	0.00103198	3.66595	0.0221288	Znrf3	8607	Intron (ENSMUST00000109867.7/407821, intron 1 of 8)
650	chr11:6000288-6001289	1.32303e-05	2.33342	0.00267895	Camk2b	0	Promoter (<=1kb)
651	chr11:6152552-6153553	0.000265157	1.90875	0.0106639	Rps15a-ps6	19483	Intron (ENSMUST00000066496.9/209586, intron 2 of 5)
652	chr11:6409837-6410838	0.00403748	1.77997	0.0472265	Ppia	-4605	Distal Intergenic
653	chr11:6568876-6569877	0.00420651	1.47357	0.0482616	Ccm2	7646	Intron (ENSMUST00000000388.14/216527, intron 1 of 9)
654	chr11:6679447-6680448	6.24239e-06	3.15305	0.00194053	Gm11978	-19214	Distal Intergenic
655	chr11:6694703-6695704	0.00017493	4.3668	0.00857492	Gm11981	24333	Distal Intergenic
656	chr11:6704629-6705630	6.46207e-05	4.63035	0.00532409	Gm11981	14407	Distal Intergenic
657	chr11:7161227-7162228	0.00122271	4.03963	0.0241715	Adcy1	1345	Promoter (1-2kb)
658	chr11:10275886-10276887	0.00129415	3.23158	0.0249363	Vwc2	-837336	Distal Intergenic
659	chr11:11511727-11512728	0.000139156	1.78632	0.00763243	Spata48	22461	Intron (ENSMUST00000020410.10/73862, intron 8 of 8)
660	chr11:11703514-11704515	0.00253871	1.8723	0.0362431	Ikzf1	17069	Intron (ENSMUST00000141436.7/22778, intron 2 of 2)
661	chr11:11725695-11726696	0.000109275	1.4804	0.00682805	Ikzf1	39250	Intron (ENSMUST00000126058.7/22778, intron 3 of 3)
662	chr11:11852399-11853400	0.00253465	1.87987	0.0362148	Ddc	11507	Intron (ENSMUST00000066237.9/13195, intron 6 of 14)
663	chr11:11878327-11879328	3.83943e-05	1.9318	0.00424161	Ddc	1301	Promoter (1-2kb)
664	chr11:20615784-20616785	0.00235971	1.60661	0.0348274	Sertad2	-15194	Intron (ENSMUST00000093292.10/58172, intron 1 of 1)
665	chr11:20672627-20673628	0.000143622	3.20681	0.00772734	Aftph	19174	Distal Intergenic
666	chr11:21056842-21057843	0.00151255	2.31832	0.027249	Peli1	-33448	Distal Intergenic
667	chr11:21160561-21161562	0.00107776	2.09539	0.0226844	Peli1	25092	Distal Intergenic
668	chr11:21166334-21167335	0.00226814	2.41799	0.0340117	Peli1	30865	Distal Intergenic
669	chr11:22882585-22883586	0.00244709	2.37734	0.0354506	B3gnt2	-21624	Intron (ENSMUST00000160826.1/53625, intron 2 of 2)
670	chr11:23399700-23400701	7.68992e-05	4.08728	0.00570733	Usp34	-14275	Intron (ENSMUST00000180046.7/17847, intron 29 of 79)
671	chr11:27781490-27782491	4.64981e-05	2.03201	0.0045883	Ccdc85a	651619	Distal Intergenic
672	chr11:30126532-30127533	0.0028901	1.80471	0.0389821	Sptbn1	-15173	Intron (ENSMUST00000006629.13/20742, intron 18 of 35)
673	chr11:30182422-30183423	0.000211262	1.64624	0.00946317	Sptbn1	14834	Intron (ENSMUST00000006629.13/20742, intron 2 of 35)
674	chr11:31067054-31068055	0.00158094	3.37165	0.0278972	Asb3	8459	Intron (ENSMUST00000203878.2/65257, intron 7 of 9)
675	chr11:31247377-31248378	0.00235988	2.18128	0.0348274	Stc2	119788	Distal Intergenic
676	chr11:31352505-31353506	0.000796421	3.88919	0.0192473	Stc2	14660	Distal Intergenic
677	chr11:31369741-31370742	6.64676e-06	4.8006	0.00199019	Stc2	0	Promoter (<=1kb)
678	chr11:31371128-31372129	5.48677e-05	4.81866	0.00492801	Stc2	-1054	Promoter (1-2kb)
679	chr11:31759541-31760542	0.000891229	2.36598	0.0203506	D630024D03Rik	63931	Distal Intergenic
680	chr11:31891788-31892789	8.48742e-05	3.18928	0.00595882	Cpeb4	18513	Intron (ENSMUST00000020543.12/67579, intron 2 of 9)
681	chr11:31932171-31933172	0.00137013	2.68278	0.0257485	4930524B15Rik	-32420	3' UTR
682	chr11:31999889-32000890	0.000111366	2.77298	0.00689752	Nsg2	0	Promoter (<=1kb)
683	chr11:32002347-32003348	4.29822e-06	4.69155	0.00173876	Nsg2	1845	Promoter (1-2kb)
684	chr11:32011359-32012360	0.00146643	2.74325	0.0267681	Nsg2	10857	Intron (ENSMUST00000109409.7/18197, intron 2 of 2)
685	chr11:32061550-32062551	0.000548854	4.38742	0.0156811	Gm12108	38677	Distal Intergenic
686	chr11:32125699-32126700	1.53291e-07	3.22929	0.000380525	Gm12108	-24471	Distal Intergenic
687	chr11:32161767-32162768	0.0016806	3.04421	0.0287678	Il9r	37454	Distal Intergenic
688	chr11:32553281-32554282	3.39128e-05	1.93755	0.0040226	Stk10	19976	Intron (ENSMUST00000102821.3/20868, intron 1 of 18)
689	chr11:32554285-32555286	0.000383886	1.12992	0.0130067	Stk10	20980	Exon (ENSMUST00000102821.3/20868, exon 2 of 19)
690	chr11:32768707-32769708	7.23276e-05	2.74792	0.00555924	Smim23	54854	Distal Intergenic
691	chr11:33701318-33702319	0.00362368	2.3255	0.0445148	Kcnip1	-20747	Intron (ENSMUST00000101368.8/70357, intron 1 of 7)
692	chr11:33938465-33939466	0.000427114	2.33094	0.0136685	Kcnmb1	-23547	Intron (ENSMUST00000238903.1/70357, intron 1 of 7)
693	chr11:33939509-33940510	7.00311e-05	3.11024	0.00551143	Kcnmb1	-22503	Intron (ENSMUST00000238903.1/70357, intron 1 of 7)
694	chr11:34042458-34043459	0.000285696	2.41729	0.0110977	Lcp2	-3461	Intron (ENSMUST00000141450.1/76874, intron 4 of 4)
695	chr11:34046576-34047577	0.00407548	1.49489	0.0474452	Lcp2	0	Promoter (<=1kb)
696	chr11:34048379-34049380	2.38281e-05	2.66443	0.00343196	Lcp2	1211	Promoter (1-2kb)
697	chr11:34054018-34055019	3.11824e-07	1.68416	0.000581452	Lcp2	6850	Exon (ENSMUST00000052413.11/16822, exon 3 of 21)
698	chr11:34762165-34763166	0.000651706	2.68875	0.0171446	Dock2	20717	Intron (ENSMUST00000093193.11/94176, intron 1 of 51)
699	chr11:35504903-35505904	0.00179619	2.95061	0.0297951	Slit3	-38781	Intron (ENSMUST00000069837.3/20564, intron 4 of 35)
700	chr11:38457903-38458904	0.00358019	1.60625	0.0441989	Gm12130	61109	Distal Intergenic
701	chr11:40743973-40744974	0.00152421	1.66892	0.0273684	Nudcd2	7667	Distal Intergenic
702	chr11:43432975-43433976	0.00213625	1.17238	0.0328168	Slu7	0	Promoter (<=1kb)
703	chr11:45621563-45622564	0.000319495	3.36297	0.0117816	F630206G17Rik	-185523	Distal Intergenic
704	chr11:45738120-45739121	0.0022933	3.78177	0.0342378	F630206G17Rik	-68966	Distal Intergenic
705	chr11:45751941-45752942	0.00317928	2.39307	0.041362	F630206G17Rik	-55145	Distal Intergenic
706	chr11:45794328-45795329	5.19566e-05	2.71438	0.00481334	F630206G17Rik	-12758	Distal Intergenic
707	chr11:45852490-45853491	0.00319272	1.05568	0.0414598	Clint1	526	Promoter (<=1kb)
708	chr11:46083151-46084152	5.76487e-05	1.85075	0.00506797	Mir8100	-18118	Intron (ENSMUST00000011400.7/11492, intron 3 of 22)
709	chr11:46089740-46090741	0.000579307	2.30679	0.0161713	Mir8100	-11529	Intron (ENSMUST00000011400.7/11492, intron 3 of 22)
710	chr11:46335334-46336335	0.00384391	1.84522	0.0459997	Gm12167	-5952	Intron (ENSMUST00000109237.8/16428, intron 13 of 16)
711	chr11:46362298-46363299	0.00182804	1.80992	0.0300717	Gm12167	20011	Exon (ENSMUST00000155991.1/16428, exon 4 of 4)
712	chr11:46379877-46380878	0.00405392	1.3344	0.0473321	Itk	8579	Intron (ENSMUST00000109237.8/16428, intron 1 of 16)
713	chr11:46388983-46389984	0.00063349	3.70764	0.0168816	Itk	0	Promoter (<=1kb)
714	chr11:46421262-46422263	7.28109e-05	2.94556	0.00557342	Med7	-14662	Distal Intergenic
715	chr11:46628850-46629851	0.00319702	3.73071	0.0414867	Dppa1	0	Promoter (<=1kb)
716	chr11:48989825-48990826	0.00446844	1.60316	0.0499189	Gm12185	1400	Promoter (1-2kb)
717	chr11:49084637-49085638	0.000243876	1.65654	0.0101734	Ifi47	-1062	Promoter (1-2kb)
718	chr11:49264298-49265299	0.00355293	2.32366	0.0440225	Mgat1	13708	Distal Intergenic
719	chr11:49722440-49723441	0.00132036	3.51876	0.0252214	Cnot6	-9717	Distal Intergenic
720	chr11:51883502-51884503	0.00295703	1.13512	0.0394991	Jade2	-25849	Distal Intergenic
721	chr11:51980963-51981964	7.23117e-06	3.05888	0.00205138	Cdkn2aipnl	13071	Distal Intergenic
722	chr11:52046172-52047173	0.00256474	2.21658	0.0364289	Cdkl3	12642	Intron (ENSMUST00000121591.7/213084, intron 13 of 13)
723	chr11:52074293-52075294	0.00226538	1.71734	0.0339841	Ppp2ca	-23387	Intron (ENSMUST00000121591.7/213084, intron 13 of 13)
724	chr11:52240794-52241795	0.00125248	1.79608	0.0244534	Skp1	3930	Intron (ENSMUST00000147684.7/21402, intron 3 of 5)
725	chr11:52265312-52266313	1.86196e-05	3.9489	0.00310542	Tcf7	8564	Intron (ENSMUST00000086844.9/21414, intron 2 of 9)
726	chr11:52268116-52269117	3.65155e-05	2.62817	0.00417522	Tcf7	5760	Intron (ENSMUST00000086844.9/21414, intron 2 of 9)
727	chr11:52275117-52276118	0.00269364	2.50998	0.0374401	Tcf7	-240	Promoter (<=1kb)
728	chr11:52276787-52277788	0.00293849	2.1922	0.0393407	Tcf7	-1910	Promoter (1-2kb)
729	chr11:52282900-52283901	0.000137341	2.71679	0.00759282	Tcf7	0	Promoter (<=1kb)
730	chr11:52297058-52298059	0.00386023	1.74177	0.0460507	Tcf7	-13727	Distal Intergenic
731	chr11:52299242-52300243	0.00051574	5.06705	0.0151488	Tcf7	-15911	Distal Intergenic
732	chr11:52301042-52302043	0.000444947	2.09731	0.0139567	Tcf7	-17711	Distal Intergenic
733	chr11:52309152-52310153	0.000278074	3.07069	0.0109306	Tcf7	-25821	Distal Intergenic
734	chr11:52313835-52314836	8.09331e-07	3.96686	0.0008626	Tcf7	-30504	Distal Intergenic
735	chr11:52318187-52319188	0.000148995	3.87504	0.00788378	Tcf7	-34856	Distal Intergenic
736	chr11:52319735-52320736	3.37646e-05	5.28983	0.00401555	Tcf7	-36404	Distal Intergenic
737	chr11:52327696-52328697	0.00427771	1.88416	0.0486925	Vdac1	-32163	Distal Intergenic
738	chr11:52332097-52333098	0.00181277	3.13209	0.0299437	Vdac1	-27762	Distal Intergenic
739	chr11:52334737-52335738	0.00443199	1.57636	0.0497181	Vdac1	-25122	Distal Intergenic
740	chr11:52340684-52341685	0.00011355	4.76191	0.00695917	Vdac1	-19175	Distal Intergenic
741	chr11:52342714-52343715	0.00349019	2.2236	0.0436468	Vdac1	-17145	Distal Intergenic
742	chr11:53140775-53141776	0.000291745	3.95973	0.0112271	Gm11186	-20719	Intron (ENSMUST00000036796.7/320027, intron 7 of 15)
743	chr11:53330023-53331024	0.000836468	2.64268	0.0196398	Zcchc10	2623	Promoter (2-3kb)
744	chr11:53785232-53786233	0.000404317	2.01264	0.0133198	Gm12216	9642	3' UTR
745	chr11:53845293-53846294	0.00134635	1.52332	0.0254986	Gm12216	3754	Intron (ENSMUST00000135815.7/622459, intron 2 of 4)
746	chr11:53851474-53852475	0.000110788	1.01044	0.00688802	Gm12216	-1426	Promoter (1-2kb)
747	chr11:53857112-53858113	0.00263849	1.01221	0.0370217	Gm12216	1031	Promoter (1-2kb)
748	chr11:53931018-53932019	0.00211952	3.2467	0.0326698	Slc22a21	21127	Distal Intergenic
749	chr11:54062800-54063801	0.000200975	2.6592	0.00922909	Pdlim4	767	Promoter (<=1kb)
750	chr11:54079994-54080995	0.00137558	2.7554	0.0258174	Pdlim4	-10980	Distal Intergenic
751	chr11:54083194-54084195	0.000352517	2.06246	0.0123941	Pdlim4	-14180	Distal Intergenic
752	chr11:54089787-54090788	0.00333131	1.80966	0.0424616	P4ha2	-9307	Distal Intergenic
753	chr11:54150731-54151732	0.000679101	3.03082	0.0176209	P4ha2	23038	Distal Intergenic
754	chr11:54567644-54568645	0.00216114	1.93749	0.0330048	Rapgef6	-27501	Exon (ENSMUST00000102743.9/192786, exon 6 of 28)
755	chr11:54595498-54596499	0.00140797	1.80553	0.026187	Rapgef6	0	Promoter (<=1kb)
756	chr11:54741063-54742064	0.00326406	2.02673	0.0419437	Cdc42se2	18275	5' UTR
757	chr11:54801782-54802783	0.00427296	1.03701	0.0486709	Cdc42se2	-14107	Distal Intergenic
758	chr11:54924614-54925615	0.00309929	1.40587	0.0406761	Tnip1	-3539	Intron (ENSMUST00000108889.9/57783, intron 9 of 17)
759	chr11:55022622-55023623	0.000314255	1.59369	0.0116853	Anxa6	9792	Intron (ENSMUST00000102727.2/11749, intron 1 of 24)
760	chr11:55220841-55221842	0.00254335	4.05922	0.0362584	Slc36a1	7046	Intron (ENSMUST00000108872.8/215335, intron 5 of 10)
761	chr11:55221863-55222864	5.79887e-05	2.70966	0.00507394	Slc36a1	8068	Exon (ENSMUST00000108872.8/215335, exon 6 of 11)
762	chr11:57444863-57445864	5.45555e-05	1.1763	0.00492383	Fam114a2	61564	Distal Intergenic
763	chr11:58131770-58132771	6.03235e-05	2.54558	0.00514832	Gemin5	6702	Intron (ENSMUST00000172035.7/216766, intron 21 of 27)
764	chr11:58139155-58140156	0.000129303	2.77797	0.00739552	Gemin5	0	Promoter (<=1kb)
765	chr11:58290029-58291030	0.00126292	3.42621	0.0245758	Zfp692	-16039	Intron (ENSMUST00000108834.2/ENSMUST00000108834.2, intron 5 of 6)
766	chr11:58436723-58437724	0.0018152	2.27128	0.0299618	Gm12253	4164	Exon (ENSMUST00000108825.1/624860, exon 5 of 7)
767	chr11:58977627-58978628	0.00314073	1.43685	0.0410178	Trim11	0	Promoter (<=1kb)
768	chr11:59425629-59426630	0.00116072	3.63715	0.0235193	Snap47	20861	Intron (ENSMUST00000010038.9/67826, intron 3 of 4)
769	chr11:60026962-60027963	1.92474e-05	2.2861	0.00313348	Pemt	-5736	Intron (ENSMUST00000102692.9/18618, intron 2 of 6)
770	chr11:60032576-60033577	0.000547762	1.97495	0.0156659	Pemt	3329	Intron (ENSMUST00000102692.9/18618, intron 1 of 6)
771	chr11:60100517-60101518	0.00141289	2.72085	0.0262349	Rai1	-3495	Distal Intergenic
772	chr11:60124803-60125804	0.00373342	2.36579	0.0452421	Rai1	-14278	Intron (ENSMUST00000064190.12/19377, intron 1 of 5)
773	chr11:60334078-60335079	0.000257269	2.58808	0.010481	Tom1l2	17826	Intron (ENSMUST00000095254.11/216810, intron 1 of 13)
774	chr11:60549338-60550339	0.000341499	2.16531	0.0121964	Alkbh5	11360	Intron (ENSMUST00000134770.1/268420, intron 2 of 3)
775	chr11:62148385-62149386	0.000999262	2.58396	0.0216932	Specc1	71288	Intron (ENSMUST00000202389.3/432572, intron 9 of 14)
776	chr11:62494450-62495451	0.00215963	2.29801	0.0330021	Cenpv	32445	Intron (ENSMUST00000014389.5/327942, intron 2 of 6)
777	chr11:62507483-62508484	0.000244094	3.47233	0.0101734	Cenpv	19412	Exon (ENSMUST00000014389.5/327942, exon 4 of 7)
778	chr11:62739012-62740013	0.00121145	1.81123	0.0240417	Zfp287	-7127	Distal Intergenic
779	chr11:62740760-62741761	2.96457e-05	3.02164	0.00377868	Zfp287	-8875	Distal Intergenic
780	chr11:62820594-62821595	0.000326465	1.8128	0.0119434	Trim16	125	Promoter (<=1kb)
781	chr11:63124822-63125823	0.000795219	2.57772	0.0192384	Pmp22	-3159	Distal Intergenic
782	chr11:63910932-63911933	0.000178614	2.47149	0.00866455	Hs3st3b1	10357	Intron (ENSMUST00000094103.3/54710, intron 1 of 1)
783	chr11:63974887-63975888	0.00225366	1.97249	0.0338808	9630013K17Rik	10661	Intron (ENSMUST00000049091.8/70383, intron 6 of 6)
784	chr11:63984485-63985486	6.07683e-05	4.73459	0.00516374	9630013K17Rik	20259	Intron (ENSMUST00000049091.8/70383, intron 5 of 6)
785	chr11:64037335-64038336	5.67272e-05	2.80266	0.00501521	Cox10	41130	Intron (ENSMUST00000049091.8/70383, intron 4 of 6)
786	chr11:64047140-64048141	0.000124961	4.54629	0.00728739	Cox10	31325	Intron (ENSMUST00000049091.8/70383, intron 3 of 6)
787	chr11:64051287-64052288	0.00215989	4.42456	0.0330021	Cox10	27178	Intron (ENSMUST00000049091.8/70383, intron 3 of 6)
788	chr11:64060903-64061904	0.00119771	2.24425	0.023918	Cox10	17562	Intron (ENSMUST00000049091.8/70383, intron 3 of 6)
789	chr11:64085605-64086606	0.00016288	4.27295	0.00828972	2810001G20Rik	6023	Distal Intergenic
790	chr11:64114578-64115579	0.000882354	4.94079	0.0202098	2810001G20Rik	34996	Distal Intergenic
791	chr11:64116500-64117501	0.000131067	2.9765	0.00742611	2810001G20Rik	36918	Distal Intergenic
792	chr11:67526198-67527199	0.000264882	3.20925	0.010663	Gas7	-19955	Intron (ENSMUST00000108681.7/14457, intron 1 of 13)
793	chr11:68200782-68201783	0.000255966	1.99901	0.0104654	Mir6406	-19109	Intron (ENSMUST00000021285.13/55943, intron 7 of 7)
794	chr11:68279143-68280144	0.000263059	2.82724	0.0106132	Mir6406	58251	Intron (ENSMUST00000021284.3/18208, intron 2 of 6)
795	chr11:68417503-68418504	0.000768165	1.58347	0.0189162	Pik3r5	-13617	Distal Intergenic
796	chr11:68442079-68443080	0.000734767	2.42065	0.0184534	Pik3r5	9919	Intron (ENSMUST00000021283.7/320207, intron 1 of 18)
797	chr11:68451095-68452096	0.00096295	2.33395	0.0212303	Pik3r5	18935	Intron (ENSMUST00000021283.7/320207, intron 1 of 18)
798	chr11:68453041-68454042	0.00238528	1.76072	0.0350084	Pik3r5	-19753	Intron (ENSMUST00000021283.7/320207, intron 1 of 18)
799	chr11:68482906-68483907	0.000899511	1.89011	0.0204646	Pik3r5	7425	Intron (ENSMUST00000021283.7/320207, intron 5 of 18)
800	chr11:68890144-68891145	0.000665597	2.19871	0.0173793	Rnf222	1591	Promoter (1-2kb)
801	chr11:69244638-69245639	0.000458849	1.88299	0.014193	Gucy2e	-7602	Distal Intergenic
802	chr11:69262972-69263973	0.00134937	2.17849	0.0255213	Gucy2e	-25936	Distal Intergenic
803	chr11:69491377-69492378	0.00444806	2.56949	0.0497988	Dnah2	24377	Exon (ENSMUST00000035539.11/327954, exon 20 of 85)
804	chr11:70005334-70006335	3.76982e-05	2.89519	0.00419908	Dvl2	0	Promoter (<=1kb)
805	chr11:70017994-70018995	0.000752043	1.93536	0.0187014	Dlg4	0	Promoter (<=1kb)
806	chr11:70264948-70265949	0.00125704	2.24703	0.0244996	Alox12	-9595	Distal Intergenic
807	chr11:70297593-70298594	0.00120905	2.85685	0.0240117	Alox12e	22983	Distal Intergenic
808	chr11:70435174-70436175	0.0027503	1.34368	0.0378521	Arrb2	-524	Promoter (<=1kb)
809	chr11:70438457-70439458	0.00333576	1.68542	0.0424889	Arrb2	0	Promoter (<=1kb)
810	chr11:71991252-71992253	0.00119057	1.93538	0.0238521	Aipl1	45236	Distal Intergenic
811	chr11:72892296-72893297	0.00315169	2.01335	0.0411082	Zzef1	-18999	Exon (ENSMUST00000069395.6/195018, exon 38 of 55)
812	chr11:74555733-74556734	0.00279843	2.39216	0.0382434	Rap1gap2	-32982	Intron (ENSMUST00000102521.8/380711, intron 2 of 24)
813	chr11:74591731-74592732	0.000853837	4.53323	0.0198578	Rap1gap2	-1545	Promoter (1-2kb)
814	chr11:74954727-74955728	0.000581483	3.52125	0.0162138	Smg6	24207	Intron (ENSMUST00000045281.12/103677, intron 8 of 18)
815	chr11:74959961-74960962	0.00250011	2.0892	0.0359211	Smg6	-28399	Intron (ENSMUST00000045281.12/103677, intron 8 of 18)
816	chr11:75012647-75013648	0.000142114	2.02255	0.00770133	Smg6	18794	Intron (ENSMUST00000045281.12/103677, intron 10 of 18)
817	chr11:75245259-75246260	0.000199903	2.87244	0.00919341	Rtn4rl1	51476	Intron (ENSMUST00000102514.3/237847, intron 1 of 1)
818	chr11:75318576-75319577	6.84911e-06	3.48669	0.00199607	Rpa1	22611	Exon (ENSMUST00000198372.1/ENSMUST00000198372.1, exon 1 of 1)
819	chr11:75322743-75323744	0.00202972	3.18702	0.0319074	Rpa1	18444	Intron (ENSMUST00000092907.11/68275, intron 5 of 16)
820	chr11:75336412-75337413	0.000173291	1.13571	0.0085291	Rpa1	4775	Intron (ENSMUST00000092907.11/68275, intron 4 of 16)
821	chr11:75398649-75399650	0.00199569	2.32837	0.0315987	Smyd4	0	Promoter (<=1kb)
822	chr11:75935502-75936503	3.28222e-05	1.56717	0.0039641	Rph3al	1194	Promoter (1-2kb)
823	chr11:75956284-75957285	0.000391538	2.90563	0.0131365	Rph3al	-17855	Distal Intergenic
824	chr11:75961459-75962460	0.000199819	3.13379	0.00919341	Rph3al	-23030	Distal Intergenic
825	chr11:75976483-75977484	0.00245463	1.1201	0.0355302	1700016K19Rik	-22428	Distal Intergenic
826	chr11:76014348-76015349	0.0016476	2.6843	0.0284853	Rflnb	12433	Distal Intergenic
827	chr11:76037330-76038331	1.92654e-05	4.16912	0.00313348	Rflnb	-9548	Distal Intergenic
828	chr11:76133285-76134286	0.00103957	2.79538	0.0221954	Vps53	4462	Intron (ENSMUST00000056601.10/68299, intron 7 of 21)
829	chr11:76167069-76168070	0.000564929	1.14656	0.01595	Vps53	-868	Promoter (<=1kb)
830	chr11:77372012-77373013	0.00223803	1.17956	0.0337229	Ssh2	23724	Intron (ENSMUST00000156488.7/237860, intron 3 of 3)
831	chr11:77393807-77394808	0.00139857	2.41114	0.0260685	Ssh2	45519	Exon (ENSMUST00000180545.1/ENSMUST00000180545.1, exon 1 of 1)
832	chr11:77483581-77484582	0.000903519	2.15414	0.0204869	Ankrd13b	5084	Intron (ENSMUST00000037593.13/268445, intron 1 of 14)
833	chr11:77791724-77792725	0.00146157	2.26504	0.0267307	Myo18a	-8573	Intron (ENSMUST00000108375.8/360013, intron 2 of 41)
834	chr11:78215502-78216503	0.0001585	2.65251	0.00815911	Supt6	7183	Exon (ENSMUST00000002121.4/20926, exon 28 of 37)
835	chr11:78599788-78600789	0.00191034	1.71961	0.0308586	Nlk	-27389	Intron (ENSMUST00000142739.7/18099, intron 3 of 10)
836	chr11:78631950-78632951	0.00119521	2.73486	0.0238894	Nlk	-59551	Intron (ENSMUST00000142739.7/18099, intron 1 of 10)
837	chr11:78677228-78678229	0.000557552	2.52762	0.0158085	Nlk	18265	Intron (ENSMUST00000142739.7/18099, intron 1 of 10)
838	chr11:78690256-78691257	4.20369e-05	2.53644	0.00435628	Nlk	5237	Intron (ENSMUST00000142739.7/18099, intron 1 of 10)
839	chr11:78771360-78772361	0.00105862	3.97029	0.022459	Ccnq	-19631	Distal Intergenic
840	chr11:78837774-78838775	0.00414952	2.78014	0.0479245	Lyrm9	11145	Exon (ENSMUST00000147875.8/66274, exon 3 of 4)
841	chr11:79583886-79584887	0.00163726	1.84067	0.0283721	Rab11fip4	-6325	Distal Intergenic
842	chr11:79611757-79612758	0.00195408	2.18029	0.0312429	Rab11fip4os1	10405	Intron (ENSMUST00000017783.12/268451, intron 1 of 14)
843	chr11:79614614-79615615	0.000946751	3.34706	0.0210488	Rab11fip4os1	7548	Intron (ENSMUST00000017783.12/268451, intron 1 of 14)
844	chr11:79640553-79641554	0.000548393	1.30122	0.0156759	Rab11fip4os1	-17390	Intron (ENSMUST00000017783.12/268451, intron 3 of 14)
845	chr11:79671710-79672711	0.00120074	2.59157	0.0239446	Rab11fip4os2	2372	Promoter (2-3kb)
846	chr11:80300437-80301438	0.000818846	2.98525	0.0194735	Rhbdl3	0	Promoter (<=1kb)
847	chr11:82947266-82948267	4.39353e-06	3.24306	0.00173876	Slfn5	-3828	Intron (ENSMUST00000127074.1/76392, intron 1 of 2)
848	chr11:82961895-82962896	6.03567e-05	3.04257	0.00514832	Slfn5os	-1214	Promoter (1-2kb)
849	chr11:83019831-83020832	0.000854668	1.49746	0.0198655	Slfn8	0	Promoter (<=1kb)
850	chr11:83079519-83080520	3.24123e-06	1.50611	0.00155268	Slfn2	14407	Distal Intergenic
851	chr11:83114833-83115834	0.00202841	1.27961	0.0319046	Slfn1	-1015	Promoter (1-2kb)
852	chr11:83116237-83117238	0.000995288	2.74998	0.0216405	Slfn1	0	Promoter (<=1kb)
853	chr11:83530118-83531119	0.00406833	1.82694	0.0474204	Ccl5	0	Promoter (<=1kb)
854	chr11:83990805-83991806	0.00243568	3.20626	0.0353517	Synrg	994	Promoter (<=1kb)
855	chr11:86813440-86814441	0.0029798	1.61529	0.0396661	Dhx40	-5694	Distal Intergenic
856	chr11:87720580-87721581	3.64978e-06	2.25413	0.00164698	Rnf43	-5845	Intron (ENSMUST00000134684.7/207742, intron 2 of 5)
857	chr11:87884883-87885884	0.000463024	4.88965	0.0142404	Or4d2b	4010	3' UTR
858	chr11:87935010-87936011	2.48207e-05	4.4063	0.00351125	Or4d1	-20007	Distal Intergenic
859	chr11:87954053-87955054	0.000460819	3.25824	0.0142225	Dynll2	28958	Distal Intergenic
860	chr11:87965055-87966056	0.000330807	2.64773	0.0120188	Dynll2	17956	Distal Intergenic
861	chr11:88575958-88576959	0.000311887	2.63884	0.0116392	Msi2	13188	Intron (ENSMUST00000107909.7/76626, intron 6 of 13)
862	chr11:88628710-88629711	0.00342753	3.62467	0.0432007	Msi2	-38563	Intron (ENSMUST00000107909.7/76626, intron 5 of 13)
863	chr11:90250495-90251496	0.00393841	1.50763	0.0465271	Mmd	1019	Promoter (1-2kb)
864	chr11:90256639-90257640	0.00322263	2.91636	0.0416356	Mmd	7163	Exon (ENSMUST00000210131.1/67468, exon 4 of 8)
865	chr11:90417588-90418589	0.00369931	2.62175	0.0449944	Hlf	-26693	Distal Intergenic
866	chr11:94169274-94170275	0.00380033	2.46476	0.045702	Tob1	-41179	Distal Intergenic
867	chr11:94275308-94276309	0.000749201	3.00778	0.0186652	Luc7l3	16914	Distal Intergenic
868	chr11:94392299-94393300	0.000552628	2.63744	0.0157357	Abcc3	0	Promoter (<=1kb)
869	chr11:94695126-94696127	0.000123964	3.92498	0.00725954	Gm11541	8372	3' UTR
870	chr11:94697520-94698521	1.45867e-05	3.93391	0.00278094	Gm11541	5978	Intron (ENSMUST00000069852.1/432589, intron 1 of 1)
871	chr11:94716528-94717529	0.000296539	3.1589	0.0113395	Gm11541	-12029	Distal Intergenic
872	chr11:94951957-94952958	0.00068241	2.64062	0.0176781	Col1a1	6589	3' UTR
873	chr11:94992649-94993650	0.00419024	1.16433	0.0481501	Ppp1r9b	0	Promoter (<=1kb)
874	chr11:95246445-95247446	0.00048913	3.05752	0.0147054	Tac4	-14083	Distal Intergenic
875	chr11:95350685-95351686	0.00367867	1.23632	0.0448371	Fam117a	10723	Exon (ENSMUST00000143482.1/215512, exon 3 of 6)
876	chr11:95366734-95367735	0.00217812	1.92906	0.0331505	Fam117a	-7732	Intron (ENSMUST00000037502.6/215512, intron 2 of 7)
877	chr11:95657776-95658777	0.00273646	2.96051	0.0377468	Phb	-8180	Distal Intergenic
878	chr11:96462157-96463158	4.49567e-05	2.56021	0.00450717	Gm11529	1389	Promoter (1-2kb)
879	chr11:96466630-96467631	0.00181917	1.87015	0.0299878	Skap1	1949	Promoter (1-2kb)
880	chr11:96578423-96579424	0.000530721	1.49046	0.0153942	Skap1	88562	Intron (ENSMUST00000103154.10/78473, intron 4 of 12)
881	chr11:96978524-96979525	0.00181334	2.25539	0.0299449	Sp2	-813	Promoter (<=1kb)
882	chr11:97095466-97096467	0.000407318	4.49208	0.0133666	Tbx21	18864	Distal Intergenic
883	chr11:97215301-97216302	0.0026474	2.01516	0.0370669	Npepps	-2006	Promoter (2-3kb)
884	chr11:97728003-97729004	8.93958e-06	2.27244	0.00227006	Pip4k2b	-1260	Promoter (1-2kb)
885	chr11:97810278-97811279	8.388e-06	2.73899	0.0021995	Lasp1	3776	Intron (ENSMUST00000043843.11/16796, intron 2 of 6)
886	chr11:97821856-97822857	0.000796039	1.92171	0.0192451	Lasp1	6608	Intron (ENSMUST00000043843.11/16796, intron 3 of 6)
887	chr11:97836232-97837233	0.00369165	2.76697	0.0449403	Lasp1	2808	Promoter (2-3kb)
888	chr11:98464299-98465300	5.66516e-05	2.64637	0.00501521	Grb7	10510	3' UTR
889	chr11:98875434-98876435	0.000519577	1.899	0.0152216	Wipf2	11317	Intron (ENSMUST00000142414.7/68524, intron 1 of 4)
890	chr11:98945072-98946073	0.00235479	1.24153	0.0347955	Rara	5360	Intron (ENSMUST00000107474.7/19401, intron 1 of 8)
891	chr11:99104747-99105748	5.35962e-05	2.66187	0.00489655	Tns4	-15441	Distal Intergenic
892	chr11:99115606-99116607	0.000273894	1.70075	0.0108462	Tns4	-26300	Distal Intergenic
893	chr11:99255092-99256093	0.000572811	1.98325	0.0160729	Krt222	-11007	Distal Intergenic
894	chr11:100447713-100448714	0.00224794	3.53285	0.0338255	Klhl10	5786	Exon (ENSMUST00000001599.3/66720, exon 3 of 5)
895	chr11:100609577-100610578	3.24678e-05	2.36971	0.00394939	Dnajc7	2764	Promoter (2-3kb)
896	chr11:100608573-100609574	0.00234378	1.93343	0.0346951	Dnajc7	3768	Intron (ENSMUST00000014339.14/56354, intron 1 of 13)
897	chr11:100692099-100693100	0.00152763	1.40832	0.0273934	Dhx58	3520	5' UTR
898	chr11:100804222-100805223	0.00384295	3.49444	0.0459997	Stat5b	17305	Exon (ENSMUST00000107358.8/20851, exon 3 of 19)
899	chr11:100823603-100824604	0.00289936	1.0812	0.0390676	Stat5b	-1075	Promoter (1-2kb)
900	chr11:100847705-100848706	7.09215e-05	2.34078	0.00552577	Stat5b	1832	Promoter (1-2kb)
901	chr11:101357198-101358199	0.000104979	2.52469	0.00666384	G6pc	-9362	Distal Intergenic
902	chr11:101885609-101886610	1.65009e-05	4.46847	0.0029641	Meox1	7764	Exon (ENSMUST00000147438.1/ENSMUST00000147438.1, exon 1 of 2)
903	chr11:103186987-103187988	0.0028627	1.76879	0.038762	Fmnl1	1759	Promoter (1-2kb)
904	chr11:103265600-103266601	0.000123371	1.89451	0.00724231	Map3k14	871	Promoter (<=1kb)
905	chr11:104458074-104459075	7.12275e-05	1.90656	0.00553167	Kansl1	8916	Intron (ENSMUST00000018556.10/76719, intron 2 of 14)
906	chr11:104660873-104661874	0.0016697	2.09254	0.0286592	Itgb3	23484	Intron (ENSMUST00000021028.4/16416, intron 12 of 14)
907	chr11:106160547-106161548	0.00161243	1.54987	0.028182	Limd2	0	Promoter (<=1kb)
908	chr11:106167266-106168267	0.00200037	2.8913	0.0316325	Limd2	-6406	Exon (ENSMUST00000122989.1/72149, exon 9 of 12)
909	chr11:106481472-106482473	0.00150687	2.85302	0.0271896	Ern1	5323	Intron (ENSMUST00000001059.8/78943, intron 1 of 21)
910	chr11:106535847-106536848	0.00203271	2.71094	0.0319236	Tex2	30262	Intron (ENSMUST00000042780.13/21763, intron 5 of 11)
911	chr11:106562477-106563478	4.95652e-05	3.00332	0.00472881	Tex2	3632	Intron (ENSMUST00000042780.13/21763, intron 2 of 11)
912	chr11:106688055-106689056	0.000978258	3.61485	0.0214075	Pecam1	2291	Promoter (2-3kb)
913	chr11:106742170-106743171	0.000467393	1.55081	0.0143148	Pecam1	7457	Intron (ENSMUST00000068021.8/18613, intron 1 of 15)
914	chr11:107429989-107430990	0.00121002	1.98203	0.0240225	Pitpnc1	39709	Intron (ENSMUST00000136927.1/ENSMUST00000136927.1, intron 1 of 1)
915	chr11:107451867-107452868	0.00102356	1.41769	0.0220031	Pitpnc1	17831	Intron (ENSMUST00000103064.9/71795, intron 1 of 9)
916	chr11:107458093-107459094	0.000100408	2.64487	0.00653733	Pitpnc1	11605	Intron (ENSMUST00000103064.9/71795, intron 1 of 9)
917	chr11:107463939-107464940	0.00150317	3.3348	0.0271544	Pitpnc1	5759	Intron (ENSMUST00000103064.9/71795, intron 1 of 9)
918	chr11:108010150-108011151	4.43577e-06	3.10133	0.00173876	Prkca	1654	Promoter (1-2kb)
919	chr11:108271041-108272042	3.47189e-05	1.96014	0.00406851	Apoh	-71312	Intron (ENSMUST00000059595.10/18750, intron 2 of 16)
920	chr11:108900831-108901832	0.000941191	3.755	0.0209944	Axin2	-18517	Distal Intergenic
921	chr11:108910455-108911456	8.8799e-07	5.71203	0.000923061	Axin2	-8893	Distal Intergenic
922	chr11:108919831-108920832	0.00019255	2.42139	0.00902385	Axin2	0	Promoter (<=1kb)
923	chr11:108922324-108923325	0.000499156	2.88373	0.0148883	Axin2	0	Promoter (<=1kb)
924	chr11:109564851-109565852	0.00151795	1.69162	0.0273189	Arsg	21097	Intron (ENSMUST00000020928.12/74008, intron 13 of 13)
925	chr11:109591269-109592270	0.00309274	3.00348	0.0406273	Wipi1	19162	Intron (ENSMUST00000103060.9/52639, intron 4 of 12)
926	chr11:113173815-113174816	0.0036283	1.91088	0.0445422	2610035D17Rik	-738	Promoter (<=1kb)
927	chr11:113208403-113209404	0.00010271	2.66397	0.00662121	4732490B19Rik	265	Promoter (<=1kb)
928	chr11:113250881-113251882	0.00243236	2.89192	0.0353517	4732490B19Rik	-41212	Intron (ENSMUST00000071539.9/69806, intron 7 of 9)
929	chr11:113267413-113268414	0.00363415	2.50163	0.0445498	4732490B19Rik	-57744	Intron (ENSMUST00000071539.9/69806, intron 7 of 9)
930	chr11:114873073-114874074	0.00115586	2.10956	0.0234741	Gprc5c	8581	Distal Intergenic
931	chr11:114876047-114877048	0.000696411	1.75134	0.017863	Gprc5c	11555	Distal Intergenic
932	chr11:115157593-115158594	0.00218168	1.0682	0.0331821	Rab37	3390	Exon (ENSMUST00000067754.10/58222, exon 3 of 9)
933	chr11:115198372-115199373	0.00047138	2.86715	0.0143976	Nat9	-10513	Intron (ENSMUST00000061450.6/320534, intron 3 of 9)
934	chr11:115225345-115226346	0.000655447	3.11497	0.0172227	Nat9	-37486	Intron (ENSMUST00000061450.6/320534, intron 8 of 9)
935	chr11:115226430-115227431	5.31815e-05	3.81595	0.00488236	Grin2c	37998	Intron (ENSMUST00000061450.6/320534, intron 8 of 9)
936	chr11:115231242-115232243	0.000432442	1.53751	0.0137603	Grin2c	33186	Intron (ENSMUST00000061450.6/320534, intron 9 of 9)
937	chr11:115406820-115407821	0.000459048	3.13675	0.0141952	Mrpl58	-2040	Promoter (2-3kb)
938	chr11:115407966-115408967	1.14782e-05	3.22019	0.0025648	Mrpl58	-894	Promoter (<=1kb)
939	chr11:115451458-115452459	0.00250228	2.99131	0.0359381	Mir3968	-3398	Distal Intergenic
940	chr11:115463201-115464202	0.00114688	2.35927	0.0233787	Slc16a5	0	Promoter (<=1kb)
941	chr11:115461390-115462391	0.000642874	2.37516	0.0170169	Slc16a5	-83	Promoter (<=1kb)
942	chr11:115507823-115508824	0.00014591	1.5482	0.00779331	Jpt1	5292	Intron (ENSMUST00000021083.6/15374, intron 1 of 4)
943	chr11:115745843-115746844	0.00324375	3.91636	0.0417975	Tmem94	-18589	Distal Intergenic
944	chr11:115784434-115785435	0.00370968	2.66021	0.0450716	Tmem94	-3519	Intron (ENSMUST00000093912.10/71947, intron 2 of 31)
945	chr11:116376774-116377775	5.9451e-05	1.48288	0.00511615	Rnf157	9630	Intron (ENSMUST00000100202.9/217340, intron 2 of 18)
946	chr11:117068793-117069794	0.00257325	3.36705	0.036508	Snhg20	-6214	Distal Intergenic
947	chr11:117292592-117293593	0.00118533	1.38577	0.0237982	Septin9	-14561	Intron (ENSMUST00000093907.10/53860, intron 3 of 11)
948	chr11:117295086-117296087	7.47506e-05	3.91597	0.00565152	Septin9	-12067	Intron (ENSMUST00000093907.10/53860, intron 3 of 11)
949	chr11:117299421-117300422	6.6478e-05	2.2829	0.00538207	Septin9	-7732	Intron (ENSMUST00000093907.10/53860, intron 3 of 11)
950	chr11:117301535-117302536	7.06882e-07	3.61438	0.00082404	Septin9	-5618	Intron (ENSMUST00000093907.10/53860, intron 3 of 11)
951	chr11:117307838-117308839	0.00034417	2.91021	0.0122042	Septin9	0	Promoter (<=1kb)
952	chr11:117311105-117312106	0.00351686	1.72153	0.0438209	Septin9	2951	Promoter (2-3kb)
953	chr11:117313799-117314800	0.00122902	1.49804	0.0242235	Septin9	5645	Intron (ENSMUST00000093907.10/53860, intron 3 of 11)
954	chr11:117638495-117639496	6.67082e-06	1.81249	0.00199019	Tnrc6c	-14793	Distal Intergenic
955	chr11:117776846-117777847	0.000401493	2.52503	0.0132867	Tmc6	1801	Promoter (1-2kb)
956	chr11:117848642-117849643	0.00359753	1.18776	0.0443395	Birc5	0	Promoter (<=1kb)
957	chr11:117855403-117856404	0.000290181	1.64428	0.0111957	Tmem235	-4348	3' UTR
958	chr11:117871489-117872490	2.30589e-06	1.7033	0.00143556	Tha1	0	Promoter (<=1kb)
959	chr11:118085046-118086047	0.00382421	2.01131	0.0458671	Dnah17	3147	Intron (ENSMUST00000084803.11/69926, intron 37 of 80)
960	chr11:118225389-118226390	0.000421093	1.99822	0.0135766	Cyth1	589	Promoter (<=1kb)
961	chr11:118232004-118233005	0.000255344	1.08367	0.010457	Cyth1	-5025	Intron (ENSMUST00000100181.10/19157, intron 1 of 13)
962	chr11:118336940-118337941	0.00075696	2.27479	0.0187665	Cep295nl	4559	Intron (ENSMUST00000017610.9/21858, intron 1 of 4)
963	chr11:119053023-119054024	0.0010742	1.06235	0.022665	Cbx8	-12054	Distal Intergenic
964	chr11:119083329-119084330	0.00171427	1.9195	0.0290388	Cbx4	1891	Promoter (1-2kb)
965	chr11:119150817-119151818	7.79704e-05	2.75619	0.00572555	Mir6934	2319	Promoter (2-3kb)
966	chr11:119165668-119166669	0.000655665	1.73322	0.0172244	Mir6934	-11531	Intron (ENSMUST00000036113.3/207592, intron 3 of 11)
967	chr11:119384611-119385612	0.00413397	1.08198	0.0478413	Mir1932	-4860	Distal Intergenic
968	chr11:119670713-119671714	0.000604257	1.7752	0.0165015	Rptor	14769	Exon (ENSMUST00000125583.7/74370, exon 3 of 13)
969	chr11:119929394-119930395	0.00147139	2.04902	0.0268206	Baiap2	-12368	Distal Intergenic
970	chr11:120600376-120601377	0.00150366	1.08211	0.0271555	Anapc11	1844	Promoter (1-2kb)
971	chr11:121021897-121022898	0.00208549	2.65147	0.0323926	Cd7	16520	Distal Intergenic
972	chr11:121033502-121034503	0.00248467	2.77465	0.0357684	Cd7	4915	Intron (ENSMUST00000136500.2/ENSMUST00000136500.2, intron 1 of 2)
973	chr11:121039033-121040034	0.000196489	2.95482	0.00911804	Cd7	0	Promoter (<=1kb)
974	chr11:121093025-121094026	0.00377442	1.4188	0.0455467	Sectm1a	-11805	Distal Intergenic
975	chr11:121655060-121656061	0.00264776	1.62246	0.0370669	B3gntl1	17092	Intron (ENSMUST00000067399.13/210004, intron 3 of 12)
976	chr11:121807938-121808939	0.000388399	5.11153	0.0130824	Ptchd3	-21308	Intron (ENSMUST00000153767.1/ENSMUST00000153767.1, intron 2 of 2)
977	chr12:3264115-3265116	7.25006e-05	1.87674	0.00556489	Rab10os	27504	Exon (ENSMUST00000021001.9/19325, exon 2 of 6)
978	chr12:3289904-3290905	0.00194118	2.29229	0.0311232	Rab10	19064	Intron (ENSMUST00000021001.9/19325, intron 1 of 5)
979	chr12:3462742-3463743	0.0022433	1.64099	0.0337841	Asxl2	-10916	Intron (ENSMUST00000111215.9/75302, intron 5 of 11)
980	chr12:3547342-3548343	0.00107554	2.04185	0.0226705	Dtnb	-24038	Distal Intergenic
981	chr12:3870717-3871718	0.00356773	1.02465	0.0441187	Dnmt3a	4526	Intron (ENSMUST00000172719.7/13435, intron 4 of 5)
982	chr12:4132598-4133599	0.00306298	1.7935	0.0403487	Adcy3	0	Promoter (<=1kb)
983	chr12:4558546-4559547	0.000283263	2.97714	0.0110454	Itsn2	-33091	Intron (ENSMUST00000220320.1/ENSMUST00000220320.1, intron 1 of 3)
984	chr12:4664576-4665577	0.00273216	1.9817	0.0377061	Itsn2	41	Promoter (<=1kb)
985	chr12:8350985-8351986	0.00209322	1.43962	0.0324497	Hs1bp3	33374	Distal Intergenic
986	chr12:8357106-8358107	0.000143503	2.12398	0.00772734	Hs1bp3	39495	Distal Intergenic
987	chr12:8661877-8662878	0.0033529	1.69784	0.0426055	Pum2	-11256	Distal Intergenic
988	chr12:8698615-8699616	0.00401976	2.26357	0.0471251	Pum2	519	Promoter (<=1kb)
989	chr12:11279599-11280600	0.0033387	1.56989	0.042512	Smc6	-10169	3' UTR
990	chr12:12349319-12350320	0.00385223	2.61612	0.046029	4921511I17Rik	42295	Intron (ENSMUST00000069066.13/76820, intron 4 of 12)
991	chr12:15202350-15203351	0.00271361	3.61108	0.0375474	4930448C13Rik	-150752	Distal Intergenic
992	chr12:15804717-15805718	0.00401309	1.57472	0.0470845	Mir6387	-3616	Intron (ENSMUST00000020922.7/217410, intron 2 of 2)
993	chr12:15930066-15931067	0.00130061	3.35998	0.0250004	Trib2	-113144	Distal Intergenic
994	chr12:15971398-15972399	0.000493658	1.63641	0.0147639	Trib2	-154476	Distal Intergenic
995	chr12:15981396-15982397	8.46263e-05	2.89541	0.0059575	Trib2	-164474	Intron (ENSMUST00000223158.1/ENSMUST00000223158.1, intron 9 of 9)
996	chr12:15997881-15998882	0.000118105	3.98659	0.00710016	Trib2	-180959	Exon (ENSMUST00000223158.1/ENSMUST00000223158.1, exon 7 of 10)
997	chr12:16008961-16009962	0.000341992	1.39001	0.0121964	Trib2	-192039	Intron (ENSMUST00000223158.1/ENSMUST00000223158.1, intron 2 of 9)
998	chr12:16014317-16015318	0.000910907	2.56538	0.020594	Trib2	-197395	Exon (ENSMUST00000223158.1/ENSMUST00000223158.1, exon 2 of 10)
999	chr12:16603546-16604547	0.00381025	4.01978	0.0457717	Lpin1	0	Promoter (<=1kb)
1000	chr12:16783278-16784279	0.000570006	2.84269	0.0160357	Greb1	16405	Intron (ENSMUST00000162112.7/268527, intron 1 of 34)
1001	chr12:17033135-17034136	6.58406e-05	2.56875	0.00536003	2410004P03Rik	-21408	Distal Intergenic
1002	chr12:17084519-17085520	2.25252e-06	5.40055	0.00143228	2410004P03Rik	-72792	Distal Intergenic
1003	chr12:17113550-17114551	6.90303e-05	3.67408	0.00545905	Kcnf1	62337	Distal Intergenic
1004	chr12:17119490-17120491	0.00215164	3.10261	0.0329626	Kcnf1	56397	Distal Intergenic
1005	chr12:17568821-17569822	0.00249681	1.15719	0.0358875	Odc1	19363	Exon (ENSMUST00000222500.1/ENSMUST00000222500.1, exon 1 of 1)
1006	chr12:20195960-20196961	0.00417273	1.82579	0.0480289	1700030C10Rik	618818	Exon (ENSMUST00000220587.1/ENSMUST00000220587.1, exon 1 of 1)
1007	chr12:21451036-21452037	0.000269938	3.03553	0.0107441	Ywhaq	-33399	Distal Intergenic
1008	chr12:21479859-21480860	1.56227e-05	3.71926	0.00288984	Ywhaq	-62222	Distal Intergenic
1009	chr12:25266353-25267354	0.00176079	2.65718	0.0294387	Gm17746	137179	Distal Intergenic
1010	chr12:25863930-25864931	0.00118722	1.51429	0.0238235	Gm29687	345574	Distal Intergenic
1011	chr12:25957164-25958165	0.00186265	2.31708	0.030351	Gm29687	252340	Distal Intergenic
1012	chr12:25958403-25959404	1.45411e-07	4.63196	0.000378445	Gm29687	251101	Distal Intergenic
1013	chr12:26057434-26058435	0.000256326	2.84004	0.0104654	Gm29687	152070	Distal Intergenic
1014	chr12:26184816-26185817	0.000121779	1.95126	0.00720701	Gm29687	24688	Intron (ENSMUST00000223022.1/629481, intron 2 of 4)
1015	chr12:28699325-28700326	0.00261385	1.82765	0.0368237	Trappc12	1283	Promoter (1-2kb)
1016	chr12:28735502-28736503	0.000764036	3.98229	0.0188902	Trappc12	13874	Exon (ENSMUST00000221335.1/217449, exon 3 of 3)
1017	chr12:28800296-28801297	0.00267013	2.50035	0.0372683	Eipr1	48435	Intron (ENSMUST00000221877.1/380752, intron 3 of 8)
1018	chr12:28808378-28809379	2.79008e-06	3.61933	0.0015186	Eipr1	-47933	Intron (ENSMUST00000221877.1/380752, intron 3 of 8)
1019	chr12:28835377-28836378	1.00652e-05	3.14661	0.00237139	Eipr1	-20934	Intron (ENSMUST00000221877.1/380752, intron 4 of 8)
1020	chr12:31473211-31474212	0.001406	3.53609	0.0261677	Slc26a3	2339	Promoter (2-3kb)
1021	chr12:32486390-32487391	0.00421471	1.15835	0.0482875	Ccdc71l	107686	Exon (ENSMUST00000220213.1/ENSMUST00000220213.1, exon 1 of 1)
1022	chr12:33044128-33045129	0.00318925	2.33794	0.041434	Cdhr3	7857	Exon (ENSMUST00000095774.2/68764, exon 14 of 20)
1023	chr12:33048086-33049087	0.000379424	2.87981	0.0129299	Cdhr3	3899	Exon (ENSMUST00000095774.2/68764, exon 12 of 20)
1024	chr12:33076001-33077002	0.00261338	1.63937	0.0368237	Cdhr3	-14209	Intron (ENSMUST00000095774.2/68764, intron 4 of 19)
1025	chr12:35755263-35756264	0.000328173	2.30725	0.0119668	9130015A21Rik	-60145	Distal Intergenic
1026	chr12:40529317-40530318	5.38565e-06	3.59495	0.00180887	Dock4	82981	Intron (ENSMUST00000037488.7/238130, intron 1 of 52)
1027	chr12:40535208-40536209	0.000157784	2.75249	0.00813722	Dock4	88872	Intron (ENSMUST00000037488.7/238130, intron 1 of 52)
1028	chr12:40625487-40626488	0.000117344	2.66549	0.00706785	Dock4	-161104	Exon (ENSMUST00000037488.7/238130, exon 4 of 53)
1029	chr12:44299015-44300016	0.00405954	2.54882	0.0473633	Pnpla8	0	Promoter (<=1kb)
1030	chr12:51307448-51308449	0.00210402	4.24432	0.0325508	G2e3	-39612	Distal Intergenic
1031	chr12:51847655-51848656	0.00161763	2.26466	0.0282155	Hectd1	-18119	Distal Intergenic
1032	chr12:51866005-51867006	3.04225e-05	1.88571	0.00383481	Heatr5a	21984	Distal Intergenic
1033	chr12:52551783-52552784	0.000225272	2.90435	0.00978663	Arhgap5	35706	Intron (ENSMUST00000219443.1/11855, intron 3 of 6)
1034	chr12:52830556-52831557	3.82661e-05	3.43385	0.00423999	Akap6	34720	Intron (ENSMUST00000095737.4/238161, intron 2 of 13)
1035	chr12:54582235-54583236	0.000605609	2.58372	0.0165222	Mir1892	62776	Distal Intergenic
1036	chr12:55443850-55444851	0.00305795	1.08345	0.0403025	Psma6	36467	Distal Intergenic
1037	chr12:59169609-59170610	0.000442953	2.1214	0.0139299	Mia2	621	Promoter (<=1kb)
1038	chr12:60375486-60376487	0.00271719	2.86203	0.037561	Gm20063	1145333	Distal Intergenic
1039	chr12:69257441-69258442	0.000318841	2.51758	0.0117684	Klhdc1	15523	Exon (ENSMUST00000063445.12/271005, exon 7 of 13)
1040	chr12:70078172-70079173	0.00086011	2.32255	0.0199217	Nin	23681	Exon (ENSMUST00000085314.10/18080, exon 3 of 29)
1041	chr12:70104324-70105325	0.000822926	2.17688	0.0194909	Nin	-964	Promoter (<=1kb)
1042	chr12:70227155-70228156	0.00188941	1.4088	0.0306377	Pygl	0	Promoter (<=1kb)
1043	chr12:70251513-70252514	0.00121961	3.43336	0.0241358	Trim9	15534	Exon (ENSMUST00000110522.9/94090, exon 10 of 14)
1044	chr12:70929416-70930417	0.000434332	2.43848	0.0137891	Actr10	-7440	Distal Intergenic
1045	chr12:70940483-70941484	0.000515901	2.09152	0.0151496	Actr10	541	Promoter (<=1kb)
1046	chr12:70946537-70947538	0.00242058	1.26971	0.0352458	Actr10	6595	3' UTR
1047	chr12:71006499-71007500	0.000350924	1.84079	0.0123694	3110056K07Rik	8096	Intron (ENSMUST00000127129.7/73204, intron 3 of 3)
1048	chr12:71034134-71035135	0.00405842	2.70137	0.0473599	Arid4a	-13206	Intron (ENSMUST00000046305.11/238247, intron 5 of 23)
1049	chr12:71932674-71933675	5.11276e-06	2.40951	0.00179365	Daam1	42944	Intron (ENSMUST00000223272.1/208846, intron 3 of 25)
1050	chr12:71949830-71950831	6.06813e-05	2.14368	0.00516026	Daam1	60100	Intron (ENSMUST00000223272.1/208846, intron 12 of 25)
1051	chr12:72809527-72810528	0.000369684	3.99988	0.0127578	Ppm1a	23113	Distal Intergenic
1052	chr12:72859713-72860714	0.00156362	3.09757	0.0277184	4930447C04Rik	45557	Distal Intergenic
1053	chr12:73132041-73133042	0.000265284	2.72378	0.0106639	Mnat1	8324	Intron (ENSMUST00000187549.6/17420, intron 1 of 6)
1054	chr12:73577858-73578859	2.02313e-05	2.87202	0.00317802	Prkch	-5937	Distal Intergenic
1055	chr12:73580549-73581550	0.000859837	1.74474	0.0199217	Prkch	-3246	Distal Intergenic
1056	chr12:73584279-73585280	0.00310086	3.50513	0.0406917	Prkch	0	Promoter (<=1kb)
1057	chr12:73585845-73586846	0.00182771	3.27521	0.0300707	Prkch	1002	Promoter (1-2kb)
1058	chr12:73587001-73588002	1.39996e-05	3.88999	0.0027247	Prkch	2158	Promoter (2-3kb)
1059	chr12:73593127-73594128	2.86712e-05	4.61473	0.00371067	Prkch	8284	3' UTR
1060	chr12:73597944-73598945	2.82028e-05	3.50636	0.00368859	Prkch	13101	Intron (ENSMUST00000221153.1/18755, intron 2 of 14)
1061	chr12:73604837-73605838	3.7139e-05	2.50583	0.00419401	Prkch	19994	Intron (ENSMUST00000221153.1/18755, intron 2 of 14)
1062	chr12:73609403-73610404	8.30807e-05	3.3349	0.0059048	Prkch	24560	Intron (ENSMUST00000221153.1/18755, intron 2 of 14)
1063	chr12:73611420-73612421	0.000522437	4.57257	0.0152535	Prkch	26577	Intron (ENSMUST00000221153.1/18755, intron 2 of 14)
1064	chr12:73624528-73625529	0.000104799	3.58363	0.00666038	Prkch	39685	Intron (ENSMUST00000221153.1/18755, intron 2 of 14)
1065	chr12:73633360-73634361	1.32511e-05	4.03058	0.00267895	Prkch	48517	Intron (ENSMUST00000221153.1/18755, intron 2 of 14)
1066	chr12:73632283-73633284	0.000293415	4.24658	0.0112801	Prkch	47440	Intron (ENSMUST00000221153.1/18755, intron 2 of 14)
1067	chr12:73645889-73646890	0.000240472	3.42148	0.0101019	Prkch	61046	Intron (ENSMUST00000221153.1/18755, intron 2 of 14)
1068	chr12:73647351-73648352	7.91291e-05	2.723	0.0057803	Prkch	62508	Intron (ENSMUST00000221153.1/18755, intron 2 of 14)
1069	chr12:73656380-73657381	3.45107e-06	3.90356	0.00159921	Prkch	71537	Intron (ENSMUST00000221153.1/18755, intron 3 of 14)
1070	chr12:73678953-73679954	6.36041e-05	3.44861	0.00529245	Prkch	94110	Intron (ENSMUST00000221153.1/18755, intron 3 of 14)
1071	chr12:73686743-73687744	2.49121e-05	3.39146	0.00351125	Prkch	101900	Intron (ENSMUST00000221153.1/18755, intron 3 of 14)
1072	chr12:73691992-73692993	1.42331e-05	3.28673	0.00275102	Prkch	107149	3' UTR
1073	chr12:73698019-73699020	0.00282649	3.15838	0.0384812	Prkch	113176	3' UTR
1074	chr12:73699196-73700197	0.000123099	2.30069	0.00723848	Prkch	114353	3' UTR
1075	chr12:73715595-73716596	0.00170898	2.33014	0.0290042	Prkch	130752	Intron (ENSMUST00000221153.1/18755, intron 10 of 14)
1076	chr12:73720102-73721103	5.93715e-06	3.19997	0.00189297	Prkch	135259	Intron (ENSMUST00000221153.1/18755, intron 10 of 14)
1077	chr12:73841721-73842722	0.00403736	2.6395	0.0472265	Hif1a	-58653	Distal Intergenic
1078	chr12:73953158-73954159	0.000423169	2.13237	0.0136045	Snapc1	-10322	Intron (ENSMUST00000221833.1/75627, intron 1 of 2)
1079	chr12:75176327-75177328	0.000966474	5.4652	0.0212493	Kcnh5	4	Promoter (<=1kb)
1080	chr12:75283056-75284057	1.58433e-05	3.02352	0.00291323	Rhoj	-24265	Distal Intergenic
1081	chr12:75772329-75773330	0.00202321	1.38911	0.0318541	Sgpp1	-36600	Distal Intergenic
1082	chr12:75927428-75928429	0.00387698	2.6731	0.0461739	Syne2	18210	Exon (ENSMUST00000044217.15/319565, exon 27 of 116)
1083	chr12:76867292-76868293	0.00140781	4.07035	0.026187	Fntb	-18765	Intron (ENSMUST00000125842.7/110606, intron 3 of 12)
1084	chr12:76897297-76898298	0.000473242	3.2921	0.0144315	Fntb	10239	3' UTR
1085	chr12:76922800-76923801	0.00053011	2.25648	0.0153864	Fntb	12808	Distal Intergenic
1086	chr12:77113264-77114265	0.000429012	1.79496	0.0136987	Fut8	-123860	Distal Intergenic
1087	chr12:77125351-77126352	0.00424451	2.88163	0.04848	Fut8	-111773	Distal Intergenic
1088	chr12:77130241-77131242	0.00189097	2.27647	0.0306518	Fut8	-106883	Distal Intergenic
1089	chr12:77176945-77177946	0.000782102	1.8279	0.0190854	Fut8	-60179	Distal Intergenic
1090	chr12:78754614-78755615	0.00295357	4.7703	0.0394832	Pals1	5622	Intron (ENSMUST00000219197.1/56217, intron 1 of 14)
1091	chr12:80210459-80211460	0.000544552	2.01993	0.01561	Actn1	-25611	Intron (ENSMUST00000218235.1/ENSMUST00000218235.1, intron 1 of 1)
1092	chr12:80258071-80259072	0.00157056	2.51981	0.0278	Actn1	0	Promoter (<=1kb)
1093	chr12:80259699-80260700	0.00353058	2.88485	0.0439002	Actn1	0	Promoter (<=1kb)
1094	chr12:80271598-80272599	2.16751e-05	2.93147	0.00329577	Actn1	-11227	Distal Intergenic
1095	chr12:80272885-80273886	0.000275519	3.66586	0.0108673	Actn1	-12514	Distal Intergenic
1096	chr12:80938369-80939370	0.000675263	1.16224	0.0175538	Gm20337	6026	Distal Intergenic
1097	chr12:82186857-82187858	0.00183549	2.01335	0.0301456	Sipa1l1	16831	Intron (ENSMUST00000220550.1/217692, intron 2 of 3)
1098	chr12:82394846-82395847	0.000582401	2.84617	0.016222	Sipa1l1	-24768	Intron (ENSMUST00000166429.8/217692, intron 9 of 22)
1099	chr12:84170376-84171377	0.00157318	2.41208	0.0278131	Mideas	-10238	Intron (ENSMUST00000046266.12/238317, intron 3 of 12)
1100	chr12:84524658-84525659	0.000343783	3.077	0.0122015	Vsx2	-44103	Intron (ENSMUST00000137170.2/217708, intron 5 of 5)
1101	chr12:84762228-84763229	0.00277485	1.58751	0.0380512	Npc2	0	Promoter (<=1kb)
1102	chr12:84769303-84770304	8.49869e-06	2.63083	0.00220672	Npc2	2610	Promoter (2-3kb)
1103	chr12:85150777-85151778	0.000131216	2.13303	0.00742611	Rps6kl1	0	Promoter (<=1kb)
1104	chr12:85417519-85418520	0.00346948	2.07276	0.0435235	Tmed10	-42672	Distal Intergenic
1105	chr12:85444343-85445344	7.71116e-05	1.01264	0.00570733	Fos	-28546	Distal Intergenic
1106	chr12:85446886-85447887	0.00443536	1.25771	0.049731	Fos	-26003	Distal Intergenic
1107	chr12:85623996-85624997	0.00443052	3.29923	0.0497067	Jdp2	21774	Intron (ENSMUST00000177587.8/81703, intron 2 of 3)
1108	chr12:85638515-85639516	0.000735252	2.82423	0.0184615	Jdp2	36293	3' UTR
1109	chr12:85818099-85819100	0.00247937	2.47876	0.0357241	Erg28	3150	Exon (ENSMUST00000124311.1/58520, exon 2 of 2)
1110	chr12:86807086-86808087	0.000609333	1.05106	0.0165552	Lrrc74a	66079	Distal Intergenic
1111	chr12:86859885-86860886	0.000144628	1.01849	0.00775892	Irf2bpl	23912	Distal Intergenic
1112	chr12:89558753-89559754	0.000570242	1.63905	0.0160383	Nrxn3	-252654	Intron (ENSMUST00000190626.6/18191, intron 13 of 18)
1113	chr12:89718835-89719836	0.000134889	2.79817	0.00752181	Nrxn3	-92572	Intron (ENSMUST00000190626.6/18191, intron 13 of 18)
1114	chr12:89962884-89963885	0.00130182	2.67744	0.0250066	Nrxn3	150401	Intron (ENSMUST00000190626.6/18191, intron 13 of 18)
1115	chr12:91523285-91524286	0.00192035	3.19742	0.0309577	Gtf2a1	65353	Intron (ENSMUST00000221216.1/22095, intron 9 of 10)
1116	chr12:91734376-91735377	0.00398912	2.04063	0.0469427	Ston2	8478	Exon (ENSMUST00000170984.1/108800, exon 4 of 4)
1117	chr12:91735964-91736965	0.00324271	2.71559	0.0417975	Ston2	6890	Intron (ENSMUST00000052969.14/108800, intron 3 of 6)
1118	chr12:99559131-99560132	0.00117077	1.57441	0.0236242	Foxn3	3376	Intron (ENSMUST00000176928.2/71375, intron 1 of 2)
1119	chr12:100164780-100165781	0.000551503	3.94706	0.0157287	Nrde2	-5127	Distal Intergenic
1120	chr12:100881139-100882140	0.00320544	2.57277	0.0415577	Dglucy	13950	Intron (ENSMUST00000110070.7/217830, intron 12 of 13)
1121	chr12:100882886-100883887	0.00203206	1.85436	0.0319216	Gpr68	15611	Intron (ENSMUST00000110070.7/217830, intron 12 of 13)
1122	chr12:100890148-100891149	2.80157e-05	1.95762	0.00367989	Gpr68	8349	Intron (ENSMUST00000110070.7/217830, intron 12 of 13)
1123	chr12:100895142-100896143	4.01391e-05	3.12126	0.00430932	Gpr68	3355	3' UTR
1124	chr12:100900652-100901653	7.74891e-05	2.52919	0.00570847	Gpr68	-1128	Promoter (1-2kb)
1125	chr12:100903355-100904356	0.0001127	3.19894	0.00693751	Gpr68	3825	Intron (ENSMUST00000110066.7/238377, intron 1 of 2)
1126	chr12:100969833-100970834	0.0037261	1.65433	0.0451924	Ccdc88c	11523	3' UTR
1127	chr12:100993774-100994775	0.00184293	1.26508	0.03021	Ccdc88c	-11417	Intron (ENSMUST00000223029.1/ENSMUST00000223029.1, intron 4 of 4)
1128	chr12:101896854-101897855	0.00229103	2.21311	0.0342311	Trip11	-2538	Promoter (2-3kb)
1129	chr12:102308069-102309070	0.00317172	2.29534	0.0412973	Rin3	24428	Intron (ENSMUST00000056950.13/217835, intron 1 of 9)
1130	chr12:102332287-102333288	0.00133756	1.09163	0.0254025	Rin3	-21457	Intron (ENSMUST00000056950.13/217835, intron 3 of 9)
1131	chr12:102370671-102371672	0.000538946	1.40724	0.0154929	Rin3	15891	Intron (ENSMUST00000056950.13/217835, intron 6 of 9)
1132	chr12:102424747-102425748	0.00377595	1.5482	0.0455491	Lgmn	-978	Promoter (<=1kb)
1133	chr12:102605286-102606287	0.00257684	4.18899	0.0365311	Itpk1	-11209	5' UTR
1134	chr12:102612080-102613081	0.000616213	1.09789	0.0166753	Itpk1	-18003	Exon (ENSMUST00000178938.1/ENSMUST00000178938.1, exon 1 of 2)
1135	chr12:102619492-102620493	0.000913414	2.47721	0.0206174	Itpk1	20441	Intron (ENSMUST00000046518.11/217837, intron 3 of 9)
1136	chr12:102621980-102622981	0.0019699	2.21024	0.0313741	Itpk1	17953	Intron (ENSMUST00000046518.11/217837, intron 3 of 9)
1137	chr12:102627841-102628842	2.72117e-05	3.78644	0.00365581	Itpk1	12092	Intron (ENSMUST00000046518.11/217837, intron 2 of 9)
1138	chr12:102651534-102652535	1.38882e-06	3.11095	0.00114282	Itpk1	-10600	Intron (ENSMUST00000046518.11/217837, intron 2 of 9)
1139	chr12:102674276-102675277	0.00272653	2.09967	0.037652	Mir1936	9743	Exon (ENSMUST00000178697.1/217837, exon 3 of 4)
1140	chr12:102744566-102745567	3.42442e-05	1.11987	0.00403401	Tmem251	804	Promoter (<=1kb)
1141	chr12:103330960-103331961	0.00367748	1.61371	0.0448371	Asb2	3623	Intron (ENSMUST00000021617.13/65256, intron 6 of 9)
1142	chr12:106032171-106033172	0.0031862	2.80573	0.041428	Vrk1	1454	Promoter (1-2kb)
1143	chr12:106033947-106034948	0.00214368	2.26326	0.0328677	Vrk1	3230	Intron (ENSMUST00000072040.6/22367, intron 1 of 12)
1144	chr12:106291253-106292254	0.00249794	2.64764	0.0358992	1700121N20Rik	155412	Distal Intergenic
1145	chr12:106292877-106293878	0.0037856	3.9414	0.0456224	1700121N20Rik	153788	Distal Intergenic
1146	chr12:106307884-106308885	1.97021e-06	2.55215	0.00136318	1700121N20Rik	138781	Distal Intergenic
1147	chr12:107011087-107012088	0.00303921	3.7058	0.0401465	4933406K04Rik	-294725	Distal Intergenic
1148	chr12:107016435-107017436	0.000815531	2.59505	0.0194309	4933406K04Rik	-300073	Distal Intergenic
1149	chr12:107021457-107022458	0.00380037	3.456	0.045702	4933406K04Rik	-305095	Distal Intergenic
1150	chr12:107046935-107047936	0.000801397	2.79777	0.0193079	4933406K04Rik	-330573	Distal Intergenic
1151	chr12:107086000-107087001	0.00306472	3.0673	0.0403643	4933406K04Rik	-369638	Intron (ENSMUST00000143652.1/ENSMUST00000143652.1, intron 1 of 2)
1152	chr12:107118078-107119079	0.000169636	3.55653	0.00842244	4933406K04Rik	-401716	Distal Intergenic
1153	chr12:107123178-107124179	0.000192995	5.6752	0.00903693	4933406K04Rik	-406816	Distal Intergenic
1154	chr12:107126117-107127118	0.00215756	5.08946	0.0330002	4933406K04Rik	-409755	Distal Intergenic
1155	chr12:107129065-107130066	5.10483e-06	4.2315	0.00179365	4933406K04Rik	-412703	Exon (ENSMUST00000144575.1/ENSMUST00000144575.1, exon 1 of 3)
1156	chr12:107138689-107139690	0.00151812	3.17748	0.0273189	4933406K04Rik	-422327	Distal Intergenic
1157	chr12:107148083-107149084	0.00316635	3.64007	0.0412393	4933406K04Rik	-431721	Intron (ENSMUST00000148122.1/ENSMUST00000148122.1, intron 2 of 2)
1158	chr12:107158853-107159854	0.00121763	4.79973	0.0241215	4933406K04Rik	-442491	Exon (ENSMUST00000148122.1/ENSMUST00000148122.1, exon 2 of 3)
1159	chr12:107159886-107160887	8.54034e-05	5.07797	0.00597962	4933406K04Rik	-443524	Exon (ENSMUST00000148122.1/ENSMUST00000148122.1, exon 1 of 3)
1160	chr12:107181646-107182647	2.66519e-05	6.22415	0.00361532	4933406K04Rik	-465284	Distal Intergenic
1161	chr12:107200607-107201608	0.00176934	2.88847	0.0295491	4933406K04Rik	-484245	Distal Intergenic
1162	chr12:107266876-107267877	0.00182353	2.13197	0.0300351	4930465M20Rik	467611	Distal Intergenic
1163	chr12:107280321-107281322	0.00149156	1.72586	0.0270145	4930465M20Rik	454166	Distal Intergenic
1164	chr12:107361835-107362836	0.000303482	3.52418	0.0114624	4930465M20Rik	372652	Distal Intergenic
1165	chr12:107417215-107418216	0.00208696	3.89819	0.0323931	4930465M20Rik	317272	Distal Intergenic
1166	chr12:107558713-107559714	8.9922e-05	6.75608	0.00616638	4930465M20Rik	175774	Distal Intergenic
1167	chr12:107599685-107600686	0.00106618	1.96631	0.0225424	4930465M20Rik	134802	Distal Intergenic
1168	chr12:107720655-107721656	2.82599e-07	3.76422	0.0005632	4930465M20Rik	13832	Distal Intergenic
1169	chr12:107727006-107728007	0.00160071	4.10387	0.0280868	4930465M20Rik	7481	Intron (ENSMUST00000130564.1/74968, intron 2 of 2)
1170	chr12:107728964-107729965	3.26228e-05	4.24993	0.00395541	4930465M20Rik	5523	Exon (ENSMUST00000130564.1/74968, exon 2 of 3)
1171	chr12:107734763-107735764	0.000309719	3.0853	0.0115962	4930465M20Rik	0	Promoter (<=1kb)
1172	chr12:107782272-107783273	0.000188688	3.43446	0.00892868	4930465M20Rik	-46776	Intron (ENSMUST00000134448.1/ENSMUST00000134448.1, intron 1 of 1)
1173	chr12:107804603-107805604	0.0015105	2.05243	0.0272312	4930465M20Rik	-69107	Distal Intergenic
1174	chr12:107891942-107892943	1.45021e-05	4.25653	0.00277584	Bcl11b	110471	Distal Intergenic
1175	chr12:107918449-107919450	0.00130119	3.17541	0.0250031	Bcl11b	83964	Intron (ENSMUST00000066060.10/58208, intron 3 of 3)
1176	chr12:107919744-107920745	0.000169433	5.29945	0.00841608	Bcl11b	82669	Intron (ENSMUST00000066060.10/58208, intron 3 of 3)
1177	chr12:107920795-107921796	0.00165412	3.78143	0.0285538	Bcl11b	81618	Intron (ENSMUST00000066060.10/58208, intron 3 of 3)
1178	chr12:107927687-107928688	0.000256534	4.25308	0.0104701	Bcl11b	74726	Intron (ENSMUST00000066060.10/58208, intron 3 of 3)
1179	chr12:107938034-107939035	0.00311139	3.33317	0.0407679	Bcl11b	64379	Intron (ENSMUST00000066060.10/58208, intron 3 of 3)
1180	chr12:107960760-107961761	0.000197646	3.98882	0.00914755	Bcl11b	41653	Intron (ENSMUST00000066060.10/58208, intron 3 of 3)
1181	chr12:107962667-107963668	0.0030312	2.85809	0.0400723	Bcl11b	39746	Intron (ENSMUST00000066060.10/58208, intron 3 of 3)
1182	chr12:107974178-107975179	5.09343e-06	3.06465	0.00179365	Bcl11b	28235	Intron (ENSMUST00000066060.10/58208, intron 2 of 3)
1183	chr12:107975521-107976522	0.00376691	3.36296	0.0455143	Bcl11b	26892	Intron (ENSMUST00000066060.10/58208, intron 2 of 3)
1184	chr12:107982178-107983179	0.000180382	3.24686	0.00873508	Bcl11b	20235	Intron (ENSMUST00000066060.10/58208, intron 2 of 3)
1185	chr12:107992771-107993772	1.21041e-05	4.53886	0.00260549	Bcl11b	9642	Intron (ENSMUST00000066060.10/58208, intron 1 of 3)
1186	chr12:107995921-107996922	0.000334109	3.20544	0.0120563	Bcl11b	6492	Intron (ENSMUST00000066060.10/58208, intron 1 of 3)
1187	chr12:108003614-108004615	4.41619e-06	4.71396	0.00173876	Bcl11b	-12	Promoter (<=1kb)
1188	chr12:108262353-108263354	0.00108209	3.89591	0.0227201	Ccdc85c	11779	Intron (ENSMUST00000222310.1/668158, intron 1 of 5)
1189	chr12:108600537-108601538	0.00273848	3.26179	0.0377575	Evl	-4228	Intron (ENSMUST00000077735.12/14026, intron 1 of 12)
1190	chr12:108635207-108636208	0.000656728	1.14319	0.0172362	Evl	0	Promoter (<=1kb)
1191	chr12:108638727-108639728	0.00215269	1.47474	0.0329668	Evl	2974	Promoter (2-3kb)
1192	chr12:108645962-108646963	3.08762e-06	2.02843	0.0015495	Evl	10209	Intron (ENSMUST00000077735.12/14026, intron 1 of 12)
1193	chr12:110463373-110464374	9.52703e-05	2.02244	0.00635322	Ppp2r5c	16066	Intron (ENSMUST00000220509.1/26931, intron 2 of 7)
1194	chr12:110478174-110479175	0.00157527	2.96417	0.0278368	Ppp2r5c	-6563	Exon (ENSMUST00000220603.1/ENSMUST00000220603.1, exon 3 of 4)
1195	chr12:110504508-110505509	0.00357914	1.1043	0.0441908	Ppp2r5c	18649	Intron (ENSMUST00000220509.1/26931, intron 3 of 7)
1196	chr12:110750730-110751731	0.00414496	1.18638	0.0479053	Wdr20	12521	Intron (ENSMUST00000193053.5/69641, intron 1 of 2)
1197	chr12:111007437-111008438	0.00371597	1.27797	0.0451235	6030440G07Rik	13039	Intron (ENSMUST00000221849.1/77878, intron 1 of 2)
1198	chr12:111690927-111691928	0.000202685	3.24718	0.00925993	Trmt61a	12811	Distal Intergenic
1199	chr12:111864746-111865747	0.00148663	2.26005	0.0269775	Ppp1r13b	-19768	Intron (ENSMUST00000054815.14/21981, intron 3 of 16)
1200	chr12:112588198-112589199	0.000837334	1.1105	0.0196433	Inf2	0	Promoter (<=1kb)
1201	chr12:112854093-112855094	0.00153509	1.2992	0.0274781	Gpr132	5858	Intron (ENSMUST00000021729.8/56696, intron 2 of 2)
1202	chr12:112859650-112860651	0.000115871	2.04251	0.00702448	Gpr132	301	Promoter (<=1kb)
1203	chr12:112867992-112868993	0.000251039	1.71173	0.0103497	Gpr132	0	Promoter (<=1kb)
1204	chr12:112877176-112878177	0.00058323	1.97833	0.0162282	Gpr132	-8948	Distal Intergenic
1205	chr12:112950099-112951100	7.96456e-05	2.31878	0.00579533	Nudt14	-7975	Exon (ENSMUST00000181436.1/ENSMUST00000181436.1, exon 1 of 2)
1206	chr12:112959091-112960092	0.000139429	1.80684	0.00763735	Btbd6	-16390	3' UTR
1207	chr12:113445830-113446831	6.06808e-05	2.71255	0.00516026	Adam6b	-42680	Distal Intergenic
1208	chr12:113447695-113448696	0.000100511	2.51094	0.00653909	Adam6b	-40815	Exon (ENSMUST00000179883.1/ENSMUST00000179883.1, exon 1 of 1)
1209	chr12:113918308-113919309	0.00444824	4.85992	0.0497988	Adam6a	374400	Distal Intergenic
1210	chr12:114583152-114584153	9.25749e-05	4.15687	0.00625541	Mir7094-2	-69458	Exon (ENSMUST00000103498.2/ENSMUST00000103498.2, exon 1 of 2)
1211	chr12:114611752-114612753	4.44144e-05	3.49757	0.00447153	Mir7094-2	-98058	Exon (ENSMUST00000191801.1/ENSMUST00000191801.1, exon 1 of 2)
1212	chr12:114977138-114978139	0.000869649	3.55132	0.0200334	Mir7094-2	-463444	Exon (ENSMUST00000193988.1/ENSMUST00000193988.1, exon 1 of 2)
1213	chr12:115150220-115151221	0.00341678	3.73345	0.0431213	Mir6388	544573	Distal Intergenic
1214	chr12:115193234-115194235	3.07372e-05	2.78908	0.00383481	Mir6388	501559	5' UTR
1215	chr12:115311660-115312661	1.92558e-05	2.64583	0.00313348	Mir6388	383133	Exon (ENSMUST00000103529.3/ENSMUST00000103529.3, exon 1 of 2)
1216	chr12:115498261-115499262	0.00171812	1.44617	0.0290711	Mir6388	196532	Exon (ENSMUST00000183908.1/ENSMUST00000183908.1, exon 1 of 1)
1217	chr12:115506242-115507243	0.00171475	2.8283	0.0290388	Mir6388	188551	Distal Intergenic
1218	chr12:115521815-115522816	0.000349149	1.36518	0.0123377	Mir6388	172978	Distal Intergenic
1219	chr12:115565110-115566111	0.0023522	1.32889	0.0347749	Mir6388	129683	Distal Intergenic
1220	chr12:115566562-115567563	0.00348918	1.48584	0.0436468	Mir6388	128231	Exon (ENSMUST00000103536.3/ENSMUST00000103536.3, exon 1 of 2)
1221	chr12:115573989-115574990	0.00270527	1.22148	0.0374904	Mir6388	120804	Distal Intergenic
1222	chr12:115589151-115590152	0.00257778	1.82746	0.0365317	Mir6388	105642	Distal Intergenic
1223	chr12:115622461-115623462	0.000545682	2.81229	0.0156304	Mir6388	72332	Exon (ENSMUST00000103539.2/ENSMUST00000103539.2, exon 2 of 2)
1224	chr12:115642393-115643394	0.00226412	1.78717	0.0339743	Mir6388	52400	Distal Intergenic
1225	chr12:115663732-115664733	0.00092649	1.99615	0.0207951	Mir6388	31061	Distal Intergenic
1226	chr12:115691478-115692479	0.000156145	3.89524	0.00809558	Mir6388	3315	Exon (ENSMUST00000196509.1/ENSMUST00000196509.1, exon 1 of 2)
1227	chr12:115758716-115759717	6.83044e-05	2.25559	0.00544058	Mir6388	-62922	Distal Intergenic
1228	chr12:115791689-115792690	0.00203327	3.21264	0.0319272	Mir6388	-95895	Distal Intergenic
1229	chr12:115796402-115797403	0.000438833	2.82681	0.013869	Mir6388	-100608	Distal Intergenic
1230	chr12:115847153-115848154	0.00315407	2.70607	0.0411345	Mir6388	-151359	Exon (ENSMUST00000169155.1/ENSMUST00000169155.1, exon 1 of 1)
1231	chr12:115861376-115862377	0.00109119	2.50539	0.0228041	Mir6388	-165582	5' UTR
1232	chr12:115867157-115868158	0.000220627	2.19834	0.00968212	Mir6388	-171363	Distal Intergenic
1233	chr12:115868356-115869357	6.02973e-07	4.1117	0.00076681	Mir6388	-172562	5' UTR
1234	chr12:115872107-115873108	0.00120018	2.16773	0.0239446	Zfp386	-174616	Distal Intergenic
1235	chr12:115887605-115888606	6.04028e-05	3.20514	0.00514832	Zfp386	-159118	Exon (ENSMUST00000200152.1/ENSMUST00000200152.1, exon 1 of 2)
1236	chr12:115898412-115899413	0.00116841	2.65372	0.0235898	Zfp386	-148311	Distal Intergenic
1237	chr12:115901715-115902716	0.00271424	1.84751	0.0375513	Zfp386	-145008	Distal Intergenic
1238	chr12:115911880-115912881	0.00155007	2.42664	0.0276314	Zfp386	-134843	Exon (ENSMUST00000103547.1/ENSMUST00000103547.1, exon 1 of 2)
1239	chr12:115951989-115952990	0.000151804	3.78741	0.00796088	Zfp386	-94734	5' UTR
1240	chr12:115980060-115981061	0.00441784	5.07368	0.0496256	Zfp386	-66663	Exon (ENSMUST00000103551.1/ENSMUST00000103551.1, exon 2 of 2)
1241	chr12:116002657-116003658	9.49637e-05	2.70987	0.00634925	Zfp386	-44066	Distal Intergenic
1242	chr12:116010488-116011489	0.00291386	1.94452	0.0391939	Zfp386	-36235	Distal Intergenic
1243	chr12:116146074-116147075	0.00135439	2.14773	0.0255816	Vipr2	8727	3' UTR
1244	chr12:116416250-116417251	0.00354662	1.61714	0.0439883	Ncapg2	10816	Exon (ENSMUST00000220608.1/ENSMUST00000220608.1, exon 1 of 1)
1245	chr12:117941843-117942844	0.00265279	1.37484	0.0371281	Dnah11	-25879	Intron (ENSMUST00000176756.8/13411, intron 33 of 51)
1246	chr12:117993125-117994126	0.00248074	2.00329	0.0357346	Dnah11	66177	Intron (ENSMUST00000176756.8/13411, intron 23 of 51)
1247	chr12:118273692-118274693	0.00296631	2.27509	0.0395618	Sp4	26675	Intron (ENSMUST00000026367.10/20688, intron 3 of 5)
1248	chr12:118372910-118373911	0.000119478	2.40955	0.00713158	Sp4	-71470	Distal Intergenic
1249	chr12:118376832-118377833	9.24103e-05	1.57149	0.00625008	Sp4	-75392	Distal Intergenic
1250	chr13:5312775-5313776	0.0023627	3.70808	0.0348369	1700016G22Rik	543785	Distal Intergenic
1251	chr13:5665969-5666970	0.000478784	3.32758	0.0145364	1700016G22Rik	190591	Intron (ENSMUST00000222871.1/ENSMUST00000222871.1, intron 1 of 2)
1252	chr13:5713891-5714892	0.000714245	1.23709	0.0181169	1700016G22Rik	142669	Intron (ENSMUST00000222871.1/ENSMUST00000222871.1, intron 1 of 2)
1253	chr13:8400418-8401419	0.000173659	3.09253	0.00853779	Adarb2	197496	Intron (ENSMUST00000064473.12/94191, intron 1 of 9)
1254	chr13:8456624-8457625	5.31133e-07	3.05161	0.000729842	Adarb2	253702	Intron (ENSMUST00000064473.12/94191, intron 1 of 9)
1255	chr13:8780060-8781061	0.000348837	1.76089	0.0123306	Wdr37	56173	Distal Intergenic
1256	chr13:8831375-8832376	2.64433e-06	3.97296	0.00147229	Wdr37	4858	Intron (ENSMUST00000054251.12/207615, intron 11 of 13)
1257	chr13:9030068-9031069	0.000823548	2.78598	0.0194933	Gtpbp4	-33985	Intron (ENSMUST00000221672.1/ENSMUST00000221672.1, intron 2 of 2)
1258	chr13:12273681-12274682	0.000115549	3.3624	0.00702335	Actn2	0	Promoter (<=1kb)
1259	chr13:12348621-12349622	2.71406e-05	4.09998	0.00365064	Actn2	-7861	Distal Intergenic
1260	chr13:12402097-12403098	0.00271602	4.3452	0.0375574	Heatr1	6685	Exon (ENSMUST00000059270.9/217995, exon 7 of 45)
1261	chr13:13564344-13565345	2.80357e-08	2.14126	0.000224107	Lyst	-25052	Distal Intergenic
1262	chr13:15827996-15828997	0.000289621	1.71438	0.0111872	A530046M15Rik	20753	Intron (ENSMUST00000220672.1/100503142, intron 3 of 3)
1263	chr13:15850411-15851412	0.000413087	5.48403	0.0134387	A530046M15Rik	43168	Intron (ENSMUST00000220672.1/100503142, intron 3 of 3)
1264	chr13:19161833-19162834	1.70813e-07	3.85623	0.000380525	Amph	42044	Exon (ENSMUST00000197661.1/ENSMUST00000197661.1, exon 4 of 4)
1265	chr13:19448960-19449961	0.00227901	1.4137	0.0341154	Stard3nl	-53165	Distal Intergenic
1266	chr13:20093064-20094065	1.77954e-05	1.10798	0.00302687	Elmo1	2445	Promoter (2-3kb)
1267	chr13:21192706-21193707	0.000337106	2.93917	0.0121197	Trim27	2845	Promoter (2-3kb)
1268	chr13:21366390-21367391	7.11573e-05	2.32352	0.00553167	Zscan12	3105	Exon (ENSMUST00000225545.1/22758, exon 3 of 4)
1269	chr13:21579397-21580398	1.18308e-05	4.04859	0.00258031	Or2w2	-4943	Intron (ENSMUST00000206526.2/ENSMUST00000206526.2, intron 1 of 1)
1270	chr13:23592671-23593672	0.00145385	2.42529	0.0266626	H4c4	11073	Intron (ENSMUST00000091704.6/319179, intron 1 of 1)
1271	chr13:24546818-24547819	1.70743e-05	1.94329	0.00297974	Ripor2	-34370	Intron (ENSMUST00000238974.1/193385, intron 1 of 13)
1272	chr13:24617540-24618541	0.0040284	1.06675	0.0471867	Ripor2	2913	Promoter (2-3kb)
1273	chr13:24920943-24921944	0.000233597	2.23702	0.00995293	4932702P03Rik	15323	Intron (ENSMUST00000037615.6/214579, intron 4 of 9)
1274	chr13:24938449-24939450	0.00305196	1.58155	0.0402389	Aldh5a1	-788	Promoter (<=1kb)
1275	chr13:24988098-24989099	7.01811e-05	3.16207	0.00551247	Mrs2	5700	3' UTR
1276	chr13:28551345-28552346	0.00161403	2.42476	0.0281878	2610307P16Rik	-30237	Intron (ENSMUST00000148885.7/72518, intron 7 of 7)
1277	chr13:28811235-28812236	0.00165401	2.9292	0.0285538	2610307P16Rik	71220	Intron (ENSMUST00000148885.7/72518, intron 2 of 7)
1278	chr13:30135964-30136965	0.00226091	3.3266	0.033958	Mboat1	0	Promoter (<=1kb)
1279	chr13:30155491-30156492	0.000855344	4.36469	0.0198718	Mboat1	-10507	Intron (ENSMUST00000153269.2/218121, intron 1 of 1)
1280	chr13:30166140-30167141	3.56291e-06	4.01837	0.00162747	Mboat1	0	Promoter (<=1kb)
1281	chr13:30174280-30175281	0.000374853	4.82904	0.012869	Mboat1	7281	Intron (ENSMUST00000152798.2/218121, intron 1 of 6)
1282	chr13:30259692-30260693	0.00444975	1.90893	0.0498003	Mboat1	27839	Distal Intergenic
1283	chr13:30258580-30259581	0.00154952	4.4135	0.027626	Mboat1	26727	Distal Intergenic
1284	chr13:30824563-30825564	0.00213526	2.51546	0.032806	Irf4	75256	Intron (ENSMUST00000102946.7/66482, intron 25 of 28)
1285	chr13:34090124-34091125	0.000457604	4.32302	0.0141741	Tubb2a	-12117	Intron (ENSMUST00000222745.1/432745, intron 3 of 4)
1286	chr13:35725755-35726756	0.000953291	2.30779	0.0211213	Cdyl	-14557	Intron (ENSMUST00000075220.13/12593, intron 3 of 9)
1287	chr13:36812841-36813842	0.0030925	2.36746	0.0406273	Nrn1	-77710	Distal Intergenic
1288	chr13:37537434-37538435	1.9733e-06	4.04324	0.00136318	Ly86	192226	Distal Intergenic
1289	chr13:38936576-38937577	0.00248548	2.45952	0.0357706	Slc35b3	5575	3' UTR
1290	chr13:38948546-38949547	0.00327828	2.71778	0.0420632	Slc35b3	-5394	Intron (ENSMUST00000021870.11/108652, intron 3 of 9)
1291	chr13:40923626-40924627	0.00150681	3.91302	0.0271896	Gcnt2	5976	Intron (ENSMUST00000110191.9/14538, intron 1 of 2)
1292	chr13:41097428-41098429	0.00028491	1.32214	0.0110826	Gcm2	7254	Distal Intergenic
1293	chr13:41975571-41976572	0.00144509	2.68842	0.0265858	Hivep1	-75449	Distal Intergenic
1294	chr13:42095684-42096685	0.00164533	1.13452	0.0284548	Hivep1	43280	Intron (ENSMUST00000060148.5/110521, intron 2 of 8)
1295	chr13:43452932-43453933	0.000678421	2.13189	0.0176114	Ranbp9	7798	Intron (ENSMUST00000144326.3/56705, intron 2 of 13)
1296	chr13:45156253-45157254	2.19895e-05	3.39846	0.00330818	Dtnbp1	-154106	Distal Intergenic
1297	chr13:45204681-45205682	9.79834e-05	3.38213	0.00645404	Mylip	-184060	Distal Intergenic
1298	chr13:45371358-45372359	0.00103731	2.64433	0.022175	Mylip	-17383	Distal Intergenic
1299	chr13:45692830-45693831	0.00408661	3.38394	0.0475179	Gmpr	154021	Intron (ENSMUST00000091628.10/20238, intron 6 of 7)
1300	chr13:45850193-45851194	0.000964117	2.80361	0.0212303	Atxn1	21094	Intron (ENSMUST00000091628.10/20238, intron 3 of 7)
1301	chr13:46501460-46502461	0.00363547	1.79384	0.0445498	Cap2	0	Promoter (<=1kb)
1302	chr13:46779546-46780547	0.000306581	4.16231	0.0115288	Kif13a	6091	Intron (ENSMUST00000056978.7/16553, intron 25 of 37)
1303	chr13:47014310-47015311	0.000922753	2.09795	0.0207491	Nhlrc1	0	Promoter (<=1kb)
1304	chr13:48847283-48848284	0.000653937	1.2149	0.0171871	Phf2	22835	Intron (ENSMUST00000035540.8/18676, intron 1 of 21)
1305	chr13:48994646-48995647	0.00260877	1.93553	0.0368066	Fam120a	-26629	Distal Intergenic
1306	chr13:49307295-49308296	0.00333812	1.03308	0.0425093	Fgd3	944	Promoter (<=1kb)
1307	chr13:51800004-51801005	0.00365571	1.61786	0.0446827	Sema4d	-6257	Distal Intergenic
1308	chr13:52711666-52712667	0.00361157	1.58336	0.0444246	BB123696	22941	Distal Intergenic
1309	chr13:52768918-52769919	0.00297662	3.04595	0.0396473	BB123696	-11713	Distal Intergenic
1310	chr13:52806805-52807806	0.00231257	2.85052	0.0344106	BB123696	-49600	Distal Intergenic
1311	chr13:53329766-53330767	3.63705e-05	4.37503	0.00417522	Ror2	-43642	Distal Intergenic
1312	chr13:54987741-54988742	0.0029843	3.42059	0.0396936	Unc5a	-7797	Intron (ENSMUST00000026994.13/107448, intron 1 of 15)
1313	chr13:55716101-55717102	0.00239163	1.81973	0.0350497	Txndc15	1451	Promoter (1-2kb)
1314	chr13:56151458-56152459	8.77562e-05	1.63154	0.00608859	Macroh2a1	-15097	Distal Intergenic
1315	chr13:56475070-56476071	0.00162263	2.48256	0.0282464	Il9	6175	Distal Intergenic
1316	chr13:56476417-56477418	7.96022e-05	4.05167	0.00579533	Il9	4828	Distal Intergenic
1317	chr13:56506616-56507617	2.59122e-05	3.73083	0.00355375	Fbxl21	-14855	Distal Intergenic
1318	chr13:56703545-56704546	0.00363143	1.48521	0.044547	Smad5	0	Promoter (<=1kb)
1319	chr13:58067465-58068466	0.000222417	1.96592	0.00970138	Klhl3	33962	Intron (ENSMUST00000091583.5/100503085, intron 6 of 16)
1320	chr13:58112898-58113899	0.000712424	2.65085	0.0180871	Klhl3	0	Promoter (<=1kb)
1321	chr13:58379429-58380430	0.00339636	1.50176	0.0429735	2210016F16Rik	4795	3' UTR
1322	chr13:59671997-59672998	3.22148e-05	3.3726	0.00392722	Golm1	2774	Promoter (2-3kb)
1323	chr13:59704132-59705133	0.00120783	2.33519	0.023996	Spata31d1a	1048	Promoter (1-2kb)
1324	chr13:60737521-60738522	0.00421538	1.26753	0.0482902	Dapk1	-15474	Intron (ENSMUST00000226059.1/69635, intron 18 of 26)
1325	chr13:60825650-60826651	0.000302312	2.67958	0.0114413	Ctsll3	-22801	Distal Intergenic
1326	chr13:60839151-60840152	3.45919e-05	3.19764	0.0040664	4930486L24Rik	24323	Distal Intergenic
1327	chr13:60842491-60843492	0.00330141	3.02056	0.0421907	4930486L24Rik	20983	3' UTR
1328	chr13:60848424-60849425	7.95293e-05	2.70038	0.0057944	4930486L24Rik	15050	Intron (ENSMUST00000091569.6/214639, intron 5 of 7)
1329	chr13:60855191-60856192	0.000862812	3.333	0.01995	4930486L24Rik	8283	Intron (ENSMUST00000091569.6/214639, intron 1 of 7)
1330	chr13:60936023-60937024	0.00164269	5.34167	0.0284354	Ctla2a	0	Promoter (<=1kb)
1331	chr13:60963969-60964970	0.000148266	1.41542	0.00786378	Tpbpa	-21985	Distal Intergenic
1332	chr13:62382750-62383751	0.00214887	1.01175	0.0329292	Gm3604	0	Promoter (<=1kb)
1333	chr13:63567325-63568326	0.000381003	1.0549	0.0129592	Ptch1	-1590	Promoter (1-2kb)
1334	chr13:64248076-64249077	7.73142e-05	1.29504	0.00570733	Cdc14b	0	Promoter (<=1kb)
1335	chr13:64252234-64253235	2.90362e-06	3.03589	0.00153162	1810034E14Rik	3462	Intron (ENSMUST00000181403.2/66503, intron 1 of 2)
1336	chr13:65278003-65279004	0.00111298	1.16728	0.0230102	Zfp369	0	Promoter (<=1kb)
1337	chr13:66991223-66992224	0.00349393	1.42031	0.0436584	Ptdss1	-1244	Promoter (1-2kb)
1338	chr13:73330459-73331460	1.15737e-05	1.1379	0.0025648	Mrpl36	0	Promoter (<=1kb)
1339	chr13:73709225-73710226	6.12002e-05	2.9882	0.00519085	Slc6a19	-4360	Exon (ENSMUST00000022049.4/71390, exon 2 of 2)
1340	chr13:73722967-73723968	0.000372175	2.20366	0.0128137	Slc12a7	-9126	Distal Intergenic
1341	chr13:73725028-73726029	0.000502158	1.82382	0.0149162	Slc12a7	-7065	Distal Intergenic
1342	chr13:73732513-73733514	2.14944e-06	1.89043	0.00141498	Slc12a7	0	Promoter (<=1kb)
1343	chr13:73736555-73737556	2.20186e-05	3.46706	0.00330818	Slc12a7	3461	Intron (ENSMUST00000222742.1/20499, intron 1 of 10)
1344	chr13:74639330-74640331	0.000767648	1.44643	0.0189127	Erap1	0	Promoter (<=1kb)
1345	chr13:75825119-75826120	0.00413139	1.40642	0.0478224	Glrx	-13748	Distal Intergenic
1346	chr13:75838043-75839044	0.00158059	1.58795	0.0278955	Glrx	-824	Promoter (<=1kb)
1347	chr13:80894506-80895507	0.000340652	1.58321	0.0121876	Arrdc3	3988	3' UTR
1348	chr13:81351067-81352068	0.000327257	1.99635	0.0119548	Adgrv1	0	Promoter (<=1kb)
1349	chr13:85504758-85505759	0.00109432	2.2611	0.0228312	Rasa1	-215628	Distal Intergenic
1350	chr13:85526287-85527288	0.00308492	2.70049	0.0405671	Rasa1	-237157	Distal Intergenic
1351	chr13:91452873-91453874	2.31458e-06	3.39071	0.00143556	Ssbp2	-6409	Distal Intergenic
1352	chr13:91622434-91623435	0.00106698	2.95031	0.0225467	Ssbp2	-47002	Intron (ENSMUST00000156547.7/66970, intron 4 of 12)
1353	chr13:91814342-91815343	0.000343299	2.67384	0.0122003	Zcchc9	-6637	Distal Intergenic
1354	chr13:92257996-92258997	1.1347e-05	2.82724	0.00255504	Msh3	7075	Intron (ENSMUST00000185852.6/17686, intron 17 of 23)
1355	chr13:93072764-93073765	0.000519372	3.07455	0.0152202	Gm4814	0	Promoter (<=1kb)
1356	chr13:93593042-93594043	4.09347e-05	5.52585	0.00434908	Bhmt	43523	Distal Intergenic
1357	chr13:93990046-93991047	0.000593964	3.01179	0.016344	Lhfpl2	-66749	Intron (ENSMUST00000221440.1/ENSMUST00000221440.1, intron 1 of 2)
1358	chr13:95651859-95652860	0.00219401	2.56195	0.0332806	Iqgap2	8238	Intron (ENSMUST00000068603.7/544963, intron 28 of 35)
1359	chr13:95710617-95711618	0.000488984	2.05065	0.0147054	F2rl2	13764	Intron (ENSMUST00000238396.1/ENSMUST00000238396.1, intron 2 of 2)
1360	chr13:95712645-95713646	0.000507706	3.08837	0.0150228	F2rl2	15792	Intron (ENSMUST00000238396.1/ENSMUST00000238396.1, intron 2 of 2)
1361	chr13:95776934-95777935	0.00392201	4.39665	0.046456	Iqgap2	-12537	Intron (ENSMUST00000068603.7/544963, intron 2 of 35)
1362	chr13:95891825-95892826	0.000672875	1.79577	0.0175243	Iqgap2	0	Promoter (<=1kb)
1363	chr13:95918405-95919406	0.000455588	2.91327	0.014139	Iqgap2	-25922	Distal Intergenic
1364	chr13:95956294-95957295	3.09002e-05	3.24776	0.00384657	Sv2c	27555	3' UTR
1365	chr13:95963975-95964976	7.00468e-06	3.67477	0.00201968	Sv2c	19874	Intron (ENSMUST00000161263.7/75209, intron 12 of 12)
1366	chr13:96011288-96012289	3.86087e-05	3.78788	0.00424884	Sv2c	-21062	Intron (ENSMUST00000161263.7/75209, intron 4 of 12)
1367	chr13:96672054-96673055	0.00303534	1.17739	0.0401095	Hmgcr	-1118	Promoter (1-2kb)
1368	chr13:96956167-96957168	0.000828394	3.28742	0.0195503	Gcnt4	31478	Distal Intergenic
1369	chr13:96994965-96995966	1.78183e-06	2.71774	0.00132937	1700029F12Rik	38367	Distal Intergenic
1370	chr13:97249232-97250233	3.36138e-05	3.28333	0.00401452	Enc1	8127	Intron (ENSMUST00000041623.8/13803, intron 2 of 2)
1371	chr13:97368683-97369684	0.00193921	5.25695	0.0311232	Lncenc1	-65286	Distal Intergenic
1372	chr13:97406239-97407240	0.00224736	3.60396	0.0338241	Lncenc1	-27730	Distal Intergenic
1373	chr13:97408096-97409097	0.00018375	3.14874	0.00881803	Lncenc1	-25873	Distal Intergenic
1374	chr13:97435468-97436469	0.00102387	3.58468	0.0220054	Lncenc1	498	Promoter (<=1kb)
1375	chr13:97451814-97452815	0.000838964	2.06106	0.019675	Lncenc1	16844	Intron (ENSMUST00000109431.9/100039691, intron 1 of 1)
1376	chr13:97644815-97645816	8.88129e-05	2.88033	0.00612393	Gm5086	84789	Distal Intergenic
1377	chr13:97681125-97682126	0.00293324	4.52115	0.0392939	5330416C01Rik	60995	Distal Intergenic
1378	chr13:97761858-97762859	0.000176389	3.66095	0.00860466	Rps18-ps4	10746	Distal Intergenic
1379	chr13:97789508-97790509	2.5149e-06	4.96834	0.00146323	Rps18-ps4	38396	Distal Intergenic
1380	chr13:101537771-101538772	0.00122797	1.32448	0.0242198	Pik3r1	153571	Distal Intergenic
1381	chr13:101701720-101702721	1.21424e-06	3.13613	0.00108624	Pik3r1	0	Promoter (<=1kb)
1382	chr13:101707007-101708008	0.00239088	1.76418	0.0350497	Pik3r1	-4903	Intron (ENSMUST00000055518.12/18708, intron 4 of 15)
1383	chr13:101710978-101711979	9.00229e-06	1.59723	0.00227416	Pik3r1	-8874	Intron (ENSMUST00000055518.12/18708, intron 2 of 15)
1384	chr13:103412300-103413301	0.00171581	2.31822	0.0290453	Mast4	-77803	Distal Intergenic
1385	chr13:104574051-104575052	0.002113	1.82271	0.0326163	Srek1ip1	-217432	Distal Intergenic
1386	chr13:107868662-107869663	0.00036852	4.13893	0.0127404	Zswim6	20401	Intron (ENSMUST00000225822.1/67263, intron 1 of 12)
1387	chr13:107908453-107909454	0.00111512	2.339	0.0230333	Zswim6	-18389	Distal Intergenic
1388	chr13:107917814-107918815	0.0021225	3.56393	0.0326863	Zswim6	-27750	Distal Intergenic
1389	chr13:107953546-107954547	0.000728929	1.91814	0.0183722	Zswim6	-63482	Distal Intergenic
1390	chr13:107955049-107956050	0.00389477	1.61329	0.0463147	Zswim6	-64985	Distal Intergenic
1391	chr13:108021337-108022338	0.00426021	3.02629	0.0485849	Smim15	-22108	Intron (ENSMUST00000225702.1/75597, intron 2 of 3)
1392	chr13:108297210-108298211	0.00196269	2.00214	0.0313146	Depdc1b	-18121	Distal Intergenic
1393	chr13:108298510-108299511	0.000218579	2.7984	0.00963993	Depdc1b	-16821	Distal Intergenic
1394	chr13:108302981-108303982	0.00143259	3.06918	0.0264326	Depdc1b	-12350	Distal Intergenic
1395	chr13:108596667-108597668	0.00214573	3.40192	0.0328946	Pde4d	-56509	Intron (ENSMUST00000133929.7/238871, intron 1 of 3)
1396	chr13:108598454-108599455	0.00321071	3.48084	0.0415883	Pde4d	-54722	Intron (ENSMUST00000133929.7/238871, intron 1 of 3)
1397	chr13:108655086-108656087	0.000844894	2.42674	0.0197397	Pde4d	909	Promoter (<=1kb)
1398	chr13:109209042-109210043	0.00218625	4.22708	0.0332226	Pde4d	-50611	Intron (ENSMUST00000122041.7/238871, intron 3 of 16)
1399	chr13:109230092-109231093	0.000357367	1.52136	0.0125135	Pde4d	-29561	Intron (ENSMUST00000122041.7/238871, intron 3 of 16)
1400	chr13:109822255-109823256	8.94741e-05	1.54184	0.00615058	Pde4d	65034	Intron (ENSMUST00000122041.7/238871, intron 7 of 16)
1401	chr13:109824274-109825275	0.00305305	1.60277	0.0402485	Pde4d	67053	Intron (ENSMUST00000122041.7/238871, intron 7 of 16)
1402	chr13:109836870-109837871	3.36688e-05	2.57047	0.00401452	Pde4d	-65231	Intron (ENSMUST00000122041.7/238871, intron 7 of 16)
1403	chr13:109844534-109845535	0.000202608	2.40938	0.00925993	Pde4d	-57567	Intron (ENSMUST00000122041.7/238871, intron 7 of 16)
1404	chr13:109902233-109903234	0.00254261	1.39209	0.0362584	Pde4d	0	Promoter (<=1kb)
1405	chr13:111770841-111771842	0.00276837	2.19702	0.0379997	Map3k1	-2288	Promoter (2-3kb)
1406	chr13:111977382-111978383	0.00175523	1.74024	0.029366	Gm15326	109446	Distal Intergenic
1407	chr13:112308336-112309337	0.00095473	1.16764	0.0211397	Ankrd55	-9117	Intron (ENSMUST00000056047.13/77318, intron 1 of 5)
1408	chr13:112406782-112407783	0.00236566	2.35541	0.034853	Il6st	-56287	Distal Intergenic
1409	chr13:112418327-112419328	2.94974e-06	2.98301	0.00153539	Il6st	-44742	Distal Intergenic
1410	chr13:112424254-112425255	0.00114347	1.7964	0.0233389	Il6st	-38815	Exon (ENSMUST00000224307.1/ENSMUST00000224307.1, exon 2 of 2)
1411	chr13:112425549-112426550	0.00135993	1.89186	0.0256127	Il6st	-37520	Exon (ENSMUST00000224307.1/ENSMUST00000224307.1, exon 1 of 2)
1412	chr13:112432779-112433780	8.94517e-05	1.16199	0.00615058	Il6st	-30290	Intron (ENSMUST00000225524.1/ENSMUST00000225524.1, intron 2 of 2)
1413	chr13:112467999-112469000	0.00155624	2.73887	0.027665	Il6st	406	Promoter (<=1kb)
1414	chr13:112469632-112470633	0.00210741	1.87882	0.0325633	Il6st	-1966	Promoter (1-2kb)
1415	chr13:112472154-112473155	0.00321117	2.95038	0.0415883	Il6st	0	Promoter (<=1kb)
1416	chr13:112473903-112474904	0.000784069	3.0524	0.0191154	Il6st	-104	Promoter (<=1kb)
1417	chr13:112491593-112492594	0.00417505	1.48041	0.0480348	Il6st	16547	Intron (ENSMUST00000183663.7/16195, intron 8 of 16)
1418	chr13:112987251-112988252	0.00169615	1.29929	0.0288741	Ccno	0	Promoter (<=1kb)
1419	chr13:112993912-112994913	0.00158266	4.10519	0.0279133	Mcidas	67	Promoter (<=1kb)
1420	chr13:113012685-113013686	0.00386834	1.08984	0.0460984	Mcidas	18840	Distal Intergenic
1421	chr13:113090072-113091073	0.000802375	3.91547	0.0193148	Gzma	9898	Exon (ENSMUST00000109244.8/238896, exon 12 of 12)
1422	chr13:113100628-113101629	0.00443604	2.89184	0.0497337	Gzma	0	Promoter (<=1kb)
1423	chr13:113864664-113865665	0.00410192	1.07109	0.0476296	Arl15	70042	Intron (ENSMUST00000091201.6/218639, intron 1 of 4)
1424	chr13:113870072-113871073	0.000334142	1.43773	0.0120563	Arl15	75450	Intron (ENSMUST00000091201.6/218639, intron 1 of 4)
1425	chr13:114188401-114189402	0.0022991	1.99075	0.0342876	A430090L17Rik	-36809	Distal Intergenic
1426	chr13:114843062-114844063	0.00147374	1.88775	0.0268345	Mocs2	24157	Exon (ENSMUST00000056117.9/16398, exon 27 of 30)
1427	chr13:114845490-114846491	2.526e-06	3.48667	0.00146323	Mocs2	26585	Exon (ENSMUST00000056117.9/16398, exon 26 of 30)
1428	chr13:114939686-114940687	0.00440845	1.98461	0.0495534	Itga2	-7586	Distal Intergenic
1429	chr13:117195594-117196595	0.00402503	2.27862	0.0471572	Emb	-11941	Distal Intergenic
1430	chr13:117202619-117203620	0.0012193	1.4766	0.024134	Emb	-4916	Distal Intergenic
1431	chr13:117211087-117212088	0.000368451	1.25352	0.0127404	Emb	2551	Promoter (2-3kb)
1432	chr13:117215562-117216563	5.68256e-05	2.75051	0.00501521	Emb	-3709	Intron (ENSMUST00000225981.1/13723, intron 1 of 3)
1433	chr13:117217882-117218883	0.000142521	2.8303	0.00770143	Emb	-1389	Promoter (1-2kb)
1434	chr13:119706499-119707500	2.72539e-06	2.87657	0.00150247	Hmgcs1	16035	3' UTR
1435	chr13:120299723-120300724	0.000295219	1.64377	0.0113214	BC147527	0	Promoter (<=1kb)
1436	chr14:10369689-10370690	0.000945624	3.01839	0.0210374	Fhit	50907	Intron (ENSMUST00000161302.7/14198, intron 2 of 6)
1437	chr14:13988009-13989010	0.00320453	2.065	0.0415553	Atxn7	-5997	Intron (ENSMUST00000223880.1/246103, intron 1 of 12)
1438	chr14:14041888-14042889	0.00415535	2.52408	0.0479354	Atxn7	28744	Intron (ENSMUST00000223880.1/246103, intron 4 of 12)
1439	chr14:14067889-14068890	0.000121139	1.43674	0.00718681	Atxn7	-18579	Intron (ENSMUST00000223880.1/246103, intron 5 of 12)
1440	chr14:14087513-14088514	4.69848e-05	2.48187	0.00460062	Atxn7	44	Promoter (<=1kb)
1441	chr14:15062443-15063444	4.18978e-05	3.15553	0.00435628	Nek10	131868	Exon (ENSMUST00000225225.1/ENSMUST00000225225.1, exon 1 of 1)
1442	chr14:15083523-15084524	0.000369204	2.88895	0.0127525	Nek10	152948	Distal Intergenic
1443	chr14:15272122-15273123	2.8225e-06	3.69028	0.0015186	Lrrc3b	163382	Distal Intergenic
1444	chr14:16255848-16256849	0.000425619	1.59362	0.0136515	Ngly1	-3713	Intron (ENSMUST00000022310.6/59007, intron 2 of 11)
1445	chr14:18001550-18002551	0.000410179	4.27856	0.0133947	Thrb	20021	Exon (ENSMUST00000091471.11/21834, exon 5 of 10)
1446	chr14:18021087-18022088	0.00146642	2.39256	0.0267681	Thrb	39558	Exon (ENSMUST00000225876.1/ENSMUST00000225876.1, exon 1 of 4)
1447	chr14:18041939-18042940	0.00132244	3.6166	0.0252321	Thrb	60410	Distal Intergenic
1448	chr14:18665396-18666397	0.000815236	2.02528	0.019428	Ube2e2	-246	Promoter (<=1kb)
1449	chr14:20006112-20007113	0.00236848	3.29881	0.0348762	Gng2	-28485	Distal Intergenic
1450	chr14:20502843-20503844	0.00265658	1.40422	0.0371533	Ppp3cb	0	Promoter (<=1kb)
1451	chr14:20688679-20689680	0.00383416	1.4907	0.0459504	Sec24c	0	Promoter (<=1kb)
1452	chr14:21034167-21035168	0.000549007	2.17169	0.0156814	Vcl	12164	3' UTR
1453	chr14:21636396-21637397	0.000229947	2.91012	0.00989209	Kat6b	10644	Intron (ENSMUST00000182855.7/54169, intron 11 of 16)
1454	chr14:21919464-21920465	9.79601e-05	2.81521	0.00645404	Zfp503	69136	Distal Intergenic
1455	chr14:25516909-25517910	0.00380443	1.06441	0.0457346	Zmiz1	14254	Intron (ENSMUST00000161766.7/328365, intron 2 of 2)
1456	chr14:25857648-25858649	0.000244356	2.5667	0.0101734	Anxa11	15465	Exon (ENSMUST00000184083.1/ENSMUST00000184083.1, exon 2 of 2)
1457	chr14:26825702-26826703	0.000398274	2.83921	0.0132337	Dnah12	54673	Intron (ENSMUST00000022433.11/110083, intron 45 of 73)
1458	chr14:26986009-26987010	8.03621e-05	3.43298	0.00582475	Hesx1	-7406	Distal Intergenic
1459	chr14:27265084-27266085	0.00413429	2.56182	0.0478413	Arhgef3	27045	Exon (ENSMUST00000225949.1/71704, exon 5 of 14)
1460	chr14:27316825-27317826	6.63047e-06	2.23955	0.00199019	Arhgef3	-18240	Intron (ENSMUST00000225949.1/71704, intron 5 of 13)
1461	chr14:27390462-27391463	0.000286206	1.95143	0.0111021	Arhgef3	29073	Intron (ENSMUST00000225949.1/71704, intron 10 of 13)
1462	chr14:27391596-27392597	0.00209226	2.47653	0.0324437	Arhgef3	30207	Intron (ENSMUST00000225949.1/71704, intron 10 of 13)
1463	chr14:30023983-30024984	0.000797604	2.29872	0.0192549	Chdh	1350	Promoter (1-2kb)
1464	chr14:30096901-30097902	0.00349062	4.07714	0.0436468	Cacna1d	1235	Promoter (1-2kb)
1465	chr14:30152329-30153330	0.000664172	4.18787	0.0173654	Cacna1d	-9748	Intron (ENSMUST00000112250.5/12289, intron 8 of 46)
1466	chr14:30272928-30273929	0.00187503	2.09836	0.0304818	Cacna1d	79035	Intron (ENSMUST00000112250.5/12289, intron 3 of 46)
1467	chr14:30299214-30300215	0.0010613	2.18428	0.0224859	Cacna1d	52749	Intron (ENSMUST00000112250.5/12289, intron 3 of 46)
1468	chr14:31194148-31195149	1.01005e-05	2.9994	0.00237469	Nisch	-1529	Promoter (1-2kb)
1469	chr14:31684084-31685085	0.00325736	1.30299	0.0418939	Ankrd28	22618	Distal Intergenic
1470	chr14:34769591-34770592	0.000791057	1.43526	0.01918	Wapl	32320	Exon (ENSMUST00000181044.1/ENSMUST00000181044.1, exon 3 of 3)
1471	chr14:36934196-36935197	0.00319539	1.22254	0.0414704	Ccser2	375	Promoter (<=1kb)
1472	chr14:36953257-36954258	0.00414843	1.25424	0.0479206	Ccser2	-13312	Intron (ENSMUST00000067700.12/72972, intron 1 of 9)
1473	chr14:40943558-40944559	0.000811821	1.80857	0.0193921	Tspan14	-9237	Intron (ENSMUST00000047652.5/52588, intron 1 of 8)
1474	chr14:40951796-40952797	0.00240127	1.91012	0.0351164	Tspan14	14010	Intron (ENSMUST00000047652.5/52588, intron 1 of 8)
1475	chr14:45582445-45583446	2.48219e-06	5.03165	0.00146323	Ddhd1	19281	Intron (ENSMUST00000226558.1/ENSMUST00000226558.1, intron 1 of 2)
1476	chr14:47551275-47552276	0.000713092	2.35817	0.0180977	Atg14	8363	Exon (ENSMUST00000226299.1/100504663, exon 6 of 11)
1477	chr14:49030443-49031444	0.0033269	1.76524	0.0424196	Exoc5	3950	Exon (ENSMUST00000160723.1/105504, exon 2 of 2)
1478	chr14:51912919-51913920	0.0016365	3.31908	0.0283634	Ndrg2	0	Promoter (<=1kb)
1479	chr14:52566580-52567581	0.000261802	5.57309	0.0105962	Or4e5	-70831	5' UTR
1480	chr14:53367195-53368196	0.00294619	1.42309	0.0394168	Gm30214	-327729	Distal Intergenic
1481	chr14:53802145-53803146	0.0035744	2.06141	0.0441566	Dad1	450768	Distal Intergenic
1482	chr14:54204639-54205640	0.00132188	2.03783	0.0252315	Dad1	48274	Exon (ENSMUST00000103727.3/ENSMUST00000103727.3, exon 1 of 1)
1483	chr14:54206151-54207152	2.5321e-06	3.13548	0.00146323	Dad1	46762	Exon (ENSMUST00000103729.1/ENSMUST00000103729.1, exon 1 of 1)
1484	chr14:54210811-54211812	1.3519e-05	3.04024	0.00267895	Dad1	42102	Exon (ENSMUST00000103733.1/ENSMUST00000103733.1, exon 1 of 1)
1485	chr14:54222159-54223160	0.000827097	1.85928	0.0195483	Dad1	30754	3' UTR
1486	chr14:54227164-54228165	0.000110329	1.25783	0.00687089	Dad1	25749	Distal Intergenic
1487	chr14:54518389-54519390	0.00103718	1.21805	0.022175	Prmt5	-864	Promoter (<=1kb)
1488	chr14:54629487-54630488	0.000446323	3.04344	0.0139877	Psmb11	4177	3' UTR
1489	chr14:54876366-54877367	0.000167768	2.11731	0.00835984	Ppp1r3e	171	Promoter (<=1kb)
1490	chr14:55085619-55086620	5.84111e-05	3.97539	0.00508365	Zfhx2	5704	Intron (ENSMUST00000183822.2/105663, intron 2 of 2)
1491	chr14:55097597-55098598	0.00132649	2.06222	0.025279	Ap1g2	790	Promoter (<=1kb)
1492	chr14:55584833-55585834	2.20228e-05	1.33663	0.00330818	Emc9	0	Promoter (<=1kb)
1493	chr14:55644053-55645054	0.000789905	1.92307	0.0191715	Tm9sf1	-247	Promoter (<=1kb)
1494	chr14:56187776-56188777	0.00399535	1.92716	0.0469668	Gzmn	-13177	Intron (ENSMUST00000223614.1/ENSMUST00000223614.1, intron 2 of 2)
1495	chr14:56204691-56205692	0.000271372	2.11764	0.0107923	Gzmf	5725	3' UTR
1496	chr14:56240069-56241070	7.57544e-05	2.88791	0.00568387	Gzmc	-5413	Exon (ENSMUST00000103972.1/ENSMUST00000103972.1, exon 1 of 1)
1497	chr14:56262845-56263846	0.00126445	2.41179	0.0245927	Gzmb	-585	Promoter (<=1kb)
1498	chr14:56284009-56285010	2.60851e-05	3.16042	0.00356435	Gzmb	-21749	Distal Intergenic
1499	chr14:56295613-56296614	8.1991e-05	3.00732	0.00587057	Gzmb	-33353	Distal Intergenic
1500	chr14:56303889-56304890	0.00182619	2.02083	0.0300533	Gzmb	-41629	Distal Intergenic
1501	chr14:57616244-57617245	8.29041e-05	3.05161	0.00590196	Xpo4	31412	Intron (ENSMUST00000174545.8/57258, intron 7 of 22)
1502	chr14:59295511-59296512	0.000323483	1.92859	0.0118812	Phf11a	1010	Promoter (1-2kb)
1503	chr14:59694537-59695538	0.00347418	2.44758	0.0435465	Shisa2	67348	Intron (ENSMUST00000080368.12/50769, intron 32 of 35)
1504	chr14:60117883-60118884	0.000102135	4.74614	0.00660647	Atp8a2	-31001	Intron (ENSMUST00000131670.2/50769, intron 1 of 6)
1505	chr14:60129143-60130144	0.000370823	3.43035	0.0127808	Atp8a2	-42261	Intron (ENSMUST00000131670.2/50769, intron 1 of 6)
1506	chr14:60131229-60132230	0.00011997	3.33614	0.00714858	Atp8a2	-44347	Intron (ENSMUST00000131670.2/50769, intron 1 of 6)
1507	chr14:61056167-61057168	0.00241353	3.10051	0.0352015	Tnfrsf19	-9677	Intron (ENSMUST00000227051.1/ENSMUST00000227051.1, intron 2 of 3)
1508	chr14:61177871-61178872	0.00356236	2.10278	0.0440863	Sacs	4881	Intron (ENSMUST00000089394.9/50720, intron 3 of 9)
1509	chr14:62342561-62343562	0.000719061	1.43067	0.0181978	Rnaseh2b	-3737	Intron (ENSMUST00000166879.7/67153, intron 1 of 4)
1510	chr14:62940405-62941406	0.00149336	1.04921	0.0270383	Defb48	43104	Intron (ENSMUST00000014691.9/268752, intron 6 of 11)
1511	chr14:63193282-63194283	0.00243428	2.51512	0.0353517	Neil2	0	Promoter (<=1kb)
1512	chr14:64271885-64272886	0.000153509	2.79914	0.00800527	Msra	144062	Intron (ENSMUST00000067927.8/110265, intron 8 of 10)
1513	chr14:64377647-64378648	0.00139324	3.79825	0.0260094	Msra	38300	Intron (ENSMUST00000067927.8/110265, intron 6 of 10)
1514	chr14:64382900-64383901	6.13086e-06	3.11864	0.00192188	Msra	33047	Intron (ENSMUST00000067927.8/110265, intron 6 of 10)
1515	chr14:64392219-64393220	0.00145952	3.11998	0.0267226	Msra	23728	Intron (ENSMUST00000067927.8/110265, intron 6 of 10)
1516	chr14:64416452-64417453	0.000201228	1.34407	0.00923316	Msra	0	Promoter (<=1kb)
1517	chr14:64433748-64434749	4.51995e-05	2.8217	0.0045204	Msra	6168	Intron (ENSMUST00000067927.8/110265, intron 6 of 10)
1518	chr14:64759555-64760556	0.00290294	3.06288	0.0390963	Kif13b	-27447	Intron (ENSMUST00000100473.4/16554, intron 23 of 39)
1519	chr14:64884399-64885400	8.51449e-05	2.83211	0.00596659	Hmbox1	17866	Exon (ENSMUST00000176657.1/219150, exon 4 of 4)
1520	chr14:65044148-65045149	0.000609561	2.31548	0.0165574	Extl3	52956	Distal Intergenic
1521	chr14:66837454-66838455	0.00405557	1.93539	0.0473416	Dpysl2	30233	Intron (ENSMUST00000022629.8/12934, intron 3 of 13)
1522	chr14:66842718-66843719	0.00148547	3.42505	0.0269645	Dpysl2	24969	Intron (ENSMUST00000022629.8/12934, intron 3 of 13)
1523	chr14:69977243-69978244	0.000142933	1.33761	0.00770511	Egr3	-98959	Intron (ENSMUST00000022678.4/73523, intron 4 of 6)
1524	chr14:70159057-70160058	3.5929e-05	1.46086	0.00414948	9930012K11Rik	0	Promoter (<=1kb)
1525	chr14:70278428-70279429	5.64069e-05	1.49215	0.00501521	Ppp3cc	9848	Intron (ENSMUST00000228911.1/19057, intron 1 of 14)
1526	chr14:70340678-70341679	0.000809749	2.60362	0.0193756	Slc39a14	-6480	Intron (ENSMUST00000068044.13/213053, intron 1 of 9)
1527	chr14:70773870-70774871	0.000752202	1.79085	0.0187014	Dok2	0	Promoter (<=1kb)
1528	chr14:70961625-70962626	9.533e-05	3.35158	0.00635322	Gfra2	19739	Intron (ENSMUST00000022699.9/14586, intron 4 of 8)
1529	chr14:73044941-73045942	0.00108836	3.14626	0.0227875	Cysltr2	3130	Intron (ENSMUST00000226727.1/70086, intron 2 of 7)
1530	chr14:73056796-73057797	7.90857e-05	2.94187	0.0057803	Cysltr2	-7682	Distal Intergenic
1531	chr14:73087142-73088143	0.000305947	3.01844	0.0115166	Rcbtb2	-34894	Distal Intergenic
1532	chr14:73106045-73107046	0.00170512	1.22622	0.0289609	Rcbtb2	-15991	Distal Intergenic
1533	chr14:73116673-73117674	0.000244554	1.01358	0.0101741	Rcbtb2	-5363	Distal Intergenic
1534	chr14:73139680-73140681	0.000224171	2.17503	0.00975776	Rcbtb2	912	Promoter (<=1kb)
1535	chr14:73348935-73349936	1.94898e-05	2.10412	0.00315191	Itm2b	18569	Distal Intergenic
1536	chr14:73388777-73389778	1.6857e-05	1.95785	0.00297974	Itm2b	-3488	Distal Intergenic
1537	chr14:73418868-73419869	0.0015463	1.78335	0.0275773	Itm2b	-33579	Distal Intergenic
1538	chr14:75068178-75069179	0.00133594	1.33224	0.0253874	Rubcnl	31556	Distal Intergenic
1539	chr14:75069392-75070393	9.43474e-05	1.79622	0.00633974	Rubcnl	32770	Distal Intergenic
1540	chr14:75456372-75457373	1.9371e-06	2.5502	0.00136318	Siah3	390	Promoter (<=1kb)
1541	chr14:75506543-75507544	0.000577781	3.03539	0.0161501	Siah3	50561	Intron (ENSMUST00000164848.2/380918, intron 1 of 1)
1542	chr14:75515854-75516855	7.87427e-05	5.11381	0.00575959	Siah3	59872	Intron (ENSMUST00000164848.2/380918, intron 1 of 1)
1543	chr14:77860328-77861329	0.00121164	2.33594	0.0240417	Dnajc15	13597	Intron (ENSMUST00000226459.1/66148, intron 1 of 5)
1544	chr14:77870593-77871594	0.00180827	1.84068	0.0299025	Dnajc15	3332	Intron (ENSMUST00000226459.1/66148, intron 1 of 5)
1545	chr14:78303425-78304426	0.000133395	2.79887	0.00750534	Tnfsf11	3617	Intron (ENSMUST00000022592.7/21943, intron 1 of 4)
1546	chr14:78306544-78307545	0.0021666	2.08478	0.0330516	Tnfsf11	498	Promoter (<=1kb)
1547	chr14:78549354-78550355	0.00296977	1.90583	0.0395871	Akap11	-12546	Distal Intergenic
1548	chr14:78687399-78688400	0.00104485	2.50719	0.0222628	Dgkh	-35655	Intron (ENSMUST00000226342.2/380921, intron 2 of 29)
1549	chr14:78908118-78909119	0.000252158	1.88406	0.0103811	Vwa8	58864	Exon (ENSMUST00000040990.6/219189, exon 3 of 45)
1550	chr14:79153602-79154603	0.00154615	1.89174	0.0275773	Vwa8	9681	Intron (ENSMUST00000040990.6/219189, intron 37 of 44)
1551	chr14:79242883-79243884	0.00120879	3.05488	0.0240108	Zfp957	3483	Intron (ENSMUST00000161649.8/105590, intron 1 of 2)
1552	chr14:79255548-79256549	0.00104903	2.12834	0.0223104	Zfp957	-8179	Distal Intergenic
1553	chr14:79274643-79275644	0.000211584	2.58089	0.00946317	Rgcc	26001	Distal Intergenic
1554	chr14:79293187-79294188	0.00415568	1.29457	0.0479354	Rgcc	7457	Intron (ENSMUST00000022595.7/66214, intron 2 of 4)
1555	chr14:79295214-79296215	0.00122612	3.26013	0.0242127	Rgcc	5430	Intron (ENSMUST00000022595.7/66214, intron 2 of 4)
1556	chr14:79315642-79316643	1.10089e-05	2.38769	0.00249397	Rgcc	-13997	Distal Intergenic
1557	chr14:79320852-79321853	0.00416189	1.98792	0.0479672	Rgcc	-19207	Distal Intergenic
1558	chr14:79590612-79591613	0.00257407	2.28588	0.036515	Sugt1	2803	Promoter (2-3kb)
1559	chr14:86736330-86737331	0.000104678	1.9216	0.00666038	Diaph3	11513	Intron (ENSMUST00000022599.13/56419, intron 27 of 27)
1560	chr14:86744239-86745240	0.00389895	1.96413	0.0463422	Diaph3	3604	Intron (ENSMUST00000022599.13/56419, intron 27 of 27)
1561	chr14:99448674-99449675	0.000642189	2.038	0.0170169	Klf5	149520	Distal Intergenic
1562	chr14:101510793-101511794	0.00422275	1.87044	0.0483212	Tbc1d4	-3467	Intron (ENSMUST00000161991.7/210789, intron 1 of 18)
1563	chr14:115250243-115251244	0.000374888	4.34535	0.012869	Gpc5	157617	Intron (ENSMUST00000176912.7/103978, intron 2 of 7)
1564	chr14:118173259-118174260	5.49449e-07	3.51687	0.000729842	Gpr180	36101	Distal Intergenic
1565	chr14:118178296-118179297	0.00340771	4.20994	0.0430692	Gpr180	41138	Distal Intergenic
1566	chr14:118179696-118180697	1.68044e-07	2.97817	0.000380525	Gpr180	42538	Distal Intergenic
1567	chr14:118833896-118834897	6.10036e-06	2.48311	0.00192188	Cldn10	-19835	Intron (ENSMUST00000047761.12/58187, intron 1 of 4)
1568	chr14:118864564-118865565	0.00175234	3.82971	0.0293527	Cldn10	9832	Intron (ENSMUST00000047761.12/58187, intron 3 of 4)
1569	chr14:118911748-118912749	0.000964487	2.80546	0.0212303	Dzip1	406	Promoter (<=1kb)
1570	chr14:118924967-118925968	0.00332496	1.83393	0.0424094	Dzip1	0	Promoter (<=1kb)
1571	chr14:118926175-118927176	0.000331127	2.07765	0.0120188	Dzip1	-715	Promoter (<=1kb)
1572	chr14:118992632-118993633	0.000268855	4.61722	0.0107188	Uggt2	13084	Intron (ENSMUST00000148022.7/66435, intron 5 of 5)
1573	chr14:120313137-120314138	0.00275654	3.11598	0.037907	Mbnl2	6681	Intron (ENSMUST00000088419.12/105559, intron 1 of 8)
1574	chr14:121260887-121261888	0.00327493	1.72457	0.0420299	Farp1	5979	Intron (ENSMUST00000026635.7/223254, intron 16 of 26)
1575	chr14:121534433-121535434	0.000837434	2.5426	0.0196433	Slc15a1	-29181	Distal Intergenic
1576	chr14:121552325-121553326	0.000809234	3.15467	0.019375	Dock9	31400	Intron (ENSMUST00000212376.2/105445, intron 50 of 54)
1577	chr14:121553402-121554403	0.000789044	3.12571	0.0191597	Dock9	30323	Intron (ENSMUST00000212376.2/105445, intron 50 of 54)
1578	chr14:121646789-121647790	0.00112113	1.70337	0.0230909	Dock9	-41545	Intron (ENSMUST00000212376.2/105445, intron 9 of 54)
1579	chr14:121731451-121732452	0.00139734	1.01142	0.0260546	Dock9	6409	Intron (ENSMUST00000212376.2/105445, intron 1 of 54)
1580	chr14:121829734-121830735	0.00092802	2.33176	0.0208253	Dock9	-31897	Distal Intergenic
1581	chr14:121898273-121899274	0.00122929	1.21201	0.0242244	Gpr18	16507	Intron (ENSMUST00000039803.6/68889, intron 1 of 8)
1582	chr14:121902896-121903897	0.000389088	1.49547	0.0130957	Gpr18	11884	Intron (ENSMUST00000039803.6/68889, intron 1 of 8)
1583	chr14:121946282-121947283	0.000138389	2.56207	0.00761792	Ubac2	0	Promoter (<=1kb)
1584	chr14:121994022-121995023	0.00354786	2.48393	0.0439939	Gpr183	-28827	3' UTR
1585	chr14:122000449-122001450	0.000780019	2.03881	0.0190637	Timm8a2	-33224	Intron (ENSMUST00000039803.6/68889, intron 7 of 8)
1586	chr14:122011417-122012418	0.0003634	1.55671	0.012648	Timm8a2	-22256	Intron (ENSMUST00000039803.6/68889, intron 8 of 8)
1587	chr14:122787454-122788455	0.00123202	3.55322	0.0242611	Pcca	-1944	Promoter (1-2kb)
1588	chr14:122806501-122807502	0.00410369	3.47771	0.047639	Pcca	16102	Intron (ENSMUST00000038374.12/110821, intron 20 of 23)
1589	chr14:122852284-122853285	4.30268e-06	3.37828	0.00173876	Pcca	-22650	Intron (ENSMUST00000038374.12/110821, intron 21 of 23)
1590	chr14:122901898-122902899	0.000614222	2.91811	0.0166376	4930594M22Rik	-10131	Intron (ENSMUST00000110679.8/223267, intron 1 of 3)
1591	chr14:122907729-122908730	0.000142396	2.60251	0.00770133	4930594M22Rik	-4300	Intron (ENSMUST00000110679.8/223267, intron 1 of 3)
1592	chr14:122951288-122952289	9.83319e-06	3.95896	0.00237079	Tmtc4	2626	Promoter (2-3kb)
1593	chr14:122953024-122954025	0.00147281	1.31114	0.0268345	Tmtc4	890	Promoter (<=1kb)
1594	chr15:3102659-3103660	1.24445e-05	1.85879	0.00264768	Selenop	-164887	Distal Intergenic
1595	chr15:3171596-3172597	0.000502357	3.18918	0.0149162	Selenop	-95950	Distal Intergenic
1596	chr15:3173763-3174764	0.00135711	2.36904	0.0255984	Selenop	-93783	Distal Intergenic
1597	chr15:3271313-3272314	0.000868043	1.72074	0.020009	Selenop	0	Promoter (<=1kb)
1598	chr15:3309424-3310425	0.000469687	3.69739	0.0143733	Ccdc152	-5898	Distal Intergenic
1599	chr15:4042705-4043706	8.46676e-05	1.21731	0.0059575	Oxct1	-3553	Intron (ENSMUST00000110690.8/67041, intron 3 of 16)
1600	chr15:4123215-4124216	0.00158572	3.80801	0.0279375	Oxct1	-18307	Intron (ENSMUST00000110690.8/67041, intron 13 of 16)
1601	chr15:4124317-4125318	0.000528669	3.16349	0.0153633	Oxct1	-17205	Intron (ENSMUST00000110690.8/67041, intron 13 of 16)
1602	chr15:5045341-5046342	0.00405675	2.84943	0.0473454	C7	17398	Exon (ENSMUST00000110689.4/109828, exon 6 of 18)
1603	chr15:5509691-5510692	0.00301848	2.63831	0.0399575	5430437J10Rik	13373	Intron (ENSMUST00000211750.1/71432, intron 2 of 8)
1604	chr15:5516934-5517935	0.000281807	1.69666	0.0110112	5430437J10Rik	20616	Intron (ENSMUST00000211750.1/71432, intron 2 of 8)
1605	chr15:6500599-6501600	0.00278043	2.47018	0.0380901	C9	10681	Exon (ENSMUST00000158124.1/ENSMUST00000158124.1, exon 1 of 1)
1606	chr15:6519557-6520558	0.00288235	2.09647	0.038915	C9	29639	Distal Intergenic
1607	chr15:6525022-6526023	0.00108548	3.49707	0.0227517	C9	35104	Intron (ENSMUST00000226412.1/ENSMUST00000226412.1, intron 1 of 1)
1608	chr15:6554450-6555451	0.000151346	2.8503	0.00794061	Fyb	-24420	Intron (ENSMUST00000226412.1/ENSMUST00000226412.1, intron 1 of 1)
1609	chr15:6568639-6569640	0.00256561	2.24447	0.0364366	Fyb	-10231	5' UTR
1610	chr15:6574182-6575183	8.09877e-05	2.62086	0.00583766	Fyb	-4688	Intron (ENSMUST00000226412.1/ENSMUST00000226412.1, intron 1 of 1)
1611	chr15:6577735-6578736	0.000116244	2.80021	0.0070357	Fyb	-1135	Promoter (1-2kb)
1612	chr15:6579281-6580282	7.02035e-06	2.74435	0.00201968	Fyb	0	Promoter (<=1kb)
1613	chr15:6586054-6587055	0.00104612	3.27772	0.0222741	Fyb	1052	Promoter (1-2kb)
1614	chr15:6589830-6590831	0.00121823	2.60845	0.0241248	Fyb	4828	Intron (ENSMUST00000090461.11/23880, intron 1 of 17)
1615	chr15:6592300-6593301	3.26044e-06	2.51915	0.00155268	Fyb	7298	Intron (ENSMUST00000090461.11/23880, intron 1 of 17)
1616	chr15:6600999-6602000	0.000587751	3.44448	0.0162734	Fyb	15997	Intron (ENSMUST00000090461.11/23880, intron 1 of 17)
1617	chr15:6612530-6613531	2.55955e-05	3.54892	0.00353179	Fyb	-6063	Intron (ENSMUST00000090461.11/23880, intron 1 of 17)
1618	chr15:9464531-9465532	0.000560544	2.58329	0.0158692	Capsl	28503	Intron (ENSMUST00000042360.4/75568, intron 4 of 4)
1619	chr15:9470593-9471594	0.000811494	3.58675	0.0193921	Capsl	34565	Distal Intergenic
1620	chr15:9471830-9472831	0.000746783	2.08517	0.0186298	Capsl	35802	Distal Intergenic
1621	chr15:9527768-9528769	3.4049e-05	2.83534	0.00402371	Il7r	997	Promoter (<=1kb)
1622	chr15:9533103-9534104	0.000487528	1.72546	0.0146863	Il7r	-2927	Promoter (2-3kb)
1623	chr15:9566898-9567899	1.88638e-05	3.21134	0.00310966	Il7r	-36722	Distal Intergenic
1624	chr15:9574463-9575464	0.000269643	3.29057	0.0107388	Il7r	-44287	Distal Intergenic
1625	chr15:9580721-9581722	1.45103e-05	5.48607	0.00277584	Il7r	-50545	Intron (ENSMUST00000160236.7/320277, intron 34 of 34)
1626	chr15:9588658-9589659	0.00290406	4.21561	0.0391044	Il7r	-58482	Exon (ENSMUST00000160236.7/320277, exon 32 of 35)
1627	chr15:9596460-9597461	3.94499e-05	3.52968	0.00427384	Il7r	-66284	Exon (ENSMUST00000160236.7/320277, exon 29 of 35)
1628	chr15:9599777-9600778	3.69646e-05	3.38033	0.00419368	Il7r	-69601	Exon (ENSMUST00000208854.1/320277, exon 30 of 33)
1629	chr15:9607880-9608881	0.000119485	2.44518	0.00713158	Il7r	-77704	Intron (ENSMUST00000160236.7/320277, intron 27 of 34)
1630	chr15:9621111-9622112	0.000119802	2.90515	0.00714288	Il7r	-90935	Intron (ENSMUST00000160236.7/320277, intron 24 of 34)
1631	chr15:9677009-9678010	0.00347754	3.24808	0.0435465	Spef2	70767	Intron (ENSMUST00000160236.7/320277, intron 14 of 34)
1632	chr15:10235615-10236616	0.000197827	2.81794	0.00915215	Prlr	11629	Intron (ENSMUST00000005400.12/19116, intron 1 of 8)
1633	chr15:10255759-10256760	0.00170501	2.63571	0.0289609	Prlr	6199	Intron (ENSMUST00000005400.12/19116, intron 1 of 8)
1634	chr15:12216502-12217503	0.00436949	1.87652	0.0492888	Mtmr12	-5851	Intron (ENSMUST00000038172.15/268783, intron 1 of 15)
1635	chr15:12229826-12230827	0.00013346	1.35016	0.00750534	Mtmr12	6472	Exon (ENSMUST00000038172.15/268783, exon 2 of 16)
1636	chr15:12284748-12285749	0.00385858	3.08847	0.0460409	Golph3	-35701	Distal Intergenic
1637	chr15:12435509-12436510	2.23311e-06	4.13167	0.00143228	Pdzd2	-23129	Intron (ENSMUST00000075317.11/68070, intron 5 of 23)
1638	chr15:25216147-25217148	0.00203058	1.88322	0.0319074	Basp1	196550	Intron (ENSMUST00000228644.1/ENSMUST00000228644.1, intron 1 of 3)
1639	chr15:25227200-25228201	0.000290644	4.04704	0.0112044	Basp1	185497	Exon (ENSMUST00000195357.1/ENSMUST00000195357.1, exon 1 of 1)
1640	chr15:25269274-25270275	0.000767497	1.99754	0.0189127	Basp1	143423	Distal Intergenic
1641	chr15:25692232-25693233	0.00132269	4.68796	0.0252321	Myo10	17722	Intron (ENSMUST00000110457.7/17909, intron 2 of 40)
1642	chr15:25716757-25717758	0.00129832	2.13231	0.0249729	Myo10	2886	Promoter (2-3kb)
1643	chr15:27666905-27667906	5.91784e-05	3.18382	0.00511407	Otulinl	-4465	Intron (ENSMUST00000226170.1/223433, intron 1 of 8)
1644	chr15:27670516-27671517	0.000887221	1.03676	0.0202798	Otulinl	-8076	Intron (ENSMUST00000226170.1/223433, intron 1 of 8)
1645	chr15:27724704-27725705	0.000646134	1.47919	0.0170743	Trio	10817	Distal Intergenic
1646	chr15:27968888-27969889	0.000470002	2.08411	0.014379	Trio	25474	Intron (ENSMUST00000090247.6/223435, intron 1 of 56)
1647	chr15:30661817-30662818	0.0005946	4.14883	0.0163482	Ctnnd2	15285	Intron (ENSMUST00000081728.6/18163, intron 7 of 22)
1648	chr15:31166566-31167567	1.32457e-05	2.62387	0.00267895	Dap	-56747	Distal Intergenic
1649	chr15:31225327-31226328	0.00119759	1.60072	0.023918	Dap	131	Promoter (<=1kb)
1650	chr15:36303197-36304198	0.000411805	3.34195	0.0134278	Rnf19a	-20050	Distal Intergenic
1651	chr15:36336546-36337547	6.75566e-05	3.39275	0.00540927	Rnf19a	-53399	Distal Intergenic
1652	chr15:36345787-36346788	3.50034e-05	3.25818	0.00409756	Rnf19a	-62640	Exon (ENSMUST00000226859.1/ENSMUST00000226859.1, exon 5 of 7)
1653	chr15:36363795-36364796	0.000764807	3.1123	0.0188902	Rnf19a	-80648	Intron (ENSMUST00000226859.1/ENSMUST00000226859.1, intron 1 of 6)
1654	chr15:36395777-36396778	0.00114147	4.01863	0.023315	Ankrd46	99937	Distal Intergenic
1655	chr15:36426134-36427135	0.00214054	1.49451	0.0328556	Ankrd46	69580	Distal Intergenic
1656	chr15:36439373-36440374	0.00360192	2.14994	0.0443644	Ankrd46	56341	Distal Intergenic
1657	chr15:36565215-36566216	0.00058908	2.6086	0.016277	Snx31	-9642	Distal Intergenic
1658	chr15:36855225-36856226	0.0039167	3.38329	0.0464225	Ywhaz	-58296	Distal Intergenic
1659	chr15:38282386-38283387	0.000351398	1.7515	0.0123716	Klf10	15452	Distal Intergenic
1660	chr15:38600516-38601517	0.00108145	2.4524	0.0227151	2310043O21Rik	-5582	Distal Intergenic
1661	chr15:39913137-39914138	0.000108294	5.61283	0.00678317	Lrp12	29552	Intron (ENSMUST00000022916.12/239393, intron 1 of 6)
1662	chr15:43504110-43505111	0.00310157	2.76741	0.0406917	Emc2	26869	Intron (ENSMUST00000022962.7/66736, intron 5 of 10)
1663	chr15:43527481-43528482	0.00257684	1.87521	0.0365311	Emc2	50240	3' UTR
1664	chr15:44620653-44621654	0.000456035	1.69509	0.0141451	Ebag9	1062	Promoter (1-2kb)
1665	chr15:44643575-44644576	0.00239281	1.78339	0.0350591	Ebag9	23984	Distal Intergenic
1666	chr15:50278265-50279266	0.00243932	2.77166	0.0353884	Trps1	548255	Distal Intergenic
1667	chr15:52727717-52728718	0.00244599	2.50684	0.0354393	Med30	15275	Intron (ENSMUST00000037115.8/69790, intron 3 of 3)
1668	chr15:52749609-52750610	0.00442622	1.42795	0.0496883	Med30	37167	Distal Intergenic
1669	chr15:52753406-52754407	0.000134895	1.15022	0.00752181	Med30	40964	Intron (ENSMUST00000228660.1/ENSMUST00000228660.1, intron 2 of 2)
1670	chr15:53100454-53101455	0.000164878	2.50265	0.008336	Ext1	6413	Intron (ENSMUST00000077273.8/14042, intron 4 of 10)
1671	chr15:53115133-53116134	0.0020991	2.85289	0.0324959	Ext1	-7265	Intron (ENSMUST00000077273.8/14042, intron 1 of 10)
1672	chr15:53113378-53114379	0.000839241	2.13064	0.0196765	Ext1	-5510	Intron (ENSMUST00000077273.8/14042, intron 1 of 10)
1673	chr15:53215981-53216982	0.00168915	1.73997	0.0288118	Ext1	-19726	Intron (ENSMUST00000077273.8/14042, intron 1 of 10)
1674	chr15:53265294-53266295	0.00173673	1.86924	0.0292137	Ext1	-69039	Intron (ENSMUST00000077273.8/14042, intron 1 of 10)
1675	chr15:53266631-53267632	0.000372329	2.3333	0.0128137	Ext1	-70376	Intron (ENSMUST00000077273.8/14042, intron 1 of 10)
1676	chr15:55773288-55774289	0.0043874	2.74544	0.0493913	Sntb1	132021	Intron (ENSMUST00000039769.12/20649, intron 2 of 6)
1677	chr15:55854344-55855345	2.12711e-05	4.72581	0.00326358	Sntb1	50965	Intron (ENSMUST00000039769.12/20649, intron 1 of 6)
1678	chr15:55878732-55879733	0.000841562	3.76086	0.0197083	Sntb1	26577	Intron (ENSMUST00000039769.12/20649, intron 1 of 6)
1679	chr15:55906519-55907520	0.000564965	2.72359	0.01595	Sntb1	0	Promoter (<=1kb)
1680	chr15:55912099-55913100	0.000130726	1.75002	0.00742244	Sntb1	-5150	Distal Intergenic
1681	chr15:57995454-57996455	0.00275315	4.18529	0.0378752	Fam83a	-5691	3' UTR
1682	chr15:58174726-58175727	0.00089063	3.33567	0.0203411	Wdyhv1	21547	Distal Intergenic
1683	chr15:59913399-59914400	0.0037709	3.63924	0.0455271	4933412E24Rik	102213	Distal Intergenic
1684	chr15:59936319-59937320	0.00207644	2.04526	0.0322925	4933412E24Rik	79293	Distal Intergenic
1685	chr15:59950578-59951579	0.00124975	1.57329	0.0244384	4933412E24Rik	65034	Distal Intergenic
1686	chr15:59978534-59979535	0.00095839	3.64139	0.0211831	4933412E24Rik	37078	Distal Intergenic
1687	chr15:60094459-60095460	1.36249e-06	4.07857	0.00113789	4933412E24Rik	-77846	Distal Intergenic
1688	chr15:60096892-60097893	0.000127517	2.65041	0.00734063	4933412E24Rik	-80279	Distal Intergenic
1689	chr15:60102181-60103182	0.000137458	4.03862	0.00759282	4933412E24Rik	-85568	Distal Intergenic
1690	chr15:60111510-60112511	0.000396826	3.27955	0.013217	4933412E24Rik	-94897	Distal Intergenic
1691	chr15:60119613-60120614	7.56461e-07	4.37683	0.000838181	4933412E24Rik	-103000	Exon (ENSMUST00000227875.1/ENSMUST00000227875.1, exon 5 of 5)
1692	chr15:60124162-60125163	0.00206837	5.99738	0.0322296	4933412E24Rik	-107549	Intron (ENSMUST00000227875.1/ENSMUST00000227875.1, intron 4 of 4)
1693	chr15:60132405-60133406	4.66195e-07	4.38566	0.000695631	4933412E24Rik	-115792	Intron (ENSMUST00000227875.1/ENSMUST00000227875.1, intron 3 of 4)
1694	chr15:60136402-60137403	0.00127031	3.76143	0.0246517	4933412E24Rik	-119789	Intron (ENSMUST00000227875.1/ENSMUST00000227875.1, intron 3 of 4)
1695	chr15:60141055-60142056	0.00166627	1.69771	0.0286389	4933412E24Rik	-124442	Intron (ENSMUST00000227875.1/ENSMUST00000227875.1, intron 3 of 4)
1696	chr15:60169459-60170460	3.16944e-05	6.7691	0.00388921	4933412E24Rik	-152846	Intron (ENSMUST00000227875.1/ENSMUST00000227875.1, intron 1 of 4)
1697	chr15:60179810-60180811	1.21981e-07	3.41357	0.000356617	4933412E24Rik	-163197	Intron (ENSMUST00000227875.1/ENSMUST00000227875.1, intron 1 of 4)
1698	chr15:60186987-60187988	3.25901e-06	3.75173	0.00155268	4933412E24Rik	-170374	Exon (ENSMUST00000227875.1/ENSMUST00000227875.1, exon 1 of 5)
1699	chr15:60194776-60195777	0.00382483	2.85519	0.0458671	4933412E24Rik	-178163	Distal Intergenic
1700	chr15:60199672-60200673	0.00174341	2.75674	0.0292569	4933412E24Rik	-183059	Distal Intergenic
1701	chr15:60424263-60425264	0.0016548	1.45272	0.0285567	9930014A18Rik	-397007	Distal Intergenic
1702	chr15:61096570-61097571	0.000827809	2.10973	0.0195503	A1bg	-173558	Distal Intergenic
1703	chr15:61408294-61409295	0.000127136	2.60284	0.00734063	D030024E09Rik	335889	Distal Intergenic
1704	chr15:61422500-61423501	0.00101383	1.51359	0.0218868	D030024E09Rik	321683	Distal Intergenic
1705	chr15:61481564-61482565	0.00177057	1.69195	0.0295608	D030024E09Rik	262619	Distal Intergenic
1706	chr15:61581904-61582905	0.000465942	2.40479	0.0142887	D030024E09Rik	162279	Intron (ENSMUST00000229538.1/432956, intron 4 of 4)
1707	chr15:61670345-61671346	2.7638e-06	3.07941	0.00151618	D030024E09Rik	73838	Intron (ENSMUST00000229538.1/432956, intron 4 of 4)
1708	chr15:61731356-61732357	0.000218288	3.5481	0.00963931	D030024E09Rik	12827	Intron (ENSMUST00000229538.1/432956, intron 2 of 4)
1709	chr15:62164466-62165467	0.000617746	2.02832	0.0166947	Pvt1	-12708	Intron (ENSMUST00000182956.7/19296, intron 2 of 6)
1710	chr15:62166508-62167509	0.000819959	1.23447	0.0194735	Pvt1	-10666	Intron (ENSMUST00000182956.7/19296, intron 2 of 6)
1711	chr15:62456775-62457776	0.000129756	1.55955	0.00740043	Pvt1	234172	Distal Intergenic
1712	chr15:62730178-62731179	0.000217172	3.07925	0.00960205	Pvt1	507575	Intron (ENSMUST00000230029.1/ENSMUST00000230029.1, intron 2 of 3)
1713	chr15:64041103-64042104	0.00135855	1.88619	0.0256042	Cyrib	18226	Intron (ENSMUST00000063838.10/223601, intron 1 of 11)
1714	chr15:64067263-64068264	0.000589881	1.67135	0.0162877	Cyrib	-6785	Distal Intergenic
1715	chr15:64106566-64107567	0.00246495	1.64102	0.0355955	Asap1	-4024	Intron (ENSMUST00000177371.7/13196, intron 23 of 27)
1716	chr15:64205237-64206238	0.00113205	2.4681	0.0232073	Asap1	2253	Promoter (2-3kb)
1717	chr15:64278494-64279495	0.00101976	1.15008	0.0219634	Asap1	32194	Intron (ENSMUST00000177371.7/13196, intron 1 of 27)
1718	chr15:65724744-65725745	0.00207038	2.64418	0.032252	Efr3a	-61289	Distal Intergenic
1719	chr15:65726734-65727735	2.92881e-06	2.6248	0.00153162	Efr3a	-59299	Distal Intergenic
1720	chr15:65731073-65732074	0.00127472	2.40144	0.0246985	Efr3a	-54960	Distal Intergenic
1721	chr15:66444904-66445905	4.94764e-07	2.94284	0.000728547	Lrrc6	55005	Intron (ENSMUST00000023006.6/54562, intron 7 of 11)
1722	chr15:66447141-66448142	0.00234057	3.3888	0.0346723	Lrrc6	52768	Exon (ENSMUST00000023006.6/54562, exon 7 of 12)
1723	chr15:66453669-66454670	4.36532e-05	3.22378	0.00442908	Lrrc6	46240	Exon (ENSMUST00000023006.6/54562, exon 5 of 12)
1724	chr15:66461597-66462598	0.000150499	2.2642	0.00792216	Lrrc6	38312	Intron (ENSMUST00000023006.6/54562, intron 4 of 11)
1725	chr15:66512506-66513507	4.7485e-05	3.22774	0.00461293	Lrrc6	-11596	Distal Intergenic
1726	chr15:66523223-66524224	0.000341787	3.42066	0.0121964	Lrrc6	-22313	Distal Intergenic
1727	chr15:66969114-66970115	0.00302732	1.14871	0.0400414	Ndrg1	0	Promoter (<=1kb)
1728	chr15:67209162-67210163	0.00129057	2.52891	0.0248922	1700012I11Rik	-16606	Distal Intergenic
1729	chr15:67248179-67249180	0.00193119	2.96916	0.0310608	1700012I11Rik	21410	Intron (ENSMUST00000187233.1/69334, intron 2 of 8)
1730	chr15:67382625-67383626	0.00422326	2.2832	0.0483212	1700012I11Rik	155856	Distal Intergenic
1731	chr15:67397587-67398588	0.00238608	2.88053	0.035011	1700012I11Rik	170818	Distal Intergenic
1732	chr15:67408479-67409480	1.36896e-08	7.64381	0.000139274	1700012I11Rik	181710	Distal Intergenic
1733	chr15:67409710-67410711	9.50875e-05	2.98629	0.00634925	1700012I11Rik	182941	Distal Intergenic
1734	chr15:67450182-67451183	0.000478681	1.86609	0.0145364	1700012I11Rik	223413	Distal Intergenic
1735	chr15:73182350-73183351	0.00398124	1.27659	0.0468868	Ago2	1584	Promoter (1-2kb)
1736	chr15:73267875-73268876	0.00247588	3.17561	0.0356875	Mir151	-12993	Exon (ENSMUST00000226988.2/14083, exon 18 of 34)
1737	chr15:75052077-75053078	0.00267593	2.7701	0.0373042	Ly6c1	-3247	Distal Intergenic
1738	chr15:75117245-75118246	0.00114487	2.33522	0.0233569	Ly6c2	-5275	Distal Intergenic
1739	chr15:75861698-75862699	0.00232016	1.14496	0.0344845	Gsdmd	0	Promoter (<=1kb)
1740	chr15:76287874-76288875	0.00446114	1.18184	0.0498752	Mir3079	2093	Promoter (2-3kb)
1741	chr15:76316906-76317907	0.00328723	2.76526	0.0421105	Oplah	-7151	Intron (ENSMUST00000165279.1/75475, intron 1 of 1)
1742	chr15:76757208-76758209	0.00171272	1.51159	0.0290388	Arhgap39	-31605	3' UTR
1743	chr15:76769962-76770963	0.0002176	1.78651	0.00961384	Arhgap39	23862	Intron (ENSMUST00000036176.15/223666, intron 1 of 11)
1744	chr15:76795769-76796770	0.00144914	3.68285	0.0266029	Arhgap39	-944	Promoter (<=1kb)
1745	chr15:76799159-76800160	1.34142e-05	2.45394	0.00267895	Arhgap39	-4334	Intron (ENSMUST00000036176.15/223666, intron 1 of 11)
1746	chr15:77071129-77072130	0.0012176	5.28629	0.0241215	1700109K24Rik	-12268	Distal Intergenic
1747	chr15:77733015-77734016	0.00144011	4.44689	0.026516	Apol9b	0	Promoter (<=1kb)
1748	chr15:77788847-77789848	0.00125082	2.96252	0.0244425	Myh9	-7714	Exon (ENSMUST00000016771.12/17886, exon 11 of 41)
1749	chr15:77805355-77806356	0.00195744	1.50263	0.031263	Myh9	6875	Exon (ENSMUST00000134878.1/17886, exon 3 of 3)
1750	chr15:77806858-77807859	0.0026389	2.59531	0.0370217	Myh9	5372	Exon (ENSMUST00000134878.1/17886, exon 3 of 3)
1751	chr15:77815822-77816823	2.26909e-05	2.33203	0.00335451	Myh9	-2591	Promoter (2-3kb)
1752	chr15:77880420-77881421	0.00044989	2.99534	0.0140479	Myh9	-38245	Distal Intergenic
1753	chr15:77904994-77905995	0.00366815	2.13514	0.044776	Txn2	21740	Distal Intergenic
1754	chr15:78510494-78511495	0.000324457	2.65684	0.0119011	Il2rb	-15223	Distal Intergenic
1755	chr15:78547158-78548159	0.00160783	1.39352	0.0281498	Sstr3	-2473	Promoter (2-3kb)
1756	chr15:78558806-78559807	0.000167163	1.35168	0.00834291	Rac2	5165	3' UTR
1757	chr15:78576203-78577204	0.00115884	2.2876	0.0234982	Rac2	-3420	Intron (ENSMUST00000229702.1/102640742, intron 1 of 1)
1758	chr15:78683291-78684292	0.000740245	1.87135	0.018529	Elfn2	-8065	Intron (ENSMUST00000229441.1/207393, intron 1 of 1)
1759	chr15:79115003-79116004	0.00338414	1.91881	0.042871	Micall1	5673	Exon (ENSMUST00000040320.9/27008, exon 3 of 16)
1760	chr15:79555347-79556348	0.00220851	3.67609	0.0334341	Ddx17	-8606	Distal Intergenic
1761	chr15:79833787-79834788	0.00232759	2.08861	0.0345513	Cbx6	0	Promoter (<=1kb)
1762	chr15:79949941-79950942	0.0009664	2.14901	0.0212493	Cbx7	-16042	Intron (ENSMUST00000128931.7/52609, intron 1 of 5)
1763	chr15:79955987-79956988	0.00118494	2.5751	0.0237956	Cbx7	14130	Intron (ENSMUST00000128931.7/52609, intron 1 of 5)
1764	chr15:80020198-80021199	0.000448563	3.17824	0.014026	Pdgfb	-5221	Intron (ENSMUST00000230187.1/ENSMUST00000230187.1, intron 1 of 4)
1765	chr15:80218949-80219950	0.00357722	3.54214	0.0441804	Mief1	-14068	Distal Intergenic
1766	chr15:80530092-80531093	0.000148179	2.07244	0.00786292	Enthd1	29377	Intron (ENSMUST00000096347.3/383075, intron 2 of 5)
1767	chr15:80537742-80538743	0.00108414	2.89172	0.0227461	Enthd1	21727	Intron (ENSMUST00000096347.3/383075, intron 1 of 5)
1768	chr15:80555180-80556181	0.00040257	1.35815	0.0132937	Enthd1	4289	Intron (ENSMUST00000096347.3/383075, intron 1 of 5)
1769	chr15:80590383-80591384	0.00093658	1.89495	0.0209237	Grap2	17789	Intron (ENSMUST00000229980.1/17444, intron 1 of 7)
1770	chr15:80639924-80640925	0.00123731	1.6553	0.0243226	Mir6957	-5148	Exon (ENSMUST00000230939.1/ENSMUST00000230939.1, exon 1 of 1)
1771	chr15:80892200-80893201	0.00287314	3.505	0.0388516	Tnrc6b	3050	Intron (ENSMUST00000067689.8/213988, intron 13 of 24)
1772	chr15:80896517-80897518	0.00404025	1.4067	0.0472415	Tnrc6b	-4368	Intron (ENSMUST00000067689.8/213988, intron 14 of 24)
1773	chr15:80929664-80930665	0.00351848	2.55193	0.0438238	Tnrc6b	6600	3' UTR
1774	chr15:80930831-80931832	0.000920476	1.86281	0.0207183	Tnrc6b	7767	3' UTR
1775	chr15:81097219-81098220	2.51446e-05	2.8098	0.00351407	Mrtfa	6863	Intron (ENSMUST00000134469.8/223701, intron 3 of 14)
1776	chr15:81130791-81131792	0.00155376	3.76862	0.027662	Mrtfa	-25708	Intron (ENSMUST00000134469.8/223701, intron 2 of 14)
1777	chr15:82913955-82914956	0.000228453	3.01424	0.00984837	Tcf20	-1821	Promoter (1-2kb)
1778	chr15:82924312-82925313	1.40768e-05	3.72034	0.00273215	Tcf20	-12178	Intron (ENSMUST00000229547.1/21411, intron 1 of 1)
1779	chr15:82928529-82929530	0.00372474	2.82295	0.0451817	Tcf20	-16395	Intron (ENSMUST00000229547.1/21411, intron 1 of 1)
1780	chr15:85041915-85042916	0.00126527	1.50358	0.0246001	Fam118a	0	Promoter (<=1kb)
1781	chr15:85058401-85059402	0.00326538	2.67001	0.0419554	Fam118a	4704	Exon (ENSMUST00000023069.8/73225, exon 8 of 9)
1782	chr15:85233080-85234081	0.000530956	3.0152	0.0153942	Fbln1	27075	Intron (ENSMUST00000057410.13/14114, intron 8 of 16)
1783	chr15:86027587-86028588	0.000308155	4.47455	0.0115608	Celsr1	5189	Intron (ENSMUST00000016172.8/12614, intron 1 of 34)
1784	chr15:86298757-86299758	0.00347	1.65351	0.0435252	Tbc1d22a	63252	Exon (ENSMUST00000063414.8/223754, exon 6 of 13)
1785	chr15:86342646-86343647	4.50313e-05	3.5372	0.0045076	Tbc1d22a	107141	Intron (ENSMUST00000063414.8/223754, intron 8 of 12)
1786	chr15:86345560-86346561	0.00152105	2.22751	0.0273449	Tbc1d22a	110055	Intron (ENSMUST00000063414.8/223754, intron 8 of 12)
1787	chr15:89309760-89310761	0.000855028	1.22338	0.0198686	Sbf1	-1960	Promoter (1-2kb)
1788	chr15:93712382-93713383	0.000813835	2.05078	0.019408	Prickle1	-116491	Exon (ENSMUST00000229650.1/ENSMUST00000229650.1, exon 1 of 3)
1789	chr15:93724537-93725538	0.00120228	3.78011	0.0239446	Prickle1	-128646	Distal Intergenic
1790	chr15:93755738-93756739	1.25213e-05	3.96083	0.00265896	Prickle1	-159847	Distal Intergenic
1791	chr15:93772880-93773881	0.00399379	3.73706	0.0469583	9430014N10Rik	153230	Distal Intergenic
1792	chr15:93790864-93791865	0.00376882	4.10332	0.0455259	9430014N10Rik	135246	Distal Intergenic
1793	chr15:93913253-93914254	0.00182589	2.85534	0.0300533	9430014N10Rik	12857	Intron (ENSMUST00000230109.1/77248, intron 2 of 3)
1794	chr15:93948677-93949678	0.000621359	2.01221	0.0167196	9430014N10Rik	-21566	Distal Intergenic
1795	chr15:93974053-93975054	2.13383e-05	3.54309	0.00326674	9430014N10Rik	-46942	Distal Intergenic
1796	chr15:94214127-94215128	2.38553e-08	3.11183	0.000222472	Adamts20	189130	Distal Intergenic
1797	chr15:94254835-94255836	0.000104799	5.44293	0.00666038	Adamts20	148422	Distal Intergenic
1798	chr15:94265391-94266392	0.000929016	4.23711	0.0208434	Adamts20	137866	Distal Intergenic
1799	chr15:94276098-94277099	0.000804134	3.51102	0.0193166	Adamts20	127159	Intron (ENSMUST00000035342.10/223838, intron 37 of 38)
1800	chr15:96197180-96198181	0.0039326	1.11704	0.0465174	4833422M21Rik	43608	Intron (ENSMUST00000180852.1/70040, intron 1 of 6)
1801	chr15:97212190-97213191	0.00054763	2.25757	0.0156659	Pced1b	-33916	Distal Intergenic
1802	chr15:97342793-97343794	0.000148685	4.96733	0.0078711	Pced1b	-17408	Intron (ENSMUST00000059433.7/239647, intron 3 of 5)
1803	chr15:97351157-97352158	0.00221343	1.74975	0.033483	Pced1b	-9044	Intron (ENSMUST00000059433.7/239647, intron 3 of 5)
1804	chr15:97372220-97373221	0.00179465	1.6431	0.0297783	Pced1b	11003	Intron (ENSMUST00000059433.7/239647, intron 4 of 5)
1805	chr15:97377477-97378478	7.07482e-06	2.18321	0.00203013	Pced1b	16260	Intron (ENSMUST00000059433.7/239647, intron 5 of 5)
1806	chr15:97389282-97390283	4.46062e-05	2.24352	0.00447706	Pced1b	28065	Distal Intergenic
1807	chr15:97390460-97391461	0.00376379	2.5852	0.0454969	Pced1b	29243	Distal Intergenic
1808	chr15:97432192-97433193	1.97161e-05	2.87539	0.00316564	Pced1b	70975	Distal Intergenic
1809	chr15:97478189-97479190	0.002037	2.79399	0.0319545	Pced1b	116972	Distal Intergenic
1810	chr15:97577706-97578707	0.000779446	2.36741	0.0190637	Rpap3	101646	Distal Intergenic
1811	chr15:97837304-97838305	0.000699297	1.59436	0.0179046	Hdac7	-5537	Intron (ENSMUST00000116408.8/56233, intron 1 of 23)
1812	chr15:97836152-97837153	2.86465e-05	2.40834	0.00371067	Hdac7	-4385	Intron (ENSMUST00000116408.8/56233, intron 1 of 23)
1813	chr15:97842985-97843986	4.35196e-05	2.3275	0.00441953	Hdac7	178	Promoter (<=1kb)
1814	chr15:99043277-99044278	0.000282784	1.65249	0.0110345	Prph	-10896	Distal Intergenic
1815	chr15:99153073-99154074	0.00280771	2.36868	0.0383187	Spats2	26251	Intron (ENSMUST00000230628.1/72572, intron 2 of 5)
1816	chr15:99275746-99276747	0.000969346	3.51837	0.0212874	Fam186b	10433	Intron (ENSMUST00000109100.1/545136, intron 5 of 7)
1817	chr15:99473414-99474415	0.000357293	1.06993	0.0125135	Bcdin3d	315	Promoter (<=1kb)
1818	chr15:100413711-100414712	0.000583995	3.04565	0.0162374	Gm5475	-7435	Intron (ENSMUST00000023774.11/18174, intron 1 of 16)
1819	chr15:100457074-100458075	0.00120218	1.28112	0.0239446	Letmd1	-10948	Distal Intergenic
1820	chr15:100621853-100622854	0.00233202	1.72623	0.034585	Dazap2	5521	5' UTR
1821	chr15:100667503-100668504	0.0015587	1.40927	0.027675	Bin2	1001	Promoter (1-2kb)
1822	chr15:100701459-100702460	0.00166698	2.40122	0.0286389	Cela1	-13538	Intron (ENSMUST00000229410.1/ENSMUST00000229410.1, intron 1 of 2)
1823	chr15:100749881-100750882	0.000446339	2.75239	0.0139877	Slc4a8	-10865	Distal Intergenic
1824	chr15:100754344-100755345	0.000821876	1.33166	0.0194823	Slc4a8	-6402	Distal Intergenic
1825	chr15:100844841-100845842	0.00134862	4.94585	0.0255203	Scn8a	-24016	Distal Intergenic
1826	chr15:100904742-100905743	3.77623e-05	1.59561	0.00419908	Scn8a	-27686	Intron (ENSMUST00000201484.3/20273, intron 2 of 2)
1827	chr15:101112941-101113942	0.000500598	1.35752	0.0149036	Ankrd33	-1813	Promoter (1-2kb)
1828	chr15:101258115-101259116	0.0019087	1.28986	0.0308454	Nr4a1	3846	5' UTR
1829	chr15:101485928-101486929	0.00253991	3.00672	0.0362505	Krt83	1139	Promoter (1-2kb)
1830	chr15:102246040-102247041	0.000863611	1.45437	0.0199602	Rarg	0	Promoter (<=1kb)
1831	chr15:102245000-102246001	0.000772827	2.81677	0.0189669	Rarg	0	Promoter (<=1kb)
1832	chr15:102411727-102412728	0.00336393	1.57213	0.0427165	Sp1	4139	Intron (ENSMUST00000163709.7/20683, intron 3 of 5)
1833	chr15:102525796-102526797	5.2068e-05	2.31541	0.00481569	Npff	-854	Promoter (<=1kb)
1834	chr16:5445425-5446426	0.000416702	2.80697	0.0135091	Eef2kmt	-189442	Intron (ENSMUST00000229837.1/ENSMUST00000229837.1, intron 1 of 2)
1835	chr16:5453311-5454312	0.0013553	2.70987	0.0255816	Eef2kmt	-197328	Distal Intergenic
1836	chr16:7768199-7769200	0.000642936	2.19956	0.0170169	Rbfox1	415229	Distal Intergenic
1837	chr16:8306141-8307142	0.00138004	2.54992	0.025881	Tmem114	117994	Distal Intergenic
1838	chr16:8639545-8640546	0.000114383	2.19747	0.00698345	Pmm2	1503	Promoter (1-2kb)
1839	chr16:8643541-8644542	0.00183626	1.14207	0.0301538	Pmm2	-1429	Promoter (1-2kb)
1840	chr16:8718814-8719815	0.00232031	1.86383	0.0344845	Usp7	1841	Promoter (1-2kb)
1841	chr16:8803517-8804518	0.000578061	3.34312	0.0161512	Usp7	-11209	Distal Intergenic
1842	chr16:10584979-10585980	0.00154475	1.84828	0.0275673	Clec16a	-14571	Intron (ENSMUST00000115824.9/74374, intron 10 of 23)
1843	chr16:10665022-10666023	4.6239e-05	3.40725	0.0045883	Clec16a	34962	Intron (ENSMUST00000115824.9/74374, intron 19 of 23)
1844	chr16:10683182-10684183	0.00408101	2.6027	0.0474877	Clec16a	53122	Exon (ENSMUST00000126849.1/ENSMUST00000126849.1, exon 1 of 5)
1845	chr16:10689589-10690590	9.92743e-06	3.81683	0.00237079	Clec16a	59529	Intron (ENSMUST00000115824.9/74374, intron 20 of 23)
1846	chr16:10723131-10724132	0.00313562	2.08323	0.0409691	Socs1	61404	Intron (ENSMUST00000115824.9/74374, intron 22 of 23)
1847	chr16:10754994-10755995	0.00129795	3.03228	0.0249708	Socs1	29541	Distal Intergenic
1848	chr16:10771874-10772875	0.00018533	2.58121	0.00886311	Socs1	12661	Distal Intergenic
1849	chr16:10846208-10847209	0.00253511	1.90449	0.0362148	Rmi2	11140	Intron (ENSMUST00000181721.1/223970, intron 1 of 5)
1850	chr16:11157403-11158404	0.000452479	1.3571	0.0140811	Zc3h7a	337	Promoter (<=1kb)
1851	chr16:11252748-11253749	0.0016811	1.22303	0.0287678	Gspt1	460	Promoter (<=1kb)
1852	chr16:11539694-11540695	0.00303855	2.06824	0.0401424	Snx29	92386	Intron (ENSMUST00000180792.7/74478, intron 14 of 20)
1853	chr16:13158595-13159596	0.00390234	1.84324	0.0463653	Ercc4	26204	Distal Intergenic
1854	chr16:15659613-15660614	0.00152051	1.98568	0.0273439	Prkdc	21724	Intron (ENSMUST00000182134.1/19090, intron 10 of 21)
1855	chr16:18459634-18460635	6.64693e-05	2.87772	0.00538207	Txnrd2	7589	Intron (ENSMUST00000205679.1/26462, intron 10 of 16)
1856	chr16:18503315-18504316	0.000106705	2.29724	0.00671244	Gnb1l	4375	Intron (ENSMUST00000231621.1/13972, intron 2 of 7)
1857	chr16:18858307-18859308	0.00032763	1.9601	0.0119548	Mrpl40	17231	Intron (ENSMUST00000190050.1/15260, intron 2 of 23)
1858	chr16:18876267-18877268	0.000202044	1.07257	0.00925162	Hira	0	Promoter (<=1kb)
1859	chr16:19996545-19997546	1.29808e-05	3.83973	0.00267895	Klhl6	-13508	Distal Intergenic
1860	chr16:20013766-20014767	0.00189375	1.50107	0.0306747	Klhl6	-30729	Distal Intergenic
1861	chr16:20929738-20930739	0.000807439	2.79199	0.0193563	Gm6551	769	Promoter (<=1kb)
1862	chr16:21073733-21074734	0.00283171	4.17882	0.0385195	Gm6557	-10639	Distal Intergenic
1863	chr16:21310542-21311543	0.00029748	1.75887	0.0113464	Gm16863	-13670	Distal Intergenic
1864	chr16:21787102-21788103	0.00117559	1.14959	0.0236706	Ehhadh	0	Promoter (<=1kb)
1865	chr16:21835314-21836315	0.00340934	3.14144	0.0430742	Map3k13	9372	Exon (ENSMUST00000232439.1/ENSMUST00000232439.1, exon 1 of 3)
1866	chr16:21845445-21846446	8.16825e-06	2.22272	0.00218688	Map3k13	19503	Exon (ENSMUST00000181834.1/ENSMUST00000181834.1, exon 1 of 2)
1867	chr16:22492971-22493972	0.00044142	4.36139	0.0139135	9230117E06Rik	-17508	Intron (ENSMUST00000089925.9/110197, intron 22 of 24)
1868	chr16:23102465-23103466	0.00404105	1.35949	0.047246	Eif4a2	-3978	Distal Intergenic
1869	chr16:23170581-23171582	2.23201e-05	2.44772	0.00333141	C730014E05Rik	-3698	Distal Intergenic
1870	chr16:23174584-23175585	0.00266347	1.92821	0.0372216	C730014E05Rik	0	Promoter (<=1kb)
1871	chr16:23178320-23179321	0.00287662	3.36849	0.0388897	C730014E05Rik	3032	Intron (ENSMUST00000232204.1/105246089, intron 1 of 2)
1872	chr16:23181661-23182662	0.00187603	1.37909	0.0304848	C730014E05Rik	6373	Intron (ENSMUST00000232204.1/105246089, intron 1 of 2)
1873	chr16:23195365-23196366	3.03767e-06	2.78587	0.00153517	C730014E05Rik	3215	Intron (ENSMUST00000232204.1/105246089, intron 2 of 2)
1874	chr16:23223123-23224124	0.00447816	1.02678	0.0499905	St6gal1	-616	Promoter (<=1kb)
1875	chr16:23305743-23306744	0.00082776	3.26643	0.0195503	St6gal1	15273	Intron (ENSMUST00000023601.13/20440, intron 2 of 7)
1876	chr16:23327812-23328813	0.00119828	2.06462	0.023921	St6gal1	37342	Exon (ENSMUST00000023601.13/20440, exon 5 of 8)
1877	chr16:23379564-23380565	0.00126963	1.83946	0.0246462	Rtp1	-48568	Distal Intergenic
1878	chr16:23414211-23415212	0.00431953	2.29921	0.0489591	Rtp1	-13921	Distal Intergenic
1879	chr16:23609273-23610274	5.99228e-05	1.33088	0.00513478	Rtp4	0	Promoter (<=1kb)
1880	chr16:24181302-24182303	0.00228799	2.13966	0.034204	Gm46545	-98612	Intron (ENSMUST00000230383.1/ENSMUST00000230383.1, intron 2 of 3)
1881	chr16:24215104-24216105	4.47578e-07	3.41393	0.000689527	Gm46545	-132414	Exon (ENSMUST00000229881.1/ENSMUST00000229881.1, exon 2 of 9)
1882	chr16:24222693-24223694	0.00387124	1.30959	0.0461231	Gm46545	-140003	Intron (ENSMUST00000230383.1/ENSMUST00000230383.1, intron 2 of 3)
1883	chr16:24237995-24238996	0.00230678	2.23931	0.0343427	Lpp	-154511	Intron (ENSMUST00000230383.1/ENSMUST00000230383.1, intron 2 of 3)
1884	chr16:30177509-30178510	0.000800218	2.49265	0.019292	Cpn2	88989	Distal Intergenic
1885	chr16:31926220-31927221	0.000788803	3.35288	0.0191597	Pigz	-6630	Distal Intergenic
1886	chr16:32087329-32088330	0.00369929	1.51583	0.0449944	Pigx	0	Promoter (<=1kb)
1887	chr16:32129931-32130932	0.00161647	1.02163	0.0282052	Nrros	16949	Distal Intergenic
1888	chr16:33011823-33012824	0.00129135	2.72668	0.0248994	Iqcg	11113	3' UTR
1889	chr16:33261181-33262182	0.00269574	1.47318	0.03745	Snx4	-5576	Intron (ENSMUST00000232228.1/69150, intron 1 of 1)
1890	chr16:33336956-33337957	0.00245872	1.75727	0.0355548	1700007L15Rik	42718	Distal Intergenic
1891	chr16:33357540-33358541	0.00106444	2.39258	0.0225228	1700007L15Rik	22134	Distal Intergenic
1892	chr16:37094040-37095041	0.000552727	2.22319	0.0157357	Polq	8125	3' UTR
1893	chr16:38653026-38654027	0.000923328	3.56616	0.0207491	Arhgap31	58871	Intron (ENSMUST00000023487.4/12549, intron 1 of 11)
1894	chr16:42172187-42173188	0.00369387	2.58954	0.0449478	Lsamp	28162	Intron (ENSMUST00000187695.6/268890, intron 8 of 8)
1895	chr16:42907008-42908009	0.00103835	1.49905	0.0221846	Zbtb20	0	Promoter (<=1kb)
1896	chr16:43376485-43377486	0.00161445	2.20804	0.0281908	Zbtb20	12281	Intron (ENSMUST00000126354.7/56490, intron 7 of 7)
1897	chr16:43624521-43625522	0.000612397	3.2239	0.0166022	Mir568	-15133	3' UTR
1898	chr16:43664046-43665047	9.55693e-06	2.66405	0.00235061	Tigit	0	Promoter (<=1kb)
1899	chr16:43689910-43690911	0.00345097	1.87221	0.0433896	Tigit	-25764	Distal Intergenic
1900	chr16:43707878-43708879	4.70241e-06	1.80951	0.00176947	Tigit	-43732	Intron (ENSMUST00000232267.1/ENSMUST00000232267.1, intron 1 of 2)
1901	chr16:44248352-44249353	0.00239791	3.95331	0.0350925	Sidt1	20179	Intron (ENSMUST00000127567.7/320007, intron 11 of 14)
1902	chr16:44302193-44303194	0.000850468	2.89827	0.019812	Sidt1	-19695	Intron (ENSMUST00000136381.7/320007, intron 1 of 24)
1903	chr16:44319987-44320988	0.000255563	1.77319	0.010461	Sidt1	11553	Intron (ENSMUST00000136381.7/320007, intron 1 of 24)
1904	chr16:44349449-44350450	0.000608871	1.99443	0.0165509	Spice1	1403	Promoter (1-2kb)
1905	chr16:44460512-44461513	0.00240677	5.51268	0.0351533	Cfap44	-8931	Intron (ENSMUST00000099742.8/212517, intron 28 of 34)
1906	chr16:44691561-44692562	0.000192342	5.05454	0.00902385	Nepro	-31739	Distal Intergenic
1907	chr16:44735312-44736313	0.00226464	1.46933	0.0339776	Nepro	8193	3' UTR
1908	chr16:44745941-44746942	0.00276287	1.04239	0.0379614	Gtpbp8	0	Promoter (<=1kb)
1909	chr16:44765793-44766794	0.000810198	1.68249	0.0193781	Cd200r1	0	Promoter (<=1kb)
1910	chr16:44964647-44965648	0.000256221	3.84095	0.0104654	Cd200r3	0	Promoter (<=1kb)
1911	chr16:44999330-45000331	0.00245952	1.30233	0.0355617	Cd200r3	34076	Distal Intergenic
1912	chr16:45005019-45006020	7.94399e-06	2.82804	0.00214222	Cd200r3	39765	Distal Intergenic
1913	chr16:45006715-45007716	9.04323e-05	4.88909	0.00618059	Cd200r3	41461	Distal Intergenic
1914	chr16:45016208-45017209	0.000231847	2.11691	0.00991874	Cd200r3	50954	Distal Intergenic
1915	chr16:45021180-45022181	0.00396365	3.5118	0.0467464	Cd200r3	55926	Distal Intergenic
1916	chr16:45023597-45024598	0.000323919	1.84337	0.0118853	Cd200r3	58343	Distal Intergenic
1917	chr16:45025030-45026031	0.00130488	1.89857	0.0250438	Cd200r3	59776	Distal Intergenic
1918	chr16:45044487-45045488	0.000178616	3.09548	0.00866455	Ccdc80	-47966	Distal Intergenic
1919	chr16:45786495-45787496	8.85399e-05	3.3758	0.00611642	Phldb2	1733	Promoter (1-2kb)
1920	chr16:45794873-45795874	0.00334421	5.12855	0.0425627	Phldb2	-3426	Intron (ENSMUST00000036355.12/208177, intron 5 of 17)
1921	chr16:45982177-45983178	0.00410196	2.8499	0.0476296	Plcxd2	27040	Intron (ENSMUST00000130481.1/433022, intron 1 of 3)
1922	chr16:46005922-46006923	0.000142283	2.52542	0.00770133	Plcxd2	3295	Intron (ENSMUST00000130481.1/433022, intron 1 of 3)
1923	chr16:46008404-46009405	0.00173504	2.73526	0.0292092	Plcxd2	813	Promoter (<=1kb)
1924	chr16:46022146-46023147	0.000936236	1.7942	0.0209237	Plcxd2	-11928	Distal Intergenic
1925	chr16:46026871-46027872	0.00129218	2.25773	0.0249084	Plcxd2	-16653	Distal Intergenic
1926	chr16:46104251-46105252	1.27283e-05	3.31651	0.00267509	Cd96	14999	Intron (ENSMUST00000023336.9/84544, intron 3 of 14)
1927	chr16:46107140-46108141	1.46733e-05	4.11696	0.00279268	Cd96	12110	Intron (ENSMUST00000023336.9/84544, intron 3 of 14)
1928	chr16:46119720-46120721	0.00126835	3.60853	0.024633	Cd96	0	Promoter (<=1kb)
1929	chr16:48594038-48595039	6.42614e-05	5.35156	0.0053192	Morc1	0	Promoter (<=1kb)
1930	chr16:48771026-48772027	1.33902e-05	4.34173	0.00267895	Trat1	0	Promoter (<=1kb)
1931	chr16:48788247-48789248	0.00275052	2.19332	0.0378521	Trat1	-16226	Distal Intergenic
1932	chr16:48797862-48798863	0.0017431	3.73565	0.0292569	Retnlb	-17993	Distal Intergenic
1933	chr16:49155920-49156921	0.00155933	4.99984	0.0276792	Myh15	98434	Intron (ENSMUST00000168680.1/667772, intron 30 of 40)
1934	chr16:49525329-49526330	0.00399285	2.62141	0.0469534	Ift57	-172903	Distal Intergenic
1935	chr16:50372209-50373210	7.50346e-05	2.53118	0.00565152	Bbx	-41216	Intron (ENSMUST00000138166.7/70508, intron 2 of 16)
1936	chr16:51674734-51675735	0.00266094	2.44582	0.0372003	Gm29686	310050	Distal Intergenic
1937	chr16:51704824-51705825	0.000594911	2.04258	0.0163482	Gm29686	279960	Distal Intergenic
1938	chr16:51718563-51719564	0.000936705	3.25028	0.0209237	Gm29686	266221	Distal Intergenic
1939	chr16:51724749-51725750	0.00167259	2.48946	0.0286912	Gm29686	260035	Distal Intergenic
1940	chr16:51806978-51807979	0.00357751	1.01842	0.0441804	Gm29686	177806	Distal Intergenic
1941	chr16:52055776-52056777	5.00546e-05	1.4701	0.00474619	Cblb	6123	Intron (ENSMUST00000114471.2/208650, intron 3 of 17)
1942	chr16:52064296-52065297	3.61123e-05	2.02519	0.00416636	Cblb	14643	Intron (ENSMUST00000114471.2/208650, intron 3 of 17)
1943	chr16:52129167-52130168	3.1694e-05	2.83134	0.00388921	Cblb	-22358	Intron (ENSMUST00000114471.2/208650, intron 4 of 17)
1944	chr16:55580792-55581793	0.000234282	2.71336	0.00997288	Mir5118	86061	Distal Intergenic
1945	chr16:55582572-55583573	3.46748e-05	2.13382	0.00406851	Mir5118	87841	Distal Intergenic
1946	chr16:55923750-55924751	0.00112726	1.5522	0.023157	Cep97	9482	3' UTR
1947	chr16:55947625-55948626	0.00100193	1.36239	0.0217259	Cep97	-12770	Distal Intergenic
1948	chr16:55952488-55953489	5.05239e-05	1.14859	0.00476962	Rpl24	-12786	Distal Intergenic
1949	chr16:57301509-57302510	0.00185782	2.35689	0.0303121	Tmem30c	-8644	3' UTR
1950	chr16:57399241-57400242	4.70657e-05	2.32058	0.00460062	Filip1l	45964	Intron (ENSMUST00000159816.7/78749, intron 1 of 4)
1951	chr16:57402562-57403563	0.00229331	1.46823	0.0342378	Filip1l	49285	Intron (ENSMUST00000159816.7/78749, intron 1 of 4)
1952	chr16:57420905-57421906	6.60939e-05	2.64972	0.00537546	Filip1l	67628	Intron (ENSMUST00000159816.7/78749, intron 1 of 4)
1953	chr16:57431115-57432116	0.000721627	1.59079	0.0182463	Filip1l	77838	Intron (ENSMUST00000159816.7/78749, intron 1 of 4)
1954	chr16:58534406-58535407	0.000288573	2.35602	0.0111692	St3gal6	-10163	Distal Intergenic
1955	chr16:62552665-62553666	0.00157099	3.4174	0.0278	Nsun3	213457	Distal Intergenic
1956	chr16:64757606-64758607	1.03614e-05	3.22821	0.00241072	4930453N24Rik	12554	Intron (ENSMUST00000162732.1/ENSMUST00000162732.1, intron 1 of 1)
1957	chr16:64835919-64836920	2.21226e-06	2.53195	0.00143228	Zfp654	14732	Intron (ENSMUST00000207826.1/72020, intron 1 of 8)
1958	chr16:67801215-67802216	0.00065344	3.1207	0.0171781	Cadm2	-180307	Distal Intergenic
1959	chr16:70006581-70007582	0.00384428	2.7311	0.0459997	Speer2	-142837	Distal Intergenic
1960	chr16:70394934-70395935	0.000260161	2.14086	0.0105619	Gbe1	80800	Intron (ENSMUST00000163832.7/74185, intron 2 of 15)
1961	chr16:76201896-76202897	0.000220915	2.12972	0.00968212	4930578N18Rik	79241	Distal Intergenic
1962	chr16:76249406-76250407	0.00376012	3.42121	0.0454623	Nrip1	73251	Distal Intergenic
1963	chr16:76673557-76674558	0.00270377	2.05642	0.0374806	Gm30790	89637	Distal Intergenic
1964	chr16:76765356-76766357	0.000365778	3.37878	0.0127047	Gm30790	-1161	Promoter (1-2kb)
1965	chr16:76768565-76769566	0.00160561	1.68521	0.028133	Gm30790	-4370	Intron (ENSMUST00000208256.1/102632814, intron 1 of 3)
1966	chr16:78489847-78490848	0.000239867	1.48712	0.0100937	D16Ertd472e	69396	Exon (ENSMUST00000232118.1/ENSMUST00000232118.1, exon 1 of 1)
1967	chr16:78537466-78538467	0.000219346	2.54619	0.0096608	D16Ertd472e	21777	Distal Intergenic
1968	chr16:81806067-81807068	0.00197943	1.58368	0.0314526	Ncam2	340444	Distal Intergenic
1969	chr16:82698488-82699489	0.00133577	1.89132	0.0253874	Ncam2	1232865	Distal Intergenic
1970	chr16:82868520-82869521	0.00365218	3.37546	0.0446614	Ncam2	1402897	Distal Intergenic
1971	chr16:84982284-84983285	0.0038842	3.18332	0.0462343	App	-4301	Intron (ENSMUST00000227723.1/11820, intron 13 of 17)
1972	chr16:84989509-84990510	0.00384491	2.14653	0.0459997	App	-11526	Intron (ENSMUST00000227723.1/11820, intron 13 of 17)
1973	chr16:84990547-84991548	0.000725163	5.54092	0.0183014	App	-12564	Intron (ENSMUST00000227723.1/11820, intron 13 of 17)
1974	chr16:87272052-87273053	0.000214508	2.1927	0.00952989	N6amt1	-81132	Distal Intergenic
1975	chr16:87277481-87278482	0.00267377	3.0976	0.0372897	N6amt1	-75703	Distal Intergenic
1976	chr16:87324307-87325308	0.00051273	3.50405	0.0150921	N6amt1	-28877	Distal Intergenic
1977	chr16:87725399-87726400	0.00360784	2.5708	0.0444002	Bach1	26395	Intron (ENSMUST00000026703.5/12013, intron 4 of 4)
1978	chr16:89972866-89973867	0.00177654	3.19172	0.0296032	Tiam1	32	Promoter (<=1kb)
1979	chr16:89985842-89986843	0.00193115	2.14228	0.0310608	Tiam1	-5762	Intron (ENSMUST00000114124.8/21844, intron 2 of 11)
1980	chr16:90197052-90198053	0.00385215	1.18638	0.046029	Sod1	-22701	Distal Intergenic
1981	chr16:91490708-91491709	0.00131978	2.25463	0.0252174	Ifnar1	-940	Promoter (<=1kb)
1982	chr16:91532595-91533596	5.15425e-08	1.24169	0.000290262	Mir6367	-5051	Distal Intergenic
1983	chr16:92025903-92026904	0.000585692	1.66657	0.0162402	Mrps6	-31366	Distal Intergenic
1984	chr16:92644413-92645414	0.00123911	2.24029	0.0243521	Runx1	50081	Intron (ENSMUST00000023673.13/12394, intron 5 of 7)
1985	chr16:92801240-92802241	0.000300278	1.54264	0.0114107	Runx1	23537	Intron (ENSMUST00000023673.13/12394, intron 2 of 7)
1986	chr16:92927402-92928403	0.000426629	3.21631	0.0136685	Runx1	-101253	Distal Intergenic
1987	chr16:92994990-92995991	0.00419621	2.24636	0.0481905	Runx1	-168841	Distal Intergenic
1988	chr16:93446609-93447610	0.000781049	1.81985	0.0190763	1700029J03Rik	11195	Intron (ENSMUST00000231275.1/72264, intron 1 of 3)
1989	chr16:93462800-93463801	0.00357115	2.56504	0.0441503	1700029J03Rik	-3928	Distal Intergenic
1990	chr16:93543439-93544440	1.60463e-05	2.11862	0.00292468	Setd4	39568	Distal Intergenic
1991	chr16:93546621-93547622	0.00146557	2.28528	0.0267681	Setd4	36386	Distal Intergenic
1992	chr16:93552455-93553456	0.000218435	2.48957	0.00963931	Setd4	30552	Distal Intergenic
1993	chr16:93572039-93573040	0.00177524	2.48037	0.0295935	Setd4	10968	Distal Intergenic
1994	chr16:93574166-93575167	0.00269567	2.75685	0.03745	Setd4	8841	Distal Intergenic
1995	chr16:93585973-93586974	5.65812e-06	1.66462	0.00184608	Setd4	0	Promoter (<=1kb)
1996	chr16:93777170-93778171	0.000378925	2.8979	0.0129247	Dop1b	0	Promoter (<=1kb)
1997	chr16:93907491-93908492	4.73639e-05	2.90261	0.00460562	Chaf1b	2798	Promoter (2-3kb)
1998	chr16:93913865-93914866	0.00397796	3.38236	0.0468608	Chaf1b	9172	Distal Intergenic
1999	chr16:94254201-94255202	0.000191522	1.95342	0.00901319	Hlcs	-8116	Intron (ENSMUST00000163193.8/110948, intron 5 of 10)
[truncated: 2,640 more rows]

## Sheet: B cell
	peaks	Pvl_Bcell	FC_Bcell	FDR_Bcell	SYMBOL	distanceToTSS	annotation
1	chr1:6975952-6976953	6.94543e-05	2.44695	0.00678635	Pcmtd1	-111967	Distal Intergenic
2	chr1:7153237-7154238	0.000368996	2.92813	0.0148863	Pcmtd1	-629	Promoter (<=1kb)
3	chr1:7164988-7165989	0.00130805	2.81474	0.0285752	Pcmtd1	4431	Intron (ENSMUST00000061280.16/319263, intron 5 of 5)
4	chr1:9572945-9573946	0.000171513	4.44147	0.0103772	Adhfe1	24826	Intron (ENSMUST00000144177.7/76187, intron 13 of 13)
5	chr1:9588202-9589203	0.00022001	2.4106	0.0115594	Vxn	-11996	Intron (ENSMUST00000115480.7/72481, intron 3 of 4)
6	chr1:9591815-9592816	0.00160722	1.77005	0.0317728	Vxn	-8383	Intron (ENSMUST00000115480.7/72481, intron 3 of 4)
7	chr1:9593357-9594358	0.00034888	3.40379	0.0145359	Vxn	-6841	Intron (ENSMUST00000115480.7/72481, intron 3 of 4)
8	chr1:9796995-9797996	0.00371321	1.04658	0.0494819	Sgk3	-111	Promoter (<=1kb)
9	chr1:9841465-9842466	0.00178341	3.01513	0.0335104	Sgk3	-5806	Intron (ENSMUST00000166384.7/170755, intron 1 of 16)
10	chr1:9858604-9859605	0.000190127	2.399	0.0108117	Sgk3	10207	Intron (ENSMUST00000166384.7/170755, intron 1 of 16)
11	chr1:9877721-9878722	0.00194465	2.69579	0.035079	Sgk3	-4745	Intron (ENSMUST00000166384.7/170755, intron 6 of 16)
12	chr1:10185345-10186346	0.000310517	3.19536	0.0138557	Arfgef1	-24039	Intron (ENSMUST00000088615.10/211673, intron 13 of 37)
13	chr1:10876609-10877610	0.00236684	3.44524	0.0389064	Prex2	-115855	Distal Intergenic
14	chr1:12992256-12993257	0.00207614	3.67372	0.0362803	Slco5a1	0	Promoter (<=1kb)
15	chr1:13335633-13336634	0.00051271	1.84061	0.0175702	Ncoa2	35795	Intron (ENSMUST00000081713.10/17978, intron 1 of 21)
16	chr1:13979969-13980970	0.00120609	1.65506	0.0274227	Gm5523	-193090	Distal Intergenic
17	chr1:14104205-14105206	0.000549531	2.58274	0.0182669	Eya1	126286	Distal Intergenic
18	chr1:14143499-14144500	1.11105e-05	2.19595	0.00312409	Eya1	86992	Distal Intergenic
19	chr1:16468334-16469335	0.00276319	3.1776	0.0423895	Stau2	49876	Intron (ENSMUST00000162751.7/29819, intron 3 of 13)
20	chr1:16746979-16747980	0.00234627	1.71192	0.0387241	Ly96	58471	Distal Intergenic
21	chr1:16758434-16759435	0.000356792	2.47699	0.0147014	Ly96	69926	Exon (ENSMUST00000185649.1/ENSMUST00000185649.1, exon 1 of 1)
22	chr1:16772090-16773091	0.00128525	1.66679	0.0283415	Ly96	83582	Distal Intergenic
23	chr1:16937849-16938850	9.55927e-06	3.10224	0.0029453	Jph1	65369	Intron (ENSMUST00000186604.1/ENSMUST00000186604.1, intron 1 of 2)
24	chr1:17008340-17009341	2.42753e-06	1.96169	0.00193778	Jph1	-4121	Intron (ENSMUST00000186604.1/ENSMUST00000186604.1, intron 1 of 2)
25	chr1:17030650-17031651	0.000326711	3.20223	0.0141301	Jph1	-26431	Intron (ENSMUST00000186604.1/ENSMUST00000186604.1, intron 1 of 2)
26	chr1:21035545-21036546	0.000714968	1.34082	0.0208931	Tram2	7110	Intron (ENSMUST00000037998.5/170829, intron 2 of 10)
27	chr1:21039847-21040848	0.000283784	2.76377	0.0132217	Tram2	2808	Promoter (2-3kb)
28	chr1:21856097-21857098	0.00235196	1.76024	0.0387519	Kcnq5	-195	Promoter (<=1kb)
29	chr1:21960172-21961173	4.77181e-05	1.86337	0.00567324	Kcnq5	408	Promoter (<=1kb)
30	chr1:21963009-21964010	0.000842384	1.47291	0.0228206	Kcnq5	-1067	Promoter (1-2kb)
31	chr1:23720015-23721016	1.05861e-05	3.06988	0.00303431	B3gat2	-40737	Distal Intergenic
32	chr1:23827204-23828205	0.000551093	1.66671	0.0182753	Smap1	19572	Intron (ENSMUST00000063663.5/280645, intron 2 of 3)
33	chr1:24287801-24288802	0.00212467	1.90875	0.0367551	Col9a1	58284	Intron (ENSMUST00000144297.1/12823, intron 33 of 39)
34	chr1:24683663-24684664	0.000542785	1.74503	0.0181403	Lmbrd1	4737	Intron (ENSMUST00000191471.6/68421, intron 1 of 15)
35	chr1:24685850-24686851	0.000142528	2.22975	0.00957742	Lmbrd1	6924	Intron (ENSMUST00000191471.6/68421, intron 2 of 15)
36	chr1:24718008-24719009	0.0032554	1.56939	0.0461284	Lmbrd1	-9633	Intron (ENSMUST00000191471.6/68421, intron 7 of 15)
37	chr1:33582769-33583770	0.00140709	1.51178	0.0298189	Prim2	38372	Intron (ENSMUST00000027312.10/19076, intron 7 of 13)
38	chr1:33595667-33596668	0.000100419	1.64063	0.00809656	Prim2	25474	Intron (ENSMUST00000027312.10/19076, intron 7 of 13)
39	chr1:33596844-33597845	0.00252745	1.48177	0.0403174	Prim2	24297	Intron (ENSMUST00000027312.10/19076, intron 7 of 13)
40	chr1:34510296-34511297	0.000318401	1.11058	0.0139698	Prss39	11875	Distal Intergenic
41	chr1:34839040-34840041	0.000184277	1.16578	0.0106956	Fam168b	2923	Promoter (2-3kb)
42	chr1:36940061-36941062	0.000192711	1.25105	0.0108973	Tmem131	-239	Promoter (<=1kb)
43	chr1:37058881-37059882	0.00166373	3.70612	0.0322966	Vwa3b	23173	Intron (ENSMUST00000117172.8/70853, intron 5 of 7)
44	chr1:37566153-37567154	0.00304065	2.26138	0.0444348	Mgat4a	-25137	Distal Intergenic
45	chr1:37585832-37586833	0.000746833	2.33852	0.0214745	Cracdl	38409	Distal Intergenic
46	chr1:38264842-38265843	0.00185375	2.31168	0.0342618	Aff3	-67399	Intron (ENSMUST00000095027.8/16764, intron 9 of 21)
47	chr1:38443296-38444297	0.00282604	4.03468	0.0428232	Aff3	182888	Intron (ENSMUST00000095027.8/16764, intron 4 of 21)
48	chr1:38632109-38633110	0.000269489	1.3479	0.0129049	Aff3	-4908	Intron (ENSMUST00000039827.13/16764, intron 1 of 22)
49	chr1:38681455-38682456	0.000323879	2.68174	0.014076	Aff3	-16500	Distal Intergenic
50	chr1:40240100-40241101	0.000626525	2.40154	0.0195907	Il1r1	15020	Exon (ENSMUST00000191850.1/ENSMUST00000191850.1, exon 1 of 1)
51	chr1:43234185-43235186	4.78304e-05	2.42607	0.00567324	Fhl2	-37201	Distal Intergenic
52	chr1:43358657-43359658	3.34395e-06	4.2535	0.00198486	Nck2	-84921	Distal Intergenic
53	chr1:43374622-43375623	0.0013915	2.01041	0.0296304	Nck2	-68956	Distal Intergenic
54	chr1:51804612-51805613	2.84775e-06	4.32386	0.00193778	Myo1b	-9387	Intron (ENSMUST00000046390.13/17912, intron 7 of 29)
55	chr1:52128717-52129718	0.000494056	2.68462	0.0172256	Stat1	9093	Intron (ENSMUST00000185516.1/20846, intron 17 of 33)
56	chr1:52140945-52141946	0.00346348	2.23817	0.047594	Stat1	-8158	Intron (ENSMUST00000185516.1/20846, intron 22 of 33)
57	chr1:53839382-53840383	0.00196248	3.43828	0.0352356	Hecw2	788	Promoter (<=1kb)
58	chr1:53845198-53846199	0.000889931	1.53166	0.0234557	Mir7681	-3225	Intron (ENSMUST00000120904.7/329152, intron 21 of 28)
59	chr1:53855386-53856387	0.00364673	1.51637	0.0489575	Mir7681	5962	Intron (ENSMUST00000120904.7/329152, intron 19 of 28)
60	chr1:54568764-54569765	2.85703e-06	2.09802	0.00193778	Pgap1	-11080	Distal Intergenic
61	chr1:54585901-54586902	0.00268216	1.2566	0.0416027	Pgap1	-28217	Distal Intergenic
62	chr1:54637053-54638054	0.000975886	1.69166	0.0244992	Ankrd44	19633	Distal Intergenic
63	chr1:55624604-55625605	6.47491e-05	2.0417	0.00659339	Plcl1	-76420	Intron (ENSMUST00000042986.9/227120, intron 1 of 5)
64	chr1:55628297-55629298	0.00344122	2.76413	0.0474112	Plcl1	-72727	Intron (ENSMUST00000042986.9/227120, intron 1 of 5)
65	chr1:55738672-55739673	9.31853e-05	4.0069	0.00777362	Plcl1	36647	Intron (ENSMUST00000042986.9/227120, intron 5 of 5)
66	chr1:56832573-56833574	0.00156782	2.36041	0.0314439	Satb2	136266	Intron (ENSMUST00000042857.13/212712, intron 8 of 9)
67	chr1:57370244-57371245	0.000145713	2.20832	0.0096058	4930558J18Rik	6299	Intron (ENSMUST00000181949.2/75323, intron 2 of 3)
68	chr1:57594451-57595452	0.000384804	2.43408	0.0152277	Spats2l	-178710	Distal Intergenic
69	chr1:58244146-58245147	0.00126545	2.73361	0.0281098	Aox4	3540	Exon (ENSMUST00000040442.5/71872, exon 16 of 35)
70	chr1:58937253-58938254	0.000277159	2.77502	0.0130928	Trak2	8083	Intron (ENSMUST00000027186.11/70827, intron 2 of 15)
71	chr1:58949399-58950400	0.00119764	1.77433	0.0273201	Trak2	-3062	Intron (ENSMUST00000027186.11/70827, intron 1 of 15)
72	chr1:60868003-60869004	0.0012315	1.20791	0.0276744	Ctla4	-17996	Distal Intergenic
73	chr1:61601638-61602639	0.00341566	2.1057	0.0472906	Pard3b	-36185	Distal Intergenic
74	chr1:61917750-61918751	0.00254763	3.68111	0.0405118	Pard3bos2	217358	Intron (ENSMUST00000138768.7/72823, intron 2 of 4)
75	chr1:61926794-61927795	0.00239486	2.89865	0.0391461	Pard3bos2	208314	Intron (ENSMUST00000138768.7/72823, intron 2 of 4)
76	chr1:61933149-61934150	0.00152933	2.28645	0.0310749	Pard3bos2	201959	Intron (ENSMUST00000138768.7/72823, intron 2 of 4)
77	chr1:62721125-62722126	4.51314e-05	3.05251	0.00558114	Nrp2	17423	Intron (ENSMUST00000126344.1/18187, intron 2 of 2)
78	chr1:62759714-62760715	0.00235224	1.30373	0.0387519	Nrp2	56012	Intron (ENSMUST00000075144.11/18187, intron 7 of 15)
79	chr1:64043557-64044558	0.00193455	1.64738	0.0350036	Mir6899	-1056	Promoter (1-2kb)
80	chr1:64592980-64593981	0.00200465	2.08265	0.0356382	Mettl21a	21650	Intron (ENSMUST00000185594.6/12912, intron 7 of 7)
81	chr1:64717133-64718134	0.000236428	2.09961	0.0119669	Fzd5	19615	Exon (ENSMUST00000114077.7/227210, exon 9 of 11)
82	chr1:64925424-64926425	0.00347876	1.31836	0.0476645	Plekhm3	1672	Promoter (1-2kb)
83	chr1:64927066-64928067	0.000556119	2.06624	0.0183478	Plekhm3	30	Promoter (<=1kb)
84	chr1:65227292-65228293	0.0013865	2.16741	0.0296004	Pikfyve	30532	Intron (ENSMUST00000190058.6/18711, intron 11 of 18)
85	chr1:65229551-65230552	1.06726e-05	4.69567	0.00303431	Pikfyve	32791	Intron (ENSMUST00000190058.6/18711, intron 11 of 18)
86	chr1:65234562-65235563	0.000856224	2.59171	0.0229925	Pikfyve	37802	3' UTR
87	chr1:65237328-65238329	0.000282213	1.74645	0.0132164	Pikfyve	40568	Intron (ENSMUST00000190058.6/18711, intron 15 of 18)
88	chr1:70283826-70284827	0.000601485	2.74061	0.0192377	Spag16	332178	Intron (ENSMUST00000065425.11/66722, intron 12 of 16)
89	chr1:70855763-70856764	0.000324162	2.70869	0.0140828	Vwc2l	129840	Intron (ENSMUST00000053922.11/320460, intron 3 of 3)
90	chr1:71126908-71127909	0.00150579	2.50126	0.0308522	Bard1	-23762	Distal Intergenic
91	chr1:71131232-71132233	0.00334245	2.50475	0.0466973	Bard1	-28086	Distal Intergenic
92	chr1:71190034-71191035	0.00202066	2.12185	0.0357807	Bard1	-86888	Distal Intergenic
93	chr1:72226481-72227482	0.00324195	1.5932	0.0460478	Mreg	-14174	Distal Intergenic
94	chr1:74237811-74238812	4.72742e-05	1.34546	0.00565929	Arpc2	1261	Promoter (1-2kb)
95	chr1:75565277-75566278	0.00093067	2.071	0.0239706	Slc4a3	13568	Distal Intergenic
96	chr1:78409175-78410176	0.00298773	2.34367	0.0440323	Farsb	78619	Intron (ENSMUST00000036172.9/433323, intron 4 of 4)
97	chr1:78422378-78423379	0.000278966	2.57185	0.0131229	Farsb	65416	Intron (ENSMUST00000170217.7/23874, intron 17 of 17)
98	chr1:78423638-78424639	0.00312679	2.13173	0.0451979	Farsb	64156	Intron (ENSMUST00000170217.7/23874, intron 17 of 17)
99	chr1:78435851-78436852	1.37013e-07	2.89698	0.000615896	Farsb	51943	Intron (ENSMUST00000170217.7/23874, intron 16 of 17)
100	chr1:78434469-78435470	0.000147886	2.97233	0.00967843	Farsb	53325	Intron (ENSMUST00000170217.7/23874, intron 16 of 17)
101	chr1:79629479-79630480	6.8479e-05	3.64301	0.00678635	Ap1s3	41485	Intron (ENSMUST00000162342.7/252903, intron 1 of 4)
102	chr1:79858166-79859167	0.00118661	2.59433	0.0271507	Serpine2	0	Promoter (<=1kb)
103	chr1:85092866-85093867	1.42346e-05	2.4518	0.00352134	A530032D15Rik	15582	Intron (ENSMUST00000159114.1/ENSMUST00000159114.1, intron 2 of 2)
104	chr1:85757909-85758910	0.00303403	1.52048	0.0443879	Mir8096	5961	Intron (ENSMUST00000159122.7/319997, intron 3 of 7)
105	chr1:85981373-85982374	0.000764782	2.87516	0.0216965	Gpr55	-20366	Intron (ENSMUST00000186560.1/ENSMUST00000186560.1, intron 1 of 3)
106	chr1:86214944-86215945	0.00274043	1.78647	0.042156	Armc9	12448	Intron (ENSMUST00000123618.7/78795, intron 19 of 19)
107	chr1:86233407-86234408	0.00254381	1.97421	0.0404835	Armc9	-10158	Intron (ENSMUST00000123618.7/78795, intron 19 of 19)
108	chr1:86253141-86254142	1.70772e-05	2.30562	0.00367998	Armc9	8575	Intron (ENSMUST00000135973.7/78795, intron 21 of 21)
109	chr1:86300888-86301889	0.000327974	2.34107	0.0141401	B3gnt7	-1345	Promoter (1-2kb)
110	chr1:87624991-87625992	0.00085009	1.85269	0.022924	Inpp5d	3317	Intron (ENSMUST00000169754.7/16331, intron 1 of 26)
111	chr1:87650514-87651515	0.000110146	1.49446	0.00844281	Inpp5d	-24724	Intron (ENSMUST00000169754.7/16331, intron 2 of 26)
112	chr1:87658887-87659888	0.00033449	1.75727	0.0142402	Inpp5d	-16351	Intron (ENSMUST00000169754.7/16331, intron 2 of 26)
113	chr1:87856516-87857517	0.00361203	1.19554	0.0486992	Gm19582	-2217	Promoter (2-3kb)
114	chr1:87946196-87947197	0.00347057	2.15352	0.0476468	Usp40	4476	3' UTR
115	chr1:90221754-90222755	0.000182335	2.71438	0.0106424	Ackr3	17748	Distal Intergenic
116	chr1:91216103-91217104	0.00326176	2.1856	0.0461475	Ube2f	-33200	Intron (ENSMUST00000097648.5/51801, intron 2 of 2)
117	chr1:91293436-91294437	0.000314998	1.5846	0.013941	Scly	-3901	Distal Intergenic
118	chr1:91405296-91406297	7.46926e-07	2.89115	0.00116405	1700020N18Rik	0	Promoter (<=1kb)
119	chr1:93401296-93402297	0.0029705	3.7143	0.0439211	Ano7	0	Promoter (<=1kb)
120	chr1:93521989-93522990	0.00315937	2.00552	0.0454399	Farp2	9877	Intron (ENSMUST00000120301.7/227377, intron 1 of 26)
121	chr1:95380757-95381758	0.00368055	2.61185	0.0492261	Fam174a	67129	Distal Intergenic
122	chr1:95450485-95451486	0.000233763	1.79224	0.0119289	Fam174a	136857	Distal Intergenic
123	chr1:95459025-95460026	0.00350244	1.69205	0.0478691	Fam174a	145397	Distal Intergenic
124	chr1:95582801-95583802	0.00161938	2.73065	0.0318613	St8sia4	83733	Distal Intergenic
125	chr1:95596510-95597511	0.00180281	2.17532	0.0337064	St8sia4	70024	Intron (ENSMUST00000043336.10/20452, intron 4 of 4)
126	chr1:97659138-97660139	3.41074e-05	1.51282	0.00493445	Macir	1537	Promoter (1-2kb)
127	chr1:105169783-105170784	0.00267315	2.57465	0.0415318	Gm17634	-185223	Distal Intergenic
128	chr1:105274507-105275508	0.00328077	3.17313	0.0462374	Gm17634	-80499	Distal Intergenic
129	chr1:105746618-105747619	0.00277266	2.3247	0.0424112	Relch	5638	Intron (ENSMUST00000186807.6/227446, intron 26 of 28)
130	chr1:106030084-106031085	0.00120273	2.04651	0.0273915	Zcchc2	18340	Exon (ENSMUST00000118196.7/227449, exon 13 of 14)
131	chr1:106145269-106146270	0.000500551	2.7752	0.0173751	Gm20753	25254	Distal Intergenic
132	chr1:106162332-106163333	2.04602e-07	1.89782	0.000673448	Gm20753	8191	Intron (ENSMUST00000190105.1/626049, intron 2 of 2)
133	chr1:106290809-106291810	7.09123e-06	1.83836	0.00258497	Phlpp1	9384	Intron (ENSMUST00000061047.6/98432, intron 3 of 16)
134	chr1:106570633-106571634	0.00190745	2.05869	0.0347209	Mir3473f	-24002	Intron (ENSMUST00000149909.1/ENSMUST00000149909.1, intron 4 of 4)
135	chr1:106569594-106570595	0.00363951	1.26506	0.0488974	Mir3473f	-22963	Exon (ENSMUST00000149909.1/ENSMUST00000149909.1, exon 4 of 5)
136	chr1:107328707-107329708	2.94305e-05	4.01199	0.00465968	Serpinb11	-31490	Distal Intergenic
137	chr1:107336451-107337452	0.00208878	4.90402	0.0364278	Serpinb11	-23746	Distal Intergenic
138	chr1:107352772-107353773	0.000187863	2.38153	0.0107752	Serpinb11	-7425	Distal Intergenic
139	chr1:107355274-107356275	0.00191678	1.63232	0.0347947	Serpinb11	-4923	Distal Intergenic
140	chr1:107376717-107377718	0.00292891	2.06509	0.0435931	Serpinb11	14788	Exon (ENSMUST00000027566.2/66957, exon 6 of 8)
141	chr1:107401822-107402823	0.0027689	1.68148	0.0424112	Serpinb7	2167	Promoter (2-3kb)
142	chr1:107431249-107432250	0.000755855	2.9154	0.0216062	Serpinb7	8560	Intron (ENSMUST00000154538.7/116872, intron 2 of 3)
143	chr1:107435231-107436232	7.41175e-05	3.61315	0.00697609	Serpinb7	12542	Exon (ENSMUST00000154538.7/116872, exon 4 of 4)
144	chr1:107446943-107447944	0.000218536	2.26343	0.0115525	Serpinb7	24254	Intron (ENSMUST00000086690.5/116872, intron 5 of 7)
145	chr1:107457945-107458946	0.00281326	2.77732	0.0427006	Serpinb7	35256	Distal Intergenic
146	chr1:107474470-107475471	0.00177518	3.39877	0.0334632	Serpinb2	-35952	Distal Intergenic
147	chr1:107481197-107482198	0.000307979	2.22135	0.0138179	Serpinb2	-29225	Distal Intergenic
148	chr1:118420804-118421805	0.00238682	2.22559	0.0390685	Clasp1	1080	Promoter (1-2kb)
149	chr1:118453302-118454303	2.17404e-05	2.97062	0.0040661	2900060B14Rik	4444	Exon (ENSMUST00000104069.1/ENSMUST00000104069.1, exon 1 of 1)
150	chr1:121314494-121315495	0.00128024	1.91555	0.0282924	Insig2	-2080	Promoter (2-3kb)
151	chr1:121461562-121462563	0.000319011	2.44309	0.013977	Ccdc93	-28654	Exon (ENSMUST00000036025.15/70829, exon 9 of 24)
152	chr1:122379487-122380488	0.00158009	3.88496	0.0315402	Gm28590	174342	Distal Intergenic
153	chr1:125470928-125471929	0.000158165	1.15367	0.0100341	Actr3	-35201	Distal Intergenic
154	chr1:125528847-125529848	2.16937e-05	4.9099	0.0040661	Slc35f5	-30747	Distal Intergenic
155	chr1:126829441-126830442	0.000423072	2.50864	0.0159577	Nckap5	39	Promoter (<=1kb)
156	chr1:127500008-127501009	0.00121825	4.03374	0.0275369	Tmem163	0	Promoter (<=1kb)
157	chr1:127512868-127513869	0.000175429	1.63586	0.0104818	Tmem163	-12524	Intron (ENSMUST00000027585.13/72160, intron 5 of 8)
158	chr1:127514108-127515109	0.000516113	2.22162	0.0176201	Tmem163	-13764	Intron (ENSMUST00000027585.13/72160, intron 5 of 8)
159	chr1:127595799-127596800	0.00224951	2.09105	0.0378634	Tmem163	-58369	Intron (ENSMUST00000027585.13/72160, intron 2 of 8)
160	chr1:127665958-127666959	0.000841818	1.94948	0.0228129	Tmem163	11062	Intron (ENSMUST00000027585.13/72160, intron 2 of 8)
161	chr1:127673101-127674102	4.11172e-05	4.6315	0.00539445	Tmem163	3919	Intron (ENSMUST00000027585.13/72160, intron 1 of 8)
162	chr1:127679477-127680478	0.00219863	2.64428	0.0374222	Tmem163	0	Promoter (<=1kb)
163	chr1:128076874-128077875	0.00138842	1.58144	0.0296017	Zranb3	24579	Intron (ENSMUST00000086614.11/226409, intron 2 of 20)
164	chr1:128274608-128275609	5.59166e-05	1.79616	0.00608773	Ubxn4	0	Promoter (<=1kb)
165	chr1:128704758-128705759	0.00201741	1.31486	0.0357459	Cxcr4	-112465	Distal Intergenic
166	chr1:128721175-128722176	0.00091386	1.50165	0.0237453	Cxcr4	-128882	Distal Intergenic
167	chr1:129041785-129042786	0.00255566	2.8779	0.0405913	Thsd7b	-230516	Distal Intergenic
168	chr1:130439377-130440378	0.00100235	2.48496	0.0248503	Cd55	8471	3' UTR
169	chr1:130547702-130548703	7.82378e-05	1.79935	0.00716574	Zp3r	80909	Intron (ENSMUST00000125681.1/ENSMUST00000125681.1, intron 4 of 4)
170	chr1:130548901-130549902	0.000825607	1.03785	0.0226125	Zp3r	79710	Intron (ENSMUST00000125681.1/ENSMUST00000125681.1, intron 4 of 4)
171	chr1:130820186-130821187	0.000711896	1.56928	0.0208339	Pigr	-5497	Exon (ENSMUST00000122968.1/ENSMUST00000122968.1, exon 1 of 3)
172	chr1:130850165-130851166	0.000797838	2.18251	0.022255	Fcmr	-14503	3' UTR
173	chr1:130863985-130864986	0.000157925	2.04609	0.0100341	Fcmr	-683	Promoter (<=1kb)
174	chr1:130865171-130866172	0.00134634	3.55338	0.0290701	Fcmr	0	Promoter (<=1kb)
175	chr1:130878016-130879017	4.24992e-05	2.64378	0.00545428	Fcmr	0	Promoter (<=1kb)
176	chr1:131110112-131111113	0.000417391	1.82509	0.0158449	Mapkapk2	-12286	Distal Intergenic
177	chr1:131481117-131482118	0.00195765	1.82308	0.035211	Srgap2	22248	Intron (ENSMUST00000097588.8/14270, intron 2 of 22)
178	chr1:132310822-132311823	0.000129396	2.20635	0.0091651	Nuak2	-4303	Distal Intergenic
179	chr1:132343483-132344484	0.00301525	1.09359	0.0442654	Nuak2	15887	Exon (ENSMUST00000189288.1/ENSMUST00000189288.1, exon 3 of 3)
180	chr1:133012091-133013092	0.000595449	1.20292	0.0191652	Mdm4	5766	Exon (ENSMUST00000186617.6/17248, exon 3 of 11)
181	chr1:133029546-133030547	0.000540866	1.14724	0.0180845	Mdm4	14	Promoter (<=1kb)
182	chr1:133035292-133036293	0.000828925	2.26236	0.0226534	Mdm4	-4731	Distal Intergenic
183	chr1:133052722-133053723	0.000603063	2.26443	0.0192484	Pik3c2b	6710	Intron (ENSMUST00000153707.7/240752, intron 1 of 1)
184	chr1:133073021-133074022	0.000145668	1.22845	0.0096058	Pik3c2b	27009	Intron (ENSMUST00000124934.7/240752, intron 5 of 11)
185	chr1:133082805-133083806	0.00123652	1.72688	0.0277315	Pik3c2b	36793	Intron (ENSMUST00000077730.6/240752, intron 12 of 32)
186	chr1:133084004-133085005	0.000141823	3.03113	0.00956546	Pik3c2b	37992	Exon (ENSMUST00000077730.6/240752, exon 13 of 33)
187	chr1:133694655-133695656	0.000120421	1.75629	0.00881965	Lax1	-4547	Distal Intergenic
188	chr1:134151349-134152350	0.00176816	2.293	0.0333935	Chit1	12703	3' UTR
189	chr1:134196056-134197057	0.00090007	3.49921	0.0235565	Mybph	2599	Promoter (2-3kb)
190	chr1:134301020-134302021	0.000120349	2.23279	0.00881965	Ppfia4	2787	Promoter (2-3kb)
191	chr1:134651319-134652320	0.00214919	1.94727	0.0369743	Syt2	4638	Intron (ENSMUST00000187725.6/20980, intron 1 of 2)
192	chr1:134852956-134853957	0.000169272	2.64069	0.0103306	Ppp1r12b	-6536	Intron (ENSMUST00000045665.12/329251, intron 13 of 23)
193	chr1:136118609-136119610	0.00251446	1.95811	0.0401994	Cacna1s	1353	Promoter (1-2kb)
194	chr1:137864972-137865973	0.000241377	2.43042	0.0121242	Mir181a-1	-100482	Distal Intergenic
195	chr1:137917073-137918074	0.00239211	1.17631	0.0391244	Mir181a-1	-48381	Exon (ENSMUST00000182971.1/ENSMUST00000182971.1, exon 2 of 2)
196	chr1:137922404-137923405	0.00377941	2.09494	0.049989	Mir181a-1	-43050	Intron (ENSMUST00000182127.1/ENSMUST00000182127.1, intron 1 of 2)
197	chr1:138069343-138070344	0.00125404	1.16627	0.0279452	Ptprc	46097	Intron (ENSMUST00000112036.4/19264, intron 22 of 25)
198	chr1:138219890-138220891	0.000543748	1.67039	0.0181592	Ptprc	-44182	Distal Intergenic
199	chr1:138246657-138247658	0.00292505	1.82927	0.0435589	Atp6v1g3	-26080	Distal Intergenic
200	chr1:138267390-138268391	0.00203421	1.76766	0.0359268	Atp6v1g3	-5347	Distal Intergenic
201	chr1:138384154-138385155	0.00159246	1.82152	0.0316824	Atp6v1g3	110416	Distal Intergenic
202	chr1:138463762-138464763	0.00266364	2.79925	0.0414694	Nek7	154911	Distal Intergenic
203	chr1:138608074-138609075	0.00212606	1.25846	0.036763	Nek7	10599	Intron (ENSMUST00000186017.6/59125, intron 1 of 9)
204	chr1:138614183-138615184	0.0012229	1.86271	0.0275974	Nek7	4490	Intron (ENSMUST00000186017.6/59125, intron 1 of 9)
205	chr1:138975592-138976593	0.00172898	1.45202	0.0330642	4930596I21Rik	-1063	Promoter (1-2kb)
206	chr1:139407980-139408981	0.00255298	3.55244	0.0405661	Gm34816	0	Promoter (<=1kb)
207	chr1:144173430-144174431	0.000476818	2.61249	0.0169562	Rgs13	2844	Promoter (2-3kb)
208	chr1:144178041-144179042	2.56985e-05	2.44247	0.00438406	Rgs13	-669	Promoter (<=1kb)
209	chr1:144184738-144185739	9.14832e-05	2.13786	0.00775018	Rgs13	-7366	Distal Intergenic
210	chr1:147397522-147398523	0.00282239	1.6435	0.0427874	Brinp3	899784	Distal Intergenic
211	chr1:149923458-149924459	3.69723e-05	3.63309	0.00514628	Pla2g4a	-1019	Promoter (1-2kb)
212	chr1:150387266-150388267	0.00195896	1.78487	0.0352232	Odr4	4452	Exon (ENSMUST00000140112.1/226499, exon 3 of 3)
213	chr1:152749223-152750224	0.00291211	3.22889	0.0434565	Apobec4	-327	Promoter (<=1kb)
214	chr1:152797862-152798863	0.0012647	1.50265	0.0280988	Ncf2	-1331	Promoter (1-2kb)
215	chr1:152804560-152805561	0.000353004	2.22405	0.0146152	Ncf2	-2276	Promoter (2-3kb)
216	chr1:152813346-152814347	0.00117216	2.6946	0.026999	Ncf2	2456	Promoter (2-3kb)
217	chr1:152816852-152817853	9.25137e-05	2.33038	0.00775528	Ncf2	5962	Exon (ENSMUST00000186568.6/17970, exon 4 of 16)
218	chr1:153287727-153288728	8.50872e-05	1.52624	0.00755131	Lamc1	-37266	Intron (ENSMUST00000027752.14/226519, intron 1 of 27)
219	chr1:153414744-153415745	0.000126195	1.54543	0.00903528	E330020D12Rik	-511	Promoter (<=1kb)
220	chr1:153488862-153489863	6.98248e-05	1.61608	0.00678902	Dhx9	-1202	Promoter (1-2kb)
221	chr1:154617662-154618663	0.000630901	2.48733	0.0196342	Cacna1e	107257	Intron (ENSMUST00000187541.6/12290, intron 6 of 46)
222	chr1:154816510-154817511	5.53442e-05	2.18492	0.00606029	Cacna1e	0	Promoter (<=1kb)
223	chr1:154822824-154823825	0.000621803	5.30783	0.0195741	Cacna1e	-5883	Intron (ENSMUST00000211821.1/12290, intron 1 of 46)
224	chr1:154833742-154834743	0.00138093	3.00763	0.0295475	Cacna1e	-16801	Intron (ENSMUST00000211821.1/12290, intron 1 of 46)
225	chr1:154840834-154841835	2.82912e-05	3.14479	0.00465603	Cacna1e	22232	Intron (ENSMUST00000211821.1/12290, intron 1 of 46)
226	chr1:154850576-154851577	0.000314629	3.33288	0.0139337	Cacna1e	12490	Intron (ENSMUST00000211821.1/12290, intron 1 of 46)
227	chr1:154872235-154873236	0.00142313	2.47113	0.0300022	Cacna1e	-8168	Intron (ENSMUST00000188321.1/12290, intron 1 of 3)
228	chr1:154883945-154884946	0.0037168	1.78088	0.0495132	Cacna1e	0	Promoter (<=1kb)
229	chr1:155061764-155062765	0.00301409	1.41242	0.0442605	Gm9530	20501	Distal Intergenic
230	chr1:155070412-155071413	2.06284e-05	2.31166	0.00396265	Gm9530	11853	Intron (ENSMUST00000181160.2/671336, intron 3 of 6)
231	chr1:155090948-155091949	0.00299006	1.39513	0.0440523	Gm9530	-7682	Distal Intergenic
232	chr1:155474728-155475729	0.00191273	2.94995	0.0347663	Gm5532	51382	Distal Intergenic
233	chr1:155483286-155484287	0.000826302	2.36185	0.0226139	Gm5532	42824	Distal Intergenic
234	chr1:156033902-156034903	0.00264883	2.02799	0.0413639	Tor1aip1	0	Promoter (<=1kb)
235	chr1:156437030-156438031	0.000205576	1.83889	0.0112379	Soat1	-4011	Exon (ENSMUST00000189661.6/20652, exon 11 of 16)
236	chr1:156910706-156911707	0.000158146	1.41373	0.0100341	Ralgps2	27074	Intron (ENSMUST00000172057.7/78255, intron 1 of 18)
237	chr1:156917141-156918142	0.000852883	1.20145	0.0229526	Ralgps2	20639	Intron (ENSMUST00000172057.7/78255, intron 1 of 18)
238	chr1:156989904-156990905	0.000204519	1.69233	0.0112034	Ralgps2	-50278	Intron (ENSMUST00000190681.1/ENSMUST00000190681.1, intron 2 of 2)
239	chr1:156993949-156994950	0.000301084	2.80355	0.013636	Ralgps2	-54323	Intron (ENSMUST00000190681.1/ENSMUST00000190681.1, intron 2 of 2)
240	chr1:156996085-156997086	0.000311229	1.49945	0.0138765	Ralgps2	-56459	Intron (ENSMUST00000190681.1/ENSMUST00000190681.1, intron 2 of 2)
241	chr1:157002777-157003778	0.00113248	2.4285	0.0264739	Ralgps2	-63151	Intron (ENSMUST00000190681.1/ENSMUST00000190681.1, intron 2 of 2)
242	chr1:157015951-157016952	5.81482e-05	1.97145	0.00619957	Ralgps2	-76325	Intron (ENSMUST00000190681.1/ENSMUST00000190681.1, intron 2 of 2)
243	chr1:157027468-157028469	0.0016554	2.22348	0.0322524	Tex35	79919	Intron (ENSMUST00000190681.1/ENSMUST00000190681.1, intron 2 of 2)
244	chr1:157047747-157048748	0.00188459	2.18329	0.0345126	Tex35	59640	Intron (ENSMUST00000190681.1/ENSMUST00000190681.1, intron 1 of 2)
245	chr1:157082394-157083395	3.12671e-05	2.2005	0.00475162	Tex35	24993	Distal Intergenic
246	chr1:157549523-157550524	0.00344969	2.15614	0.0474777	Sec16b	11472	Intron (ENSMUST00000086130.8/89867, intron 14 of 27)
247	chr1:159225120-159226121	0.000378966	2.34263	0.0151012	Cop1	-6199	Distal Intergenic
248	chr1:159991563-159992564	0.000335637	1.48102	0.0142703	4930523C07Rik	-51820	Distal Intergenic
249	chr1:160024790-160025791	9.37255e-06	1.39548	0.00293571	4930523C07Rik	-18593	Distal Intergenic
250	chr1:160233512-160234513	3.35774e-05	2.16833	0.004912	Rabgap1l	-1645	Promoter (1-2kb)
251	chr1:161139120-161140121	0.000522655	1.67951	0.01776	Ankrd45	-2570	Promoter (2-3kb)
252	chr1:161499869-161500870	0.000147118	2.34957	0.00964509	Tnfsf18	5214	Exon (ENSMUST00000086084.1/240873, exon 2 of 3)
253	chr1:161519816-161520817	0.00145767	2.42561	0.0302447	Tnfsf18	25161	Distal Intergenic
254	chr1:161798602-161799603	4.48931e-05	1.26812	0.00557606	Fasl	-10107	Distal Intergenic
255	chr1:161897049-161898050	0.00115114	1.85763	0.0266995	Suco	-20367	Intron (ENSMUST00000193561.5/ENSMUST00000193561.5, intron 3 of 3)
256	chr1:161921703-161922704	0.000893814	1.50201	0.0234934	Suco	-45021	Distal Intergenic
257	chr1:161962693-161963694	0.00354339	2.04593	0.048203	4930558K02Rik	5454	Intron (ENSMUST00000162676.1/75368, intron 3 of 6)
258	chr1:165588930-165589931	0.00250075	2.0988	0.0400661	Mpzl1	15822	Distal Intergenic
259	chr1:165911768-165912769	0.000853203	3.92586	0.0229526	Pou2f1	514	Promoter (<=1kb)
260	chr1:165927646-165928647	0.000310003	1.86832	0.0138477	Pou2f1	6253	Intron (ENSMUST00000111427.8/18986, intron 2 of 16)
261	chr1:165934678-165935679	6.38834e-06	2.24759	0.00244002	Pou2f1	0	Promoter (<=1kb)
262	chr1:166346334-166347335	0.00284171	2.60371	0.0429291	Tada1	-31762	Distal Intergenic
263	chr1:170705692-170706693	9.27465e-05	2.82993	0.00776898	Olfml2b	61160	3' UTR
264	chr1:170762633-170763634	0.00290356	3.11339	0.0433658	Atf6	104137	Intron (ENSMUST00000027974.6/226641, intron 14 of 15)
265	chr1:170795436-170796437	0.00288505	2.89933	0.0432776	Atf6	71334	Intron (ENSMUST00000027974.6/226641, intron 10 of 15)
266	chr1:170908083-170909084	0.00200136	1.75108	0.0356137	Fcrlb	3857	Exon (ENSMUST00000094337.1/435653, exon 4 of 6)
267	chr1:170924201-170925202	0.00134688	1.72434	0.0290761	Fcrla	-1802	Promoter (1-2kb)
268	chr1:170927100-170928101	0.000687154	2.6179	0.0204903	Fcrla	0	Promoter (<=1kb)
269	chr1:170928167-170929168	2.4759e-05	2.10204	0.00431068	Fcrla	-584	Promoter (<=1kb)
270	chr1:170934109-170935110	0.00141171	3.46087	0.0298538	Fcrla	-6526	Distal Intergenic
271	chr1:170975617-170976618	0.00323078	1.52857	0.0459766	Fcgr2b	0	Promoter (<=1kb)
272	chr1:170982032-170983033	9.43971e-05	4.73963	0.00783104	Fcgr2b	-5485	Exon (ENSMUST00000194503.1/ENSMUST00000194503.1, exon 1 of 3)
273	chr1:170988376-170989377	7.37204e-05	2.24441	0.00696966	Fcgr2b	-11829	Distal Intergenic
274	chr1:171540803-171541804	0.000354377	2.20087	0.0146558	Itln1	-5509	Exon (ENSMUST00000195218.1/ENSMUST00000195218.1, exon 1 of 1)
275	chr1:171748085-171749086	0.000143157	2.26658	0.00958725	Slamf1	-18041	Distal Intergenic
276	chr1:171800431-171801432	0.000601426	1.64439	0.0192377	Slamf1	33276	3' UTR
277	chr1:171820942-171821943	0.00182108	1.87741	0.0339155	Cd84	-17754	Distal Intergenic
278	chr1:171915783-171916784	0.00142409	1.26195	0.0300022	Slamf6	-731	Promoter (<=1kb)
279	chr1:171954772-171955773	0.000699244	1.7431	0.0206591	Slamf6	12143	Distal Intergenic
280	chr1:172418588-172419589	0.000187792	2.33767	0.0107752	Pigm	42042	Distal Intergenic
281	chr1:172433543-172434544	0.00160933	1.3986	0.0317751	Slamf9	-40814	Distal Intergenic
282	chr1:172474753-172475754	4.41776e-06	2.7622	0.0021684	Slamf9	0	Promoter (<=1kb)
283	chr1:172550266-172551267	0.000171181	1.97224	0.010372	4933439K11Rik	0	Promoter (<=1kb)
284	chr1:173977343-173978344	0.000332982	1.7963	0.014223	Ifi202b	4400	5' UTR
285	chr1:174049106-174050107	0.000546176	2.47	0.0181901	Or10aa3	-268	Promoter (<=1kb)
286	chr1:174050739-174051740	0.000815516	3.33439	0.0224791	Or10aa3	364	Promoter (<=1kb)
287	chr1:174141093-174142094	6.74937e-05	2.76387	0.00673199	Or6k4	4347	Intron (ENSMUST00000218625.1/ENSMUST00000218625.1, intron 1 of 1)
288	chr1:175524614-175525615	0.000368896	2.3801	0.0148863	Rgs7	-32114	Distal Intergenic
289	chr1:175631426-175632427	0.000829582	1.88559	0.0226639	Kmo	0	Promoter (<=1kb)
290	chr1:175643706-175644707	0.000754372	1.90409	0.0215749	Kmo	11467	Intron (ENSMUST00000140474.7/98256, intron 5 of 13)
291	chr1:175659575-175660576	1.53006e-06	2.47609	0.00170229	Kmo	27336	3' UTR
292	chr1:176732588-176733589	9.57983e-06	2.55101	0.0029453	Cep170	16571	Distal Intergenic
293	chr1:176863474-176864475	0.00107471	2.59655	0.0257321	Sdccag8	48814	3' UTR
294	chr1:176912831-176913832	0.0033226	4.39086	0.046561	Sdccag8	-84177	Intron (ENSMUST00000133305.7/76816, intron 13 of 16)
295	chr1:176980622-176981623	0.000313779	1.39676	0.0139126	Sdccag8	-16386	Intron (ENSMUST00000027785.14/76816, intron 16 of 17)
296	chr1:176986046-176987047	0.000123757	1.98712	0.00894111	Sdccag8	-10962	Intron (ENSMUST00000027785.14/76816, intron 16 of 17)
297	chr1:176996365-176997366	0.000664537	1.18385	0.0201761	Sdccag8	-643	Promoter (<=1kb)
298	chr1:176998787-176999788	0.00352771	1.91995	0.0480772	Sdccag8	778	Promoter (<=1kb)
299	chr1:177087710-177088711	0.00296875	3.47752	0.0439116	Sdccag8	89701	Intron (ENSMUST00000019843.14/23797, intron 5 of 12)
300	chr1:177188418-177189419	0.00343845	1.21725	0.0473853	Akt3	59348	Intron (ENSMUST00000019843.14/23797, intron 1 of 12)
301	chr1:177262674-177263675	0.00243303	1.52481	0.0394973	Akt3	-4471	Distal Intergenic
302	chr1:177281574-177282575	0.00298831	3.75457	0.0440323	Akt3	-23371	Distal Intergenic
303	chr1:177321665-177322666	0.00224959	1.88258	0.0378634	Akt3	-63462	Distal Intergenic
304	chr1:177345214-177346215	0.00111995	1.49871	0.0263487	Akt3	-87011	Distal Intergenic
305	chr1:177466733-177467734	6.87811e-06	2.79747	0.00254867	Zbtb18	20912	Exon (ENSMUST00000193447.1/ENSMUST00000193447.1, exon 1 of 2)
306	chr1:178185500-178186501	0.00249821	1.21133	0.0400483	Desi2	-916	Promoter (<=1kb)
307	chr1:179434469-179435470	0.00291274	2.11724	0.0434565	Smyd3	-29050	Intron (ENSMUST00000128302.7/69726, intron 1 of 11)
308	chr1:180107012-180108013	0.00323768	2.52968	0.0460246	Cdc42bpa	0	Promoter (<=1kb)
309	chr1:180180551-180181552	0.000443771	2.56616	0.0163675	Coq8a	545	Promoter (<=1kb)
310	chr1:180199223-180200224	0.000184646	1.77984	0.0106956	Coq8a	0	Promoter (<=1kb)
311	chr1:180510559-180511560	0.000688369	1.5766	0.0205101	Stum	-27055	Exon (ENSMUST00000194222.1/ENSMUST00000194222.1, exon 3 of 4)
312	chr1:180517339-180518340	0.00147353	2.14261	0.0304035	Stum	-33835	Intron (ENSMUST00000194222.1/ENSMUST00000194222.1, intron 1 of 3)
313	chr1:180528041-180529042	0.000591713	1.96499	0.0190911	Parp1	-39882	Distal Intergenic
314	chr1:180541099-180542100	0.00093406	1.70327	0.0240247	Parp1	-26824	Distal Intergenic
315	chr1:180545964-180546965	2.13443e-05	3.06354	0.00404172	Parp1	-21959	Distal Intergenic
316	chr1:180547642-180548643	0.00237108	1.75691	0.0389419	Parp1	-20281	Distal Intergenic
317	chr1:180587400-180588401	0.000233865	2.62705	0.0119289	Mir6904	199	Promoter (<=1kb)
318	chr1:180601450-180602451	0.00254301	1.74617	0.0404766	Parp1	2462	Promoter (2-3kb)
319	chr1:180821994-180822995	0.00257872	1.52245	0.0408185	H3f3a	-8051	Distal Intergenic
320	chr1:180823021-180824022	0.00159914	1.77787	0.0317308	H3f3a	-9078	Distal Intergenic
321	chr1:180873749-180874750	0.00100806	3.68609	0.024909	Sde2	11649	Distal Intergenic
322	chr1:180884081-180885082	0.000691554	1.59415	0.0205722	Lefty2	-8026	Distal Intergenic
323	chr1:180922007-180923008	0.0025665	1.11812	0.040695	Lefty1	-12014	Distal Intergenic
324	chr1:181169792-181170793	0.000649705	1.24559	0.0199258	Wdr26	12946	Distal Intergenic
325	chr1:181236961-181237962	0.00176285	1.38263	0.0333492	Wdr26	-24960	Distal Intergenic
326	chr1:181847005-181848006	0.000677852	1.25145	0.020339	Lbr	-3959	Distal Intergenic
327	chr1:181921465-181922466	0.00100789	1.31646	0.024909	Enah	1298	Promoter (1-2kb)
328	chr1:182150242-182151243	0.000181672	2.94822	0.0106168	Vmn1r1	6855	Distal Intergenic
329	chr1:182461038-182462039	0.000939192	1.87313	0.0240957	Trp53bp2	16266	3' UTR
330	chr1:183933385-183934386	0.000512923	3.85304	0.0175702	Dusp10	-78916	Distal Intergenic
331	chr1:183979605-183980606	5.10241e-05	1.08619	0.00583264	Dusp10	-32696	Distal Intergenic
332	chr1:184384201-184385202	0.000665878	2.43078	0.0201851	1700112H15Rik	172489	Intron (ENSMUST00000195070.5/ENSMUST00000195070.5, intron 3 of 4)
333	chr1:187368714-187369715	0.000404644	2.24775	0.0156256	Gpatch2	142534	Intron (ENSMUST00000192285.1/ENSMUST00000192285.1, intron 1 of 1)
334	chr1:187376654-187377655	0.000647431	1.44556	0.0198942	Gpatch2	150474	Exon (ENSMUST00000192285.1/ENSMUST00000192285.1, exon 1 of 2)
335	chr1:187377784-187378785	1.50376e-05	2.35837	0.00355427	Gpatch2	151604	Distal Intergenic
336	chr1:187554462-187555463	0.00096825	4.14396	0.0244324	Esrrg	-53328	Distal Intergenic
337	chr1:187586347-187587348	0.000215932	2.54547	0.011469	Esrrg	-21443	Distal Intergenic
338	chr1:188999500-189000501	0.000911404	2.04277	0.023709	Kctd3	-1784	Promoter (1-2kb)
339	chr1:189040727-189041728	4.48318e-05	4.34671	0.00557464	Kctd3	-32886	Distal Intergenic
340	chr1:189053841-189054842	5.48475e-05	3.09528	0.00603854	Kctd3	-46000	Distal Intergenic
341	chr1:189068671-189069672	0.00140979	2.23437	0.0298341	Kctd3	-60830	Distal Intergenic
342	chr1:189089328-189090329	0.000107741	2.01041	0.00836737	Kctd3	-81487	Distal Intergenic
343	chr1:189110431-189111432	0.00222033	1.53215	0.0376011	Kctd3	-102590	Distal Intergenic
344	chr1:189726058-189727059	0.00268446	2.21771	0.041621	Ptpn14	-1209	Promoter (1-2kb)
345	chr1:189735528-189736529	0.00256045	6.55169	0.0406328	Ptpn14	7253	Intron (ENSMUST00000097442.8/19250, intron 1 of 18)
346	chr1:189741361-189742362	0.00198179	1.717	0.0354288	Ptpn14	13086	Intron (ENSMUST00000097442.8/19250, intron 1 of 18)
347	chr1:189780386-189781387	0.00147556	1.9998	0.030423	Ptpn14	-5249	Intron (ENSMUST00000097442.8/19250, intron 1 of 18)
348	chr1:189798615-189799616	0.00290208	1.14106	0.0433611	Ptpn14	11943	Exon (ENSMUST00000097442.8/19250, exon 3 of 19)
349	chr1:189801006-189802007	5.0991e-05	2.68298	0.00583264	Ptpn14	14334	Intron (ENSMUST00000097442.8/19250, intron 3 of 18)
350	chr1:189824101-189825102	0.00017509	2.90756	0.0104671	Ptpn14	-19941	Exon (ENSMUST00000097442.8/19250, exon 5 of 19)
351	chr1:191110926-191111927	0.000840795	2.42552	0.0228008	Batf3	10449	Distal Intergenic
352	chr1:191193761-191194762	0.00195598	1.71861	0.035198	Atf3	-10421	Intron (ENSMUST00000195117.1/11910, intron 1 of 3)
353	chr1:191249687-191250688	2.24714e-05	2.21848	0.0041294	D730003I15Rik	25233	Exon (ENSMUST00000193444.1/ENSMUST00000193444.1, exon 1 of 1)
354	chr1:191724393-191725394	0.000362365	1.71667	0.0147572	Lpgat1	5872	Intron (ENSMUST00000110855.7/226856, intron 2 of 7)
355	chr1:191756212-191757213	0.000122629	2.75434	0.00890562	Lpgat1	37691	Intron (ENSMUST00000110855.7/226856, intron 4 of 7)
356	chr1:191813029-191814030	1.55346e-05	2.99432	0.00357388	Nek2	-7414	Distal Intergenic
357	chr1:191814035-191815036	6.48153e-06	2.20273	0.00245052	Nek2	-6408	Distal Intergenic
358	chr1:191899282-191900283	3.44442e-05	2.86585	0.00494259	1700034H15Rik	-26	Promoter (<=1kb)
359	chr1:192080749-192081750	0.00137853	2.19802	0.029509	Traf5	10809	Intron (ENSMUST00000085573.11/22033, intron 1 of 11)
360	chr1:192837932-192838933	0.00301986	2.47727	0.044279	A730013G03Rik	-2718	Promoter (2-3kb)
361	chr1:192840866-192841867	0.00107887	2.79821	0.0257986	1700065J18Rik	0	Promoter (<=1kb)
362	chr1:193233922-193234923	0.00174012	1.92042	0.0331561	Hsd11b1	5487	Intron (ENSMUST00000194677.5/16780, intron 1 of 26)
363	chr1:193242640-193243641	3.03075e-05	4.03109	0.00470532	Hsd11b1	0	Promoter (<=1kb)
364	chr1:195176384-195177385	7.92886e-06	2.01713	0.00274714	Cr2	0	Promoter (<=1kb)
365	chr1:195184393-195185394	0.00190079	2.60479	0.0346448	Cr2	-7677	Distal Intergenic
366	chr1:195196901-195197902	0.00152592	1.8868	0.0310662	Cr2	-20185	Distal Intergenic
367	chr1:195201333-195202334	1.87591e-06	3.87452	0.00179431	Cr2	-24617	Distal Intergenic
368	chr1:195232313-195233314	0.0023388	2.95936	0.0386728	Cr2	-55597	Distal Intergenic
369	chr1:195234170-195235171	0.00165	2.14971	0.0322032	Cr2	-57454	Distal Intergenic
370	chr1:195307545-195308546	0.00186748	3.30836	0.0344019	Cr2	-130829	Distal Intergenic
371	chr10:4415586-4416587	0.00102662	2.85668	0.0251566	Gm5512	-1841	Promoter (1-2kb)
372	chr10:4430142-4431143	0.00264873	1.03667	0.0413639	Rmnd1	1152	Promoter (1-2kb)
373	chr10:7841485-7842486	0.00062464	2.01191	0.0195741	Mir5104	5104	Intron (ENSMUST00000039484.5/237256, intron 2 of 5)
374	chr10:8952618-8953619	0.000377603	1.77201	0.0150768	Sash1	-66548	Intron (ENSMUST00000213841.1/ENSMUST00000213841.1, intron 1 of 1)
375	chr10:8973634-8974635	0.00324044	1.70374	0.0460438	Sash1	-87564	Distal Intergenic
376	chr10:13946205-13947206	0.00352798	1.24357	0.0480772	Hivep2	-18869	Distal Intergenic
377	chr10:16088511-16089512	0.00160121	1.84875	0.0317494	C330004P14Rik	296734	Distal Intergenic
378	chr10:17347263-17348264	0.000469499	1.04229	0.016835	Gm20125	-251456	Distal Intergenic
379	chr10:17415901-17416902	0.00239182	3.10191	0.0391244	Cited2	-306316	Distal Intergenic
380	chr10:17417864-17418865	0.000996582	2.38071	0.0247566	Cited2	-304353	Distal Intergenic
381	chr10:17484629-17485630	6.69138e-05	1.59288	0.00669803	Cited2	-237588	Distal Intergenic
382	chr10:17662966-17663967	0.000281435	1.73252	0.0132002	Cited2	-59251	Distal Intergenic
383	chr10:17677360-17678361	0.00338056	2.68287	0.0469867	Cited2	-44857	Distal Intergenic
384	chr10:17919835-17920836	0.000442531	1.25658	0.0163608	Heca	-4613	Intron (ENSMUST00000037879.7/380629, intron 1 of 3)
385	chr10:19033400-19034401	0.00348913	2.06379	0.047735	Tnfaip3	-17743	Distal Intergenic
386	chr10:19659770-19660771	2.27662e-05	2.40508	0.00413601	Il22ra2	37772	Exon (ENSMUST00000052806.7/ENSMUST00000052806.7, exon 3 of 4)
387	chr10:19660899-19661900	0.000624894	2.08731	0.0195741	Il22ra2	38901	Distal Intergenic
388	chr10:19913573-19914574	0.00241017	2.13324	0.0392899	Pex7	-5884	Distal Intergenic
389	chr10:19978565-19979566	0.00220395	2.29416	0.0374615	Map3k5	27510	Intron (ENSMUST00000095806.9/26408, intron 1 of 29)
390	chr10:19991441-19992442	0.00146178	1.36931	0.0302831	Map3k5	40386	Intron (ENSMUST00000095806.9/26408, intron 1 of 29)
391	chr10:19999366-20000367	0.00338295	1.00588	0.0469889	Map3k5	48311	Intron (ENSMUST00000095806.9/26408, intron 1 of 29)
392	chr10:20036483-20037484	0.000977894	1.2689	0.024506	Map3k5	-62041	Intron (ENSMUST00000095806.9/26408, intron 7 of 29)
393	chr10:20395564-20396565	0.00190932	1.82951	0.0347429	Mtfr2	47557	Distal Intergenic
394	chr10:20397909-20398910	0.000934453	2.74997	0.0240293	Mtfr2	49902	3' UTR
395	chr10:20517883-20518884	6.54142e-05	1.39984	0.00662495	Pde7b	29444	Exon (ENSMUST00000097355.3/ENSMUST00000097355.3, exon 1 of 2)
396	chr10:21112835-21113836	3.52761e-06	2.84737	0.00198486	Myb	42809	Distal Intergenic
397	chr10:22270618-22271619	0.00212222	4.75021	0.0367408	H60b	-1727	Promoter (1-2kb)
398	chr10:24159950-24160951	0.000936893	2.45475	0.0240589	Stx7	7503	Intron (ENSMUST00000020174.6/53331, intron 2 of 9)
399	chr10:25160475-25161476	0.00176801	4.19341	0.0333935	Akap7	38682	Distal Intergenic
400	chr10:25366469-25367470	0.00244263	1.47087	0.0395883	Epb41l2	6613	Intron (ENSMUST00000053748.15/13822, intron 1 of 19)
401	chr10:25395243-25396244	0.00349364	4.25395	0.0477908	Epb41l2	-2415	Promoter (2-3kb)
402	chr10:25443222-25444223	4.93419e-05	2.57416	0.00574357	Epb41l2	1611	Promoter (1-2kb)
403	chr10:26780220-26781221	9.62023e-05	2.46818	0.00790851	Arhgap18	7743	Intron (ENSMUST00000176060.7/73910, intron 1 of 4)
404	chr10:30778376-30779377	0.00342751	1.90778	0.0473458	Ncoa7	-6435	Intron (ENSMUST00000068567.4/211329, intron 1 of 15)
405	chr10:33930724-33931725	0.00154374	3.69848	0.0311675	Zup1	1615	Promoter (1-2kb)
406	chr10:34185275-34186276	0.000634116	1.85572	0.0196823	Dse	-9030	Intron (ENSMUST00000048010.8/212898, intron 1 of 5)
407	chr10:37136839-37137840	0.00177318	1.73539	0.0334466	Marcks	1080	Promoter (1-2kb)
408	chr10:37138684-37139685	0.000664176	1.02354	0.0201706	Marcks	0	Promoter (<=1kb)
409	chr10:37189825-37190826	0.000215775	2.00365	0.0114661	Marcks	-50905	Distal Intergenic
410	chr10:37249167-37250168	2.5829e-05	2.16763	0.00438626	Marcks	-110247	Distal Intergenic
411	chr10:37289560-37290561	3.25778e-05	3.16923	0.00482475	Marcks	-150640	Distal Intergenic
412	chr10:37320845-37321846	0.00107735	1.8417	0.0257728	Marcks	-181925	Distal Intergenic
413	chr10:37330118-37331119	0.00108765	1.40134	0.0259355	Marcks	-191198	Distal Intergenic
414	chr10:37337798-37338799	0.000243037	2.23999	0.0121639	Marcks	-198878	Exon (ENSMUST00000181602.1/ENSMUST00000181602.1, exon 2 of 3)
415	chr10:37352708-37353709	0.000479333	3.03043	0.0169886	Marcks	-213788	Intron (ENSMUST00000181602.1/ENSMUST00000181602.1, intron 2 of 2)
416	chr10:37530371-37531372	0.000455544	3.24064	0.0166042	Marcks	-391451	Distal Intergenic
417	chr10:37544912-37545913	3.06452e-05	2.41757	0.00472733	Marcks	-405992	Distal Intergenic
418	chr10:37561387-37562388	0.00275649	2.21262	0.0423158	Marcks	-422467	Distal Intergenic
419	chr10:37563394-37564395	0.00067413	3.22283	0.0202872	Marcks	-424474	Distal Intergenic
420	chr10:37811468-37812469	0.00293566	6.22737	0.0436588	4930591E09Rik	-363311	Distal Intergenic
421	chr10:38623072-38624073	1.43168e-05	4.37138	0.00352134	Rfpl4b	197706	Distal Intergenic
422	chr10:39266018-39267019	0.00155511	1.73984	0.0313292	Fyn	-101836	Distal Intergenic
423	chr10:39412993-39413994	0.000507405	1.66461	0.0175206	Fyn	-6015	Intron (ENSMUST00000148152.7/14360, intron 2 of 4)
424	chr10:39611780-39612781	0.00150813	1.1436	0.0308777	Traf3ip2	-153	Promoter (<=1kb)
425	chr10:39686475-39687476	1.67722e-05	2.99709	0.00366601	Traf3ip2	35920	Intron (ENSMUST00000129191.7/327744, intron 1 of 3)
426	chr10:40394129-40395130	0.00208426	2.61772	0.0363717	Cdk19	44603	Exon (ENSMUST00000216736.1/78334, exon 2 of 12)
427	chr10:40447785-40448786	0.00166108	1.48085	0.0322917	Cdk19	98259	Intron (ENSMUST00000216736.1/78334, intron 4 of 11)
428	chr10:41567092-41568093	0.00104641	4.3442	0.0253837	5730435O14Rik	0	Promoter (<=1kb)
429	chr10:41602394-41603395	0.0016668	1.15375	0.0323114	Ccdc162	3200	Intron (ENSMUST00000219054.1/75973, intron 2 of 20)
430	chr10:41962506-41963507	0.000119973	2.595	0.00881568	Armc2	12615	Intron (ENSMUST00000160262.8/213402, intron 10 of 17)
431	chr10:42436622-42437623	5.27981e-05	2.27264	0.00592918	Afg1l	-11314	Intron (ENSMUST00000151747.7/215951, intron 1 of 10)
432	chr10:43372207-43373208	0.000128625	2.38154	0.00912782	Pdss2	-20713	Exon (ENSMUST00000160823.7/71365, exon 4 of 8)
433	chr10:43525928-43526929	0.00062512	1.94841	0.0195741	Mtres1	-85	Promoter (<=1kb)
434	chr10:43578592-43579593	0.000285598	1.16927	0.0132675	Cd24a	0	Promoter (<=1kb)
435	chr10:43640861-43641862	0.000815169	1.64893	0.0224751	F930017D23Rik	17114	Intron (ENSMUST00000215599.1/414125, intron 3 of 4)
436	chr10:43705923-43706924	8.79363e-05	2.32489	0.00766436	1700027J07Rik	-38885	Exon (ENSMUST00000215599.1/414125, exon 5 of 5)
437	chr10:43721507-43722508	0.00200408	1.72368	0.0356337	1700027J07Rik	-23301	Distal Intergenic
438	chr10:43727278-43728279	0.00194333	2.39379	0.0350672	1700027J07Rik	-17530	Distal Intergenic
439	chr10:43751749-43752750	0.000132188	2.00049	0.00928646	1700027J07Rik	5591	Exon (ENSMUST00000217501.1/69443, exon 3 of 3)
440	chr10:43756797-43757798	0.000128117	1.31718	0.00911616	1700027J07Rik	10639	Exon (ENSMUST00000213330.1/69443, exon 2 of 2)
441	chr10:43761689-43762690	0.00106916	2.04926	0.0256761	1700027J07Rik	15531	Intron (ENSMUST00000215747.1/69443, intron 1 of 3)
442	chr10:43814955-43815956	0.000137342	1.96862	0.00940622	4933404K13Rik	-8244	Distal Intergenic
443	chr10:43818212-43819213	6.44256e-06	2.21199	0.00245052	4933404K13Rik	-4987	Distal Intergenic
444	chr10:43823763-43824764	0.00343859	1.74336	0.0473853	4933404K13Rik	0	Promoter (<=1kb)
445	chr10:43826562-43827563	0.000128737	3.11078	0.0090725	4933404K13Rik	0	Promoter (<=1kb)
446	chr10:43830009-43831010	0.00055001	2.4603	0.0182669	4933404K13Rik	3429	Exon (ENSMUST00000214651.1/71018, exon 2 of 3)
447	chr10:43873898-43874899	0.00130074	4.12569	0.0284867	Qrsl1	2205	Promoter (2-3kb)
448	chr10:43927465-43928466	0.000356076	1.97076	0.0146881	Rtn4ip1	6430	5' UTR
449	chr10:44338989-44339990	0.000797792	3.19039	0.022255	Mir1929	-19686	Intron (ENSMUST00000039286.4/11793, intron 6 of 7)
450	chr10:44538765-44539766	0.00212358	2.61352	0.0367483	Prdm1	-10264	Distal Intergenic
451	chr10:44631215-44632216	0.000235532	1.76296	0.011954	Prdm1	-102714	Intron (ENSMUST00000217008.1/ENSMUST00000217008.1, intron 2 of 3)
452	chr10:44630141-44631142	1.7626e-05	2.79907	0.00375008	Prdm1	-101640	Intron (ENSMUST00000217008.1/ENSMUST00000217008.1, intron 2 of 3)
453	chr10:44635763-44636764	1.91117e-05	3.93089	0.00386764	Prdm1	-107262	Intron (ENSMUST00000217008.1/ENSMUST00000217008.1, intron 2 of 3)
454	chr10:44638395-44639396	0.000701673	2.72571	0.0206971	Prdm1	-109894	Intron (ENSMUST00000217008.1/ENSMUST00000217008.1, intron 2 of 3)
455	chr10:44649323-44650324	0.00122188	4.09884	0.0275856	Prdm1	-120822	Intron (ENSMUST00000217008.1/ENSMUST00000217008.1, intron 2 of 3)
456	chr10:44676243-44677244	0.000284081	1.66818	0.01323	Prdm1	-147742	Intron (ENSMUST00000217008.1/ENSMUST00000217008.1, intron 2 of 3)
457	chr10:45102895-45103896	0.000198297	2.29192	0.0110724	Prep	35692	Intron (ENSMUST00000099858.3/19072, intron 6 of 14)
458	chr10:51453680-51454681	0.000113939	1.89529	0.00861141	Lilrb4a	-25931	Distal Intergenic
459	chr10:52233033-52234034	0.000869865	1.25295	0.0231284	Dcbld1	0	Promoter (<=1kb)
460	chr10:53880827-53881828	6.58849e-05	1.95187	0.00665456	Man1a	95287	Distal Intergenic
461	chr10:53905514-53906515	8.97002e-05	4.01546	0.00772188	Man1a	70600	3' UTR
462	chr10:53952806-53953807	0.00305755	2.16606	0.0445828	Man1a	23308	Intron (ENSMUST00000003843.15/17155, intron 6 of 12)
463	chr10:53984643-53985644	1.19577e-05	3.02965	0.00324124	Man1a	-7528	Intron (ENSMUST00000003843.15/17155, intron 5 of 12)
464	chr10:54005624-54006625	0.000219672	2.16506	0.0115547	Man1a	-28509	Exon (ENSMUST00000105469.1/17155, exon 6 of 6)
465	chr10:54118914-54119915	8.62115e-06	1.92613	0.00287748	Man1a	-42305	Distal Intergenic
466	chr10:54121344-54122345	0.000221084	3.01646	0.0115899	Man1a	-44735	Distal Intergenic
467	chr10:56132300-56133301	0.000280196	3.1252	0.0131752	Msl3l2	25383	Intron (ENSMUST00000099739.4/544696, intron 20 of 32)
468	chr10:57602681-57603682	2.26377e-05	2.87868	0.00413601	Pkib	-28299	Distal Intergenic
469	chr10:57601635-57602636	0.00353955	2.63256	0.0481774	Pkib	-29345	Exon (ENSMUST00000177147.1/ENSMUST00000177147.1, exon 1 of 1)
470	chr10:57627542-57628543	0.00182834	3.26157	0.0340225	Pkib	-3438	Distal Intergenic
471	chr10:57664401-57665402	0.000891201	2.96875	0.0234837	Pkib	13407	Intron (ENSMUST00000095668.9/18768, intron 2 of 5)
472	chr10:57711474-57712475	0.00119427	1.75225	0.0272758	Pkib	-15506	Intron (ENSMUST00000095668.9/18768, intron 4 of 5)
473	chr10:59288101-59289102	0.00171923	3.37686	0.032985	P4ha1	-34194	Distal Intergenic
474	chr10:60062262-60063263	0.0016295	2.52539	0.0319816	Spock2	-42956	Exon (ENSMUST00000050516.13/69090, exon 8 of 11)
475	chr10:60161983-60162984	0.000677152	2.22418	0.020339	Chst3	25723	Distal Intergenic
476	chr10:60160501-60161502	0.00162404	1.85168	0.0319191	Chst3	27205	Distal Intergenic
477	chr10:60168088-60169089	0.000164215	1.70558	0.0102097	Chst3	19618	Distal Intergenic
478	chr10:60170383-60171384	5.3411e-05	3.77849	0.00596668	Chst3	17323	Distal Intergenic
479	chr10:60191460-60192461	6.44556e-05	1.39191	0.00657547	Chst3	1778	Promoter (1-2kb)
480	chr10:60198857-60199858	0.00091543	2.33466	0.0237751	Chst3	-4618	Intron (ENSMUST00000135158.8/53374, intron 1 of 3)
481	chr10:60205682-60206683	0.000726161	2.38165	0.0210939	Chst3	-11443	Intron (ENSMUST00000135158.8/53374, intron 1 of 3)
482	chr10:60217794-60218795	0.00145956	1.9588	0.0302596	Chst3	465	Promoter (<=1kb)
483	chr10:60219613-60220614	7.72658e-05	3.28531	0.00713486	Chst3	-353	Promoter (<=1kb)
484	chr10:60229929-60230930	0.00122811	1.49097	0.0276576	Chst3	-10669	Distal Intergenic
485	chr10:60260240-60261241	0.00196474	1.75511	0.0352591	Psap	-16386	Distal Intergenic
486	chr10:60283922-60284923	0.00110587	1.97128	0.0261648	Psap	0	Promoter (<=1kb)
487	chr10:60413429-60414430	0.00122404	4.45386	0.0276057	Cdh23	-6976	Exon (ENSMUST00000073242.10/22295, exon 21 of 67)
488	chr10:60416274-60417275	0.00186663	3.03672	0.0343998	Cdh23	-9821	Intron (ENSMUST00000073242.10/22295, intron 20 of 66)
489	chr10:60741086-60742087	0.00308771	1.81331	0.0448589	Slc29a3	10695	Intron (ENSMUST00000117513.7/71279, intron 2 of 5)
490	chr10:60744543-60745544	4.84621e-05	1.67545	0.00569092	Slc29a3	7238	Intron (ENSMUST00000117513.7/71279, intron 2 of 5)
491	chr10:60931471-60932472	0.00188373	3.59756	0.0345126	Pldi	5660	Exon (ENSMUST00000182497.1/ENSMUST00000182497.1, exon 1 of 5)
492	chr10:62189752-62190753	0.000559997	2.88895	0.018435	Tspan15	-847	Promoter (<=1kb)
493	chr10:62194616-62195617	0.000334524	1.81145	0.0142402	Mir7662	-389	Promoter (<=1kb)
494	chr10:66852936-66853937	0.000360727	1.42526	0.0147495	1110002J07Rik	63802	Distal Intergenic
495	chr10:66857040-66858041	1.32019e-06	1.84605	0.00153899	1110002J07Rik	59698	Distal Intergenic
496	chr10:66932292-66933293	0.000783862	1.5206	0.0219857	1110002J07Rik	-12034	Distal Intergenic
497	chr10:66936803-66937804	0.00175529	1.42265	0.0332829	1110002J07Rik	-16545	Distal Intergenic
498	chr10:67065219-67066220	0.00316322	1.402	0.0454844	Jmjd1c	-29905	Intron (ENSMUST00000020023.8/28193, intron 1 of 7)
499	chr10:67311347-67312348	0.000108682	1.89427	0.00840543	Nrbf2	-26042	Intron (ENSMUST00000220398.1/ENSMUST00000220398.1, intron 1 of 4)
500	chr10:67600614-67601615	0.000501474	1.84627	0.0173963	4930563J15Rik	-28655	Distal Intergenic
501	chr10:67672037-67673038	0.000878138	3.27981	0.0232646	4930563J15Rik	-100078	Distal Intergenic
502	chr10:67760326-67761327	0.000355529	2.48793	0.0146872	Zfp365	137680	Distal Intergenic
503	chr10:68164986-68165987	0.0010719	1.91722	0.0257143	Arid5b	-28360	Intron (ENSMUST00000219238.1/71371, intron 4 of 9)
504	chr10:68166372-68167373	0.00162837	2.50577	0.0319763	Arid5b	-29746	Intron (ENSMUST00000219238.1/71371, intron 4 of 9)
505	chr10:68257380-68258381	0.000627643	1.04475	0.0195991	Arid5b	20340	Intron (ENSMUST00000219238.1/71371, intron 2 of 9)
506	chr10:68366235-68367236	0.00227727	2.39977	0.038083	4930545H06Rik	-45093	Distal Intergenic
507	chr10:68370579-68371580	0.000473414	2.40342	0.0168916	4930545H06Rik	-49437	Distal Intergenic
508	chr10:68724038-68725039	0.000154557	3.26284	0.00991598	Tmem26	214	Promoter (<=1kb)
509	chr10:68735282-68736283	0.000627313	2.68583	0.0195991	Tmem26	11458	Intron (ENSMUST00000219392.1/327766, intron 1 of 3)
510	chr10:68844283-68845284	0.00118446	2.19033	0.0271294	Tmem26	120459	Distal Intergenic
511	chr10:69221582-69222583	0.000360648	2.95516	0.0147495	Rhobtb1	2197	Promoter (2-3kb)
512	chr10:69246847-69247848	6.64306e-05	2.12103	0.00668554	Rhobtb1	-17789	Intron (ENSMUST00000167286.7/69288, intron 3 of 4)
513	chr10:69252151-69253152	0.000264847	2.09467	0.0127738	Rhobtb1	-12485	Intron (ENSMUST00000164034.7/69288, intron 4 of 10)
514	chr10:70063659-70064660	0.000622242	2.3534	0.0195741	Ccdc6	-32461	Distal Intergenic
515	chr10:71246620-71247621	1.31251e-05	2.76066	0.00340298	Tfam	-8340	Distal Intergenic
516	chr10:71258304-71259305	0.0026169	1.64231	0.0411205	Ube2d1	-1416	Promoter (1-2kb)
517	chr10:71328149-71329150	0.00329645	2.63009	0.0463568	Cisd1	15804	Distal Intergenic
518	chr10:75060030-75061031	0.00191436	1.7955	0.0347789	Bcr	0	Promoter (<=1kb)
519	chr10:75222429-75223430	0.0003285	1.6423	0.0141401	Specc1l	-6425	Intron (ENSMUST00000218766.1/74392, intron 1 of 15)
520	chr10:75429154-75430155	0.000142197	1.91694	0.00957336	Upb1	973	Promoter (<=1kb)
521	chr10:75977717-75978718	0.00348909	1.55532	0.047735	Gm5134	3631	Exon (ENSMUST00000099577.3/333669, exon 6 of 14)
522	chr10:76542241-76543242	0.00123112	1.88415	0.0276714	Lss	359	Promoter (<=1kb)
523	chr10:78089992-78090993	0.000788833	2.5773	0.0220808	Icosl	16653	Distal Intergenic
524	chr10:78092495-78093496	0.00104073	1.49341	0.025325	Icosl	19156	Distal Intergenic
525	chr10:78105220-78106221	0.00133248	2.4023	0.0288657	Icosl	31881	Distal Intergenic
526	chr10:78110818-78111819	0.00186472	1.40036	0.034385	Icosl	37479	Distal Intergenic
527	chr10:78148744-78149745	0.00180629	1.98893	0.0337406	Gatd3a	17697	Distal Intergenic
528	chr10:78294750-78295751	0.00234628	1.57415	0.0387241	Agpat3	0	Promoter (<=1kb)
529	chr10:80008986-80009987	6.7582e-05	2.88651	0.00673479	Arhgap45	-6666	Exon (ENSMUST00000132517.7/27403, exon 33 of 47)
530	chr10:80105243-80106244	0.001203	1.35355	0.0273915	Sbno2	0	Promoter (<=1kb)
531	chr10:80313218-80314219	0.0024794	2.27778	0.039924	2310011J03Rik	6318	Exon (ENSMUST00000105359.7/23805, exon 15 of 15)
532	chr10:80370952-80371953	0.000456006	1.99534	0.0166043	Plk5	11682	Exon (ENSMUST00000138988.1/ENSMUST00000138988.1, exon 1 of 2)
533	chr10:80380120-80381121	0.00167959	2.06334	0.0324636	Mex3d	6538	3' UTR
534	chr10:80429407-80430408	0.000349246	1.95158	0.0145404	Tcf3	577	Promoter (<=1kb)
535	chr10:80935076-80936077	0.00192073	3.0963	0.0348331	Gadd45b	4264	Distal Intergenic
536	chr10:80942895-80943896	0.000378887	3.18122	0.0151012	Gadd45b	12083	Distal Intergenic
537	chr10:80989126-80990127	0.000222732	2.69246	0.0116261	Gng7	8063	Intron (ENSMUST00000099462.7/14708, intron 2 of 3)
538	chr10:81516965-81517966	0.00336725	1.14045	0.0468906	Gna15	-4326	Intron (ENSMUST00000043709.7/14676, intron 1 of 6)
539	chr10:82814252-82815253	0.000134905	1.64151	0.00937145	1700028I16Rik	2129	Promoter (2-3kb)
540	chr10:82818392-82819393	0.0023643	1.84878	0.0388881	1700028I16Rik	6269	Exon (ENSMUST00000076984.7/70003, exon 4 of 5)
541	chr10:82934589-82935590	0.000312239	1.70084	0.0138767	Txnrd1	47743	Distal Intergenic
542	chr10:82964303-82965304	0.000136557	2.21483	0.00938134	Chst11	-20194	Distal Intergenic
543	chr10:83068221-83069222	0.000661572	2.35654	0.0201243	Chst11	82723	Intron (ENSMUST00000040110.7/58250, intron 1 of 2)
544	chr10:83331696-83332697	0.00217111	1.79288	0.0371673	Slc41a2	2705	Promoter (2-3kb)
545	chr10:83399231-83400232	0.00166106	2.89246	0.0322917	Nopchap1	39010	3' UTR
546	chr10:83914081-83915082	0.000216573	2.3553	0.0114921	1500009L16Rik	176172	Distal Intergenic
547	chr10:84087699-84088700	0.00373507	3.31903	0.0496668	Gm34184	11997	Intron (ENSMUST00000216477.1/102637349, intron 1 of 4)
548	chr10:84109991-84110992	0.00025671	2.17923	0.012539	Gm34184	-9294	Distal Intergenic
549	chr10:84370088-84371089	0.00365522	5.34001	0.0490137	Nuak1	21299	3' UTR
550	chr10:84383678-84384679	0.00378038	2.89555	0.049996	Nuak1	7709	Intron (ENSMUST00000020220.14/77976, intron 4 of 6)
551	chr10:84570771-84571772	0.00109833	2.11504	0.0260856	Tcp11l2	-4854	Distal Intergenic
552	chr10:84646031-84647032	0.0031576	1.19992	0.0454262	Polr3b	6935	Exon (ENSMUST00000077175.6/70428, exon 10 of 28)
553	chr10:85951778-85952779	0.000304614	2.00913	0.0137237	Rtcb	3000	Promoter (2-3kb)
554	chr10:87107236-87108237	0.000608867	2.18523	0.0193192	1700113H08Rik	49190	Intron (ENSMUST00000189456.6/76640, intron 2 of 4)
555	chr10:88420346-88421347	0.000407535	2.32358	0.0156674	Gnptab	-8219	Intron (ENSMUST00000151273.7/432486, intron 6 of 19)
556	chr10:88682709-88683710	2.5558e-05	2.51442	0.00437343	Spic	0	Promoter (<=1kb)
557	chr10:89776782-89777783	0.00347374	3.04393	0.0476468	Uhrf1bp1l	-9417	Intron (ENSMUST00000020112.6/75089, intron 4 of 20)
558	chr10:90990024-90991025	1.41098e-05	2.03581	0.00350834	Apaf1	8694	3' UTR
559	chr10:91027696-91028697	8.30617e-05	2.38053	0.00744237	Apaf1	-27285	Intron (ENSMUST00000159110.7/11783, intron 17 of 26)
560	chr10:91033653-91034654	0.00125656	3.26088	0.0279736	Apaf1	-33242	Intron (ENSMUST00000159110.7/11783, intron 16 of 26)
561	chr10:93291583-93292584	0.000862871	1.10167	0.023052	Elk3	-6608	Intron (ENSMUST00000008542.11/13713, intron 1 of 4)
562	chr10:93353706-93354707	9.56586e-05	2.57318	0.00788891	Gm17745	18313	Distal Intergenic
563	chr10:93398384-93399385	0.00350285	1.81165	0.0478691	Mir7688	-33722	Distal Intergenic
564	chr10:94332996-94333997	0.000581802	3.34961	0.0188999	Tmcc3	20859	Intron (ENSMUST00000147869.1/319880, intron 1 of 1)
565	chr10:94356482-94357483	3.41839e-05	2.45713	0.00493445	Tmcc3	44345	Intron (ENSMUST00000147869.1/319880, intron 1 of 1)
566	chr10:94408379-94409380	0.000646863	2.41129	0.0198908	Tmcc3	96242	Exon (ENSMUST00000155180.1/ENSMUST00000155180.1, exon 1 of 2)
567	chr10:94605139-94606140	0.000161787	1.72463	0.0101547	Mir7211	-18940	Intron (ENSMUST00000146744.2/ENSMUST00000146744.2, intron 1 of 2)
568	chr10:94697504-94698505	0.000834751	2.829	0.0227018	Cep83	8786	Intron (ENSMUST00000020212.5/77048, intron 1 of 15)
569	chr10:94922924-94923925	0.0010498	1.72514	0.0254225	Plxnc1	-267	Promoter (<=1kb)
570	chr10:94942385-94943386	0.00204329	1.33252	0.0359917	Plxnc1	1449	Promoter (1-2kb)
571	chr10:95020920-95021921	7.39298e-05	2.19435	0.00697602	Plxnc1	-76085	Distal Intergenic
572	chr10:95330536-95331537	0.000635926	2.31215	0.0197084	2310039L15Rik	-4739	Distal Intergenic
573	chr10:96330856-96331857	0.000607733	1.94315	0.0192942	4930459C07Rik	104649	Intron (ENSMUST00000218518.1/ENSMUST00000218518.1, intron 1 of 2)
574	chr10:96332563-96333564	0.00198438	1.19155	0.0354555	4930459C07Rik	106356	Intron (ENSMUST00000218518.1/ENSMUST00000218518.1, intron 1 of 2)
575	chr10:96377272-96378273	5.62224e-05	1.62243	0.00609091	4930459C07Rik	151065	Distal Intergenic
576	chr10:96390349-96391350	0.000322796	1.63665	0.0140562	4930459C07Rik	164142	Distal Intergenic
577	chr10:96416214-96417215	0.000852923	1.70064	0.0229526	4930459C07Rik	190007	Distal Intergenic
578	chr10:97071945-97072946	0.000602576	2.19555	0.0192484	4930556N09Rik	36165	Distal Intergenic
579	chr10:98841054-98842055	0.000886322	1.435	0.0233994	Atp2b1	-72351	Distal Intergenic
580	chr10:98878236-98879237	0.000196718	2.11577	0.0110406	Atp2b1	-35169	Distal Intergenic
581	chr10:98954140-98955141	6.97367e-05	2.44671	0.00678635	Atp2b1	38668	Intron (ENSMUST00000219557.1/67972, intron 1 of 3)
582	chr10:99450888-99451889	0.000763013	2.21616	0.0216884	Gm20110	-157282	Distal Intergenic
583	chr10:106856462-106857463	0.00149873	3.25984	0.0307581	Ppfia2	-35543	Exon (ENSMUST00000029404.16/327814, exon 16 of 32)
584	chr10:111051317-111052318	0.00017349	1.70799	0.010431	Zdhhc17	-41177	Distal Intergenic
585	chr10:111118972-111119973	6.02516e-05	2.01936	0.00633147	Osbpl8	-44779	Distal Intergenic
586	chr10:111123924-111124925	0.00301461	2.09582	0.0442624	Osbpl8	-39827	Distal Intergenic
587	chr10:111188914-111189915	0.000745326	3.32279	0.0214422	Osbpl8	24112	Intron (ENSMUST00000105275.8/237542, intron 1 of 23)
588	chr10:111470848-111471849	0.000225898	1.48367	0.0117147	Nap1l1	-1374	Promoter (1-2kb)
589	chr10:111488457-111489458	0.00143762	1.91817	0.0301235	Nap1l1	-1387	Promoter (1-2kb)
590	chr10:116726732-116727733	0.0030503	3.65308	0.0445061	1700030O20Rik	1444	Promoter (1-2kb)
591	chr10:117215777-117216778	0.000763023	1.3981	0.0216884	Yeats4	580	Promoter (<=1kb)
592	chr10:117418792-117419793	0.000232986	2.28752	0.0119205	Gm32141	27700	Distal Intergenic
593	chr10:117433643-117434644	4.7843e-05	2.05682	0.00567324	Gm32141	12849	Distal Intergenic
594	chr10:117432099-117433100	0.00206609	1.68743	0.0361922	Gm32141	14393	Distal Intergenic
595	chr10:117531582-117532583	3.12464e-05	2.91913	0.00475162	Gm32141	-84089	Distal Intergenic
596	chr10:117559599-117560600	5.1128e-06	2.3672	0.00231116	Cpm	-68900	Exon (ENSMUST00000218563.1/ENSMUST00000218563.1, exon 3 of 3)
597	chr10:117591478-117592479	0.000192802	2.23053	0.0108973	Cpm	-37021	Distal Intergenic
598	chr10:117595624-117596625	0.000253873	2.9068	0.0124682	Cpm	-32875	Exon (ENSMUST00000179040.1/ENSMUST00000179040.1, exon 1 of 1)
599	chr10:117598664-117599665	0.000615773	2.89452	0.0194611	Cpm	-29835	Distal Intergenic
600	chr10:117639510-117640511	0.00021962	1.71183	0.0115547	Cpm	10010	Intron (ENSMUST00000123374.7/70574, intron 2 of 3)
601	chr10:117653100-117654101	0.00206353	2.26464	0.0361846	Cpm	-21792	Intron (ENSMUST00000123374.7/70574, intron 2 of 3)
602	chr10:117662859-117663860	0.000144524	1.92929	0.00960247	Cpm	-12033	Intron (ENSMUST00000123374.7/70574, intron 3 of 3)
603	chr10:117665509-117666510	0.00299113	2.50802	0.0440526	Cpm	-9383	Intron (ENSMUST00000123374.7/70574, intron 3 of 3)
604	chr10:117754722-117755723	0.000485927	1.24267	0.0171032	Nup107	5634	Intron (ENSMUST00000218576.1/103468, intron 26 of 27)
605	chr10:118495052-118496053	0.00227225	2.08616	0.0380388	Ifng	54005	Distal Intergenic
606	chr10:118493663-118494664	0.000289181	1.58234	0.0133208	Ifng	52616	Distal Intergenic
607	chr10:118501393-118502394	0.00132173	1.36957	0.0287439	Ifngas1	54131	Exon (ENSMUST00000220034.1/103214, exon 5 of 5)
608	chr10:118796176-118797177	0.00354946	2.23562	0.0482355	Dyrk2	71122	Distal Intergenic
609	chr10:120188988-120189989	0.000116448	1.05552	0.00865875	Irak3	11509	Intron (ENSMUST00000020448.10/73914, intron 1 of 11)
610	chr10:120190880-120191881	0.00104534	2.02371	0.0253837	Irak3	9617	Intron (ENSMUST00000020448.10/73914, intron 1 of 11)
611	chr10:120219602-120220603	0.00330214	1.78598	0.0463906	Tmbim4	-85	Promoter (<=1kb)
612	chr10:120814981-120815982	0.00195551	1.51658	0.035198	Msrb3	34486	Intron (ENSMUST00000092143.11/320183, intron 5 of 6)
613	chr10:120952531-120953532	0.00279197	1.40488	0.0425301	Lemd3	25800	Intron (ENSMUST00000119944.7/380664, intron 1 of 12)
614	chr10:121305163-121306164	0.00101522	1.8089	0.0250086	Tbc1d30	5025	Exon (ENSMUST00000064107.6/74694, exon 3 of 12)
615	chr10:121374933-121375934	0.000193812	1.75239	0.0109323	Gns	590	Promoter (<=1kb)
616	chr10:121488271-121489272	0.00317287	1.28099	0.0455463	Rassf3	-11924	Exon (ENSMUST00000218056.1/ENSMUST00000218056.1, exon 1 of 2)
617	chr10:123160264-123161265	8.02373e-05	2.02158	0.00727669	Usp15	-12934	Intron (ENSMUST00000220377.1/14479, intron 6 of 21)
618	chr10:123175468-123176469	0.00160068	3.63944	0.0317494	Usp15	5332	Exon (ENSMUST00000220377.1/14479, exon 3 of 22)
619	chr10:125369672-125370673	4.57744e-05	1.70825	0.00560827	Slc16a7	18792	Intron (ENSMUST00000210780.1/20503, intron 1 of 8)
620	chr10:125387982-125388983	9.2995e-06	3.19551	0.0029316	Slc16a7	482	Promoter (<=1kb)
621	chr10:126313137-126314138	1.12115e-05	3.80317	0.00313673	Lrig3	300712	Distal Intergenic
622	chr10:126378331-126379332	0.0031907	3.47745	0.0457026	Mir378d	331059	Distal Intergenic
623	chr10:126477991-126478992	0.00194852	3.07273	0.0351186	Mir378d	231399	Distal Intergenic
624	chr10:126491888-126492889	0.000671747	4.3361	0.0202668	Mir378d	217502	Distal Intergenic
625	chr10:126498385-126499386	1.58223e-05	2.61514	0.00359165	Mir378d	211005	Distal Intergenic
626	chr10:126501708-126502709	8.7481e-05	2.75012	0.00766019	Mir378d	207682	Distal Intergenic
627	chr10:126864949-126865950	0.000642903	2.58622	0.0198396	Atp23	35398	Distal Intergenic
628	chr10:126875849-126876850	0.00152908	1.92166	0.0310749	Atp23	24498	Intron (ENSMUST00000026504.12/68876, intron 5 of 5)
629	chr10:126886606-126887607	0.00373568	2.90464	0.0496689	Atp23	13741	3' UTR
630	chr10:126993287-126994288	3.66356e-05	3.17156	0.00512491	Mir26a-2	-1242	Promoter (1-2kb)
631	chr10:127604649-127605650	4.90947e-06	2.70083	0.002261	Lrp1	15272	Exon (ENSMUST00000049149.14/16971, exon 6 of 89)
632	chr10:127603426-127604427	4.81585e-05	2.64253	0.00567324	Lrp1	16495	Intron (ENSMUST00000049149.14/16971, intron 6 of 88)
633	chr10:128258531-128259532	0.0012291	2.22989	0.0276576	Apon	4435	Distal Intergenic
634	chr10:128263043-128264044	0.00168298	1.38108	0.0325123	Apof	-3953	Distal Intergenic
635	chr10:128438611-128439612	0.00238418	1.23715	0.0390425	Mir8105	-19068	3' UTR
636	chr10:128603693-128604694	0.00373062	1.28181	0.0496253	Erbb3	-14041	Distal Intergenic
637	chr10:128606801-128607802	2.63178e-05	2.40527	0.00445534	Erbb3	-17149	Distal Intergenic
638	chr10:128836534-128837535	0.000567483	6.76161	0.018613	Sarnp	14602	Intron (ENSMUST00000218622.1/66118, intron 2 of 6)
639	chr10:128845412-128846413	0.00262431	1.75157	0.0411733	Sarnp	23480	Intron (ENSMUST00000218622.1/66118, intron 4 of 6)
640	chr10:128860766-128861767	5.81189e-05	1.52737	0.00619957	Gdf11	29951	Intron (ENSMUST00000105230.3/66118, intron 9 of 10)
641	chr10:128862874-128863875	0.00289293	1.46288	0.0433111	Gdf11	27843	Intron (ENSMUST00000105230.3/66118, intron 9 of 10)
642	chr10:128888845-128889846	0.000530215	1.46663	0.0178941	Gdf11	1872	Promoter (1-2kb)
643	chr10:130276165-130277166	0.00144737	2.3736	0.0301913	Neurod4	3074	Intron (ENSMUST00000061571.4/11923, intron 1 of 1)
644	chr11:4324081-4325082	0.00136101	1.9964	0.0292477	Lif	56986	Exon (ENSMUST00000083693.1/ENSMUST00000083693.1, exon 1 of 1)
645	chr11:4830676-4831677	0.00305264	1.29263	0.0445345	Nf2	1456	Promoter (1-2kb)
646	chr11:5334456-5335457	0.000942989	1.95645	0.0241446	Znrf3	46283	Intron (ENSMUST00000109867.7/407821, intron 2 of 8)
647	chr11:5339315-5340316	0.000779277	1.60189	0.021934	Znrf3	41424	Intron (ENSMUST00000109867.7/407821, intron 1 of 8)
648	chr11:5344457-5345458	0.00186972	3.01649	0.0344199	Znrf3	36282	Intron (ENSMUST00000109867.7/407821, intron 1 of 8)
649	chr11:5345804-5346805	0.00176828	2.1625	0.0333935	Znrf3	34935	Intron (ENSMUST00000109867.7/407821, intron 1 of 8)
650	chr11:5367868-5368869	2.01737e-05	2.57651	0.00396265	Znrf3	12871	Intron (ENSMUST00000109867.7/407821, intron 1 of 8)
651	chr11:5511780-5512781	0.000283404	2.69998	0.0132171	Xbp1	-7878	Distal Intergenic
652	chr11:5714656-5715657	0.000528265	2.32341	0.0178606	Mrps24	23	Promoter (<=1kb)
653	chr11:5891688-5892689	0.00176093	2.49256	0.0333335	Myl7	6093	Distal Intergenic
654	chr11:5893697-5894698	0.0020125	4.60092	0.035721	Myl7	4084	Distal Intergenic
655	chr11:6391233-6392234	0.0025361	1.53323	0.0404097	Zmiz2	1762	Promoter (1-2kb)
656	chr11:6575849-6576850	0.000567743	3.61797	0.0186161	Ccm2	14619	Intron (ENSMUST00000000388.14/216527, intron 2 of 9)
657	chr11:6581263-6582264	2.07142e-05	3.37062	0.00396265	Ccm2	-10784	Intron (ENSMUST00000000388.14/216527, intron 2 of 9)
658	chr11:6587969-6588970	8.85488e-05	2.21419	0.00769667	Ccm2	-4078	Intron (ENSMUST00000000388.14/216527, intron 4 of 9)
659	chr11:8601195-8602196	8.34954e-05	4.20018	0.0074633	Tns3	-22074	Intron (ENSMUST00000239091.1/319939, intron 2 of 30)
660	chr11:8688487-8689488	0.000443311	1.87655	0.0163675	Tns3	-23806	Distal Intergenic
661	chr11:9388236-9389237	0.000108385	2.17082	0.00839388	Abca13	194785	Intron (ENSMUST00000042740.12/268379, intron 31 of 61)
662	chr11:9963542-9964543	0.00221933	1.93155	0.0376005	Abca13	770091	Distal Intergenic
663	chr11:11649169-11650170	0.00219459	1.60837	0.0373863	4930512M02Rik	-21334	Intron (ENSMUST00000145789.1/ENSMUST00000145789.1, intron 3 of 3)
664	chr11:11675634-11676635	0.003336	1.74303	0.0466552	Ikzf1	-8368	Intron (ENSMUST00000145789.1/ENSMUST00000145789.1, intron 1 of 3)
665	chr11:11758474-11759475	0.00170544	2.27904	0.0328159	Fignl1	49450	Intron (ENSMUST00000065433.11/22778, intron 7 of 8)
666	chr11:16968971-16969972	0.00230701	1.49623	0.0383454	Fbxo48	17561	Distal Intergenic
667	chr11:16977725-16978726	1.2188e-06	2.12295	0.00145103	Plek	24273	Intron (ENSMUST00000102881.9/56193, intron 9 of 9)
668	chr11:16976599-16977600	0.00159901	1.94012	0.0317308	Fbxo48	25189	Intron (ENSMUST00000102881.9/56193, intron 9 of 9)
669	chr11:16986511-16987512	0.00289291	1.58547	0.0433111	Plek	15487	Exon (ENSMUST00000102881.9/56193, exon 6 of 10)
670	chr11:17008347-17009348	4.39144e-06	1.74922	0.00216498	Plek	0	Promoter (<=1kb)
671	chr11:17166029-17167030	0.0015764	1.99435	0.0315085	Ppp3r1	6766	Intron (ENSMUST00000102880.4/19058, intron 1 of 5)
672	chr11:17180598-17181599	0.00283249	1.15812	0.0428627	Dnaaf10	-508	Promoter (<=1kb)
673	chr11:20468417-20469418	0.00206935	1.69377	0.0362087	Sertad2	-73835	Distal Intergenic
674	chr11:20955370-20956371	0.0028967	2.54755	0.0433296	Lgalsl	-124314	Distal Intergenic
675	chr11:21180496-21181497	0.00264135	1.23929	0.0413156	Peli1	45027	Distal Intergenic
676	chr11:22765130-22766131	0.000214753	1.95207	0.0114498	B3gnt2	93414	Intron (ENSMUST00000189990.1/53625, intron 5 of 5)
677	chr11:22770220-22771221	0.00128865	1.91732	0.0283686	B3gnt2	88324	Intron (ENSMUST00000189990.1/53625, intron 5 of 5)
678	chr11:22782429-22783430	8.39107e-07	3.25232	0.00120391	B3gnt2	76115	Intron (ENSMUST00000189990.1/53625, intron 3 of 5)
679	chr11:23682312-23683313	0.000933476	3.19853	0.024024	Pus10	15801	Intron (ENSMUST00000109525.7/74467, intron 4 of 17)
680	chr11:23699427-23700428	0.000315127	1.20095	0.013941	Pus10	-17054	Exon (ENSMUST00000109525.7/74467, exon 5 of 18)
681	chr11:23727309-23728310	0.000354777	2.75507	0.0146669	Pus10	8753	Intron (ENSMUST00000109525.7/74467, intron 16 of 17)
682	chr11:23762323-23763324	0.00352145	2.07517	0.0480538	Rel	7646	Intron (ENSMUST00000102864.4/19696, intron 1 of 9)
683	chr11:23778300-23779301	0.00137969	1.12034	0.0295282	Rel	-7330	Distal Intergenic
684	chr11:23882384-23883385	0.00110335	4.02992	0.0261517	Papolg	8519	Intron (ENSMUST00000020513.9/216578, intron 6 of 21)
685	chr11:23987432-23988433	0.00248873	1.81921	0.0399995	Bcl11a	-89623	Distal Intergenic
686	chr11:24075973-24076974	0.000486149	1.57027	0.0171032	Bcl11a	-1082	Promoter (1-2kb)
687	chr11:24077489-24078490	0.00041365	1.6415	0.015767	Bcl11a	0	Promoter (<=1kb)
688	chr11:24080149-24081150	0.00012603	2.08402	0.00903528	Bcl11a	0	Promoter (<=1kb)
689	chr11:24082256-24083257	0.00323078	2.13598	0.0459766	Bcl11a	1586	Promoter (1-2kb)
690	chr11:24086795-24087796	0.00246258	2.45903	0.0397559	Bcl11a	6125	Exon (ENSMUST00000124148.1/14025, exon 2 of 2)
691	chr11:24131476-24132477	8.96112e-05	1.40914	0.00772188	Bcl11a	-9902	Intron (ENSMUST00000000881.12/14025, intron 2 of 4)
692	chr11:24138698-24139699	1.06828e-05	1.51049	0.00303431	Bcl11a	-2680	Promoter (2-3kb)
693	chr11:24141275-24142276	3.84873e-06	2.43735	0.00198486	Bcl11a	-103	Promoter (<=1kb)
694	chr11:24154256-24155257	0.000139776	2.81789	0.00949334	Bcl11a	11877	Intron (ENSMUST00000000881.12/14025, intron 2 of 4)
695	chr11:24174537-24175538	0.00259752	1.01529	0.0410148	Bcl11a	32158	Distal Intergenic
696	chr11:24184375-24185376	0.000758639	2.01498	0.0216499	Bcl11a	41996	Distal Intergenic
697	chr11:24199230-24200231	9.13909e-05	2.64539	0.00775018	Bcl11a	56851	Intron (ENSMUST00000149592.1/ENSMUST00000149592.1, intron 1 of 1)
698	chr11:24235109-24236110	0.000852636	1.54425	0.0229526	Bcl11a	92730	Distal Intergenic
699	chr11:24240884-24241885	0.000423892	2.1382	0.0159832	Bcl11a	98505	Distal Intergenic
700	chr11:24242550-24243551	0.000150108	1.94688	0.00978949	Bcl11a	100171	Distal Intergenic
701	chr11:24245603-24246604	3.62003e-06	1.74383	0.00198486	Bcl11a	103224	Distal Intergenic
702	chr11:24251666-24252667	0.000714444	1.62262	0.0208931	Bcl11a	109287	Distal Intergenic
703	chr11:24255157-24256158	0.000819407	2.59426	0.0225143	Bcl11a	112778	Distal Intergenic
704	chr11:24276613-24277614	0.00134802	3.71373	0.0290841	Bcl11a	134234	Distal Intergenic
705	chr11:24297112-24298113	0.00161552	4.04313	0.0318188	Bcl11a	154733	Distal Intergenic
706	chr11:24304476-24305477	0.00295081	2.14186	0.0438026	Bcl11a	162097	Distal Intergenic
707	chr11:24357066-24358067	9.12234e-05	2.01548	0.00775018	4933430M04Rik	-123842	Distal Intergenic
708	chr11:24379459-24380460	0.00247573	1.24291	0.0398879	4933430M04Rik	-101449	Distal Intergenic
709	chr11:24393665-24394666	0.00183543	4.37509	0.0340807	4933430M04Rik	-87243	Distal Intergenic
710	chr11:24606403-24607404	0.00346828	2.16264	0.0476302	Gm10466	123318	Intron (ENSMUST00000153153.1/ENSMUST00000153153.1, intron 2 of 3)
711	chr11:25153145-25154146	0.000199642	1.676	0.0110879	4933427E13Rik	-171961	Distal Intergenic
712	chr11:25166944-25167945	0.00193595	1.30216	0.0350083	4933427E13Rik	-158162	Distal Intergenic
713	chr11:25286085-25287086	0.00157378	2.99303	0.0314923	4933427E13Rik	-39021	Intron (ENSMUST00000191131.1/ENSMUST00000191131.1, intron 1 of 1)
714	chr11:25848492-25849493	0.000285592	2.46151	0.0132675	5730522E02Rik	-79351	Exon (ENSMUST00000135168.1/70626, exon 3 of 3)
715	chr11:26200629-26201630	0.000836762	1.03657	0.0227427	Mir6372	-610	Promoter (<=1kb)
716	chr11:26420260-26421261	0.00339218	5.53764	0.0470761	Fancl	33058	Intron (ENSMUST00000004120.8/67030, intron 5 of 13)
717	chr11:26585681-26586682	0.000233618	2.01129	0.0119289	Vrk2	5047	Intron (ENSMUST00000109504.7/69922, intron 1 of 11)
718	chr11:26604064-26605065	0.00137637	1.60798	0.0294684	Vrk2	-10065	Distal Intergenic
719	chr11:29148591-29149592	0.000684602	2.1134	0.020456	Pnpt1	10404	Intron (ENSMUST00000154924.7/71701, intron 18 of 26)
720	chr11:29218781-29219782	0.000865905	2.59231	0.0230835	Ppp4r3b	5157	3' UTR
721	chr11:29704944-29705945	0.00281014	1.67679	0.042677	Rtn4	11170	Exon (ENSMUST00000102842.9/68585, exon 2 of 8)
722	chr11:29765017-29766018	0.00163961	1.24602	0.0321125	Eml6	-784	Promoter (<=1kb)
723	chr11:29786610-29787611	2.57311e-06	2.42827	0.00193778	Eml6	15488	Intron (ENSMUST00000058902.5/237711, intron 24 of 41)
724	chr11:29787745-29788746	0.0026317	1.50616	0.0412434	Eml6	14353	Intron (ENSMUST00000058902.5/237711, intron 24 of 41)
725	chr11:30148100-30149101	0.00010952	1.59453	0.0084383	Sptbn1	-36741	Intron (ENSMUST00000006629.13/20742, intron 7 of 35)
726	chr11:30999685-31000686	0.00228412	2.2751	0.0381348	Chac2	-13335	Intron (ENSMUST00000203878.2/65257, intron 2 of 9)
727	chr11:31077862-31078863	0.00346419	2.1381	0.047594	Asb3	19267	Intron (ENSMUST00000203878.2/65257, intron 7 of 9)
728	chr11:32663697-32664698	0.00176712	2.09197	0.0333935	Fbxw11	20793	Intron (ENSMUST00000109366.7/103583, intron 1 of 12)
729	chr11:32911627-32912628	0.000467593	2.04494	0.0168086	Smim23	-87022	Intron (ENSMUST00000150073.1/ENSMUST00000150073.1, intron 2 of 2)
730	chr11:32951896-32952897	8.55654e-05	2.13488	0.00756524	Smim23	-127291	Distal Intergenic
731	chr11:33766841-33767842	0.00163245	4.50337	0.032017	Kcnip1	75619	Intron (ENSMUST00000101368.8/70357, intron 1 of 7)
732	chr11:34311067-34312068	0.00316752	2.58317	0.0455046	Dock2	569	Promoter (<=1kb)
733	chr11:34843324-34844325	8.96603e-05	1.67075	0.00772188	Spdl1	-9683	Distal Intergenic
734	chr11:34845924-34846925	0.00200205	2.02421	0.0356145	Spdl1	-12283	Distal Intergenic
735	chr11:35090641-35091642	7.65877e-05	1.74841	0.00710697	Slit3	-29582	Distal Intergenic
736	chr11:43364322-43365323	0.00253774	1.6327	0.0404215	Mir146	9138	Distal Intergenic
737	chr11:44437603-44438604	0.00308762	5.18735	0.0448589	Ublcp1	19638	Distal Intergenic
738	chr11:44498398-44499399	0.00211284	1.23189	0.0366647	Rnf145	-19565	Distal Intergenic
739	chr11:44529009-44530010	0.000372561	1.24739	0.014987	Rnf145	8704	Intron (ENSMUST00000019333.9/74315, intron 2 of 10)
740	chr11:44574409-44575410	5.49222e-06	2.47207	0.00233703	4930597A21Rik	-10907	Distal Intergenic
741	chr11:44577614-44578615	0.00186675	1.67962	0.0343998	4930597A21Rik	-7702	Distal Intergenic
742	chr11:44616770-44617771	1.7554e-06	2.40913	0.00179366	Ebf1	0	Promoter (<=1kb)
743	chr11:44624332-44625333	0.00172832	2.18993	0.0330613	Ebf1	2571	Promoter (2-3kb)
744	chr11:44632718-44633719	0.000224584	2.47308	0.0116683	Ebf1	10957	Exon (ENSMUST00000109268.1/13591, exon 5 of 16)
745	chr11:44656672-44657673	0.00294791	2.68268	0.0437829	Ebf1	34911	Intron (ENSMUST00000109268.1/13591, intron 6 of 15)
746	chr11:44665033-44666034	0.00193118	2.84996	0.0349624	Ebf1	43272	Intron (ENSMUST00000109268.1/13591, intron 6 of 15)
747	chr11:44684225-44685226	0.00249881	2.50028	0.0400521	Ebf1	62464	Intron (ENSMUST00000109268.1/13591, intron 6 of 15)
748	chr11:44708660-44709661	0.000193002	2.96252	0.0109031	Ebf1	86899	Intron (ENSMUST00000109268.1/13591, intron 6 of 15)
749	chr11:44728518-44729519	0.00130377	2.60335	0.0285141	Ebf1	106757	Intron (ENSMUST00000109268.1/13591, intron 6 of 15)
750	chr11:44744388-44745389	6.96008e-05	2.70701	0.00678635	Ebf1	122627	Intron (ENSMUST00000109268.1/13591, intron 6 of 15)
751	chr11:44746353-44747354	0.000103644	2.28356	0.00822088	Ebf1	124592	Intron (ENSMUST00000109268.1/13591, intron 6 of 15)
752	chr11:44761085-44762086	0.00253434	3.18713	0.040396	Ebf1	139324	Intron (ENSMUST00000109268.1/13591, intron 6 of 15)
753	chr11:44764845-44765846	4.15281e-06	2.95273	0.00210292	Ebf1	143084	Intron (ENSMUST00000109268.1/13591, intron 6 of 15)
754	chr11:44767989-44768990	0.000458306	3.82401	0.0166254	Ebf1	-143148	Intron (ENSMUST00000109268.1/13591, intron 6 of 15)
755	chr11:44789463-44790464	0.00108802	2.55938	0.0259355	Ebf1	-121674	Intron (ENSMUST00000109268.1/13591, intron 6 of 15)
756	chr11:44809233-44810234	0.000489747	3.01993	0.0171651	Ebf1	-101904	Intron (ENSMUST00000109268.1/13591, intron 6 of 15)
757	chr11:44869086-44870087	0.000625838	2.03506	0.0195801	Ebf1	-42051	Exon (ENSMUST00000109268.1/13591, exon 7 of 16)
758	chr11:44895790-44896791	0.000469067	1.92065	0.016835	Ebf1	-15347	Intron (ENSMUST00000109268.1/13591, intron 8 of 15)
759	chr11:44949992-44950993	0.000253908	2.56897	0.0124682	Ebf1	37854	Intron (ENSMUST00000109268.1/13591, intron 10 of 15)
760	chr11:45007666-45008667	0.00033453	2.08695	0.0142402	Ebf1	95528	3' UTR
761	chr11:45088955-45089956	0.000268313	3.35063	0.0128793	Gm12159	26972	Distal Intergenic
762	chr11:45213839-45214840	0.00122006	1.24783	0.0275618	Gm12159	-96911	Distal Intergenic
763	chr11:45214854-45215855	0.000410585	1.2996	0.0157144	Gm12159	-97926	Distal Intergenic
764	chr11:45539138-45540139	0.00180852	3.2367	0.0337717	F630206G17Rik	-267948	Distal Intergenic
765	chr11:46125889-46126890	0.00041221	1.92455	0.0157389	Adam19	-1015	Promoter (1-2kb)
766	chr11:46127664-46128665	3.77808e-06	2.16756	0.00198486	Adam19	0	Promoter (<=1kb)
767	chr11:46313563-46314564	0.000711384	1.76437	0.0208313	Cyfip2	-704	Promoter (<=1kb)
768	chr11:46747676-46748677	0.00372474	2.33696	0.0495707	Havcr1	-1834	Promoter (1-2kb)
769	chr11:48836867-48837868	0.00123692	1.58588	0.0277348	Trim7	0	Promoter (<=1kb)
770	chr11:48913331-48914332	3.41535e-05	2.62604	0.00493445	Gm5431	-11117	Intron (ENSMUST00000094476.8/620913, intron 2 of 2)
771	chr11:49012697-49013698	0.00157355	1.50985	0.0314923	Tgtp1	-18525	Intron (ENSMUST00000056759.10/15953, intron 1 of 4)
772	chr11:49696174-49697175	0.00152822	2.14466	0.0310749	Cnot6	5457	Intron (ENSMUST00000145353.7/104625, intron 2 of 11)
773	chr11:49996917-49997918	0.000555872	1.21165	0.0183451	Rnf130	-27428	Distal Intergenic
774	chr11:50016124-50017125	1.32579e-05	2.2301	0.00340298	Rnf130	-8221	Distal Intergenic
775	chr11:51644089-51645090	5.01626e-05	1.74625	0.0057782	N4bp3	5730	Exon (ENSMUST00000001080.15/212706, exon 4 of 5)
776	chr11:51833267-51834268	0.00112093	3.21662	0.0263641	Jade2	22857	Intron (ENSMUST00000020655.13/76901, intron 4 of 11)
777	chr11:51938392-51939393	0.00046445	1.16063	0.0167452	Cdkn2aipnl	-28268	Distal Intergenic
778	chr11:53184396-53185397	0.00021082	2.43007	0.0113778	Gm11186	-64340	Exon (ENSMUST00000036796.7/320027, exon 15 of 16)
779	chr11:53312526-53313527	0.000142858	1.57303	0.00958477	Zcchc10	-11152	Distal Intergenic
780	chr11:53342436-53343437	0.00327606	2.11276	0.0462154	Aff4	-7396	Distal Intergenic
781	chr11:54181582-54182583	0.00023509	2.56424	0.0119424	4933405E24Rik	30702	Intron (ENSMUST00000131019.1/71056, intron 2 of 2)
782	chr11:54697360-54698361	0.00141026	2.29719	0.0298343	Rapgef6	5928	3' UTR
783	chr11:54699629-54700630	0.00231378	1.3865	0.0384009	Rapgef6	8197	Distal Intergenic
784	chr11:54733204-54734205	0.000623237	1.87917	0.0195741	Cdc42se2	26134	Exon (ENSMUST00000147847.1/ENSMUST00000147847.1, exon 4 of 4)
785	chr11:58789681-58790682	0.00053252	1.43613	0.0179311	Or2t44	3542	Distal Intergenic
786	chr11:59526372-59527373	0.000285715	2.98494	0.0132675	Zkscan17	0	Promoter (<=1kb)
787	chr11:59636740-59637741	0.000451309	2.03742	0.0165108	Mprip	-23564	Distal Intergenic
788	chr11:59894891-59895892	0.00128933	2.70023	0.0283686	1810063I02Rik	-25607	Distal Intergenic
789	chr11:61091314-61092315	0.0036299	3.03048	0.0488663	Kcnj12	25510	Distal Intergenic
790	chr11:61108549-61109550	0.00237536	1.99903	0.038972	Tnfrsf13b	-17205	Distal Intergenic
791	chr11:61112030-61113031	0.00050872	2.33761	0.0175227	Tnfrsf13b	-13724	Distal Intergenic
792	chr11:61115868-61116869	0.00107422	1.32347	0.0257264	Tnfrsf13b	-9886	Distal Intergenic
793	chr11:61126186-61127187	2.77261e-05	1.47875	0.00460392	Tnfrsf13b	0	Promoter (<=1kb)
794	chr11:69774598-69775599	0.00174133	2.16806	0.0331644	Zbtb4	0	Promoter (<=1kb)
795	chr11:69930672-69931673	0.000887024	2.91206	0.0234067	Ybx2	-4123	Distal Intergenic
796	chr11:70539686-70540687	0.00319796	1.66117	0.0457773	Pld2	0	Promoter (<=1kb)
797	chr11:70679615-70680616	0.000143257	1.78248	0.00958725	Camta2	3160	3' UTR
798	chr11:70803382-70804383	0.00252719	1.65567	0.0403174	Scimp	8176	Intron (ENSMUST00000108534.8/327957, intron 1 of 4)
799	chr11:70848271-70849272	0.00213731	1.97416	0.0368435	Rabep1	3296	Intron (ENSMUST00000076270.12/54189, intron 1 of 17)
800	chr11:70897414-70898415	0.00287126	3.6221	0.0431716	Nup88	46073	Intron (ENSMUST00000076270.12/54189, intron 5 of 17)
801	chr11:72446373-72447374	0.00269764	1.51184	0.0417005	Mybbp1a	-843	Promoter (<=1kb)
802	chr11:72461402-72462403	2.31906e-05	2.54772	0.00416578	Spns2	-4781	Intron (ENSMUST00000045303.9/216892, intron 3 of 12)
803	chr11:72466020-72467021	0.000539081	1.62832	0.018045	Spns2	8006	Intron (ENSMUST00000045303.9/216892, intron 2 of 12)
804	chr11:72467271-72468272	0.000333516	1.2265	0.0142295	Spns2	6755	Intron (ENSMUST00000045303.9/216892, intron 2 of 12)
805	chr11:72470213-72471214	0.00217353	4.23686	0.0371825	Spns2	3813	Intron (ENSMUST00000045303.9/216892, intron 2 of 12)
806	chr11:72475184-72476185	3.31187e-05	3.21562	0.00485124	Spns2	-157	Promoter (<=1kb)
807	chr11:72489547-72490548	0.000179104	1.68508	0.0105535	Spns2	0	Promoter (<=1kb)
808	chr11:72549772-72550773	0.000406374	2.1962	0.0156566	Spns3	0	Promoter (<=1kb)
809	chr11:72552003-72553004	0.00357154	1.63853	0.0484009	Spns3	-1497	Promoter (1-2kb)
810	chr11:72594619-72595620	0.0010325	1.62165	0.025211	Ube2g1	-11663	Distal Intergenic
811	chr11:72963265-72964266	0.000557416	1.9564	0.0183798	Atp2a3	1975	Promoter (1-2kb)
812	chr11:75184769-75185770	0.00297135	2.1009	0.0439211	Dph1	-1254	Promoter (1-2kb)
813	chr11:75737518-75738519	0.00125301	2.82255	0.0279386	Ywhae	4370	Intron (ENSMUST00000067664.9/22627, intron 1 of 5)
814	chr11:77203813-77204814	0.00153771	4.74318	0.0311244	Ssh2	-11473	Distal Intergenic
815	chr11:78126432-78127433	0.000951924	2.45069	0.0242622	Fam222b	10826	Intron (ENSMUST00000073705.11/216971, intron 1 of 2)
816	chr11:78173899-78174900	0.000420842	1.92294	0.0158988	Nek8	1711	Promoter (1-2kb)
817	chr11:78352754-78353755	0.000320107	2.04714	0.0139918	Unc119	4819	Distal Intergenic
818	chr11:79573526-79574527	1.52122e-05	2.09798	0.00355427	Rab11fip4	-16685	Intron (ENSMUST00000108251.8/18015, intron 56 of 56)
819	chr11:80085415-80086416	0.000114076	1.10315	0.00861141	Atad5	-2984	Promoter (2-3kb)
820	chr11:80134772-80135773	0.000300723	4.02768	0.0136269	Tefm	4136	3' UTR
821	chr11:80494534-80495535	2.91228e-05	2.0296	0.00465968	C030013C21Rik	13571	Intron (ENSMUST00000041065.13/338367, intron 21 of 21)
822	chr11:80501438-80502439	0.00021755	2.56358	0.0115203	C030013C21Rik	6667	Intron (ENSMUST00000041065.13/338367, intron 21 of 21)
823	chr11:80513319-80514320	0.00280574	1.63918	0.0426382	C030013C21Rik	-4213	Intron (ENSMUST00000041065.13/338367, intron 21 of 21)
824	chr11:80648615-80649616	0.0016526	1.13023	0.0322258	Myo1d	130387	Intron (ENSMUST00000041065.13/338367, intron 14 of 21)
825	chr11:81820707-81821708	0.000857172	1.5854	0.023002	5530401A14Rik	-38965	Intron (ENSMUST00000066197.6/11418, intron 1 of 9)
826	chr11:81836245-81837246	0.000160503	4.59394	0.0101138	5530401A14Rik	-23427	Intron (ENSMUST00000066197.6/11418, intron 1 of 9)
827	chr11:81902075-81903076	0.00130107	1.5598	0.0284885	5530401A14Rik	41396	Intron (ENSMUST00000066197.6/11418, intron 1 of 9)
828	chr11:82654178-82655179	0.00220576	5.63404	0.0374774	Gm11426	20825	Distal Intergenic
829	chr11:82671590-82672591	0.0014357	2.79989	0.0301129	Gm11426	38237	Distal Intergenic
830	chr11:82678322-82679323	0.000402256	4.76477	0.0155883	Gm11426	44969	Distal Intergenic
831	chr11:83561937-83562938	0.000185133	2.32867	0.0106999	Ccl9	14204	Distal Intergenic
832	chr11:83736928-83737929	0.000684586	2.48682	0.020456	Wfdc21	-9011	Distal Intergenic
833	chr11:84243231-84244232	0.000249859	2.38161	0.0123655	Acaca	-36223	Exon (ENSMUST00000103201.7/107476, exon 12 of 56)
834	chr11:84320913-84321914	0.000730314	2.0864	0.0211791	Acaca	40458	Intron (ENSMUST00000103201.7/107476, intron 40 of 55)
835	chr11:86091004-86092005	0.00308374	2.07229	0.044813	Brip1	109159	Intron (ENSMUST00000044423.3/237911, intron 16 of 19)
836	chr11:86231183-86232184	0.000540642	2.69785	0.0180824	Ints2	0	Promoter (<=1kb)
837	chr11:86364431-86365432	0.00121644	2.95494	0.0275159	Med13	-6829	Distal Intergenic
838	chr11:86383778-86384779	0.000150648	2.42915	0.00980915	Med13	-26176	Distal Intergenic
839	chr11:86385275-86386276	5.11461e-05	1.41072	0.00584062	Med13	-27673	Distal Intergenic
840	chr11:86395493-86396494	6.62893e-05	2.17564	0.00668333	Med13	-37891	Distal Intergenic
841	chr11:86440560-86441561	0.00171202	1.56705	0.032886	Rnft1	-43096	Distal Intergenic
842	chr11:86676946-86677947	0.000628124	2.2091	0.0195991	Vmp1	-5767	Intron (ENSMUST00000018315.9/75909, intron 1 of 11)
843	chr11:86717271-86718272	0.00252862	1.50665	0.0403174	Cltc	8180	Exon (ENSMUST00000103186.10/67300, exon 14 of 32)
844	chr11:86833642-86834643	0.00351011	1.0617	0.0479517	Dhx40	-25896	Distal Intergenic
845	chr11:86907508-86908509	0.00118402	2.2808	0.0271294	Ypel2	63515	Distal Intergenic
846	chr11:88012300-88013301	0.00276385	3.36173	0.0423939	Dynll2	-24767	Exon (ENSMUST00000129337.1/ENSMUST00000129337.1, exon 2 of 2)
847	chr11:88151112-88152113	0.00336001	1.25897	0.0468339	Cuedc1	-10148	Intron (ENSMUST00000018522.12/103841, intron 1 of 10)
848	chr11:88605478-88606479	0.000766108	1.34526	0.0217053	Msi2	-15331	Intron (ENSMUST00000107909.7/76626, intron 5 of 13)
849	chr11:88686442-88687443	0.00237957	3.50316	0.0390012	Msi2	30658	Intron (ENSMUST00000107909.7/76626, intron 5 of 13)
850	chr11:88950083-88951084	0.00342989	2.06805	0.0473587	Scpep1	4381	Intron (ENSMUST00000000287.8/74617, intron 2 of 12)
851	chr11:89079044-89080045	0.000871641	2.21753	0.0231701	Gm525	4035	Intron (ENSMUST00000100619.10/217071, intron 2 of 3)
852	chr11:90224560-90225561	0.00317078	1.15341	0.0455273	Mmd	-23895	Intron (ENSMUST00000124877.2/ENSMUST00000124877.2, intron 2 of 3)
853	chr11:90241527-90242528	0.000916148	1.44837	0.0237771	Mmd	-6928	Intron (ENSMUST00000124877.2/ENSMUST00000124877.2, intron 3 of 3)
854	chr11:93928724-93929725	0.00262986	2.49565	0.0412314	Mbtd1	3184	Exon (ENSMUST00000107853.7/103537, exon 12 of 16)
855	chr11:93986677-93987678	0.0025408	1.56051	0.0404586	Spag9	-8413	Distal Intergenic
856	chr11:94018755-94019756	5.9169e-06	2.47557	0.00238087	Spag9	22652	Intron (ENSMUST00000132772.7/70834, intron 1 of 2)
857	chr11:94611553-94612554	8.67048e-05	1.78226	0.00762405	Acsf2	-9682	Distal Intergenic
858	chr11:95291676-95292677	0.000508284	1.84722	0.0175212	Kat7	-639	Promoter (<=1kb)
859	chr11:95292793-95293794	0.000220276	1.57732	0.0115625	Kat7	-1756	Promoter (1-2kb)
860	chr11:95587279-95588280	0.00118815	2.41988	0.0271653	Ngfr	0	Promoter (<=1kb)
861	chr11:96822385-96823386	0.00257119	1.51102	0.0407454	Nfe2l1	0	Promoter (<=1kb)
862	chr11:97132943-97133944	0.0009696	1.57834	0.0244375	Mir7235	12475	Distal Intergenic
863	chr11:97301855-97302856	0.000231827	3.58922	0.0119118	Mrpl45	-12860	Distal Intergenic
864	chr11:97487278-97488279	0.000277336	3.48555	0.0130928	Arhgap23	-2865	Promoter (2-3kb)
865	chr11:98049365-98050366	5.13889e-05	1.80745	0.00584848	Stac2	3096	Intron (ENSMUST00000017544.8/217154, intron 1 of 10)
866	chr11:98816359-98817360	8.42136e-05	1.90751	0.00749979	Casc3	6198	Intron (ENSMUST00000017384.13/192160, intron 4 of 14)
867	chr11:99132154-99133155	0.000584115	2.51388	0.0189585	Ccr7	21922	Distal Intergenic
868	chr11:99167755-99168756	2.26452e-05	1.65991	0.00413601	Ccr7	-12678	Distal Intergenic
869	chr11:99186501-99187502	0.00110799	1.64585	0.0261817	Smarce1	25941	Distal Intergenic
870	chr11:99515128-99516129	0.000539201	1.58554	0.018045	Krt39	5129	Intron (ENSMUST00000107445.7/237934, intron 6 of 7)
871	chr11:100597705-100598706	0.00245147	1.45784	0.039674	Dnajc7	-997	Promoter (<=1kb)
872	chr11:100826276-100827277	0.00085437	1.5063	0.0229674	Stat5b	-3748	Intron (ENSMUST00000004143.2/20851, intron 1 of 18)
873	chr11:101952459-101953460	0.00193832	1.84453	0.0350209	4930417O22Rik	38	Promoter (<=1kb)
874	chr11:103362726-103363727	0.000420104	1.88159	0.0158986	Arhgap27	0	Promoter (<=1kb)
875	chr11:103412800-103413801	0.000345816	2.46765	0.0144694	Plekhm1	-113	Promoter (<=1kb)
876	chr11:103443510-103444511	0.000169575	2.15925	0.0103306	Plekhm1	-30823	Distal Intergenic
877	chr11:103997099-103998100	0.00343454	1.9283	0.0473853	Arf2	17510	Distal Intergenic
878	chr11:104000859-104001860	0.00145678	2.6715	0.0302447	Arf2	21270	Distal Intergenic
879	chr11:104582316-104583317	0.000278304	1.54605	0.0131138	Myl4	277	Promoter (<=1kb)
880	chr11:104636761-104637762	6.13419e-06	2.50021	0.0024127	Itgb3	0	Promoter (<=1kb)
881	chr11:106305553-106306554	1.50964e-05	1.73905	0.00355427	Gh	-3688	Distal Intergenic
882	chr11:106307877-106308878	6.65494e-05	2.10967	0.00668708	Cd79b	5651	Distal Intergenic
883	chr11:106309812-106310813	0.000167281	1.84897	0.010286	Cd79b	3716	Distal Intergenic
884	chr11:106324513-106325514	0.000302189	1.84184	0.0136695	Cd79b	-9751	Exon (ENSMUST00000021056.7/110880, exon 19 of 24)
885	chr11:106761807-106762808	0.00127621	1.00561	0.0282592	Milr1	6864	3' UTR
886	chr11:107104861-107105862	0.00053155	1.00021	0.0179176	Bptf	26060	Intron (ENSMUST00000057892.14/207165, intron 2 of 27)
887	chr11:107140452-107141453	0.000935307	1.54048	0.0240306	Bptf	-8325	Distal Intergenic
888	chr11:108267545-108268546	0.000171963	1.9499	0.0103772	Apoh	-74808	Intron (ENSMUST00000059595.10/18750, intron 2 of 16)
889	chr11:108367375-108368376	0.00237087	2.02612	0.0389419	Apoh	-12788	Intron (ENSMUST00000133383.7/11818, intron 1 of 2)
890	chr11:109875605-109876606	0.000295267	2.07753	0.0135314	1700023C21Rik	29727	Distal Intergenic
891	chr11:110372799-110373800	0.00149629	1.90322	0.030721	Map2k6	-25322	Distal Intergenic
892	chr11:110426871-110427872	0.000546395	2.23022	0.0181901	Map2k6	27612	Intron (ENSMUST00000020949.11/26399, intron 1 of 11)
893	chr11:111848943-111849944	0.00141207	5.16898	0.0298558	Kcnj2	782779	Distal Intergenic
894	chr11:113339344-113340345	4.4219e-05	1.44517	0.00551683	4732490B19Rik	-129675	Intron (ENSMUST00000071539.9/69806, intron 6 of 9)
895	chr11:114740257-114741258	0.00180336	2.484	0.033709	Dnai2	3216	Exon (ENSMUST00000151053.7/432611, exon 6 of 8)
896	chr11:114879439-114880440	0.00184838	1.32647	0.0341965	Cd300a	-9601	Distal Intergenic
897	chr11:115630649-115631650	7.92868e-05	2.06405	0.00723151	Slc25a19	-2354	Promoter (2-3kb)
898	chr11:115632601-115633602	0.00138375	1.85074	0.0295609	Slc25a19	-4306	Distal Intergenic
899	chr11:115653789-115654790	0.00317735	1.96527	0.0455755	Slc25a19	-25494	Intron (ENSMUST00000106499.7/14784, intron 2 of 3)
900	chr11:115717433-115718434	8.57e-06	1.96737	0.00287149	Grb2	-8836	Distal Intergenic
901	chr11:115929405-115930406	0.00191813	1.9432	0.0348135	Recql5	-1851	Promoter (1-2kb)
902	chr11:116589234-116590235	0.00325903	3.1439	0.0461322	Aanat	2802	Promoter (2-3kb)
903	chr11:116607287-116608288	0.00317443	3.0949	0.0455628	Rhbdf2	-4692	5' UTR
904	chr11:116657153-116658154	0.0012963	1.15691	0.0284337	Prcd	0	Promoter (<=1kb)
905	chr11:118211718-118212719	0.000271655	1.36043	0.0129752	Cyth1	23	Promoter (<=1kb)
906	chr11:118218565-118219566	0.00010288	1.73071	0.00820041	Cyth1	0	Promoter (<=1kb)
907	chr11:118980059-118981060	0.000565748	1.90683	0.018567	Enpp7	-7128	Distal Intergenic
908	chr11:119588877-119589878	0.000296736	2.31299	0.0135765	Rptor	-13027	Distal Intergenic
909	chr11:119954776-119955777	0.00304937	2.2164	0.0444983	Baiap2	-4244	Intron (ENSMUST00000075180.11/108100, intron 1 of 13)
910	chr11:120525621-120526622	0.00144727	2.66654	0.0301913	Gcgr	-4077	Distal Intergenic
911	chr11:121495749-121496750	0.000111141	3.29536	0.00848424	Tbcd	-3286	Intron (ENSMUST00000103013.9/108903, intron 9 of 38)
912	chr12:3770788-3771789	3.1509e-05	2.20532	0.00475162	Dtnb	-2736	Promoter (2-3kb)
913	chr12:4210728-4211729	0.00267924	1.74781	0.0415689	Cenpo	4777	3' UTR
914	chr12:4365664-4366665	0.0027671	1.71849	0.0424112	Ncoa1	-11228	Intron (ENSMUST00000085814.4/17977, intron 2 of 22)
915	chr12:4444055-4445056	0.00111876	1.96019	0.0263361	Ncoa1	-27248	Intron (ENSMUST00000085814.4/17977, intron 1 of 22)
916	chr12:4451876-4452877	0.00189352	3.49082	0.0345931	Ncoa1	24305	Intron (ENSMUST00000085814.4/17977, intron 1 of 22)
917	chr12:4594780-4595781	0.000350323	1.22892	0.0145473	Itsn2	1718	Promoter (1-2kb)
918	chr12:8844468-8845469	0.00307412	1.52094	0.0447348	Sdc1	72665	Distal Intergenic
919	chr12:8998041-8999042	0.000620784	2.18028	0.0195587	Wdr35	23172	Intron (ENSMUST00000085745.12/74682, intron 12 of 27)
920	chr12:9021705-9022706	0.0033745	2.72415	0.0469356	Wdr35	0	Promoter (<=1kb)
921	chr12:10008211-10009212	0.000943864	5.0322	0.0241492	Nt5c1b	-360761	Distal Intergenic
922	chr12:10021595-10022596	0.0037387	3.85458	0.0496973	Nt5c1b	-347377	Distal Intergenic
923	chr12:11215265-11216266	0.000267447	1.6742	0.0128566	Msgn1	-6293	Distal Intergenic
924	chr12:11217416-11218417	4.73214e-07	3.1386	0.00105578	Msgn1	-8444	Distal Intergenic
925	chr12:11276913-11277914	1.5914e-05	2.23627	0.00359717	Smc6	10712	Intron (ENSMUST00000020931.5/67241, intron 4 of 26)
926	chr12:12580224-12581225	0.00355873	1.45591	0.0483092	4921511I17Rik	-187609	Distal Intergenic
927	chr12:13571156-13572157	0.00112734	3.68271	0.0264101	Gm35725	55489	Intron (ENSMUST00000042953.9/71169, intron 51 of 51)
928	chr12:15585704-15586705	0.0017411	2.47472	0.0331644	Mir6387	214396	Distal Intergenic
929	chr12:15713345-15714346	3.52326e-05	1.7307	0.00499712	Mir6387	86755	Intron (ENSMUST00000222542.1/ENSMUST00000222542.1, intron 1 of 4)
930	chr12:15782096-15783097	0.00168855	2.72247	0.0325637	Mir6387	18004	Distal Intergenic
931	chr12:16136063-16137064	0.000123476	1.98836	0.00893235	Trib2	-319141	Distal Intergenic
932	chr12:16376271-16377272	0.000390708	1.81169	0.0153754	Lpin1	185172	Distal Intergenic
933	chr12:16383895-16384896	0.000325191	1.44597	0.0140947	Lpin1	177548	Distal Intergenic
934	chr12:16554470-16555471	0.00359528	1.87878	0.0485854	Lpin1	6973	Intron (ENSMUST00000067124.5/14245, intron 13 of 20)
935	chr12:16631152-16632153	0.000574885	2.83	0.0187592	Lpin1	14813	Intron (ENSMUST00000238839.1/14245, intron 1 of 21)
936	chr12:16848199-16849200	0.00142225	3.27233	0.0299995	E2f6	24048	Exon (ENSMUST00000221201.1/ENSMUST00000221201.1, exon 2 of 3)
937	chr12:16963100-16964101	0.00169731	2.27601	0.0326932	Rock2	-8980	Intron (ENSMUST00000020904.7/19878, intron 18 of 32)
938	chr12:17411810-17412811	0.00194467	1.53523	0.035079	Mir3066	56418	Intron (ENSMUST00000046011.11/217431, intron 17 of 20)
939	chr12:21335475-21336476	0.00112213	2.05934	0.0263679	Adam17	-2954	Promoter (2-3kb)
940	chr12:21357373-21358374	6.04099e-05	2.15467	0.00633147	Adam17	-13144	Intron (ENSMUST00000101551.9/11491, intron 2 of 19)
941	chr12:25216385-25217386	8.52264e-06	2.43495	0.00287149	Gm17746	87211	Distal Intergenic
942	chr12:25300714-25301715	0.000590541	1.54583	0.019073	Gm17746	171540	Intron (ENSMUST00000221741.1/ENSMUST00000221741.1, intron 1 of 1)
943	chr12:25358331-25359332	0.00229187	2.40115	0.0382016	Gm17746	229157	Intron (ENSMUST00000220620.1/ENSMUST00000220620.1, intron 2 of 2)
944	chr12:25905297-25906298	0.00121779	1.83754	0.0275321	Gm29687	304207	Distal Intergenic
945	chr12:26421650-26422651	0.00160718	1.39729	0.0317728	Rnf144a	-6396	Distal Intergenic
946	chr12:30919699-30920700	0.00110931	4.25369	0.0261942	Sh3yl1	7512	Intron (ENSMUST00000142693.7/24057, intron 1 of 8)
947	chr12:32200815-32201816	0.000771868	1.1486	0.0218078	Pik3cg	0	Promoter (<=1kb)
948	chr12:32642191-32643192	0.00252259	1.68716	0.0402895	Nampt	-176353	Distal Intergenic
949	chr12:32985360-32986361	0.00163947	2.9502	0.0321125	Sypl	19954	Distal Intergenic
950	chr12:32993745-32994746	0.00192077	2.73272	0.0348331	Sypl	28339	Distal Intergenic
951	chr12:33118312-33119313	0.0010883	1.99908	0.0259355	F730043M19Rik	20308	Exon (ENSMUST00000140105.7/320046, exon 5 of 6)
952	chr12:33168177-33169178	0.00025322	1.81581	0.0124618	Atxn7l1	20372	Intron (ENSMUST00000077456.12/380753, intron 1 of 2)
953	chr12:33169749-33170750	0.000375765	1.53728	0.0150401	Atxn7l1	21944	Intron (ENSMUST00000077456.12/380753, intron 1 of 2)
954	chr12:34435865-34436866	0.00169471	4.07013	0.0326543	Hdac9	441	Promoter (<=1kb)
955	chr12:34437712-34438713	0.000955102	2.56766	0.0242924	Hdac9	-405	Promoter (<=1kb)
956	chr12:34450830-34451831	0.000511316	1.99746	0.0175473	Hdac9	-13523	Intron (ENSMUST00000209902.1/79221, intron 1 of 24)
957	chr12:34485539-34486540	0.00115061	2.83752	0.0266995	Hdac9	41764	Intron (ENSMUST00000209902.1/79221, intron 1 of 24)
958	chr12:34499064-34500065	0.0025137	2.96882	0.040193	Hdac9	28239	Intron (ENSMUST00000209902.1/79221, intron 1 of 24)
959	chr12:34510535-34511536	7.17309e-07	4.094	0.00116405	Hdac9	16768	Intron (ENSMUST00000209902.1/79221, intron 1 of 24)
960	chr12:34528518-34529519	0.000489917	3.83439	0.0171657	Hdac9	0	Promoter (<=1kb)
961	chr12:34551969-34552970	0.000565433	1.22525	0.0185621	Hdac9	-23095	Intron (ENSMUST00000211752.1/79221, intron 3 of 26)
962	chr12:34588103-34589104	0.00297396	3.51123	0.0439325	Hdac9	29389	Intron (ENSMUST00000211752.1/79221, intron 3 of 26)
963	chr12:34709553-34710554	0.00341199	3.36129	0.0472552	Hdac9	-91060	Intron (ENSMUST00000211752.1/79221, intron 3 of 26)
964	chr12:34711784-34712785	0.000146241	4.15095	0.00961572	Hdac9	-93291	Intron (ENSMUST00000211752.1/79221, intron 3 of 26)
965	chr12:34778996-34779997	0.00204861	2.0904	0.0360417	Hdac9	126982	Intron (ENSMUST00000211752.1/79221, intron 3 of 26)
966	chr12:34802055-34803056	0.00042041	1.90993	0.0158988	Hdac9	103923	Intron (ENSMUST00000211752.1/79221, intron 3 of 26)
967	chr12:34806268-34807269	3.07976e-05	2.24361	0.00474084	Hdac9	99710	Intron (ENSMUST00000211752.1/79221, intron 3 of 26)
968	chr12:35016632-35017633	2.00307e-05	2.55782	0.00396265	Snx13	-29553	Distal Intergenic
969	chr12:35038858-35039859	0.00374838	1.39738	0.0497518	Snx13	-7327	Distal Intergenic
970	chr12:35056945-35057946	0.000643193	3.49187	0.0198396	Snx13	9728	Exon (ENSMUST00000221891.1/ENSMUST00000221891.1, exon 1 of 1)
971	chr12:35149244-35150245	0.00264914	5.35904	0.0413639	Mir680-3	44652	Distal Intergenic
972	chr12:35711173-35712174	0.000526299	1.81996	0.017829	9130015A21Rik	-16055	Distal Intergenic
973	chr12:35721622-35722623	0.00188082	2.7768	0.0344947	9130015A21Rik	-26504	Distal Intergenic
974	chr12:36306142-36307143	0.00280184	2.9859	0.0426138	Sostdc1	-6996	Distal Intergenic
975	chr12:36308941-36309942	0.00150948	2.25702	0.0308931	Sostdc1	-4197	Distal Intergenic
976	chr12:36316870-36317871	0.000425955	2.37685	0.0160232	Sostdc1	2731	Promoter (2-3kb)
977	chr12:36325745-36326746	0.000539039	2.62253	0.018045	Sostdc1	11606	Exon (ENSMUST00000223024.1/ENSMUST00000223024.1, exon 1 of 3)
978	chr12:36417870-36418871	0.000381723	2.12588	0.0151599	Crppa	35690	Intron (ENSMUST00000221452.1/75847, intron 2 of 9)
979	chr12:38863548-38864549	0.00156055	2.47066	0.0313937	Etv1	26150	Intron (ENSMUST00000160244.7/14009, intron 11 of 11)
980	chr12:40114540-40115541	0.00304252	4.47635	0.0444357	Scin	18642	Intron (ENSMUST00000078481.13/20259, intron 3 of 13)
981	chr12:41055652-41056653	2.01294e-05	3.40856	0.00396265	Immp2l	-11659	Intron (ENSMUST00000132121.7/93757, intron 2 of 6)
982	chr12:41085712-41086713	0.00297307	2.18826	0.0439325	Immp2l	17400	Intron (ENSMUST00000132121.7/93757, intron 3 of 6)
983	chr12:41873567-41874568	0.00101176	3.9639	0.024951	Lrrn3	-387136	Intron (ENSMUST00000132121.7/93757, intron 6 of 6)
984	chr12:42410495-42411496	2.7855e-05	4.03399	0.00460392	Gm33340	603963	Distal Intergenic
985	chr12:42510737-42511738	0.00199087	4.6258	0.035523	Gm33340	503721	Distal Intergenic
986	chr12:42528011-42529012	0.00205921	2.91289	0.0361487	Gm33340	486447	Distal Intergenic
987	chr12:44159108-44160109	1.20004e-06	4.39896	0.00144407	Dnajb9	49959	Distal Intergenic
988	chr12:44240736-44241737	3.95197e-05	3.09879	0.0052698	Gm2027	18991	Intron (ENSMUST00000122902.7/67452, intron 3 of 12)
989	chr12:44242233-44243234	0.00367352	2.57547	0.0491991	Gm2027	20488	Intron (ENSMUST00000122902.7/67452, intron 3 of 12)
990	chr12:54685384-54686385	0.00326365	2.30334	0.0461539	Eapp	9436	Exon (ENSMUST00000161592.7/66266, exon 4 of 6)
991	chr12:55016550-55017551	0.00170421	1.2791	0.032798	Baz1a	-2202	Promoter (2-3kb)
992	chr12:55289729-55290730	5.39386e-06	2.19079	0.00233523	Ppp2r3c	8292	Exon (ENSMUST00000021410.9/59032, exon 8 of 14)
993	chr12:55433798-55434799	0.000177806	1.89077	0.0105482	Psma6	26415	Distal Intergenic
994	chr12:60830541-60831542	0.00201371	1.43256	0.0357251	Gm20063	690278	Distal Intergenic
995	chr12:69435279-69436280	0.000761967	3.802	0.0216857	5830428M24Rik	31112	Distal Intergenic
996	chr12:69590318-69591319	0.00265414	4.09166	0.0413918	Sos2	-1512	Promoter (1-2kb)
997	chr12:70752585-70753586	0.0029506	3.33702	0.0438026	Frmd6	-71928	Intron (ENSMUST00000222338.1/ENSMUST00000222338.1, intron 1 of 2)
998	chr12:72361307-72362308	0.00194339	1.39477	0.0350672	Rtn1	46746	Intron (ENSMUST00000078505.13/104001, intron 1 of 8)
999	chr12:72767908-72768909	0.000449308	2.38248	0.0164775	Ppm1a	6593	Intron (ENSMUST00000221628.1/19042, intron 1 of 5)
1000	chr12:73924531-73925532	0.00148359	2.88114	0.0305258	Hif1a	-1070	Promoter (1-2kb)
1001	chr12:76318583-76319584	0.000135832	1.89236	0.00938134	Akap5	-5307	3' UTR
1002	chr12:76527351-76528352	0.00285167	1.01447	0.0430099	Plekhg3	-2539	Promoter (2-3kb)
1003	chr12:76537188-76538189	0.00103229	1.13246	0.025211	Plekhg3	3568	Intron (ENSMUST00000217730.1/263406, intron 1 of 1)
1004	chr12:76574791-76575792	0.00215632	3.04254	0.037056	Plekhg3	3241	Intron (ENSMUST00000075249.5/263406, intron 17 of 18)
1005	chr12:77297496-77298497	0.00316969	2.97706	0.045524	Fut8	58431	Intron (ENSMUST00000177595.8/53618, intron 3 of 12)
1006	chr12:78297623-78298624	0.00105612	2.79519	0.0255327	Gphn	70970	Intron (ENSMUST00000052472.5/268566, intron 1 of 23)
1007	chr12:78977746-78978747	0.00105676	1.75033	0.0255428	Tmem229b	2016	Promoter (2-3kb)
1008	chr12:79253075-79254076	0.00206146	2.44855	0.0361682	Zfyve26	7515	Intron (ENSMUST00000021547.7/211978, intron 29 of 41)
1009	chr12:79633141-79634142	5.14784e-06	1.66193	0.00231366	9430078K24Rik	290591	Intron (ENSMUST00000171210.2/19363, intron 7 of 10)
1010	chr12:79691839-79692840	0.00288061	1.57128	0.0432415	9430078K24Rik	231893	Intron (ENSMUST00000171210.2/19363, intron 8 of 10)
1011	chr12:79982856-79983857	0.000893776	1.70559	0.0234934	9430078K24Rik	-46592	Distal Intergenic
1012	chr12:80001464-80002465	0.000714783	2.74961	0.0208931	9430078K24Rik	-65200	Distal Intergenic
1013	chr12:80041393-80042394	3.04449e-06	1.79739	0.00195811	Zfp36l1	70600	Intron (ENSMUST00000218323.1/ENSMUST00000218323.1, intron 1 of 1)
1014	chr12:80799380-80800381	0.00117276	2.85504	0.026999	Susd6	8821	Intron (ENSMUST00000220238.1/217684, intron 1 of 6)
1015	chr12:80839256-80840257	4.29621e-05	3.36688	0.0054785	Susd6	48697	Intron (ENSMUST00000220238.1/217684, intron 2 of 6)
1016	chr12:80928265-80929266	0.000380167	4.27604	0.0151298	1700052I22Rik	-3816	Distal Intergenic
1017	chr12:81657787-81658788	1.32011e-05	3.70925	0.00340298	Ttc9	26418	Intron (ENSMUST00000218362.1/69480, intron 1 of 3)
1018	chr12:81675279-81676280	0.00221683	3.31353	0.0376005	Ttc9	43910	Distal Intergenic
1019	chr12:81702608-81703609	0.00188207	1.69588	0.034504	Ttc9	71239	Distal Intergenic
1020	chr12:81719466-81720467	0.000603136	2.09399	0.0192484	Map3k9	60407	Exon (ENSMUST00000221438.1/ENSMUST00000221438.1, exon 1 of 1)
1021	chr12:81754431-81755432	0.000775702	1.73867	0.0218774	Map3k9	25442	Intron (ENSMUST00000035987.8/338372, intron 2 of 10)
1022	chr12:82225525-82226526	1.07937e-05	1.58102	0.00305806	Sipa1l1	-30059	Intron (ENSMUST00000220550.1/217692, intron 2 of 3)
1023	chr12:82235620-82236621	0.00340166	3.28609	0.0471551	Sipa1l1	-19964	Exon (ENSMUST00000222312.1/217692, exon 3 of 3)
1024	chr12:82265383-82266384	0.001243	2.28522	0.0278197	Sipa1l1	8798	5' UTR
1025	chr12:82355261-82356262	0.00230836	1.51406	0.0383508	Sipa1l1	12994	Intron (ENSMUST00000166429.8/217692, intron 4 of 22)
1026	chr12:83996910-83997911	0.000610765	2.29117	0.019363	Acot2	9049	Distal Intergenic
1027	chr12:84107383-84108384	0.000746785	3.07163	0.0214745	Dnal1	-5982	Intron (ENSMUST00000056822.3/217700, intron 2 of 2)
1028	chr12:84188054-84189055	0.000866386	1.66355	0.0230853	Mideas	4960	Intron (ENSMUST00000046266.12/238317, intron 1 of 12)
1029	chr12:84202373-84203374	0.000522265	1.22893	0.01776	Mideas	-8358	Intron (ENSMUST00000046266.12/238317, intron 1 of 12)
1030	chr12:84252522-84253523	0.00304124	1.14776	0.0444357	Ptgr2	-31709	Distal Intergenic
1031	chr12:84388488-84389489	0.00186571	1.67656	0.034392	Entpd5	-3078	Intron (ENSMUST00000021662.11/12499, intron 5 of 14)
1032	chr12:84691760-84692761	8.55823e-05	4.10094	0.00756524	Syndig1l	5853	Intron (ENSMUST00000095550.3/627191, intron 1 of 3)
1033	chr12:85928135-85929136	0.000123729	2.7028	0.00894111	Ttll5	-3646	Intron (ENSMUST00000040179.13/320244, intron 24 of 33)
1034	chr12:85955399-85956400	0.0014756	1.30096	0.030423	Ttll5	-5601	Intron (ENSMUST00000040179.13/320244, intron 28 of 33)
1035	chr12:85979585-85980586	1.53093e-07	1.75873	0.000642457	Ttll5	17584	Intron (ENSMUST00000040179.13/320244, intron 29 of 33)
1036	chr12:85992406-85993407	0.00352297	1.29571	0.0480649	Ttll5	30405	Intron (ENSMUST00000040179.13/320244, intron 29 of 33)
1037	chr12:86009533-86010534	0.000150673	2.27392	0.00980915	Ttll5	47532	Intron (ENSMUST00000040179.13/320244, intron 30 of 33)
1038	chr12:86259536-86260537	0.00121468	2.26245	0.0275063	Gpatch2l	-1139	Promoter (1-2kb)
1039	chr12:91048248-91049249	3.97184e-06	1.3244	0.00202965	5430427M07Rik	-1120	Promoter (1-2kb)
1040	chr12:99480054-99481055	0.000109898	2.78643	0.0084383	Foxn3	-29957	Intron (ENSMUST00000176928.2/71375, intron 1 of 2)
1041	chr12:99532638-99533639	0.003025	2.16754	0.0443219	Foxn3	29869	Intron (ENSMUST00000176928.2/71375, intron 1 of 2)
1042	chr12:99571394-99572395	0.00228187	1.53421	0.0381201	Gm26839	7553	Exon (ENSMUST00000222451.1/ENSMUST00000222451.1, exon 1 of 1)
1043	chr12:99700887-99701888	0.00043446	2.94839	0.0161799	1700064M15Rik	-72913	Intron (ENSMUST00000221929.1/78767, intron 5 of 5)
1044	chr12:99789266-99790267	0.000585658	2.54471	0.0189865	Efcab11	92590	Intron (ENSMUST00000221929.1/78767, intron 5 of 5)
1045	chr12:99795642-99796643	0.000290144	2.00981	0.0133458	Efcab11	86214	Intron (ENSMUST00000221929.1/78767, intron 5 of 5)
1046	chr12:99963573-99964574	0.000257538	2.11767	0.0125638	Kcnk13	0	Promoter (<=1kb)
1047	chr12:99992062-99993063	0.00142612	3.84272	0.0300335	Kcnk13	27537	Intron (ENSMUST00000160413.7/217826, intron 2 of 2)
1048	chr12:100005126-100006127	0.000704891	1.65002	0.020732	Kcnk13	40601	Intron (ENSMUST00000160413.7/217826, intron 2 of 2)
1049	chr12:100318285-100319286	0.000358203	1.71881	0.0147162	Ttc7b	13623	Intron (ENSMUST00000062957.7/104718, intron 19 of 19)
1050	chr12:100527423-100528424	0.00291825	1.21785	0.0435075	Ttc7b	-6597	Distal Intergenic
1051	chr12:100659829-100660830	0.000163249	2.39311	0.0101836	Rps6ka5	52250	Intron (ENSMUST00000222731.1/73086, intron 2 of 16)
1052	chr12:101978233-101979234	0.000639608	1.62666	0.0197984	Cpsf2	2245	Promoter (2-3kb)
1053	chr12:102354196-102355197	0.0015437	1.99366	0.0311675	Rin3	0	Promoter (<=1kb)
1054	chr12:104741964-104742965	0.000153433	1.90159	0.00988535	Dicer1	-3127	Intron (ENSMUST00000041987.6/192119, intron 1 of 26)
1055	chr12:105596899-105597900	0.00207185	1.67919	0.0362399	Bdkrb1	-6191	Distal Intergenic
1056	chr12:108650760-108651761	0.0012515	1.94291	0.0279365	Mir342	-6859	Intron (ENSMUST00000077735.12/14026, intron 2 of 12)
1057	chr12:109073832-109074833	0.00173461	1.59324	0.03309	Begain	-5615	Distal Intergenic
1058	chr12:109093582-109094583	0.00040142	2.59229	0.0155713	Begain	-25365	Distal Intergenic
1059	chr12:109226227-109227228	0.00234243	1.60454	0.0387099	Begain	-158010	Distal Intergenic
1060	chr12:109234013-109235014	0.000220764	3.34221	0.0115827	Begain	-165796	Distal Intergenic
1061	chr12:109441045-109442046	2.91388e-05	3.45857	0.00465968	Dlk1	-10777	Distal Intergenic
1062	chr12:110777524-110778525	0.000845403	1.41916	0.0228659	Wdr20	-15579	Intron (ENSMUST00000193053.5/69641, intron 1 of 2)
1063	chr12:110949832-110950833	0.00356212	1.96807	0.0483341	Ankrd9	27422	Intron (ENSMUST00000165978.2/104859, intron 16 of 19)
1064	chr12:111118318-111119319	0.000363447	2.66189	0.0147851	Traf3	-47051	Distal Intergenic
1065	chr12:111743803-111744804	0.00127795	1.68829	0.0282697	Klc1	-14045	Intron (ENSMUST00000163220.9/68020, intron 4 of 5)
1066	chr12:111875574-111876575	4.21311e-06	2.47474	0.00210488	Ppp1r13b	-30596	Intron (ENSMUST00000054815.14/21981, intron 1 of 16)
1067	chr12:111877958-111878959	0.00179201	1.30798	0.0336034	Ppp1r13b	28660	Intron (ENSMUST00000054815.14/21981, intron 1 of 16)
1068	chr12:111888997-111889998	0.00117099	1.88047	0.0269922	Ppp1r13b	17621	Intron (ENSMUST00000054815.14/21981, intron 1 of 16)
1069	chr12:111916641-111917642	0.00187036	1.88302	0.0344199	Ppp1r13b	-8531	Distal Intergenic
1070	chr12:112632649-112633650	0.0020479	2.47135	0.0360407	Adssl1	-5722	Exon (ENSMUST00000021726.7/11565, exon 4 of 13)
1071	chr12:112673766-112674767	0.00260693	1.43728	0.0410733	Akt1	0	Promoter (<=1kb)
1072	chr12:112761731-112762732	0.00218563	2.29916	0.0372785	Pld4	55	Promoter (<=1kb)
1073	chr12:113222490-113223491	0.00167447	1.97007	0.0323939	Tmem121	36560	Distal Intergenic
1074	chr12:113227977-113228978	0.00124056	2.27783	0.027783	Tmem121	42047	Distal Intergenic
1075	chr12:113248936-113249937	0.00261496	2.13642	0.0411124	Tmem121	63006	Distal Intergenic
1076	chr12:113290682-113291683	9.63203e-05	3.00958	0.00790851	Tmem121	104752	Distal Intergenic
1077	chr12:113320768-113321769	0.000801384	2.21493	0.0222817	Tmem121	134838	Distal Intergenic
1078	chr12:113342625-113343626	0.000914775	2.04804	0.0237636	Adam6b	-145885	Distal Intergenic
1079	chr12:113362528-113363529	0.000909028	1.33755	0.0236767	Adam6b	-125982	Distal Intergenic
1080	chr12:113366128-113367129	0.00062579	2.64029	0.0195801	Adam6b	-122382	Distal Intergenic
1081	chr12:113378662-113379663	0.000906215	2.05856	0.023648	Adam6b	-109848	Distal Intergenic
1082	chr12:115255951-115256952	0.00140266	3.76186	0.0297705	Mir6388	438842	Distal Intergenic
1083	chr12:117317920-117318921	2.49415e-05	2.75461	0.00431068	Gm5441	18091	Intron (ENSMUST00000190132.1/432713, intron 1 of 2)
1084	chr12:117533313-117534314	0.00253628	3.0638	0.0404097	Rapgef5	0	Promoter (<=1kb)
1085	chr12:117557639-117558640	4.54869e-05	3.66325	0.00558957	Rapgef5	23751	Intron (ENSMUST00000109691.3/217944, intron 3 of 27)
1086	chr12:117560122-117561123	0.00363964	1.55702	0.0488974	Rapgef5	26234	Intron (ENSMUST00000109691.3/217944, intron 3 of 27)
1087	chr12:117565908-117566909	8.14878e-05	2.58701	0.00737067	Rapgef5	-28332	Intron (ENSMUST00000109691.3/217944, intron 3 of 27)
1088	chr12:117639108-117640109	0.000240378	2.20766	0.0121121	Rapgef5	-17925	Intron (ENSMUST00000109691.3/217944, intron 9 of 27)
1089	chr12:117735800-117736801	0.00289054	1.48593	0.0432985	Rapgef5	46844	Intron (ENSMUST00000109691.3/217944, intron 22 of 27)
1090	chr12:117744930-117745931	0.00103057	2.56655	0.0251928	Rapgef5	55974	Intron (ENSMUST00000109691.3/217944, intron 25 of 27)
1091	chr12:119113508-119114509	0.000201947	2.25666	0.011144	Itgb8	124261	Distal Intergenic
1092	chr12:119114839-119115840	0.00058039	2.98409	0.0188759	Itgb8	122930	Distal Intergenic
1093	chr12:119148345-119149346	0.000410565	5.26926	0.0157144	Itgb8	89424	Distal Intergenic
1094	chr13:3443167-3444168	0.00102964	1.50079	0.0251928	2810429I04Rik	-34062	Distal Intergenic
1095	chr13:3742632-3743633	0.00278038	2.82073	0.0424377	Calml3	60683	Distal Intergenic
1096	chr13:3749310-3750311	0.000303637	1.98039	0.0137018	Calml3	54005	Distal Intergenic
1097	chr13:6875422-6876423	0.00128479	2.60251	0.0283415	Pfkp	-226645	Distal Intergenic
1098	chr13:6889154-6890155	0.000587322	2.25763	0.019013	Pfkp	-240377	Distal Intergenic
1099	chr13:9405482-9406483	0.00134967	1.59904	0.0291084	Dip2c	128500	Intron (ENSMUST00000174552.7/208440, intron 1 of 36)
1100	chr13:9408811-9409812	0.00322597	2.64098	0.0459668	Dip2c	131829	Intron (ENSMUST00000174552.7/208440, intron 1 of 36)
1101	chr13:9846523-9847524	0.000139799	1.3407	0.00949334	Zmynd11	-81193	Distal Intergenic
1102	chr13:10182465-10183466	0.000773018	1.73334	0.0218256	Chrm3	177097	Intron (ENSMUST00000187510.6/12671, intron 2 of 4)
1103	chr13:10194100-10195101	0.0034218	1.64329	0.0473112	Chrm3	165462	Intron (ENSMUST00000187510.6/12671, intron 2 of 4)
1104	chr13:11991174-11992175	0.0015291	2.99765	0.0310749	Ryr2	114284	Intron (ENSMUST00000021750.14/20191, intron 1 of 104)
1105	chr13:12468232-12469233	0.00179865	2.57647	0.0336828	Lgals8	-3288	Distal Intergenic
1106	chr13:12522081-12523082	2.87391e-05	1.65268	0.00465968	Edaradd	-1643	Promoter (1-2kb)
1107	chr13:12537643-12538644	0.00095296	2.58777	0.0242765	Edaradd	-17205	Distal Intergenic
1108	chr13:12541690-12542691	0.000350224	2.35659	0.0145473	Edaradd	-21252	Intron (ENSMUST00000220776.1/ENSMUST00000220776.1, intron 2 of 2)
1109	chr13:12559373-12560374	0.000604778	1.95355	0.0192645	Ero1b	-5500	Exon (ENSMUST00000223193.1/ENSMUST00000223193.1, exon 2 of 4)
1110	chr13:12561434-12562435	8.22546e-05	1.5904	0.00740563	Ero1b	-3439	Exon (ENSMUST00000220776.1/ENSMUST00000220776.1, exon 3 of 3)
1111	chr13:12632883-12633884	0.00329755	1.91	0.0463608	Gpr137b-ps	-8913	Intron (ENSMUST00000220758.1/664862, intron 1 of 6)
1112	chr13:12711152-12712153	0.000133681	2.31992	0.00933856	Gpr137b-ps	-60764	Distal Intergenic
1113	chr13:12717740-12718741	0.00110751	1.88332	0.0261817	Gpr137b-ps	-67352	Distal Intergenic
1114	chr13:12726483-12727484	0.000543953	3.16202	0.0181606	Prl2c4	64856	Distal Intergenic
1115	chr13:13328587-13329588	0.00150383	4.74186	0.0308315	Gpr137b	38217	Exon (ENSMUST00000122785.1/ENSMUST00000122785.1, exon 1 of 1)
1116	chr13:13446531-13447532	3.1096e-05	3.18558	0.00475162	Nid1	8864	Intron (ENSMUST00000005532.8/18073, intron 1 of 19)
1117	chr13:13453023-13454024	0.000287254	2.03346	0.0132962	Nid1	15356	Intron (ENSMUST00000005532.8/18073, intron 1 of 19)
1118	chr13:13484203-13485204	4.67601e-05	2.81195	0.00564758	Nid1	-23508	Intron (ENSMUST00000005532.8/18073, intron 9 of 19)
1119	chr13:13523512-13524513	0.000818686	1.89171	0.0225111	Nid1	14800	Distal Intergenic
1120	chr13:13595576-13596577	9.04996e-06	1.85068	0.00291875	Lyst	5167	Intron (ENSMUST00000223053.1/17101, intron 1 of 4)
1121	chr13:17626857-17627858	0.000884928	2.53971	0.0233789	Sugct	66878	Intron (ENSMUST00000068545.5/192136, intron 6 of 13)
1122	chr13:17754719-17755720	0.000448325	1.70867	0.01645	Cdk13	-4432	Exon (ENSMUST00000220696.1/ENSMUST00000220696.1, exon 1 of 1)
1123	chr13:17816884-17817885	2.37722e-05	2.66838	0.00423457	Cdk13	-11787	Distal Intergenic
1124	chr13:19762635-19763636	0.00226497	1.83824	0.0379862	Gpr141b	-29684	Intron (ENSMUST00000065335.2/353346, intron 3 of 4)
1125	chr13:19787692-19788693	0.00260152	2.52172	0.0410398	Gpr141	35534	Intron (ENSMUST00000065335.2/353346, intron 2 of 4)
1126	chr13:20034795-20035796	0.00251781	1.8004	0.0402415	Elmo1	-54800	Distal Intergenic
1127	chr13:20049405-20050406	0.00138271	1.72408	0.0295609	Elmo1	-40190	Distal Intergenic
1128	chr13:20064127-20065128	0.00298138	2.47017	0.0439881	Elmo1	-25468	Distal Intergenic
1129	chr13:20127302-20128303	0.000167861	2.32811	0.0102937	Elmo1	15790	Intron (ENSMUST00000181429.7/140580, intron 1 of 6)
1130	chr13:20208549-20209550	0.00325003	1.93068	0.0460999	Elmo1	23342	Exon (ENSMUST00000181429.7/140580, exon 4 of 7)
1131	chr13:20207189-20208190	2.78466e-05	2.52825	0.00460392	Elmo1	21982	5' UTR
1132	chr13:20212314-20213315	2.28547e-06	3.46938	0.00188766	Elmo1	27107	Intron (ENSMUST00000181429.7/140580, intron 4 of 6)
1133	chr13:20228169-20229170	4.30728e-05	2.33453	0.0054785	Elmo1	-21900	Intron (ENSMUST00000181429.7/140580, intron 4 of 6)
1134	chr13:21944528-21945529	0.000280402	1.01551	0.0131784	Zfp184	0	Promoter (<=1kb)
1135	chr13:23799079-23800080	0.000293835	2.44218	0.0134823	Slc17a2	-6913	Intron (ENSMUST00000144770.1/ENSMUST00000144770.1, intron 1 of 2)
1136	chr13:23885249-23886250	0.00321085	1.81404	0.0458651	Slc17a1	14953	Intron (ENSMUST00000110413.7/20504, intron 10 of 12)
1137	chr13:23897900-23898901	0.000102142	3.68633	0.00818418	Slc17a4	16067	3' UTR
1138	chr13:23913660-23914661	5.49026e-05	2.58879	0.00603854	Slc17a4	307	Promoter (<=1kb)
1139	chr13:23942653-23943654	0.002653	2.37031	0.0413835	H2ac1	8191	Distal Intergenic
1140	chr13:23950670-23951671	0.001872	1.29667	0.0344309	Scgn	3908	Distal Intergenic
1141	chr13:24027175-24028176	0.000360451	2.00046	0.0147495	Carmil1	-4619	Intron (ENSMUST00000125901.7/68732, intron 20 of 25)
1142	chr13:24203896-24204897	0.000404088	2.01948	0.0156153	Carmil1	1396	Promoter (1-2kb)
1143	chr13:24337892-24338893	0.000514961	1.46824	0.0176179	Cmah	10472	Intron (ENSMUST00000224953.1/12763, intron 1 of 15)
1144	chr13:24398124-24399125	0.000117636	2.15651	0.0087011	Cmah	2837	Promoter (2-3kb)
1145	chr13:24444422-24445423	0.000178887	1.61707	0.0105535	Cmah	27198	Intron (ENSMUST00000224953.1/12763, intron 11 of 15)
1146	chr13:24486653-24487654	0.000710691	1.42359	0.0208205	Ripor2	-13871	Exon (ENSMUST00000158788.1/ENSMUST00000158788.1, exon 1 of 1)
1147	chr13:24809792-24810793	0.00255987	1.73677	0.0406328	BC005537	7772	Exon (ENSMUST00000019276.11/79555, exon 4 of 5)
1148	chr13:28769799-28770800	0.000415357	2.33962	0.0157998	Mir6368	-58926	Intron (ENSMUST00000148885.7/72518, intron 3 of 7)
1149	chr13:29499872-29500873	0.00375786	1.98796	0.0498176	Cdkal1	16581	Intron (ENSMUST00000140278.7/68916, intron 11 of 16)
1150	chr13:29769226-29770227	0.000671358	1.92938	0.0202668	Cdkal1	85204	Intron (ENSMUST00000140278.7/68916, intron 5 of 16)
1151	chr13:30002870-30003871	0.00102138	4.36075	0.0250786	E2f3	-16807	Distal Intergenic
1152	chr13:30530460-30531461	0.00212678	2.25187	0.0367667	Uqcrfs1	13901	Distal Intergenic
1153	chr13:30632742-30633743	0.00279755	1.66652	0.0425763	4930519D14Rik	17699	Distal Intergenic
1154	chr13:30692559-30693560	0.00195852	2.09968	0.035221	Dusp22	32458	Intron (ENSMUST00000091672.12/105352, intron 3 of 7)
1155	chr13:30695700-30696701	0.00239511	2.2745	0.0391461	Dusp22	35599	Exon (ENSMUST00000091672.12/105352, exon 4 of 8)
1156	chr13:30710890-30711891	0.000375591	4.06711	0.0150386	Irf4	-37335	3' UTR
1157	chr13:30727869-30728870	0.00306449	1.15499	0.0446491	Irf4	-20356	Distal Intergenic
1158	chr13:30729724-30730725	3.71874e-05	3.0613	0.00515059	Irf4	-18501	Distal Intergenic
1159	chr13:30736976-30737977	6.90054e-06	1.73552	0.00254867	Irf4	-11249	Distal Intergenic
1160	chr13:30834104-30835105	8.96566e-05	1.39541	0.00772188	Irf4	84797	Intron (ENSMUST00000102946.7/66482, intron 24 of 28)
1161	chr13:31773730-31774731	0.00211126	2.59511	0.0366543	Foxc1	-31902	Distal Intergenic
1162	chr13:32825218-32826219	0.00154082	3.63239	0.0311563	Wrnip1	4452	Distal Intergenic
1163	chr13:32831592-32832593	1.83661e-06	2.09978	0.00179366	Wrnip1	10826	Distal Intergenic
1164	chr13:32848765-32849766	0.000509987	1.91629	0.0175394	Serpinb1a	1398	Promoter (1-2kb)
1165	chr13:32928865-32929866	9.4175e-06	2.06801	0.00293571	Serpinb1c	-30654	Distal Intergenic
1166	chr13:32927653-32928654	0.000649519	2.74247	0.0199258	Serpinb1c	-29442	Distal Intergenic
1167	chr13:32934706-32935707	0.000523438	3.14259	0.017778	Serpinb6b	-29502	Distal Intergenic
1168	chr13:33076655-33077656	0.000493844	2.6146	0.0172256	Serpinb1b	-919	Promoter (<=1kb)
1169	chr13:34051366-34052367	0.000979301	2.43716	0.0245123	Bphl	2161	Promoter (2-3kb)
1170	chr13:34652226-34653227	3.55116e-06	2.63721	0.00198486	Gm15908	0	Promoter (<=1kb)
1171	chr13:34666874-34667875	0.000550287	1.78047	0.0182669	Pxdc1	-13388	Downstream (<=300bp)
1172	chr13:34669786-34670787	0.00118585	4.66533	0.027139	Pxdc1	-16300	Distal Intergenic
1173	chr13:34674144-34675145	0.00152326	1.98933	0.0310453	Pxdc1	-20658	Distal Intergenic
1174	chr13:34682087-34683088	0.001175	2.86593	0.0270401	Pxdc1	-28601	Distal Intergenic
1175	chr13:34683480-34684481	5.01788e-05	2.11548	0.0057782	Pxdc1	-29994	Distal Intergenic
1176	chr13:34702981-34703982	0.00205595	3.42774	0.0361199	Fam50b	-30868	Distal Intergenic
1177	chr13:34704545-34705546	0.00287789	1.75851	0.043222	Fam50b	-29304	Distal Intergenic
1178	chr13:35131166-35132167	0.0031639	1.64795	0.0454844	4930529N20Rik	35637	Distal Intergenic
1179	chr13:35202211-35203212	9.67849e-05	1.48398	0.00792656	1700019C18Rik	8719	Intron (ENSMUST00000221688.1/75543, intron 2 of 5)
1180	chr13:35665121-35666122	0.00107282	2.90634	0.0257264	Cdyl	5194	Intron (ENSMUST00000075220.13/12593, intron 1 of 9)
1181	chr13:35748857-35749858	0.00354071	1.46465	0.0481814	Cdyl	7544	Intron (ENSMUST00000075220.13/12593, intron 3 of 9)
1182	chr13:35783386-35784387	3.49133e-05	3.23692	0.00496465	Cdyl	20574	Intron (ENSMUST00000075220.13/12593, intron 3 of 9)
1183	chr13:36222400-36223401	0.00030071	2.02132	0.0136269	Fars2	-8721	Intron (ENSMUST00000021857.12/69955, intron 2 of 6)
1184	chr13:37344762-37345763	1.23811e-05	2.54111	0.00331999	Ly86	0	Promoter (<=1kb)
1185	chr13:37347901-37348902	0.000306569	3.37814	0.013784	Ly86	2693	Promoter (2-3kb)
1186	chr13:37390699-37391700	0.000166005	3.18986	0.0102697	Ly86	45491	Intron (ENSMUST00000021860.6/17084, intron 3 of 4)
1187	chr13:37402152-37403153	0.00227093	5.79719	0.0380352	Ly86	56944	Intron (ENSMUST00000021860.6/17084, intron 3 of 4)
1188	chr13:37406970-37407971	0.0013081	3.84229	0.0285752	Ly86	61762	Intron (ENSMUST00000021860.6/17084, intron 3 of 4)
1189	chr13:37440776-37441777	0.00026341	3.8572	0.0127237	Ly86	95568	Distal Intergenic
1190	chr13:37452095-37453096	0.00144829	1.51065	0.030204	Ly86	106887	Exon (ENSMUST00000187093.1/ENSMUST00000187093.1, exon 2 of 2)
1191	chr13:37467403-37468404	0.00277349	4.63231	0.0424112	Ly86	122195	Distal Intergenic
1192	chr13:37674654-37675655	0.00060073	2.15584	0.0192254	Rreb1	-102745	Distal Intergenic
1193	chr13:38503239-38504240	0.000260972	1.89605	0.0126585	Txndc5	1702	Promoter (1-2kb)
1194	chr13:41402169-41403170	0.000109734	2.91607	0.0084383	Nedd9	-42430	Exon (ENSMUST00000224720.1/ENSMUST00000224720.1, exon 1 of 2)
1195	chr13:41491175-41492176	0.000854264	2.33386	0.0229674	Nedd9	-3813	Intron (ENSMUST00000224440.1/ENSMUST00000224440.1, intron 1 of 2)
1196	chr13:41545866-41546867	9.39527e-05	1.59693	0.00781155	Nedd9	-58504	Intron (ENSMUST00000225451.1/ENSMUST00000225451.1, intron 1 of 1)
1197	chr13:41634206-41635207	0.000161776	1.24902	0.0101547	Tmem170b	27990	3' UTR
1198	chr13:41854749-41855750	0.0032468	1.53668	0.0460816	Adtrp	-7065	Distal Intergenic
1199	chr13:41883292-41884293	0.000275444	2.51655	0.0130622	Gm10790	17376	Exon (ENSMUST00000221285.1/100038577, exon 2 of 7)
1200	chr13:42134492-42135493	0.000439125	2.74168	0.0162725	Hivep1	-28829	Intron (ENSMUST00000060148.5/110521, intron 3 of 8)
1201	chr13:42367232-42368233	0.000444779	2.1972	0.0163843	Edn1	65756	Distal Intergenic
1202	chr13:42599157-42600158	0.00107424	1.40281	0.0257264	Phactr1	-80465	Distal Intergenic
1203	chr13:43209325-43210326	0.00368547	1.43389	0.0492354	Tbc1d7	-37824	Intron (ENSMUST00000055341.6/328232, intron 1 of 1)
1204	chr13:43295422-43296423	2.74665e-06	1.93923	0.00193778	Gfod1	6982	Intron (ENSMUST00000055341.6/328232, intron 1 of 1)
1205	chr13:43752086-43753087	0.00190355	1.71555	0.0346726	Cd83	-31688	Distal Intergenic
1206	chr13:43762482-43763483	3.16921e-06	2.74372	0.00197425	Cd83	-21292	Distal Intergenic
1207	chr13:43764842-43765843	4.00887e-05	2.09128	0.00530303	Cd83	-18932	Distal Intergenic
1208	chr13:43765933-43766934	0.00204138	1.18764	0.0359825	Cd83	-17841	Distal Intergenic
1209	chr13:43767323-43768324	0.000640245	1.66064	0.0197984	Cd83	-16451	Distal Intergenic
1210	chr13:43785956-43786957	0.00131093	1.81729	0.0285925	Cd83	771	Promoter (<=1kb)
1211	chr13:43790315-43791316	0.00133583	1.58011	0.0289213	Cd83	5130	Intron (ENSMUST00000015540.3/12522, intron 2 of 4)
1212	chr13:43852092-43853093	0.000982444	2.59296	0.0245525	Cd83	66907	Distal Intergenic
1213	chr13:43898140-43899141	2.51623e-05	2.18629	0.00433889	Cd83	112955	Distal Intergenic
1214	chr13:43942298-43943299	0.0015033	2.44877	0.0308294	Cd83	157113	Distal Intergenic
1215	chr13:43961648-43962649	0.000296471	2.14021	0.0135699	Gm5083	-158518	Distal Intergenic
1216	chr13:44018187-44019188	0.00284555	2.03506	0.0429639	Gm5083	-101979	Exon (ENSMUST00000223171.1/ENSMUST00000223171.1, exon 1 of 3)
1217	chr13:44027753-44028754	0.00197078	2.09211	0.0353336	Gm5083	-92413	Distal Intergenic
1218	chr13:44166881-44167882	1.03124e-05	1.92143	0.00303409	Gm5083	45587	Distal Intergenic
1219	chr13:44246500-44247501	2.48009e-05	2.37706	0.00431068	A330076C08Rik	-30013	Distal Intergenic
1220	chr13:44482347-44483348	0.000504672	2.30825	0.0174707	1700029N11Rik	42611	Intron (ENSMUST00000222236.1/ENSMUST00000222236.1, intron 3 of 3)
1221	chr13:44504080-44505081	0.00249995	1.6266	0.0400647	1700029N11Rik	64344	Exon (ENSMUST00000222236.1/ENSMUST00000222236.1, exon 1 of 4)
1222	chr13:44517969-44518970	1.54096e-05	1.79158	0.00357324	1700029N11Rik	78233	Distal Intergenic
1223	chr13:44537936-44538937	7.8477e-05	1.94342	0.00717519	1700029N11Rik	98200	Intron (ENSMUST00000222558.1/ENSMUST00000222558.1, intron 3 of 3)
1224	chr13:45007317-45008318	0.0015632	2.1571	0.0314089	Dtnbp1	-5170	Distal Intergenic
1225	chr13:45018921-45019922	0.00343595	1.85434	0.0473853	Dtnbp1	-16774	Distal Intergenic
1226	chr13:45468350-45469351	0.0013899	1.99714	0.0296277	Gmpr	-38093	Distal Intergenic
1227	chr13:45810662-45811663	3.55318e-05	2.45203	0.00501179	Atxn1	60625	Intron (ENSMUST00000091628.10/20238, intron 3 of 7)
1228	chr13:45910432-45911433	0.000119443	2.02996	0.00879989	Atxn1	-38144	Intron (ENSMUST00000091628.10/20238, intron 2 of 7)
1229	chr13:45948492-45949493	0.00306941	2.83484	0.0446976	Atxn1	15464	Intron (ENSMUST00000091628.10/20238, intron 2 of 7)
1230	chr13:45997213-45998214	0.00118409	2.7715	0.0271294	Atxn1	-32205	Distal Intergenic
1231	chr13:46021107-46022108	2.10363e-05	2.10325	0.00400418	Atxn1	-56099	Distal Intergenic
1232	chr13:46022743-46023744	0.00118821	1.98703	0.0271653	Atxn1	-57735	Distal Intergenic
1233	chr13:46050204-46051205	0.000168049	2.44305	0.0102937	Atxn1	-85196	Distal Intergenic
1234	chr13:46062428-46063429	0.000187761	3.26572	0.0107752	Atxn1	-97420	Exon (ENSMUST00000221550.1/ENSMUST00000221550.1, exon 4 of 7)
1235	chr13:48585433-48586434	7.70918e-05	2.04265	0.00713486	Ptpdc1	-1871	Promoter (1-2kb)
1236	chr13:49224879-49225880	0.000443769	1.77048	0.0163675	Card19	-8842	Distal Intergenic
1237	chr13:51106547-51107548	0.00016727	2.73765	0.010286	Spin1	5667	Intron (ENSMUST00000095797.5/20729, intron 1 of 5)
1238	chr13:51107728-51108729	0.00242586	2.08497	0.0394365	Spin1	6848	Intron (ENSMUST00000095797.5/20729, intron 1 of 5)
1239	chr13:51161831-51162832	7.06436e-05	3.82743	0.00682271	Nxnl2	-8190	Distal Intergenic
1240	chr13:51239543-51240544	0.00121139	2.14484	0.0274706	H2af-ps2	-36478	Distal Intergenic
1241	chr13:51348220-51349221	0.00126003	4.00221	0.0280285	S1pr3	-59418	Distal Intergenic
1242	chr13:51387647-51388648	0.00270805	2.8803	0.0418133	S1pr3	-19991	Intron (ENSMUST00000222417.1/ENSMUST00000222417.1, intron 1 of 2)
1243	chr13:51391068-51392069	0.000147321	3.1028	0.00965272	S1pr3	-16570	Intron (ENSMUST00000222417.1/ENSMUST00000222417.1, intron 1 of 2)
1244	chr13:51397459-51398460	8.25835e-06	3.06986	0.00280061	S1pr3	-10179	Intron (ENSMUST00000222417.1/ENSMUST00000222417.1, intron 1 of 2)
1245	chr13:51400889-51401890	8.85962e-06	2.297	0.00290759	S1pr3	-6749	Intron (ENSMUST00000222417.1/ENSMUST00000222417.1, intron 1 of 2)
1246	chr13:51408204-51409205	0.000929013	1.8654	0.0239591	S1pr3	0	Promoter (<=1kb)
1247	chr13:51703628-51704629	0.00035569	2.2055	0.0146881	Sema4d	342	Promoter (<=1kb)
1248	chr13:51732079-51733080	0.000368241	2.53727	0.0148823	Sema4d	1683	Promoter (1-2kb)
1249	chr13:51734278-51735279	0.00194875	1.30861	0.0351186	Sema4d	0	Promoter (<=1kb)
1250	chr13:52083678-52084679	0.000235994	1.16566	0.0119612	4921525O09Rik	-12062	Distal Intergenic
1251	chr13:52158689-52159690	0.000921207	4.91241	0.0238387	4921525O09Rik	60147	Distal Intergenic
1252	chr13:52565866-52566867	6.89351e-07	2.75719	0.00116405	Syk	-16306	Distal Intergenic
1253	chr13:52572358-52573359	0.000359694	1.73609	0.0147409	Syk	-9814	Distal Intergenic
1254	chr13:52582083-52583084	0.00231495	1.25056	0.0384108	Syk	-89	Promoter (<=1kb)
1255	chr13:52588645-52589646	0.00239778	1.79963	0.0391603	Syk	5142	Intron (ENSMUST00000120135.7/20963, intron 1 of 13)
1256	chr13:52596337-52597338	0.00369647	1.50948	0.0493352	Syk	0	Promoter (<=1kb)
1257	chr13:52599919-52600920	0.000804356	1.47866	0.0223144	Syk	2960	Promoter (2-3kb)
1258	chr13:52606408-52607409	0.00036443	2.87848	0.0148143	Syk	9449	Intron (ENSMUST00000120135.7/20963, intron 1 of 13)
1259	chr13:52614711-52615712	0.000735075	2.01245	0.0212529	Syk	17752	Intron (ENSMUST00000120135.7/20963, intron 3 of 13)
1260	chr13:52628240-52629241	0.000619608	3.96632	0.0195382	Syk	31281	Intron (ENSMUST00000120135.7/20963, intron 7 of 13)
1261	chr13:52635988-52636989	0.000433608	2.68865	0.0161644	Syk	39029	Intron (ENSMUST00000120135.7/20963, intron 9 of 13)
1262	chr13:54217995-54218996	0.000833146	2.26411	0.0227018	Hrh2	3988	Intron (ENSMUST00000038101.3/15466, intron 2 of 2)
1263	chr13:54372394-54373395	0.000407115	5.04623	0.0156566	Cplx2	1045	Promoter (1-2kb)
1264	chr13:54381042-54382043	0.000319274	4.77876	0.013979	Cplx2	9693	3' UTR
1265	chr13:54423812-54424813	0.00329667	3.38954	0.0463568	Thoc3	43975	Distal Intergenic
1266	chr13:55229601-55230602	0.000221268	1.34814	0.0115927	Nsd1	17215	Intron (ENSMUST00000224973.1/18193, intron 2 of 20)
1267	chr13:55468779-55469780	0.00058689	1.82014	0.0190045	Prr7	4512	Intron (ENSMUST00000046533.8/432763, intron 1 of 2)
1268	chr13:55527496-55528497	0.00269762	2.17811	0.0417005	Dok3	41	Promoter (<=1kb)
1269	chr13:58418507-58419508	0.000692847	2.22901	0.0205806	Rmi1	13441	Distal Intergenic
1270	chr13:58443580-58444581	0.00322648	1.70676	0.0459668	Rmi1	38514	Exon (ENSMUST00000225848.1/ENSMUST00000225848.1, exon 2 of 4)
1271	chr13:58551615-58552616	0.00226545	1.35808	0.0379876	Slc28a3	5651	Intron (ENSMUST00000140760.1/114304, intron 2 of 3)
1272	chr13:64004492-64005493	0.00082273	2.61684	0.0225723	Hsd17b3	57640	Distal Intergenic
1273	chr13:64125717-64126718	0.000167497	2.34971	0.0102904	Slc35d2	2587	Promoter (2-3kb)
1274	chr13:67463525-67464526	0.00010236	2.9052	0.00818418	Zfp874a	-11901	Distal Intergenic
1275	chr13:67596593-67597594	0.00329391	2.09025	0.0463504	Zfp729b	12051	Exon (ENSMUST00000012873.15/100416706, exon 2 of 4)
1276	chr13:69788376-69789377	0.00134014	2.05401	0.0289866	Med10	-13018	Distal Intergenic
1277	chr13:73459259-73460260	0.000233089	3.5271	0.0119205	Lpcat1	-6937	Distal Intergenic
1278	chr13:73461234-73462235	0.000321005	2.21446	0.0140097	Lpcat1	-4962	Distal Intergenic
1279	chr13:73464792-73465793	0.00019553	2.83442	0.010996	Lpcat1	-1404	Promoter (1-2kb)
1280	chr13:73489818-73490819	0.000325107	1.73752	0.0140947	Lpcat1	-12042	Intron (ENSMUST00000022099.14/210992, intron 3 of 13)
1281	chr13:76054960-76055961	0.000168339	3.4228	0.0103058	Gpr150	1035	Promoter (1-2kb)
1282	chr13:76129661-76130662	0.00083321	2.13533	0.0227018	Ttc37	-1613	Promoter (1-2kb)
1283	chr13:76183200-76184201	0.000365014	2.17257	0.0148165	Ttc37	-926	Promoter (<=1kb)
1284	chr13:76255963-76256964	6.77001e-05	1.89144	0.00674055	Fam81b	-6111	Exon (ENSMUST00000224604.1/ENSMUST00000224604.1, exon 1 of 3)
1285	chr13:77717149-77718150	0.0028588	1.11075	0.0430609	Fam172a	8365	Intron (ENSMUST00000225709.1/68675, intron 2 of 2)
1286	chr13:80928028-80929029	8.53304e-05	1.99517	0.00756524	5430425K12Rik	-11382	Distal Intergenic
1287	chr13:80952565-80953566	0.00057738	1.7598	0.0188053	9330111N05Rik	-9322	Distal Intergenic
1288	chr13:82548219-82549220	0.00274516	2.45404	0.0422055	Mir3961	149113	Distal Intergenic
1289	chr13:82583038-82584039	0.000164157	3.13694	0.0102097	Mir3961	114294	Distal Intergenic
1290	chr13:82736939-82737940	0.0021583	1.80022	0.037056	Mir3961	-38606	Distal Intergenic
1291	chr13:82806139-82807140	0.00278751	2.5722	0.0425004	Mir3961	-107806	Distal Intergenic
1292	chr13:82880016-82881017	5.30947e-05	3.09073	0.00595379	Mir3961	-181683	Distal Intergenic
1293	chr13:82899405-82900406	0.000319855	2.50287	0.0139918	Mir3961	-201072	Distal Intergenic
1294	chr13:82908891-82909892	0.000205461	2.43775	0.0112379	Mir3961	-210558	Distal Intergenic
1295	chr13:82949207-82950208	0.000124299	2.50696	0.00896294	Mir3961	-250874	Distal Intergenic
1296	chr13:83010496-83011497	0.000135087	2.93027	0.00937824	Mir3961	-312163	Distal Intergenic
1297	chr13:83020491-83021492	0.00246504	1.7244	0.0397741	Mir3961	-322158	Distal Intergenic
1298	chr13:83041302-83042303	6.9616e-06	3.21179	0.00255436	Mir3961	-342969	Distal Intergenic
1299	chr13:83045182-83046183	2.22575e-05	2.24716	0.00410356	Mir3961	-346849	Distal Intergenic
1300	chr13:83055595-83056596	5.32657e-06	4.13707	0.00233523	Mir3961	-357262	Distal Intergenic
1301	chr13:83066077-83067078	0.000307574	1.90803	0.013807	Mir3961	-367744	Exon (ENSMUST00000225970.1/ENSMUST00000225970.1, exon 2 of 4)
1302	chr13:83068730-83069731	0.000250981	2.47169	0.0123952	Mir3961	-370397	Intron (ENSMUST00000225970.1/ENSMUST00000225970.1, intron 2 of 3)
1303	chr13:83084526-83085527	0.00016652	1.63059	0.0102788	Mir3961	-386193	Intron (ENSMUST00000225970.1/ENSMUST00000225970.1, intron 2 of 3)
1304	chr13:83090591-83091592	9.67894e-05	2.41235	0.00792656	Mir3961	-392258	Intron (ENSMUST00000225970.1/ENSMUST00000225970.1, intron 2 of 3)
1305	chr13:83099356-83100357	0.000665188	6.25415	0.0201849	Mir3961	-401023	Intron (ENSMUST00000225970.1/ENSMUST00000225970.1, intron 3 of 3)
1306	chr13:83112097-83113098	0.000420925	2.07492	0.0158988	Mef2c	-390936	Intron (ENSMUST00000225970.1/ENSMUST00000225970.1, intron 3 of 3)
1307	chr13:83206355-83207356	7.66704e-05	3.08235	0.00710875	Mef2c	-296678	Distal Intergenic
1308	chr13:83413131-83414132	0.00246332	3.55154	0.0397566	Mef2c	-89902	Distal Intergenic
1309	chr13:83517783-83518784	0.00166711	1.95584	0.0323117	Mef2c	-4689	Intron (ENSMUST00000198199.4/17260, intron 1 of 10)
1310	chr13:83523295-83524296	0.00047616	2.0009	0.0169489	Mef2c	0	Promoter (<=1kb)
1311	chr13:83544588-83545589	4.35429e-05	4.20559	0.00547933	Mef2c	14450	Intron (ENSMUST00000198199.4/17260, intron 2 of 10)
1312	chr13:83545908-83546909	0.00347721	1.83878	0.0476593	Mef2c	15770	Intron (ENSMUST00000198199.4/17260, intron 2 of 10)
1313	chr13:83556958-83557959	0.00375352	1.21385	0.049776	Mef2c	-14389	Intron (ENSMUST00000198199.4/17260, intron 2 of 10)
1314	chr13:83571731-83572732	0.00123425	2.09651	0.0276986	Mef2c	0	Promoter (<=1kb)
1315	chr13:83574451-83575452	0.000348269	2.18951	0.0145286	Mef2c	0	Promoter (<=1kb)
1316	chr13:83581287-83582288	0.00245965	2.20633	0.0397259	Mef2c	5610	Intron (ENSMUST00000198199.4/17260, intron 3 of 10)
1317	chr13:83593942-83594943	0.00256868	2.21281	0.0407114	Mef2c	18265	Intron (ENSMUST00000198199.4/17260, intron 4 of 10)
1318	chr13:83604434-83605435	0.000552402	1.63419	0.0182887	Mef2c	-20168	Intron (ENSMUST00000198199.4/17260, intron 4 of 10)
1319	chr13:83608789-83609790	0.00224788	1.38506	0.0378518	Mef2c	-15813	Intron (ENSMUST00000198199.4/17260, intron 4 of 10)
1320	chr13:83649487-83650488	3.6623e-06	2.61729	0.00198486	Mef2c	-2400	Promoter (2-3kb)
1321	chr13:85821354-85822355	0.000991725	2.74235	0.0246905	Cox7c	223992	Distal Intergenic
1322	chr13:92019958-92020959	0.00284698	3.24846	0.0429685	Rasgrf2	9945	Intron (ENSMUST00000099326.9/19418, intron 13 of 33)
1323	chr13:93094240-93095241	0.00146312	1.16295	0.0302996	A630019I02Rik	0	Promoter (<=1kb)
1324	chr13:94837755-94838756	0.00121104	2.14705	0.0274683	Tbca	772	Promoter (<=1kb)
1325	chr13:99099446-99100447	0.000962689	3.10953	0.024358	2310020H05Rik	-11525	Distal Intergenic
1326	chr13:99115235-99116236	0.000184127	2.90405	0.0106956	2310020H05Rik	-27314	Distal Intergenic
1327	chr13:99745292-99746293	5.39095e-06	1.77234	0.00233523	Cartpt	154348	Distal Intergenic
1328	chr13:99955272-99956273	0.000115366	3.25848	0.00862892	Mccc2	4777	Intron (ENSMUST00000221034.1/78038, intron 1 of 4)
1329	chr13:99958980-99959981	0.00131235	1.84403	0.0286057	Mccc2	1069	Promoter (1-2kb)
1330	chr13:100087692-100088693	2.44107e-05	4.61119	0.00428998	Bdp1	9883	Intron (ENSMUST00000038104.11/544971, intron 7 of 38)
1331	chr13:100575581-100576582	0.000203933	2.87317	0.0111875	Ocln	-22863	Distal Intergenic
1332	chr13:100616849-100617850	0.000123168	2.19297	0.00891706	Marveld2	0	Promoter (<=1kb)
1333	chr13:100642215-100643216	3.9766e-05	2.88939	0.00528534	Ak6	-7763	Intron (ENSMUST00000022136.13/19356, intron 4 of 16)
1334	chr13:100823971-100824972	0.000397532	2.1623	0.0154842	Slc30a5	8368	Exon (ENSMUST00000067246.5/69048, exon 4 of 16)
1335	chr13:100872895-100873896	0.00145009	1.46464	0.0302049	Slc30a5	-39468	Exon (ENSMUST00000195282.1/ENSMUST00000195282.1, exon 1 of 2)
1336	chr13:102665991-102666992	2.26421e-05	2.42371	0.00413601	Cd180	-26566	Distal Intergenic
1337	chr13:102682282-102683283	0.000866276	1.90159	0.0230853	Cd180	-10275	Distal Intergenic
1338	chr13:102688758-102689759	4.81146e-05	2.51433	0.00567324	Cd180	-3799	Distal Intergenic
1339	chr13:102691108-102692109	0.00121056	2.73634	0.0274682	Cd180	-1449	Promoter (1-2kb)
1340	chr13:102692977-102693978	0.000976755	4.17751	0.024506	Cd180	0	Promoter (<=1kb)
1341	chr13:102698324-102699325	9.55011e-06	1.41281	0.0029453	Cd180	4713	Intron (ENSMUST00000022124.9/17079, intron 1 of 2)
1342	chr13:102699837-102700838	0.000237795	2.19152	0.0120144	Cd180	6226	Intron (ENSMUST00000022124.9/17079, intron 1 of 2)
1343	chr13:102723120-102724121	0.00154027	2.39108	0.0311563	Cd180	29509	Intron (ENSMUST00000170878.1/17079, intron 2 of 2)
1344	chr13:103802845-103803846	0.00302946	2.90524	0.0443531	Srek1	-28237	Distal Intergenic
1345	chr13:103869890-103870891	0.000628345	1.47053	0.0195991	Erbin	18401	Intron (ENSMUST00000022222.11/59079, intron 4 of 25)
1346	chr13:103894077-103895078	0.00168505	1.75418	0.0325204	Erbin	-4785	Intron (ENSMUST00000022222.11/59079, intron 1 of 25)
1347	chr13:106638712-106639713	0.000151091	4.27372	0.00981925	Ipo11	196608	Distal Intergenic
1348	chr13:106811786-106812787	0.000785699	1.96508	0.0220219	Ipo11	23534	3' UTR
1349	chr13:106812941-106813942	0.00140548	1.11327	0.0298009	Ipo11	22379	Intron (ENSMUST00000186033.6/76582, intron 28 of 29)
1350	chr13:108041125-108042126	0.000534528	1.52912	0.0179658	Smim15	-2320	Promoter (2-3kb)
1351	chr13:108080546-108081547	4.35984e-05	1.30709	0.00547933	Smim15	34088	Exon (ENSMUST00000163558.2/75597, exon 3 of 4)
1352	chr13:109436718-109437719	0.000440683	2.99344	0.0163032	Pde4d	-4464	Intron (ENSMUST00000122041.7/238871, intron 3 of 16)
1353	chr13:110356742-110357743	0.000247718	2.49043	0.0123046	Gapt	0	Promoter (<=1kb)
1354	chr13:110363433-110364434	0.0025748	2.1449	0.0407854	Gapt	-6234	Distal Intergenic
1355	chr13:110405870-110406871	6.16615e-05	2.64207	0.0064132	Plk2	8073	Distal Intergenic
1356	chr13:111741903-111742904	0.00125591	1.74824	0.0279697	Map3k1	8469	Distal Intergenic
1357	chr13:111821511-111822512	0.00152715	1.84236	0.0310749	Map3k1	-12518	Distal Intergenic
1358	chr13:111845353-111846354	0.00323561	1.91248	0.0460165	Gm15326	-21582	Distal Intergenic
1359	chr13:111935585-111936586	1.36842e-05	1.55281	0.00345691	Gm15326	67649	Distal Intergenic
1360	chr13:112397983-112398984	2.27509e-05	1.35163	0.00413601	Il6st	-65086	Distal Intergenic
1361	chr13:112666415-112667416	1.45511e-05	1.65607	0.00354303	Slc38a9	5634	Intron (ENSMUST00000052514.5/268706, intron 1 of 14)
1362	chr13:114999277-115000278	0.000138526	3.1989	0.00943552	Itga2	-67177	Intron (ENSMUST00000061673.8/109700, intron 11 of 28)
1363	chr13:115177867-115178868	0.000256177	2.02137	0.012539	Itga1	-75903	Distal Intergenic
1364	chr13:117236812-117237813	0.000876573	2.89205	0.0232458	Emb	16068	Intron (ENSMUST00000225981.1/13723, intron 3 of 3)
1365	chr13:118280977-118281978	0.00338926	2.83152	0.0470473	Mrps30	105274	Distal Intergenic
1366	chr13:119694417-119695418	0.000445695	2.84277	0.0164019	Hmgcs1	3953	5' UTR
1367	chr13:119916183-119917184	0.00124761	2.24821	0.0278847	Gm21761	12088	Intron (ENSMUST00000187530.2/106029237, intron 1 of 2)
1368	chr13:120149581-120150582	0.00286201	2.55106	0.0430815	Gm20767	9335	Exon (ENSMUST00000224202.1/ENSMUST00000224202.1, exon 1 of 1)
1369	chr13:120247846-120248847	0.00193424	3.64876	0.0350036	AF067061	-14267	Distal Intergenic
1370	chr13:120258772-120259773	0.000333826	2.93909	0.0142374	AF067061	-3341	Distal Intergenic
1371	chr14:7986505-7987506	0.00040659	2.70743	0.0156566	Dnase1l3	7067	Exon (ENSMUST00000026315.7/13421, exon 2 of 8)
1372	chr14:7993802-7994803	0.00177855	1.4772	0.0334745	Dnase1l3	0	Promoter (<=1kb)
1373	chr14:8104029-8105030	0.00103668	1.4265	0.0252594	Pxk	5774	Intron (ENSMUST00000036682.8/218699, intron 1 of 17)
1374	chr14:8113984-8114985	0.000151559	2.25132	0.00982797	Pxk	15729	Intron (ENSMUST00000036682.8/218699, intron 1 of 17)
1375	chr14:8115483-8116484	2.46325e-05	2.56597	0.00430446	Pxk	17228	Intron (ENSMUST00000036682.8/218699, intron 1 of 17)
1376	chr14:8128199-8129200	0.00213649	1.33047	0.0368427	Pxk	-6154	Intron (ENSMUST00000036682.8/218699, intron 3 of 17)
1377	chr14:8140340-8141341	0.00355502	3.67666	0.0482763	Pxk	4986	Exon (ENSMUST00000036682.8/218699, exon 8 of 18)
1378	chr14:10373485-10374486	0.00120163	3.02686	0.0273882	Fhit	47111	Intron (ENSMUST00000161302.7/14198, intron 2 of 6)
1379	chr14:13950092-13951093	0.000308064	3.26006	0.0138179	Thoc7	0	Promoter (<=1kb)
1380	chr14:14509067-14510068	0.00109638	2.83726	0.0260558	Il3ra	159446	Distal Intergenic
1381	chr14:14524907-14525908	0.000487368	3.56595	0.0171192	Il3ra	175286	Distal Intergenic
1382	chr14:14527312-14528313	0.000474151	4.26291	0.0169097	Slc4a7	-173966	Distal Intergenic
1383	chr14:14687225-14688226	0.00188305	2.90259	0.0345117	Slc4a7	-14053	Distal Intergenic
1384	chr14:14752983-14753984	0.00165063	1.95989	0.0322099	Slc4a7	-3350	Intron (ENSMUST00000057015.7/218756, intron 9 of 24)
1385	chr14:15929910-15930911	0.000818217	2.14767	0.0225111	Oxsm	312376	Distal Intergenic
1386	chr14:16009482-16010483	0.00144117	1.81173	0.030135	Oxsm	232804	Intron (ENSMUST00000223923.1/ENSMUST00000223923.1, intron 2 of 3)
1387	chr14:16120518-16121519	0.00011995	1.58526	0.00881568	Oxsm	121768	Distal Intergenic
1388	chr14:16302380-16303381	0.000218929	2.22232	0.0115547	Ngly1	21403	Intron (ENSMUST00000022310.6/59007, intron 10 of 11)
1389	chr14:19714427-19715428	0.000189391	1.88499	0.0107878	Nid2	-35837	Distal Intergenic
1390	chr14:20074519-20075520	0.000494706	2.58337	0.0172256	Saysd1	7663	Distal Intergenic
1391	chr14:20114644-20115645	0.00181781	1.92652	0.0338716	Saysd1	22889	Intron (ENSMUST00000226090.1/67509, intron 1 of 1)
1392	chr14:20120588-20121589	0.000157834	3.01734	0.0100341	Saysd1	16945	Intron (ENSMUST00000226090.1/67509, intron 1 of 1)
1393	chr14:20167765-20168766	0.00268342	2.30815	0.0416107	Kcnk5	13043	Intron (ENSMUST00000024011.9/16529, intron 1 of 4)
1394	chr14:20370484-20371485	4.62579e-06	1.94747	0.0022123	Fam149b	-6553	3' UTR
1395	chr14:21581946-21582947	0.0024068	1.90213	0.0392577	Kat6b	-39595	Intron (ENSMUST00000183201.7/54169, intron 2 of 5)
1396	chr14:23562706-23563707	0.00116598	1.99573	0.0269155	Kcnma1	-7908	Intron (ENSMUST00000191517.1/ENSMUST00000191517.1, intron 1 of 1)
1397	chr14:25472965-25473966	0.00301143	1.02596	0.0442389	Zmiz1	13673	Intron (ENSMUST00000161766.7/328365, intron 1 of 2)
1398	chr14:25470633-25471634	0.000125886	2.08477	0.00903528	Zmiz1	11341	Intron (ENSMUST00000161766.7/328365, intron 1 of 2)
1399	chr14:25483740-25484741	9.58802e-05	2.28889	0.00789555	Zmiz1	-17914	Intron (ENSMUST00000161766.7/328365, intron 1 of 2)
1400	chr14:25487982-25488983	0.000974495	2.41107	0.024493	Zmiz1	-13672	Intron (ENSMUST00000161766.7/328365, intron 1 of 2)
1401	chr14:25720980-25721981	0.00076483	1.26842	0.0216965	Zcchc24	-1188	Promoter (1-2kb)
1402	chr14:25747241-25748242	0.00325689	2.08079	0.0461284	Zcchc24	20797	Intron (ENSMUST00000069180.7/71918, intron 2 of 3)
1403	chr14:25799912-25800913	0.00301269	1.75271	0.0442516	Zcchc24	-30873	Distal Intergenic
1404	chr14:26477464-26478465	0.00139542	3.5773	0.0296661	Slmap	-3510	Intron (ENSMUST00000102956.7/83997, intron 3 of 23)
1405	chr14:26563877-26564878	0.00152571	1.82321	0.0310662	Dennd6a	-8978	Distal Intergenic
1406	chr14:26571943-26572944	0.000270407	1.99214	0.0129212	Dennd6a	-912	Promoter (<=1kb)
1407	chr14:26626342-26627343	0.000115164	2.04184	0.00862112	Arf4	-10731	Exon (ENSMUST00000224248.1/211922, exon 14 of 18)
1408	chr14:30185276-30186277	0.0028619	1.56672	0.0430815	Cacna1d	-9885	Intron (ENSMUST00000112250.5/12289, intron 4 of 46)
1409	chr14:30190792-30191793	0.00129138	2.28109	0.028376	Cacna1d	-15401	Intron (ENSMUST00000112250.5/12289, intron 4 of 46)
1410	chr14:30195991-30196992	0.00129118	1.44729	0.028376	Cacna1d	-20600	Exon (ENSMUST00000112250.5/12289, exon 4 of 47)
1411	chr14:30211932-30212933	6.10264e-05	2.40438	0.00637083	Cacna1d	-36541	Intron (ENSMUST00000112250.5/12289, intron 3 of 46)
1412	chr14:30265416-30266417	0.00185037	1.7073	0.0342185	Cacna1d	86547	Intron (ENSMUST00000112250.5/12289, intron 3 of 46)
1413	chr14:30279030-30280031	0.00285562	2.72354	0.0430405	Cacna1d	72933	Intron (ENSMUST00000112250.5/12289, intron 3 of 46)
1414	chr14:30607437-30608438	0.00167538	1.79857	0.0323992	Prkcd	0	Promoter (<=1kb)
1415	chr14:30612195-30613196	0.000747137	2.47568	0.0214778	Prkcd	-1893	Promoter (1-2kb)
1416	chr14:30619942-30620943	0.00262882	1.83583	0.0412215	Prkcd	5229	Intron (ENSMUST00000112210.10/18753, intron 1 of 17)
1417	chr14:30671518-30672519	0.00359366	1.45409	0.0485713	Rft1	-9833	Intron (ENSMUST00000064230.15/328370, intron 6 of 12)
1418	chr14:30760950-30761951	0.00287809	1.43043	0.043222	Sfmbt1	-4123	Intron (ENSMUST00000112184.9/54650, intron 1 of 20)
1419	chr14:31301040-31302041	0.0020433	5.32713	0.0359917	Dnah1	21855	Exon (ENSMUST00000048603.7/110084, exon 18 of 78)
1420	chr14:31416298-31417299	4.93308e-05	2.72816	0.00574357	Sh3bp5	378	Promoter (<=1kb)
1421	chr14:31422821-31423822	6.49384e-07	2.53309	0.00116405	Sh3bp5	-5144	Intron (ENSMUST00000140002.7/24056, intron 2 of 10)
1422	chr14:32192013-32193014	0.000736059	4.19089	0.0212724	Timm23	-56	Promoter (<=1kb)
1423	chr14:33013901-33014902	0.000207745	1.69673	0.0113133	Wdfy4	8435	3' UTR
1424	chr14:33171598-33172599	0.0023221	2.82111	0.038499	Wdfy4	12467	Intron (ENSMUST00000061753.14/545030, intron 1 of 58)
1425	chr14:33185127-33186128	0.000158522	1.83279	0.0100398	Wdfy4	0	Promoter (<=1kb)
1426	chr14:33190346-33191347	0.00164818	5.35701	0.0321945	Wdfy4	-4838	Distal Intergenic
1427	chr14:33193870-33194871	0.000733651	1.65642	0.0212529	Wdfy4	-8362	Distal Intergenic
1428	chr14:33213419-33214420	0.000137124	2.08417	0.00939727	Arhgap22	0	Promoter (<=1kb)
1429	chr14:33231014-33232015	0.0014583	2.16887	0.0302447	Arhgap22	14191	Intron (ENSMUST00000111956.8/239027, intron 2 of 10)
1430	chr14:40932904-40933905	0.000171484	1.42737	0.0103772	Tspan14	411	Promoter (<=1kb)
1431	chr14:40999552-41000553	1.8227e-05	1.96828	0.00379579	Prxl2a	2551	Promoter (2-3kb)
1432	chr14:45207385-45208386	0.000353594	2.2821	0.0146329	Txndc16	10978	3' UTR
1433	chr14:47359234-47360235	0.000962295	1.47102	0.024358	Lgals3	-7516	Distal Intergenic
1434	chr14:47618582-47619583	0.000210502	3.72161	0.011373	Ktn1	-28865	Distal Intergenic
1435	chr14:49205563-49206564	0.000189159	1.76619	0.010784	Naa30	27040	Distal Intergenic
1436	chr14:50897615-50898616	0.00306555	1.85467	0.0446589	Klhl33	-108	Promoter (<=1kb)
1437	chr14:50938707-50939708	0.0002805	1.84069	0.0131784	Pnp	-4594	Intron (ENSMUST00000226871.1/18950, intron 2 of 5)
1438	chr14:51265752-51266753	0.000545786	1.39878	0.0181893	Rnase2a	-9640	Distal Intergenic
1439	chr14:51440937-51441938	0.00209252	3.88413	0.0364785	Vmn2r89	-9919	Intron (ENSMUST00000162998.1/ENSMUST00000162998.1, intron 3 of 6)
1440	chr14:52166201-52167202	0.00185518	2.0224	0.0342825	Supt16	-3071	Intron (ENSMUST00000046709.8/114741, intron 22 of 25)
1441	chr14:53635564-53636565	7.00425e-05	1.79397	0.00679837	Gm30214	-596098	Distal Intergenic
1442	chr14:53733303-53734304	0.00176771	2.73873	0.0333935	Dad1	519610	Distal Intergenic
1443	chr14:53805878-53806879	0.00280279	1.775	0.0426138	Dad1	447035	Exon (ENSMUST00000103672.8/ENSMUST00000103672.8, exon 1 of 2)
1444	chr14:55727987-55728988	0.00115591	1.45067	0.0267712	Rabggta	-5724	Distal Intergenic
1445	chr14:56830409-56831410	1.46794e-05	2.39524	0.00354303	2410022M11Rik	18420	Distal Intergenic
1446	chr14:56832829-56833830	0.00145188	1.91149	0.0302049	2410022M11Rik	20840	Distal Intergenic
1447	chr14:59396735-59397736	0.00217989	1.33022	0.0372221	Phf11c	-1354	Promoter (1-2kb)
1448	chr14:60342093-60343094	0.00274241	2.42686	0.0421806	Amer2	-30165	Distal Intergenic
1449	chr14:60443822-60444823	0.00106312	2.49532	0.0256079	Amer2	65536	Distal Intergenic
1450	chr14:60641849-60642850	0.00128701	2.16107	0.0283545	Spata13	7094	Intron (ENSMUST00000159169.1/219140, intron 1 of 1)
1451	chr14:60688471-60689472	0.000944266	1.95581	0.0241496	Spata13	-2503	Promoter (2-3kb)
1452	chr14:61405426-61406427	6.29186e-06	2.7486	0.00242803	Kpna3	-32335	Intron (ENSMUST00000022496.8/16648, intron 1 of 16)
1453	chr14:61665600-61666601	0.000785653	2.70189	0.0220219	Dleu2	15701	Exon (ENSMUST00000183031.1/ENSMUST00000183031.1, exon 2 of 3)
1454	chr14:62865045-62866046	5.41202e-05	2.6299	0.00600055	Mir6541	0	Promoter (<=1kb)
1455	chr14:63411324-63412325	0.000160461	1.94616	0.0101138	Blk	4712	Intron (ENSMUST00000014597.4/12143, intron 1 of 12)
1456	chr14:63416772-63417773	0.000487199	2.80009	0.0171187	Blk	0	Promoter (<=1kb)
1457	chr14:63419093-63420094	0.000125452	1.56896	0.00901703	Blk	-2056	Promoter (2-3kb)
1458	chr14:63421884-63422885	0.000462618	1.80987	0.0167222	Blk	-4847	Distal Intergenic
1459	chr14:63435825-63436826	4.83095e-05	3.9857	0.00567895	Fam167a	0	Promoter (<=1kb)
1460	chr14:63447511-63448512	0.00322896	2.26814	0.0459682	Fam167a	11102	Intron (ENSMUST00000121288.1/219148, intron 2 of 3)
1461	chr14:64185524-64186525	0.00292107	2.1655	0.0435344	Prss52	81238	Intron (ENSMUST00000067927.8/110265, intron 10 of 10)
1462	chr14:64284116-64285117	0.000148932	1.96182	0.0097355	Msra	131831	Exon (ENSMUST00000067927.8/110265, exon 8 of 11)
1463	chr14:66303060-66304061	6.57106e-06	2.2455	0.0024677	1700001G11Rik	-5931	Exon (ENSMUST00000022623.12/66854, exon 2 of 6)
1464	chr14:66305209-66306210	0.000429176	2.03469	0.0160741	1700001G11Rik	-8080	Intron (ENSMUST00000022623.12/66854, intron 3 of 5)
1465	chr14:68755067-68756068	0.000557152	3.59408	0.0183765	Adam28	-99225	Distal Intergenic
1466	chr14:68829082-68830083	0.000455952	3.81983	0.0166043	Adam28	-173240	Distal Intergenic
1467	chr14:68918204-68919205	0.00103876	2.79586	0.0252934	Stc1	-110033	Distal Intergenic
1468	chr14:68921782-68922783	0.000987371	1.94291	0.0246148	Stc1	-106455	Distal Intergenic
1469	chr14:68924882-68925883	0.000443546	3.34447	0.0163675	Stc1	-103355	Distal Intergenic
1470	chr14:68941415-68942416	0.000800203	3.67265	0.0222817	Stc1	-86822	Distal Intergenic
1471	chr14:68958057-68959058	0.00153132	1.56995	0.0310749	Stc1	-70180	Distal Intergenic
1472	chr14:69823347-69824348	0.00293881	1.10226	0.0436883	Pebp4	-16072	Distal Intergenic
1473	chr14:69824474-69825475	7.74875e-05	1.77506	0.00713581	Pebp4	-14945	Distal Intergenic
1474	chr14:69830646-69831647	0.000184466	1.97576	0.0106956	Pebp4	-8773	Distal Intergenic
1475	chr14:69829278-69830279	0.000613502	2.74495	0.0194168	Pebp4	-10141	Distal Intergenic
1476	chr14:69917141-69918142	0.0026222	3.19101	0.041153	Pebp4	76721	Intron (ENSMUST00000022678.4/73523, intron 3 of 6)
1477	chr14:70038617-70039618	0.00114574	2.26851	0.0266406	Egr3	-37585	Exon (ENSMUST00000224990.1/ENSMUST00000224990.1, exon 2 of 3)
1478	chr14:70057090-70058091	0.000102364	1.67704	0.00818418	Egr3	-19112	Exon (ENSMUST00000224990.1/ENSMUST00000224990.1, exon 1 of 3)
1479	chr14:70069120-70070121	0.000363306	1.16884	0.0147847	Egr3	-7082	Distal Intergenic
1480	chr14:70100994-70101995	0.00248306	1.72376	0.0399542	Bin3	829	Promoter (<=1kb)
1481	chr14:70212288-70213289	0.000599614	1.90379	0.0192163	Sorbs3	-299	Promoter (<=1kb)
1482	chr14:70831640-70832641	0.00297973	5.478	0.0439767	2410012E07Rik	-20292	Distal Intergenic
1483	chr14:72676901-72677902	0.00101122	2.10918	0.024951	Fndc3a	-24825	Intron (ENSMUST00000089017.11/319448, intron 2 of 25)
1484	chr14:72684596-72685597	0.000136542	1.60467	0.00938134	Fndc3a	23945	Intron (ENSMUST00000089017.11/319448, intron 1 of 25)
1485	chr14:72864508-72865509	0.000136348	1.69877	0.00938134	Fndc3a	-154505	Distal Intergenic
1486	chr14:73335205-73336206	0.000223458	1.58537	0.0116422	Rb1	-9383	Exon (ENSMUST00000226676.1/ENSMUST00000226676.1, exon 1 of 1)
1487	chr14:74863671-74864672	0.00266819	1.20563	0.0414953	Lrch1	20583	Intron (ENSMUST00000088970.6/380916, intron 1 of 19)
1488	chr14:74875512-74876513	0.000406533	1.714	0.0156566	Lrch1	8742	Intron (ENSMUST00000088970.6/380916, intron 1 of 19)
1489	chr14:74928495-74929496	0.000508139	1.48238	0.0175212	Lrch1	18370	Intron (ENSMUST00000227773.1/ENSMUST00000227773.1, intron 1 of 1)
1490	chr14:74936556-74937557	0.00241482	1.96896	0.0393427	Lrch1	10309	Intron (ENSMUST00000088970.6/380916, intron 1 of 19)
1491	chr14:75005682-75006683	0.000687783	1.95126	0.0204981	Rubcnl	-9344	Distal Intergenic
1492	chr14:75009325-75010326	7.32367e-06	3.09965	0.00264387	Rubcnl	-5701	Distal Intergenic
1493	chr14:75024429-75025430	0.00128977	1.64741	0.0283686	Rubcnl	8402	Intron (ENSMUST00000036072.7/271221, intron 1 of 13)
1494	chr14:75136243-75137244	0.000992018	1.49236	0.0246905	Lcp1	0	Promoter (<=1kb)
1495	chr14:76448704-76449705	0.0011142	1.54908	0.026262	Tsc22d1	-27212	Intron (ENSMUST00000110888.7/21807, intron 3 of 4)
1496	chr14:76594485-76595486	0.00299562	2.01353	0.044082	Serp2	-37596	Distal Intergenic
1497	chr14:77034203-77035204	0.00348305	1.69842	0.047688	Lacc1	877	Promoter (<=1kb)
1498	chr14:77518381-77519382	0.00348015	3.04862	0.0476645	Gm6994	-11513	Intron (ENSMUST00000022589.8/239188, intron 7 of 18)
1499	chr14:79429955-79430956	0.000329981	2.8432	0.0141706	Kbtbd7	3444	3' UTR
1500	chr14:87044046-87045047	0.00265077	1.44571	0.0413681	Diaph3	96096	Intron (ENSMUST00000022599.13/56419, intron 4 of 27)
1501	chr14:87125105-87126106	0.000674995	1.51424	0.0203008	Diaph3	15037	Intron (ENSMUST00000022599.13/56419, intron 1 of 27)
1502	chr14:99210389-99211390	0.000583387	3.32734	0.0189458	Pibf1	33818	Exon (ENSMUST00000022650.8/52023, exon 15 of 18)
1503	chr14:99392469-99393470	0.00213382	1.75151	0.0368427	Klf5	93315	Distal Intergenic
1504	chr14:100210814-100211815	0.000335126	1.52295	0.0142602	Klf12	-61050	Intron (ENSMUST00000228216.1/16597, intron 1 of 7)
1505	chr14:100226438-100227439	0.00151	3.56532	0.0308931	Klf12	57045	Intron (ENSMUST00000140320.8/ENSMUST00000140320.8, intron 2 of 4)
1506	chr14:100284575-100285576	0.00361269	1.45801	0.0486992	Klf12	0	Promoter (<=1kb)
1507	chr14:101671921-101672922	0.000173147	1.59936	0.0104178	Uchl3	6125	Intron (ENSMUST00000002289.7/50933, intron 6 of 8)
1508	chr14:102752414-102753415	0.00114716	2.64094	0.0266459	Mir5130	229217	Distal Intergenic
1509	chr14:102797050-102798051	0.00237929	3.55664	0.0390012	Mir5130	184581	Distal Intergenic
1510	chr14:102832069-102833070	0.000417392	2.19698	0.0158449	Mir5130	149562	Exon (ENSMUST00000227348.1/ENSMUST00000227348.1, exon 2 of 7)
1511	chr14:102835137-102836138	0.000852295	1.80119	0.0229526	Mir5130	146494	Distal Intergenic
1512	chr14:102881903-102882904	7.63587e-06	2.953	0.0026945	Mir5130	99728	Distal Intergenic
1513	chr14:102907163-102908164	0.000162723	1.19479	0.0101677	Mir5130	74468	Distal Intergenic
1514	chr14:102924312-102925313	0.00035922	2.17839	0.014733	Mir5130	57319	Distal Intergenic
1515	chr14:102942156-102943157	0.00299688	1.89741	0.0440946	Mir5130	39475	Distal Intergenic
1516	chr14:102961736-102962737	0.000179612	2.04384	0.0105566	Mir5130	19895	Distal Intergenic
1517	chr14:103036718-103037719	0.000830882	1.90381	0.0226792	4933432I03Rik	-2915	Promoter (2-3kb)
1518	chr14:103155495-103156496	0.000408364	2.37985	0.01569	Mycbp2	-232	Promoter (<=1kb)
1519	chr14:103474991-103475992	4.08156e-05	2.5773	0.00537785	Scel	-37350	Intron (ENSMUST00000227693.1/ENSMUST00000227693.1, intron 1 of 2)
1520	chr14:103476972-103477973	0.00158702	1.39832	0.0316239	Scel	-35369	Intron (ENSMUST00000227693.1/ENSMUST00000227693.1, intron 1 of 2)
1521	chr14:103488328-103489329	0.000365719	1.90278	0.0148343	Scel	-24013	Intron (ENSMUST00000227693.1/ENSMUST00000227693.1, intron 1 of 2)
1522	chr14:105202134-105203135	0.0021193	1.85127	0.0367105	Rbm26	-24807	Distal Intergenic
1523	chr14:117625082-117626083	0.000449702	1.81132	0.0164775	Mir6239	327764	Exon (ENSMUST00000123239.1/23888, exon 4 of 4)
1524	chr14:118691637-118692638	0.00172853	2.63693	0.0330613	Abcc4	6854	Intron (ENSMUST00000036554.13/239273, intron 1 of 30)
1525	chr14:120325283-120326284	0.00188575	1.82181	0.0345225	Mbnl2	18827	Exon (ENSMUST00000088419.12/105559, exon 2 of 9)
1526	chr14:120333172-120334173	0.000808327	3.14008	0.0223641	Mbnl2	26716	Intron (ENSMUST00000088419.12/105559, intron 2 of 8)
1527	chr14:120359360-120360361	0.000976152	1.55015	0.0244992	Mbnl2	-18880	Intron (ENSMUST00000088419.12/105559, intron 2 of 8)
1528	chr14:121438707-121439708	0.00169352	1.69767	0.0326428	Slc15a1	52761	Distal Intergenic
1529	chr14:121872948-121873949	0.00158022	1.80302	0.0315402	1810041H14Rik	4321	Distal Intergenic
1530	chr14:121894218-121895219	0.000340437	2.62134	0.0143768	1810041H14Rik	-14809	Intron (ENSMUST00000039803.6/68889, intron 1 of 8)
1531	chr14:121909393-121910394	0.00313668	1.36354	0.0452677	Gpr18	5387	Intron (ENSMUST00000039803.6/68889, intron 4 of 8)
1532	chr14:122547780-122548781	0.000408405	3.2149	0.01569	Pcca	13435	Intron (ENSMUST00000148172.1/110821, intron 1 of 4)
1533	chr15:7113609-7114610	1.50249e-05	2.81396	0.00355427	Lifr	-14949	Intron (ENSMUST00000228723.1/16880, intron 1 of 4)
1534	chr15:10046137-10047138	0.000366517	1.56241	0.0148613	Prlr	-130100	Distal Intergenic
1535	chr15:10329428-10330429	2.1902e-05	4.72842	0.00407684	Prlr	4048	3' UTR
1536	chr15:10346862-10347863	0.00153221	2.50143	0.0310749	Agxt2	-10669	3' UTR
1537	chr15:11991465-11992466	0.000672926	1.84104	0.0202713	Sub1	3284	Intron (ENSMUST00000022816.14/20024, intron 2 of 4)
1538	chr15:12013697-12014698	0.000232899	1.4263	0.0119205	Sub1	-16714	Distal Intergenic
1539	chr15:12025673-12026674	0.000118718	2.17341	0.00875223	Sub1	-28690	Distal Intergenic
1540	chr15:12037018-12038019	0.00249802	2.00061	0.0400483	Sub1	-40035	Distal Intergenic
1541	chr15:12247945-12248946	0.000214733	3.5871	0.0114498	Mtmr12	24591	Intron (ENSMUST00000038172.15/268783, intron 7 of 15)
1542	chr15:25865359-25866360	0.000368497	1.93188	0.0148823	Retreg1	22179	Intron (ENSMUST00000022881.14/66270, intron 1 of 8)
1543	chr15:25904522-25905523	0.000704975	2.93536	0.020732	Retreg1	-4901	Intron (ENSMUST00000022881.14/66270, intron 3 of 8)
1544	chr15:26014573-26015574	0.000765827	2.10923	0.0217053	Zfp622	19537	Distal Intergenic
1545	chr15:27592325-27593326	0.000209535	2.11312	0.0113561	Otulin	15535	3' UTR
1546	chr15:27974325-27975326	0.000108829	1.98268	0.00841101	Trio	20037	Intron (ENSMUST00000090247.6/223435, intron 1 of 56)
1547	chr15:27976687-27977688	0.000420228	3.06456	0.0158986	Trio	17675	Intron (ENSMUST00000090247.6/223435, intron 1 of 56)
1548	chr15:29025959-29026960	0.000142577	3.64597	0.00957742	Mir3964	686444	Distal Intergenic
1549	chr15:29248610-29249611	0.00189913	1.9929	0.0346316	Mir3964	463793	Distal Intergenic
1550	chr15:31279283-31280284	0.000783599	2.06531	0.0219857	Dap	10947	Distal Intergenic
1551	chr15:31331449-31332450	3.13456e-07	2.35085	0.00087698	Ankrd33b	-6200	Intron (ENSMUST00000123325.8/67434, intron 1 of 3)
1552	chr15:31334509-31335510	0.000715733	2.35206	0.0209025	Ankrd33b	-9260	Intron (ENSMUST00000123325.8/67434, intron 1 of 3)
1553	chr15:31336377-31337378	0.00063825	1.58966	0.0197695	Ankrd33b	-11128	Intron (ENSMUST00000123325.8/67434, intron 1 of 3)
1554	chr15:32048499-32049500	0.000632699	2.56009	0.0196629	Tas2r119	-127789	Distal Intergenic
1555	chr15:32091310-32092311	0.000298149	4.31336	0.0135911	Tas2r119	-84978	Distal Intergenic
1556	chr15:32229736-32230737	0.000153657	4.87385	0.00989178	Snord123	11186	Distal Intergenic
1557	chr15:32244205-32245206	8.75505e-05	2.36305	0.00766019	Snhg18	0	Promoter (<=1kb)
1558	chr15:34356397-34357398	0.00145197	2.35339	0.0302049	9430069I07Rik	0	Promoter (<=1kb)
1559	chr15:34932838-34933839	0.00168225	5.61114	0.0325094	Stk3	66083	Intron (ENSMUST00000018476.13/56274, intron 10 of 10)
1560	chr15:44397415-44398416	0.000244005	3.60529	0.012196	Nudcd1	29369	Intron (ENSMUST00000227843.1/67429, intron 6 of 9)
1561	chr15:50778658-50779659	3.24332e-06	3.0217	0.0019768	Trps1	47862	Intron (ENSMUST00000165201.8/83925, intron 4 of 5)
1562	chr15:50783867-50784868	0.00102818	3.40859	0.025178	Trps1	42653	Intron (ENSMUST00000165201.8/83925, intron 4 of 5)
1563	chr15:51082389-51083390	9.03306e-05	1.30436	0.00772858	Trps1	-191926	Distal Intergenic
1564	chr15:53400156-53401157	0.00116865	1.77611	0.0269438	Ext1	-53997	Distal Intergenic
1565	chr15:53416012-53417013	0.000407109	2.25356	0.0156566	Ext1	-69853	Distal Intergenic
1566	chr15:53555824-53556825	0.000818281	2.23149	0.0225111	Mir28c	57454	Intron (ENSMUST00000078673.13/320679, intron 4 of 4)
1567	chr15:58109750-58110751	0.00297954	2.17321	0.0439767	Atad2	592	Promoter (<=1kb)
1568	chr15:58249618-58250619	0.000123185	3.53431	0.00891706	Fbxo32	-34686	Intron (ENSMUST00000147638.1/ENSMUST00000147638.1, intron 1 of 1)
1569	chr15:58875530-58876531	2.04944e-05	2.33224	0.00396265	Trmt12	2856	Promoter (2-3kb)
1570	chr15:59039628-59040629	0.0011965	2.23103	0.0273045	Mtss1	0	Promoter (<=1kb)
1571	chr15:59046610-59047611	0.000736716	1.81072	0.0212766	Mtss1	-6013	Intron (ENSMUST00000080371.7/211401, intron 3 of 14)
1572	chr15:59393602-59394603	0.000764075	2.18219	0.0216954	Nsmce2	19315	Intron (ENSMUST00000168722.2/68501, intron 2 of 4)
1573	chr15:59591762-59592763	0.00135095	1.46928	0.0291248	Trib1	-55587	Exon (ENSMUST00000227173.1/68501, exon 6 of 8)
1574	chr15:59712604-59713605	0.000263165	3.08274	0.0127237	Trib1	63951	Distal Intergenic
1575	chr15:62181095-62182096	2.77659e-05	1.35	0.00460392	Pvt1	2920	Promoter (2-3kb)
1576	chr15:62351048-62352049	0.00102804	1.74253	0.025178	Pvt1	128445	Intron (ENSMUST00000181416.8/19296, intron 6 of 9)
1577	chr15:64372924-64373925	0.00188227	2.31678	0.034504	Asap1	8807	Intron (ENSMUST00000177374.7/13196, intron 1 of 30)
1578	chr15:66785136-66786137	0.00299374	1.9395	0.04406	Tg	-12613	Exon (ENSMUST00000164939.1/20491, exon 4 of 4)
1579	chr15:67148595-67149596	0.00299272	2.35768	0.0440567	St3gal1	-19572	Intron (ENSMUST00000229028.1/20442, intron 2 of 8)
1580	chr15:69849279-69850280	0.000758209	4.47709	0.0216459	Gm19782	-161343	Distal Intergenic
1581	chr15:72858960-72859961	0.00161654	1.72185	0.0318277	Peg13	-48636	Intron (ENSMUST00000023276.15/76510, intron 16 of 21)
1582	chr15:73513569-73514570	0.000708007	2.26241	0.0207854	Dennd3	897	Promoter (<=1kb)
1583	chr15:73717717-73718718	5.34339e-05	1.72749	0.00596668	Ptp4a3	-4427	Distal Intergenic
1584	chr15:73741616-73742617	0.000145267	2.66598	0.00960247	Ptp4a3	-5017	Intron (ENSMUST00000230864.1/19245, intron 1 of 3)
1585	chr15:74686912-74687913	0.00173539	2.33546	0.0330907	Arc	-14342	Distal Intergenic
1586	chr15:74749189-74750190	0.00157486	1.91005	0.0315002	Slurp2	-2496	Promoter (2-3kb)
1587	chr15:74763180-74764181	0.000934979	1.72116	0.0240306	Ly6d	0	Promoter (<=1kb)
1588	chr15:74813502-74814503	0.000768131	3.53277	0.0217461	Gml	2970	Promoter (2-3kb)
1589	chr15:74826124-74827125	0.00147591	1.45462	0.0304238	Gml2	3059	Intron (ENSMUST00000188180.1/15202, intron 3 of 3)
1590	chr15:74849027-74850028	0.00228303	1.69984	0.038129	Cyp11b2	6290	Distal Intergenic
1591	chr15:74847929-74848930	3.86122e-05	3.17728	0.0052283	Cyp11b1	-6286	Distal Intergenic
1592	chr15:74925601-74926602	0.00285414	1.38717	0.0430356	Ly6e	-28449	Distal Intergenic
1593	chr15:74962308-74963309	0.000296245	1.41186	0.0135651	Ly6e	5753	Distal Intergenic
1594	chr15:75019176-75020177	0.000899932	2.15418	0.0235565	Ly6a	-21145	Intron (ENSMUST00000190861.1/ENSMUST00000190861.1, intron 2 of 2)
1595	chr15:76118933-76119934	0.000800941	2.69345	0.0222817	Eppk1	261	Promoter (<=1kb)
1596	chr15:76155640-76156641	0.00228358	2.8804	0.0381316	BC024139	-29044	Distal Intergenic
1597	chr15:78161943-78162944	0.00177438	2.02319	0.0334632	Ift27	3992	Intron (ENSMUST00000230844.1/67042, intron 6 of 6)
1598	chr15:78244255-78245256	0.000479382	1.69324	0.0169886	Ncf4	0	Promoter (<=1kb)
1599	chr15:78588569-78589570	0.000302527	1.58306	0.0136792	Gm36738	-6953	Distal Intergenic
1600	chr15:79456225-79457226	0.000481817	2.93696	0.0170204	Csnk1e	-659	Promoter (<=1kb)
1601	chr15:80319649-80320650	0.00310482	2.00457	0.045016	Cacna1i	32115	Exon (ENSMUST00000160424.7/239556, exon 3 of 37)
1602	chr15:80367105-80368106	1.95908e-05	2.72823	0.00391505	Cacna1i	-21222	Intron (ENSMUST00000160424.7/239556, intron 10 of 36)
1603	chr15:80497448-80498449	0.00201155	1.6817	0.035721	Gm31369	-58845	Intron (ENSMUST00000096347.3/383075, intron 4 of 5)
1604	chr15:80671099-80672100	0.00207875	1.34189	0.0363065	Fam83f	0	Promoter (<=1kb)
1605	chr15:80694226-80695227	0.00115383	1.20356	0.0267336	A430088P11Rik	2375	Promoter (2-3kb)
1606	chr15:81021153-81022154	0.000503493	2.66346	0.0174501	Mrtfa	0	Promoter (<=1kb)
1607	chr15:81545416-81546417	0.00309426	2.83574	0.0449192	Ep300	-38980	Distal Intergenic
1608	chr15:81568396-81569397	0.000903012	1.55633	0.0236059	Ep300	-16000	Distal Intergenic
1609	chr15:81927825-81928826	0.000106287	1.66984	0.00833063	Polr3h	-1585	Promoter (1-2kb)
1610	chr15:81933675-81934676	6.5366e-05	1.70801	0.00662495	Csdc2	-2083	Promoter (2-3kb)
1611	chr15:82054779-82055780	0.000313666	1.99413	0.0139126	4930407I10Rik	-3371	Exon (ENSMUST00000231081.1/ENSMUST00000231081.1, exon 1 of 1)
1612	chr15:82218511-82219512	0.00106627	2.33751	0.0256339	Tnfrsf13c	4790	Distal Intergenic
1613	chr15:82223912-82224913	0.000612718	1.86057	0.0194029	Tnfrsf13c	0	Promoter (<=1kb)
1614	chr15:82222836-82223837	0.00211275	1.60219	0.0366647	Tnfrsf13c	465	Promoter (<=1kb)
1615	chr15:82225511-82226512	0.000942043	1.73848	0.0241446	Tnfrsf13c	-1142	Promoter (1-2kb)
1616	chr15:82229166-82230167	8.71151e-05	1.80311	0.00764039	Tnfrsf13c	-4797	Exon (ENSMUST00000230791.1/ENSMUST00000230791.1, exon 2 of 2)
1617	chr15:82232423-82233424	0.00154666	2.53977	0.0311926	Tnfrsf13c	-8054	Exon (ENSMUST00000230791.1/ENSMUST00000230791.1, exon 1 of 2)
1618	chr15:82888148-82889149	0.000392044	1.45048	0.0154052	Gm20324	-9931	Intron (ENSMUST00000048966.6/21411, intron 1 of 4)
1619	chr15:83032230-83033231	0.00046534	1.75542	0.0167611	Nfam1	30	Promoter (<=1kb)
1620	chr15:83078553-83079554	0.00129656	1.87481	0.0284337	Serhl	-9952	Distal Intergenic
1621	chr15:84678742-84679743	0.0017916	1.52264	0.0336018	Prr5	-1259	Promoter (1-2kb)
1622	chr15:84692282-84693283	0.00031829	2.69421	0.0139698	Prr5	11280	Intron (ENSMUST00000171460.7/109270, intron 3 of 8)
1623	chr15:84705135-84706136	0.000444967	3.57743	0.0163859	Arhgap8	-13916	Distal Intergenic
1624	chr15:84976027-84977028	0.00164526	1.63919	0.032178	5031439G07Rik	10943	Intron (ENSMUST00000047144.12/223739, intron 1 of 9)
1625	chr15:85697813-85698814	0.00268295	1.72986	0.0416092	Lncppara	-4959	Intron (ENSMUST00000230913.1/102800312, intron 4 of 6)
1626	chr15:86173336-86174337	0.0022407	1.2107	0.0377763	Gm15569	-11391	Intron (ENSMUST00000044332.15/223753, intron 1 of 12)
1627	chr15:86182338-86183339	3.79317e-05	1.85709	0.00519581	Gm15569	-2389	Promoter (2-3kb)
1628	chr15:91574157-91575158	0.00174989	2.6125	0.0332087	Slc2a13	-896	Promoter (<=1kb)
1629	chr15:91633093-91634094	0.000210568	2.10312	0.011373	Lrrk2	-39081	Distal Intergenic
1630	chr15:91634403-91635404	0.000286426	2.62691	0.013284	Lrrk2	-37771	Distal Intergenic
1631	chr15:91649783-91650784	0.00195577	2.40257	0.035198	Lrrk2	-22391	Distal Intergenic
1632	chr15:91651238-91652239	9.51748e-05	1.99753	0.00787222	Lrrk2	-20936	Distal Intergenic
1633	chr15:91657846-91658847	6.85148e-05	2.92295	0.00678635	Lrrk2	-14328	Distal Intergenic
1634	chr15:91659226-91660227	9.86983e-05	3.07459	0.00802153	Lrrk2	-12948	Distal Intergenic
1635	chr15:91660474-91661475	0.000273452	2.18653	0.0130001	Lrrk2	-11700	Distal Intergenic
1636	chr15:91672693-91673694	0.000332077	1.856	0.0142061	Lrrk2	0	Promoter (<=1kb)
1637	chr15:91673922-91674923	0.00270807	2.59856	0.0418133	Lrrk2	747	Promoter (<=1kb)
1638	chr15:91679799-91680800	3.1108e-06	2.62304	0.00197425	Lrrk2	6624	Exon (ENSMUST00000060642.6/66725, exon 3 of 51)
1639	chr15:92339920-92340921	4.15978e-05	2.10272	0.00541561	Gm26760	-3438	3' UTR
1640	chr15:92341109-92342110	0.00221006	2.41163	0.0375355	Gm26760	-2249	Promoter (2-3kb)
1641	chr15:93485052-93486053	0.000173647	1.69467	0.010431	Prickle1	33470	Intron (ENSMUST00000109256.10/223828, intron 7 of 7)
1642	chr15:95905936-95906937	0.000317116	1.07777	0.013961	Ano6	-31657	Intron (ENSMUST00000071874.7/105722, intron 3 of 19)
1643	chr15:95954315-95955316	0.00237738	2.20688	0.0389767	Ano6	15721	Intron (ENSMUST00000071874.7/105722, intron 15 of 19)
1644	chr15:95962784-95963785	7.29385e-05	1.95949	0.00693511	Ano6	24190	Intron (ENSMUST00000071874.7/105722, intron 17 of 19)
1645	chr15:95977531-95978532	0.00326054	3.23375	0.0461419	Ano6	38937	Exon (ENSMUST00000227616.1/ENSMUST00000227616.1, exon 3 of 6)
1646	chr15:96430761-96431762	0.00198448	1.7098	0.0354555	Scaf11	-12069	Intron (ENSMUST00000047835.7/72193, intron 6 of 14)
1647	chr15:96474385-96475386	3.5895e-05	2.34598	0.00504654	Scaf11	-13542	Distal Intergenic
1648	chr15:97258975-97259976	0.000802078	2.33211	0.0222923	Pced1b	9902	Intron (ENSMUST00000059433.7/239647, intron 1 of 5)
1649	chr15:97437904-97438905	0.000951342	2.7168	0.0242622	Pced1b	76687	Distal Intergenic
1650	chr15:98038121-98039122	0.00304569	2.52865	0.0444563	Senp1	9853	3' UTR
1651	chr15:98074717-98075718	0.00138121	1.64605	0.0295475	Senp1	-10480	Intron (ENSMUST00000044189.15/223870, intron 6 of 17)
1652	chr15:98483588-98484589	0.00276424	2.53469	0.042394	Lalba	-867	Promoter (<=1kb)
1653	chr15:98823753-98824754	0.000693005	3.63491	0.0205806	Prkag1	1374	Promoter (1-2kb)
1654	chr15:99999091-100000092	8.91292e-05	2.30917	0.00771651	Larp4	-462	Promoter (<=1kb)
1655	chr15:100004538-100005539	0.00201659	1.37213	0.0357459	Larp4	1281	Promoter (1-2kb)
1656	chr15:100060121-100061122	0.00325603	1.13381	0.0461284	Dip2b	21457	Intron (ENSMUST00000100203.9/239667, intron 1 of 37)
1657	chr15:100152700-100153701	0.00132068	2.28931	0.0287321	Dip2b	-695	Promoter (<=1kb)
1658	chr15:101319134-101320135	0.00247161	2.16757	0.0398503	Smim41	25902	Distal Intergenic
1659	chr15:101363603-101364604	0.00051526	3.55016	0.0176179	Krt80	0	Promoter (<=1kb)
1660	chr15:103333391-103334392	0.000372922	2.23194	0.0149961	Zfp385a	0	Promoter (<=1kb)
1661	chr16:4397994-4398995	0.000977837	1.92982	0.024506	Adcy9	20592	Intron (ENSMUST00000117801.7/11515, intron 2 of 10)
1662	chr16:4766739-4767740	0.00178072	3.92992	0.0335009	Cdip1	2357	Promoter (2-3kb)
1663	chr16:4846749-4847750	0.00239233	2.99164	0.0391244	4930562C15Rik	5642	Exon (ENSMUST00000177042.7/78809, exon 2 of 7)
1664	chr16:4907646-4908647	0.000991097	1.77828	0.0246905	Mgrn1	-4564	Intron (ENSMUST00000023159.9/17237, intron 2 of 15)
1665	chr16:5095040-5096041	0.00250167	4.58388	0.0400694	Ubn1	16984	Intron (ENSMUST00000035672.4/19041, intron 17 of 21)
1666	chr16:5194750-5195751	0.00315445	1.53396	0.0454041	Nagpa	2014	Promoter (2-3kb)
1667	chr16:10475580-10476581	0.000115667	2.82671	0.00862982	Ciita	-3478	Distal Intergenic
1668	chr16:10487653-10488654	2.05069e-05	2.65044	0.00396265	Ciita	0	Promoter (<=1kb)
1669	chr16:10489143-10490144	0.000253404	2.07432	0.0124654	Ciita	0	Promoter (<=1kb)
1670	chr16:10491396-10492397	0.000215263	2.83534	0.0114596	Ciita	1613	Promoter (1-2kb)
1671	chr16:10495671-10496672	0.00140893	1.54586	0.0298288	Ciita	5888	Intron (ENSMUST00000230395.1/12265, intron 1 of 18)
1672	chr16:10498775-10499776	0.0025224	2.17007	0.0402895	Ciita	8992	Intron (ENSMUST00000230395.1/12265, intron 1 of 18)
1673	chr16:10508375-10509376	7.73345e-05	1.96482	0.00713486	Ciita	18592	Exon (ENSMUST00000230395.1/12265, exon 8 of 19)
1674	chr16:10515787-10516788	0.000327111	2.55062	0.0141341	Dexi	15021	Intron (ENSMUST00000230395.1/12265, intron 12 of 18)
1675	chr16:10517904-10518905	0.00142712	3.05547	0.0300489	Dexi	12904	3' UTR
1676	chr16:11069353-11070354	0.00249608	1.24175	0.0400483	Snn	3023	Intron (ENSMUST00000228962.1/20621, intron 1 of 1)
1677	chr16:11077175-11078176	3.48932e-06	1.91155	0.00198486	Txndc11	6609	Intron (ENSMUST00000038424.13/106200, intron 11 of 11)
1678	chr16:11090844-11091845	0.00181454	2.20136	0.0338219	Txndc11	-3492	3' UTR
1679	chr16:11092210-11093211	2.17439e-05	1.53782	0.0040661	Txndc11	-4858	Intron (ENSMUST00000038424.13/106200, intron 6 of 11)
1680	chr16:11103485-11104486	0.00025623	2.31582	0.012539	Txndc11	-16133	Intron (ENSMUST00000038424.13/106200, intron 5 of 11)
1681	chr16:11317076-11318077	0.000205657	1.69144	0.0112379	Tnfrsf17	3264	Intron (ENSMUST00000023140.5/21935, intron 2 of 2)
1682	chr16:11385484-11386485	0.00111849	2.72287	0.0263352	Snx29	-19163	Intron (ENSMUST00000180792.7/74478, intron 4 of 20)
1683	chr16:11398955-11399956	0.00325154	3.3024	0.046104	Snx29	-5692	Exon (ENSMUST00000180792.7/74478, exon 6 of 21)
1684	chr16:11400640-11401641	0.00116074	2.53907	0.026824	Snx29	-4007	Exon (ENSMUST00000180792.7/74478, exon 7 of 21)
1685	chr16:11585447-11586448	0.00198643	1.76582	0.0354607	Snx29	138139	Intron (ENSMUST00000180792.7/74478, intron 15 of 20)
1686	chr16:11645433-11646434	0.000997478	1.7636	0.0247695	4833415N18Rik	-131995	Intron (ENSMUST00000180792.7/74478, intron 16 of 20)
1687	chr16:11658444-11659445	5.34762e-05	2.3503	0.00596668	4833415N18Rik	-118984	Intron (ENSMUST00000180792.7/74478, intron 17 of 20)
1688	chr16:11732586-11733587	0.000383237	1.82681	0.0151958	4833415N18Rik	-44842	Intron (ENSMUST00000180792.7/74478, intron 19 of 20)
1689	chr16:11823823-11824824	0.0030021	2.86247	0.0441482	4833415N18Rik	45394	Intron (ENSMUST00000096272.10/223978, intron 3 of 3)
1690	chr16:13423603-13424604	0.00129775	1.15111	0.0284435	Mir193b	-24919	Intron (ENSMUST00000210378.1/ENSMUST00000210378.1, intron 3 of 7)
1691	chr16:13639188-13640189	0.00206513	5.42509	0.0361846	Parn	27793	Intron (ENSMUST00000058884.9/74108, intron 13 of 23)
1692	chr16:17408802-17409803	2.33832e-05	1.69107	0.00418695	Pi4ka	-2488	Promoter (2-3kb)
1693	chr16:19002669-19003670	0.000287996	2.30893	0.0133041	Hira	61123	Distal Intergenic
1694	chr16:19006831-19007832	0.00336067	2.06192	0.0468364	Hira	65285	Distal Intergenic
1695	chr16:19010354-19011355	8.01763e-05	3.91442	0.00727669	Hira	68808	Distal Intergenic
1696	chr16:19026837-19027838	0.000122071	2.19124	0.00888815	Hira	85291	Distal Intergenic
1697	chr16:19028878-19029879	0.000550807	2.41745	0.018275	Hira	87332	Distal Intergenic
1698	chr16:19034148-19035149	0.00206865	3.95113	0.0362087	Hira	92602	Distal Intergenic
1699	chr16:19042832-19043833	0.0015445	2.11114	0.0311772	Hira	101286	Distal Intergenic
1700	chr16:19052500-19053501	0.000480283	2.8117	0.017007	Hira	110954	Intron (ENSMUST00000198927.1/ENSMUST00000198927.1, intron 1 of 3)
1701	chr16:19062719-19063720	1.64815e-05	2.05711	0.00365856	Hira	121173	Exon (ENSMUST00000199490.1/ENSMUST00000199490.1, exon 1 of 1)
1702	chr16:19064067-19065068	1.43081e-05	2.37348	0.00352134	Hira	122521	Intron (ENSMUST00000198927.1/ENSMUST00000198927.1, intron 1 of 3)
1703	chr16:19065731-19066732	0.00228702	2.95262	0.0381605	Hira	124185	Exon (ENSMUST00000200074.1/ENSMUST00000200074.1, exon 1 of 1)
1704	chr16:19066764-19067765	0.000327364	2.90383	0.0141393	Hira	125218	Exon (ENSMUST00000200211.1/ENSMUST00000200211.1, exon 1 of 1)
1705	chr16:19074036-19075037	0.00347512	2.74332	0.0476474	Hira	132490	Intron (ENSMUST00000198927.1/ENSMUST00000198927.1, intron 2 of 3)
1706	chr16:19077968-19078969	0.000738753	2.34781	0.0213288	Hira	136422	Intron (ENSMUST00000198927.1/ENSMUST00000198927.1, intron 2 of 3)
1707	chr16:19083777-19084778	0.000686571	2.35699	0.0204893	Hira	142231	Intron (ENSMUST00000198927.1/ENSMUST00000198927.1, intron 2 of 3)
1708	chr16:19087706-19088707	0.000736331	2.58611	0.0212724	Hira	146160	Intron (ENSMUST00000198927.1/ENSMUST00000198927.1, intron 2 of 3)
1709	chr16:19146302-19147303	0.000718153	2.74998	0.0209677	Or2m12	139534	Distal Intergenic
1710	chr16:19152091-19153092	1.47639e-05	1.71626	0.00354773	Or2m12	133745	Distal Intergenic
1711	chr16:19158548-19159549	1.08198e-06	6.13602	0.00137597	Or2m12	127288	Distal Intergenic
1712	chr16:19163888-19164889	0.00211448	3.56711	0.0366715	Or2m12	121948	Intron (ENSMUST00000198507.1/ENSMUST00000198507.1, intron 1 of 1)
1713	chr16:19179008-19180009	1.79144e-05	2.90602	0.00375927	Or2m12	106828	Distal Intergenic
1714	chr16:19185426-19186427	8.50351e-06	1.97361	0.00287149	Or2m12	100410	Distal Intergenic
1715	chr16:19186718-19187719	0.000427402	2.78574	0.0160459	Or2m12	99118	Distal Intergenic
1716	chr16:19199819-19200820	0.00030441	2.91525	0.0137237	Or2m12	86017	5' UTR
1717	chr16:19211942-19212943	0.00357867	1.49148	0.0484623	Or2m12	73894	Exon (ENSMUST00000197818.1/ENSMUST00000197818.1, exon 2 of 2)
1718	chr16:19217957-19218958	0.000664133	2.55455	0.0201706	Or2m12	67879	Intron (ENSMUST00000197818.1/ENSMUST00000197818.1, intron 1 of 1)
1719	chr16:19224961-19225962	0.000741128	3.5282	0.0213764	Or2m12	60875	Intron (ENSMUST00000197818.1/ENSMUST00000197818.1, intron 1 of 1)
1720	chr16:19231830-19232831	0.000188332	4.05291	0.0107752	Or2m12	54006	Exon (ENSMUST00000199355.1/ENSMUST00000199355.1, exon 1 of 1)
1721	chr16:19233409-19234410	0.000325079	2.6085	0.0140947	Or2m12	52427	Exon (ENSMUST00000199355.1/ENSMUST00000199355.1, exon 1 of 1)
1722	chr16:19235778-19236779	0.000356611	3.92044	0.0146993	Or2m12	50058	Exon (ENSMUST00000197818.1/ENSMUST00000197818.1, exon 1 of 2)
1723	chr16:19241328-19242329	1.54343e-05	3.35166	0.00357324	Or2m12	44508	5' UTR
1724	chr16:19245910-19246911	1.12457e-05	3.597	0.00313844	Or2m12	39926	Distal Intergenic
1725	chr16:19255833-19256834	0.0009918	3.76849	0.0246905	Or2m12	30003	Distal Intergenic
1726	chr16:19263024-19264025	0.000299706	2.95534	0.0136269	Or2m12	22812	Distal Intergenic
1727	chr16:19732605-19733606	0.000184984	1.98981	0.0106999	Lamp3	-26230	Distal Intergenic
1728	chr16:19746329-19747330	0.00254771	2.95796	0.0405118	B3gnt5	-12878	Distal Intergenic
1729	chr16:19759690-19760691	0.00327741	1.38427	0.046217	B3gnt5	0	Promoter (<=1kb)
1730	chr16:19761292-19762293	0.00220388	1.51106	0.0374615	B3gnt5	238	Promoter (<=1kb)
1731	chr16:19767668-19768669	3.6618e-06	3.70264	0.00198486	B3gnt5	6614	Intron (ENSMUST00000121344.7/108105, intron 4 of 4)
1732	chr16:20076439-20077440	0.00154998	1.80278	0.0312428	Klhl24	-20102	Distal Intergenic
1733	chr16:20085374-20086375	0.00183133	1.74107	0.0340442	Klhl24	-11167	Distal Intergenic
1734	chr16:21492615-21493616	1.72347e-07	5.16862	0.000642457	Vps8	-15017	Intron (ENSMUST00000096191.10/209018, intron 20 of 43)
1735	chr16:21596479-21597480	0.0028176	2.75925	0.042738	Vps8	-5084	Intron (ENSMUST00000096192.11/209018, intron 43 of 45)
1736	chr16:21630309-21631310	0.000321136	3.56506	0.0140097	Vps8	2678	Promoter (2-3kb)
1737	chr16:22348196-22349197	0.00334351	3.2291	0.0467019	Etv5	52632	Distal Intergenic
1738	chr16:24076154-24077155	0.0017264	1.85705	0.0330545	Gm46545	5535	Exon (ENSMUST00000230580.1/108168278, exon 2 of 2)
1739	chr16:24171751-24172752	0.00361388	2.42215	0.0487048	Gm46545	-89061	Intron (ENSMUST00000230383.1/ENSMUST00000230383.1, intron 2 of 3)
1740	chr16:24416118-24417119	3.25875e-05	2.57752	0.00482475	Lpp	22380	Intron (ENSMUST00000231352.1/210126, intron 1 of 6)
1741	chr16:24417480-24418481	0.0011024	2.24173	0.0261433	Lpp	23742	Intron (ENSMUST00000231352.1/210126, intron 1 of 6)
1742	chr16:24549899-24550900	0.00225349	2.31913	0.0378891	Morf4l1-ps1	20505	Intron (ENSMUST00000231352.1/210126, intron 3 of 6)
1743	chr16:24577483-24578484	6.37193e-05	2.15333	0.0065361	Morf4l1-ps1	48089	Intron (ENSMUST00000231352.1/210126, intron 4 of 6)
1744	chr16:24593301-24594302	0.00377016	1.54188	0.049908	Morf4l1-ps1	63907	Intron (ENSMUST00000231352.1/210126, intron 4 of 6)
1745	chr16:24599479-24600480	0.00339917	1.29514	0.047138	Morf4l1-ps1	70085	Intron (ENSMUST00000231352.1/210126, intron 4 of 6)
1746	chr16:24619658-24620659	1.66568e-05	2.29702	0.00365856	Morf4l1-ps1	90264	Intron (ENSMUST00000231352.1/210126, intron 5 of 6)
1747	chr16:24732358-24733359	0.00115988	2.67359	0.0268133	Lpp	10503	Intron (ENSMUST00000038053.13/210126, intron 7 of 12)
1748	chr16:24737275-24738276	0.00222248	2.02438	0.0376077	Lpp	15420	Intron (ENSMUST00000038053.13/210126, intron 7 of 12)
1749	chr16:24826093-24827094	0.000979267	1.26788	0.0245123	Lpp	-18081	Intron (ENSMUST00000038053.13/210126, intron 8 of 12)
1750	chr16:24972681-24973682	0.00013635	1.77679	0.00938134	A230028O05Rik	-85957	Intron (ENSMUST00000038053.13/210126, intron 11 of 12)
1751	chr16:25052629-25053630	0.000285424	1.90493	0.0132675	A230028O05Rik	-6009	Distal Intergenic
1752	chr16:27339518-27340519	0.000114238	3.34697	0.00861487	Uts2b	29720	Intron (ENSMUST00000066852.8/239790, intron 3 of 4)
1753	chr16:27348995-27349996	0.000458005	1.60041	0.0166254	Uts2b	20243	Intron (ENSMUST00000066852.8/239790, intron 4 of 4)
1754	chr16:27354213-27355214	0.00130164	2.17975	0.0284954	Uts2b	15025	Intron (ENSMUST00000070531.7/224065, intron 4 of 4)
1755	chr16:27387205-27388206	2.30937e-05	2.13707	0.00416175	Ccdc50	-663	Promoter (<=1kb)
1756	chr16:29727176-29728177	0.00139188	1.62036	0.0296304	Opa1	110551	Distal Intergenic
1757	chr16:29847439-29848440	0.00026858	2.07411	0.0128823	Gm1968	113867	Distal Intergenic
1758	chr16:30023014-30024015	0.000558316	2.81772	0.0183932	4632428C04Rik	14347	Intron (ENSMUST00000232465.1/71528, intron 3 of 3)
1759	chr16:30039057-30040058	0.000144363	1.31362	0.00960247	9030404E10Rik	0	Promoter (<=1kb)
1760	chr16:30607601-30608602	0.00111293	1.81403	0.0262486	Fam43a	7878	Distal Intergenic
1761	chr16:30623338-30624339	0.00154191	1.97029	0.0311644	Fam43a	23615	Distal Intergenic
1762	chr16:30645914-30646915	0.000414829	2.65357	0.0157905	Fam43a	46191	Distal Intergenic
1763	chr16:30678582-30679583	0.00278371	1.89162	0.0424694	Fam43a	78859	Distal Intergenic
1764	chr16:30686296-30687297	0.00174932	2.85686	0.0332087	Fam43a	86573	Distal Intergenic
1765	chr16:30722010-30723011	0.00182471	2.18498	0.03397	Fam43a	122287	Distal Intergenic
1766	chr16:30728791-30729792	0.000243241	2.30496	0.0121687	Fam43a	129068	Distal Intergenic
1767	chr16:31021970-31022971	0.000776623	1.76172	0.0218924	Xxylt1	38456	Intron (ENSMUST00000055389.8/268880, intron 2 of 3)
1768	chr16:31064547-31065548	0.00275852	2.09396	0.0423407	Xxylt1	2305	Promoter (2-3kb)
1769	chr16:31233672-31234673	0.00265891	1.32362	0.0414256	Acap2	-32427	Intron (ENSMUST00000232655.1/ENSMUST00000232655.1, intron 1 of 2)
1770	chr16:32163188-32164189	0.000229853	1.09368	0.0118578	Nrros	1268	Promoter (1-2kb)
1771	chr16:32275419-32276420	0.000930088	3.67909	0.0239666	Rnf168	-1039	Promoter (1-2kb)
1772	chr16:32401244-32402245	0.00124693	1.87798	0.0278811	Tm4sf19	738	Promoter (<=1kb)
1773	chr16:32865204-32866205	0.00359644	2.34215	0.0485854	Rubcn	2133	Promoter (2-3kb)
1774	chr16:32866423-32867424	0.000843405	1.68252	0.022832	Rubcn	914	Promoter (<=1kb)
1775	chr16:33178050-33179051	0.00327482	2.05614	0.0462085	Osbpl11	-6020	Distal Intergenic
1776	chr16:33691055-33692056	0.00273993	1.05102	0.042154	Heg1	6510	Intron (ENSMUST00000232568.1/77446, intron 1 of 16)
1777	chr16:33756149-33757150	0.000191963	1.49838	0.0108718	Heg1	0	Promoter (<=1kb)
1778	chr16:35695829-35696830	0.00131317	2.09715	0.0286078	Sema5b	33358	3' UTR
1779	chr16:36620950-36621951	0.00103052	4.84475	0.0251928	Cd86	20854	Exon (ENSMUST00000089620.10/12524, exon 3 of 8)
1780	chr16:36708552-36709553	0.00304194	1.2336	0.0444357	Ildr1	-5985	Exon (ENSMUST00000023617.12/106347, exon 3 of 8)
1781	chr16:36711401-36712402	7.14436e-05	2.5278	0.00685118	Ildr1	-3136	Intron (ENSMUST00000023617.12/106347, intron 3 of 7)
1782	chr16:36717141-36718142	0.000972724	5.60431	0.0244786	Ildr1	1603	Promoter (1-2kb)
1783	chr16:36838480-36839481	0.00295033	1.9204	0.0438026	Iqcb1	-7508	Intron (ENSMUST00000114819.7/320299, intron 5 of 13)
[truncated: 2,548 more rows]

## Sheet: Myeloid Cell
	peaks	Pvl_MyeloidCell	FC_MyeloidCell	FDR_MyeloidCell	SYMBOL	distanceToTSS	annotation
[truncated: 10,609 more rows]
