# Supplementary material for: scFFPE-ATAC enables high-throughput single cell chromatin accessibility profiling in formalin-fixed paraffin-embedded samples
Source: Nat Commun. 2025 Nov 14;16:10022. doi: 10.1038/s41467-025-66170-4 (PMC12618699; doi:10.1038/s41467-025-66170-4)
Supplement: Supplementary file 6 — Supplementary Table 5 [file 41467_2025_66170_MOESM6_ESM.xlsx]

## Sheet: T cell
padj	LogFC	Names
0	2.20493	Atp10a
0	2.45814	Cd226
0	2.44806	Gprin3
0	3.01531	Il20rb
0	4.04852	Cd28
0	2.33264	Gm14569
0	3.05075	Adh1
0	2.16134	Lrrc6
0	2.54536	Sytl2
0	1.33463	Gm5426
0	2.88562	Nt5e
0	3.74293	Sh2d1a
0	1.79556	Frmd7
0	2.50978	Ar
0	1.73937	Aqr
0	1.77425	Tox
0	1.85076	Tnik
0	2.67911	Cst7
0	2.83337	Ephb6
0	2.91571	Cpa3
0	3.37944	Prkch
0	3.21987	Icos
0	4.22459	Gm11541
0	2.66157	Cnga1
0	3.49933	Rnf32
0	4.10602	4930486L24Rik
0	2.81948	Cd96
0	2.44112	Lhcgr
0	2.57844	Gm11099
0	1.82768	Plekha5
0	3.83523	Cd163l1
0	4.31454	Olfr524
0	2.72029	Adcy1
0	2.87312	Cox10
0	1.57024	Raph1
0	2.51027	Cd247
0	2.38696	Txk
0	3.43686	Thy1
0	2.65355	4930563I02Rik
0	1.89528	D630039A03Rik
0	2.17964	Gpr68
0	2.12532	Il23r
0	2.33749	Cd27
0	3.52822	Olfr525
0	3.56366	Camk4
0	2.7782	Tnfrsf18
0	1.9735	Gm17509
0	3.62029	Ctla2b
0	1.55172	St6galnac5
0	1.53514	Spef2
0	1.8526	Armcx4
0	2.57127	Il12rb2
0	2.0124	Atp8a2
0	2.61236	Cxcr6
0	1.91273	Pdcd1
0	1.12431	Herc3
0	1.99841	Rbbp8nl
0	2.76839	Prkcq
0	3.18567	Tcf7
0	3.07083	Cd7
0	2.10836	Rnf125
0	3.18471	Apol7e
0	1.90156	Syde1
0	1.53847	Atp6v0d2
0	2.69495	Olfr530
0	2.36996	Ehd3
0	2.67866	Sox17
0	2.5392	Sema4f
0	2.05518	Clec3b
0	1.91903	Tnfsf8
0	2.20478	Zfp93
0	1.31706	Tasp1
0	2.71636	Btbd11
0	2.12837	Ppm1h
0	2.58998	Tppp2
0	2.18233	Sv2c
0	0.960948	Rundc3b
0	2.58495	Slc27a6
0	1.16386	Abi2
0	1.81478	Emb
0	2.52226	Slco3a1
0	1.54666	Ggact
0	2.02875	D430041D05Rik
0	2.27676	Ms4a4b
0	1.07078	Abcb1a
0	2.38787	Tnfrsf9
0	5.3411	Bcl11b
0	2.04132	Cpb1
0	2.92812	Art2b
0	1.54095	Gm17571
0	3.26254	Cd3e
0	2.16323	Serpinb5
0	1.83529	Tanc1
0	1.46465	Raver2
0	2.64175	Fyb
0	2.91033	Podnl1
0	1.50766	Nck2
0	2.36894	Itk
0	2.01117	Sox21
0	1.25815	Sgms2
0	1.69979	Gata3
0	1.77733	Mboat4
0	2.42628	Kcnh2
0	3.36022	Lcn4
0	1.35016	Sntb1
0	1.38636	Sidt1
0	1.58079	Trim9
0	1.04344	Crim1
0	2.70171	Foxb1
0	1.84055	Fam189b
0	1.72073	Stk39
0	1.65713	Phldb2
0	1.84491	F2rl1
0	0.897853	Hjurp
0	1.65613	Ect2l
0	1.50841	Tnfsf10
0	2.6703	Crtam
0	1.83161	Gm11077
0	2.34615	Wfdc2
0	1.42686	Zfp536
0	2.06996	Il7r
0	1.62031	Emp1
0	2.75816	Apol9b
0	2.6207	Zap70
0	3.18786	Chst2
0	2.24643	Slc35g1
0	2.78952	Igsf23
0	1.30685	Cxadr
0	2.12163	Bmp7
0	0.985875	Cdc14b
0	1.87731	Sla2
0	0.994689	Elovl6
0	0.971539	Stk26
0	2.88231	Axin2
0	1.23743	Acer2
0	2.8026	Slc15a1
0	3.32511	Kcnj8
0	2.3842	Il18r1
0	1.26774	Gzmk
0	2.88265	Ldhb
0	0.917073	Ccl28
0	1.42243	Tnip3
0	1.17754	Plcxd2
0	2.45869	Ndrg2
0	1.16369	Cyb5a
0	2.64577	Tspan9
0	1.18717	Zscan12
0	1.34693	Nipal1
0	1.76896	Leprotl1
0	1.14972	Scfd2
0	2.22179	Gbp6
0	2.24843	Olig3
0	2.12581	Slc22a2
0	1.59175	Zdhhc15
0	1.67627	Actn2
0	2.06836	Lime1
0	4.66225	Olfr9
0	2.07359	Pik3r5
0	2.89885	Trat1
0	1.09564	Nrip1
0	2.65099	Sult5a1
0	1.9462	Dydc2
0	1.1317	Tagap
0	2.9498	Moxd2
0	1.22403	Paqr8
0	2.35492	Tctex1d1
0	2.48059	Slc22a1
0	1.42091	Gpr15
0	1.90642	Themis
0	1.47684	Gabrr2
0	1.57035	Thada
0	1.9698	Ikzf2
0	0.876468	Tmtc4
0	1.08568	Enpp1
0	3.09937	Cd3g
0	1.5689	Glb1
0	1.25293	Gbp10
0	1.82624	Arl4c
0	1.48462	Ifi47
0	1.64184	Npff
0	2.93266	Cd40lg
0	2.32674	Mboat1
0	1.65873	Izumo1r
0	2.27115	Sh3gl3
0	2.03645	Skap1
0	2.21458	Rorc
0	3.11429	Ccr4
0	1.57304	Epas1
0	1.03884	Isoc1
0	1.58407	Slc9a9
0	2.60805	Lef1
0	1.47598	Igf2r
0	1.3386	Mbd2
0	2.97323	Tmem30b
0	1.09157	Panx1
0	1.58106	Gimap3
0	2.27926	Prickle1
0	2.46202	Tesc
0	1.6275	Tgtp1
0	1.58596	Degs2
0	1.42528	Cd101
0	0.912435	Dcun1d3
0	1.30625	Qpct
0	1.51954	Srsf12
0	2.31666	Trim71
0	1.62174	Itga7
0	2.56783	Ms4a6b
0	1.32669	Tnfrsf26
0	2.1779	Spsb4
0	1.52869	Rapsn
0	0.748727	Abcb1b
0	1.37835	Slc12a7
0	0.957335	Mbd3l1
0	2.13607	Gtf2i
0	1.50625	Ikbke
0	1.07619	Zscan10
0	3.37075	Cd8a
0	1.72025	Hephl1
0	2.31092	Ccl1
0	2.01871	Klk8
0	0.980165	Klhl2
0	1.41567	Tmem217
0	1.6081	Slc35f2
0	1.10405	Abhd2
0	1.44945	Rora
0	1.62017	Exph5
0	0.991565	Zfp13
0	1.01184	Peli1
0	1.41412	Tapbpl
0	2.99895	Lbp
0	2.19276	Zfp618
0	1.87274	Prg4
0	1.37594	Dnajc15
0	1.56678	Saraf
0	1.30424	Egln3
0	2.6112	Tdgf1
0	2.07744	Lrig1
0	1.86984	Sctr
0	1.12431	Jak1
0	1.45895	Itm2a
0	2.02331	Cdh1
0	2.05973	Cd160
0	1.35749	Gm17657
0	2.53355	Trpm1
0	1.11964	Cdk17
0	0.960739	Zfp51
0	1.33677	Impg1
0	2.47961	Zfp683
0	1.43693	Peli2
0	1.44163	Il20ra
0	2.05732	Lcp2
0	1.30715	Daam1
0	4.26347	Tdrp
0	0.880391	Dlgap5
0	1.24344	Ust
0	1.03566	Crbn
0	2.74293	Fam71b
0	1.24535	Klhl3
0	2.87828	D830013O20Rik
0	1.84962	1500009L16Rik
0	1.72656	Prss32
0	1.93642	Galnt2
0	1.5579	B3galt5
0	2.12382	Lrp12
0	2.49504	Npas2
0	1.47222	Sh2d2a
0	1.45013	Alpk3
0	1.63985	Gimap1
0	0.975467	BC147527
0	1.87832	Vmn1r1
0	3.04959	Kcnj15
0	2.35939	Lypd6b
0	2.62073	Galnt9
0	1.40651	Nlk
0	1.76028	Hpcal1
0	1.34681	Rbm20
0	1.8688	1700025G04Rik
0	1.31485	Apcdd1
0	0.933258	Oprm1
0	2.49725	Siah3
0	1.8089	Scg3
0	1.71549	Pdgfrl
0	1.38791	Gimap7
0	1.82281	Apoa5
0	1.91821	Skor2
0	1.63483	Paqr7
0	2.88481	St8sia1
0	1.65214	Il2
0	0.680887	Akr1b3
0	1.36814	Fst
0	1.70144	Oas3
0	0.988479	Elovl7
0	1.68757	Nrp1
0	1.13608	Atp1b3
0	2.53866	Nsg2
0	3.52274	Dapl1
0	0.880297	Dzip1
0	0.687201	Card6
0	2.14281	Baiap3
0	0.925401	Xdh
0	3.73141	Rpl7a-ps8
0	2.91519	Nr2e3
0	1.06692	Kidins220
0	1.69312	Tbcel
0	1.21935	Hdac4
0	3.36064	Ctla2a
0	1.91774	Ctla4
0	1.15316	Zscan2
0	1.74705	Thnsl2
0	1.93424	Dok2
0	0.866793	Spice1
0	2.2499	Igsf3
0	0.694366	Thyn1
0	0.837701	Tes
0	1.10242	Axdnd1
0	1.19535	Galm
0	1.09542	4930550C14Rik
0	1.19133	4930412O13Rik
0	1.23064	Nsmce1
0	1.91684	Mgat3
0	1.67605	Timp2
0	0.712915	Ndnf
0	0.96128	Pxylp1
0	1.76808	Lix1
0	1.88556	Neil2
0	1.61696	Gpnmb
0	4.14777	Cd8b1
0	1.10749	Thap3
0	1.61224	Tnfsf11
0	1.46432	Rasl11b
0	1.40375	Ccdc148
0	1.52473	Pde11a
0	1.155	Trim32
0	1.16932	Inhba
0	0.878175	Ipcef1
0	0.686249	Tfpi
0	0.756337	Myo6
0	0.708563	Alg10b
0	0.935402	Ddc
0	1.31235	Tuba8
0	1.66145	Faah
0	1.48211	Tnp2
0	0.822574	Pcca
0	1.64755	Serping1
0	1.43476	Bend4
0	1.49208	Pkp4
0	1.00142	Ifit3b
0	3.59231	Als2cl
0	0.580303	Spaca6
0	1.78763	Aldh5a1
0	1.32756	B4galnt4
0	1.84046	Znrf1
0	1.46791	Ccdc136
0	1.07224	Rnf39
0	3.12066	Tmie
0	1.70948	Sytl1
0	1.26067	Sdcbp2
0	2.12047	Spats2
0	1.92572	Dnaja4
0	1.32569	Ppp1r3f
0	1.31528	Znrf3
0	1.16999	Cfap46
0	1.71154	Acacb
0	1.4019	Cd3d
0	1.17683	Pdlim1
0	1.17785	Ptpn22
0	1.43064	Gm15401
0	0.664975	Acad8
0	1.9877	Ddr1
0	0.755999	Bach1
0	1.61005	Tha1
0	1.69545	Nrsn2
0	1.42849	Kcnip2
0	1.11879	Cacna1f
0	1.16131	Itga6
0	1.36391	Gramd3
0	1.38752	Iqgap2
0	1.01492	Zc3hav1
0	2.32873	4921517D22Rik
0	1.56802	Stx1a
0	2.99243	Fbln1
0	0.791895	Srfbp1
0	1.2349	Lonp2
0	1.06976	Cracr2a
0	0.901236	Zfp141
0	1.66857	Acp5
0	2.50303	Kcna10
0	1.78429	E130114P18Rik
0	0.85932	Dusp10
0	1.14097	Sult2b1
0	1.31062	Klhdc1
0	1.79976	Acsbg1
0	1.26947	Gimap4
0	1.10619	Hectd2
0	1.00096	Dsel
0	2.40612	Iigp1
0	1.54798	Cfap44
0	0.758146	Bivm
0	1.32787	Lama4
0	1.62967	Eya2
0	1.2261	Ly6c2
0	2.2612	Slc16a5
0	1.38032	Kremen1
0	1.20738	Ugcg
0	0.9058	Zscan18
0	1.19617	Selplg
0	0.760898	Smim8
0	2.13788	Slc6a19
0	1.03725	Fam124b
0	1.35511	Zfp365
0	1.15413	Gm5468
0	1.0964	Sae1
0	1.77983	Cd6
0	1.70835	Atp8b4
0	2.15287	Ptgfrn
0	1.289	Zfp286
0	1.21413	Irgm2
0	1.25934	Kbtbd11
0	1.3903	Tbc1d30
0	1.30151	Gm973
0	1.30082	Il6st
0	1.96709	Enpp7
0	2.78706	Dmbt1
0	1.87119	Ly6c1
0	0.933864	Agfg1
0	2.01406	Fasl
0	1.58463	Il1rl1
0	1.18844	Myrip
0	1.40569	Srpk1
0	1.17266	Tmsb10
0	0.793949	Msl3l2
0	1.12027	Clec16a
0	1.16964	Cand2
0	1.26729	Gm28053
0	1.42662	Slc30a7
0	1.0944	Trim13
0	2.31562	Cd4
0	1.1242	Olfr56
0	1.43978	Gm10428
0	1.73525	G430095P16Rik
0	3.39161	Ccr8
0	1.07994	Tgtp2
0	0.938943	Vamp1
0	1.22855	Gosr1
0	1.43921	Adgrg5
0	1.85143	Ampd1
0	1.20043	Plcg1
0	0.988031	Abtb2
0	1.54577	Cfap74
0	1.26427	Rcn1
0	0.89596	Cngb1
0	2.7211	Glrp1
0	1.03932	Erich1
0	1.86689	Gcnt4
0	2.13834	Tox2
0	1.66903	Slfn1
0	0.612451	Cfap54
0	0.910634	Evl
0	1.13292	Wnt5b
0	1.22882	Tacc2
0	0.87033	Wdr95
0	0.835886	Gbp7
0	2.2446	Zfp957
0	1.3426	Fam20a
0	1.88555	Gtf2ird1
0	1.56455	Il17rb
0	1.06676	Spn
0	1.14296	Akap6
0	1.31286	Kcnn4
0	0.852932	Cd1d1
0	0.708353	Zfp53
0	1.47159	Ifnab
0	1.10946	Aven
0	2.01725	Tbc1d2b
0	1.09508	Reck
0	0.907829	Itpk1
0	1.86645	Ramp3
0	1.56005	Kcnip1
0	1.17059	Gpr83
0	2.53179	Pdgfb
0	0.975255	Gm5493
0	0.834035	Acsbg2
0	0.967339	Sit1
0	0.591143	Trmt11
0	2.06248	Lrrc2
0	0.76507	Kif5c
0	1.37402	Nckap5l
0	1.00824	Map10
0	2.49685	Pdzk1
0	0.952077	Acss2
0	1.83793	Syt6
0	1.1268	Gpr132
0	0.876818	Pja1
0	1.18187	Fxyd5
0	0.929492	1700028K03Rik
0	0.847642	Tmem71
0	1.13353	Lonrf3
0	1.23319	Acot11
0	1.10422	Ncald
0	1.15411	Tnfrsf25
0	1.22063	Irx5
0	1.23181	Rhoc
0	0.941318	Ift80
0	1.15849	Moxd1
0	1.682	Klrd1
0	0.781749	Tmem18
0	0.981502	Ggt1
0	0.708551	Mtmr12
0	1.64846	Spata31d1a
0	1.35391	Pygl
0	1.19826	Rph3al
0	1.43632	Galnt6
0	1.0751	Klf3
0	1.60877	5830411N06Rik
0	0.785109	Gbp4
0	2.02781	Tnni1
0	1.29769	Disp1
0	0.931023	Hnrnpll
0	2.03657	Adamts14
0	2.00827	Nmnat2
0	1.23911	Enpp5
0	2.25337	Klrc1
0	1.35631	Tmem158
0	1.59434	Lgi1
0	1.84288	Rab4a
0	1.02279	Gm10699
0	0.80286	Zfp874a
0	1.00738	Rfx8
0	1.16681	Ext1
0	0.920919	Cers6
0	1.74887	Esm1
0	1.30986	Lat
0	1.13195	Foxp3
0	1.14359	Morc1
0	1.06429	Nhsl1
0	0.813515	Ccdc30
0	1.21754	Slfn5
0	0.674457	Prrc2c
0	1.52963	Cdr2l
0	1.15216	Prrg1
0	1.70386	Hoxb9
0	1.58656	Cyp1b1
0	1.13178	Tet3
0	1.44451	Cyth3
0	1.01589	Pacs2
0	1.1609	Nfatc2
0	0.979575	Arhgap31
0	1.04302	Tmem9b
0	1.41935	Chdh
0	1.17488	Tulp1
0	1.30701	Pitpnc1
0	1.58848	Lad1
0	1.31205	Stat5b
0	0.967178	Lrrc61
0	0.905003	Ms4a6d
0	1.3998	Hormad2
0	0.665238	Nim1k
0	1.09281	Bmpr1a
0	1.28629	Satb1
0	1.24059	Rab27a
0	0.961316	Lzts1
0	0.70199	Sbk2
0	1.22483	Tgm4
0	1.17834	Wbp1l
0	1.83163	Tgfbr3
0	1.68103	Slc6a18
0	1.20205	Chic1
0	2.50515	Pdlim4
0	1.02518	Lgals7
0	0.921352	Vgll4
0	1.42436	F2r
0	0.886771	Ubash3a
0	0.877829	Esyt2
0	0.740368	4930553M12Rik
0	1.25069	Prkcz
0	1.5122	Enpp4
0	1.13471	Lck
0	1.34373	Slc5a1
0	0.804014	Myl12b
0	1.24876	Tmem40
0	0.646199	Ppp1r3b
0	1.16378	Gm1123
0	2.68087	Stra6
0	0.960973	Galnt10
0	2.56274	Ctsw
0	1.18742	Prdm5
0	1.58211	Ush1g
0	0.761538	Dgkh
0	2.38736	Eomes
0	0.759932	Zfp169
0	1.53493	Spesp1
0	1.14694	Rgcc
0	1.15582	Matk
0	1.23926	Nlrc3
0	1.04339	Arhgef9
0	1.06604	Nkd2
0	1.04224	Grifin
0	1.251	Gfpt2
0	1.24137	Fam118a
0	1.3657	Grap2
0	1.48685	Rab3ip
0	1.08116	Gprc5b
0	1.02402	Tet1
0	1.83017	Cd200r4
0	2.11194	Nrn1
0	0.818292	Slc35b3
0	1.4889	Tnfrsf1a
0	0.597081	Thumpd2
0	1.42029	Ppef2
0	1.38752	Dusp27
0	1.51355	Kif7
0	1.05492	Smco4
0	1.15833	Aox2
0	0.891629	Gfod2
0	1.44656	Gm8888
0	1.04214	Tbc1d22b
0	3.21597	Il2rb
0	0.562099	Fez2
0	0.725164	Mfhas1
0	0.734514	Aebp2
0	0.856586	Lsmem1
0	1.16152	Arsb
0	0.628214	Tspan5
0	0.82726	Pmel
0	0.748309	4930453N24Rik
0	1.40575	Mkrn2os
0	0.91338	Hs3st3b1
0	1.41622	Drc1
0	1.07729	Fas
0	1.16355	Cd200r2
0	0.83849	Gli1
0	1.52584	Arhgap20
0	0.989256	Tert
0	1.25744	9230109A22Rik
0	1.32991	Lmod3
0	1.89813	Mical2
0	0.876181	C1qtnf6
0	0.533721	Gyg
0	1.02764	Runx2
0	1.41766	Ube2e2
0	1.28619	Fxyd4
0	1.02819	Vipr1
0	1.01002	Duoxa1
0	1.18441	Smpd5
0	0.873479	Ifit1bl2
0	0.977274	Pycard
0	1.28968	Fads6
0	1.11553	Mtmr7
0	0.693295	Zfp54
0	0.908123	Cd2
0	0.761508	Sntb2
0	1.17183	Gys2
0	0.954385	Lrrc1
0	1.54331	P4ha2
0	0.866168	Brsk2
0	1.42892	Pla2r1
0	0.993387	Mettl9
0	0.819445	Zfp558
0	1.07754	Lgals3bp
0	1.60496	Elfn1
0	2.11556	Otop3
0	0.78634	Ly75
0	0.804136	Golim4
0	1.13189	Scml4
0	0.737134	Foxo4
0	1.04515	Atp2b4
0	0.964927	Adgra3
0	1.0711	Gm12216
0	1.14739	Rab11fip4
0	1.11452	Msh4
0	1.28271	Adamts20
0	2.4804	Prf1
0	0.901595	Duoxa2
0	1.56932	Arhgap29
0	0.486991	Mogat1
0	1.01178	Fam217a
0	0.989766	Smad7
0	0.815288	Gja5
0	0.773613	Cnst
0	1.20204	Slc5a9
0	1.22789	Igfbp6
0	1.32558	Fam78a
0	1.50611	A630076J17Rik
0	1.49055	Tmem141
0	0.600441	Gtpbp8
0	1.23904	Gabrr1
0	1.20475	Ephx4
0	0.998321	Ifit3
0	1.8662	Oplah
0	0.853798	4930579F01Rik
0	0.803846	Synpo2
0	1.37884	Cldnd2
0	0.711231	Prdx6
0	1.31111	Cd5
0	0.53515	Lig1
0	0.703283	Ifi27
0	0.696533	Dlg3
0	1.29674	Bace1
0	1.23249	Dnajc22
0	1.37649	Otop2
0	1.43821	Plin1
0	1.21404	Rgmb
0	0.856425	Acot7
0	0.864914	Gtf3c3
0	1.05417	F13a1
0	1.03769	Dync2li1
0	0.62264	Wls
0	0.706563	Stat4
0	0.844355	Tigit
0	1.03778	Abcb9
0	1.24491	Fhl2
0	1.65995	Cnpy1
0	0.99344	Bin2
0	0.985102	Iffo2
0	1.81888	Cysltr2
0	1.16758	Gm17641
0	1.04455	Capn3
0	1.12273	Rgs16
0	1.45738	Cybrd1
0	1.0005	Hid1
0	1.01565	Bsn
0	1.41448	Fosl2
0	0.811358	Ssbp3
0	1.3554	Actn1
0	0.935553	Ttll10
0	1.10477	Lyrm9
0	1.14143	1110032F04Rik
0	0.786422	Ankrd6
0	1.02993	Scn8a
0	0.545329	Pard6g
0	0.876666	Tnfaip8l1
0	0.827128	Dyrk2
0	1.0637	Itgb6
0	0.840189	Slc3a1
0	1.43498	Wfikkn2
0	0.920184	Unkl
0	1.03054	Itgae
0	1.29463	Ifitm10
0	0.951689	Ldhd
0	0.93968	Celsr1
0	0.84869	Duox2
0	1.01298	Clstn1
0	0.572823	Zfp874b
0	0.924418	Rasal3
0	0.849707	Dnaaf1
0	0.804389	Sytl3
0	1.43462	Fam186b
0	0.940987	Pglyrp2
0	1.08124	Plet1
0	1.33312	Smox
0	0.781507	Smad4
0	0.685737	Nudt16
0	0.992904	Lif
0	0.704075	Tspyl4
0	0.786104	Dnah11
0	0.815034	Zgpat
0	1.07758	Osbpl6
0	0.626668	Ndfip1
0	1.31999	2810459M11Rik
0	0.627734	Zhx3
0	1.01382	Gimap8
0	1.37088	Grik4
0	0.73732	Nr1h3
0	0.918872	4930452B06Rik
0	1.02685	Gpr146
0	1.10632	Baiap2l2
0	0.787072	Pigx
0	0.665649	1700056E22Rik
0	0.74551	Rassf5
0	0.755813	Ifit1
0	1.3382	Lhfpl5
0	2.49983	Wscd2
0	1.25221	Ccdc102a
0	1.32084	Spats2l
0	0.815305	Adck1
0	0.830399	Podn
0	1.09631	Grhl2
0	1.43299	Gucy2d
0	0.560727	Lpin1
0	1.08814	Cyp46a1
0	0.74048	Mip
0	0.623845	Mycn
0	0.859437	Erc1
0	1.45992	Map6
0	0.64722	Gpr171
0	1.30994	Tnfrsf4
0	1.14151	Gm572
0	0.80517	Slc17a9
0	0.557308	Pole2
0	0.862021	Fbxw8
0	0.87793	Gm10392
0	0.700051	Itm2b
0	0.756261	Zfyve28
0	1.41991	Plch2
0	1.18073	Reep1
0	1.30845	F2rl2
0	1.46048	Gm10277
0	0.79246	Ski
0	0.713921	Nin
0	1.72697	Mill2
0	0.863299	P2rx7
0	0.861287	Accs
0	1.12793	Thrb
0	1.29147	Tshz2
0	0.994966	Btbd6
0	1.16126	Il6ra
0	0.651799	Elk3
0	1.61472	C1ql3
0	0.983487	Ccdc153
0	1.12177	Rgs10
0	0.726589	Ccs
0	0.821083	Plat
0	0.59101	Gpsm2
0	0.836873	Kif1b
0	1.08194	Gpx3
0	1.53092	Habp2
0	0.916681	Ccnjl
0	0.882188	Atp6v0a2
0	0.546079	Atp11b
0	0.994158	Xrra1
0	0.971199	Rarg
0	1.01367	Cap2
0	0.540163	Spink13
0	0.98432	Adamts17
0	0.920723	Anp32a
0	0.87446	Zfp3
0	1.22485	Vwce
0	1.37257	Mn1
0	0.724373	Scamp3
0	1.36883	Synm
0	1.71091	Crmp1
0	0.742992	Agtrap
0	1.008	Fkbp10
0	1.32184	Pgpep1l
0	0.988086	Brdt
0	0.808548	Gnb1l
0	1.06903	Tmem104
0	0.795066	Irf6
0	0.706598	Wdyhv1
0	0.706885	Ulk4
0	0.735198	Ms4a6c
0	0.620996	9230102O04Rik
0	0.484428	Klf8
0	1.40906	Lyzl4
0	0.676544	Ddx60
0	0.832387	Dhx40
0	0.742389	Hey1
0	0.994846	Apol8
0	1.08508	Mylk2
0	1.19714	Ear10
0	1.04797	Tbx19
0	0.681614	Lmntd1
0	0.508783	Ctsl
0	0.696778	Ccdc87
0	1.05197	Smurf1
0	0.949642	Tex2
0	0.720473	Ccnd2
0	1.08724	Fut7
0	1.38298	Ptpn13
0	0.865332	Pigl
0	0.852187	Rpa1
0	1.43209	Anxa2
0	0.773298	Actr10
0	1.79543	Gm4978
0	0.850138	Zfp704
0	0.908884	Flt3l
0	0.871521	Abhd12b
0	1.26755	Fndc5
0	0.880257	Vps37b
0	0.8307	Idh2
0	0.563639	Zwint
0	1.32959	Sh3bp4
0	1.41619	Pou5f1
0	0.812668	Gramd1b
0	2.21672	Klrk1
0	1.55622	Pmp22
0	0.835713	Prrt1
0	0.716604	Lrrc23
0	0.719163	Ncbp1
0	2.89296	Nkg7
0	0.831657	Spag1
0	0.950775	Phldb1
0	0.66201	Adat1
0	1.31732	Dapk1
0	0.504121	Sumo1
0	0.663034	Tnfaip3
0	1.54655	Cacng4
0	0.893403	Scn1b
0	0.926215	Armc7
0	0.792262	Slc37a1
0	1.34554	Tdrd5
0	1.0712	Scn10a
0	0.727377	Slc38a6
0	1.4501	Samd13
0	0.798095	Usp28
0	1.18173	Pdzrn3
0	1.02925	B4galnt3
0	0.778561	Atn1
0	1.2073	BC106179
0	0.790037	Eif4e3
0	1.46214	Slc4a4
0	0.546394	Yipf6
0	1.58733	Slc13a3
0	0.598985	Lamb3
0	0.728251	Rsph3a
0	1.57626	Oit3
0	0.978714	Sox5
0	0.680702	Pea15a
0	0.745583	B4galnt1
0	0.935384	Syne1
0	0.919805	Tab1
0	1.0219	Spata32
0	0.974257	Gucy2e
0	0.688813	Spsb1
0	0.75262	Itga2
0	0.867463	4930544D05Rik
0	0.678798	Lrrc20
0	0.84383	Cep19
0	0.729192	Gm5148
0	0.769993	Tmem41a
0	0.489102	Tigd2
0	0.70625	Dtx4
0	0.720584	Inpp5b
0	1.45536	Rpl9-ps6
0	0.852798	Pou6f1
0	1.0786	6030445D17Rik
0	0.658562	Txnrd1
0	0.866549	En2
0	0.546805	Mlxipl
0	0.553626	Idnk
0	0.901542	Igtp
0	0.980584	Pdia2
0	0.782434	Wdr31
0	1.09181	Gm1604a
0	0.670374	Dnaaf5
0	0.883713	Avpi1
0	0.902518	Cyp2s1
0	0.739161	Socs1
0	1.1093	BC051019
0	0.968383	Ccdc183
0	0.591545	Vipr2
0	0.96742	Svep1
0	1.0124	P3h4
0	1.17642	Arpp21
0	0.537419	Fbxo28
0	1.34647	Hunk
0	0.969377	Runx3
0	0.78604	Arhgef40
0	1.2712	Tnfsf14
0	1.0589	Mas1
0	0.870613	A530021J07Rik
0	0.9098	Fam92a
0	1.07134	Plekhg6
0	0.609406	Ccno
0	1.23388	Calr4
0	0.426418	Zfp324
0	0.81359	Col16a1
0	0.736668	Ldlrap1
0	0.683851	Rrp1b
0	1.35609	St6galnac2
0	0.643683	Tsen2
0	0.683196	Zbtb25
0	1.5896	1700013D24Rik
0	0.664074	Scp2
0	0.617685	Fabp5
0	0.774108	Adgrg3
0	0.784017	Hk3
0	0.710678	Meis3
0	0.621337	1700029H14Rik
0	0.853724	Gm20532
0	0.815795	Nhsl2
0	0.599405	Slc35d1
0	1.22767	Soat2
0	0.708588	Auh
0	0.67038	Tecpr1
0	0.749743	Sfmbt2
0	1.31508	4932438H23Rik
0	0.791732	Smyd1
0	0.725723	Lrrc8a
0	0.968819	Gpr162
0	1.20218	Dusp9
0	0.57614	Rmi2
0	0.615984	Rcbtb1
0	0.94148	H1f0
0	0.877631	Itgb2
0	1.08463	Ncmap
0	1.1403	Metrnl
0	0.956857	Scrt1
0	0.644625	Gm13283
0	1.16696	Ephb2
0	0.589686	Trub1
0	0.833478	C9
0	0.680742	Psmg1
0	0.76486	Ppt2
0	1.291	Zfp57
0	0.738678	Appl2
0	0.826702	Nup214
0	0.601747	Man1a2
0	0.62238	Emc9
0	0.585759	Sigirr
0	0.54789	Gm26566
0	0.696115	Rnf138
0	1.25856	Prok1
0	0.543136	Cyp4f13
0	0.744794	2510009E07Rik
0	1.51736	Kcnk7
0	0.678623	Ccdc80
0	0.73549	Gramd1a
0	1.27967	Kcnh3
0	0.765114	Kcnmb4
0	0.688173	Ube4a
0	0.412896	Lyrm1
0	0.86673	Rgs11
0	0.786525	Tlr12
0	0.594368	Mocos
0	1.11245	F2
0	0.681471	Gimap9
0	0.6175	B3gnt3
0	1.09906	Boc
0	0.838953	Nefh
0	0.929043	Hoxb8
0	0.656574	S1pr1
0	1.07805	Ntrk2
0	0.694056	Sirt5
0	0.525924	Tdrkh
0	0.474657	2510039O18Rik
0	0.883374	Arhgdig
0	0.679879	Srgap1
0	0.734953	Ttc3
0	0.587368	Setd7
0	1.00352	Snph
0	0.689818	Spo11
0	0.92283	Prex1
0	0.768085	Trib2
0	0.614468	Cmas
0	1.48454	Pald1
0	0.472709	BC031181
0	0.84926	Mc1r
0	0.55833	Qsox1
0	0.430729	Taf1b
0	0.409682	Slc38a11
0	1.00923	Nme4
0	0.604458	Wdr60
0	0.675449	Abcg2
0	0.69534	Lmtk3
0	0.830911	Dmgdh
0	0.928627	Nhlrc1
0	0.813775	Kif13a
0	1.29369	Muc4
0	0.994733	Grin2c
0	0.790237	Slc16a2
0	0.934669	Slc24a3
0	1.52462	Tmem37
0	1.10248	Gm28230
0	1.45188	Cabp2
0	0.605967	Npc2
0	0.612343	Rnf38
0	0.747847	Gm14226
0	0.801667	Il1rl2
0	0.853388	Tbx1
0	0.866362	Ptk2
0	0.923798	Dpep1
0	0.782964	Socs3
0	1.24879	Kcna2
0	0.998628	Myh15
0	0.891851	Ccdc166
0	0.627565	Lrrfip1
0	0.514591	Lpar5
0	0.602004	Trappc10
0	0.632629	Ttc13
0	0.946709	Serpinb9
0	0.964148	Wnt2b
0	0.991404	Hoxd3
0	0.948449	Arhgef5
0	0.592495	Il27ra
0	0.925258	Ptger3
0	0.993579	Fam71f1
0	0.618028	Pdf
0	0.560531	Ndufa10
0	1.39391	Mab21l1
0	0.626052	Slc5a3
0	0.794085	Lrrc75b
0	0.933751	Adra1d
0	0.548447	Clint1
0	0.641699	Tiam1
0	0.986796	Tns4
0	0.448741	Rttn
0	0.546195	Hadh
0	0.966375	Syt13
0	0.489966	Depdc1b
0	0.77356	Qrfp
0	0.609831	Rufy2
0	0.653126	Cotl1
0	0.583859	Oaz3
0	0.707853	Neurl3
0	0.899779	Cdhr3
0	0.879562	Dusp5
0	0.445926	Depdc1a
0	0.567572	Ky
0	0.602789	Nfia
0	0.615941	Dse
0	0.853611	Rcan3
0	0.605839	Cc2d1a
7.95285e-292	1.56012	Slc39a4
0	0.770816	Hdc
0	0.796991	Glt8d2
0	0.510167	Scnm1
0	0.61291	Gimap5
0	0.63836	Gm28035
0	0.778013	Pitpnm2
0	0.675247	Prelid2
0	0.565439	Gm12185
0	0.569762	Nmnat3
0	0.921687	Nrip3
0	0.450145	Fkbp1a
0	0.565739	Mrpl9
0	0.672953	Rnf43
0	0.65751	Snx18
0	1.16191	Adcy6
0	0.455221	Ttbk2
0	0.642984	Tcf7l1
0	1.01179	Ptprf
0	0.577554	Fancf
0	0.712827	Tsta3
0	1.1413	Sestd1
0	0.844025	Filip1
0	1.15027	Tfap2a
0	0.420668	Mettl21a
0	0.880891	Igf1r
0	0.539151	Klhdc2
0	0.603014	Tnfsf4
0	0.685664	Medag
0	0.633388	Gm21974
2.04076e-270	3.80075	Gzmb
5.85933e-299	0.754866	Adamts10
0	0.558042	Ubr2
1.95629e-300	1.04382	Slc47a1
0	0.64317	Racgap1
0	0.599539	Tspan3
4.12921e-292	0.683901	Hemk1
0	0.635623	Hoxa11
0	0.694661	Parp12
2.34941e-302	0.576275	Ccdc126
6.52431e-299	0.661709	S100a2
0	0.809177	Fam83a
0	0.594269	Rbl1
6.18084e-300	0.666795	Ms4a4d
0	0.752067	Vmn2r97
0	0.606595	Xpa
0	0.683848	Frmd4b
0	0.822683	Olfr1030
0	0.744287	Vwa5a
7.40257e-300	0.633787	Vkorc1
5.45018e-304	0.552302	Zc3h13
0	0.720331	Cd200r1
0	0.401538	Amdhd1
5.28347e-301	0.431748	Crot
0	0.730206	Rab8b
1.23458e-301	0.622356	Pskh1
3.53259e-307	0.458807	Pifo
0	1.00453	Ly6g5b
0	0.60048	Mdk
0	0.939107	Ptpn3
0	0.815699	Gad1-ps
0	0.71415	Ldb3
6.77232e-297	0.546203	Wdr46
0	0.626964	Dnah8
0	0.706494	Cyth4
2.24347e-296	0.624971	Abhd8
0	0.564738	Galnt12
2.12968e-262	1.56087	Fbxo27
2.38531e-303	0.684123	Cish
5.27963e-297	0.802451	Hoxb7
0	0.573652	Pam
3.93497e-291	0.58361	Fxyd7
5.52048e-294	0.661939	Decr2
0	0.553715	Acadvl
2.77108e-269	0.91572	Ppm1j
0	0.462141	Dtd2
0	0.974982	Fbln2
0	0.929516	Ldlrad1
2.70453e-297	0.497081	Kcnab2
9.03107e-256	3.52385	Xcl1
0	0.473678	Art4
2.22451e-286	0.511199	3110040N11Rik
0	0.792937	Vtcn1
2.47413e-285	0.552019	Mrps6
0	0.799926	Snx31
0	1.14279	Optc
1.95426e-276	0.68174	Gpr89
8.74522e-293	0.535949	Nt5c
1.07557e-293	0.625978	Mrpl34
0	0.669125	Mta1
0	0.757731	Ccdc57
4.55549e-279	0.664297	Adipoq
0	0.611651	Tbc1d22a
0	0.617938	Farp1
3.47849e-302	0.480161	Zfp60
2.76131e-286	0.561542	Atp9b
3.68375e-268	2.14876	Il18rap
1.85156e-278	0.746366	Mmp15
2.42731e-287	0.60241	Mag
0	0.832291	Mmp25
9.81638e-251	2.71702	Gzma
8.72521e-273	0.709076	Gpr183
3.87647e-282	0.493292	Ip6k2
1.83461e-282	0.633645	Wdr82
0	0.846099	Abcb11
3.1977e-284	0.455007	Tex22
1.10271e-293	0.662607	Grhl3
0	0.725717	Cldn34d
2.93025e-275	0.6591	Setd4
8.47251e-288	0.882808	Unc80
1.56011e-287	1.03874	Efemp2
1.7545e-277	0.710933	Mcam
5.3353e-274	0.523858	Arhgap9
2.22631e-292	0.579857	Clpb
7.42297e-295	0.582688	Ambra1
0	0.365614	1810062G17Rik
0	0.772307	Bcl2l14
5.64144e-286	0.502926	Osbpl5
0	0.96734	Gm8113
5.95062e-280	0.504237	Eif2b5
8.4267e-275	0.686653	Rtn4rl1
0	0.482402	Tmem164
0	0.970967	Mboat2
2.05868e-280	0.580632	Ctnnbip1
0	1.25854	Rin2
3.55953e-282	0.500371	Ldha
2.53676e-304	0.858345	Nkx1-1
2.60783e-295	0.676776	Helz
7.09974e-272	0.572138	Brf1
0	0.805612	Pard3
0	0.762737	Hoxa1
5.33059e-283	0.457156	Gm19684
0	0.662016	Ttll12
0	0.675345	Rnf149
1.34269e-272	0.675626	Zbtb12
4.10101e-272	0.621682	Stpg1
1.49308e-269	0.550261	Vangl2
0	0.459275	Vrk1
4.11427e-302	0.496135	Fbxo34
5.02728e-286	0.52259	Zdhhc8
3.3135e-284	0.443193	Mcm6
9.36297e-268	0.664289	a
6.22982e-266	0.867102	Hgsnat
0	0.731732	Nme5
2.40328e-244	0.717219	Ccr2
0	0.965861	4930438A08Rik
3.94098e-267	0.423892	Ppil3
8.71615e-259	0.71334	Cacna1b
0	0.736398	Isg15
1.15018e-282	0.999738	Cyb561
0	0.815197	Orm3
3.17604e-272	0.53154	Zdhhc16
0	0.765922	Abcc3
1.39236e-269	0.672939	Sv2a
2.28896e-251	0.499063	S100a10
1.66772e-273	0.455099	Slc19a1
9.37246e-273	0.40097	Slc26a2
6.01974e-287	0.42032	Qtrt1
3.16025e-267	0.535092	Tnfaip8l2
1.91238e-272	0.579302	Rac2
8.24689e-255	0.752637	H2-Q10
3.00403e-254	0.674673	Qprt
1.96452e-243	1.71337	4930447A16Rik
2.72901e-257	0.758477	Nt5c3b
1.29256e-283	0.81772	Chl1
6.90767e-278	0.523572	Gon4l
1.54587e-284	0.956889	Jdp2
4.44392e-293	0.379533	Kiz
7.13165e-278	0.752016	Snap47
6.09607e-298	0.645431	Osm
0	0.981026	Mpp2
3.19686e-298	0.728905	Ctsd
1.67568e-281	0.554577	Stox1
2.12891e-269	0.555168	Kctd2
3.5165e-266	0.658666	Fgf8
9.22257e-268	0.487737	Shpk
1.01477e-251	0.622301	Xylt2
1.27334e-255	0.754708	Chad
3.54113e-256	0.529815	Xbp1
6.19974e-279	0.50955	Pmepa1
4.09346e-250	0.506402	Gnpnat1
1.32787e-262	0.554654	Zfp408
1.62252e-269	0.490307	Eif2d
0	0.693778	Scg5
3.91782e-262	0.374554	1810049J17Rik
1.69828e-306	0.535104	Ccdc152
3.08291e-255	0.521212	Ptbp1
5.55869e-280	0.610336	Rps6ka1
4.87359e-293	0.533296	Plekha8
2.06574e-269	0.621167	Arc
2.43002e-302	0.612027	Efhb
2.65305e-293	0.861165	Ptpre
7.09027e-256	0.404844	Slc35b4
1.10017e-254	0.650105	Hoxb6
2.63677e-273	0.826661	Olfr259
2.89233e-247	0.698519	Elfn2
7.17349e-265	0.669124	Ttc34
5.94838e-275	0.897554	Olfr203
4.8815e-282	0.541332	Gsta4
5.31672e-258	0.472406	Ropn1l
6.7207e-253	0.802812	Cdc42ep1
1.89645e-299	0.695472	Rgs1
9.47905e-258	0.499496	Hopx
5.38083e-268	0.566926	Bbs4
1.0568e-259	0.481329	Nisch
6.51091e-246	0.485793	Hacl1
6.51504e-255	0.416987	Kcnh6
1.05106e-249	0.435088	Pafah2
1.86175e-271	0.43193	Fgfr1
9.25603e-245	0.420193	Zfp281
2.20479e-255	0.466535	Lpcat4
1.20199e-221	0.867265	Cdc20b
2.39604e-259	0.394461	Lysmd1
2.2718e-253	0.615047	Gabbr1
1.96991e-264	0.43997	Sephs1
1.00963e-246	0.618962	Limd2
8.50163e-243	0.619572	Npm3
4.02948e-281	0.888227	Sfta2
6.58064e-240	0.60573	Rhod
1.21295e-244	0.614787	Rhot2
1.68189e-271	0.457886	Mob2
1.32851e-276	0.567405	Slc4a5
2.55094e-254	0.403616	Cndp2
4.01852e-276	0.788616	1700012B07Rik
9.61881e-253	0.397752	Brd1
4.73529e-237	0.682021	Klhl10
1.60991e-293	0.916126	Axl
1.3706e-263	0.490976	2010300C02Rik
1.29527e-233	0.767709	Tmc3
1.92117e-283	0.355249	Cd99l2
2.18733e-256	0.587116	Gm21885
6.76764e-248	0.648653	Trnp1
7.30537e-275	0.693084	Dnajc6
1.0471e-286	0.650507	B230217C12Rik
4.46249e-232	0.632846	Slamf1
2.89968e-249	0.428258	Shf
8.5005e-250	0.547268	Slc26a8
1.46631e-287	0.945063	Trim55
3.44782e-287	0.753142	Fcgr3
2.87008e-246	0.455209	Slc25a45
5.05823e-269	1.49734	Gpc1
2.80492e-222	0.64497	Chrne
3.74114e-262	0.903153	Olfr1216
5.2306e-257	0.54651	Aqp11
3.3751e-234	0.576586	Stat5a
7.75359e-252	0.569954	Errfi1
6.57831e-250	0.38988	Ifit1bl1
1.1938e-259	0.845854	Olfr1242
3.60655e-275	0.896998	Gm29010
3.04461e-271	0.583879	Slc18a2
3.71358e-252	0.566557	Galc
3.76428e-238	0.552702	Rrp12
4.89103e-217	1.7312	Dmrta1
7.01984e-261	1.12789	Muc3
1.92256e-225	0.689479	Plekhf1
1.63576e-230	0.695225	Lhx2
7.41323e-262	0.53776	Plekhg5
2.07452e-258	0.613298	Iqck
2.30484e-264	0.501533	Ostf1
2.49024e-253	0.404199	Pgm1
8.40255e-236	0.492381	Exosc1
4.67353e-237	0.495441	Nlrc5
2.19941e-210	0.670474	Prr36
4.9129e-272	0.659168	Crispld2
7.26946e-275	0.740078	Shank3
2.83099e-238	0.50884	Ccsap
9.83039e-230	0.545047	Zbtb17
2.27946e-240	0.40952	Tmem186
5.36001e-227	0.708909	Tns2
1.72187e-226	0.54656	4930519P11Rik
7.96492e-252	0.381946	Trim69
7.47507e-240	0.363033	Mrpl36
8.76202e-236	0.554435	Tbc1d16
5.03146e-207	2.06287	Samd3
4.33894e-239	0.530389	Phf21b
1.06772e-211	1.64886	Csf2
2.65776e-226	0.852517	Gabrb1
3.84458e-238	0.438723	Rsl24d1
1.20337e-238	0.356131	Ndufs6
6.41227e-251	0.572491	Atxn1
5.51232e-246	0.36951	Hmgxb3
4.96038e-258	0.4856	Itm2c
1.67079e-227	0.618107	Sh3bp1
2.25736e-256	0.491362	Tmem240
8.96906e-228	0.485282	Pfdn2
1.67556e-265	0.747728	Kcnu1
6.26017e-234	0.449948	Fam221a
4.29027e-226	0.546643	Jmjd7
1.97203e-230	0.525111	Mpzl3
7.67858e-228	0.485355	Morn3
4.31993e-221	0.643028	Cmc1
1.56118e-236	0.515886	Notch1
2.89099e-227	0.361862	Ipp
7.72687e-219	0.492988	Adgrl1
4.4453e-243	0.423536	Dpysl2
4.64916e-224	0.571172	Zfr2
2.54696e-233	0.588683	Atp6v1g3
2.94838e-230	0.528107	Esrp2
9.19242e-245	0.714296	Pth1r
2.49233e-249	0.423644	Efr3b
3.16424e-261	0.679492	Fer1l6
2.71112e-237	0.378625	Mrrf
2.28814e-216	0.65464	Dhcr24
1.51481e-238	0.897913	Kctd17
2.84181e-236	0.419304	Plk3
1.63181e-226	0.379885	Ndufv3
3.86544e-235	0.51961	Vps37c
2.74589e-234	0.956462	Ebf2
2.6962e-222	0.617355	Chrm4
3.92076e-254	0.637578	AW011738
6.23378e-220	0.661496	Itgal
5.48471e-257	0.789219	Cyp4f37
1.97324e-253	0.501997	Smo
5.12292e-245	0.917245	Postn
8.07023e-219	0.549661	Wdtc1
7.53793e-211	0.665349	Dntt
2.06681e-227	0.819497	Vmn2r96
2.77541e-239	0.741556	Atp9a
9.2004e-217	0.471879	Slc26a10
5.75464e-228	0.768091	Olfr1238
2.70357e-235	0.651225	Tppp
8.53569e-229	0.500014	Arhgap39
2.05865e-227	0.503699	Gdpd5
1.11071e-214	0.543543	Slc9a3r1
1.66861e-216	0.495861	Hsdl1
7.85822e-249	0.377674	Hsd17b4
1.14456e-220	0.493095	Ccdc85c
3.07442e-216	0.452389	Gm20509
3.14212e-220	0.463894	Irgm1
2.48056e-246	0.47777	Gm5089
6.73411e-223	0.54432	Lrrc3b
7.30347e-220	0.541127	Fkbp5
3.17829e-236	0.524177	Bcan
4.05252e-216	0.436707	Usp18
2.54436e-226	0.473457	Rac1
1.06036e-245	0.840529	H2-M5
6.59062e-246	0.840932	Rhcg
1.08327e-219	0.42527	Ctns
3.40398e-208	0.657586	Srp68
1.86248e-210	0.514778	Trmu
3.02022e-210	0.551935	Atxn7l3
3.37526e-207	0.565811	Prrc2b
2.25467e-226	0.591258	Rptor
1.71235e-244	0.643983	Rbfox2
1.33022e-220	0.352771	Pms2
5.30132e-234	0.319323	Plod1
9.71922e-223	0.492837	Gss
4.7505e-202	0.456781	S100a3
3.63051e-212	0.463435	Snrpb
9.19506e-208	0.51653	Tsga10ip
7.06032e-219	0.523081	Rnf166
5.83084e-212	0.419463	Tuba1a
7.21273e-219	0.508943	Fzd7
8.08058e-219	0.544355	Btbd9
1.8988e-214	0.546991	Mansc1
7.45866e-231	0.442675	Npffr1
1.33466e-210	0.472838	Arhgap1
1.75911e-212	0.378497	Mfsd2a
5.92197e-238	0.795249	Atp1a3
4.79216e-205	0.387943	Tars2
1.11647e-217	0.650304	Bik
1.6267e-209	0.385129	Rab11fip2
1.08503e-204	0.589257	Gcat
7.88351e-207	0.436765	Zfp661
4.87432e-230	0.352854	Ica1l
9.27135e-201	0.497462	Rai1
1.65464e-226	0.559375	Pcsk2
8.63259e-203	0.446499	Mov10
1.03754e-201	0.470107	Hoxa10
9.26596e-229	0.325408	Ret
6.16067e-220	0.399446	Ranbp10
5.34576e-193	0.603149	Enthd1
8.62606e-214	0.691076	Olfr832
2.11189e-208	0.415615	Pdpk1
1.09833e-186	0.66122	Ypel1
8.62645e-201	0.51757	Camk2g
1.40662e-198	0.405576	Rsl1d1
6.16749e-196	0.482572	Dynlt1f
2.00461e-202	0.538258	Commd4
4.37166e-198	0.457272	Rnf103
2.46923e-199	0.36855	Sptssa
2.6073e-213	0.771264	Gpm6a
1.40061e-215	0.572351	Klhl35
7.68584e-197	0.405245	Ddx31
1.41099e-199	0.589006	Fibcd1
4.2173e-212	0.642662	Cela1
1.02121e-211	0.657034	Ccdc178
3.93121e-214	0.629903	Olfr1118
5.47903e-222	0.340251	Lrp6
6.98574e-201	0.46809	Ifi35
1.88491e-205	0.488459	Cyyr1
6.21214e-218	0.406799	Cep164
2.69378e-216	0.626778	Sirpb1b
1.76628e-207	0.761504	Olfr1188
6.81844e-199	0.658917	Olfr945
3.64065e-209	0.684557	Olfr1122
5.71033e-200	0.45354	Kdm5b
3.35735e-192	0.591609	Sema4a
1.47034e-220	0.599086	Cd163
1.68235e-202	0.499	Dixdc1
1.32869e-220	0.408454	Mthfsl
1.16835e-191	0.580036	Gm9821
6.71241e-220	0.622053	C530008M17Rik
3.52437e-195	0.435266	4930426L09Rik
1.40758e-199	0.349655	Aimp2
5.0391e-190	0.320692	Ap5m1
2.47754e-193	0.380731	Cdpf1
4.71586e-205	0.658307	Mageb16
1.22131e-193	0.524729	Gm5475
7.08557e-201	0.826489	Npsr1
1.33174e-183	0.866592	Osbpl3
2.56429e-213	0.746521	Bend7
2.07219e-190	0.549441	Nod1
9.35486e-215	0.893544	Scnn1a
2.25033e-210	0.494392	Txnrd2
4.69987e-195	0.542031	Gnptg
3.23194e-190	0.531952	Gm20683
1.07461e-183	0.560378	Mrpl12
1.4919e-190	0.387771	Gemin5
1.65427e-190	0.41279	Mrps5
3.44621e-192	0.602775	Vmn1r224
3.28878e-172	0.976945	Lim2
4.92584e-174	0.677502	Pogk
5.12554e-195	0.405424	Slfn8
1.73464e-189	0.349494	Slc16a13
9.90705e-188	0.436464	Zmynd10
2.00429e-186	0.452021	Tmem191c
5.24919e-203	0.637232	Mxra7
1.96593e-186	0.522038	Ppp1r9b
2.82948e-190	0.333944	Zrsr1
2.46135e-210	0.699348	Abat
9.95008e-187	0.578518	Ntrk3
3.82379e-189	0.520889	Cenpv
1.57103e-204	0.39767	Shq1
5.92726e-185	0.406976	Ankrd46
4.90334e-189	0.509701	Fbxw4
1.80182e-196	0.62848	Olfr1157
1.48214e-194	0.462695	Hk1
2.04698e-196	0.312724	Fdft1
3.9588e-201	0.421643	Arhgef4
1.03329e-166	1.28666	Ifng
1.64266e-183	0.51968	Tigd3
1.29649e-183	0.426622	Fam173a
9.49692e-205	0.65758	Lipk
6.95719e-182	0.405762	Dcdc2b
4.83636e-183	0.377127	Thap7
6.78887e-203	0.294562	Fah
1.22213e-189	0.483323	Ctu2
1.12108e-198	0.417322	Rcbtb2
6.88259e-183	0.38915	Mrps26
2.4392e-202	0.604849	Rhoj
1.89344e-196	0.591457	Lrp5
2.86901e-178	0.471998	Wdr90
5.71556e-205	0.337899	Acp1
1.69859e-192	0.434252	Olfm2
3.45212e-175	0.572561	Ccdc33
3.94077e-180	0.435418	Gm26571
3.3431e-196	0.45885	Zdhhc7
3.13471e-175	0.474941	Nmnat1
3.90722e-202	0.643636	Abca4
1.93922e-184	0.444606	Tnfrsf10b
7.54087e-182	0.319581	Tnpo2
1.06693e-190	0.543237	Tex26
5.51221e-185	0.341084	Atp5g2
2.54197e-187	0.406409	Zfp212
5.41614e-176	0.389319	Btbd2
2.58932e-185	0.615865	Gabrg1
2.27443e-189	0.404348	Fam131a
1.19016e-183	0.455239	Oas1c
2.16613e-176	0.556866	Lamc3
7.77401e-198	0.461162	Hal
2.67954e-179	0.339275	Gtse1
8.74398e-179	0.407528	4430402I18Rik
5.51221e-185	0.385487	Usp47
1.25356e-177	0.308977	Ddx24
9.7775e-163	0.872314	Cxcr3
8.03051e-186	0.852491	Olfr202
1.67153e-175	0.408432	Slamf6
9.07973e-186	0.29494	3110070M22Rik
3.38019e-185	0.424736	Gm10718
6.36786e-189	0.381697	Eif2b3
1.04856e-191	0.359644	Synpo
1.19178e-173	0.379569	Timeless
1.1622e-160	0.874679	Tmprss6
1.12027e-158	0.586828	Nr4a2
9.35867e-179	0.637131	Gabrg3
5.84142e-161	0.707928	Sgsh
1.46699e-183	0.300553	Usp25
2.72166e-188	0.38083	Nqo2
2.73223e-174	0.314665	Ticrr
2.02199e-172	0.413555	Prrt4
9.60707e-180	0.277381	Ippk
1.27867e-175	0.359409	Neto2
3.12356e-187	0.435598	Prkab1
4.52766e-179	0.37566	Comtd1
3.64938e-173	0.423337	Zfp341
1.48423e-188	0.510393	Six1
5.03825e-188	0.303132	Cd69
7.17157e-173	0.809379	Olfr911-ps1
1.3108e-184	0.808003	Eci3
5.98376e-176	0.497655	Coro2b
1.67336e-181	0.548366	Cryba4
4.20286e-167	0.450713	Rasgrp4
9.3606e-171	0.420852	Slc25a10
6.12338e-173	0.406517	Txndc15
8.07997e-187	0.303006	Me1
2.18934e-159	0.823888	Gp1bb
6.56067e-168	0.490993	Gm10840
1.80078e-175	0.48767	Ier3
1.86728e-186	0.567026	Fam163a
4.03289e-172	0.52418	Tsr3
1.48097e-171	0.34229	Acot2
1.44417e-187	0.56078	B430306N03Rik
4.91058e-170	0.429191	Surf2
4.78192e-172	0.369308	Lgals9
2.44175e-164	0.447147	Tap2
1.04924e-176	0.524929	Sall2
1.69198e-168	0.814263	Olfr887
1.35555e-183	0.438203	Il34
6.26925e-168	0.420479	Gm5464
5.10122e-180	0.343392	Gfi1
8.95835e-183	0.532669	Pcdh19
1.74866e-179	0.948206	Gata1
2.0476e-178	0.309641	Ttc21b
1.15763e-169	0.332672	Dlst
3.22965e-171	0.45123	Slk
2.48248e-170	0.43934	Rcn3
5.89627e-159	0.557404	Sema4c
1.55341e-181	0.307253	Kifap3
6.20253e-181	0.368076	Srpk2
2.46186e-166	0.313078	Pogz
3.51406e-152	1.20536	Klrc2
2.42892e-173	0.435896	Sin3b
6.19291e-182	0.861266	Pdzk1ip1
7.68105e-157	0.535053	Gorasp1
4.74414e-172	0.437088	Sall3
1.52559e-181	0.644722	Cdh3
8.26393e-172	0.286267	Abcd3
2.67537e-170	0.305339	Zmynd12
4.4006e-169	0.575419	Cntnap5b
6.91731e-178	0.733187	Pla2g12b
2.36197e-165	0.550176	Casp12
5.87838e-165	0.468367	Paqr5
1.15476e-159	0.670842	Cpne7
1.80868e-172	0.516261	Mvb12b
3.63658e-160	0.426495	Gpaa1
2.38596e-164	0.677099	Syt12
4.88129e-164	0.377892	Sema6c
8.57292e-160	0.498714	Bdh1
2.4148e-150	0.815468	Camk2n1
6.10059e-159	0.339298	Mmab
3.03182e-172	0.405861	Atxn10
2.14336e-161	0.416277	Tbc1d10c
2.82268e-163	0.369917	Malsu1
7.82137e-160	0.477548	Mfng
2.93638e-171	0.465902	Spats1
9.8836e-158	0.318215	Ddx11
5.01158e-163	0.357379	Naa30
5.30205e-163	0.586924	Gabrb3
1.24155e-165	0.575116	Lpo
3.52714e-157	0.441925	Mex3a
4.54391e-157	0.342523	Slc28a1
5.28296e-153	0.384619	Spcs2
4.22915e-165	0.435563	Kif3a
6.50602e-164	0.378708	Eif4g1
4.32591e-152	0.470959	Spryd3
2.50873e-163	0.62714	S100a4
4.3146e-163	0.411526	Actn4
2.41393e-160	0.339407	Srp14
3.87624e-158	0.478748	Adck5
5.34105e-162	0.402067	Vwa3b
3.73806e-169	0.339931	Dbx1
2.41281e-168	0.450289	Fstl4
1.90566e-156	0.392764	Surf1
2.25326e-157	0.392903	Chst10
2.50232e-160	0.300971	Rad18
7.74819e-161	0.451787	Syt11
1.43636e-162	0.497414	Otud7a
9.39942e-151	0.485954	Lgals1
5.14648e-157	0.542258	Sirpb1c
1.64834e-168	0.632666	Wnk3
3.24559e-164	0.408108	Bag3
5.70425e-168	0.489294	Frrs1
3.38711e-166	0.306858	Elac1
1.19433e-151	0.391299	Polr2k
3.571e-155	0.29093	Gm5129
4.19319e-167	0.918913	Cyp26b1
8.76291e-163	0.409339	Enho
7.50683e-164	0.517496	Sele
8.10762e-154	0.263341	Dusp13
2.79664e-163	0.473071	Il18bp
9.04768e-148	0.321945	Secisbp2
5.29411e-150	0.456847	Serpinb6b
1.01211e-152	0.322253	Smim13
2.12815e-148	0.383388	Ablim2
3.06568e-160	0.402331	Neu3
6.22337e-164	0.897604	Atp11a
1.57718e-152	0.385253	Rps10
6.30056e-158	0.339431	Oscp1
3.03489e-164	0.570798	Slpi
5.74504e-162	0.305385	Gpa33
3.51261e-149	0.395125	Rps27l
2.34396e-151	0.623096	Olfr1215
5.00797e-150	0.392493	Capn1
3.59779e-149	0.3805	Chtf8
2.79071e-146	0.446158	B4galt7
6.04585e-146	0.405709	Tmem222
5.40735e-149	0.353088	Ppil2
1.55138e-150	0.343466	Atmin
6.15278e-157	0.533971	Vmn2r24
4.22344e-150	0.392895	Zbtb14
2.95508e-146	0.321097	Lpar6
1.17458e-151	0.539657	Csn1s2b
1.94209e-160	0.534435	Tal1
3.14176e-142	0.797963	Kifc3
8.98464e-160	0.55312	Scamp1
9.37605e-134	0.999959	Klre1
9.66237e-146	0.448418	Fbxo17
1.04632e-154	0.510529	Ptgir
1.47762e-153	0.405738	Pcmtd2
1.00398e-156	0.538215	Gas2l2
1.55098e-145	0.571513	Vmn2r95
3.25906e-141	0.420535	Slc35c1
8.7156e-148	0.510861	Vmn2r106
9.3849e-148	0.46031	Pabpc1l
2.29792e-144	0.336112	S1pr4
4.68868e-142	0.416567	Pelp1
1.25811e-131	0.922187	Tbx21
1.61567e-146	0.323276	Zfp64
1.5644e-141	0.416582	Hspb9
3.73013e-143	0.34946	Lst1
3.09903e-145	0.367622	Hoxa9
1.57186e-151	0.379624	Ghr
7.50239e-141	0.532927	Ccr7
1.01139e-154	0.591686	Fn3k
2.08417e-140	0.329994	Otub1
1.0935e-146	0.421934	Pex6
1.30781e-134	0.470849	Igfbp4
4.04343e-136	0.356016	Nop56
2.82609e-140	0.523737	Fut10
1.06405e-146	0.309633	Eci2
2.08553e-146	0.330334	Ankrd26
2.0596e-144	0.447992	Sult1b1
2.12962e-150	0.960865	Rxra
1.22414e-144	0.381489	Gm11168
4.87177e-136	0.326086	Mvk
2.68948e-138	0.339502	Adamtsl4
4.2067e-139	0.329819	Sidt2
6.10207e-144	0.263996	Gm20489
4.65483e-149	0.544215	Nos1
2.54279e-136	0.389295	Ech1
2.42849e-139	0.397094	Mrm1
9.15728e-146	0.491389	Lysmd2
5.39696e-138	0.31734	Zfp553
1.67375e-136	0.296188	Sigmar1
1.36492e-143	0.512481	Zfp936
5.11472e-148	0.257372	Sh3yl1
2.25748e-146	0.466723	App
2.73576e-140	0.331774	Rnd1
7.18216e-147	0.576735	Lhfpl2
1.55194e-136	0.375468	Padi1
5.54195e-133	0.347044	Coq4
2.56552e-134	0.302371	Gm10762
2.14902e-133	0.395415	Ifngr2
1.17018e-133	0.363572	Dpm2
1.38079e-135	0.414555	Gm28042
2.05631e-136	0.287078	Ska3
6.77504e-139	0.363117	Jakmip1
1.55408e-125	0.905237	Fbxl2
4.41987e-132	0.396796	Zkscan1
2.15462e-137	0.58597	Fbln7
3.54824e-138	0.377538	Angptl4
1.80723e-143	0.4904	1700001C19Rik
8.75759e-142	0.339646	Unc5cl
3.76377e-131	0.323218	Pdia3
6.03183e-136	0.434467	Oca2
7.02479e-130	0.429526	Sp6
4.08037e-131	0.305483	Catsper2
2.78011e-129	0.306331	Tmem175
1.2339e-131	0.597444	Crisp4
1.64793e-133	0.56306	Ralyl
7.59243e-133	0.34643	Polr2c
3.66907e-131	0.402052	Unc119b
3.16122e-136	0.502697	Gabra6
2.47503e-132	0.353923	Atp5h
6.26909e-140	0.510031	Arhgef12
9.19624e-140	0.350699	Greb1l
1.46778e-135	0.333746	Zdhhc3
8.48211e-125	0.481991	Slc26a11
1.35385e-139	0.400768	Nipa1
3.94557e-139	0.485572	Ccdc74a
8.63275e-138	0.415613	Mettl24
1.16649e-129	0.301957	Atp13a1
1.30926e-127	0.375242	Wdr24
7.30882e-139	0.370885	Lmbr1
4.75251e-130	0.324196	Chmp7
8.03626e-137	0.448084	Agrn
2.53908e-137	1.06151	Mafb
3.37301e-128	0.323537	Zfp563
1.38664e-122	0.390082	Slc2a8
1.82025e-131	0.33648	Timm23
2.21598e-125	1.69096	Zbtb16
3.3716e-127	0.325233	Sdf2
5.28855e-130	0.43191	Vmn2r76
6.45262e-136	0.400394	Vit
3.31427e-133	0.641556	Gm17359
8.49917e-125	0.328631	Zfp961
3.0942e-122	0.363768	Rcor3
1.51372e-123	0.348486	Snai3
1.90557e-126	0.347314	Cog1
6.32114e-125	0.378764	Fitm2
1.90663e-127	0.479277	Myh7b
6.21509e-129	0.367347	Tspo
2.82102e-124	0.319711	Mmp17
7.22185e-118	0.634053	Col8a2
7.11869e-128	0.597613	Defb41
2.72864e-133	0.540019	Angptl2
1.10379e-129	0.387859	Nr1h4
1.50849e-123	0.311037	BC048403
3.25796e-124	0.36546	Slc35g3
6.2135e-123	0.397225	Lcmt2
2.23812e-122	0.42781	Dhrs13
1.17978e-132	0.524236	Ednra
8.74265e-125	0.304388	Synpo2l
8.82427e-126	0.534684	Lgals2
6.16104e-129	0.343068	Mapk14
1.69536e-120	0.746036	Pcdhgc5
2.16232e-116	0.432224	Ccr5
2.8097e-119	0.48352	Gpsm1
1.04731e-123	0.27265	Ppp2r5d
1.30768e-129	0.471036	Tgfb1i1
3.32737e-119	0.417036	Ywhab
2.26809e-123	0.480492	Sema3f
2.21936e-121	0.373625	Agpat2
5.67012e-130	0.750766	Henmt1
2.32301e-127	0.428296	Susd2
3.73793e-127	0.320342	Nynrin
2.09979e-120	0.305304	4921507P07Rik
1.54523e-126	0.353837	Zfp202
4.83756e-128	0.477988	Rims3
2.15453e-120	0.489133	C1qtnf1
2.24567e-112	0.437671	Dcp1b
2.17705e-114	0.465029	Vcpkmt
5.99091e-119	0.347018	Kat2a
3.21899e-127	0.685212	Aqp9
4.08363e-119	0.330307	Fam8a1
3.92917e-121	0.379804	Anks1
4.00516e-126	0.985012	Prss30
2.76813e-120	0.421374	Src
6.82612e-118	0.57529	Vmn2r51
5.9512e-115	0.302582	Gtpbp3
3.8648e-124	0.432588	Nat9
1.78266e-117	0.552067	Cntn5
1.1962e-118	0.40301	Flot2
4.69852e-124	0.536348	Pgbd5
6.51814e-118	0.401452	Slc11a2
8.25304e-115	0.373753	Vezf1
4.90684e-124	0.572509	Cacna1g
2.42493e-123	0.434532	4933407L21Rik
7.16459e-123	0.730197	Alx4
3.11887e-114	0.333629	Nol12
5.83988e-115	0.318866	Exosc4
2.42462e-116	0.319312	Ndufa6
3.74733e-121	0.341596	Wdr93
7.5295e-113	0.341159	Pgam1
1.38529e-119	0.421598	Hbegf
6.81646e-119	0.363591	Gm10722
1.09744e-113	0.33537	Skp1a
1.92101e-118	0.435725	Lefty1
1.49762e-106	1.83151	Ccl5
8.74667e-120	0.318955	Blvra
2.80224e-118	0.312451	Gpr65
5.13759e-122	0.463729	Prss22
3.20001e-113	0.369648	Sun2
1.17733e-115	0.268758	Stk35
1.71614e-116	0.529	Olfr1120
2.15839e-115	0.596234	Crisp2
7.39697e-109	0.370768	BC029722
2.61833e-114	0.266419	Casc4
8.99296e-106	0.354888	Txlnb
5.85539e-115	0.575255	Nrap
1.52956e-116	0.321817	Cfap43
3.4569e-114	0.417993	Podxl
9.82266e-112	0.39453	Tcp11
6.63711e-115	0.418959	Dnah10
7.36711e-118	0.466457	Fgf2
3.93896e-115	0.270846	Evi5
4.67721e-109	0.421352	Zmat4
5.9817e-111	0.331575	Ascl4
7.20205e-111	0.292361	Ubr1
2.19574e-108	0.355366	Erf
6.55233e-109	0.391255	Coro1c
5.51392e-116	0.372339	Myo5b
1.5757e-109	0.333016	Kazald1
3.13865e-111	0.516437	Gm7145
2.26673e-107	0.349576	Pigp
1.22343e-110	0.350275	Tnfsf13
1.00387e-105	0.291942	Rbm42
2.99257e-108	0.317452	Phtf1
1.27244e-110	0.311959	Tst
4.52211e-108	0.332939	Slc48a1
3.58576e-108	0.372643	Jmjd8
9.28161e-105	0.86654	Slc5a11
3.59162e-106	0.448705	Cercam
1.65581e-106	0.371284	Nt5m
6.40209e-114	0.412886	Parvg
2.34227e-114	0.592919	Unc5a
1.55232e-114	0.301787	Dock4
1.41874e-112	0.388449	Papss2
9.8504e-114	0.396492	BC016579
3.54424e-102	0.491653	Arl4d
1.40562e-105	0.291155	Phkg2
3.30408e-109	0.426292	Pcdh17
6.85301e-113	0.878307	Arrdc4
4.16164e-106	0.280688	Metrn
4.10576e-107	0.325155	Lsm14b
5.68408e-112	0.316895	Gypc
5.94202e-106	0.331915	Abl1
1.87985e-107	0.301331	Sh3d21
3.35096e-107	0.337376	Rbms2
4.41191e-110	0.476223	Ckb
9.31028e-106	0.3798	Usp9y
8.73454e-111	0.253563	Lrguk
4.99263e-104	0.306382	Cdca4
4.34634e-105	0.329605	Klhl22
3.13359e-105	0.501231	Vmn1r73
5.4755e-103	0.350293	Drg2
1.03182e-105	0.323842	Ppm1n
9.37586e-103	0.344994	Hirip3
4.80343e-105	0.574212	Cpxcr1
1.44295e-104	0.45545	Nlrp4b
2.86718e-98	0.41716	B3gat3
1.43401e-101	0.302469	Ap4b1
2.28768e-109	0.302467	Basp1
5.46205e-105	0.264118	Selp
3.69279e-103	0.27359	Inafm1
2.95573e-106	0.302127	Stk16
2.30343e-107	0.372915	Fads1
3.75566e-108	0.402283	Ugt1a2
1.47631e-102	0.595177	Vmn1r228
3.32435e-101	0.319721	Asb6
1.66194e-103	0.421196	Vmn2r104
2.02264e-100	0.285394	Rps21
7.9035e-101	0.37874	Pacsin1
1.09227e-105	0.387393	Mink1
2.26535e-100	0.255513	Egln1
1.56588e-104	0.588196	Myo1f
2.32318e-102	0.450648	Card10
3.986e-98	0.268719	Tada1
5.892e-102	0.419363	Cylc2
1.69065e-98	0.437748	Alyref
1.40432e-100	0.293135	Zfp41
4.79189e-105	0.308198	Angpt2
5.36414e-101	0.393849	Tead3
2.01476e-102	0.305714	Mpst
8.5685e-102	0.413572	Gabra5
1.46924e-105	0.527698	Ttc12
5.06523e-100	0.5758	Esp38
9.06924e-97	0.307256	Dzank1
7.51457e-98	0.278053	Tgif2
1.01354e-101	0.297681	Glb1l
1.32952e-101	0.368339	Best2
2.13319e-99	0.478143	Luzp2
1.25357e-99	0.328988	Cacnb3
2.97068e-103	0.578497	Tbc1d4
4.47082e-96	0.270204	Rnf6
1.26564e-96	0.422872	Mrps10
1.05325e-92	0.416376	Gsap
2.17737e-97	0.300144	Hsf1
3.14682e-98	0.462888	Zpld1
7.19728e-101	0.376469	Slc36a4
2.53853e-100	0.388719	Rergl
9.06079e-95	0.435796	Anapc11
1.69966e-97	0.345141	Car9
1.07772e-94	0.438288	Endog
2.03999e-96	0.267529	Rhobtb2
7.09992e-98	0.363874	Csnk1d
7.95814e-99	0.297404	Fubp3
2.15927e-100	0.516075	Epor
3.40616e-95	0.267541	Mrpl30
5.36259e-98	0.470671	Olfr1079
3.13498e-94	0.483193	Olfr1288
4.26617e-94	0.298014	Stx4a
3.05529e-96	0.292053	Slc39a11
7.45544e-95	0.29718	Tmem79
8.22778e-95	0.33736	Adal
1.92554e-94	0.330566	Unc45b
2.64745e-94	0.332828	Arf3
2.46449e-94	0.313881	Adgrb2
1.07934e-95	0.256326	Hps1
1.57384e-93	0.360378	Ppp1r14b
2.51452e-94	0.31327	Sh2d3c
7.24187e-95	0.306081	Clip1
3.06055e-96	0.340695	Scube1
3.80766e-94	0.449104	Tecrl
3.26625e-92	0.330476	Lyar
[truncated: 408 more rows]

## Sheet: B cell
padj	LogFC	Names
0	3.49751	Ebf1
0	2.54577	Kcnj1
0	3.22199	Gad1
0	3.55936	Pax5
0	2.5174	Kcnmb3
0	3.05549	Pigr
0	2.276	Tmem108
0	2.46834	Slc17a4
0	2.21	Bend5
0	1.92852	Serpinb1a
0	2.83856	Chst3
0	2.02539	Bcar3
0	2.92148	Pdlim3
0	2.7972	Fcmr
0	2.59487	Rgs13
0	2.71692	Fcer2a
0	1.4895	Ccdc110
0	3.05629	Blk
0	1.83335	Il12a
0	2.53298	Cd19
0	2.25485	Klhl14
0	2.71732	Ren1
0	1.17435	Fbxo4
0	2.75725	Gml2
0	1.87588	Lamc1
0	2.1049	Cd93
0	2.96159	Rasgrp3
0	1.60103	Pxk
0	2.83178	Ms4a1
0	3.05624	Dmrt3
0	2.28283	Osbpl10
0	2.34039	Il5ra
0	2.25701	Rassf6
0	1.7188	Sp140
0	2.68028	Guca2b
0	2.06384	1700113H08Rik
0	1.2898	Ero1lb
0	2.79659	Dmrt1
0	1.12816	Btk
0	2.32289	Tmem163
0	3.00486	Wfdc21
0	2.26713	Gm21973
0	1.72725	Sostdc1
0	2.33835	Scd1
0	2.71592	Fcrla
0	1.62918	Galnt14
0	3.04839	Gml
0	2.74257	Fam167a
0	2.54577	Spib
0	2.02714	Slc4a3
0	2.55937	Serpinb7
0	2.38279	A530032D15Rik
0	1.12861	1110059E24Rik
0	1.62598	Pik3c2b
0	1.04422	Lmbrd1
0	2.10497	Gh
0	1.82981	Srpk3
0	2.07176	Bank1
0	2.02561	Bhlhe41
0	1.56982	Lrrc32
0	1.84476	Vpreb3
0	1.67193	Irf4
0	2.98324	Fbxw13
0	3.05792	Cplx2
0	1.07371	3110009E18Rik
0	0.85313	Rpl36a
0	2.5748	Blnk
0	2.10345	Rarres1
0	1.17172	Txndc11
0	2.15391	Clcn5
0	2.16405	Chil4
0	1.81148	Mzb1
0	1.35389	Slc16a12
0	2.06223	Hspa12a
0	2.06781	Sdc4
0	2.22429	Dok3
0	1.65296	Pik3r4
0	2.34439	Tmem252
0	1.92087	Kmo
0	1.23393	Gch1
0	1.43159	Fchsd2
0	1.73683	Tnfrsf13b
0	1.41997	B3gnt5
0	2.07788	Hs3st1
0	1.35464	Ralgps2
0	1.89881	Cecr2
0	1.412	Ceacam19
0	2.07123	Fcrl1
0	1.9823	F9
0	1.57819	Ly6d
0	1.76354	Begain
0	2.23168	Mef2c
0	2.31848	Myo1e
0	1.32483	Bfsp2
0	1.04071	Txndc5
0	2.5047	Bsnd
0	1.73746	Nid1
0	1.83291	Dennd5b
0	1.85213	Cdh17
0	1.65695	Topaz1
0	1.61142	Smpd3
0	2.06996	Celf4
0	2.52986	Il24
0	1.05266	Prdm8
0	1.61085	B3gat2
0	1.2297	Zbtb10
0	1.39077	Zfp697
0	1.2432	Snn
0	1.17888	Trim7
0	1.98704	Snx8
0	2.56425	Apoc4
0	1.63391	Egfl6
0	2.00688	Thbd
0	1.60008	Slc9a7
0	1.80764	Kcnk10
0	1.46142	Neurod4
0	1.49184	Cd22
0	2.00756	Erich2
0	1.59152	Fgfr1op
0	1.91082	Ffar1
0	1.94674	Tlr9
0	1.66601	4930519G04Rik
0	1.24133	Cd79a
0	1.52512	Hvcn1
0	2.21181	Pxdc1
0	1.46076	Lpgat1
0	1.73182	Bnip1
0	0.76971	Ctso
0	1.34646	Ttpal
0	1.3761	Mybpc2
0	1.21068	Tcf4
0	0.879411	Lgals8
0	2.54131	Cd180
0	0.76408	Paqr3
0	2.30818	Btnl1
0	1.32042	Clec2g
0	0.964368	Rfc3
0	1.5458	Ifi202b
0	1.59372	Pou2af1
0	1.29746	Zfp318
0	1.95309	Slit1
0	2.21062	Ccr6
0	1.18836	Rtn4rl2
0	1.72447	Angptl1
0	1.49783	Hpse
0	1.62003	Cacna1i
0	1.05759	Plgrkt
0	0.927277	Gbp2b
0	2.27045	H2-DMb2
0	1.85893	Tnfrsf13c
0	1.99589	Prr5
0	1.40803	Echdc3
0	2.06781	Hus1b
0	1.16397	Hfm1
0	1.89966	Fam43a
0	1.9989	Ackr2
0	1.4796	9230106D20Rik
0	1.22316	Prep
0	2.03528	Cdh5
0	2.22042	Lalba
0	1.78896	Pcp4
0	1.40612	Gga2
0	2.5317	Gm9747
0	1.32107	Haao
0	1.63257	Kcnk5
0	0.892767	Twsg1
0	1.3579	Mtss1
0	1.86499	Arhgap24
0	2.21208	3425401B19Rik
0	1.90665	Enpp6
0	1.67698	Cr2
0	1.32569	Cd79b
0	1.87202	Siglecg
0	1.79338	Rapgef5
0	1.40737	Myzap
0	1.41494	Baiap2l1
0	1.04737	Xrcc1
0	1.29843	Ms4a4a
0	1.69206	Ildr1
0	2.03873	Uchl1
0	1.601	Olfr372
0	2.24894	Cd40
0	0.883534	Rftn2
0	1.82055	Oosp1
0	0.907382	Bub1b
0	1.2035	Svopl
0	2.03692	Tnfsf18
0	1.99807	Bcl11a
0	1.21062	Arfgef2
0	1.94401	Cntn2
0	1.83066	Chst7
0	1.10738	Nuggc
0	1.24982	Setbp1
0	0.963433	Adm
0	1.67602	Ffar3
0	1.8989	Insm1
0	1.57827	Pou3f2
0	0.916024	Mybbp1a
0	1.20793	Shank1
0	1.65444	Vmn2r27
0	1.28155	Swap70
0	1.9341	Slc28a3
0	1.99247	Rbpjl
0	1.23285	Snx9
0	1.37371	Ccdc50
0	0.870118	Rtcb
0	1.36933	Shisa8
0	1.20142	Pold1
0	1.01443	Ica1
0	0.867873	Ap1s3
0	0.605617	Trim34a
0	1.1049	Scn4a
0	1.40562	A830031A19Rik
0	1.48852	Gpr176
0	0.998215	Mcoln3
0	1.95251	Ngfr
0	1.08332	Il10rb
0	2.041	Cd38
0	2.31078	Gm21761
0	0.897034	Sp110
0	0.991816	Dclk2
0	1.68815	Dnaic2
0	1.84669	Diras2
0	1.19009	Tctn1
0	2.18515	Napsa
0	1.55464	Dkk4
0	0.813759	Ankrd45
0	1.25512	1700048O20Rik
0	1.21682	Parp1
0	0.952201	Sdc1
0	1.459	Megf10
0	1.20062	Hspb7
0	2.41076	Cd74
0	1.16135	Wdr66
0	0.774121	Psma8
0	1.00749	Crb2
0	1.60983	Gpr20
0	1.29829	Snx30
0	1.27414	Hes5
0	1.12867	Bmf
0	0.743045	Acad9
0	1.44416	Pkig
0	1.12995	Tead2
0	1.00109	Dexi
0	1.11199	Rel
0	1.65144	Arhgap8
0	0.801055	Rnf41
0	1.97656	Cd83
0	1.76997	Rhbdl2
0	0.964393	Nup133
0	1.3259	Gm525
0	2.07133	Rasgef1b
0	1.56351	Ppl
0	1.3793	Peg10
0	1.59574	Gm5431
0	2.17858	Slc22a12
0	0.996666	Tomm20l
0	0.961027	Rnf122
0	0.94892	Cd72
0	1.10605	Armc9
0	1.24582	Gm17545
0	1.40783	Hdac9
0	1.01128	Spocd1
0	2.27577	H2-Aa
0	0.939383	Plekhm1
0	1.74136	Prkag3
0	1.22201	Ostn
0	1.23702	Islr2
0	1.0546	Rasl10a
0	1.86562	Spns2
0	1.56346	Lrrk2
0	0.998314	Nup160
0	0.802239	Pafah1b3
0	1.06177	Cmtm8
0	0.994545	Hepacam2
0	1.50942	Olfr373
0	2.0453	Hmgn3
0	1.45305	Abcb10
0	1.22349	Lrrc43
0	1.17997	Myo5a
0	1.64486	Pkib
0	1.44305	Lgr5
0	1.39857	Pax3
0	1.1468	Clcnkb
0	0.947286	Bckdha
0	1.5778	Uts2b
0	1.65565	Sertad4
0	1.11847	Kcnb1
0	1.05321	Shisa3
0	2.11361	Ciita
0	1.01698	Bcl2a1b
0	1.20532	Fam129c
0	1.87919	Tnfrsf17
0	1.25838	H2-Ob
0	0.954035	Mccc2
0	1.8358	Sost
0	1.8978	Tas2r143
0	0.74953	Apaf1
0	1.03205	Col6a6
0	1.23467	Cnrip1
0	2.20118	H2-Eb1
0	1.82674	Mpeg1
0	1.0167	Cxcr5
0	1.47028	Galr2
0	1.51231	Tdo2
0	1.64198	Marveld3
0	1.97782	H2-Ab1
0	0.997359	Tpst1
0	0.980424	Tmem255a
0	1.9004	BC024139
0	1.19186	Fcamr
0	1.28682	Ppp1r36
0	0.913604	Hsd17b13
0	1.13406	Serpinf1
0	1.82514	Ly86
0	1.18375	Tpd52
0	1.11598	Unc93b1
0	2.04088	5330417H12Rik
0	1.67113	Fcrl5
0	0.839317	Cnr2
0	0.963337	Hmx3
0	0.82546	Edaradd
0	0.945194	Hif3a
0	0.616066	Rab9
0	0.840381	Hdac1
0	1.63716	Fblim1
0	0.967703	Serinc3
0	0.945517	Zkscan16
0	1.00986	Bhlha15
0	1.84662	Tmem72
0	0.691237	Fam149b
0	1.62507	Lpar3
0	0.920972	Egr3
0	0.774827	Ift172
0	1.0074	Slc4a11
0	1.58297	AF067061
0	1.53732	Cd24a
0	0.730218	Pikfyve
0	1.56888	Kcnj5
0	1.38333	Nr1h5
0	0.715175	Yeats4
0	0.939979	Tcof1
0	0.814814	Cd37
0	0.818026	Tbr1
0	0.998909	Lurap1
0	1.19336	Dll1
0	1.42082	Plcg2
0	1.75904	Ctsh
0	1.38613	Clec4g
0	0.824164	Gfra1
0	1.76288	H2-Eb2
0	1.25865	Pik3ap1
0	1.40766	Hhex
0	0.853019	Fam167b
0	0.935831	Slc41a2
0	1.72068	Fam50b
0	1.13544	C130026I21Rik
0	1.09563	Hes1
0	0.962981	Slc12a8
0	1.05884	Nkd1
0	1.18382	Ltk
0	1.33976	B3gnt7
0	1.61706	Myof
0	2.05992	Hs3st2
0	1.62599	S1pr3
0	1.3174	Btbd17
0	0.978351	Sbk1
0	0.750674	Iqcb1
0	1.10566	Bean1
0	1.12584	Sema3g
0	1.05739	Ttc25
0	1.3343	Scara5
0	0.729179	Katnal1
0	1.19568	Cacna1e
0	0.992442	5430427O19Rik
0	1.4931	Tmc7
0	1.5036	Phka1
0	0.773711	Dgkd
0	1.12578	Agxt2
0	1.41682	Matn4
0	1.25866	Siglec15
0	1.08633	Plekho1
0	1.4346	Eya1
0	0.909436	Rapgef3
0	1.28075	Irf8
0	0.805692	Trp53i11
0	1.79873	H2-DMb1
0	1.18176	Ptk6
0	1.00561	Dusp22
0	1.0103	Gm21970
0	1.382	Foxi3
0	1.0916	1810046K07Rik
0	1.1519	Olfr374
0	1.60771	Alpl
0	0.951763	E130308A19Rik
0	0.950142	Irgc1
0	1.03848	Sh2d6
0	0.62991	Apof
0	1.46832	Kcnc3
0	0.896981	Sfxn5
0	1.53572	Zfp423
0	0.985199	Flt3
0	1.05712	Inpp5d
0	0.678044	Kctd3
0	0.912983	Ehd4
0	1.51073	Vav2
0	0.788597	Pou4f1
0	1.26548	Apoe
0	0.997629	Coq2
0	0.727528	Zcchc24
0	1.10695	Lrrc49
0	0.860641	Tsga13
0	1.30216	Rnase6
0	1.12808	Adtrp
0	1.23915	Btnl2
0	0.984599	Rfc2
0	1.76644	Gm20767
0	1.49942	C5ar2
0	0.601819	Eif3k
0	1.27151	Csdc2
0	0.630223	4921504E06Rik
0	1.28771	Tnni2
0	0.857107	Slc25a19
0	1.33083	Ptprj
0	2.32415	Hbb-bt
0	0.964103	Fsip1
0	1.18649	Bnc1
0	1.59439	Syk
0	0.89534	Stac2
0	1.70622	Ncf2
0	1.02685	Bmp6
0	0.707531	Qrsl1
0	0.577487	Ctnnal1
0	1.22299	Asph
0	0.992883	Gem
0	0.961934	Cxxc5
0	1.31062	Flrt1
0	0.86805	Tmprss3
0	1.3212	Mall
0	0.848352	Fam222a
0	0.759512	Camk2a
0	0.815355	Bcl9
0	2.05736	Sun5
0	1.19859	Gnat3
0	1.13056	Gm1968
0	0.580468	Slco4a1
0	0.56247	Cyp2r1
0	0.895982	Grap
0	0.844514	Dusp2
0	1.49557	Ceacam1
0	1.15368	Noxred1
0	1.40573	Calhm1
0	1.29745	Cbln2
0	0.712934	Nr1h2
0	1.57646	Lrrc10b
0	1.08948	Dtx1
0	1.09874	Rax
0	0.881555	Arx
0	0.993526	Nkx2-3
0	1.67089	Ankrd33b
0	1.23362	Slco5a1
0	0.818889	Cd52
0	1.51116	Klhdc8a
0	0.666386	B230118H07Rik
0	0.541897	Kbtbd7
0	1.04088	Myo1c
0	0.839318	Marcksl1
0	1.21175	Hcrtr2
0	0.972571	Bco2
0	0.762558	Reep2
0	1.52518	Cyp8b1
0	0.820893	4732471J01Rik
0	0.635989	Cdc25b
0	0.774918	Klf4
0	1.27408	Serpinb11
0	0.761608	Lynx1
0	1.47427	Pgm5
0	1.06462	Gm8369
0	0.841156	Gpr152
0	1.3633	Ppp1r1c
0	0.508105	Cep78
0	1.3849	Cacng3
0	1.06612	Gsx2
0	0.855463	Pou2f2
0	1.197	Hspg2
0	0.731207	Htra4
0	0.800496	Irs3
0	1.14776	Adam18
0	1.22911	Slc15a3
0	1.16294	Foxc1
0	1.12724	Slc15a4
0	1.9798	Ackr3
0	1.15674	Epha2
0	0.535625	Gm5134
0	1.60959	Otx1
0	1.33079	Ankub1
0	0.498145	Plk2
0	0.838663	Hip1r
0	0.591331	Tmed8
0	0.726367	Mettl16
0	0.686561	Bcr
0	0.573912	Ubl7
0	0.759272	Mrpl16
0	1.57883	Cybb
0	0.765269	Astl
0	0.493516	Csrp2
0	0.500395	Bcat1
0	1.35774	Hnf1b
0	1.11812	Kynu
0	0.595051	4921522P10Rik
0	1.31572	Tmem26
0	1.08493	D630036H23Rik
0	1.57492	Slamf9
0	1.11089	Gns
0	0.904562	Upk3b
0	1.43342	Slc17a1
0	0.657679	Kctd12
0	0.711204	Casp4
0	0.770493	Dhtkd1
0	0.677098	N4bp3
0	0.630871	Pinlyp
0	0.75736	Atp2a3
0	1.33943	Grxcr1
0	0.576156	Saal1
0	0.635217	Gkap1
0	0.683904	Kctd14
0	0.969259	Lat2
0	0.782582	Nxnl2
0	1.66266	Lyn
0	0.898537	Fgd2
0	0.569147	Prrc1
0	0.7188	Hmx2
0	0.635753	Zfp106
0	0.92481	Scpep1
0	0.785808	Krt222
0	0.774531	Fam163b
0	0.698406	Blvrb
0	0.817323	Zdhhc14
0	0.747646	Gm16181
0	0.845606	Plekhm3
0	0.623625	Ghdc
0	0.843557	Slc25a34
0	1.23093	Fcgr2b
0	0.795114	Enox2
0	0.813921	Fam81a
0	0.932061	Prkcd
0	0.417605	Pdia6
0	0.764148	Erp29
0	0.882431	Lyl1
0	1.32433	Ago4
0	1.2532	Il33
0	1.03389	Sec14l5
0	1.11007	0610040J01Rik
0	0.706984	Tcea3
0	1.06811	Ms4a14
0	0.56958	Pml
0	0.990406	Irf5
0	0.950614	Anxa1
0	1.04375	Sgce
0	1.48333	Naa11
0	1.07874	Lrrc15
0	1.01784	Tfeb
0	1.30568	Tmem100
0	0.665149	Cyb561a3
0	0.942181	Gpr150
0	1.03199	Plb1
0	1.54876	Cd5l
0	1.17567	Psd3
0	0.990215	Neurod2
0	0.544139	Polm
0	0.971193	Sv2b
0	0.9663	Gm9936
0	1.39583	Zc3h12c
0	0.668232	Rasd1
0	1.28935	Smtnl2
0	1.37643	Gpr137b
0	0.909263	Klf12
0	1.19136	Steap4
0	0.495149	Ppp1r11
0	0.8739	Lbx1
0	0.597488	Syvn1
0	0.776006	Glt28d2
0	0.789424	Ifnlr1
0	0.700342	Trim5
0	0.961451	Tpte
0	0.882973	Ffar2
0	0.780266	Reep6
0	1.1587	Ctsz
0	1.29157	Tenm4
0	0.740407	Srl
0	0.592994	Gpm6b
0	1.14697	Abhd16b
0	0.991063	Sim1
0	0.619881	Lpcat1
0	1.16933	Prkcg
0	0.944055	Igdcc3
0	0.789513	Cnn3
0	0.499065	Igsf9
0	0.773078	Car13
0	0.817121	Tmem17
0	0.541798	Decr1
0	0.429774	Dhx57
0	0.798172	Recql5
0	1.30481	Kcnk2
0	1.01268	Glt1d1
0	0.848074	Cib2
0	0.833617	Casp1
0	1.0876	Ofcc1
0	1.29329	Lrrc17
0	0.942703	Otub2
0	1.40526	Pld4
0	0.901024	Slc43a3
0	0.764486	Ncoa6
0	0.480292	Coro1b
0	1.08449	Ebf3
0	0.635615	Extl1
0	0.828768	Tubg2
0	1.27526	Rasgrf1
0	0.730547	Ift22
0	0.505156	Gm29094
0	1.1945	Plek
0	1.34293	Rhobtb1
0	1.0636	Satb2
0	1.03268	Hmgcll1
0	0.831162	Tgfb2
0	0.564295	Fstl3
0	1.01073	Sh3bgr
0	0.48635	Spdya
0	0.691551	Actr3b
0	0.811064	Nrp2
0	0.906343	Plekhg3
0	0.519206	Grpel2
0	1.07943	Syndig1l
0	0.646026	Macrod1
0	1.18031	Sstr4
0	0.718316	Socs2
0	0.575946	Apobec3
0	0.791871	Klra1
0	0.648347	Sh2b3
0	0.857755	Slc16a7
0	0.883648	Dcbld1
0	0.645963	Cabp4
0	0.720392	Snx20
0	0.571094	Rsph1
0	0.718749	Fam83g
0	1.14545	Il10
0	0.693177	Rasal1
0	1.02579	Il1r1
0	0.54798	Gripap1
0	1.10011	Gm14137
0	1.61534	Tmem132e
0	0.803465	Erg
0	0.630177	Gm5127
0	0.888417	Gxylt2
0	0.524695	Fyttd1
0	1.20736	Atp4a
0	0.682952	Ppm1e
0	1.31638	Kcnk13
0	0.715935	Ttbk1
0	0.703459	Grm6
0	0.835283	Sapcd1
0	0.478435	Ube2d1
0	0.796955	Acer1
0	1.11538	Padi6
0	0.709867	Prob1
0	0.901257	Rap1gap
0	0.688317	Tmod2
0	0.621095	Zfp296
0	0.726954	Cdkn2a
8.92763e-305	0.679341	Bckdhb
0	0.465346	Wwc1
0	0.448498	Scin
0	1.08824	Kcnk3
0	0.542301	H2-Oa
0	0.53018	Pank1
4.33864e-291	1.21659	Myadm
0	1.18088	Prox1
1.35629e-293	0.536006	Cst3
0	0.508791	Trim35
0	0.546715	Ptprcap
0	1.25751	Stc1
1.26327e-291	1.19559	A930033H14Rik
0	0.516939	Natd1
4.4346e-304	0.791428	Slc2a6
0	0.485742	Akap12
0	0.591789	Gemin7
0	0.655149	Ccdc88b
3.75417e-290	0.8674	Eps8
0	0.59624	Cmtm7
0	0.647015	Heatr6
0	0.493932	Fam214b
0	0.778884	Ncan
4.69844e-273	0.826459	Ell2
0	0.566435	Gipc3
4.81065e-306	0.950223	Ier5l
0	0.538092	St3gal2
1.19391e-303	0.468053	Efnb2
2.52437e-275	1.05583	Fcrlb
9.02984e-283	0.96091	Gnaq
2.51758e-301	0.772616	Aldh2
0	0.552962	Il4i1
3.00814e-308	0.530263	Mroh5
8.89249e-274	1.35815	Gm14548
2.00606e-279	1.06626	Hck
4.26736e-271	1.15604	Ermap
0	0.464542	Polr2m
2.42194e-283	0.786631	Kif19a
0	0.577752	Slc35d3
8.98292e-269	1.28787	Gm9833
3.22489e-302	0.842226	Wnt8b
2.04737e-276	1.2783	Olfml1
1.79539e-266	1.42642	Gm6377
7.1272e-299	0.944454	Serpinb3b
8.94129e-274	1.25501	Wfdc17
0	0.510874	Hexdc
1.45396e-266	0.85278	Myo1b
3.2385e-300	0.361557	Zfp69
4.52303e-305	0.586551	Rem2
3.18196e-275	0.78474	Pde7b
1.71687e-279	0.734093	Btn2a2
6.06133e-285	1.03965	Gsg1l
1.53841e-301	0.426387	Rgs19
5.79999e-272	0.676023	Dna2
1.56108e-300	0.619354	Rhbg
1.13216e-289	0.550653	Vsig8
7.62711e-269	0.92652	Pde6c
1.20591e-286	0.564921	Lmtk2
4.887e-263	1.02181	Spns3
1.27287e-264	0.895779	Themis2
6.46772e-301	0.330301	2310022A10Rik
1.34848e-294	0.50228	H3f3a
5.90726e-270	0.634831	Cpm
8.94053e-270	0.749127	Bco1
2.19658e-299	0.434598	Capn11
6.88171e-259	0.543708	Snx25
3.20354e-295	0.463851	Pomgnt1
9.8689e-256	0.960243	Ccr1
4.25041e-288	0.541456	Rabep2
2.21414e-269	0.574589	Mical3
1.39518e-287	0.535743	Abhd17a
2.6605e-249	1.30986	Wdfy4
7.50066e-278	0.382441	Ints4
2.7046e-288	0.464872	Prrt3
1.20855e-248	1.01637	Cd36
7.541e-276	0.683645	Nkain3
3.33554e-244	0.626698	Trim30b
3.07826e-256	0.688353	Hlx
8.46859e-276	0.586056	Mab21l2
1.57386e-259	0.692796	Spata9
1.92053e-280	1.01352	Tbx4
3.21639e-274	0.480188	Dmwd
2.83779e-284	0.455604	Rcc2
5.08492e-241	1.04774	Rab39
4.79178e-241	0.996705	Lifr
2.24686e-240	0.678275	Tlr7
1.8537e-244	1.10117	Dusp3
7.25502e-279	0.547996	Slc30a3
2.54096e-248	0.817622	BC051142
6.72948e-259	0.617461	Ifi30
2.03809e-237	0.981269	Nlrc4
3.9501e-274	0.575747	Slc5a10
3.72659e-247	0.587668	Map3k9
3.58875e-279	0.387111	Skida1
5.37325e-270	0.495112	Abi3
6.72446e-270	0.500174	Pcsk4
5.52566e-244	0.802004	Dnase1l3
1.28919e-238	0.954871	Arhgap6
8.58556e-277	0.404782	Spata25
7.55492e-259	0.76406	Pax7
9.40544e-270	0.450986	Chrnb1
6.80896e-268	0.494439	Nfkb2
1.6492e-241	0.48148	Prorsd1
1.10562e-258	0.434776	Smtn
9.32842e-275	0.707766	Lhx5
1.11475e-239	0.929859	Slc36a3
2.22427e-272	0.402023	Lin7b
8.06986e-239	0.647454	Chsy1
5.17093e-238	0.516521	Map3k8
2.30806e-268	0.741424	Nkx2-5
3.59003e-245	0.598944	Ryr1
4.10931e-236	0.67706	Atf6
1.04923e-256	0.439161	Dbn1
2.78149e-249	0.733011	Tspan17
3.46644e-252	0.555852	Dpp8
3.86405e-241	0.983791	Banf2
5.64068e-235	0.492991	Tmem38b
9.05981e-260	0.354977	Tctn3
3.97662e-259	0.46697	Ogfod3
8.47169e-260	0.433994	Trappc2l
2.30236e-235	0.646881	Edn1
1.37106e-252	0.452417	Cilp2
3.31407e-246	0.407711	Pqlc2
2.5622e-253	0.392061	Ptpdc1
3.40332e-240	0.51046	Zfp385a
2.35571e-232	0.443561	Fry
2.15054e-229	0.629315	Atp13a2
5.53838e-239	0.43544	Ankrd22
8.36768e-222	0.783693	Pard3b
4.14371e-248	0.404703	Prtg
1.40158e-233	0.579975	Pgpep1
1.99996e-236	0.514924	Nup210l
2.73821e-232	0.435642	Ift43
2.353e-238	0.480118	Endou
1.28513e-235	0.57971	4930562C15Rik
3.79654e-233	0.782414	Aanat
6.97834e-224	0.588552	Snap23
9.02693e-233	0.868555	Gria2
3.41189e-231	0.398629	Ankle2
7.23355e-226	0.560266	Serp2
1.19374e-230	0.78058	Lhfpl4
1.06612e-231	0.407433	Atp6v0a4
9.06581e-222	0.741145	Cdhr2
2.99437e-227	0.585798	Calhm2
4.60839e-227	0.479122	Id3
3.30537e-212	0.623817	Fbxo40
1.13796e-205	0.542325	St7
3.70968e-229	0.686817	Timd2
5.90061e-211	0.65591	Hip1
8.61166e-211	0.888041	Cd276
1.5578e-209	0.715582	Nuak2
5.31076e-225	0.578255	Pipox
4.16067e-208	0.846785	Rnf216
2.08125e-229	0.936821	Iqca
1.2358e-203	0.930319	Lmo2
7.43784e-214	0.849291	Cntn1
1.18564e-205	1.04119	Fads3
3.57334e-219	0.347373	Rps26
1.12326e-205	0.406637	Phxr2
4.82712e-196	1.35997	Gapt
6.1592e-200	0.638832	Litaf
1.84705e-211	0.968177	Otp
1.62939e-205	0.905615	Chil3
5.28112e-206	0.590539	Cyba
2.07615e-214	0.423508	Sys1
1.01174e-203	0.53716	Foxp1
6.8374e-201	0.796306	Rab44
1.7194e-204	0.478548	1700066M21Rik
1.76417e-212	0.574007	Elavl4
4.21717e-211	0.656042	Nptxr
1.01538e-213	0.376934	Ube2z
9.8684e-192	0.700919	Sh3tc1
1.36937e-212	0.427685	Snx11
1.96553e-210	0.542768	Stpg2
1.4101e-189	0.714947	Agpat4
1.5015e-209	0.726533	Nipal4
4.49351e-189	0.946522	Cyp4f18
2.82723e-188	0.747296	Egflam
8.82346e-206	0.817691	Unc5c
9.40242e-209	0.439236	Otud7b
6.62385e-194	0.788014	Dab2ip
4.25397e-196	0.533568	Endod1
2.50065e-187	1.03294	2200002J24Rik
6.16428e-211	0.422076	Mrpl28
1.71582e-208	0.407746	Rsad1
5.94893e-186	0.663355	Cd86
1.87939e-185	0.872671	Ms4a7
1.44711e-195	0.439225	Dennd3
6.18809e-192	0.370972	Ddx59
1.70913e-198	0.365521	Lrp11
4.61067e-196	0.423111	E2f2
2.15111e-193	0.681369	Rab3b
9.28404e-202	0.406536	Emp3
4.94064e-188	0.595118	Aldh3b1
3.36399e-202	0.36354	Nol7
3.30003e-184	0.842425	Ppfia4
1.87011e-186	0.502453	Vamp8
5.44866e-198	0.375045	Dhx37
5.84853e-186	0.594755	9330182L06Rik
4.98765e-185	0.833685	Lipc
2.22859e-191	0.481028	Crybb1
1.00902e-181	0.951076	Tmeff1
7.62244e-191	0.481166	Ada
8.28093e-187	0.461686	Ccz1
2.78126e-198	0.307877	Pqbp1
2.94859e-191	0.403432	Scand1
1.63343e-178	0.473445	Lamp2
6.08005e-187	0.808887	Arhgef38
2.94368e-193	0.312646	Txnrd3
2.15639e-195	0.383642	Rps6kb2
4.06548e-174	0.924313	Arsi
2.60923e-180	0.97468	Oosp3
3.29084e-187	0.410081	Kctd11
1.87361e-193	0.302201	Timm17b
9.47341e-172	0.727762	St3gal5
2.88285e-170	0.594135	Clec12a
1.35788e-171	0.971265	Zp1
6.97958e-180	0.473024	Dpep2
9.38479e-171	0.63086	Nod2
2.11837e-174	1.14156	9430069I07Rik
2.02881e-169	0.998274	Nuak1
6.46451e-182	0.408142	Tmem237
1.02397e-178	1.02757	Cyp26a1
9.45517e-167	0.681814	Ebi3
3.6978e-185	0.440974	Bcl6b
2.77515e-179	0.368107	Tmem95
2.09931e-171	0.787583	Prkaa2
1.54928e-181	0.656819	Robo1
1.08551e-170	0.504604	Alg9
9.81708e-164	0.936441	F930017D23Rik
1.23546e-163	0.552659	Slc25a26
6.82361e-181	0.588988	Adamtsl2
1.36269e-173	0.388563	Spg7
5.5764e-173	0.48768	Rhbdf2
7.93763e-167	0.782493	Aox4
5.10044e-157	0.678396	Clcn1
4.20501e-160	0.627575	Sec16b
5.48651e-159	0.702901	Ncf4
2.90443e-174	0.33359	Ppp1r2
4.63793e-162	0.405421	Ift122
1.54809e-162	0.501918	Kcnc1
2.24786e-160	0.598221	Rims2
4.73782e-163	0.594315	6030468B19Rik
1.82173e-170	0.362488	Foxc2
9.19586e-171	0.415961	Wipi2
1.00876e-156	0.826415	Plbd1
4.43994e-158	0.945304	Rasl2-9
1.2443e-157	0.859577	Zfp532
9.95497e-167	0.529093	Grn
7.30216e-170	0.360155	Zbed3
5.54409e-170	0.646354	Spag16
6.4856e-168	0.289551	Abhd6
5.07062e-171	0.351089	A230052G05Rik
1.15632e-161	0.659348	Wdr64
2.51137e-153	0.818914	Slc1a2
8.25829e-163	0.366432	1700008O03Rik
2.69744e-166	0.383404	Snai1
8.28737e-163	0.398937	Cisd3
6.94642e-159	0.476199	Dmpk
1.02168e-153	0.581576	Lrrc25
1.55968e-164	0.326027	Mrpl11
6.01686e-157	0.628094	Aldh1a2
1.18415e-151	0.730032	Cbfa2t3
2.58836e-162	0.353764	Vamp2
1.37915e-152	0.466068	F11r
9.50217e-151	0.415519	Gstm1
7.90554e-157	0.28095	Hs1bp3
3.19802e-147	0.845826	Cdkl1
4.5907e-151	0.529598	Capn5
1.07738e-160	0.54493	Glra2
2.622e-159	0.34583	Dtx2
1.51595e-152	0.376103	Tomm7
5.9e-157	0.412622	Kcnh4
5.31396e-145	0.660603	Ccdc73
8.17271e-155	0.69812	Mpped2
4.61962e-158	0.438154	Plbd2
2.98016e-154	0.429907	Ryr2
1.90919e-153	0.477527	Sgpp2
1.97226e-144	0.992721	Lrrc18
6.79012e-148	0.516686	Ehd1
1.11359e-147	0.6622	2900026A02Rik
1.74988e-153	0.349567	Tsnax
1.59832e-143	0.880384	Pfpl
4.9916e-142	0.696334	Col14a1
1.46883e-143	0.722169	Sh2b2
2.96141e-152	0.61511	Zfp385b
6.86609e-153	0.45182	Uaca
7.1813e-147	0.870547	Cacna1h
1.3688e-151	0.437913	Dll4
3.71624e-151	0.376788	Zbtb7a
5.33678e-149	0.347357	Pfkfb4
1.67494e-144	0.36791	Bfsp1
5.53435e-147	0.395944	Asap3
1.84567e-138	0.607833	Tifa
6.8547e-146	0.389664	Zfp511
9.28107e-141	0.546407	Ckap4
4.24788e-139	0.57249	Gabbr2
2.20999e-138	0.538918	Col27a1
4.40522e-148	0.384733	Ccdc62
1.05384e-147	0.55642	Ush2a
6.62254e-145	0.520378	Nrxn2
9.22591e-141	0.68194	Fads2
6.94308e-144	0.357303	Zbtb39
6.79369e-144	0.645735	Bdnf
7.79579e-148	0.358243	Mrps7
3.18487e-140	0.453718	Tmem116
2.73013e-141	0.343476	Akr7a5
7.80104e-138	0.470112	Amz1
2.35054e-134	0.566021	Atf3
2.36043e-138	1.04132	Havcr1
1.10346e-142	0.381948	D930048N14Rik
1.36054e-136	0.50923	Nkpd1
4.80186e-141	0.375939	Nsf
1.84999e-142	0.296678	H2-Q4
4.37288e-135	0.8196	Onecut1
5.18244e-138	0.849054	Glrb
7.92519e-132	0.632115	Tlr3
2.5437e-136	0.325183	Fam204a
2.75405e-139	0.541126	Pax6
1.73905e-138	0.321528	Tmem214
6.51521e-136	0.39131	Tirap
4.80749e-138	0.49181	Pdzrn4
2.73125e-134	0.408618	Nkx3-2
6.35157e-134	0.479329	Ebf4
9.6485e-131	0.77512	Cx3cl1
1.96738e-134	0.448288	Anxa4
1.74537e-137	0.308429	Ccdc114
7.9266e-126	0.99295	Prg3
1.62703e-136	0.354008	Fbxo10
1.03035e-134	0.586113	Gm9742
1.8046e-135	0.345311	Ccr10
9.85882e-135	0.308742	Necap2
7.4108e-135	0.323272	Sar1b
2.36958e-128	0.502622	5031439G07Rik
3.3349e-125	0.453457	Acsl1
3.22646e-132	0.898356	Nkx2-6
6.04809e-135	0.258774	Myo5c
5.45092e-133	0.407388	Mafa
1.19753e-128	0.360332	Rragc
3.13454e-128	0.624975	Stox2
1.56532e-132	0.30026	Shmt1
2.1698e-123	0.526321	Trit1
3.65219e-130	0.328528	Polr3h
1.11764e-128	0.591884	Tcaf1
8.52597e-126	0.47316	Slamf7
8.1754e-127	0.517226	Syt9
1.81858e-120	0.883619	Cyp27a1
1.21749e-121	0.786373	Pdgfc
2.07663e-121	0.997112	Mybph
4.9471e-131	0.336898	Lactb
2.78724e-128	0.757927	Pm20d1
2.40916e-129	0.364957	Cdk2ap1
1.65206e-127	0.429123	Gm38392
2.17201e-124	0.399798	Gm10684
2.80606e-127	0.268239	Ndufa4l2
6.69968e-125	0.326291	Fanca
6.18025e-119	0.712867	Artn
9.59916e-126	0.290291	Neurl2
1.6948e-125	0.405959	Acad12
3.1271e-119	0.495578	Rerg
3.40804e-125	0.385006	Sez6l2
6.5605e-124	0.449723	Grik1
3.41168e-123	0.570844	Meis2
7.8439e-117	0.607388	Il1r2
1.75141e-123	0.528006	Slco6c1
2.36037e-120	0.395667	Pde8a
3.42565e-118	0.411048	Slc45a4
1.84135e-118	0.717201	Lrrc37a
1.52458e-121	0.434934	Pllp
4.69671e-121	0.335901	Eno4
2.21749e-121	0.297853	Zbtb32
3.11312e-121	0.270368	Gng10
6.85283e-121	0.534625	Plcb1
4.6518e-119	0.417412	Me3
7.39754e-119	0.364069	Rtn3
2.24807e-116	0.645401	Vash2
2.60901e-112	0.838579	Mreg
1.72974e-118	0.330655	Mast1
2.86857e-118	0.263008	Spag6
7.77532e-115	0.595386	Syt2
2.48621e-119	0.259294	Spdl1
1.56808e-116	0.305219	Rnf135
1.30529e-114	0.457809	Tfr2
8.21318e-110	0.89689	Arhgap22
1.86596e-110	0.546665	Rgs18
1.42552e-108	0.678736	Eml6
1.33932e-115	0.250227	Rpl5
2.40907e-113	0.52531	Tmtc2
5.93282e-116	0.270624	Denr
5.82901e-114	0.395686	Myt1l
1.51997e-113	0.517876	Tbx2
5.54603e-115	0.256472	Zdhhc6
2.77582e-112	0.33491	Best1
2.32217e-114	0.453321	Esrrg
2.93793e-113	0.256157	Catsperd
1.21364e-113	0.356813	Sox12
2.74923e-113	0.288165	Tmem151b
3.3042e-114	0.455851	Dok6
1.4131e-108	0.335272	C330018D20Rik
6.04747e-113	0.387998	Frmpd1
5.14814e-113	0.810182	Olfr776
6.75674e-111	0.320413	4931422A03Rik
3.27852e-108	0.459428	Loxl3
2.53711e-111	0.299686	Nmral1
6.20825e-111	0.571069	Gli3
1.04929e-106	0.760192	Ttc9
3.4434e-106	0.723423	Musk
1.11959e-107	0.640894	Myh14
4.36402e-106	0.457597	Pck2
1.08654e-108	0.793543	Foxf2
8.49956e-108	0.310444	Rfk
3.71393e-106	0.392577	Acox3
7.55861e-111	0.32457	Mtch1
2.1425e-103	0.67578	Il18
2.1349e-109	0.475036	Ngef
9.8101e-106	0.65681	Cgnl1
1.04043e-103	0.618853	Ido2
3.54764e-110	0.351183	Crlf1
7.73517e-110	0.253227	Mon1a
1.54156e-108	0.38747	Cdk5r1
6.26452e-109	0.30941	Elavl3
7.89858e-109	0.271166	Zbtb49
3.14208e-102	0.643457	Mcc
3.00037e-102	0.435074	Pcyt1b
8.94601e-102	0.677828	Dgkk
2.27359e-102	0.476112	Itga9
4.118e-105	0.623498	Adamts9
4.31527e-104	0.529366	Gmpr
3.11972e-105	0.355614	Jam2
1.82937e-106	0.491685	Adamts16
4.99153e-105	0.470953	Heph
3.08845e-105	0.533322	Cxxc4
3.61798e-106	0.27035	Thop1
2.60874e-105	0.269629	Ybx2
6.56755e-105	0.285595	Foxm1
1.09423e-104	0.524952	Olfr808
2.55968e-104	0.29206	B4galnt2
6.92069e-102	0.553257	Afap1l2
5.15735e-104	0.272681	Zfp777
3.45799e-99	0.472927	Optn
5.60144e-103	0.59136	Nr2e1
4.01483e-100	0.43177	Nfam1
5.50842e-100	0.56472	Kcp
2.29941e-102	0.256276	Mapk11
1.08743e-100	0.338544	Slc25a20
4.94327e-98	0.332828	Pls1
1.47469e-101	0.250179	Pold3
1.25497e-102	0.422125	Lrrn1
4.83615e-102	0.372561	Igf2bp1
1.25432e-96	0.780588	Dao
7.05522e-97	0.83224	Gfi1b
2.60298e-99	0.593181	Fam83b
5.63317e-100	0.271147	Il2rg
7.65578e-99	0.420257	Stk3
6.39876e-101	0.271412	Pa2g4
2.50059e-99	0.259316	Capsl
1.39172e-96	0.650215	Abca8b
8.95393e-100	0.276485	BC028528
7.41715e-94	0.686866	Tnfrsf21
4.9256e-97	0.265251	A430005L14Rik
1.55245e-94	0.470739	Obscn
5.22875e-96	0.397166	Tmem132d
1.48126e-95	0.278414	Esrp1
2.74509e-94	0.259302	Ppfia3
1.28851e-92	0.468822	Magi1
2.46928e-94	0.274469	Zfp513
6.04307e-93	0.363713	Kcnab1
2.95492e-93	0.325243	Gmeb1
1.85396e-89	0.257238	Gusb
2.85836e-91	0.269797	E030018B13Rik
6.79352e-92	0.337436	Zfp90
1.31419e-92	0.407246	Lrch2
2.32e-91	0.294773	Sfn
4.59006e-92	0.422831	Slit2
3.03469e-87	0.569868	Tyrobp
2.25777e-85	0.804533	Mrc1
7.93507e-90	0.251144	Dffa
1.33316e-89	0.282719	Gm6658
2.5576e-87	0.609095	Kcng1
1.37117e-86	0.689161	Gcgr
2.31931e-89	0.434308	Lama1
1.00165e-89	0.254205	Aph1a
1.02783e-84	0.552839	Sucnr1
3.8522e-88	0.307408	Catsperg1
4.542e-87	0.410368	Acsf3
2.16311e-87	0.420494	Zfp385c
3.67764e-88	0.444717	Neto1
4.13661e-85	0.371334	Vsig10
5.78574e-87	0.269786	Pigv
1.11542e-83	0.325118	Pdcd2l
1.20627e-86	0.376422	Plcz1
1.71654e-85	0.261877	9530077C05Rik
1.553e-84	0.510483	Grm8
7.11953e-84	0.260408	Xcr1
3.29603e-84	0.353486	Vwa1
1.82504e-80	0.826449	Gm10645
1.05176e-81	0.287795	Tnfrsf19
8.41031e-80	0.681072	Stra6l
6.99576e-83	0.276129	Rrp36
1.4259e-82	0.389608	Tnni3k
5.07846e-81	0.305596	Psap
6.47196e-80	0.496844	Cd81
4.22239e-81	0.541413	Dync1i1
2.14553e-79	0.496723	Ano7
2.72313e-81	0.262193	Rhno1
9.9728e-80	0.306928	Itgb8
2.08003e-79	0.522561	Ryk
6.38337e-81	0.420857	Cyp3a25
9.77878e-78	0.362384	Lacc1
3.30777e-77	0.552397	Rab7b
3.69164e-78	0.558256	Bnc2
2.50419e-78	0.702721	2310057J18Rik
4.79174e-79	0.393274	Nell2
1.919e-79	0.374448	Sphkap
1.2148e-77	0.382453	Sh3bgrl2
2.78622e-76	0.533712	Ccm2l
1.40431e-75	0.433427	Ogfrl1
2.23242e-75	0.54784	Serpina3g
1.19003e-78	0.287195	Wnt10b
3.40114e-78	0.25517	H2-Q7
1.79724e-76	0.533725	Asic2
3.31576e-75	0.285862	Cables1
4.12217e-78	0.271971	E130309D02Rik
1.96687e-77	0.381686	Rnf217
6.66268e-74	0.610701	Lypd6
1.42822e-73	0.329199	Fes
4.81277e-73	0.560909	Tead1
2.15047e-74	0.430269	Fsd1l
1.28979e-74	0.320291	Cnn1
3.89522e-74	0.428426	Rims1
4.50384e-74	0.433743	Skint1
1.41705e-73	0.628794	Barx1
1.07279e-71	0.56876	Serpina3f
2.1862e-73	0.394749	Mapk10
7.85167e-73	0.289014	Dpysl5
1.15063e-70	0.376168	Cdc42bpa
7.97223e-73	0.256404	Ptgr1
3.96932e-70	0.377108	Ccdc122
1.10068e-71	0.274164	Spag5
1.65281e-69	0.606414	Apoc2
4.70775e-71	0.679733	Olfr600
1.54299e-69	0.621957	Dagla
2.53853e-68	0.374562	Csf1
6.41786e-71	0.472762	Smok2a
1.841e-68	0.389751	Gng4
1.13198e-70	0.456183	Dmrta2
2.51849e-68	0.273474	Gpr174
3.43182e-68	0.521502	Atp8b3
7.95975e-70	0.479732	Soga3
8.53258e-68	0.415228	Wnt6
3.37152e-67	0.332061	Wsb2
3.89144e-66	0.449359	Enah
6.37618e-67	0.389966	Myom3
7.64336e-67	0.468714	Fras1
3.16757e-66	0.312232	Spen
2.05708e-65	0.377565	Sbf2
1.61687e-66	0.582456	Ptgfr
1.15649e-65	0.288267	Ppp3cc
1.47477e-65	0.423553	Matn2
7.73862e-65	0.324843	Phlpp2
6.45777e-66	0.422095	Sync
5.35812e-64	0.376342	Slc43a1
1.30043e-64	0.427339	Igdcc4
8.27342e-63	0.579364	Clec1a
2.39902e-64	0.250837	Unc119
4.21279e-64	0.421481	Vmn2r77
2.67227e-63	0.290067	Mark4
1.1975e-63	0.407569	B3galt1
3.82113e-61	0.58057	Rassf4
1.89512e-62	0.285553	Bloc1s2
1.88838e-61	0.37225	Myom1
6.43376e-63	0.275806	Itgb4
1.64643e-62	0.266628	Iqgap3
2.32149e-62	0.385724	Maob
4.79537e-61	0.440872	Klrg2
2.04175e-61	0.482235	Shroom4
3.41015e-62	0.331034	Ptprg
6.38758e-62	0.332624	Anks1b
9.91092e-60	0.423397	Ccbe1
1.39738e-59	0.425342	Slc7a7
1.11646e-60	0.417184	Vmn2r10
9.45059e-61	0.381823	Malrd1
9.61661e-61	0.623012	Olfr448
1.93485e-57	0.725445	F830045P16Rik
1.1414e-59	0.327784	Olfr786
7.24325e-58	0.56727	Foxd4
6.45004e-58	0.345019	Gna14
1.3758e-57	0.422352	Rnf152
3.34805e-57	0.285878	Lax1
1.07875e-57	0.36129	Rai14
1.29731e-56	0.42641	Tbxas1
3.50711e-58	0.396038	Slc6a15
5.14419e-56	0.853768	Lilra6
8.90219e-58	0.351238	Cacna2d1
3.30659e-56	0.354271	Slc6a20b
6.95818e-57	0.413873	Cpn2
7.40586e-57	0.305484	Slco1a6
8.02113e-55	0.513304	Gm10974
1.00745e-55	0.279761	Tekt5
2.83912e-56	0.326626	Cps1
3.51844e-56	0.39796	Rassf9
4.94518e-56	0.289751	Gckr
2.66037e-55	0.262671	Bmp8a
5.33261e-55	0.346501	Lhx1
1.28597e-54	0.307559	Kalrn
1.01379e-53	0.613349	Foxe3
4.60798e-54	0.298859	Pabpc4
1.01368e-52	0.589649	Gcnt1
4.70996e-54	0.372389	Nckap5
3.6342e-52	0.46048	P2ry13
1.40633e-53	0.355132	Dkk2
5.26444e-52	0.314847	Rgl1
1.84024e-52	0.271576	Sorcs2
9.98418e-53	0.337102	Frmpd4
7.39904e-52	0.282269	Chrna7
2.73756e-50	0.534833	Olfr432
3.68183e-50	0.456265	Klrb1c
1.46032e-49	0.687284	Acot1
2.95918e-48	0.54764	Kcng2
1.1e-47	0.327017	Plcl1
5.964e-48	0.415214	Tbata
7.44263e-49	0.374421	Olfr801
1.38844e-47	0.295186	Pla2g12a
3.26308e-47	0.551497	Fhl1
8.27253e-48	0.356361	Dpysl3
3.4257e-46	0.549189	Csf2rb
1.92147e-47	0.305752	Negr1
7.19846e-46	0.421632	Pmaip1
4.23998e-46	0.321816	Hexa
6.52916e-47	0.272812	Shisa6
6.39807e-46	0.28253	Klra7
8.03413e-47	0.300201	Kcnn2
7.14125e-46	0.557004	Prl8a2
5.5097e-45	0.348283	Pcp4l1
2.61885e-44	0.580552	Tns3
2.47091e-44	0.44914	Naip1
4.88577e-45	0.295124	Tacr3
6.98279e-45	0.256302	Pik3c2g
1.38633e-44	0.323313	Lama2
1.12868e-44	0.303171	Slco1a1
1.49479e-43	0.344752	Rspo2
3.4303e-43	0.273062	Creb5
8.67692e-43	0.382453	Zeb2
8.37956e-44	0.284793	Olfr1277
9.32889e-43	0.454215	Gab1
3.31056e-43	0.352698	Vat1l
2.38857e-43	0.295903	Nptx1
7.1082e-43	0.363634	Olfr1301
8.35354e-42	0.338232	Pik3r6
1.311e-41	0.292215	Vegfc
1.2392e-41	0.315049	Car10
1.06019e-40	0.65929	Sirpa
4.84561e-41	0.253627	Dennd5a
4.00535e-41	0.250186	Hdx
1.04261e-40	0.255261	Gck
8.25469e-40	0.46716	Il15
4.64059e-40	0.456835	Ptgis
3.35843e-40	0.429145	Hs3st6
9.44458e-40	0.303793	Arhgef10l
5.01849e-39	0.251033	Slc35f5
3.11053e-39	0.332595	Fstl1
2.47688e-39	0.395432	Dmbx1
6.21353e-39	0.277676	Zfp316
5.2145e-39	0.281623	Ccser1
5.51116e-38	0.698245	Ccl24
1.05607e-37	0.438769	Retn
8.42328e-38	0.309718	Edil3
2.23466e-37	0.315623	Kank1
1.48154e-37	0.319953	Fmo3
2.24087e-37	0.369416	Bmpr1b
9.97744e-37	0.461565	Cfp
2.39986e-37	0.337297	Mug1
2.1678e-37	0.271643	Dok5
4.19031e-37	0.392461	Daw1
4.38741e-37	0.262868	Pde3a
3.23632e-36	0.291198	Ocln
7.57704e-37	0.254485	L3mbtl4
4.99842e-36	0.433908	Folr2
6.85473e-35	0.370593	Csgalnact1
3.25034e-35	0.283248	Rspo3
2.06497e-34	0.325746	9130230L23Rik
1.44239e-34	0.348713	Parvb
1.50742e-34	0.426805	Lemd1
2.96655e-34	0.474777	Adam30
2.61856e-34	0.448183	Cib4
1.77362e-33	0.312506	Rab31
2.32386e-33	0.276675	Bmx
1.80802e-33	0.338917	Fgf1
3.69167e-33	0.40446	Ccdc180
1.33885e-32	0.475157	Foxb2
2.90567e-32	0.51991	Siglech
2.46144e-32	0.263818	Akr1c20
1.37082e-31	0.25743	Rnf130
5.5557e-32	0.345229	Olfr295
2.12838e-31	0.346303	Sema7a
3.34929e-31	0.35495	Spi1
1.40886e-30	0.401104	Kirrel
8.95502e-31	0.313196	Clca4b
2.45335e-30	0.382125	Ccnd1
1.17619e-30	0.322069	Aspg
3.45341e-30	0.274192	Fam13a
2.62864e-30	0.269889	Veph1
5.08493e-30	0.30361	Col24a1
2.32958e-29	0.452731	Tm4sf19
3.9631e-29	0.291086	Fer
1.38718e-29	0.339781	Olfr821
9.23503e-29	0.334617	Esam
1.03439e-28	0.398176	Ifitm5
5.58195e-29	0.293773	Nbl1
7.57894e-29	0.266662	Slc2a5
1.61824e-28	0.391817	Mfap2
7.51574e-28	0.280578	Lair1
8.08922e-28	0.260995	Erich3
9.62632e-28	0.336601	Nr2f1
3.32485e-27	0.459726	B4galt6
8.91766e-27	0.265729	Tmem200a
5.70379e-26	0.311363	Ephx2
2.62401e-25	0.300713	Map1b
7.07245e-25	0.301392	Olfr1302
2.59686e-24	0.300073	Mroh9
9.41534e-24	0.331228	Ctsm
1.55401e-23	0.424056	Vmn2r1
6.99918e-23	0.368954	Capn13
1.08106e-22	0.34295	Nhs
1.6525e-22	0.361335	Vsig4
2.00946e-22	0.519044	Marco
3.13529e-22	0.415875	Rnf150
6.81803e-22	0.407796	Ptafr
7.61096e-22	0.265235	3110021N24Rik
1.68613e-21	0.399344	Trem1
2.23692e-21	0.296756	Cdk14
2.21933e-21	0.287934	Olfr307
1.04103e-20	0.431658	Gm9830
8.21735e-21	0.329883	Il22ra1
1.11081e-20	0.370829	Spp1
2.51462e-20	0.376163	Nxpe4
4.13767e-20	0.377779	Slc22a23
6.78321e-20	0.255153	Npnt
6.98088e-20	0.275636	Olfr667
1.5306e-19	0.279463	Mt1
2.30242e-19	0.356647	Myl2
4.74228e-19	0.359867	Sned1
5.11322e-19	0.271839	Smoc2
1.16393e-18	0.350825	Gas7
6.45418e-18	0.285394	Apba1
7.15773e-18	0.280588	Spry2
9.03828e-18	0.409951	Gm15448
3.9453e-17	0.35612	Mcemp1
3.02068e-17	0.271559	Dsg3
5.06678e-17	0.357074	Ms4a12
8.33125e-17	0.404562	Il1b
1.34177e-16	0.312856	Vmn2r26
1.99599e-16	0.267574	Arhgap32
1.13053e-15	0.261182	Cacng7
1.92398e-15	0.325481	Tmem204
4.25376e-15	0.278776	Mlip
6.70855e-15	0.319265	Prom1
1.05515e-14	0.300736	Zbtb7c
1.4325e-14	0.292272	Trim54
3.17032e-14	0.365992	Klrb1a
4.34712e-14	0.277883	Stac
1.23162e-13	0.310533	Fmo6
1.54159e-13	0.340446	Adora1
1.95235e-13	0.291168	Olfr617
2.85667e-13	0.254502	Cpn1
5.89761e-11	0.25995	Olfml2b
7.33477e-11	0.266392	Neo1
5.69996e-09	0.285473	Cd209a
2.69507e-08	0.288463	Tbc1d9
5.63319e-05	0.252075	Hcar2

## Sheet: Myeloid Cell
padj	LogFC	Names
0	1.80605	Mcf2l
0	2.02184	Mgam
2.32352e-304	1.81104	Tmem182
7.46176e-291	2.40149	Uox
3.97752e-301	1.84864	Ank2
5.75735e-290	2.31755	Susd4
2.08433e-283	2.55196	Clec4a2
3.00913e-299	1.9288	Cnih3
1.59537e-295	1.0861	Ccdc88a
1.09137e-285	1.81718	Slc6a13
1.27154e-289	1.96557	Frmpd3
1.62994e-271	1.94886	Clec4a4
1.19249e-264	2.5447	Dscaml1
3.08768e-285	1.23065	Plac1
2.43498e-279	2.07508	Fam171a1
1.96914e-261	2.6168	Kcne3
2.3249e-279	1.58403	Rcan2
0	1.19862	Olfr432
8.07911e-253	2.93697	Adgrg6
1.44605e-255	3.33448	Olfm1
2.47263e-271	1.46328	Trp63
9.17127e-261	1.37227	Arhgef28
1.14356e-254	2.63752	Clec4b2
4.69581e-260	1.61138	Tmbim1
1.92444e-250	2.23238	Gatm
9.32135e-265	1.48213	Rgs22
4.63579e-262	1.7102	Syn3
2.0838e-246	2.92966	Tbc1d8
3.34799e-268	1.63755	Col4a1
1.44936e-248	2.03005	Otof
7.75147e-259	1.74744	Fam155a
2.94701e-249	1.68703	Aldh1l1
3.00896e-248	1.96472	Hrh4
2.44429e-245	2.27201	Sun3
6.56308e-243	2.76956	Nlrp1a
2.57307e-245	1.91604	Pde8b
1.79738e-251	1.70253	Ccdc81
4.79877e-255	1.82877	Sirpb1a
1.26221e-238	2.2528	Capn8
3.33223e-241	1.526	Cdk15
6.06847e-239	2.41351	Kdr
6.07573e-235	3.8572	Tnfaip2
3.78928e-267	1.38237	Plcb4
1.12869e-244	2.44195	Jakmip3
9.69792e-240	1.96637	Dnase2b
1.43862e-254	1.38196	Abca13
6.1153e-244	1.83635	Shroom1
7.05905e-236	2.31845	Cpvl
7.99213e-236	1.36076	Ccrl2
1.06185e-242	1.87032	Lhfpl2
3.38619e-241	1.80492	Nwd1
7.16532e-236	1.46197	Ugt1a7c
8.94096e-245	1.45822	Myo16
1.73645e-302	1.25502	Boc
1.68208e-240	1.53067	Hsd3b7
4.0406e-233	1.50809	Ugt1a8
4.40643e-232	1.38947	Mlkl
1.57188e-244	1.36421	Lnx1
5.16132e-235	1.76186	Gnao1
2.49239e-249	1.55491	Trem1
2.86099e-239	1.90687	Them7
3.08525e-231	1.1544	Lamp1
4.52992e-230	1.97857	Unc79
6.41513e-227	2.30116	Il27
1.88022e-251	1.1261	Prune2
3.55297e-226	2.19338	Col4a2
2.02466e-226	2.52786	Mamld1
2.93474e-257	1.08865	Fhod3
2.96831e-237	1.22002	Plekhg1
1.31144e-229	1.78256	Htr4
1.45854e-254	1.33344	Fam83a
2.21963e-231	1.38248	Zbtb46
3.02804e-229	1.92269	Amer2
4.02148e-228	1.9404	Phf24
1.43398e-224	1.55135	Ugt1a9
0	1.33289	Habp2
4.46698e-223	1.93999	Arntl2
1.45448e-222	2.36032	Plce1
2.55412e-226	2.0707	CN725425
1.44447e-222	1.54765	Ugt1a10
1.41998e-223	1.8397	Gpr141
7.37561e-230	1.00408	Ppfibp1
4.00339e-235	1.44904	Slc22a27
1.51001e-221	1.4608	Slc25a24
2.11435e-224	1.5151	Zfp521
9.07779e-226	1.90755	Lrp2
9.96208e-238	1.55956	Cpne4
2.9592e-219	2.0919	Pik3cb
6.59067e-222	1.89655	Shisa9
1.12411e-225	1.5375	Ifi44
8.27787e-245	1.19147	Adcy5
1.81991e-226	1.79966	Slc17a8
1.36286e-216	2.37415	Sort1
1.52874e-226	1.61044	Ophn1
1.22515e-231	0.753281	Wdr27
1.68701e-231	1.38497	Crtac1
8.85148e-221	1.87305	Slc6a11
4.95012e-219	1.89224	Gucy2f
8.8471e-262	1.44472	Dusp27
6.61469e-260	1.16433	Meox2
7.07059e-223	2.12203	Gm765
7.26314e-217	1.64697	Bpifc
2.55416e-224	1.89061	Adra1a
2.24025e-215	2.92402	Dock5
2.59208e-229	1.58343	Abca4
5.34659e-222	1.25259	Tmc1
8.90323e-231	1.51535	Col25a1
2.28192e-223	1.21989	Rhobtb3
3.73951e-214	2.38848	Exoc3l4
1.39821e-217	1.46471	Cep112
2.65269e-217	1.9448	Kcnj12
2.54178e-271	0.907188	Ido2
4.75783e-217	1.98903	Hmga2
8.57683e-214	2.06416	Pla2g4a
2.65184e-214	1.91493	Ptpro
1.01259e-216	1.79796	Pkd1l1
8.02514e-224	1.74677	Vwc2
1.09361e-227	1.3695	Abcb5
1.01655e-210	2.03307	Rab32
5.22249e-215	1.88062	Pmfbp1
3.31599e-230	1.20472	Grin3a
3.25449e-239	1.74515	Samd13
1.65385e-216	1.28526	Aifm3
2.64296e-217	1.09744	Lrp8
4.60413e-214	1.48472	Lin28a
8.17806e-209	1.887	Rarb
1.63247e-209	1.81189	Specc1
6.75027e-209	1.97816	Slc22a18
2.2035e-225	0.937803	Rnf220
1.57225e-211	1.38094	Zfhx3
5.12468e-221	0.903946	Vcan
1.27123e-222	1.06719	Pkp2
5.91035e-207	2.22236	Serpinb8
1.0324e-213	1.32884	Phactr1
3.38229e-221	1.41042	Stac
4.70984e-207	1.58947	Enox1
3.35359e-214	1.15061	Spon1
3.40175e-204	3.64205	Bmp2
8.00189e-231	1.1769	Ncam1
2.95912e-207	2.1004	Wnt3a
2.2223e-212	1.80948	Abcc8
3.98259e-218	1.56397	Neo1
7.14827e-228	0.986836	Ide
9.13082e-206	1.79672	Frmd4a
1.20286e-232	0.93627	Dhrs3
1.01738e-229	0.712516	Me1
5.71265e-203	2.06535	Cpa5
5.24215e-202	2.21034	Entpd3
3.20597e-208	1.78582	Atp13a4
9.38116e-217	1.03318	Greb1l
2.98458e-202	2.83368	Zfp819
3.29061e-206	1.96221	Ppp1r9a
2.27559e-209	0.972394	Farp2
3.1895e-207	1.63176	Serpine3
1.07171e-208	1.51758	Arfgef3
8.23927e-207	1.35245	Kndc1
3.34269e-203	2.19253	Slc8a1
3.19727e-215	1.98343	Dapk1
7.03778e-204	1.53478	Rasal2
2.25919e-216	1.12552	Grm4
5.21687e-206	1.40965	Gria3
2.94179e-208	1.00234	Cfap61
6.55059e-203	2.52683	Gm11149
8.82876e-202	2.18869	Itga8
8.30835e-202	2.15796	Chst8
5.42645e-206	2.14222	Aoah
1.58849e-200	2.14108	Nlrp1b
2.46264e-201	2.18042	Homer2
9.13384e-204	1.78045	Kcnn3
8.70288e-211	1.41317	Lamb1
3.42969e-210	1.63798	Gm17359
2.34857e-204	1.7848	Cdh3
1.50803e-228	1.1276	Naip1
1.16432e-206	1.21895	Cped1
5.9969e-209	1.0112	Angpt1
8.74483e-198	2.8834	Trem3
6.21236e-218	1.31723	Hgf
3.4266e-202	1.20493	Spidr
7.016e-202	1.34585	Pacrg
3.97562e-197	2.34535	Ltbp2
1.41457e-202	1.61592	Parm1
2.90781e-202	1.53584	Hpse2
1.27039e-212	0.921205	Rgs7bp
8.96897e-208	1.13863	Eda
5.33998e-196	2.87208	Tppp3
1.82764e-199	1.4107	Adcy10
1.19079e-196	1.49072	Phactr2
1.79094e-195	2.39262	Cidea
1.86448e-201	1.6049	P4ha3
4.85409e-201	1.67384	Macc1
1.21345e-201	1.92105	Cers3
1.44628e-203	1.38932	Ptprn2
2.89292e-200	1.03519	Synj1
1.96387e-200	1.35083	Gm21798
3.59034e-198	1.99286	Mmp12
6.87367e-196	2.20799	Slc44a5
1.97303e-203	1.5204	Chst9
1.19249e-196	1.32375	Fam71e2
8.43248e-247	1.06435	Enpp5
1.67509e-202	1.29663	Gdpd4
7.04941e-219	0.863245	Ogfrl1
7.71783e-195	1.81625	Mmp8
1.08002e-199	1.62487	Radil
2.86903e-214	1.24831	Dmgdh
1.30268e-201	1.53227	Fat3
1.17485e-195	1.68571	Adgrg7
1.32273e-201	1.5211	Efcab6
4.46481e-205	1.28237	Crispld2
2.81684e-195	1.54702	Vopp1
1.1855e-192	2.20294	Gab2
3.52838e-201	1.1514	Hlf
6.26122e-192	1.77941	1110051M20Rik
1.6614e-197	1.99207	Bmper
4.43197e-196	1.61406	Rtn4r
2.44287e-192	1.16107	Acer3
3.42113e-197	1.65052	Glp2r
5.27669e-199	1.74876	Ldlrad1
6.04592e-196	1.40009	Cald1
4.86242e-190	3.1255	Kit
1.35498e-189	3.31203	Mefv
4.11863e-196	1.16838	Shb
1.14434e-191	2.29908	Igsf6
4.67167e-191	2.28519	Lpar1
6.57745e-202	1.47385	Sgcd
1.261e-194	1.76855	Plxna4
1.85859e-209	0.970005	5730522E02Rik
5.78881e-194	1.73106	Zfp663
9.02113e-198	1.54163	Tln2
6.79259e-193	1.6981	Adamts2
1.1991e-189	2.45343	Syn2
3.71538e-196	0.996247	Fam135a
6.85273e-214	1.18917	Adamts17
1.71947e-187	3.46468	Atp8b5
1.59504e-191	1.57287	Slc27a2
5.85651e-201	1.55114	Bend7
5.76615e-203	1.60528	Trpa1
1.12338e-186	3.43844	Agap1
1.42286e-191	1.19123	Supt3
3.70131e-190	2.30982	Cygb
1.65321e-190	1.65205	Pdgfra
1.07899e-189	1.6702	Cd109
2.74681e-188	1.72102	Pdgfrb
4.50969e-213	1.36797	Steap2
1.26045e-204	1.07561	Fa2h
7.86788e-190	1.78955	Trabd2b
7.28647e-190	1.50384	Fam129a
2.14194e-185	3.41847	Slc16a14
2.77817e-186	2.41214	Mmp2
7.05788e-191	2.13113	Scnn1a
2.23721e-187	2.71905	Tnfsf12
4.78611e-188	2.22736	Il6
3.34146e-186	2.70364	Clgn
9.97e-191	0.849865	Fnbp1l
1.30268e-201	1.46492	A630010A05Rik
4.22688e-202	1.00876	Rxfp1
9.96084e-193	0.911697	Ccdc150
2.78821e-188	1.70513	Siglecf
4.72013e-189	1.76254	Myt1
6.72626e-189	1.63249	Ptk7
1.23729e-191	1.50304	Mctp1
3.48081e-221	1.16595	Gys2
1.67789e-190	1.70287	Col6a5
1.56737e-220	1.12549	Cyb561
1.96119e-201	1.27347	Arsj
3.6189e-186	1.63426	Cd34
7.2524e-232	0.950186	Lonrf3
3.56134e-209	1.10691	Tnfrsf21
2.0811e-190	1.63159	Gpc3
1.16529e-183	2.52097	Serpinb2
7.35655e-191	1.57948	Syt17
1.14935e-182	2.47916	Crhr2
2.29721e-187	1.49215	Th
2.0786e-183	1.96647	Megf11
1.05397e-183	2.40466	Esyt3
2.61893e-182	2.53142	Faim2
2.69695e-192	1.07138	Cpne2
4.56128e-186	1.84507	Pon1
9.06558e-182	3.25189	Clec4n
3.78715e-181	2.63478	Csf3r
9.12301e-182	2.15076	Fat2
2.27583e-183	2.1923	Fscn2
1.57277e-184	2.20758	Ube2u
3.14067e-182	1.30899	Ifitm3
6.00798e-183	1.32897	Il31ra
2.40198e-180	2.40352	Ccl17
1.16446e-184	1.64384	Mmrn2
4.48863e-199	1.30476	Dchs2
1.78423e-184	1.66279	Ephb3
2.98169e-188	2.14123	Wnt9a
1.34353e-210	1.34409	Synm
1.40632e-182	2.18235	9130008F23Rik
6.57647e-182	2.1972	Gdf6
3.03053e-185	1.45288	Gm9733
1.99097e-178	3.66558	Gpr35
1.88937e-191	1.54511	Atp13a5
1.10675e-180	1.32244	Rps6kc1
1.22092e-181	1.66773	Plg
3.81718e-188	1.50781	Ptprr
4.97168e-185	1.8577	Nat8l
6.93912e-178	2.6973	Plcd1
9.3524e-182	2.20408	Ppef1
1.87045e-178	2.00769	Spint1
3.75448e-184	0.975418	Cacna1a
7.05078e-178	2.72029	Ltf
4.39789e-200	1.11715	Rab27b
1.68329e-189	0.686177	Wdr62
5.69586e-178	1.93414	Itgb2l
1.26162e-179	1.39376	Vwf
7.0327e-177	2.58756	Ctbp2
2.74026e-179	1.66865	Exoc6b
3.34944e-182	0.992466	Fnip2
2.45436e-187	1.47228	Pde1a
7.05467e-182	1.35636	Mgat5b
1.27102e-182	0.984474	Eefsec
1.10985e-178	2.12242	Slc6a12
1.26851e-188	1.37749	Tek
8.51021e-178	1.6815	Kcnk12
4.57882e-177	2.95979	Tgm3
3.78052e-179	1.71332	Hoga1
1.852e-184	1.72796	Abca9
4.88906e-190	1.29981	Car8
1.5988e-189	1.33074	Csf2rb
1.87758e-175	3.65739	Piwil4
1.08959e-176	2.67217	Mtus1
3.51627e-176	2.02269	Atp8b1
2.22136e-179	0.834571	Itfg1
1.8669e-178	1.69094	Rab40b
3.4923e-179	1.68586	Kcnq3
3.59766e-181	1.67273	Srgap3
2.11745e-177	1.86663	Jam3
5.87957e-211	1.34907	Slc4a4
5.78896e-177	1.44021	Tiam2
1.1409e-179	1.24924	Ugt1a6b
1.24616e-179	1.08029	Zdhhc1
3.10605e-241	1.21416	Cdh1
2.36381e-179	1.06071	Daglb
1.86348e-174	1.52906	Pak1
4.96318e-185	1.18014	Cux2
5.20434e-175	1.88192	Tc2n
1.46881e-199	1.33084	Nat3
1.68546e-177	1.65183	Efhd2
1.13183e-173	2.27845	Dpys
1.26695e-172	3.10739	Tgm6
1.23567e-174	1.80179	Vil1
1.73343e-172	1.95916	Eepd1
6.89272e-178	1.541	Hao1
1.55513e-178	1.60584	Tmem159
4.49137e-172	1.58168	Atox1
1.68058e-173	2.01253	Pcsk6
1.40372e-202	0.751969	Gna14
3.59563e-176	1.23929	Ifitm2
7.37638e-173	1.68452	Adora2b
7.18929e-177	1.47569	Clec4a3
1.97909e-173	1.38221	Zmynd15
6.02188e-177	1.67411	Kank4
1.57828e-180	0.979298	Cyfip1
2.20033e-182	0.901582	Vmp1
1.13951e-170	2.67117	Lrp4
9.38434e-179	2.01981	Sh2d1b2
2.89712e-196	1.3604	Enpp4
1.29186e-173	1.36168	Hkdc1
4.52289e-172	1.09251	Ptprh
1.52061e-174	1.64113	Angptl2
1.30998e-222	0.859913	Akap6
1.44663e-175	1.46814	Shank2
3.72215e-171	2.78407	Cacng8
3.2039e-185	1.11685	Trim67
6.67554e-196	1.03625	Runx2
8.70731e-173	1.47554	Pde10a
2.52049e-170	2.02195	Dock7
3.24769e-169	2.12621	Clec4b1
1.6606e-176	1.32272	Dscam
6.71454e-186	1.18455	Hecw1
6.47519e-184	1.19578	Dtna
1.51953e-171	1.37056	Osbp2
3.14377e-169	2.1627	Fcer1g
2.84079e-175	1.41553	Sema5b
4.21956e-172	1.31989	Dnah14
1.79119e-169	1.58364	Sipa1l3
4.85947e-177	1.05281	Lmbr1
1.29711e-176	0.904294	4930402H24Rik
2.97786e-179	0.888592	Wdr93
1.97177e-180	1.04268	Otud7a
4.64751e-183	1.09161	Pcdh19
2.25085e-169	1.86531	Mark1
1.69349e-169	1.67463	Cp
1.59559e-169	1.65187	AI661453
7.17787e-174	0.741249	Palb2
9.01405e-169	2.07387	Pdia5
1.97512e-172	1.53199	Rab3c
9.93883e-170	1.79287	Pla2g4b
4.38223e-179	0.872327	Scel
4.06613e-175	1.15164	Ttll7
1.25341e-167	2.33106	Mybphl
2.48469e-179	1.05875	Afap1l1
1.28101e-167	2.38385	Adam28
9.5627e-173	0.776237	Acyp2
2.14157e-166	3.25145	Rspo1
9.1824e-172	1.87764	Dok7
8.96735e-176	0.842561	Tspan18
2.00842e-170	1.43607	Slc45a1
2.05395e-172	1.18835	Cep126
2.73208e-169	1.53881	Capn9
1.29422e-168	1.96237	Samd5
6.26107e-167	1.93995	Ace
4.11541e-169	2.24198	Ranbp17
9.8117e-177	0.830441	Ctdspl
7.36935e-168	2.74179	Arrdc4
4.71383e-175	0.810079	Emilin1
1.91148e-169	1.34584	Nacc2
5.69875e-168	1.40204	Ralgps1
3.30264e-167	1.80485	Car6
9.73726e-167	1.84008	Fgd5
8.58765e-168	1.83574	Fndc1
4.21556e-172	1.39507	Adam3
1.87414e-169	1.9394	Krt80
2.59775e-167	1.68443	Treml4
1.87357e-177	1.40642	Fbln2
2.52689e-174	1.79138	Sh3bp4
3.66354e-166	1.92951	Ucp3
3.09407e-166	2.21725	Serpinb10
3.26933e-177	1.41436	Slc24a3
1.82402e-168	1.57065	Thsd4
1.64992e-167	1.03758	Fam184b
3.9431e-173	1.0252	Trpm3
2.27006e-179	0.625381	Ccdc91
5.4654e-180	1.24924	Kcng2
2.95332e-164	2.05892	Lgals3
1.5577e-164	1.87746	Glra1
7.74275e-175	1.21149	Col4a4
1.9091e-166	2.39961	Cyp26b1
1.1272e-180	0.90752	Enah
9.61779e-168	1.48348	Gja1
2.79384e-171	1.32669	Smoc1
3.07995e-177	1.28879	Tspan12
1.6195e-166	1.43507	Insc
6.59981e-172	1.00562	Elane
3.13226e-167	1.75423	Dock1
1.58641e-164	2.42197	Gata2
4.71443e-165	2.87194	Gcnt2
3.48502e-181	0.809962	Ak8
4.10774e-169	1.01682	Ankdd1b
4.02191e-164	2.74819	Fgf7
1.81802e-173	1.09654	Ephx2
6.67909e-169	1.63976	Il13
1.038e-169	1.42719	Ptprb
2.76424e-162	2.02181	Arl11
2.66072e-162	2.43837	Adgb
1.9432e-169	1.57697	Olig2
2.39029e-170	0.996177	Smo
1.4856e-164	1.46602	Frrs1
4.91801e-169	1.31118	Dnah3
6.82246e-167	1.35767	Lrrfip2
3.21325e-162	1.31537	Tm9sf4
2.71224e-163	1.41987	Stab1
3.90912e-163	2.07427	Cds1
3.83817e-177	1.09975	Grid2ip
1.08644e-166	1.23069	Slc24a4
3.53795e-160	3.0009	Fut4
6.35156e-162	1.8433	Qrfpr
1.8693e-160	2.0095	Tjp1
3.8517e-160	2.58609	Fmnl2
6.53811e-169	1.11643	Ttc29
1.03415e-179	1.13944	Grhl2
6.33347e-166	1.07978	Igsf11
5.57015e-162	1.87516	Rnf180
3.52488e-160	2.01924	Ip6k3
5.81164e-159	2.11152	C1rl
1.16068e-163	0.918866	Adarb1
7.21096e-165	0.886294	Rgsl1
1.83435e-172	1.05567	Parvb
3.93329e-158	3.60518	Rnf144b
9.86421e-159	2.93494	Gm11992
3.41351e-159	1.34474	Ccdc158
4.30386e-160	0.999977	Nars2
1.18364e-160	1.21245	Strip2
1.44645e-159	1.68454	Fn1
1.21762e-157	2.81553	Ifitm6
4.72582e-163	1.36315	Xkr7
1.59567e-164	1.2581	Fbn1
3.55917e-174	0.992285	Cpa6
3.12422e-158	3.01213	Pdgfa
1.40466e-166	0.825721	Mfsd12
2.52055e-169	1.11517	Ccdc57
7.32202e-182	1.47588	1700025G04Rik
6.52644e-159	1.35357	Olah
3.36803e-164	1.27686	Gas2l2
1.52602e-158	2.14242	Clec4a1
7.14376e-166	1.34181	Pgbd5
1.78901e-158	1.76987	Mak
6.7603e-157	2.45856	Otoa
5.84148e-161	0.987398	Fbxw10
7.53855e-163	1.09721	Abhd5
1.45994e-159	1.72909	Htr7
6.88009e-159	1.46149	Myh11
2.36125e-163	1.50169	Bace2
2.75688e-158	1.72774	Misp
1.87404e-156	3.30697	Kazn
4.4805e-161	1.61457	Bsx
5.69449e-156	2.49209	C3ar1
3.55464e-157	1.86082	Rhpn1
1.16875e-161	0.961513	Nrg4
6.65808e-159	2.0425	Mab21l3
4.63959e-157	1.47136	Nostrin
8.50712e-159	0.998035	Paxbp1
5.1744e-159	1.30502	Kcnd3
1.04817e-162	0.737061	Amdhd2
1.75763e-158	1.02514	St3gal4
2.98192e-164	1.3134	Thsd7b
1.66165e-158	1.58988	Ltb4r1
1.80771e-157	1.47685	Vdr
3.20731e-160	1.65714	Gm29010
3.02197e-168	1.29882	Snph
9.98329e-158	1.19125	Dock3
6.05737e-162	1.23994	Ank3
1.10831e-155	2.33949	Neurl1b
3.10063e-159	1.16558	Tbx10
8.32684e-158	1.95494	Adra1b
3.81436e-158	1.48187	Dct
6.2945e-159	1.46358	Slc9a4
2.66041e-158	1.73207	Adam32
1.98907e-160	1.10721	Gm7247
1.58247e-155	1.52025	Mybpc3
1.99893e-158	1.83064	Gsta3
4.95834e-156	1.76428	Pid1
4.68071e-162	1.09938	Abi3bp
2.34365e-177	0.842681	Scml2
2.63456e-158	1.3896	Htr2a
3.55464e-157	1.54709	Tlr13
3.6361e-154	2.87269	Slamf8
1.56699e-160	0.94681	Myrf
4.04107e-160	0.730097	Cttn
6.85023e-154	3.67054	Nlrp3
7.29371e-154	3.06325	Fgd4
3.53882e-156	2.4424	Atp11a
8.44897e-179	0.842881	Agmo
1.0568e-162	1.61851	Sestd1
5.86644e-155	1.9356	Batf3
2.12994e-163	0.885143	Bag3
8.16392e-157	1.58097	Amotl1
1.37152e-154	1.95033	Fxyd2
5.27247e-155	2.11891	Creg2
3.50852e-173	1.03167	Plet1
2.43919e-156	1.94596	Galnt18
4.6378e-154	1.99628	Lpcat2
7.21532e-156	1.87107	Far2
2.21894e-154	2.76826	Nos1ap
9.31137e-157	1.37235	Dner
5.1744e-159	1.21931	Adamtsl3
2.52308e-153	2.36992	Cdcp1
2.37836e-155	1.80082	Sh3pxd2b
5.44121e-160	1.14859	Tspear
1.73877e-170	0.663679	Srbd1
1.47804e-154	1.81706	Il1rn
6.63937e-162	1.07471	Rab38
3.38452e-163	0.870594	Ocln
2.704e-161	0.533276	Nars
5.61629e-153	2.53709	Lrrc36
7.10042e-154	1.61756	Anxa3
3.74276e-156	1.4453	Pkd1l2
1.37614e-153	2.04534	Csf2rb2
1.77501e-165	0.960269	Efhb
1.65633e-160	0.763616	Trmt61a
1.44784e-183	1.02145	Gm8888
7.30817e-158	1.05341	Mpi
3.78716e-152	2.14916	Pram1
2.01563e-153	1.72531	Ltbp1
2.18839e-157	1.02583	Slc12a5
2.90738e-155	1.33493	Atg4c
1.59116e-163	0.980935	Fam83h
2.54204e-156	0.994392	Scarb1
2.57147e-151	2.58198	4930404N11Rik
2.58321e-156	1.0904	Xylb
4.14751e-154	1.39113	Mov10l1
4.3713e-153	1.47134	Emcn
3.98989e-151	2.26485	Ltbr
4.92723e-151	3.95999	Kif1a
1.82303e-153	2.60885	Sh2d1b1
1.73996e-152	1.7216	1700012B09Rik
3.78816e-156	1.3615	Ano2
1.02629e-151	2.30054	Cd33
7.35479e-155	1.19911	Pstpip2
7.42909e-158	0.80465	Lrguk
3.7102e-152	1.64095	Fam149a
1.75696e-157	1.10091	Serpine2
4.22106e-151	1.84864	Scrg1
1.92216e-151	2.1617	Efcc1
9.85326e-153	1.79847	Edar
1.02633e-150	1.97233	Cav1
9.62746e-152	1.66305	Slc9a2
1.0106e-151	2.21486	Serpinb12
2.95505e-154	0.704151	Mtus2
9.40809e-154	1.36334	Gucy1b2
6.4379e-154	1.39544	Gpr160
2.33347e-158	1.12415	Fat4
1.06236e-154	1.291	Corin
1.00153e-150	2.25898	Atp2b3
7.61225e-162	0.551962	Tbc1d12
4.02958e-151	1.43855	Tanc2
1.16847e-152	1.58778	1700028P14Rik
1.32174e-158	1.46715	Ear10
9.57913e-151	1.7726	Hs3st3a1
1.20708e-151	1.45664	Vill
1.16883e-154	1.29761	Gli2
7.2592e-165	1.18054	Mlip
4.73309e-154	1.75086	Parva
7.28306e-180	1.10849	Cyp1b1
8.67334e-152	1.21183	Clic5
1.08296e-153	1.47149	Tmem204
6.21574e-160	1.22651	Cib4
1.77771e-158	0.962504	Iqck
1.06808e-151	1.35962	Gucy2g
2.78378e-151	1.57232	Gfra3
2.50361e-149	1.99238	Cebpa
3.66354e-151	1.32221	Ttpa
3.41371e-152	1.39824	Scnn1b
2.11576e-149	2.00908	Fam3b
1.47378e-151	1.83377	Sh3rf3
8.49169e-153	1.46167	Grin2b
5.4493e-152	1.69997	Il1b
1.90158e-177	0.721766	Sez6
3.98971e-159	1.22388	Npas3
1.17561e-149	2.12634	Prmt8
1.30403e-157	0.989556	Col8a1
1.09376e-150	0.910069	C2cd3
2.20086e-149	1.9188	Nav1
6.9464e-150	2.12617	Proser2
8.91698e-151	1.03704	Adgrf1
2.42357e-157	0.785553	Slc6a20a
1.30272e-149	1.6369	Stk33
3.96726e-150	0.907312	Intu
2.90633e-149	1.8603	Prdm16
7.70225e-147	4.24736	Siglece
7.32747e-148	1.74967	Syce1l
5.59406e-151	1.68906	Nipal2
4.53503e-175	0.848955	Lrrc37a
1.98482e-147	2.91579	Dmxl2
1.05497e-149	1.4622	Prss22
4.57087e-151	1.55258	Wnk3
1.20649e-150	1.12069	Celf6
5.49039e-163	1.26149	Grik4
7.79611e-149	1.36473	Lin28b
1.7509e-159	0.890424	Kank1
1.42853e-146	2.30524	Ccl9
2.10778e-154	1.26445	Adamts3
9.31642e-148	2.14537	Abcd2
1.74861e-151	1.1721	Cc2d2a
2.49561e-163	0.671946	Cntln
4.24894e-150	1.50788	Ccdc60
7.12415e-148	1.70435	Lingo1
1.65166e-149	1.25722	Dnah2
8.80459e-148	1.82448	Fignl2
9.6458e-150	2.23769	Kcnip3
4.33111e-148	1.54863	Sytl4
7.02703e-146	3.666	Alox5
3.58475e-156	1.18461	Lemd1
9.65297e-147	2.14989	Adgrf5
1.17757e-148	0.973399	Pola2
6.89777e-148	1.0841	Nhlrc2
1.55834e-149	1.65897	Nfasc
6.77533e-146	1.96194	Mitf
1.4056e-145	2.46787	Tgm2
5.01807e-159	1.07285	Capn3
1.02517e-147	1.69894	Adam23
3.90268e-151	1.23756	Adamts12
3.30459e-154	0.965993	Slc25a13
3.42736e-150	1.83134	Zfp57
8.9066e-148	1.45851	Fgf2
6.00391e-147	1.64906	Tmem205
1.09055e-164	0.960213	Mtmr7
9.3447e-146	1.16006	Rprd1b
1.37212e-149	1.7542	Krt8
1.99978e-189	0.868425	Anxa2
2.20397e-149	0.934678	Akap7
4.96965e-148	1.44956	Pcsk5
1.0396e-144	2.3304	Jag1
3.90821e-149	1.58195	Kcnq2
3.81241e-148	1.13541	Papss2
4.41594e-151	1.22366	Cdk14
1.63017e-162	0.89237	Npnt
7.02791e-152	1.15141	Clec1a
2.32516e-147	1.28533	Lrrc9
7.88373e-145	1.98294	Itgax
7.74922e-144	3.26103	Shtn1
9.96124e-145	2.19839	Crocc2
4.78907e-148	1.62358	Pitpnm3
4.2418e-159	0.900496	Myo7b
1.31225e-146	1.77783	Iqsec3
9.87243e-159	0.845768	Erc2
1.36725e-173	0.840703	Tgm4
7.56461e-149	1.19683	Arnt2
4.85715e-147	1.14246	Nploc4
4.41846e-148	1.33092	Rbfox2
1.55184e-143	1.5874	Tmem150b
8.8811e-152	0.800643	Mgat4b
3.77425e-150	0.733663	Oscp1
1.21423e-147	0.847607	Anln
2.51326e-143	2.55752	Ror1
1.99506e-146	1.21753	Ugt1a6a
8.27574e-147	1.38047	Tmprss2
5.17357e-145	1.62098	Aqp4
7.77517e-144	2.12622	Cldn1
1.27196e-144	1.44082	Pabpn1l
2.82683e-150	1.0456	Adgrg3
3.66158e-143	1.98693	Clmn
2.64992e-145	0.986918	Alg8
3.99918e-151	0.666942	Nxn
5.9373e-148	1.29023	Tmem178b
3.79374e-143	2.04336	P3h2
1.3473e-143	1.16566	M1ap
2.13437e-145	0.750895	4931406C07Rik
8.12216e-146	1.10605	Ccdc13
2.31499e-144	1.27056	Sdk1
2.6865e-149	1.1622	Aox1
5.48818e-196	1.06317	Tox2
1.58919e-149	0.629499	Ak2
3.76195e-157	1.08722	Myh15
4.44933e-145	1.26918	Arhgap32
4.8983e-154	0.816693	Lipi
9.91851e-142	2.05257	Trpm2
2.628e-148	1.00583	Caskin1
2.70928e-141	2.7376	Aatk
3.8236e-143	1.18276	Tmem150c
2.95313e-146	0.892444	Comp
2.1751e-152	1.04165	Nhlrc1
6.50483e-148	1.0546	Wdr17
1.11559e-169	1.0177	Kif7
3.55244e-143	1.12241	Rit1
4.98212e-154	0.857253	Nr3c2
1.02612e-150	0.80767	Med27
3.13265e-143	1.6973	Ttc12
2.52965e-147	1.42314	Kcnt1
1.98871e-141	2.55306	Dhrs9
1.47165e-141	1.70079	Myoz2
2.56489e-147	1.07528	Kctd16
7.41952e-141	1.60389	Alox5ap
8.18524e-151	0.820058	Map7d2
2.29399e-142	0.879136	Alpk1
1.3651e-142	1.75102	Sel1l3
1.14796e-142	1.5619	Gprc5c
2.05991e-142	0.898782	Dtd1
7.38894e-140	2.61554	Eva1a
2.15634e-141	0.796063	Pot1b
1.59781e-141	1.92812	Sptbn2
1.16408e-143	1.4395	Olfml2b
5.53548e-140	1.66797	Col17a1
1.8478e-159	0.796337	Ccnjl
1.02238e-142	1.3681	Fam178b
3.21936e-156	0.852868	Usp13
2.31912e-142	1.7094	Gm8113
7.12214e-150	0.455652	Scmh1
2.64766e-156	1.08233	Fam20a
1.05106e-139	1.97789	Kif26b
1.05714e-138	3.63934	Mras
9.43827e-140	1.98847	Meis1
5.48314e-139	1.88575	Eva1c
2.2584e-139	2.14056	Rasd2
2.81543e-146	0.890952	Psd2
7.9049e-139	1.72332	Unc13b
2.32155e-143	1.23411	Ablim3
6.89092e-140	1.27742	Cxcl16
8.73431e-143	1.00285	Wnk2
2.18877e-138	2.50327	Abcc2
1.91346e-139	1.63537	Nxpe5
9.74959e-143	1.124	Disp2
3.59299e-140	1.02437	Ctnna1
2.01946e-141	1.49067	Mmp25
5.06781e-160	0.976797	Tmem158
1.23879e-140	1.71232	Mmp20
9.26554e-148	0.728184	Dennd5a
6.09311e-143	1.69742	Muc3
1.05027e-150	1.13666	Tinag
4.96545e-151	0.648684	Clip1
5.23823e-142	1.30448	Trpm6
1.41151e-140	1.38475	Rgs1
4.05392e-146	1.03712	Sp7
4.48058e-141	1.43631	Col13a1
2.49484e-138	2.02679	Muc20
1.32655e-137	3.1707	Hrh1
6.89613e-143	1.18539	Otogl
2.21801e-141	1.49247	B4galt6
9.38759e-142	1.16696	Sulf1
1.52011e-139	1.39934	Tcp11l1
1.15277e-139	1.41645	Sptbn5
5.40217e-141	1.50284	Ptger3
6.27957e-139	1.81008	Ido1
8.89334e-152	0.674396	Plscr1
1.46099e-142	1.20522	Fam163a
4.01145e-138	1.74993	Gm9999
6.55089e-143	0.982527	Mapk8ip1
1.52123e-148	0.891369	Epha7
3.73217e-139	1.46766	Sgk2
1.6895e-139	1.3173	Colec12
5.99719e-150	0.962482	Syt12
1.98139e-142	0.813048	Cln3
1.03978e-140	0.732889	Rufy4
5.85066e-140	1.21528	Necab1
3.84248e-144	1.18274	Unc13c
6.12695e-139	0.924362	Fbxo42
2.20309e-137	1.57297	Slc1a1
8.86744e-139	1.06852	Furin
9.63858e-137	1.53467	Ahrr
6.97603e-143	1.17852	Trpc4
8.06634e-146	0.636556	Rnd1
2.85159e-136	2.15086	Tnxb
2.42214e-138	1.50926	Mcemp1
1.09829e-138	1.56892	Hhip
8.09946e-137	1.87215	Adam22
4.27617e-147	0.994576	Tmeff2
1.11505e-139	1.52941	Bmp5
2.63114e-136	1.70059	Kcnk6
5.93355e-136	1.7491	Frmd5
5.37296e-141	1.75258	Htra3
5.46354e-146	0.908485	Ccm2l
8.13041e-138	1.17109	Syt16
2.76533e-138	1.36461	Mcf2
2.01684e-143	0.846148	Zc2hc1a
3.21533e-135	2.24776	Pamr1
3.93833e-143	0.703718	Nlgn2
6.72474e-136	1.70274	Ptchd1
2.29924e-139	1.27278	Shc3
1.62511e-135	1.29672	Pde1b
2.02049e-137	1.53251	Erich6b
2.75526e-139	1.50681	Tns3
4.54201e-151	0.96899	4933409G03Rik
3.84488e-137	1.30674	Myo15
2.64108e-148	0.786327	Synpo2
1.80076e-147	0.723743	Mmp24
3.16638e-141	0.865843	Tnfsfm13
9.4927e-138	1.31089	Dnah5
2.36867e-140	0.854118	Erlin1
4.89624e-139	0.662816	Arhgef7
6.30798e-138	1.37886	Cwh43
2.08621e-137	0.805134	C2cd2
3.09878e-141	1.13496	4932414N04Rik
4.749e-135	1.52628	Atp2b2
2.18622e-134	1.94918	Procr
1.70388e-140	1.21043	Abcb11
5.35214e-140	0.717214	Hsd17b4
5.66493e-135	2.06519	Mb21d2
1.35594e-135	1.21413	Col28a1
3.04484e-139	1.21668	Htra1
5.3544e-134	1.19475	Csgalnact2
9.29447e-135	1.38633	Nkain1
1.62556e-136	1.09656	Tdrd7
6.32271e-143	0.576412	Trim16
2.16392e-141	0.992571	Slc16a2
1.27191e-134	1.52251	Chrdl2
5.53988e-135	1.37874	Efhd1
1.82156e-133	1.30821	Abcc5
3.54147e-135	1.40867	Olr1
9.3513e-138	1.49224	Phactr3
1.65952e-135	1.47326	Nxpe4
9.97297e-135	1.66628	Tcerg1l
2.19876e-140	1.16812	Slc22a22
3.7293e-140	1.63086	Slc13a3
1.09301e-134	0.728914	Tbc1d19
6.82455e-135	1.58398	Gm5622
2.1314e-132	2.71389	Serinc2
1.4353e-132	1.68735	Colgalt2
4.388e-132	2.93503	Anpep
6.20937e-133	1.46396	Gpr4
2.19206e-132	1.83588	Gbgt1
3.35171e-135	0.885562	Dennd2a
3.98776e-133	1.34832	Clec9a
9.93672e-138	1.17294	Rassf4
3.57883e-134	1.57545	Kcnh1
1.0471e-132	2.08205	Tnc
1.71832e-139	1.244	Sox5
4.10372e-160	0.733064	Slc47a1
1.88048e-132	2.20611	Ano1
2.00848e-136	0.926226	Slc2a13
4.8917e-136	0.918101	Ak7
2.12059e-158	0.672344	Lifr
2.23593e-139	0.791254	Zfp768
2.69202e-136	1.09789	Ankrd2
2.87214e-134	1.06767	Fstl4
2.1923e-136	1.15135	Mxra7
1.43954e-134	0.794244	Fank1
1.07e-135	0.85954	Adcy9
3.85192e-131	1.94764	Tubb6
3.89234e-131	1.98377	Oaf
2.24211e-131	1.26863	Tnfrsf14
2.59945e-132	1.71994	Grik3
9.92585e-132	2.19859	Gm4951
3.20702e-141	1.38232	Cabp2
1.5427e-148	0.987407	Iqgap2
6.50212e-132	1.9162	H2-M5
3.07163e-134	1.28493	Tmtc1
6.37538e-136	1.23005	Slc22a3
1.23123e-131	1.51802	Ccdc159
3.46576e-138	0.801621	Plekhg5
1.35898e-131	1.14381	Vsnl1
2.55581e-131	1.26618	Slc22a21
1.52477e-134	1.56287	Clip4
2.33673e-133	1.00979	Flt1
4.05928e-138	1.19505	Kctd17
4.17615e-131	1.72006	Shroom3
4.8556e-134	1.16205	AW011738
1.73809e-135	1.0612	Lrp5
1.1939e-129	2.46962	Hacd4
3.27328e-137	0.563868	Bnip2
6.40101e-136	1.05623	Kif13a
1.8036e-134	1.04833	Fmn2
3.34794e-130	1.61482	Prkar2a
4.27537e-132	1.0403	Smg6
1.146e-135	1.07095	Csgalnact1
1.78311e-132	1.40655	Flt4
1.29223e-134	1.36719	Ms4a18
5.17529e-131	0.798664	Orai3
1.45261e-129	1.78388	Cpeb1
1.14286e-130	1.13646	Dnal1
1.82094e-133	1.32437	Acsm1
1.82572e-133	1.37997	Rbms3
2.17156e-134	0.743952	Hmgcl
4.15766e-133	1.0432	Adcy8
6.19472e-130	1.55756	Pah
3.55458e-134	0.98389	Clnk
4.85672e-131	1.06872	Meiob
5.54101e-131	1.31159	Trpc3
4.07537e-130	1.18114	Rbfox3
7.48099e-129	2.26718	Met
1.67713e-135	1.23693	Tmem196
2.33662e-129	1.43514	Rab3il1
2.46669e-133	1.02408	Tbxas1
2.98064e-133	0.962384	Lefty1
6.27985e-136	0.536511	Mapre1
2.96212e-134	0.730023	Trim37
3.3309e-128	1.80764	Sparc
7.02361e-155	0.864627	Pla2r1
9.93406e-132	1.33052	Unc5b
3.23885e-134	0.923811	Ppp2r2c
3.31896e-138	0.951551	Lama3
3.08022e-127	2.49952	Havcr2
3.34181e-129	1.39202	Schip1
3.24703e-134	1.01693	4931428L18Rik
2.28669e-141	0.600347	Clec12a
9.97461e-140	1.21843	Map6
4.94336e-129	0.973415	Vps13c
1.34119e-135	0.960067	Eml6
2.9317e-131	1.26705	Tph2
4.83592e-135	0.582061	Slc18a1
9.98517e-129	1.01492	Iqch
2.09352e-127	2.19789	Scrn1
1.53892e-129	1.2282	Acsl6
3.78333e-127	3.01598	Tlr11
1.7693e-127	2.14191	Tbc1d4
9.3051e-136	0.878284	Gm281
3.63259e-130	1.28025	Vsig4
7.21257e-129	1.55304	Trank1
1.9536e-130	0.913408	Cpne9
4.23916e-157	0.533923	Myo1b
8.28842e-132	0.838594	Tor1a
3.87565e-127	1.60572	E230025N22Rik
1.85013e-129	0.771551	Dhdh
3.17568e-131	1.1529	Rhoj
2.18297e-131	0.851139	Trim62
3.59949e-127	1.67979	Rpl9-ps1
1.24712e-126	2.48973	Shroom2
4.62951e-129	1.33838	Kcnj6
2.50146e-133	1.15235	Kirrel
1.32176e-127	1.57448	Ankar
4.77656e-129	1.32796	Bcl2l14
1.81284e-128	1.17279	Tmem45a
6.97766e-127	1.89455	Mylk
4.57527e-127	1.65008	Gm8225
2.8674e-126	2.26393	Pyroxd2
7.62245e-135	1.06513	Foxd4
1.53976e-131	1.55504	Hunk
1.04804e-128	1.41209	Trip6
1.47108e-130	1.08053	Ugt1a2
6.61975e-130	0.738137	Rab43
3.52505e-129	1.20986	Pla2g5
1.63927e-126	1.1248	Cln8
1.24712e-126	1.30253	Cox6b2
1.89729e-126	1.91764	Pla2g4d
4.77722e-127	1.61429	Ccl3
7.44916e-129	1.7112	Adgrg2
1.8535e-126	1.58126	Caly
3.05207e-133	0.640417	Tmem256
3.93425e-126	1.12376	Hk2
2.48268e-127	1.6389	Dmkn
2.30796e-156	0.938261	Mill2
1.06163e-126	1.19987	Nrg2
1.44046e-131	0.836676	Tmem132b
5.79565e-131	0.518735	Thap8
1.92874e-130	0.556448	Cog7
2.38858e-129	0.838583	Fancd2
1.06304e-125	1.11291	Cd68
1.7693e-127	1.35452	Nrap
3.91341e-132	0.987532	Ldb3
2.66014e-131	0.463043	Gmeb2
9.75575e-125	2.3598	Zfp503
4.19701e-124	3.92495	Cd300e
4.67427e-129	0.721402	Tmem219
2.47745e-124	2.37785	Cxcr2
1.91436e-126	0.947904	Snx21
4.36214e-124	2.45827	Fcgr4
7.45876e-149	0.721215	Morc1
1.24166e-124	1.30852	Bcas3
1.48491e-125	1.02722	Basp1
4.54762e-129	0.791064	Slc24a2
1.20178e-127	1.14372	Ttc23l
2.71222e-125	1.30998	Rgs12
4.32573e-132	0.778897	Kcnh8
2.89807e-124	2.06292	Mkx
2.02584e-124	2.14262	Pld1
3.22958e-126	1.02773	Jazf1
2.82361e-124	2.43637	Ehf
1.35472e-125	1.49838	Cnksr2
2.25823e-123	2.56649	Cd300a
2.51693e-128	1.13612	Ism1
3.31731e-124	1.4414	Mapk13
3.79001e-129	0.99508	Grb14
1.61595e-123	2.2986	Csf1r
1.77028e-130	0.83513	Tjp2
3.13759e-129	0.711196	Iqsec2
7.52343e-123	2.27577	Slc11a1
4.81495e-123	1.88107	Micall2
2.77958e-124	1.14475	Arhgap23
3.4869e-135	0.770267	Kcp
9.68226e-123	1.5653	Etv6
1.07481e-124	1.35168	Scg5
3.08074e-127	0.850381	Syt11
3.65166e-137	0.753889	Syt2
1.21291e-122	1.71697	Cby3
2.00069e-126	0.867336	Sbno2
1.55533e-122	2.87356	Ccdc149
1.2228e-123	1.20405	Prdm6
4.26251e-124	1.22409	Xkr6
1.31633e-122	2.17264	Ednrb
4.84603e-131	1.16061	Snap91
9.80158e-128	1.09086	Filip1
1.70957e-131	0.95867	Slco1a5
1.23015e-144	0.512847	Auh
2.89835e-123	1.10066	Bcas1
4.95276e-123	1.11208	Kcnj2
1.52328e-127	0.895928	Ctnnd2
1.6187e-122	1.84475	Itpripl2
5.55474e-124	1.40744	BC067074
1.62185e-122	1.66849	Rtn1
9.2602e-126	2.30458	Cmklr1
5.03914e-130	0.791078	Stk32c
2.61134e-122	1.80713	Wnt7a
2.46261e-122	1.18636	Snx10
2.63394e-122	1.94838	Scn5a
5.82548e-122	2.39231	Ffar4
5.17727e-130	0.96922	Armc4
1.66634e-135	0.955235	Gm973
4.75541e-129	0.680192	Dnah7a
1.04475e-128	1.03264	Fbn2
3.55719e-125	0.672018	Ddi2
2.03463e-122	1.04388	Iffo1
9.2128e-124	1.00849	Slc9a3r2
2.39056e-127	0.64108	Spata2
1.42677e-122	1.22175	Dcakd
2.13758e-126	1.58962	Cyp2c37
2.63578e-123	1.28913	Lamp3
2.18595e-123	1.46919	Gm3952
4.09943e-121	1.85119	Tgm1
2.50787e-121	1.52468	Ston2
9.17422e-124	1.35045	Shank3
1.81451e-127	0.838311	Adamts7
8.38944e-124	0.869162	Mapk14
5.15985e-122	0.808451	Mki67
6.93659e-123	1.37464	Slc26a4
4.63336e-127	1.07853	Dao
1.31462e-122	1.12907	Pkd2l1
7.82464e-121	1.42013	Tusc1
2.59612e-120	3.07981	Pilra
1.04777e-126	0.693616	Prss57
2.84218e-124	1.40978	Ildr2
6.94311e-125	0.993045	Mvb12b
4.43367e-121	1.12277	Nubpl
3.57582e-120	2.824	Cttnbp2nl
1.47042e-123	0.986798	Trpm8
3.54772e-127	0.546226	Vhl
2.81298e-121	0.996081	Ctnnbl1
2.32809e-122	1.48654	Cyp4f37
1.85745e-121	0.933153	Usp32
8.09178e-127	0.957231	Grip1
5.92521e-128	1.02937	Sulf2
5.15127e-120	1.47433	Fndc3b
5.3462e-122	1.60143	Slco2a1
1.8319e-122	0.856334	Hsf2bp
2.08106e-120	1.43002	Myh10
2.09853e-120	1.93529	Adam11
2.42648e-120	1.42237	Stx1b
6.66759e-175	0.728528	Plscr2
1.41139e-122	1.03088	Myo5b
6.21169e-121	1.6531	Cd209a
4.86682e-121	1.48832	Pax2
7.82303e-123	0.93719	C7
3.53801e-122	0.890952	Dgkg
9.00508e-125	1.25535	Ebf2
1.3551e-121	0.884458	Gm3336
4.70977e-124	0.831503	Itm2b
1.23809e-125	0.768552	Ier3
6.67264e-120	1.53766	Inhbc
2.66621e-125	0.697919	Sgsm3
1.40211e-122	1.04291	Masp1
6.60129e-122	0.953441	Sh2d4a
2.33423e-121	0.886166	Rnpep
1.10372e-119	2.34993	Sycp2
5.50615e-127	0.775591	Kcnh5
1.37703e-119	1.18267	Hpn
1.21397e-128	0.66638	Srgap1
6.2652e-126	1.02343	Osbpl3
4.05535e-126	1.00472	Svep1
3.39176e-118	3.04695	Lhx8
7.05601e-123	0.907044	Sucnr1
1.36797e-120	1.02433	Chn1
2.89758e-126	0.895237	Slc39a12
4.58734e-123	0.597659	Ralgapb
1.16852e-126	0.739634	Triqk
3.79283e-120	0.708572	Sirt3
3.91707e-120	1.04366	Clvs1
1.68095e-120	0.874281	Itgb1
1.00412e-119	0.913069	Rnf11
1.51179e-118	1.36635	Trpm5
1.51648e-121	1.12046	Wdr72
6.80266e-118	1.50496	Lrcol1
1.01464e-117	1.65571	Dab2
3.66929e-127	0.595583	Tekt5
2.69129e-121	1.12856	Hmcn1
1.99355e-118	1.06673	Elmo2
6.2518e-122	1.16303	Cckbr
3.24586e-122	1.31144	Catsperb
6.16556e-120	1.37916	Slc35f3
8.28824e-120	0.899259	Mapkap1
1.12407e-118	1.13745	Itgam
7.65571e-123	0.576506	Espl1
1.13082e-124	0.571336	Acaca
1.13144e-117	1.44014	Il11
3.56806e-125	0.714498	Card14
7.11497e-122	1.19512	Jdp2
2.70524e-124	0.679925	Fzd7
1.23109e-118	1.33277	Fkbp9
8.16808e-117	1.42849	Il13ra1
5.70954e-122	1.05228	Slc35f4
3.99271e-118	1.11894	Prr5l
5.70845e-124	0.776368	Pam
4.57577e-119	1.17255	Pcdh12
1.14287e-116	1.29702	Hfe
6.71573e-117	1.86272	Pde6a
1.36434e-117	1.37053	Dapk2
8.83676e-119	1.38923	Ror2
8.86294e-117	1.88414	Glis3
3.85978e-117	1.03869	Osbpl1a
4.94512e-118	1.03938	Csad
6.36616e-116	3.79308	Zfp366
6.47823e-123	0.837845	Cd81
1.77163e-121	0.833412	Il34
9.68925e-118	1.40484	Nme8
1.87291e-120	0.69288	Ptov1
2.00846e-116	1.96098	Tmem45b
1.00566e-116	1.58874	Vstm2l
7.81859e-119	1.07976	Zan
8.70491e-126	1.23239	Pdgfrl
2.81914e-116	1.91154	Myo18b
6.78447e-117	0.869546	Prkra
5.54345e-119	0.871085	Nek6
2.12623e-116	1.76337	Aldh1a3
5.33307e-117	1.93654	Fcrls
3.56339e-116	1.64241	Slc6a3
3.2171e-118	1.08643	Loxhd1
3.07051e-115	3.09354	Mogat2
5.42221e-118	1.06402	Esam
2.09543e-130	0.998131	Slc9a9
2.04598e-118	0.882695	Chrnb2
1.84688e-115	1.33989	Nsl1
2.17478e-125	0.509702	Tuba1b
1.29573e-115	1.7388	Fam186a
1.05421e-115	1.22288	Flnb
1.29978e-133	0.696673	Gm1123
2.84554e-118	1.31089	Spp1
5.33015e-117	1.09432	Marveld1
5.62134e-117	1.21593	Btbd3
2.82965e-119	0.707151	Pbx3
4.49623e-116	1.20181	Vit
1.14741e-115	1.51528	Klhl29
1.46658e-116	1.07806	Gm20547
2.60593e-115	1.15186	Zcchc14
1.30401e-132	0.524065	Cmc1
3.16165e-119	1.10007	Pard3
1.09806e-114	0.9365	Ncapg2
1.80184e-115	1.69496	Atp1a3
3.17896e-116	1.47918	Sh3rf2
3.09583e-114	2.63489	Fpr2
8.35311e-118	0.768615	Rbms2
8.07401e-116	1.08713	Slc14a2
2.77279e-121	0.932898	Musk
3.88057e-121	0.523015	Tbc1d13
8.13758e-117	1.1325	Gldc
3.08949e-117	1.46257	Ccl4
1.45276e-114	1.46517	P2ry6
4.70391e-117	1.36369	Limch1
5.32956e-117	1.17652	Tfcp2l1
1.46403e-125	0.418035	Klf8
8.37841e-115	1.00859	Ptcd2
9.08393e-114	1.65767	Slc2a12
5.16969e-125	0.76643	Grm1
9.08147e-114	2.02095	Spire1
8.38827e-124	1.02247	Ephb2
5.1945e-115	0.82732	Tuba1c
2.09356e-113	2.48316	Naip2
5.81838e-114	2.00171	Prkar1b
9.26703e-114	1.87817	Mfsd7a
7.87198e-114	1.9347	Fhad1
4.13888e-124	0.743869	Stk32b
1.15373e-115	1.14889	Ugt1a5
2.67455e-114	1.12304	Aif1l
2.04144e-114	1.26213	Soga1
7.29325e-120	0.824193	Arhgef40
1.03088e-115	0.76959	Gpn1
4.11784e-114	1.24752	Cers1
1.43279e-113	1.85243	Rap1gap2
7.15995e-115	1.46078	Igsf5
1.23578e-113	1.00946	Tmcc1
3.53262e-115	2.13092	Gpc1
9.4294e-118	0.890149	Rptor
4.24982e-117	0.913205	Mettl24
6.56729e-113	3.02929	Srxn1
5.74492e-119	0.950129	C9
7.17939e-116	1.36811	Abcc9
1.85941e-118	0.596303	Klhl8
3.42726e-113	1.90884	Barx2
4.38267e-118	0.78954	Plod2
2.2126e-114	1.17112	Lrrk1
1.62708e-114	1.16713	Tns1
6.30065e-114	1.38609	Rph3a
3.51048e-114	0.82006	Srrd
3.30679e-118	1.20924	Slc5a11
1.72428e-118	0.621865	Acsl1
6.34019e-112	3.26079	Cadm1
2.38497e-112	1.79241	Fbln5
8.07049e-116	0.63198	Dclre1a
4.61439e-128	0.733081	Grin2c
1.99639e-112	2.19185	A4galt
2.3767e-113	1.39826	Aldh1a7
8.70062e-114	1.08181	Bahcc1
3.25848e-113	1.45877	Abat
6.5989e-115	0.663674	1700019D03Rik
2.31717e-111	3.24761	Timd4
8.89669e-113	1.45763	Stard13
3.01219e-112	1.27479	Cdx1
3.24348e-111	2.4586	Cyp2ab1
3.47521e-114	1.11991	Nkx1-2
3.89429e-113	1.33	Scamp1
3.25848e-113	1.05726	Hal
7.51387e-117	0.906304	Svop
2.261e-111	1.65575	1700029I15Rik
6.97523e-118	0.863215	Sema3d
6.80044e-112	1.83698	Nccrp1
9.34351e-112	1.78857	Fam174b
5.93132e-114	0.716589	Fhod1
1.13879e-112	0.674571	Ak5
2.23487e-114	0.595665	Dstn
8.53214e-111	2.63934	Reps2
4.91257e-131	0.607386	Arhgap6
4.2187e-116	0.981313	Kcnb2
3.21298e-114	0.708629	Zswim5
3.50365e-116	1.05215	Itgb6
2.88455e-117	1.23464	Gfral
3.25893e-111	1.09973	Dnah12
1.79941e-111	1.09661	Spire2
2.21408e-112	0.676869	Styxl1
1.07676e-110	2.27551	Slc7a14
3.92315e-112	0.823384	Arap3
1.20147e-110	2.1908	Dkk3
1.23871e-112	0.801195	Ap3s2
2.0507e-110	1.87238	Rusc2
3.93791e-111	1.58919	1700016C15Rik
7.86848e-112	1.29242	Mid2
6.00876e-113	0.614327	Cerkl
3.47794e-118	0.687178	Nr1h4
4.84101e-110	3.32569	Pparg
6.2974e-112	1.07196	Gm14221
4.04702e-110	2.97112	Col5a1
5.14129e-122	0.584289	Lmntd1
6.20751e-111	0.68942	Cep152
2.48149e-117	0.547325	Scap
2.14654e-123	0.84442	Soat2
1.92969e-114	0.587883	Arhgef11
6.21497e-111	1.06932	Chchd6
3.60955e-115	0.510286	Casp7
5.06388e-110	2.15388	Adgre1
1.02371e-120	0.642246	Egflam
7.07751e-110	1.83824	Ace2
1.547e-112	0.685503	Mfap3
4.194e-110	1.32469	Plin2
5.96144e-110	2.17835	Tgfbi
1.40339e-110	1.293	Rnf128
1.22877e-110	1.45591	C530008M17Rik
7.04575e-115	0.64712	Tmem184b
8.56795e-113	0.741546	Tnfsf13
1.47248e-109	1.69477	Emilin2
1.77325e-116	0.839178	Vtcn1
8.16861e-111	0.615755	Hat1
2.9064e-110	1.29068	Rnf17
8.18495e-116	0.863023	Fam131c
3.48186e-109	1.62973	Jup
1.88363e-111	1.24765	Slc8a3
4.81664e-115	0.871406	Tbata
2.6283e-109	1.37701	Gpr161
5.99171e-111	1.19768	Mrc2
4.17507e-110	0.964747	Npl
1.78572e-113	0.849571	Syt7
2.11899e-113	0.841041	Ccbe1
1.81131e-112	0.858044	Zfyve9
6.44687e-111	1.00503	Fads1
3.98513e-112	0.760457	Cfap43
6.32233e-112	1.11189	Slc7a11
4.03487e-110	0.874193	Adgra2
5.08277e-111	0.69275	Mapkapk3
3.86012e-109	1.02382	Skap2
1.89818e-108	2.39618	Adgre4
2.15609e-108	3.16972	Fam217b
1.71998e-115	0.889478	Asic2
1.11279e-112	0.563346	D630045J12Rik
2.20696e-110	1.03564	Trpc1
2.67425e-114	0.617618	Gpr107
2.18901e-111	1.33841	Zfp462
2.90433e-109	1.48665	Galnt16
5.45832e-108	2.52106	Mmp27
1.14732e-117	0.508039	Ttll11
7.91394e-110	1.47758	Rhcg
2.55044e-116	0.730929	Mecom
2.55908e-108	1.29132	Gap43
7.00071e-108	1.60377	Sgip1
1.44619e-107	2.38108	Serpine1
6.69181e-109	0.985432	Usp46
8.03779e-108	2.11116	Tgm5
5.70092e-109	1.27826	Cnga3
4.3435e-111	0.789581	Galc
1.5856e-108	1.32694	1700001C19Rik
3.87941e-108	1.42128	Cnnm1
1.99415e-108	1.4834	Bdkrb2
5.09359e-108	1.57782	Kcnmb1
7.62741e-108	0.957289	Gnl2
1.13611e-108	1.75766	Cdc42bpb
2.52885e-108	1.12829	Tnr
1.21998e-116	0.482667	Rad54l2
1.51406e-116	0.768972	Fstl1
1.56518e-107	1.65534	Scrt2
4.72932e-109	1.19253	Apba1
1.92409e-116	0.935956	Gpr37
9.49763e-141	0.925219	Slco3a1
1.60901e-118	0.783201	Bnc2
1.21432e-108	1.60042	Ddah1
6.91719e-109	1.13704	Ankrd29
1.75314e-111	0.823513	Adgrv1
8.57309e-110	1.13439	Cdh22
1.19915e-109	1.1336	Cdh4
6.68151e-110	0.654624	Khk
4.59341e-107	2.05072	Ldhc
1.50514e-113	0.573869	Dlgap4
2.12258e-107	1.74303	Gpc4
3.99398e-107	1.09561	1700001K19Rik
6.33937e-109	0.904973	Abr
1.14848e-107	1.79738	Tbc1d9
1.59259e-108	1.23021	Cpn1
1.36269e-107	1.25097	Lmod1
5.84682e-113	0.650615	Slk
5.06508e-107	1.78814	Aifm2
6.3763e-107	1.21917	Atp2c2
1.11795e-118	0.756145	Myrip
1.06496e-112	0.653489	Rnf166
1.45844e-110	1.18674	Metrnl
1.1649e-106	1.67579	Acsm3
1.89345e-107	0.881772	Arrb1
2.96156e-106	1.65398	Bbs5
1.27366e-108	0.962297	Efcab5
7.32372e-108	0.983642	Alk
1.10241e-109	0.966262	Pth1r
1.60934e-107	1.10097	Cacng7
6.01889e-107	0.861129	Popdc2
1.9473e-106	1.37322	Klra2
1.1081e-106	1.61088	Plxna2
6.92409e-106	1.27615	BC016579
5.55169e-107	1.01094	Lgr4
7.42901e-105	1.484	Dram1
7.18025e-110	0.916434	Gzmm
8.44806e-106	1.56261	Cacna1g
6.00391e-107	1.28574	Olfr643
1.52297e-112	0.581397	Cacna2d2
4.20377e-109	0.685116	Prtn3
1.51863e-109	0.697648	Cdc42bpa
2.71299e-106	1.1761	Palld
2.46362e-107	0.74895	Ehbp1l1
4.6897e-105	1.68179	4921539E11Rik
1.13094e-106	0.999099	Gas2
1.40129e-106	1.46438	Ankfn1
7.86672e-106	0.723744	Tln1
3.80271e-106	1.21532	Stxbp5l
1.6871e-110	0.547736	Emc3
1.57131e-106	0.914067	Slc26a9
7.97718e-106	1.17062	Ccdc180
1.91919e-107	1.03926	Cacng2
3.44342e-108	0.680733	Mecr
2.03198e-108	0.904875	Phex
4.53943e-107	0.906024	Fer
2.25725e-141	0.844932	Npas2
5.93173e-109	0.715556	Cpd
5.42121e-106	0.650357	Psmd13
6.14661e-105	1.65808	Spata3
2.42044e-105	1.00849	Celsr3
8.65128e-104	2.5986	Slc7a8
4.84597e-105	1.09621	Nsun7
5.55169e-107	0.734083	Hps4
2.91637e-104	1.73852	Tlr5
7.1122e-105	1.40346	Fap
1.26747e-106	0.640676	Wdr45b
6.57311e-104	1.67993	Tnfrsf11a
6.9556e-106	0.740191	Coq5
2.7286e-106	1.19208	Foxe3
1.61027e-106	0.972669	Slc24a1
1.08666e-106	0.847891	Slc2a5
8.32735e-104	1.76067	Dlgap2
1.00646e-103	2.74103	Prss30
3.39122e-106	1.13003	Arhgap44
4.42413e-106	1.2765	Slc6a17
9.47529e-105	1.3952	Gdnf
6.08684e-105	1.15968	Col6a4
2.12182e-103	2.02327	Tvp23a
2.18695e-106	0.718386	Ern1
1.37083e-103	1.48645	Pln
4.22976e-105	1.39438	F830045P16Rik
2.13249e-104	0.687934	Dhrs1
2.66393e-108	0.87298	Mcc
2.87938e-107	0.954014	Igfbpl1
2.87561e-111	0.759942	Cbfa2t3
1.12368e-102	3.77939	Vstm4
8.5992e-103	2.04135	D630033O11Rik
5.50176e-107	0.736271	Notch3
1.73946e-103	1.8831	Henmt1
9.50566e-104	1.12386	Tbcd
1.12584e-103	1.26944	Ckb
4.98188e-107	0.657588	Cltb
6.98135e-106	0.685874	Tada2a
1.68744e-107	0.728775	Slc4a5
2.15485e-102	2.2583	Folr1
8.02753e-110	1.37366	Tbc1d2b
1.93556e-107	0.931865	Dpy19l2
2.5877e-104	0.623235	Dctn5
3.57768e-104	1.31031	Tm4sf19
1.43215e-102	1.43149	P2rx5
2.50267e-105	0.973258	Rhbdl1
1.32537e-102	1.3244	Tcte2
7.34633e-109	1.0043	Tfap2a
6.52674e-106	0.927662	Il1rl2
4.42145e-102	2.14406	Fut2
4.99739e-102	1.10941	Abcg3
2.44741e-102	1.13893	Stx3
5.70565e-105	0.577608	Ncaph
7.24215e-106	0.911875	Rab7b
1.80666e-102	1.07301	Epm2a
6.68454e-102	1.9911	Tifab
1.83255e-108	0.712256	St3gal5
2.12536e-102	1.58275	Depdc7
3.46528e-102	0.738824	Erlin2
4.80871e-103	0.829311	Acp2
8.79496e-108	0.540555	Txndc15
2.60098e-109	0.837757	Cyp2c39
6.90657e-102	1.21016	Dusp1
1.32179e-104	1.15591	Olfr826
2.41694e-101	2.6361	Glis1
8.39237e-102	1.73541	Ttc39a
1.50981e-111	0.583414	Ptpn5
7.11969e-105	0.673045	Kcnq4
3.5069e-103	0.830302	Ltb4r2
3.13112e-106	0.429094	Gusb
1.29296e-102	1.05195	Anxa13
1.60994e-101	1.31122	Pctp
6.81482e-103	1.55589	Sirpa
3.18543e-101	1.76551	Tnnc2
1.07404e-102	0.535483	Nnt
8.29943e-103	0.749973	Pcnx
1.20356e-102	1.48964	Ptpn3
4.29413e-106	0.774429	Rab8b
2.33373e-102	1.29647	Abcc3
5.52049e-102	0.846341	Piwil2
1.16285e-110	0.538994	Racgap1
8.18391e-110	0.619103	Fam78b
7.02076e-101	1.63629	Upk1b
7.03728e-101	1.86486	Pkdcc
5.35732e-102	1.23758	Kif26a
3.72713e-106	1.07447	9230109A22Rik
7.07854e-103	0.748366	Arhgef39
1.87515e-100	1.5226	Hmox1
8.79681e-102	1.20473	Cfp
5.56581e-102	1.48461	Adora1
6.52383e-102	0.779541	Tsks
1.57875e-101	1.47262	Rnf150
8.31824e-103	0.754535	Cideb
1.62583e-101	0.862439	Lmf1
1.34644e-125	0.656884	P4ha2
3.13898e-101	0.834162	Lrrc4
2.19627e-105	0.641774	Ctu2
2.51943e-103	1.01096	Prrx1
7.25258e-101	1.02366	Cd63
2.70257e-101	0.90772	Zdhhc2
2.10422e-104	0.505735	Naa25
3.53443e-101	1.21492	Ifitm5
9.0418e-101	1.08293	Dyrk4
1.24789e-99	2.81853	1300017J02Rik
2.17097e-101	0.980084	Slc36a4
7.93129e-100	1.37098	Tmem106a
8.09838e-105	0.54018	Scaper
1.45389e-102	1.00973	Slc4a10
2.61187e-102	0.639573	Kif1c
7.1048e-104	0.724355	Tbc1d22a
6.68185e-102	0.525157	Gpx1
3.85631e-100	0.967177	Lama5
4.89154e-111	0.778108	Peli2
7.38071e-99	2.13706	Tmc2
1.62173e-99	0.892394	Cdc42ep2
9.6948e-102	0.819885	Spats1
2.46734e-99	1.74384	Klri2
5.26859e-101	1.12488	Dpep1
2.06429e-100	1.28846	Sfta2
1.38827e-100	1.14926	Tacr1
3.71374e-102	1.20275	Tnfsf14
8.17523e-107	0.973372	Ptpn13
8.01094e-99	1.00633	Ldlr
6.18197e-101	0.7281	Arhgef4
2.88952e-99	0.711775	Nop9
3.246e-103	1.10641	Tshz2
6.88223e-103	0.781568	Plcxd3
1.35608e-98	1.45448	Itih1
4.52915e-102	0.784986	Myh7b
5.93913e-98	0.845767	Sdcbp
2.0079e-98	1.45396	Muc6
1.61726e-101	0.819522	S1pr2
1.04693e-101	0.720172	Kirrel3
3.37319e-98	1.39105	Ptgdr2
2.04916e-99	0.557122	Cdc42ep4
1.59023e-102	0.878535	Sirpb1b
1.21966e-104	0.654272	Myom3
2.29477e-99	0.760146	Shq1
1.68196e-103	0.538735	Acox3
4.92591e-100	0.878974	Frem2
5.93422e-98	0.927721	Alas1
9.2835e-109	0.645395	Bmpr1a
4.59564e-103	0.660457	Nyap2
1.06653e-97	2.23627	Six3
6.46089e-101	0.600246	Bcl2l15
2.32618e-102	0.573988	Cacnb2
4.99819e-100	0.729409	Apobr
2.01815e-104	0.581992	Gck
2.28716e-99	0.812018	Kcnma1
3.90365e-98	1.27467	Fer1l6
1.78999e-98	0.954806	Rab31
2.3925e-98	1.37029	Ptpre
1.24789e-99	0.961552	Lgals2
1.70805e-101	0.466309	Lsm12
7.56241e-97	2.06208	Clstn3
2.3967e-99	1.0646	Fshr
5.36995e-107	0.815333	Hormad2
3.27625e-101	0.625219	Ppp1r12b
8.52533e-98	0.901337	3110082I17Rik
7.39526e-97	2.53744	A530064D06Rik
6.63489e-97	1.42436	Rab11fip1
2.30447e-103	0.67368	Rasgef1c
5.3714e-107	0.516541	Gja5
1.46802e-96	1.8015	Pla2g4f
1.34011e-97	1.05684	Snx22
1.35623e-96	1.90806	Hcar1
7.52985e-99	0.740594	Rcbtb2
1.49499e-98	0.752139	Eif4g3
5.20464e-97	1.32294	Elovl2
6.37208e-97	1.67398	St8sia2
2.0507e-110	0.601856	Inhba
4.15828e-98	0.664165	Ift88
1.64913e-96	1.81887	Klf5
2.935e-100	0.953089	Atp9a
4.30568e-96	2.43629	D630023F18Rik
1.43238e-96	1.31058	D630003M21Rik
1.16561e-97	0.825143	Rgs17
1.4162e-97	0.852007	Enho
6.14752e-99	0.658578	Map1s
6.10644e-98	1.27913	Zbtb7c
4.56282e-98	1.0558	Gab1
3.86985e-105	0.483945	Ccs
2.17302e-102	0.753651	Ryk
7.91035e-97	0.87896	Nfix
5.89788e-99	1.49371	Cnpy1
3.46942e-97	1.12078	Nr5a2
1.48767e-95	3.4651	Clec4d
1.84901e-96	2.06682	Rin2
7.71789e-102	0.540615	Clpb
3.90953e-97	1.404	4930438A08Rik
6.97205e-96	1.27864	Snta1
5.68621e-101	0.822876	Aspg
3.96404e-95	2.38777	Gm28845
9.56394e-96	1.08845	Ticam2
1.1366e-95	1.57794	Amph
1.88222e-100	0.714079	Hs6st2
1.02508e-97	0.633961	Ago3
6.804e-95	2.10387	Kctd19
4.0401e-96	0.763558	Abca5
6.53826e-98	0.946068	Fam184a
1.15418e-97	1.04207	Cobl
1.3837e-94	1.18569	Hpd
2.68635e-100	0.493185	Ica1l
4.61879e-97	0.984032	Isg15
4.53827e-106	0.968887	Klhl30
3.17282e-97	0.900329	Plekhh2
1.33582e-96	0.684227	E430018J23Rik
2.31187e-94	1.98138	Acvr2b
7.95673e-99	0.57496	Cul9
2.2791e-96	1.30027	Abca8a
4.38801e-95	1.12814	Gsg1
4.04588e-97	0.7142	Kank3
9.31084e-103	0.665111	Rnf216
1.12904e-96	0.746618	Anks1
1.98749e-94	1.02568	Map3k15
2.19656e-100	0.827673	Cyp2j12
5.35653e-95	0.952099	Sec14l1
2.60307e-94	1.52076	Aldh1a1
2.47376e-94	0.762756	Zswim4
1.99407e-113	0.329203	Ulk4
1.49053e-94	0.696391	Ifih1
9.73743e-95	0.868042	Gsdmd
8.53657e-95	1.20914	Nhsl2
3.85821e-100	0.909031	F2rl2
2.16878e-96	0.759974	Farp1
2.16341e-96	0.679574	Actn4
1.30259e-93	1.88164	Cbr2
1.57273e-94	1.05925	Hgfac
4.94928e-94	2.17849	Rxra
1.5338e-94	1.12413	B230217C12Rik
4.09947e-98	0.486407	Nipal3
1.73498e-96	0.821601	Nbea
7.73562e-96	0.528665	Nup85
5.62448e-108	0.574528	Banf2
2.91726e-96	1.05317	Gpr39
8.38737e-94	1.18115	Arl10
3.61955e-95	0.622433	Dnali1
2.07521e-93	1.76028	Dgki
1.17133e-98	0.653478	Ndst3
3.79166e-94	1.44726	Wt1
9.25333e-94	1.54312	Srrm3
6.09556e-101	0.537811	Gpr156
3.93007e-96	0.83509	Card10
1.18832e-94	0.784902	Itm2c
1.2289e-100	0.559308	Rims2
3.19166e-93	1.59985	Jph3
3.77443e-100	0.653627	Pld5
2.12392e-94	0.977312	Parp12
4.13506e-93	1.2409	Clec2l
1.00257e-95	0.599885	Ifngr2
5.14313e-93	1.40906	Kbtbd12
8.45492e-94	1.17452	Ccdc36
1.10026e-100	0.833631	Tshz3
1.86745e-92	1.08165	Fam227b
1.48672e-95	0.903153	Tead1
4.98642e-97	0.906966	Gm572
2.33906e-92	2.10331	Wdfy3
6.61169e-93	1.07857	Tmprss7
3.25171e-94	0.636801	Hyal1
1.00732e-92	1.47438	Cd300lf
1.86391e-98	0.803309	Olfr825
6.58261e-98	0.507521	Npc2
2.81362e-93	1.30473	Sned1
7.58853e-94	0.548119	Ndufs2
7.11921e-98	0.729097	Col4a6
1.18985e-95	0.595094	Dok1
7.19953e-94	0.773051	Rgl1
3.95488e-92	1.3459	Bcam
1.52113e-97	0.429695	Kat8
6.0043e-96	0.768219	Mei4
5.9343e-92	1.41191	Lima1
2.08167e-104	0.500142	Ngef
3.56034e-99	0.574545	Podn
4.92362e-96	0.957908	Scn10a
7.79796e-95	0.692447	Vps9d1
7.02782e-92	1.4736	Gjc2
5.34377e-93	0.820233	Mmel1
2.88579e-92	0.875879	Mapkapk2
1.70653e-92	1.00972	Actl10
1.684e-99	0.53397	Ppt2
7.15358e-94	0.685882	Trafd1
1.6738e-94	0.793757	Ldb2
1.24861e-95	0.827683	Ddr2
5.73457e-94	0.702377	Dixdc1
1.24226e-100	0.790712	Fndc5
7.03637e-91	3.69666	Serpina11
2.16381e-93	0.598019	Foxk2
3.72548e-95	1.10961	Gucy2d
1.93425e-91	1.36106	Cadm3
1.1036e-91	0.785456	Slc31a2
1.69383e-94	0.949898	Gcgr
3.04161e-91	1.40972	Rnd3
1.61533e-93	0.651811	Dock6
5.70926e-91	1.35356	Olfr111
6.97106e-92	0.850331	Wnk4
1.72633e-91	0.921884	Lair1
1.32653e-91	1.33638	Pkhd1l1
2.85965e-94	0.576998	Rac1
2.44311e-91	1.15192	Lvrn
4.48928e-94	0.723672	Veph1
6.10035e-92	1.16693	Palmd
2.2545e-91	0.932675	Notch2
1.34141e-93	0.461096	Vapb
4.05122e-90	4.00764	Slc40a1
2.18816e-92	0.902793	Dcdc2a
9.11803e-91	1.01956	Bcar1
1.99624e-90	1.75726	Syt14
1.63679e-91	0.778655	Rmdn2
3.45604e-91	1.00104	Slc1a7
7.3666e-92	0.62044	Anxa7
2.61564e-98	0.456095	Ccdc87
1.35076e-90	1.47514	Pvalb
1.29101e-91	0.538975	Pigk
3.37838e-92	0.604008	Sord
2.62229e-92	0.695725	Palm
1.29452e-92	0.776752	Podxl
2.7537e-95	0.606746	Btbd9
1.21095e-89	1.9878	Nqo1
4.32768e-93	0.654221	Elovl1
1.46165e-91	0.914206	Scube3
7.33659e-94	0.894145	F930017D23Rik
3.33777e-96	1.0147	Atp8b4
2.84756e-91	1.00423	Ttc39c
8.47093e-91	0.988638	Scnn1g
1.10579e-92	0.923828	Lypd6
7.58249e-90	1.42328	C6
8.27776e-92	0.760001	Psmg3
7.69202e-97	1.04564	Gcnt4
3.02918e-92	0.67333	Sin3b
7.71972e-91	1.08655	Opn5
1.26228e-99	0.647695	Moxd1
4.53851e-89	2.43971	Pkp1
1.22259e-92	0.593534	Vwa3b
1.15685e-92	0.850169	Ugt1a1
1.03663e-90	0.985634	Cela1
1.40019e-91	0.719568	Tspan3
3.44296e-95	1.48072	Klrg1
1.84155e-95	0.727013	F13a1
8.42398e-90	0.837539	St3gal3
2.20666e-90	0.844141	Necab3
7.23733e-89	1.84143	Tnfsf15
9.27599e-89	2.18503	Tex33
9.81674e-89	2.40143	Slc22a4
5.33444e-89	1.50038	Prss42
1.0876e-90	0.617574	Dlgap3
6.5536e-93	0.378736	Psmb7
3.77204e-90	0.780707	Atxn10
1.21593e-89	0.849999	1190005I06Rik
1.86933e-89	1.04939	Ptch2
1.31745e-92	0.483211	Car5a
3.3498e-89	0.855932	Svil
7.65072e-90	0.572148	Tmem14c
3.5905e-89	1.45244	Tfec
4.58844e-89	0.956866	Slc7a15
4.11172e-95	0.874818	Drc1
3.27838e-89	1.00319	Atp10b
8.43527e-89	1.07761	1700011L22Rik
3.80749e-90	0.963646	Cd248
1.10284e-89	0.845263	Grin1
2.16439e-88	1.32472	Prodh2
1.49371e-90	0.951106	Dcxr
3.00988e-88	0.822342	Cd302
1.5919e-90	0.682036	Poll
8.5454e-89	1.13299	Il15
1.15023e-88	0.793073	Cacna1c
3.81585e-93	0.770566	2200002J24Rik
1.78109e-87	3.11389	Ptgs1
2.06398e-87	2.06701	Adam8
3.14565e-91	0.602244	Vps37c
1.73749e-88	1.10364	Cd200r1
4.96715e-90	0.480902	Stx17
5.2203e-91	0.55742	Gnb1
1.86553e-88	1.08717	Retn
1.39372e-87	1.82505	Ranbp3l
1.56382e-92	0.773196	Npffr2
1.03311e-98	0.507057	Pde6c
2.94169e-88	0.590979	Rrbp1
3.82288e-90	0.737254	Dpp6
1.76872e-90	0.3996	Paox
4.27272e-87	1.88086	Trim47
7.90024e-95	0.432168	Iqgap3
4.31235e-90	0.933227	Naalad2
3.87897e-90	1.01209	Lmx1a
2.50948e-87	1.61303	Gata4
4.77517e-87	1.82293	Kif6
1.49278e-87	1.50495	Dclk3
4.39997e-89	0.597862	Ube2q2
4.87015e-89	0.695309	Ccdc122
3.08881e-87	1.22044	Catip
2.6791e-87	0.784537	Adcy4
1.32196e-93	0.364237	Slc9a5
1.27289e-88	0.701895	Pawr
1.53665e-87	0.778148	Thegl
4.9917e-88	2.36216	Zbtb16
1.46887e-87	1.10484	S100a4
1.79148e-88	1.16913	Trim54
4.01416e-89	0.792666	Sema3f
1.16569e-87	0.678788	Samm50
6.02959e-88	0.851135	Pla2g4e
4.96783e-91	0.734556	Vash2
2.19864e-86	2.23431	Tlx1
9.37293e-95	0.481023	Atf6
5.86458e-90	0.780965	Pdzph1
3.46729e-98	0.517354	Tns4
1.42503e-86	1.63145	Igsf21
2.78802e-88	0.957782	Sybu
3.0044e-86	2.04651	Dst
7.4646e-87	1.40598	Slc22a23
3.34922e-86	1.65821	Fcgrt
6.82634e-89	0.768424	Lhfpl3
4.48866e-87	0.632383	Mtmr10
1.53927e-89	0.537981	St6galnac6
2.62611e-86	1.2043	Trf
9.44669e-90	0.601923	Loxl3
2.82096e-86	0.954371	Adipor1
3.64966e-93	0.819996	2310057J18Rik
1.39877e-90	0.63839	Nos2
3.26183e-86	0.853049	Creg1
1.78311e-88	1.06272	Plscr4
7.28509e-87	0.999195	Scd3
1.00365e-88	0.425861	Zfp451
2.28896e-86	0.905101	Mknk1
1.6171e-87	0.581147	Ptrh2
1.30544e-91	0.711167	Gprc5b
1.59377e-86	1.07569	Tmc5
1.44186e-86	0.715589	Ampd3
3.93544e-88	0.706741	Magi2
6.98329e-86	1.17421	6430548M08Rik
1.109e-86	0.623074	Dera
1.91719e-91	0.463775	F11r
5.52406e-87	0.967621	Rnf149
1.77363e-86	0.954731	Sez6l
6.82942e-88	0.73646	Sbf2
2.29374e-93	0.354784	Zfp282
7.45715e-88	0.486341	Ankzf1
5.29896e-86	1.45402	Myo1f
8.21143e-92	0.419496	Abcf1
3.5499e-86	1.21321	Tox3
1.9256e-87	0.719505	Cpeb3
1.76306e-85	2.41666	Pla2g7
4.32328e-86	0.680563	Adprh
1.03443e-85	1.67438	Serpina9
3.50147e-85	1.9446	Bend6
2.5044e-86	1.1069	Gnb3
6.18552e-89	0.593801	Socs7
1.84202e-100	0.36432	Spata9
2.67735e-85	1.44605	Ccdc3
3.14255e-85	1.46112	Fabp12
2.92707e-85	0.80876	Zfand4
2.08366e-85	1.16143	I830077J02Rik
9.31069e-85	1.56108	Olfr110
1.71345e-86	0.756939	Zfp202
8.38471e-86	0.917983	Col11a2
5.61471e-85	1.6194	Msmb
1.23707e-85	1.26998	Arhgap28
1.21917e-89	0.371679	Zfp839
2.17794e-85	0.816721	Cit
3.30769e-86	1.08751	Cndp1
3.58687e-88	0.489142	Dek
1.16679e-89	0.417147	Ift122
7.90578e-85	0.974449	Smim3
2.70596e-86	1.16454	Adgrl4
2.58934e-84	2.18065	Naip5
1.35348e-88	0.756437	Myh14
1.02535e-86	0.535944	Utp20
2.06235e-88	0.3998	Tfip11
3.48581e-90	0.502426	Tmem18
9.08912e-88	0.45023	Rbfa
1.10463e-85	0.700278	Gm12353
1.52833e-85	0.981888	Aunip
9.0295e-86	0.760548	Tbc1d24
1.1689e-84	0.877524	Lag3
2.54292e-87	0.585548	Arhgap39
2.04534e-84	1.13331	Impg2
2.04457e-84	1.47775	Gm15448
3.1903e-84	1.27287	Pknox2
3.80256e-85	0.722596	Atg7
1.07117e-95	0.344824	Ccdc85c
8.84056e-91	0.516024	Kif1b
6.59023e-85	0.65223	Bet1l
4.65387e-84	1.05257	Svip
9.25158e-84	1.45096	Ankrd33
2.17847e-83	3.50397	Cd300lb
1.34861e-85	0.64599	Fubp3
6.63919e-84	1.25619	Csnk1e
2.95965e-85	0.593686	Rbpms2
3.8984e-86	0.556719	Usp47
1.13913e-87	0.433498	Man1b1
2.38829e-84	0.955957	Mink1
6.18917e-84	0.788075	Ppp1r42
7.94476e-85	0.803796	Pcp4l1
3.91754e-83	1.57758	Acvr1
5.23321e-87	0.603508	Pbx1
6.11066e-89	0.469125	Tmem116
2.64535e-89	0.33064	Meaf6
2.7491e-85	0.645905	Smyd5
1.48812e-85	0.751042	Il1r2
2.21832e-83	0.945626	Meikin
9.89793e-91	0.738635	Cyp26a1
2.52411e-86	1.20161	Cacng4
1.832e-85	0.524002	Tmem63a
7.96109e-83	2.01886	Sncaip
9.31532e-87	0.8222	Sema3c
9.58381e-83	2.12922	Slc25a31
5.06702e-83	1.59009	Tfdp1
1.21802e-84	1.20877	Skint8
1.68854e-83	1.02266	Slit3
6.0193e-85	1.28278	Rbm46
5.87536e-86	0.508487	Tnip2
7.24697e-89	0.538684	Nuak2
8.668e-86	0.500986	Zswim7
1.44965e-82	1.75593	Klri1
6.48839e-84	0.595931	Zbtb26
9.22632e-85	0.883009	Ttn
5.66433e-85	0.536237	Myo1h
1.3572e-82	1.95563	Aqp9
4.55484e-94	0.646351	Pde11a
1.22271e-85	0.816015	St18
3.50105e-84	0.853275	Itga2b
2.10862e-82	1.51231	Phf11d
4.76699e-88	0.54384	Prrt1
7.67854e-88	0.582966	Sult1c1
9.4027e-83	0.697545	Elac1
1.26537e-83	1.02456	Stra6l
5.74747e-82	1.54459	Lrp1
3.4419e-85	0.507224	Mettl7a1
1.00403e-82	0.743173	Slc36a2
9.20832e-84	0.688696	Ghr
6.79498e-84	0.547405	Gm27021
5.91309e-84	0.520643	Golga4
6.53218e-83	0.510993	Nckap1
5.57795e-82	1.10397	Atp1a4
8.18289e-87	0.402155	Eif6
2.31649e-83	0.667162	Slc9a1
1.52195e-81	1.89008	Lepr
8.50764e-86	0.461136	Kif17
8.77737e-82	1.22975	Chrm1
1.47912e-83	1.56458	Mical2
1.48055e-84	1.09167	Plin1
2.43411e-81	2.39927	Scube2
3.99393e-83	0.73609	Rnf130
2.55105e-84	0.726292	Tex26
1.88762e-83	0.723674	Myom1
7.19354e-82	0.713141	Tpx2
2.05136e-81	1.12739	Efcab8
3.13137e-82	0.966419	Tll2
5.6182e-82	1.11019	Frem1
2.56224e-82	1.01492	Megf6
2.99569e-83	0.649895	Gnaz
7.45025e-88	0.661462	Msh4
8.96826e-83	0.91921	Arhgef26
5.02919e-82	1.00333	Ptgir
3.22467e-81	0.87173	Pi4k2b
2.87356e-83	0.615609	Chuk
1.01728e-83	0.82576	Spag17
2.15217e-81	1.27673	Gad2
7.39536e-82	1.01325	Spi1
4.13655e-86	0.410113	Rab35
5.7227e-81	0.793983	Tmem156
9.61036e-81	1.55355	Prr15l
7.5077e-81	1.61111	Casr
1.12441e-84	0.673675	Rspo2
1.2908e-82	0.806129	Vstm2a
1.35746e-82	0.949009	Piezo2
2.40353e-81	0.763373	Shc4
3.62459e-82	1.09144	Fhl1
2.23268e-80	2.62004	Ccr3
1.09598e-84	0.506686	Celf5
3.60366e-83	1.00526	Il22ra1
1.00758e-81	0.901321	Cryba4
5.57975e-81	0.987043	Uhrf1bp1
3.72944e-81	0.874604	Dnmbp
1.40188e-80	1.35472	Il1a
5.63627e-89	0.393969	Dna2
3.96356e-80	1.43306	Kcnd1
4.02799e-80	1.96025	C130050O18Rik
4.84094e-83	0.463295	Ttc19
9.45525e-83	0.872041	Caps2
3.28706e-81	0.609685	Slc29a1
1.18073e-80	0.755408	Kif3b
1.3974e-83	0.353201	Rbm19
4.4697e-81	0.590728	Atad5
1.80405e-80	1.21944	Kcnu1
1.0989e-79	1.38004	Wnt11
8.49981e-80	1.37615	Rgs6
1.74144e-81	0.476688	Cluh
6.29248e-80	1.01904	Alox8
2.02129e-80	0.698323	Nynrin
1.35146e-80	0.514254	Zfp655
1.78631e-81	0.540722	Oaz2
3.81479e-79	2.0527	Daam2
9.77862e-84	0.608331	Npr2
8.98106e-80	1.03173	Agrn
6.49184e-79	1.1365	Slc16a10
2.03825e-79	0.831244	Slc35f6
5.22072e-79	1.44807	Adap2
3.37214e-82	0.488233	Pnkp
[truncated: 2,105 more rows]
