# Supplementary material for: scFFPE-ATAC enables high-throughput single cell chromatin accessibility profiling in formalin-fixed paraffin-embedded samples
Source: Nat Commun. 2025 Nov 14;16:10022. doi: 10.1038/s41467-025-66170-4 (PMC12618699; doi:10.1038/s41467-025-66170-4)
Supplement: Supplementary file 7 — Supplementary Table 6 [file 41467_2025_66170_MOESM7_ESM.xlsx]

## Sheet: T cell
	peaks	Pvl_Tcell	FC_Tcell	FDR_Tcell	SYMBOL	distanceToTSS	annotation
1	chr1:4495938-4496939	0.00143511	2.4245	0.00853741	Sox17	0	Promoter (<=1kb)
2	chr1:4747923-4748924	0.00643395	2.29491	0.0250009	Mrpl15	36768	Distal Intergenic
3	chr1:6251048-6252049	0.0109582	1.94125	0.036787	Rb1cc1	953	Promoter (<=1kb)
4	chr1:6453939-6454940	0.000969508	2.5926	0.00646826	St18	-32291	Distal Intergenic
5	chr1:7095535-7096536	0.0139749	1.6707	0.0438291	Pcmtd1	6369	Intron (ENSMUST00000061280.16/319263, intron 1 of 5)
6	chr1:7414009-7415010	0.00427677	3.28083	0.0186211	Pcmtd1	253452	Distal Intergenic
7	chr1:7454659-7455660	3.98695e-06	2.43115	0.000182996	Pcmtd1	294102	Distal Intergenic
8	chr1:7595963-7596964	0.00514358	4.32852	0.0212879	Pcmtd1	435406	Distal Intergenic
9	chr1:7955211-7956212	0.00726046	3.03524	0.0272703	Sntg1	514267	Distal Intergenic
10	chr1:8683200-8684201	0.00961511	1.58148	0.0334585	Sntg1	119742	Intron (ENSMUST00000132064.7/71096, intron 5 of 19)
11	chr1:9005182-9006183	0.00404811	1.3602	0.017888	Sntg1	-201239	Intron (ENSMUST00000132064.7/71096, intron 2 of 19)
12	chr1:9882852-9883853	2.82477e-05	5.01802	0.00060805	Sgk3	0	Promoter (<=1kb)
13	chr1:11097382-11098383	0.00154442	4.04403	0.00900354	Prex2	-147	Promoter (<=1kb)
14	chr1:11229102-11230103	0.00770301	2.27763	0.0284761	Prex2	-27964	Intron (ENSMUST00000027056.11/109294, intron 34 of 39)
15	chr1:13231193-13232194	0.0121571	1.89395	0.0396268	Ncoa2	67528	Intron (ENSMUST00000081713.10/17978, intron 2 of 21)
16	chr1:13267092-13268093	7.35962e-05	1.4835	0.00111508	Ncoa2	31629	Intron (ENSMUST00000081713.10/17978, intron 2 of 21)
17	chr1:13294447-13295448	1.07118e-06	3.0252	8.62073e-05	Ncoa2	4274	Intron (ENSMUST00000081713.10/17978, intron 1 of 21)
18	chr1:13301117-13302118	0.00256884	1.60625	0.0128793	Ncoa2	-1395	Promoter (1-2kb)
19	chr1:13311487-13312488	2.63448e-05	2.43791	0.000580778	Ncoa2	-11765	Intron (ENSMUST00000081713.10/17978, intron 1 of 21)
20	chr1:13521229-13522230	0.0069313	2.10707	0.0263676	Tram1	57568	Distal Intergenic
21	chr1:13531195-13532196	0.00699837	1.7337	0.0265583	Tram1	47602	Distal Intergenic
22	chr1:13559061-13560062	7.10704e-05	1.63603	0.00109059	Tram1	19736	Distal Intergenic
23	chr1:15850422-15851423	0.00843366	2.22428	0.0304135	Sbspon	41299	Distal Intergenic
24	chr1:16177352-16178353	7.52975e-08	3.64994	2.29679e-05	Rdh10	46850	Distal Intergenic
25	chr1:16233417-16234418	0.000533202	2.56359	0.00423875	Rdh10	102915	Intron (ENSMUST00000186343.1/ENSMUST00000186343.1, intron 1 of 2)
26	chr1:16616112-16617113	0.000571059	2.25231	0.00444955	Ube2w	2146	Promoter (2-3kb)
27	chr1:16641826-16642827	0.00147029	1.47199	0.00868179	Eloc	5212	3' UTR
28	chr1:20824723-20825724	0.000460381	3.9964	0.00382703	Mcm3	-4411	Distal Intergenic
29	chr1:20912260-20913261	0.000553586	2.62477	0.00435047	Paqr8	-4579	Intron (ENSMUST00000189400.6/74229, intron 1 of 2)
30	chr1:21028847-21029848	1.19888e-05	3.6342	0.000351332	Tram2	13808	Intron (ENSMUST00000037998.5/170829, intron 2 of 10)
31	chr1:21051841-21052842	0.0077802	3.13536	0.0286799	Tram2	-8185	Intron (ENSMUST00000037998.5/170829, intron 1 of 10)
32	chr1:21275879-21276880	0.00735677	3.09647	0.0275271	Gm4956	21247	Distal Intergenic
33	chr1:21303823-21304824	0.000985246	4.91997	0.00654493	Gm4956	-5511	Distal Intergenic
34	chr1:21343995-21344996	0.00129519	1.78025	0.0079262	Khdc1a	-4645	Distal Intergenic
35	chr1:21372526-21373527	0.013262	3.76024	0.0421922	Khdc1c	4195	Exon (ENSMUST00000142979.1/ENSMUST00000142979.1, exon 1 of 3)
36	chr1:21780497-21781498	0.00120014	3.49853	0.00751145	Kcnq5	74404	Intron (ENSMUST00000029667.12/226922, intron 1 of 13)
37	chr1:21895764-21896765	0.00464876	2.05616	0.0197877	Kcnq5	-39862	Intron (ENSMUST00000029667.12/226922, intron 1 of 13)
38	chr1:23271770-23272771	0.0153693	2.057	0.0469737	Mir30a	0	Promoter (<=1kb)
39	chr1:23882403-23883404	7.37468e-06	3.95073	0.000263855	Smap1	8590	Intron (ENSMUST00000149737.7/98366, intron 2 of 10)
40	chr1:26345442-26346443	0.00682249	2.21521	0.0260653	4931408C20Rik	341017	Distal Intergenic
41	chr1:26687564-26688565	0.00332079	1.37088	0.0155193	4931408C20Rik	-104	Promoter (<=1kb)
42	chr1:26686528-26687529	0.00012396	1.7735	0.00157591	4931408C20Rik	0	Promoter (<=1kb)
43	chr1:27338647-27339648	0.00107013	3.89948	0.00692843	Gm5524	-544398	Distal Intergenic
44	chr1:27679197-27680198	0.00664294	1.95464	0.0255672	Gm5524	-203848	Distal Intergenic
45	chr1:28149977-28150978	0.000440034	2.65998	0.00371394	Gm5524	265931	Distal Intergenic
46	chr1:28622695-28623696	0.00360831	2.99699	0.0164653	Gm597	156556	Distal Intergenic
47	chr1:29475969-29476970	0.0017874	2.94489	0.00997802	Mir6342	54481	Distal Intergenic
48	chr1:30838945-30839946	0.00414905	2.59259	0.0182035	Phf3	23124	Intron (ENSMUST00000186733.6/213109, intron 2 of 15)
49	chr1:30920503-30921504	0.00755994	2.28621	0.0280761	Gm13363	22800	Distal Intergenic
50	chr1:31554160-31555161	0.00359772	3.06774	0.0164285	Dnaaf6	331322	Distal Intergenic
51	chr1:33739025-33740026	0.0136093	1.0955	0.0429878	Rab23	888	Promoter (<=1kb)
52	chr1:33883089-33884090	0.00615066	1.09068	0.0241991	Bend6	0	Promoter (<=1kb)
53	chr1:33898487-33899488	0.00487438	1.99359	0.02046	Bend6	8280	Intron (ENSMUST00000115161.7/320705, intron 1 of 5)
54	chr1:33942357-33943358	5.37766e-08	1.85947	1.90378e-05	Dst	34132	Intron (ENSMUST00000183034.4/13518, intron 2 of 102)
55	chr1:34187271-34188272	0.000793771	2.60628	0.00561743	Dst	26941	Exon (ENSMUST00000183034.4/13518, exon 39 of 103)
56	chr1:34602037-34603038	0.00366426	1.05965	0.0166513	Amer3	22380	Distal Intergenic
57	chr1:34801199-34802200	7.77413e-05	1.47729	0.00115645	Arhgef4	0	Promoter (<=1kb)
58	chr1:34831053-34832054	3.39686e-05	3.3866	0.000678792	Fam168b	10910	Intron (ENSMUST00000167518.7/214469, intron 2 of 7)
59	chr1:35708904-35709905	0.00357972	2.84865	0.0163734	Hs6st1	-358495	Distal Intergenic
60	chr1:35934741-35935742	0.00210666	2.29858	0.0112116	Hs6st1	-132658	Distal Intergenic
61	chr1:35936205-35937206	0.00519813	5.88717	0.0214452	Hs6st1	-131194	Distal Intergenic
62	chr1:35971243-35972244	1.16218e-06	3.08468	8.96044e-05	Hs6st1	-96156	Distal Intergenic
63	chr1:35983000-35984001	7.82966e-06	7.25866	0.000271317	Hs6st1	-84399	Intron (ENSMUST00000192572.1/ENSMUST00000192572.1, intron 2 of 2)
64	chr1:36024658-36025659	1.34354e-07	5.96042	2.90683e-05	Hs6st1	-42741	Distal Intergenic
65	chr1:36149090-36150091	5.11762e-05	2.6969	0.000884703	Uggt1	433	Promoter (<=1kb)
66	chr1:36159925-36160926	1.87969e-05	4.2715	0.000467467	Uggt1	4033	3' UTR
67	chr1:36260201-36261202	0.000576612	2.28537	0.00447988	Neurl3	12233	Distal Intergenic
68	chr1:36263813-36264814	2.22588e-05	1.07999	0.000520795	Neurl3	8621	3' UTR
69	chr1:36276957-36277958	0.000177697	1.16961	0.00200596	Neurl3	-2278	Promoter (2-3kb)
70	chr1:36294144-36295145	0.0011456	1.48326	0.00726407	Arid5a	-12588	Distal Intergenic
71	chr1:36296231-36297232	0.0125287	1.04756	0.0405202	Arid5a	-10501	Distal Intergenic
72	chr1:36309302-36310303	0.00330736	1.00762	0.0154713	Arid5a	1523	Promoter (1-2kb)
73	chr1:36722882-36723883	0.00071007	5.3761	0.00519191	4933424G06Rik	8344	Exon (ENSMUST00000192873.2/71166, exon 3 of 5)
74	chr1:36761289-36762290	9.66952e-11	8.18958	1.15935e-06	Zap70	0	Promoter (<=1kb)
75	chr1:36766539-36767540	0.000431267	1.75278	0.0036655	Zap70	0	Promoter (<=1kb)
76	chr1:36784347-36785348	0.000405443	1.50493	0.00351551	Zap70	5363	Distal Intergenic
77	chr1:36806845-36807846	0.000544865	3.57294	0.00430281	Tmem131	2690	Promoter (2-3kb)
78	chr1:36903748-36904749	0.000308019	1.99324	0.00290616	Tmem131	34778	Intron (ENSMUST00000027290.11/56030, intron 1 of 40)
79	chr1:36911271-36912272	0.00137802	1.80735	0.0082924	Tmem131	27255	Intron (ENSMUST00000027290.11/56030, intron 1 of 40)
80	chr1:36927436-36928437	0.00328266	3.28915	0.0153837	Tmem131	11090	Intron (ENSMUST00000027290.11/56030, intron 1 of 40)
81	chr1:37022413-37023414	0.00418426	2.74144	0.0183155	Vwa3b	-3182	Distal Intergenic
82	chr1:37030349-37031350	4.20156e-05	2.33179	0.000779159	Vwa3b	965	Promoter (<=1kb)
83	chr1:37168444-37169445	1.91945e-06	5.07289	0.000118958	Vwa3b	14595	Intron (ENSMUST00000238425.1/70853, intron 22 of 28)
84	chr1:37286348-37287349	0.00755423	6.09354	0.0280616	Inpp4a	-12516	Distal Intergenic
85	chr1:37327042-37328043	5.01632e-06	4.1659	0.000210051	Inpp4a	26734	Intron (ENSMUST00000146676.1/269180, intron 1 of 1)
86	chr1:37478091-37479092	5.33708e-05	1.8545	0.000910119	4930594C11Rik	9513	Intron (ENSMUST00000042161.14/269181, intron 4 of 14)
87	chr1:37529674-37530675	0.00350995	5.58051	0.0161467	Mgat4a	5560	Intron (ENSMUST00000042161.14/269181, intron 1 of 14)
88	chr1:37543940-37544941	0.0029807	2.70202	0.014334	Mgat4a	-2924	Promoter (2-3kb)
89	chr1:37614521-37615522	7.57004e-05	2.19471	0.00113485	Cracdl	9720	Exon (ENSMUST00000160659.1/ENSMUST00000160659.1, exon 2 of 2)
90	chr1:37696647-37697648	0.00103737	6.22794	0.00678541	Cracdl	22147	Exon (ENSMUST00000192480.1/ENSMUST00000192480.1, exon 1 of 1)
91	chr1:38030012-38031013	0.0126088	1.88146	0.04072	Eif5b	-10778	Intron (ENSMUST00000027252.7/226982, intron 6 of 23)
92	chr1:38394997-38395998	0.000113891	3.5541	0.00148847	Aff3	-197554	Intron (ENSMUST00000095027.8/16764, intron 5 of 21)
93	chr1:38693831-38694832	0.0106205	1.18506	0.0359949	Aff3	-28876	Distal Intergenic
94	chr1:38883534-38884535	0.000151912	4.57071	0.00180913	Chst10	-11774	5' UTR
95	chr1:38885647-38886648	0.0133358	1.89061	0.0423596	Chst10	11338	Intron (ENSMUST00000195309.1/ENSMUST00000195309.1, intron 1 of 1)
96	chr1:39010398-39011399	0.00018664	3.01441	0.00207329	Pdcl3	15238	Distal Intergenic
97	chr1:39024903-39025904	0.000156578	3.93436	0.00184568	Pdcl3	29743	Distal Intergenic
98	chr1:39046357-39047358	0.000395363	2.64248	0.00345434	Pdcl3	51197	Distal Intergenic
99	chr1:39089480-39090481	0.000251431	3.70661	0.00252683	Pdcl3	94320	Distal Intergenic
100	chr1:39090844-39091845	0.0002303	5.35609	0.00238221	Mir6349	95147	Distal Intergenic
101	chr1:39096430-39097431	3.24829e-06	5.6228	0.000162201	Mir6349	89561	Distal Intergenic
102	chr1:39101806-39102807	1.02276e-06	4.13658	8.43759e-05	Mir6349	84185	Distal Intergenic
103	chr1:39104932-39105933	1.7813e-06	3.41246	0.000114143	Mir6349	81059	Distal Intergenic
104	chr1:39122884-39123885	0.000509286	5.41526	0.0041012	Mir6349	63107	Distal Intergenic
105	chr1:39185382-39186383	0.00602735	2.97448	0.0238656	Mir6349	609	Promoter (<=1kb)
106	chr1:39192015-39193016	0.000108664	4.07365	0.00144353	Npas2	-715	Promoter (<=1kb)
107	chr1:39193644-39194645	0.00613201	4.03127	0.0241495	Npas2	0	Promoter (<=1kb)
108	chr1:39196394-39197395	0.000154076	3.20317	0.00182686	Npas2	2182	Promoter (2-3kb)
109	chr1:39204713-39205714	2.65782e-05	5.56481	0.000583976	Npas2	10501	Intron (ENSMUST00000173050.7/18143, intron 1 of 2)
110	chr1:39206589-39207590	7.57332e-05	3.40579	0.00113519	Npas2	12377	Intron (ENSMUST00000173050.7/18143, intron 1 of 2)
111	chr1:39280657-39281658	0.000182951	4.37731	0.00204711	Npas2	-59897	Intron (ENSMUST00000173050.7/18143, intron 2 of 2)
112	chr1:39455241-39456242	0.000306362	3.53223	0.00289558	Tbc1d8	22419	Intron (ENSMUST00000054462.10/54610, intron 1 of 19)
113	chr1:39555435-39556436	4.24753e-05	4.11682	0.000784455	Rnf149	2321	Promoter (2-3kb)
114	chr1:39558689-39559690	0.00334258	2.15378	0.0155934	Rnf149	0	Promoter (<=1kb)
115	chr1:39685533-39686534	0.000152115	1.68519	0.00181115	Rfx8	5337	Exon (ENSMUST00000151913.2/619289, exon 8 of 15)
116	chr1:39713619-39714620	3.75472e-05	1.84206	0.000725062	Rfx8	6377	Intron (ENSMUST00000151913.2/619289, intron 2 of 14)
117	chr1:39746230-39747231	4.34657e-08	3.97289	1.71806e-05	Rfx8	-25233	Distal Intergenic
118	chr1:39749372-39750373	2.61846e-05	4.54357	0.000578765	Rfx8	-28375	Distal Intergenic
119	chr1:39760820-39761821	0.00043822	2.21417	0.00370504	Rfx8	-39823	Distal Intergenic
120	chr1:39841924-39842925	0.000299877	1.70884	0.00285335	1700066B17Rik	2774	Promoter (2-3kb)
121	chr1:39842982-39843983	3.38282e-06	3.12112	0.000166302	1700066B17Rik	1716	Promoter (1-2kb)
122	chr1:39867793-39868794	0.0145006	2.8082	0.0450489	1700066B17Rik	-20459	Distal Intergenic
123	chr1:39917516-39918517	1.70603e-06	2.06343	0.00011164	Map4k4	16286	Intron (ENSMUST00000163854.8/26921, intron 2 of 30)
124	chr1:39922334-39923335	0.000190955	1.05565	0.00210561	Map4k4	21104	Intron (ENSMUST00000163854.8/26921, intron 2 of 30)
125	chr1:39941287-39942288	0.00065039	2.54842	0.00486962	Map4k4	-21867	Intron (ENSMUST00000163854.8/26921, intron 2 of 30)
126	chr1:39944081-39945082	0.00377709	1.2997	0.0170108	Map4k4	-19073	Intron (ENSMUST00000163854.8/26921, intron 2 of 30)
127	chr1:39954351-39955352	0.00799665	4.08209	0.0292618	Map4k4	-8803	Intron (ENSMUST00000163854.8/26921, intron 2 of 30)
128	chr1:39959864-39960865	0.000133166	2.74531	0.00165559	Map4k4	-3290	Intron (ENSMUST00000163854.8/26921, intron 2 of 30)
129	chr1:39980683-39981684	0.000669295	4.35828	0.00497364	Map4k4	15833	Intron (ENSMUST00000163854.8/26921, intron 6 of 30)
130	chr1:40227602-40228603	0.0161624	3.66154	0.0487234	Il1r1	2522	Promoter (2-3kb)
131	chr1:40283699-40284700	0.0130827	3.02668	0.0418105	Il1r1	17042	Intron (ENSMUST00000027241.10/16177, intron 2 of 10)
132	chr1:40324123-40325124	5.99346e-05	2.07931	0.000978726	Il1rl2	0	Promoter (<=1kb)
133	chr1:40379778-40380779	1.10939e-06	2.8479	8.74449e-05	Il1rl1	-48791	Distal Intergenic
134	chr1:40381029-40382030	3.49774e-05	5.07409	0.000692717	Il1rl1	-47540	Distal Intergenic
135	chr1:40382595-40383596	2.14315e-05	7.53907	0.000509726	Il1rl1	-45974	Distal Intergenic
136	chr1:40392880-40393881	0.00379129	2.4406	0.0170544	Il1rl1	-35689	Distal Intergenic
137	chr1:40436789-40437790	0.000451348	4.45812	0.00377551	Il1rl1	200	Promoter (<=1kb)
138	chr1:40441572-40442573	0.000487234	3.87201	0.00397283	Il1rl1	944	Promoter (<=1kb)
139	chr1:40465117-40466118	0.000114089	2.35703	0.00149009	Il18r1	0	Promoter (<=1kb)
140	chr1:40469620-40470621	0.000207939	3.57239	0.00222568	Il18r1	3614	Intron (ENSMUST00000167723.7/16182, intron 2 of 9)
141	chr1:40473382-40474383	0.00025572	2.35282	0.00255668	Il18r1	7376	Intron (ENSMUST00000167723.7/16182, intron 3 of 9)
142	chr1:40475370-40476371	1.0861e-05	2.87185	0.000331853	Il18r1	9364	Intron (ENSMUST00000167723.7/16182, intron 4 of 9)
143	chr1:40479123-40480124	0.000208826	2.00213	0.00223225	Il18r1	13117	Intron (ENSMUST00000167723.7/16182, intron 5 of 9)
144	chr1:40501308-40502309	0.00130102	3.12417	0.00795233	Il18rap	-13053	Distal Intergenic
145	chr1:40504214-40505215	0.000564628	5.81668	0.00441474	Il18rap	-10147	Distal Intergenic
146	chr1:40514865-40515866	1.78317e-05	3.5799	0.000450627	Il18rap	0	Promoter (<=1kb)
147	chr1:40516013-40517014	8.81904e-05	3.37937	0.00125663	Il18rap	565	Promoter (<=1kb)
148	chr1:40579446-40580447	0.00837937	1.93084	0.0302743	Slc9a4	0	Promoter (<=1kb)
149	chr1:41730580-41731581	0.0112401	2.00024	0.0374804	4930448I06Rik	-549328	Distal Intergenic
150	chr1:43127422-43128423	1.0696e-05	4.19211	0.00032864	AI597479	28712	Exon (ENSMUST00000008280.13/14200, exon 5 of 6)
151	chr1:43139310-43140311	0.0163954	1.43384	0.0492142	Fhl2	23650	Intron (ENSMUST00000008280.13/14200, intron 3 of 5)
152	chr1:43206857-43207858	3.51747e-05	4.18049	0.000693899	Fhl2	-9873	Distal Intergenic
153	chr1:43290375-43291376	0.00407475	5.67912	0.0179644	Fhl2	-93391	Intron (ENSMUST00000189899.1/ENSMUST00000189899.1, intron 2 of 5)
154	chr1:43353263-43354264	0.00217217	2.74058	0.0114528	Nck2	-90315	Distal Intergenic
155	chr1:43403070-43404071	7.20132e-05	3.86728	0.00109927	Nck2	-40508	Distal Intergenic
156	chr1:43446521-43447522	0.0037073	1.1243	0.016789	Nck2	770	Promoter (<=1kb)
157	chr1:43456724-43457725	0.000292857	1.9842	0.00280871	Nck2	10973	Exon (ENSMUST00000124817.1/ENSMUST00000124817.1, exon 1 of 2)
158	chr1:43464652-43465653	9.05889e-09	5.51654	7.75815e-06	Nck2	18901	Intron (ENSMUST00000187435.6/17974, intron 1 of 2)
159	chr1:43465667-43466668	0.00846612	3.21718	0.0304917	Nck2	19916	Intron (ENSMUST00000187435.6/17974, intron 1 of 2)
160	chr1:43467359-43468360	2.53523e-08	3.73809	1.36105e-05	Nck2	21608	Intron (ENSMUST00000187435.6/17974, intron 1 of 2)
161	chr1:43477588-43478589	0.00905306	1.71394	0.0320206	Nck2	31837	Intron (ENSMUST00000187435.6/17974, intron 1 of 2)
162	chr1:43499769-43500770	0.000199007	3.57946	0.00216172	Nck2	-31635	Intron (ENSMUST00000187435.6/17974, intron 1 of 2)
163	chr1:43500820-43501821	0.00103821	4.3621	0.00678851	Nck2	-30584	Intron (ENSMUST00000187435.6/17974, intron 1 of 2)
164	chr1:43542060-43543061	0.00342538	1.25273	0.0158686	Nck2	8491	Intron (ENSMUST00000086421.8/17974, intron 3 of 4)
165	chr1:43562046-43563047	1.50819e-05	3.48904	0.000402935	Nck2	28477	Intron (ENSMUST00000086421.8/17974, intron 4 of 4)
166	chr1:43768299-43769300	0.000220712	4.78862	0.00231381	Ecrg4	37697	Intron (ENSMUST00000126008.7/67883, intron 9 of 14)
167	chr1:43880059-43881060	5.86116e-07	2.96977	6.12895e-05	Uxs1	-52259	Distal Intergenic
168	chr1:43896819-43897820	0.00128638	1.90007	0.00788822	Tpp2	-35827	Distal Intergenic
169	chr1:43993538-43994539	0.0126947	3.67216	0.0409256	Tpp2	-6286	Intron (ENSMUST00000087933.9/22019, intron 27 of 29)
170	chr1:44121932-44122933	0.000338126	2.09698	0.00309892	Bivm	1953	Promoter (1-2kb)
171	chr1:44763762-44764763	0.00145338	2.85983	0.00861331	4930521E06Rik	-18813	Intron (ENSMUST00000074525.9/70676, intron 5 of 10)
172	chr1:46272173-46273174	0.0136262	3.23375	0.0430293	Dnah7b	36925	Intron (ENSMUST00000238593.1/227058, intron 49 of 65)
173	chr1:46863885-46864886	0.00137767	3.48986	0.00829079	Slc39a10	-9839	Intron (ENSMUST00000186852.1/227059, intron 1 of 1)
174	chr1:47674169-47675170	1.59967e-06	3.28934	0.000107349	Mir6350	-207044	Distal Intergenic
175	chr1:48053406-48054407	0.00974983	2.29943	0.0337925	Mir6350	-586281	Distal Intergenic
176	chr1:48169111-48170112	0.000229288	4.02685	0.00237608	Mir6350	-701986	Distal Intergenic
177	chr1:49860608-49861609	0.0138482	2.54268	0.0435591	C230029F24Rik	615992	Distal Intergenic
178	chr1:50110243-50111244	0.00187041	1.43156	0.0102897	Tmeff2	-798718	Distal Intergenic
179	chr1:51500955-51501956	0.000658143	3.0977	0.00491039	Gm17767	10373	Distal Intergenic
180	chr1:51514038-51515039	0.0111543	1.30647	0.0372607	Gm17767	-1709	Promoter (1-2kb)
181	chr1:51525259-51526260	0.000777577	3.78825	0.00553971	Gm17767	-12930	Intron (ENSMUST00000189410.1/100045066, intron 3 of 3)
182	chr1:51529366-51530367	0.00251039	1.91846	0.0126768	Gm17767	-17037	Exon (ENSMUST00000194442.1/ENSMUST00000194442.1, exon 1 of 1)
183	chr1:51566056-51567057	0.000221305	3.46611	0.00231715	Gm17767	29661	Intron (ENSMUST00000189410.1/100045066, intron 3 of 3)
184	chr1:51572364-51573365	0.000615429	4.03198	0.00469091	Gm17767	23353	Intron (ENSMUST00000189410.1/100045066, intron 3 of 3)
185	chr1:51577416-51578417	2.05508e-06	2.57453	0.000124096	Gm17767	18301	Intron (ENSMUST00000189410.1/100045066, intron 3 of 3)
186	chr1:51584613-51585614	1.08129e-05	2.01545	0.000330913	Gm17767	11104	Intron (ENSMUST00000189410.1/100045066, intron 2 of 3)
187	chr1:51593562-51594563	7.56584e-09	5.14164	7.26978e-06	Gm17767	2155	Promoter (2-3kb)
188	chr1:51596674-51597675	2.27428e-05	1.61242	0.000527769	Gm17767	0	Promoter (<=1kb)
189	chr1:51625996-51626997	0.0044988	4.01858	0.0193216	Gm17767	-29278	Distal Intergenic
190	chr1:52010946-52011947	4.95871e-05	1.34521	0.00086808	Stat4	2320	Promoter (2-3kb)
191	chr1:52019296-52020297	0.00023112	1.43286	0.00238794	Stat4	10670	Intron (ENSMUST00000168302.7/20849, intron 4 of 24)
192	chr1:52034657-52035658	0.00218068	2.52403	0.0114854	Stat4	26031	Intron (ENSMUST00000168302.7/20849, intron 4 of 24)
193	chr1:52039342-52040343	0.0072606	1.87662	0.0272703	Stat4	30716	Intron (ENSMUST00000168302.7/20849, intron 4 of 24)
194	chr1:52070365-52071366	0.000174133	4.59707	0.00198023	Stat1	-5895	Intron (ENSMUST00000168302.7/20849, intron 6 of 24)
195	chr1:52100224-52101225	0.000935095	2.06894	0.00630491	Stat4	-4224	Exon (ENSMUST00000168302.7/20849, exon 18 of 25)
196	chr1:52363293-52364294	0.0140733	3.14121	0.0440615	Nab1	102763	Distal Intergenic
197	chr1:52374376-52375377	0.000107859	3.99121	0.00143791	Nab1	91680	Distal Intergenic
198	chr1:52386746-52387747	0.00795489	2.31217	0.0291509	Nab1	79310	Distal Intergenic
199	chr1:52387843-52388844	0.000155016	4.72144	0.00183325	Nab1	78213	Distal Intergenic
200	chr1:52607368-52608369	2.06596e-05	3.61353	0.000496977	Nemp2	-22334	Distal Intergenic
201	chr1:52638656-52639657	0.00718443	2.19676	0.0270662	Nemp2	-1859	Promoter (1-2kb)
202	chr1:52649773-52650774	8.22994e-06	6.27738	0.00028015	Nemp2	4592	3' UTR
203	chr1:52753495-52754496	0.00019041	5.11181	0.00210262	Mfsd6	-26033	Distal Intergenic
204	chr1:52823740-52824741	0.00420973	4.24925	0.0183994	Inpp1	-6052	Distal Intergenic
205	chr1:53796771-53797772	0.000162344	1.84809	0.0018908	Stk17b	-11547	Distal Intergenic
206	chr1:53813972-53814973	0.000673943	1.97862	0.00499786	Hecw2	26198	Intron (ENSMUST00000120904.7/329152, intron 28 of 28)
207	chr1:53886494-53887495	0.000699897	3.05515	0.00514017	Hecw2	-19982	Exon (ENSMUST00000157324.1/ENSMUST00000157324.1, exon 1 of 1)
208	chr1:53905877-53906878	0.000125806	2.3838	0.00159185	Hecw2	-39365	Intron (ENSMUST00000120904.7/329152, intron 13 of 28)
209	chr1:53935712-53936713	0.00548967	2.46382	0.0223051	Hecw2	-69200	Intron (ENSMUST00000120904.7/329152, intron 5 of 28)
210	chr1:53945485-53946486	0.000212404	5.17042	0.00225547	Hecw2	-78973	Intron (ENSMUST00000120904.7/329152, intron 3 of 28)
211	chr1:54398552-54399553	0.0081315	3.97182	0.0296097	Gtf3c3	24501	Exon (ENSMUST00000041638.7/98488, exon 17 of 18)
212	chr1:54421395-54422396	2.55238e-05	5.87729	0.000568362	Gtf3c3	1658	Promoter (1-2kb)
213	chr1:54492279-54493280	2.48293e-07	2.86491	3.92365e-05	Gtf3c3	-53308	Exon (ENSMUST00000097739.4/241062, exon 22 of 27)
214	chr1:54646962-54647963	0.00295912	1.96262	0.014262	Ankrd44	9724	3' UTR
215	chr1:54660359-54661360	0.00605305	2.16108	0.0239301	Ankrd44	-2672	Promoter (2-3kb)
216	chr1:54832441-54833442	0.0154485	1.09655	0.0471429	Ankrd44	-18998	Intron (ENSMUST00000179030.7/329154, intron 1 of 27)
217	chr1:54841467-54842468	1.8025e-05	1.63977	0.000454236	Ankrd44	-28024	Intron (ENSMUST00000179030.7/329154, intron 1 of 27)
218	chr1:54846919-54847920	0.000714375	1.90039	0.00521491	Ankrd44	-33476	Intron (ENSMUST00000179030.7/329154, intron 1 of 27)
219	chr1:54854057-54855058	0.00033686	1.68876	0.00309027	Ankrd44	29653	Intron (ENSMUST00000179030.7/329154, intron 1 of 27)
220	chr1:54865807-54866808	8.00722e-06	2.40754	0.000275436	Ankrd44	17903	Intron (ENSMUST00000179030.7/329154, intron 1 of 27)
221	chr1:54867151-54868152	0.000444455	3.16981	0.00373927	Ankrd44	16559	Intron (ENSMUST00000179030.7/329154, intron 1 of 27)
222	chr1:54882585-54883586	0.000281277	1.59152	0.00273343	Ankrd44	1125	Promoter (1-2kb)
223	chr1:54906748-54907749	0.000904009	1.20215	0.00615573	Ankrd44	18605	Intron (ENSMUST00000179030.7/329154, intron 1 of 27)
224	chr1:54923639-54924640	5.35577e-05	1.15998	0.000912064	Ankrd44	1714	Promoter (1-2kb)
225	chr1:55037762-55038763	0.0148661	2.48127	0.0458613	Sf3b1	-10281	Distal Intergenic
226	chr1:55042842-55043843	0.00535496	2.7349	0.0219037	Coq10b	-8927	Distal Intergenic
227	chr1:55196037-55197038	0.000726773	3.05088	0.0052797	Rftn2	9451	Intron (ENSMUST00000027121.14/74013, intron 5 of 8)
228	chr1:55363272-55364273	2.05396e-06	1.58764	0.000124096	Boll	0	Promoter (<=1kb)
229	chr1:55372330-55373331	4.04025e-05	5.90574	0.000760333	Boll	-8861	Distal Intergenic
230	chr1:55445973-55446974	0.0114589	6.38145	0.0379961	Plcl1	40052	Intron (ENSMUST00000042986.9/227120, intron 1 of 5)
231	chr1:57436085-57437086	0.00373086	2.521	0.0168569	Tyw5	-28984	Distal Intergenic
232	chr1:57839507-57840508	0.0113462	3.16288	0.0377281	Spats2l	-5063	Intron (ENSMUST00000172287.7/67198, intron 3 of 6)
233	chr1:57915098-57916099	0.00424962	4.78954	0.0185295	Spats2l	13027	Intron (ENSMUST00000163239.7/67198, intron 7 of 11)
234	chr1:57944366-57945367	0.00988037	2.80999	0.0341338	Kctd18	16735	Intron (ENSMUST00000163239.7/67198, intron 11 of 11)
235	chr1:58195201-58196202	0.0163617	1.72711	0.0491375	Aox4	-14195	Intron (ENSMUST00000040999.13/71724, intron 34 of 34)
236	chr1:58296013-58297014	0.0103925	1.175	0.035429	Aox2	17687	Intron (ENSMUST00000114366.2/213043, intron 10 of 35)
237	chr1:58300767-58301768	0.000346664	2.85813	0.00315199	Aox2	22441	Intron (ENSMUST00000114366.2/213043, intron 12 of 35)
238	chr1:58303347-58304348	0.00115654	1.66477	0.00730935	Aox2	25021	Exon (ENSMUST00000114366.2/213043, exon 13 of 36)
239	chr1:58310912-58311913	0.000180073	1.63039	0.00202473	Aox2	32586	Intron (ENSMUST00000114366.2/213043, intron 18 of 35)
240	chr1:58315216-58316217	0.000148147	3.24409	0.00177487	Aox2	36890	Exon (ENSMUST00000161126.1/ENSMUST00000161126.1, exon 1 of 6)
241	chr1:58377262-58378263	0.00086573	1.51153	0.00596773	Bzw1	-14635	Intron (ENSMUST00000114366.2/213043, intron 35 of 35)
242	chr1:58454009-58455010	0.000619261	1.42845	0.00471082	Nif3l1	-2675	Promoter (2-3kb)
243	chr1:58697336-58698337	0.0047952	1.31806	0.0202283	Flacc1	-1347	Promoter (1-2kb)
244	chr1:58715626-58716627	0.000444553	1.19404	0.00373954	Cflar	2309	Promoter (2-3kb)
245	chr1:58720676-58721677	3.30422e-05	1.97462	0.000668703	Cflar	7359	Intron (ENSMUST00000140940.7/12633, intron 2 of 9)
246	chr1:58734164-58735165	0.000293997	3.36584	0.00281721	Cflar	3612	Intron (ENSMUST00000140940.7/12633, intron 5 of 9)
247	chr1:58746572-58747573	0.000492512	2.20861	0.00400166	Cflar	16020	Intron (ENSMUST00000140940.7/12633, intron 8 of 9)
248	chr1:58806351-58807352	0.004119	1.67703	0.018101	Casp8	3698	Intron (ENSMUST00000027189.14/12370, intron 1 of 8)
249	chr1:58955973-58956974	0.00652872	1.10056	0.0252591	Trak2	-9636	Intron (ENSMUST00000027186.11/70827, intron 1 of 15)
250	chr1:59602236-59603237	2.17793e-05	3.99577	0.000515047	Gm973	-3545	Intron (ENSMUST00000114243.7/381260, intron 12 of 19)
251	chr1:59608584-59609585	1.55009e-06	3.22575	0.000105332	Gm973	1768	Promoter (1-2kb)
252	chr1:59613510-59614511	0.00841684	1.63718	0.0303781	Gm973	-4903	Intron (ENSMUST00000114243.7/381260, intron 13 of 19)
253	chr1:60074683-60075684	0.000370795	5.70538	0.00330049	Wdr12	10078	3' UTR
254	chr1:60158148-60159149	0.000539942	1.23777	0.00427532	Carf	16700	Distal Intergenic
255	chr1:60235994-60236995	0.00238427	1.91943	0.0122236	Nbeal1	530	Promoter (<=1kb)
256	chr1:60355775-60356776	0.00604132	4.54676	0.0238969	Cyp20a1	12452	Intron (ENSMUST00000114202.7/77951, intron 4 of 7)
257	chr1:60409135-60410136	0.000334942	1.00439	0.00307861	Abi2	0	Promoter (<=1kb)
258	chr1:60416446-60417447	1.01044e-06	4.06978	8.39374e-05	Abi2	6638	Intron (ENSMUST00000052332.14/329165, intron 1 of 8)
259	chr1:60428625-60429626	0.000328149	1.83933	0.00303817	Abi2	-7457	Intron (ENSMUST00000052332.14/329165, intron 1 of 8)
260	chr1:60446780-60447781	0.00371416	1.96781	0.0168094	Abi2	7838	Exon (ENSMUST00000052332.14/329165, exon 5 of 9)
261	chr1:60460305-60461306	0.00513325	3.35181	0.0212539	Abi2	21363	Intron (ENSMUST00000052332.14/329165, intron 7 of 8)
262	chr1:60482576-60483577	0.000226854	2.92259	0.00235605	Raph1	12704	3' UTR
263	chr1:60534620-60535621	0.0126177	3.00769	0.0407418	Raph1	31144	Intron (ENSMUST00000140485.7/77300, intron 1 of 13)
264	chr1:60538968-60539969	1.42635e-05	3.66582	0.00039035	Raph1	26796	Intron (ENSMUST00000140485.7/77300, intron 1 of 13)
265	chr1:60566292-60567293	0.000216486	1.39724	0.00228465	Raph1	0	Promoter (<=1kb)
266	chr1:60652137-60653138	0.000989622	1.83297	0.00656713	Cd28	-63662	Distal Intergenic
267	chr1:60680860-60681861	2.14165e-05	1.48648	0.000509595	Cd28	-34939	Distal Intergenic
268	chr1:60702336-60703337	0.000271194	3.5986	0.00266618	Cd28	-13463	Distal Intergenic
269	chr1:60709091-60710092	0.00841033	1.17588	0.0303589	Cd28	-6708	Distal Intergenic
270	chr1:60713578-60714579	6.47394e-05	6.95481	0.00102825	Cd28	-2221	Promoter (2-3kb)
271	chr1:60735632-60736633	0.00158486	2.87582	0.00917829	Cd28	-9725	Intron (ENSMUST00000132833.1/12487, intron 3 of 3)
272	chr1:60745893-60746894	4.83813e-07	3.60358	5.58367e-05	Cd28	0	Promoter (<=1kb)
273	chr1:60747429-60748430	4.73482e-08	5.50154	1.79903e-05	Cd28	1027	Promoter (1-2kb)
274	chr1:60755533-60756534	4.33332e-05	6.07079	0.000795374	Cd28	9131	Intron (ENSMUST00000132833.1/12487, intron 3 of 3)
275	chr1:60757915-60758916	1.20217e-08	6.62556	9.0716e-06	Cd28	11513	Intron (ENSMUST00000132833.1/12487, intron 3 of 3)
276	chr1:60759317-60760318	4.32616e-07	3.41576	5.22952e-05	Cd28	12915	Intron (ENSMUST00000132833.1/12487, intron 3 of 3)
277	chr1:60776631-60777632	1.95223e-05	6.41448	0.000477879	Cd28	30229	Exon (ENSMUST00000145502.1/ENSMUST00000145502.1, exon 2 of 2)
278	chr1:60781331-60782332	7.07842e-07	6.28574	6.69229e-05	Cd28	34929	Exon (ENSMUST00000195593.1/ENSMUST00000195593.1, exon 1 of 1)
279	chr1:60793428-60794429	0.000656626	5.1629	0.00490204	Cd28	47026	Exon (ENSMUST00000121926.1/ENSMUST00000121926.1, exon 2 of 2)
280	chr1:60811641-60812642	3.43381e-06	3.35292	0.000167511	Cd28	65239	Distal Intergenic
281	chr1:60813104-60814105	7.11655e-05	3.24882	0.00109155	Cd28	66702	Distal Intergenic
282	chr1:60821008-60822009	0.00443353	2.43168	0.0191212	Ctla4	-64991	Distal Intergenic
283	chr1:60822625-60823626	7.15287e-06	2.58123	0.000259011	Ctla4	-63374	Distal Intergenic
284	chr1:60853042-60854043	0.00249991	1.81118	0.0126422	Ctla4	-32957	Distal Intergenic
285	chr1:60857328-60858329	0.00126837	1.42249	0.00780927	Ctla4	-28671	Distal Intergenic
286	chr1:60874913-60875914	4.73052e-05	5.47413	0.000841462	Ctla4	-11086	Distal Intergenic
287	chr1:60882496-60883497	4.5096e-05	5.85242	0.000816146	Ctla4	-3503	Distal Intergenic
288	chr1:60908511-60909512	1.82639e-06	3.75437	0.000115965	Ctla4	0	Promoter (<=1kb)
289	chr1:60911277-60912278	1.85238e-06	3.66923	0.000116756	Ctla4	2106	Promoter (2-3kb)
290	chr1:60912723-60913724	0.0112367	1.2109	0.0374735	Ctla4	3552	Exon (ENSMUST00000027164.8/12477, exon 2 of 4)
291	chr1:60920148-60921149	0.000126906	3.37502	0.00160203	Ctla4	10977	Distal Intergenic
292	chr1:60960793-60961794	0.000240923	1.57137	0.00245514	Icos	-16133	Distal Intergenic
293	chr1:60977409-60978410	3.95171e-06	7.27156	0.000182006	Icos	0	Promoter (<=1kb)
294	chr1:60984736-60985737	0.00048564	3.0957	0.00396673	Icos	6809	Intron (ENSMUST00000027162.11/54167, intron 1 of 3)
295	chr1:60990011-60991012	1.01462e-06	5.22757	8.41173e-05	Icos	12084	Exon (ENSMUST00000193733.1/ENSMUST00000193733.1, exon 1 of 1)
296	chr1:61028903-61029904	0.000220933	8.4212	0.0023146	Icos	50976	Distal Intergenic
297	chr1:61030222-61031223	0.000248068	3.82354	0.00250454	Icos	52295	Distal Intergenic
298	chr1:61034857-61035858	6.94496e-05	3.17431	0.00107471	Icos	56930	Distal Intergenic
299	chr1:61045730-61046731	0.000174234	3.95034	0.00198059	Icos	67803	Distal Intergenic
300	chr1:61067837-61068838	0.000963637	3.23018	0.00644224	Icos	89910	Distal Intergenic
301	chr1:61084453-61085454	0.00137571	1.59345	0.00828357	Icos	106526	Distal Intergenic
302	chr1:61101334-61102335	1.024e-05	3.66238	0.000319493	Icos	123407	Distal Intergenic
303	chr1:61135324-61136325	2.78699e-05	3.86684	0.000603039	Icos	157397	Distal Intergenic
304	chr1:61138895-61139896	0.0034029	3.06908	0.0157983	Icos	160968	Distal Intergenic
305	chr1:61180798-61181799	0.00127446	2.48412	0.00783508	9530026F06Rik	-196633	Distal Intergenic
306	chr1:62621661-62622662	1.02997e-05	4.50023	0.000320201	Nrp2	-80623	Intron (ENSMUST00000075374.9/72823, intron 22 of 22)
307	chr1:62638754-62639755	0.00577445	3.18983	0.0231261	Nrp2	-63530	3' UTR
308	chr1:62795267-62796268	0.00382508	2.3903	0.0171639	Nrp2	91565	3' UTR
309	chr1:62812935-62813936	0.000624609	3.20794	0.00473735	Nrp2	109233	Intron (ENSMUST00000075144.11/18187, intron 15 of 15)
310	chr1:62829360-62830361	1.94813e-05	7.84122	0.000477227	Nrp2	125658	Intron (ENSMUST00000189802.1/ENSMUST00000189802.1, intron 1 of 1)
311	chr1:62858823-62859824	4.37466e-05	1.80227	0.000799968	Nrp2	155121	Distal Intergenic
312	chr1:62875381-62876382	1.08184e-06	5.48647	8.6759e-05	Nrp2	171679	Distal Intergenic
313	chr1:62876387-62877388	2.04672e-10	7.4777	1.59587e-06	Nrp2	172685	Distal Intergenic
314	chr1:62886289-62887290	0.0101915	1.90282	0.0349302	Nrp2	182587	Distal Intergenic
315	chr1:63657720-63658721	0.0166153	3.85305	0.0497151	Dytn	28189	Intron (ENSMUST00000090313.4/241073, intron 10 of 14)
316	chr1:63946548-63947549	0.0123463	2.89757	0.0400926	Gm13749	-17178	Distal Intergenic
317	chr1:63953187-63954188	0.00359225	2.6159	0.0164142	Gm13749	-10539	Distal Intergenic
318	chr1:64000178-64001179	2.40791e-05	1.78284	0.000547594	Gm13749	35451	Distal Intergenic
319	chr1:64018356-64019357	0.00571024	2.07857	0.0229242	Mir6899	23144	Distal Intergenic
320	chr1:64085602-64086603	1.2346e-06	3.52259	9.22596e-05	Klf7	34879	Intron (ENSMUST00000149820.1/ENSMUST00000149820.1, intron 3 of 3)
321	chr1:64104348-64105349	3.97515e-05	2.59536	0.000752565	Klf7	16133	Intron (ENSMUST00000114086.7/93691, intron 1 of 3)
322	chr1:64108310-64109311	8.11204e-06	3.57644	0.000277727	Klf7	12171	Intron (ENSMUST00000114086.7/93691, intron 1 of 3)
323	chr1:64135897-64136898	5.62643e-05	5.39499	0.000939404	Klf7	-13615	Distal Intergenic
324	chr1:64447791-64448792	0.00621324	1.01216	0.0243739	Creb1	-83853	Distal Intergenic
325	chr1:64486081-64487082	0.010627	2.83692	0.0360124	Creb1	-45563	Distal Intergenic
326	chr1:64508181-64509182	0.000319104	2.40119	0.00297562	Creb1	-23463	Distal Intergenic
327	chr1:64513401-64514402	0.00275598	3.07577	0.0135563	Creb1	-18243	Distal Intergenic
328	chr1:64527297-64528298	0.0019043	2.35202	0.0104191	Creb1	-4347	Distal Intergenic
329	chr1:64531173-64532174	1.05555e-05	1.75104	0.000326369	Creb1	-471	Promoter (<=1kb)
330	chr1:64543428-64544429	0.00127161	1.64824	0.00782308	Creb1	10534	Intron (ENSMUST00000185594.6/12912, intron 1 of 7)
331	chr1:64756428-64757429	0.00341297	2.57805	0.0158321	Fzd5	-18677	Distal Intergenic
332	chr1:64970395-64971396	5.45533e-05	1.70982	0.000922107	Plekhm3	-13571	Distal Intergenic
333	chr1:66552297-66553298	0.00012773	4.64754	0.00160886	Unc80	83850	Intron (ENSMUST00000061620.16/329178, intron 21 of 64)
334	chr1:66655376-66656377	0.00913523	3.79802	0.0322293	Unc80	-23322	Intron (ENSMUST00000061620.16/329178, intron 51 of 64)
335	chr1:66678369-66679370	0.00259489	5.13967	0.0129688	Unc80	-329	Promoter (<=1kb)
336	chr1:66713539-66714540	0.000763876	2.95038	0.00547238	Rpe	12632	Intron (ENSMUST00000151016.1/66646, intron 3 of 3)
337	chr1:66838181-66839182	0.00601138	1.02833	0.0238186	Acadl	19149	Exon (ENSMUST00000027153.5/11363, exon 9 of 11)
338	chr1:66874455-66875456	0.000323301	5.18739	0.00300541	Acadl	-11178	Distal Intergenic
339	chr1:66896930-66897931	0.00639021	1.28378	0.0248766	Acadl	-33653	Distal Intergenic
340	chr1:67856116-67857117	0.000145793	3.41657	0.00175713	Erbb4	441201	Distal Intergenic
341	chr1:68170022-68171023	0.00953804	2.54663	0.0332568	Erbb4	127295	Intron (ENSMUST00000119142.7/13869, intron 20 of 27)
342	chr1:68548261-68549262	0.000492105	4.52198	0.00399895	Erbb4	-218045	Intron (ENSMUST00000119142.7/13869, intron 3 of 27)
343	chr1:68596802-68597803	0.011606	1.81008	0.0383318	Erbb4	-266586	Intron (ENSMUST00000119142.7/13869, intron 2 of 27)
344	chr1:68848458-68849459	0.00476595	3.67548	0.0201443	Erbb4	258297	Intron (ENSMUST00000119142.7/13869, intron 1 of 27)
345	chr1:69241463-69242464	0.0141735	2.64926	0.0443125	Erbb4	-133404	Distal Intergenic
346	chr1:69291002-69292003	0.00135916	3.82823	0.0082112	Erbb4	-182943	Distal Intergenic
347	chr1:69513249-69514250	0.00447293	3.18009	0.0192394	Ikzf2	169907	Exon (ENSMUST00000187100.1/ENSMUST00000187100.1, exon 1 of 4)
348	chr1:69537339-69538340	0.00175652	2.90113	0.00986171	Ikzf2	145817	3' UTR
349	chr1:69543939-69544940	0.00135382	2.91583	0.00818927	Ikzf2	139217	Intron (ENSMUST00000187100.1/ENSMUST00000187100.1, intron 3 of 3)
350	chr1:69555171-69556172	0.00823469	3.13416	0.0298752	Ikzf2	127985	Intron (ENSMUST00000027146.8/22779, intron 5 of 7)
351	chr1:69570049-69571050	0.00113071	2.15912	0.00719836	Ikzf2	113107	Exon (ENSMUST00000027146.8/22779, exon 5 of 8)
352	chr1:69637491-69638492	0.0101043	1.96915	0.0347087	Ikzf2	45665	Intron (ENSMUST00000027146.8/22779, intron 3 of 7)
353	chr1:69644555-69645556	0.0119967	2.73222	0.0392506	Ikzf2	38601	Intron (ENSMUST00000027146.8/22779, intron 3 of 7)
354	chr1:69657138-69658139	6.16187e-07	4.58412	6.27786e-05	Ikzf2	26018	Intron (ENSMUST00000027146.8/22779, intron 3 of 7)
355	chr1:69669831-69670832	0.000462099	6.72887	0.00383393	Ikzf2	13325	Intron (ENSMUST00000027146.8/22779, intron 3 of 7)
356	chr1:69680689-69681690	1.20744e-05	3.86369	0.000353001	Ikzf2	2467	Promoter (2-3kb)
357	chr1:69682753-69683754	0.000269422	4.87309	0.00265471	Ikzf2	403	Promoter (<=1kb)
358	chr1:69752439-69753440	0.00018771	3.84438	0.00208046	Ikzf2	-65194	Distal Intergenic
359	chr1:69759292-69760293	2.99267e-08	3.9554	1.47023e-05	Spag16	-66677	Distal Intergenic
360	chr1:69768467-69769468	1.72202e-07	5.45133	3.28813e-05	Spag16	-57502	Distal Intergenic
361	chr1:69775281-69776282	0.00495338	5.71107	0.0207061	Spag16	-50688	Distal Intergenic
362	chr1:69784808-69785809	7.47561e-06	4.30745	0.000265442	Spag16	-41161	Distal Intergenic
363	chr1:69809889-69810890	0.000345458	2.88396	0.003145	Spag16	-16080	Distal Intergenic
364	chr1:69826814-69827815	0.00310241	2.77497	0.0147458	Spag16	0	Promoter (<=1kb)
365	chr1:72313339-72314340	0.000295939	1.64513	0.00283004	Xrcc5	5912	Exon (ENSMUST00000027379.9/22596, exon 4 of 21)
366	chr1:73929649-73930650	0.00053401	4.22517	0.00424298	Tns1	0	Promoter (<=1kb)
367	chr1:73935048-73936049	0.0120609	2.52161	0.0394075	Tns1	-4237	Exon (ENSMUST00000169786.7/21961, exon 24 of 35)
368	chr1:74178288-74179289	0.00965435	4.3932	0.0335517	Cxcr1	15342	Distal Intergenic
369	chr1:74238830-74239831	0.000839589	1.59152	0.00583527	Arpc2	2280	Promoter (2-3kb)
370	chr1:74262238-74263239	0.00100933	2.80302	0.00665656	Gpbar1	-15311	Exon (ENSMUST00000113820.8/76709, exon 8 of 11)
371	chr1:75435456-75436457	0.0157375	1.04118	0.0477669	Gmppa	0	Promoter (<=1kb)
372	chr1:76000388-76001389	0.00443437	3.68564	0.0191233	Slc4a3	448679	Distal Intergenic
373	chr1:79560910-79561911	5.26692e-05	4.15848	0.000901703	Ap1s3	110054	Distal Intergenic
374	chr1:79750790-79751791	3.72374e-05	2.24514	0.000720669	Wdfy1	9930	Intron (ENSMUST00000113512.7/69368, intron 1 of 11)
375	chr1:80107493-80108494	3.78147e-06	2.0866	0.000176981	Fam124b	105450	Distal Intergenic
376	chr1:80213514-80214515	0.000215233	1.59255	0.00227611	Fam124b	0	Promoter (<=1kb)
377	chr1:80313949-80314950	0.0163911	1.7732	0.0492053	Cul3	25329	Intron (ENSMUST00000163119.7/26554, intron 2 of 15)
378	chr1:80328022-80329023	0.00412824	2.10897	0.0181307	Cul3	11256	Intron (ENSMUST00000163119.7/26554, intron 1 of 15)
379	chr1:80381028-80382029	0.0019407	1.51834	0.010555	Cul3	-40548	Distal Intergenic
380	chr1:80408226-80409227	0.000581132	1.49209	0.00450203	1700016L21Rik	-36705	Distal Intergenic
381	chr1:80409898-80410899	0.000152015	2.8627	0.00181015	1700016L21Rik	-35033	Distal Intergenic
382	chr1:80440585-80441586	8.58058e-10	8.45611	2.98682e-06	1700016L21Rik	-4346	Distal Intergenic
383	chr1:80450477-80451478	0.00739485	2.86437	0.0276354	1700016L21Rik	4537	Intron (ENSMUST00000187497.1/72208, intron 2 of 2)
384	chr1:80613115-80614116	0.000751133	1.20501	0.00540994	Dock10	-20283	Intron (ENSMUST00000077946.11/210293, intron 4 of 55)
385	chr1:80699478-80700479	0.000589931	3.12328	0.00455359	Dock10	9017	Intron (ENSMUST00000077946.11/210293, intron 1 of 55)
386	chr1:80702968-80703969	0.000263791	1.67169	0.00261413	Dock10	5527	Intron (ENSMUST00000077946.11/210293, intron 1 of 55)
387	chr1:80724683-80725684	2.38007e-05	3.52029	0.000543438	Dock10	-15187	Intron (ENSMUST00000077946.11/210293, intron 1 of 55)
388	chr1:80727900-80728901	9.14802e-06	2.16254	0.000299407	Dock10	-18404	Exon (ENSMUST00000192541.1/ENSMUST00000192541.1, exon 1 of 1)
389	chr1:80754999-80756000	7.7132e-05	1.42935	0.00115072	Dock10	2448	Promoter (2-3kb)
390	chr1:80874175-80875176	0.00782536	3.28125	0.0287981	Dock10	-115648	Distal Intergenic
391	chr1:81300365-81301366	0.00286706	1.33407	0.0139416	Nyap2	222782	Intron (ENSMUST00000123285.1/241134, intron 6 of 6)
392	chr1:82803309-82804310	0.00283766	1.79729	0.0138398	Tm4sf20	-34848	Distal Intergenic
393	chr1:82806940-82807941	8.71897e-08	5.8102	2.41529e-05	Agfg1	-31542	Exon (ENSMUST00000192756.1/ENSMUST00000192756.1, exon 1 of 1)
394	chr1:82819014-82820015	3.33122e-05	4.51909	0.000671875	Agfg1	-19468	Exon (ENSMUST00000186334.1/ENSMUST00000186334.1, exon 1 of 2)
395	chr1:82894118-82895119	0.0029219	4.11658	0.0141312	Agfg1	54045	3' UTR
396	chr1:82900245-82901246	0.002769	5.22443	0.0136021	Agfg1	60172	3' UTR
397	chr1:82973614-82974615	2.51692e-05	6.25919	0.000563247	Slc19a3	45617	Distal Intergenic
398	chr1:82975470-82976471	0.000138211	3.99796	0.00169595	Slc19a3	43761	Distal Intergenic
399	chr1:82987446-82988447	0.0100069	3.04725	0.0344495	Slc19a3	31785	Distal Intergenic
400	chr1:84305454-84306455	0.000653781	7.60855	0.00488493	Pid1	-20809	Intron (ENSMUST00000176559.7/98496, intron 1 of 2)
401	chr1:84741894-84742895	0.00210065	2.65779	0.0111879	Trip12	6382	Exon (ENSMUST00000027421.12/14897, exon 30 of 41)
402	chr1:84780366-84781367	1.20995e-07	3.38062	2.81242e-05	Trip12	12184	Intron (ENSMUST00000027421.12/14897, intron 5 of 40)
403	chr1:85679803-85680804	5.09141e-05	2.26054	0.000881806	Sp100	6086	Intron (ENSMUST00000155094.7/20684, intron 10 of 16)
404	chr1:85687038-85688039	0.00102557	1.09078	0.00673157	Sp100	-5900	Intron (ENSMUST00000155094.7/20684, intron 11 of 16)
405	chr1:85720254-85721255	1.42134e-05	4.89608	0.000389853	A630001G21Rik	15299	Intron (ENSMUST00000159320.7/319997, intron 4 of 5)
406	chr1:85732274-85733275	0.00222068	1.47687	0.0116384	A630001G21Rik	3279	Intron (ENSMUST00000159320.7/319997, intron 1 of 5)
407	chr1:85739478-85740479	0.0010244	1.61624	0.00672626	A630001G21Rik	-2849	Promoter (2-3kb)
408	chr1:85751175-85752176	4.39643e-05	1.72282	0.000802452	Mir8096	0	Promoter (<=1kb)
409	chr1:85828658-85829659	0.00130129	1.76525	0.00795308	Cab39	34147	Intron (ENSMUST00000113360.7/12283, intron 2 of 8)
410	chr1:85845179-85846180	0.00919895	1.72718	0.0324066	Itm2c	-48101	Exon (ENSMUST00000187623.1/ENSMUST00000187623.1, exon 1 of 1)
411	chr1:85852995-85853996	0.013115	1.24478	0.0418877	Itm2c	-40285	Distal Intergenic
412	chr1:85959182-85960183	0.0041262	2.51753	0.0181239	Gpr55	824	Promoter (<=1kb)
413	chr1:86005280-86006281	0.000177523	3.70731	0.00200461	Spata3	-10535	Distal Intergenic
414	chr1:86045909-86046910	0.00246212	1.78771	0.0125086	2810459M11Rik	46	Promoter (<=1kb)
415	chr1:86047950-86048951	0.0020442	2.97178	0.0109661	2810459M11Rik	2087	Promoter (2-3kb)
416	chr1:86212369-86213370	0.0148087	2.56101	0.0457376	Armc9	9873	Exon (ENSMUST00000123618.7/78795, exon 19 of 20)
417	chr1:86344015-86345016	5.25001e-05	2.49143	0.000900092	Ncl	6195	3' UTR
418	chr1:86414859-86415860	0.000945962	1.58206	0.00635676	Nmur1	10368	Intron (ENSMUST00000212541.1/14767, intron 2 of 3)
419	chr1:87186706-87187707	0.00718876	1.58548	0.0270797	Chrnd	-2900	Promoter (2-3kb)
420	chr1:87378487-87379488	0.000215228	5.45522	0.00227611	Gigyf2	-6829	Exon (ENSMUST00000027475.14/227331, exon 7 of 29)
421	chr1:87877594-87878595	3.42814e-05	2.647	0.000682643	Dgkd	-1840	Promoter (1-2kb)
422	chr1:87890570-87891571	0.000604737	1.10289	0.00463729	Dgkd	10135	Intron (ENSMUST00000027517.13/227333, intron 3 of 29)
423	chr1:87899314-87900315	9.35206e-05	4.29217	0.00130416	Dgkd	-17583	Exon (ENSMUST00000195720.1/ENSMUST00000195720.1, exon 1 of 1)
424	chr1:88264562-88265563	0.00161381	1.75839	0.00930018	Hjurp	3829	3' UTR
425	chr1:88424324-88425325	5.24464e-05	2.33635	0.000899315	Spp2	16918	Intron (ENSMUST00000027518.11/75396, intron 7 of 7)
426	chr1:88433186-88434187	0.0118467	1.90079	0.0389044	Spp2	25780	Distal Intergenic
427	chr1:88450408-88451409	0.012955	3.14471	0.0415116	Spp2	43002	Intron (ENSMUST00000190783.1/ENSMUST00000190783.1, intron 1 of 2)
428	chr1:88456367-88457368	0.00415417	4.00852	0.0182182	Spp2	48961	Intron (ENSMUST00000190783.1/ENSMUST00000190783.1, intron 1 of 2)
429	chr1:88462101-88463102	3.078e-07	4.56171	4.41401e-05	Glrp1	46964	Exon (ENSMUST00000190783.1/ENSMUST00000190783.1, exon 1 of 3)
430	chr1:88465409-88466410	0.00145082	5.71411	0.0086053	Glrp1	43656	Exon (ENSMUST00000186556.1/ENSMUST00000186556.1, exon 2 of 2)
431	chr1:88475125-88476126	8.50183e-06	5.24384	0.000285751	Glrp1	33940	Distal Intergenic
432	chr1:88480310-88481311	0.00121051	6.1338	0.00755604	Glrp1	28755	Distal Intergenic
433	chr1:88497134-88498135	0.000134377	4.50855	0.00166575	Glrp1	11931	Distal Intergenic
434	chr1:88506122-88507123	4.35107e-06	4.21429	0.000192699	Glrp1	2943	Promoter (2-3kb)
435	chr1:88555185-88556186	0.000323743	5.10758	0.00300874	Gm19589	3668	Exon (ENSMUST00000189394.1/100503197, exon 2 of 6)
436	chr1:88564567-88565568	0.00103401	4.42575	0.00677012	Gm19589	13050	Distal Intergenic
437	chr1:88577473-88578474	0.000333836	3.98065	0.00306998	Gm19589	25956	Distal Intergenic
438	chr1:88581617-88582618	3.6308e-06	4.40272	0.000173252	Gm19589	30100	Distal Intergenic
439	chr1:88591728-88592729	0.000729296	4.85126	0.00529446	Gm19589	40211	Distal Intergenic
440	chr1:88610660-88611661	4.98357e-06	8.17243	0.000209248	Gm19589	59143	Distal Intergenic
441	chr1:88622134-88623135	3.75875e-06	5.67128	0.000176508	Gm19589	70617	Distal Intergenic
442	chr1:88636318-88637319	3.51854e-05	3.97313	0.000693984	Arl4c	64902	Distal Intergenic
443	chr1:88638381-88639382	0.000297436	8.95032	0.00283819	Arl4c	62839	Distal Intergenic
444	chr1:88642839-88643840	2.71588e-05	4.06884	0.000592246	Arl4c	58381	Distal Intergenic
445	chr1:88641816-88642817	0.00293126	2.27053	0.0141645	Arl4c	59404	Distal Intergenic
446	chr1:88644166-88645167	1.83369e-06	6.50454	0.000116257	Arl4c	57054	Distal Intergenic
447	chr1:88647232-88648233	1.25793e-07	5.31302	2.83977e-05	Arl4c	53988	Distal Intergenic
448	chr1:88654488-88655489	1.3583e-07	3.6809	2.91967e-05	Arl4c	46732	Exon (ENSMUST00000194311.1/ENSMUST00000194311.1, exon 1 of 1)
449	chr1:88655759-88656760	8.11182e-09	4.80027	7.35571e-06	Arl4c	45461	Exon (ENSMUST00000186042.1/ENSMUST00000186042.1, exon 1 of 2)
450	chr1:88660922-88661923	0.00616912	4.06721	0.0242458	Arl4c	40298	Distal Intergenic
451	chr1:88680565-88681566	0.00417246	4.87332	0.0182728	Arl4c	20655	Intron (ENSMUST00000051236.10/ENSMUST00000051236.10, intron 1 of 2)
452	chr1:88682044-88683045	3.47562e-06	5.42319	0.000168636	Arl4c	19176	Intron (ENSMUST00000051236.10/ENSMUST00000051236.10, intron 1 of 2)
453	chr1:88684440-88685441	0.00050964	4.60315	0.0041029	Arl4c	16780	Intron (ENSMUST00000051236.10/ENSMUST00000051236.10, intron 1 of 2)
454	chr1:88693800-88694801	0.00027804	3.51755	0.00271089	Arl4c	7420	Intron (ENSMUST00000051236.10/ENSMUST00000051236.10, intron 1 of 2)
455	chr1:88699046-88700047	0.000178097	2.87614	0.002009	Arl4c	2174	Promoter (2-3kb)
456	chr1:88705474-88706475	0.000164248	1.13262	0.00190495	Arl4c	-3253	Distal Intergenic
457	chr1:88708616-88709617	4.33142e-05	3.89846	0.000795295	Arl4c	-6395	Distal Intergenic
458	chr1:88720339-88721340	1.98329e-06	5.92912	0.000121322	Arl4c	-18118	Distal Intergenic
459	chr1:88742028-88743029	7.80046e-06	2.95329	0.000270653	Platr5	-11861	Distal Intergenic
460	chr1:88744904-88745905	0.00556283	1.92005	0.0225117	Platr5	-8985	Distal Intergenic
461	chr1:89092418-89093419	0.00183609	4.9412	0.0101573	Sh3bp4	21965	Intron (ENSMUST00000066279.10/98402, intron 1 of 5)
462	chr1:90738612-90739613	0.0163245	1.24507	0.0490618	Col6a3	33602	Distal Intergenic
463	chr1:90740441-90741442	1.67651e-05	1.14024	0.000432963	Col6a3	31773	Distal Intergenic
464	chr1:90949059-90950060	0.015103	4.39162	0.0463862	Prlh	-3048	3' UTR
465	chr1:91062123-91063124	0.0004321	1.28859	0.00367113	Lrrfip1	8537	Intron (ENSMUST00000189505.6/16978, intron 1 of 12)
466	chr1:91064769-91065770	0.00129997	1.22813	0.00794995	Lrrfip1	11183	Intron (ENSMUST00000189505.6/16978, intron 1 of 12)
467	chr1:91092982-91093983	0.000137839	2.61627	0.00169349	Lrrfip1	-17231	Exon (ENSMUST00000189505.6/16978, exon 8 of 13)
468	chr1:91095075-91096076	2.44105e-06	3.0575	0.000137121	Lrrfip1	-15138	Intron (ENSMUST00000189505.6/16978, intron 8 of 12)
469	chr1:91096197-91097198	3.39346e-05	1.90659	0.00067849	Lrrfip1	-14016	Intron (ENSMUST00000189505.6/16978, intron 8 of 12)
470	chr1:91098618-91099619	5.99904e-05	1.40007	0.000979138	Lrrfip1	-11595	Intron (ENSMUST00000189505.6/16978, intron 8 of 12)
471	chr1:91178745-91179746	0.00560532	1.00312	0.0226259	Ramp1	-76	Promoter (<=1kb)
472	chr1:91183045-91184046	0.000224429	1.95615	0.00234077	Ramp1	2999	Promoter (2-3kb)
473	chr1:91191896-91192897	0.00014794	3.41342	0.00177467	Ramp1	11850	Intron (ENSMUST00000165855.7/51801, intron 1 of 2)
474	chr1:91192973-91193974	0.0115692	1.07711	0.0382442	Ramp1	12927	Intron (ENSMUST00000165855.7/51801, intron 1 of 2)
475	chr1:91200647-91201648	0.0146598	1.6268	0.0454048	Ramp1	20601	Intron (ENSMUST00000165855.7/51801, intron 2 of 2)
476	chr1:91202062-91203063	3.20939e-05	4.2125	0.000656279	Ramp1	22016	Intron (ENSMUST00000165855.7/51801, intron 2 of 2)
477	chr1:91287397-91288398	0.00162483	3.5643	0.00934268	Scly	-9940	3' UTR
478	chr1:91506833-91507834	1.09919e-05	5.91764	0.000334211	Traf3ip1	-10428	Exon (ENSMUST00000189341.6/74019, exon 6 of 16)
479	chr1:91625787-91626788	0.0119571	2.28853	0.0391644	Asb1	84707	Distal Intergenic
480	chr1:92006347-92007348	0.0100215	2.62526	0.0344855	Hdac4	0	Promoter (<=1kb)
481	chr1:92050741-92051742	0.000167418	4.70792	0.00192804	Hdac4	-43886	Intron (ENSMUST00000097644.8/208727, intron 3 of 26)
482	chr1:92058401-92059402	0.000988646	2.59649	0.00656268	Hdac4	-51546	Intron (ENSMUST00000097644.8/208727, intron 2 of 26)
483	chr1:92064057-92065058	2.3447e-05	5.29282	0.000538667	Hdac4	48273	Intron (ENSMUST00000097644.8/208727, intron 2 of 26)
484	chr1:92069213-92070214	9.6435e-06	6.36301	0.000307691	Hdac4	43117	Intron (ENSMUST00000097644.8/208727, intron 2 of 26)
485	chr1:92103049-92104050	0.000191308	2.16709	0.00210822	Hdac4	9281	Intron (ENSMUST00000097644.8/208727, intron 2 of 26)
486	chr1:92104355-92105356	0.00960347	1.85836	0.033433	Hdac4	7975	Intron (ENSMUST00000097644.8/208727, intron 2 of 26)
487	chr1:92110971-92111972	0.0113603	3.18675	0.0377619	Hdac4	1359	Promoter (1-2kb)
488	chr1:92130112-92131113	1.49756e-06	3.57724	0.000103589	Hdac4	-16781	Intron (ENSMUST00000097644.8/208727, intron 2 of 26)
489	chr1:92148105-92149106	0.000666994	4.16755	0.0049604	Hdac4	0	Promoter (<=1kb)
490	chr1:92178066-92179067	3.29002e-05	2.46255	0.000666454	Hdac4	1230	Promoter (1-2kb)
491	chr1:92190124-92191125	0.0157685	3.30441	0.0478222	Hdac4	4569	Intron (ENSMUST00000212867.1/208727, intron 2 of 4)
492	chr1:92235313-92236314	1.68272e-05	8.25217	0.000433883	Hdac4	-39614	Distal Intergenic
493	chr1:92371330-92372331	0.00257697	2.17052	0.0129103	Ndufa10	88386	Distal Intergenic
494	chr1:92468490-92469491	0.00014571	3.98779	0.00175639	Ndufa10	1371	Promoter (1-2kb)
495	chr1:92632656-92633657	0.00562073	5.19943	0.0226695	Cops9	6252	Distal Intergenic
496	chr1:92806456-92807457	0.00137345	4.69821	0.00827554	Gpc1	-24188	Distal Intergenic
497	chr1:93735567-93736568	0.000448445	3.44353	0.00376172	Thap4	-3641	Intron (ENSMUST00000188846.1/ENSMUST00000188846.1, intron 1 of 2)
498	chr1:94034950-94035951	9.88735e-05	1.7035	0.00135431	Neu4	14457	Distal Intergenic
499	chr1:94041844-94042845	0.0150942	2.80138	0.046368	Pdcd1	9708	Intron (ENSMUST00000027507.7/18566, intron 1 of 4)
500	chr1:94052056-94053057	3.72442e-05	4.23115	0.000720669	Pdcd1	0	Promoter (<=1kb)
501	chr1:94074145-94075146	0.00127559	2.61901	0.00783997	Pdcd1	-21592	Distal Intergenic
502	chr1:94091450-94092451	7.70298e-05	4.77306	0.00114983	Pdcd1	-38897	Distal Intergenic
503	chr1:94146732-94147733	0.000628902	1.97369	0.00475969	Pdcd1	-94179	Distal Intergenic
504	chr1:95655244-95656245	0.000132593	1.77307	0.0016497	St8sia4	11290	Intron (ENSMUST00000043336.10/20452, intron 2 of 4)
505	chr1:95673758-95674759	0.0165871	1.21184	0.0496498	St8sia4	-6187	Distal Intergenic
506	chr1:96482587-96483588	0.00739597	1.21524	0.0276382	4930533P14Rik	178985	Distal Intergenic
507	chr1:97649605-97650606	6.7255e-05	3.055	0.00105179	Macir	11070	Intron (ENSMUST00000053033.13/52392, intron 2 of 2)
508	chr1:98095151-98096152	8.53057e-05	2.74445	0.00122965	Pam	0	Promoter (<=1kb)
509	chr1:98138971-98139972	0.0132821	3.47037	0.0422337	1810006J02Rik	7504	Intron (ENSMUST00000186473.1/69030, intron 2 of 2)
510	chr1:99811705-99812706	0.00840389	1.8257	0.0303425	Cntnap5b	38940	Intron (ENSMUST00000086738.9/241175, intron 1 of 23)
511	chr1:100252320-100253321	0.000686974	2.49594	0.0050708	Cntnap5b	0	Promoter (<=1kb)
512	chr1:100339594-100340595	0.00485305	2.71633	0.0204038	Cntnap5b	86965	Intron (ENSMUST00000086738.9/241175, intron 13 of 23)
513	chr1:101050390-101051391	0.0127557	2.3104	0.04105	Gm20268	-104418	Distal Intergenic
514	chr1:101242913-101243914	0.000449889	2.40026	0.00376886	Gm20268	87104	Distal Intergenic
515	chr1:101902961-101903962	0.00109503	1.68869	0.00704229	Gm20268	747152	Distal Intergenic
516	chr1:102180637-102181638	0.0130797	2.30705	0.0418033	Gm20268	1024828	Distal Intergenic
517	chr1:102205893-102206894	0.00277989	3.29891	0.013637	Gm20268	1050084	Distal Intergenic
518	chr1:102317972-102318973	0.00279007	2.0719	0.0136745	Gm20268	1162163	Distal Intergenic
519	chr1:103305293-103306294	0.00476758	2.53865	0.0201496	Cdh20	-1462235	Distal Intergenic
520	chr1:105543030-105544031	0.000964359	4.16647	0.00644505	Pign	24917	Intron (ENSMUST00000188743.1/ENSMUST00000188743.1, intron 1 of 5)
521	chr1:105709130-105710131	0.00886595	1.69951	0.0315225	Relch	5371	Exon (ENSMUST00000192363.1/ENSMUST00000192363.1, exon 1 of 1)
522	chr1:105751906-105752907	0.0152938	2.81552	0.0468017	Relch	10926	Intron (ENSMUST00000186807.6/227446, intron 28 of 28)
523	chr1:105805316-105806317	0.00758916	3.69771	0.0281574	Tnfrsf11a	-13553	Intron (ENSMUST00000027559.7/21934, intron 1 of 9)
524	chr1:106035112-106036113	0.000318991	2.79454	0.00297508	Zcchc2	23368	Distal Intergenic
525	chr1:106318076-106319077	0.00172043	2.97354	0.00971826	Phlpp1	838	Promoter (<=1kb)
526	chr1:106515298-106516299	0.00033649	1.31813	0.0030889	Mir3473f	30332	Distal Intergenic
527	chr1:106561986-106562987	0.000702131	2.18004	0.00515167	Mir3473f	-15355	Intron (ENSMUST00000149909.1/ENSMUST00000149909.1, intron 2 of 4)
528	chr1:106600498-106601499	9.2884e-08	4.23268	2.44462e-05	Mir3473f	-53867	Intron (ENSMUST00000112751.1/12043, intron 1 of 1)
529	chr1:106606592-106607593	3.69394e-05	3.9934	0.000716916	Mir3473f	-59961	Exon (ENSMUST00000192399.1/ENSMUST00000192399.1, exon 1 of 1)
530	chr1:106612276-106613277	5.99701e-06	1.85927	0.000233385	Mir3473f	-65645	Intron (ENSMUST00000112751.1/12043, intron 1 of 1)
531	chr1:106619506-106620507	0.00314993	1.48169	0.014927	Mir3473f	-72875	Intron (ENSMUST00000112751.1/12043, intron 1 of 1)
532	chr1:106647063-106648064	5.11702e-07	3.25474	5.75174e-05	Bcl2	65115	Intron (ENSMUST00000112751.1/12043, intron 1 of 1)
533	chr1:106662776-106663777	0.000137868	3.12543	0.00169365	Bcl2	49402	Intron (ENSMUST00000112751.1/12043, intron 1 of 1)
534	chr1:106687843-106688844	0.000100681	1.35666	0.00137297	Bcl2	24335	Intron (ENSMUST00000112751.1/12043, intron 1 of 1)
535	chr1:106827063-106828064	0.00656299	4.0178	0.0253558	Vps4b	-30335	Distal Intergenic
536	chr1:106866427-106867428	0.00122508	2.89658	0.00761978	Serpinb5	-2806	Promoter (2-3kb)
537	chr1:106867650-106868651	0.000306792	4.8679	0.00289838	Serpinb5	-1583	Promoter (1-2kb)
538	chr1:108077189-108078190	0.00617271	3.08437	0.0242539	D830032E09Rik	140480	Distal Intergenic
539	chr1:108391953-108392954	8.46655e-05	2.43069	0.0012232	D830032E09Rik	455244	Distal Intergenic
540	chr1:109246504-109247505	0.00428691	1.95453	0.0186514	Cdh7	-734926	Distal Intergenic
541	chr1:109491089-109492090	0.0118828	2.42971	0.0389937	Cdh7	-490341	Distal Intergenic
542	chr1:110509041-110510042	0.0131568	1.64607	0.0419705	Cdh7	409746	Distal Intergenic
543	chr1:110571584-110572585	0.0111705	2.19997	0.0373066	Cdh19	404778	Distal Intergenic
544	chr1:110662735-110663736	0.00177161	3.0606	0.00991938	Cdh19	313627	Distal Intergenic
545	chr1:111360424-111361425	0.0120712	2.75819	0.0394314	Cdh19	-382840	Distal Intergenic
546	chr1:111496978-111497979	0.0106733	2.73105	0.036116	Dsel	366789	Distal Intergenic
547	chr1:112321729-112322730	0.0049586	2.227	0.0207192	Dsel	-456811	Distal Intergenic
548	chr1:112649645-112650646	0.00812797	2.76855	0.0296009	Dsel	-784727	Distal Intergenic
549	chr1:113608449-113609450	0.0130785	2.85168	0.0418018	Dsel	-1743531	Distal Intergenic
550	chr1:115395421-115396422	0.00829269	3.31182	0.0300315	Cntnap5a	-288334	Distal Intergenic
551	chr1:116728478-116729479	0.000593803	3.58871	0.0045749	Cntnap5a	1043722	Distal Intergenic
552	chr1:116760174-116761175	0.00379944	2.17173	0.0170822	Cntnap5a	1075418	Distal Intergenic
553	chr1:117636352-117637353	0.000353759	3.20901	0.00319256	Tsn	672633	Distal Intergenic
554	chr1:117931911-117932912	0.0102373	3.57769	0.0350386	Tsn	377074	Intron (ENSMUST00000191265.1/ENSMUST00000191265.1, intron 3 of 3)
555	chr1:119476549-119477550	3.54481e-05	3.25567	0.000697762	Ralb	529	Promoter (<=1kb)
556	chr1:119486551-119487552	0.0121439	2.11685	0.0396066	Ralb	-8472	Intron (ENSMUST00000004565.14/64143, intron 1 of 4)
557	chr1:119636361-119637362	0.0100133	3.58545	0.0344663	Epb41l5	-2361	Promoter (2-3kb)
558	chr1:119654037-119655038	0.00740802	1.79253	0.0276671	Epb41l5	-5037	3' UTR
559	chr1:119712700-119713701	0.00849225	2.28894	0.0305593	Ptpn4	2292	Promoter (2-3kb)
560	chr1:119835990-119836991	0.00193377	1.08614	0.0105282	Ptpn4	8	Promoter (<=1kb)
561	chr1:120032695-120033696	0.000139198	4.00718	0.00170302	Sctr	25661	Intron (ENSMUST00000072886.10/319229, intron 4 of 13)
562	chr1:120055198-120056199	1.82312e-06	3.89482	0.000115859	Tmem37	17875	Exon (ENSMUST00000072886.10/319229, exon 11 of 14)
563	chr1:120056869-120057870	0.000443417	2.90102	0.00373417	Tmem37	16204	Intron (ENSMUST00000072886.10/319229, intron 12 of 13)
564	chr1:120093239-120094240	0.000804111	1.30949	0.0056668	Tmem37	-19165	Distal Intergenic
565	chr1:120245159-120246160	0.0004554	3.53243	0.00379909	Steap3	19095	Intron (ENSMUST00000140490.7/68428, intron 1 of 4)
566	chr1:120467018-120468019	0.00161867	2.54101	0.00932305	Marco	36737	Distal Intergenic
567	chr1:123320528-123321529	0.00130996	3.99685	0.00799113	Dpp10	328831	3' UTR
568	chr1:125395591-125396592	0.00389506	1.35575	0.017394	Actr3	1020	Promoter (1-2kb)
569	chr1:125430449-125431450	0.00301479	1.14432	0.0144516	Actr3	3196	Intron (ENSMUST00000027579.16/74117, intron 2 of 12)
570	chr1:125456651-125457652	0.00813781	3.41699	0.0296257	Actr3	-20924	Distal Intergenic
571	chr1:125467516-125468517	7.82043e-05	1.67469	0.00116094	Actr3	-31789	Distal Intergenic
572	chr1:125487053-125488054	5.22118e-05	5.71396	0.00089729	Actr3	-51326	Distal Intergenic
573	chr1:127211930-127212931	0.0028626	1.70282	0.0139275	Mgat5	6902	Intron (ENSMUST00000189427.6/107895, intron 1 of 7)
574	chr1:127214518-127215519	5.29405e-06	3.91118	0.000216801	Mgat5	9490	Intron (ENSMUST00000189427.6/107895, intron 1 of 7)
575	chr1:127232840-127233841	1.33519e-05	2.08265	0.000374325	Mgat5	27812	Intron (ENSMUST00000189427.6/107895, intron 1 of 7)
576	chr1:127296499-127297500	0.0002661	3.19455	0.00263048	Mgat5	-9262	Intron (ENSMUST00000189427.6/107895, intron 1 of 7)
577	chr1:127303888-127304889	5.82441e-05	2.76865	0.000960423	Mgat5	-1873	Promoter (1-2kb)
578	chr1:127305736-127306737	5.63085e-05	1.83917	0.000939706	Mgat5	-25	Promoter (<=1kb)
579	chr1:127307900-127308901	0.00290959	1.15936	0.0140894	Mgat5	1138	Promoter (1-2kb)
580	chr1:127319626-127320627	0.000510407	2.83117	0.00410594	Mgat5	12864	Exon (ENSMUST00000189427.6/107895, exon 3 of 8)
581	chr1:127322039-127323040	2.17886e-05	1.524	0.000515154	Mgat5	15277	Intron (ENSMUST00000189427.6/107895, intron 3 of 7)
582	chr1:127344641-127345642	0.000819298	2.68411	0.00573453	Mgat5	37879	Intron (ENSMUST00000189427.6/107895, intron 3 of 7)
583	chr1:127625250-127626251	5.99233e-05	1.85857	0.00097869	Tmem163	51770	Intron (ENSMUST00000027585.13/72160, intron 2 of 8)
584	chr1:127795994-127796995	1.86985e-06	5.76965	0.000117377	Ccnt2	0	Promoter (<=1kb)
585	chr1:127849775-127850776	0.0106251	1.87113	0.036008	Map3k19	4255	5' UTR
586	chr1:127953873-127954874	6.63301e-05	5.05868	0.00104398	Rab3gap1	15668	3' UTR
587	chr1:127977838-127978839	0.0084822	1.34646	0.0305364	Zranb3	-4880	Intron (ENSMUST00000086614.11/226409, intron 12 of 20)
588	chr1:127981872-127982873	2.15228e-05	3.43227	0.00051083	Zranb3	-8914	Exon (ENSMUST00000193744.1/ENSMUST00000193744.1, exon 1 of 1)
589	chr1:128371807-128372808	0.00268003	2.4576	0.0132799	Dars	6679	Exon (ENSMUST00000027602.14/226414, exon 11 of 16)
590	chr1:128386192-128387193	0.000320144	3.94292	0.002983	Dars	-6705	Exon (ENSMUST00000027602.14/226414, exon 7 of 16)
591	chr1:128569612-128570613	3.33016e-06	4.84469	0.000164463	Cxcr4	21677	Distal Intergenic
592	chr1:128602206-128603207	7.48384e-06	2.27277	0.000265559	Cxcr4	-9913	Distal Intergenic
593	chr1:128605502-128606503	4.67749e-05	1.27927	0.000835798	Cxcr4	-13209	Distal Intergenic
594	chr1:128611459-128612460	0.000132276	1.61485	0.00164691	Cxcr4	-19166	Distal Intergenic
595	chr1:128752451-128753452	0.00879021	2.99644	0.0313315	Cxcr4	-160158	Distal Intergenic
596	chr1:128781994-128782995	0.000136482	3.99828	0.00168064	Cxcr4	-189701	Distal Intergenic
597	chr1:128786954-128787955	1.12152e-06	2.34723	8.78633e-05	Cxcr4	-194661	Distal Intergenic
598	chr1:128790560-128791561	0.00178883	3.34341	0.00998234	Cxcr4	-198267	Distal Intergenic
599	chr1:130463622-130464623	0.000141735	1.96108	0.00172388	Cd55	-878	Promoter (<=1kb)
600	chr1:130501745-130502746	0.00173562	2.77391	0.00977748	Cd55	-39001	Intron (ENSMUST00000125681.1/ENSMUST00000125681.1, intron 1 of 4)
601	chr1:130699924-130700925	7.30753e-05	5.65115	0.00110984	Pfkfb2	13650	3' UTR
602	chr1:130993413-130994414	0.00811935	1.05141	0.0295754	Il10	-25431	Distal Intergenic
603	chr1:131073818-131074819	1.6965e-06	3.50031	0.000111151	Mapkapk2	-1292	Promoter (1-2kb)
604	chr1:131079455-131080456	0.000269462	1.6082	0.00265471	Mapkapk2	-6929	Intron (ENSMUST00000016672.10/17164, intron 1 of 9)
605	chr1:131181338-131182339	6.72797e-05	1.05895	0.00105191	Eif2d	14959	Exon (ENSMUST00000068564.14/54354, exon 2 of 5)
606	chr1:131183979-131184980	0.000138533	1.44652	0.00169853	Rassf5	15155	Intron (ENSMUST00000131855.1/16865, intron 15 of 15)
607	chr1:131204136-131205137	1.55072e-05	2.51686	0.000410823	Rassf5	-4001	Intron (ENSMUST00000027688.14/54354, intron 2 of 5)
608	chr1:131269955-131270956	0.00109836	1.94468	0.00705657	Ikbke	0	Promoter (<=1kb)
609	chr1:131279910-131280911	3.63447e-06	2.48548	0.000173252	Ikbke	-304	Promoter (<=1kb)
610	chr1:131278312-131279313	0.000309144	3.20589	0.00291263	Ikbke	293	Promoter (<=1kb)
611	chr1:131324515-131325516	0.00174975	2.51569	0.00983445	Srgap2	6747	Exon (ENSMUST00000097588.8/14270, exon 14 of 23)
612	chr1:131349223-131350224	0.00624754	2.28637	0.0244708	Srgap2	-4676	Exon (ENSMUST00000097588.8/14270, exon 8 of 23)
613	chr1:131460621-131461622	0.00180546	2.74334	0.0100435	Srgap2	42744	Intron (ENSMUST00000097588.8/14270, intron 2 of 22)
614	chr1:131501020-131502021	0.00551449	3.32996	0.0223731	Srgap2	2345	Promoter (2-3kb)
615	chr1:131554828-131555829	0.0153024	1.36086	0.0468201	Fam72a	26925	Distal Intergenic
616	chr1:131580175-131581176	0.002466	1.35029	0.0125236	Avpr1b	-18063	Distal Intergenic
617	chr1:132031286-132032287	0.0146834	2.64904	0.0454469	Mfsd4a	-2253	Promoter (2-3kb)
618	chr1:132035214-132036215	0.00976368	2.23887	0.0338239	Mfsd4a	5701	Intron (ENSMUST00000126927.7/213006, intron 9 of 10)
619	chr1:132038441-132039442	0.00062265	5.12707	0.00472762	Mfsd4a	2474	Promoter (2-3kb)
620	chr1:133073099-133074100	0.000829372	1.69401	0.0057855	Pik3c2b	27087	Intron (ENSMUST00000124934.7/240752, intron 5 of 11)
621	chr1:133158982-133159983	0.0013384	1.04349	0.00812327	Plekha6	-4227	Distal Intergenic
622	chr1:133180657-133181658	0.00986365	1.47808	0.0340881	Plekha6	0	Promoter (<=1kb)
623	chr1:133237336-133238337	0.0123435	1.44609	0.0400893	Plekha6	-7760	Intron (ENSMUST00000212252.1/240753, intron 3 of 9)
624	chr1:133541738-133542739	2.13042e-05	6.11243	0.000507257	Snrpe	67186	Distal Intergenic
625	chr1:133544720-133545721	0.000299566	2.84804	0.00285159	Snrpe	64204	Distal Intergenic
626	chr1:133549536-133550537	0.000130262	3.23229	0.00162972	Snrpe	59388	Distal Intergenic
627	chr1:133570924-133571925	0.00303722	4.5272	0.0145294	Snrpe	38000	Distal Intergenic
628	chr1:133711086-133712087	0.00028235	3.68986	0.0027404	Atp2b4	5842	3' UTR
629	chr1:133800601-133801602	0.000119302	1.1669	0.00153733	Atp2b4	0	Promoter (<=1kb)
630	chr1:133815426-133816427	1.97278e-06	1.90345	0.000120885	Atp2b4	-14385	Distal Intergenic
631	chr1:133820846-133821847	0.00114969	1.55209	0.0072831	Atp2b4	-19805	Distal Intergenic
632	chr1:133841935-133842936	0.00107513	4.02975	0.00694785	Atp2b4	-40894	Distal Intergenic
633	chr1:134097699-134098700	0.00188361	1.49535	0.0103402	Chit1	-12542	Exon (ENSMUST00000193617.1/ENSMUST00000193617.1, exon 1 of 1)
634	chr1:134110685-134111686	0.000158226	1.87792	0.00185707	Chit1	0	Promoter (<=1kb)
635	chr1:134509693-134510694	0.00022568	4.64083	0.00234814	Rabif	15045	Distal Intergenic
636	chr1:134524137-134525138	0.00218799	1.78229	0.0115127	Mgat4e	21812	Exon (ENSMUST00000189357.1/ENSMUST00000189357.1, exon 3 of 3)
637	chr1:134636402-134637403	0.0147906	1.92412	0.0456948	Syt2	-9274	Distal Intergenic
638	chr1:134865273-134866274	0.0048631	3.43061	0.0204277	Ppp1r12b	-18853	Exon (ENSMUST00000045665.12/329251, exon 13 of 24)
639	chr1:135267723-135268724	0.00242841	2.15448	0.012391	Rnpep	-321	Promoter (<=1kb)
640	chr1:135593895-135594896	0.00104077	4.69389	0.00680034	Nav1	-8190	Intron (ENSMUST00000067468.5/215714, intron 2 of 5)
641	chr1:135659192-135660193	8.47941e-06	2.56651	0.00028549	Nav1	27912	Intron (ENSMUST00000190298.7/215690, intron 1 of 30)
642	chr1:135807283-135808284	9.29197e-07	4.05633	8.00861e-05	Tnni1	2226	Promoter (2-3kb)
643	chr1:135817342-135818343	0.000902418	2.64795	0.00614838	Lad1	-255	Promoter (<=1kb)
644	chr1:135818411-135819412	0.00999907	1.58836	0.034433	Lad1	0	Promoter (<=1kb)
645	chr1:135828582-135829583	0.0156549	2.26846	0.0475896	Lad1	-412	Promoter (<=1kb)
646	chr1:136577915-136578916	0.00285161	1.92381	0.0138859	Zfp281	-45985	Exon (ENSMUST00000193724.1/ENSMUST00000193724.1, exon 1 of 2)
647	chr1:136600548-136601549	1.06956e-05	5.45993	0.00032864	Zfp281	-23352	Distal Intergenic
648	chr1:136608043-136609044	0.000404853	4.59663	0.00351152	Zfp281	-15857	Distal Intergenic
649	chr1:136616933-136617934	5.95782e-06	5.51836	0.000232344	Zfp281	-6967	Distal Intergenic
650	chr1:136618222-136619223	1.72115e-06	4.51666	0.000112085	Zfp281	-5678	Distal Intergenic
651	chr1:136636690-136637691	6.65334e-05	1.48214	0.0010455	Zfp281	11789	Distal Intergenic
652	chr1:136652956-136653957	0.00648631	2.09005	0.0251455	Gm19705	-16812	Distal Intergenic
653	chr1:136672221-136673222	4.57247e-05	4.78484	0.00082324	Gm19705	1452	Promoter (1-2kb)
654	chr1:136683564-136684565	0.0052621	1.4864	0.0216242	Gm19705	0	Promoter (<=1kb)
655	chr1:136694653-136695654	5.18419e-06	4.48876	0.0002145	Platr22	-557	Promoter (<=1kb)
656	chr1:136698775-136699776	0.00571072	2.15547	0.0229253	Platr22	2564	Promoter (2-3kb)
657	chr1:136708448-136709449	0.0023078	4.44681	0.0119554	Platr22	12237	Intron (ENSMUST00000181274.1/100503474, intron 2 of 4)
658	chr1:137218246-137219247	0.0138609	4.26303	0.0435826	Nr5a2	-257798	Distal Intergenic
659	chr1:137900478-137901479	5.5908e-06	1.79173	0.000223548	Mir181a-1	-64976	Intron (ENSMUST00000182127.1/ENSMUST00000182127.1, intron 1 of 2)
660	chr1:138144032-138145033	0.00694476	1.61018	0.026403	Ptprc	-27591	Intron (ENSMUST00000182283.7/19264, intron 2 of 29)
661	chr1:138148524-138149525	0.000257341	1.25515	0.00256813	Ptprc	25709	Intron (ENSMUST00000182283.7/19264, intron 2 of 29)
662	chr1:138153859-138154860	0.000585958	1.58463	0.00453041	Ptprc	20374	Intron (ENSMUST00000182283.7/19264, intron 2 of 29)
663	chr1:138156715-138157716	0.00017058	2.25143	0.00195299	Ptprc	17518	Intron (ENSMUST00000182283.7/19264, intron 2 of 29)
664	chr1:138162343-138163344	0.000371921	2.05224	0.00330814	Ptprc	11890	Exon (ENSMUST00000194467.1/ENSMUST00000194467.1, exon 1 of 1)
665	chr1:138165797-138166798	0.00669475	1.11058	0.0257106	Ptprc	8436	Exon (ENSMUST00000194467.1/ENSMUST00000194467.1, exon 1 of 1)
666	chr1:138171647-138172648	0.000119638	1.75508	0.00154001	Ptprc	2586	Promoter (2-3kb)
667	chr1:138187849-138188850	0.000112698	5.36199	0.0014786	Ptprc	-12141	Distal Intergenic
668	chr1:138203426-138204427	0.0117152	3.64157	0.0386038	Ptprc	-27718	Distal Intergenic
669	chr1:138250680-138251681	0.00106921	3.55889	0.0069237	Atp6v1g3	-22057	Distal Intergenic
670	chr1:138251689-138252690	0.00033081	2.01847	0.00305364	Atp6v1g3	-21048	Distal Intergenic
671	chr1:138283202-138284203	2.38412e-08	5.63403	1.31258e-05	Atp6v1g3	9464	Exon (ENSMUST00000027643.5/338375, exon 2 of 3)
672	chr1:138289741-138290742	4.68367e-05	3.8852	0.000836625	Atp6v1g3	16003	Downstream (<=300bp)
673	chr1:138291173-138292174	0.000335385	2.90376	0.00308164	Atp6v1g3	17435	Distal Intergenic
674	chr1:138297825-138298826	5.18935e-06	3.22129	0.000214631	Atp6v1g3	24087	Distal Intergenic
675	chr1:138299231-138300232	0.000356099	1.5135	0.0032075	Atp6v1g3	25493	Distal Intergenic
676	chr1:138303892-138304893	2.58824e-05	3.22889	0.000574557	Atp6v1g3	30154	Distal Intergenic
677	chr1:138302682-138303683	9.76938e-06	3.15359	0.000309964	Atp6v1g3	28944	Distal Intergenic
678	chr1:138348201-138349202	0.00338323	4.74939	0.0157307	Atp6v1g3	74463	Distal Intergenic
679	chr1:138516635-138517636	0.00025796	1.22019	0.00257287	Nek7	102038	Exon (ENSMUST00000186017.6/59125, exon 6 of 10)
680	chr1:138587517-138588518	0.00160032	2.05999	0.00924302	Nek7	31156	Intron (ENSMUST00000186017.6/59125, intron 1 of 9)
681	chr1:138588797-138589798	6.70872e-05	3.32537	0.00105032	Nek7	29876	Intron (ENSMUST00000186017.6/59125, intron 1 of 9)
682	chr1:138627497-138628498	0.00385632	2.11907	0.0172717	Nek7	-7356	Distal Intergenic
683	chr1:138785556-138786557	0.0074684	1.72934	0.02783	Lhx9	55872	Distal Intergenic
684	chr1:138821955-138822956	0.00489937	1.27051	0.0205369	Lhx9	19473	Distal Intergenic
685	chr1:139180446-139181447	0.0133644	1.39678	0.0424268	Dennd1b	58691	Distal Intergenic
686	chr1:140238724-140239725	0.0109377	1.51667	0.0367376	Kcnt2	-6433	Distal Intergenic
687	chr1:140265501-140266502	0.00941203	2.19435	0.0329366	Kcnt2	19294	Exon (ENSMUST00000195546.1/ENSMUST00000195546.1, exon 1 of 1)
688	chr1:140742074-140743075	0.0157418	2.39566	0.0477764	4930590L20Rik	-85670	Distal Intergenic
689	chr1:141420975-141421976	0.0122831	1.85985	0.0399362	4930590L20Rik	-764571	Exon (ENSMUST00000193718.1/ENSMUST00000193718.1, exon 1 of 1)
690	chr1:141437935-141438936	0.00123527	2.29512	0.00766726	4930590L20Rik	-781531	Distal Intergenic
691	chr1:141510199-141511200	0.000353162	2.47269	0.00319205	4930590L20Rik	-853795	Distal Intergenic
692	chr1:141725951-141726952	0.00782082	3.13942	0.0287871	4930590L20Rik	-1069547	Distal Intergenic
693	chr1:142163315-142164316	0.0066218	2.82236	0.0255031	Cdc73	1476265	Distal Intergenic
694	chr1:143653343-143654344	0.00720727	1.69347	0.0271343	B3galt2	12679	3' UTR
695	chr1:143906989-143907990	0.000224628	2.83438	0.00234172	Rgs2	96042	Distal Intergenic
696	chr1:143941177-143942178	0.00527116	2.61887	0.0216504	Rgs2	61854	Distal Intergenic
697	chr1:143984627-143985628	0.000673777	3.13642	0.00499697	Rgs2	18404	Distal Intergenic
698	chr1:143992704-143993705	0.00269418	2.11555	0.0133292	Rgs2	10327	Distal Intergenic
699	chr1:144033222-144034223	2.4022e-06	4.65057	0.000135489	Rgs2	-29061	Distal Intergenic
700	chr1:144085734-144086735	0.000853547	3.51596	0.00590414	Rgs2	-81573	Distal Intergenic
701	chr1:144248702-144249703	3.20783e-05	1.36878	0.000656119	Rgs1	0	Promoter (<=1kb)
702	chr1:144256274-144257275	0.000118163	3.83117	0.00152795	Rgs1	-7032	Distal Intergenic
703	chr1:144272679-144273680	0.000274464	3.29226	0.00268902	Rgs1	-23437	Distal Intergenic
704	chr1:144276431-144277432	0.00706753	2.77294	0.026736	Rgs1	-27189	Distal Intergenic
705	chr1:144282995-144283996	0.00210783	1.31354	0.0112161	Rgs1	-33753	Distal Intergenic
706	chr1:144330023-144331024	0.00018	1.39853	0.00202449	Rgs1	-80781	Distal Intergenic
707	chr1:144406337-144407338	0.00451761	2.36196	0.019378	Rgs21	144226	Distal Intergenic
708	chr1:146281345-146282346	0.0114809	3.4496	0.0380504	Brinp3	-212414	Distal Intergenic
709	chr1:146768024-146769025	0.00480411	1.96168	0.0202596	Brinp3	270286	Intron (ENSMUST00000074622.10/215378, intron 6 of 7)
710	chr1:146789750-146790751	0.00276858	2.07584	0.0136013	Brinp3	292012	Intron (ENSMUST00000074622.10/215378, intron 6 of 7)
711	chr1:148206116-148207117	4.606e-06	3.69527	0.000199849	Pla2g4a	1695082	Distal Intergenic
712	chr1:148244317-148245318	0.0137223	1.74922	0.0432563	Pla2g4a	1656881	Intron (ENSMUST00000188273.1/ENSMUST00000188273.1, intron 1 of 1)
713	chr1:150434765-150435766	0.00479459	3.6363	0.0202283	Tpr	-1669	Promoter (1-2kb)
714	chr1:150465081-150466082	2.78752e-05	7.13255	0.000603039	Prg4	0	Promoter (<=1kb)
715	chr1:150496299-150497300	0.00989295	2.93453	0.0341675	Prg4	-30134	Distal Intergenic
716	chr1:150993346-150994347	0.00202367	2.98398	0.0108826	Hmcn1	0	Promoter (<=1kb)
717	chr1:151001712-151002713	0.00617693	1.47435	0.024267	Hmcn1	-8277	Intron (ENSMUST00000191173.1/ENSMUST00000191173.1, intron 1 of 1)
718	chr1:151024847-151025848	0.000323138	1.13321	0.00300415	Hmcn1	-31412	Distal Intergenic
719	chr1:151034675-151035676	0.0159432	1.3861	0.0482159	Hmcn1	-41240	Distal Intergenic
720	chr1:151095743-151096744	0.000363789	1.40381	0.00325585	C730036E19Rik	-41290	Distal Intergenic
721	chr1:151097143-151098144	4.20166e-05	2.1693	0.000779159	C730036E19Rik	-39890	Distal Intergenic
722	chr1:151124675-151125676	5.20065e-05	2.87233	0.000895042	C730036E19Rik	-12358	Distal Intergenic
723	chr1:151167363-151168364	0.00294106	4.00441	0.0141978	C730036E19Rik	29329	Distal Intergenic
724	chr1:151177357-151178358	0.000236501	1.90404	0.00242451	C730036E19Rik	39323	Distal Intergenic
725	chr1:151682643-151683644	7.01257e-05	3.46027	0.00108164	Niban1	5476	Intron (ENSMUST00000148810.7/63913, intron 5 of 13)
726	chr1:151684792-151685793	0.000950104	2.7039	0.00637785	Niban1	7625	Intron (ENSMUST00000148810.7/63913, intron 5 of 13)
727	chr1:151802563-151803564	0.00728458	2.33586	0.0273286	Edem3	47103	Intron (ENSMUST00000188145.6/66967, intron 13 of 20)
728	chr1:151960330-151961331	0.00809202	2.79245	0.0295048	1700025G04Rik	-39103	Intron (ENSMUST00000187603.6/69399, intron 3 of 6)
729	chr1:151972856-151973857	0.00139899	6.83154	0.00838586	1700025G04Rik	-51629	Intron (ENSMUST00000187603.6/69399, intron 3 of 6)
730	chr1:151980804-151981805	0.00200635	5.98903	0.0108169	1700025G04Rik	-59577	Intron (ENSMUST00000187603.6/69399, intron 2 of 6)
731	chr1:151979801-151980802	0.000142548	3.75732	0.00173046	1700025G04Rik	-58574	Exon (ENSMUST00000187603.6/69399, exon 3 of 7)
732	chr1:152008625-152009626	4.76809e-06	5.51735	0.000203607	1700025G04Rik	45666	Intron (ENSMUST00000187603.6/69399, intron 1 of 6)
733	chr1:152009921-152010922	0.000234755	4.47405	0.00241464	1700025G04Rik	44370	Intron (ENSMUST00000187603.6/69399, intron 1 of 6)
734	chr1:152037721-152038722	0.00506455	3.50988	0.0210332	1700025G04Rik	16570	Intron (ENSMUST00000187603.6/69399, intron 1 of 6)
735	chr1:152084307-152085308	9.82312e-05	3.34219	0.00134801	1700025G04Rik	4662	Intron (ENSMUST00000187603.6/69399, intron 1 of 6)
736	chr1:152088835-152089836	2.4837e-08	3.25975	1.35359e-05	1700025G04Rik	134	Promoter (<=1kb)
737	chr1:152253555-152254556	0.0157094	1.32636	0.047715	Tsen15	117526	Distal Intergenic
738	chr1:152269600-152270601	0.000421582	5.66227	0.00361134	Tsen15	101481	Distal Intergenic
739	chr1:152287271-152288272	0.00031411	1.39678	0.00294662	Tsen15	83810	Distal Intergenic
740	chr1:152312940-152313941	0.0127888	2.63815	0.0411271	Tsen15	58141	Distal Intergenic
741	chr1:153037723-153038724	0.00552771	6.49476	0.0224057	Nmnat2	4349	Intron (ENSMUST00000186368.6/226518, intron 1 of 11)
742	chr1:153057921-153058922	0.00208004	5.50073	0.0111104	Nmnat2	24547	Intron (ENSMUST00000186368.6/226518, intron 1 of 11)
743	chr1:153084850-153085851	9.28209e-10	4.58739	3.13004e-06	Nmnat2	-7629	Intron (ENSMUST00000186368.6/226518, intron 4 of 11)
744	chr1:153087444-153088445	0.000165953	3.81913	0.00191649	Nmnat2	-5035	Intron (ENSMUST00000186368.6/226518, intron 5 of 11)
745	chr1:153140527-153141528	0.00169254	2.50539	0.00961709	Lamc2	10558	Exon (ENSMUST00000185356.6/16782, exon 11 of 23)
746	chr1:153319808-153320809	9.14808e-05	3.56754	0.00128664	Lamc1	11977	Intron (ENSMUST00000027752.14/226519, intron 1 of 27)
747	chr1:153617060-153618061	0.00283396	1.52993	0.0138268	Rgs8	-34964	Distal Intergenic
748	chr1:153690866-153691867	0.0142277	2.12217	0.0444384	Rgs8	23377	Exon (ENSMUST00000041776.11/67792, exon 6 of 7)
749	chr1:153723078-153724079	2.55494e-06	6.65364	0.00014095	C230024C17Rik	13750	Exon (ENSMUST00000190663.1/329271, exon 3 of 3)
750	chr1:153739809-153740810	0.00691519	1.22018	0.0263241	Rgs16	0	Promoter (<=1kb)
751	chr1:153841767-153842768	0.00195318	5.43598	0.0106018	Rgsl1	1366	Promoter (1-2kb)
752	chr1:153846581-153847582	3.00353e-05	2.48857	0.000631414	Rgsl1	-2439	Promoter (2-3kb)
753	chr1:155040808-155041809	6.05371e-06	2.3141	0.00023439	Gm9530	41457	Intron (ENSMUST00000190720.1/ENSMUST00000190720.1, intron 1 of 3)
754	chr1:155086609-155087610	0.00704677	1.19398	0.0266823	Gm9530	-3343	Distal Intergenic
755	chr1:155172496-155173497	0.00124779	4.01292	0.00771929	Stx6	13697	Intron (ENSMUST00000027743.12/58244, intron 1 of 7)
756	chr1:155200967-155201968	0.00524276	1.94595	0.0215699	Stx6	5946	3' UTR
757	chr1:155576113-155577114	0.0132603	1.48387	0.0421879	Acbd6	8865	Intron (ENSMUST00000035560.8/72482, intron 3 of 7)
758	chr1:155740260-155741261	0.000470925	2.28206	0.00388417	Lhx4	766	Promoter (<=1kb)
759	chr1:155803900-155804901	0.00245365	3.40149	0.0124761	Qsox1	7919	Intron (ENSMUST00000035325.14/104009, intron 1 of 11)
760	chr1:156076091-156077092	0.00338423	4.02604	0.0157335	Tor1aip2	12878	3' UTR
761	chr1:156279622-156280623	0.000650442	2.75811	0.00486962	Tdrd5	-5232	Intron (ENSMUST00000121146.9/214575, intron 9 of 17)
762	chr1:156283419-156284420	0.00675652	4.20437	0.0258907	Tdrd5	-9029	Exon (ENSMUST00000121146.9/214575, exon 9 of 18)
763	chr1:156407695-156408696	0.00128636	3.50866	0.00788822	Axdnd1	-4835	Intron (ENSMUST00000177824.7/77352, intron 2 of 21)
764	chr1:156446197-156447198	0.00575521	2.76072	0.0230639	Soat1	-13178	Exon (ENSMUST00000189661.6/20652, exon 4 of 16)
765	chr1:156462350-156463351	0.000393178	2.82608	0.00344231	Soat1	3453	Intron (ENSMUST00000189661.6/20652, intron 2 of 15)
766	chr1:156521841-156522842	2.20736e-05	2.52676	0.000518372	Abl2	-35944	Distal Intergenic
767	chr1:156569316-156570317	4.45851e-06	2.80335	0.000195493	Abl2	10267	Intron (ENSMUST00000173929.7/11352, intron 1 of 2)
768	chr1:156573855-156574856	0.0052161	6.32331	0.0214938	Abl2	14806	Intron (ENSMUST00000173929.7/11352, intron 1 of 2)
769	chr1:156710403-156711404	0.000308302	3.93893	0.00290781	Fam20b	5578	Intron (ENSMUST00000122424.7/215015, intron 2 of 8)
770	chr1:156752046-156753047	0.00105767	1.12019	0.00687414	Fam20b	-32960	Distal Intergenic
771	chr1:156901400-156902401	0.00022777	2.61548	0.00236374	Ralgps2	36380	Exon (ENSMUST00000027886.13/78255, exon 3 of 19)
772	chr1:157038347-157039348	4.422e-05	1.6503	0.00080562	Tex35	69040	Intron (ENSMUST00000190681.1/ENSMUST00000190681.1, intron 2 of 2)
773	chr1:159928394-159929395	1.4305e-05	5.5519	0.000390944	Tnr	77997	3' UTR
774	chr1:159938146-159939147	0.00509241	1.55986	0.0211261	Tnr	87749	Distal Intergenic
775	chr1:160006710-160007711	0.00422474	1.93847	0.01845	4930523C07Rik	-36673	Distal Intergenic
776	chr1:160039618-160040619	0.000464563	1.74297	0.00384994	4930523C07Rik	-3765	Distal Intergenic
777	chr1:160054095-160055096	3.04861e-08	1.34602	1.47023e-05	4930523C07Rik	9648	Intron (ENSMUST00000168250.7/67647, intron 1 of 3)
778	chr1:160785502-160786503	2.45292e-05	2.67028	0.000553629	Rabgap1l	6435	Intron (ENSMUST00000028049.12/29809, intron 1 of 20)
779	chr1:160786759-160787760	3.98425e-05	3.08573	0.000753343	Rabgap1l	5178	Intron (ENSMUST00000028049.12/29809, intron 1 of 20)
780	chr1:161238045-161239046	0.00365469	4.28986	0.0166226	Prdx6	11508	Distal Intergenic
781	chr1:161308949-161309950	4.74092e-05	4.41183	0.000842528	Prdx6	-57730	Distal Intergenic
782	chr1:161396054-161397055	0.00400578	1.402	0.0177619	Tnfsf4	645	Promoter (<=1kb)
783	chr1:161395050-161396051	0.000631162	2.39661	0.00476876	Tnfsf4	0	Promoter (<=1kb)
784	chr1:161613311-161614312	0.000402956	3.68148	0.00349929	Tnfsf18	118656	Distal Intergenic
785	chr1:161660418-161661419	0.00154674	4.37411	0.00901221	Fasl	127076	Distal Intergenic
786	chr1:161670588-161671589	1.05816e-06	8.00747	8.58796e-05	Fasl	116906	Distal Intergenic
787	chr1:161687271-161688272	0.00502478	1.75996	0.0209204	Fasl	100223	Distal Intergenic
788	chr1:161704288-161705289	6.4392e-07	4.88736	6.41611e-05	Fasl	83206	Distal Intergenic
789	chr1:161706746-161707747	0.000630752	5.52103	0.004767	Fasl	80748	Distal Intergenic
790	chr1:161712605-161713606	2.78181e-05	2.97124	0.000602471	Fasl	74889	Distal Intergenic
791	chr1:161744531-161745532	0.000667048	4.17017	0.0049604	Fasl	42963	Distal Intergenic
792	chr1:161750979-161751980	0.000140795	3.33377	0.00171632	Fasl	36515	Distal Intergenic
793	chr1:161761233-161762234	7.10511e-05	2.64745	0.00109045	Fasl	26261	Distal Intergenic
794	chr1:161774827-161775828	2.64067e-05	3.84577	0.000581647	Fasl	12667	Distal Intergenic
795	chr1:161778721-161779722	4.33427e-05	4.33033	0.000795411	Fasl	8773	Distal Intergenic
796	chr1:161787995-161788996	3.50617e-07	6.12607	4.73416e-05	Fasl	0	Promoter (<=1kb)
797	chr1:161794499-161795500	0.0114357	1.15949	0.0379412	Fasl	-6004	Distal Intergenic
798	chr1:161804160-161805161	3.55882e-05	1.94209	0.000699669	Fasl	-15665	Distal Intergenic
799	chr1:161907511-161908512	0.000919601	1.47948	0.00622927	Suco	-30829	Distal Intergenic
800	chr1:161950726-161951727	0.00304438	3.77795	0.014554	4930558K02Rik	17421	Intron (ENSMUST00000162676.1/75368, intron 5 of 6)
801	chr1:162126103-162127104	6.4156e-06	3.99954	0.00024274	Dnm3	7648	Intron (ENSMUST00000159763.7/103967, intron 4 of 8)
802	chr1:162145591-162146592	7.30182e-05	4.27786	0.00110965	Dnm3	-10839	Intron (ENSMUST00000159763.7/103967, intron 3 of 8)
803	chr1:162179047-162180048	0.000284299	6.93063	0.00275215	Dnm3os	-37575	Intron (ENSMUST00000159763.7/103967, intron 3 of 8)
804	chr1:162206912-162207913	5.23938e-05	2.61839	0.000898697	Dnm3os	-9710	Intron (ENSMUST00000159763.7/103967, intron 3 of 8)
805	chr1:162295107-162296108	0.00114883	4.08819	0.00727898	Dnm3	0	Promoter (<=1kb)
806	chr1:162727703-162728704	1.80095e-05	3.6296	0.000453952	Prrc2c	-2835	Promoter (2-3kb)
807	chr1:162751752-162752753	3.33259e-05	3.58133	0.000671875	Prrc2c	-11196	Distal Intergenic
808	chr1:163443635-163444636	0.00568203	2.59504	0.0228416	Gorab	-39966	Distal Intergenic
809	chr1:163779102-163780103	0.0039994	1.01656	0.0177388	Kifap3	0	Promoter (<=1kb)
810	chr1:164068948-164069949	0.000120829	2.56194	0.00154906	Sell	0	Promoter (<=1kb)
811	chr1:164071744-164072745	0.00130047	1.42773	0.00795076	Sell	2782	Promoter (2-3kb)
812	chr1:164098083-164099084	0.0120893	1.61514	0.0394774	Selp	-16180	Distal Intergenic
813	chr1:164134653-164135654	0.000313204	1.38985	0.00294068	Selp	-5664	Intron (ENSMUST00000162746.1/20344, intron 8 of 15)
814	chr1:164413269-164414270	7.6616e-06	5.83133	0.000268861	Atp1b1	29449	Intron (ENSMUST00000193808.5/171567, intron 14 of 15)
815	chr1:164453438-164454439	0.000441993	1.64515	0.00372498	Atp1b1	0	Promoter (<=1kb)
816	chr1:164503093-164504094	0.000140898	1.83942	0.001717	Gm26685	0	Promoter (<=1kb)
817	chr1:164504241-164505242	0.000136583	2.94521	0.0016815	Gm26685	932	Promoter (<=1kb)
818	chr1:164551120-164552121	0.00727373	2.79245	0.0273006	Gm26685	47811	Distal Intergenic
819	chr1:164600255-164601256	0.000338723	2.25151	0.00310188	Gm26685	96946	Distal Intergenic
820	chr1:164815012-164816013	0.00792446	1.10688	0.0290706	Dpt	18368	Exon (ENSMUST00000194659.1/ENSMUST00000194659.1, exon 1 of 2)
821	chr1:164888229-164889230	3.79322e-05	4.41565	0.000730274	Gm20743	24871	Intron (ENSMUST00000194322.1/433374, intron 2 of 3)
822	chr1:164933500-164934501	0.000178063	3.2012	0.002009	Xcl1	1026	Promoter (1-2kb)
823	chr1:164935408-164936409	5.44042e-05	3.67895	0.000920309	Xcl1	0	Promoter (<=1kb)
824	chr1:164959725-164960726	1.34006e-05	2.10702	0.000375142	Xcl1	-24198	Distal Intergenic
825	chr1:164965777-164966778	1.04238e-06	3.09377	8.53735e-05	Xcl1	-30250	Distal Intergenic
826	chr1:164972486-164973487	0.000300249	3.33027	0.00285481	Xcl1	-36959	Distal Intergenic
827	chr1:164975448-164976449	0.00151851	6.46635	0.00889527	Xcl1	-39921	Distal Intergenic
828	chr1:165010749-165011750	0.00453714	1.63109	0.0194376	4930568G15Rik	56364	Distal Intergenic
829	chr1:165012028-165013029	0.00780256	4.62121	0.0287456	4930568G15Rik	55085	Distal Intergenic
830	chr1:165053919-165054920	0.000832197	1.37687	0.00579883	4930568G15Rik	13194	Distal Intergenic
831	chr1:165062591-165063592	0.00596108	5.33001	0.0236697	4930568G15Rik	4522	Distal Intergenic
832	chr1:165091413-165092414	0.000305489	2.40287	0.00288897	4930568G15Rik	0	Promoter (<=1kb)
833	chr1:165150893-165151894	0.000730899	3.95214	0.00530325	Tbx19	-1199	Promoter (1-2kb)
834	chr1:165173700-165174701	0.00342194	2.96522	0.0158587	Tbx19	-12927	3' UTR
835	chr1:165183863-165184864	0.00309294	4.07902	0.0147196	Sft2d2	9453	3' UTR
836	chr1:165230377-165231378	0.00156062	1.62356	0.00907004	Tiprl	5135	Exon (ENSMUST00000192350.1/ENSMUST00000192350.1, exon 1 of 1)
837	chr1:165691228-165692229	0.00306919	1.61858	0.0146434	Rcsd1	15819	Intron (ENSMUST00000097474.8/226594, intron 1 of 5)
838	chr1:165729806-165730807	0.00171423	4.68567	0.00969359	Rcsd1	-20413	Distal Intergenic
839	chr1:165775240-165776241	0.0118121	1.05115	0.0388201	Creg1	5764	3' UTR
840	chr1:165780189-165781190	0.000245827	1.11638	0.00248798	Cd247	-7491	Exon (ENSMUST00000159138.1/ENSMUST00000159138.1, exon 1 of 3)
841	chr1:165788181-165789182	5.01631e-06	5.91234	0.000210051	Cd247	0	Promoter (<=1kb)
842	chr1:165789601-165790602	3.50089e-06	5.18987	0.000169633	Cd247	836	Promoter (<=1kb)
843	chr1:165798001-165799002	0.00662746	2.63097	0.025523	Cd247	9236	Intron (ENSMUST00000161971.7/12503, intron 1 of 7)
844	chr1:165802897-165803898	2.4207e-07	5.09594	3.85838e-05	Cd247	14132	Intron (ENSMUST00000161971.7/12503, intron 1 of 7)
845	chr1:165810330-165811331	2.7677e-05	4.6513	0.000600558	Cd247	21565	Intron (ENSMUST00000161971.7/12503, intron 1 of 7)
846	chr1:165816045-165817046	3.14105e-07	6.36622	4.43644e-05	Cd247	27280	Intron (ENSMUST00000161971.7/12503, intron 1 of 7)
847	chr1:165828296-165829297	8.64939e-06	4.07746	0.000288691	Cd247	-28919	Intron (ENSMUST00000161971.7/12503, intron 1 of 7)
848	chr1:165837238-165838239	1.55341e-06	5.42927	0.000105491	Cd247	-19977	Intron (ENSMUST00000161971.7/12503, intron 1 of 7)
849	chr1:165840550-165841551	6.32175e-05	2.38636	0.00101248	Cd247	-16665	Intron (ENSMUST00000161971.7/12503, intron 1 of 7)
850	chr1:165844872-165845873	1.21317e-06	1.85277	9.14817e-05	Cd247	-12343	Exon (ENSMUST00000191634.1/ENSMUST00000191634.1, exon 1 of 1)
851	chr1:165843378-165844379	9.82351e-06	1.89948	0.000310564	Cd247	-13837	Exon (ENSMUST00000192693.1/ENSMUST00000192693.1, exon 1 of 1)
852	chr1:165848619-165849620	0.00137642	1.56655	0.00828553	Cd247	-8596	Exon (ENSMUST00000193728.1/ENSMUST00000193728.1, exon 1 of 1)
853	chr1:165853412-165854413	0.0145974	1.55794	0.0452742	Cd247	-3803	Intron (ENSMUST00000161971.7/12503, intron 1 of 7)
854	chr1:165985713-165986714	0.00252589	2.59172	0.0127325	Pou2f1	15895	Intron (ENSMUST00000160260.8/18986, intron 1 of 16)
855	chr1:166015985-166016986	4.16968e-05	2.57087	0.00077516	Pou2f1	-13307	Intron (ENSMUST00000181378.2/ENSMUST00000181378.2, intron 1 of 1)
856	chr1:166047415-166048416	0.00105875	1.28517	0.00687693	Pou2f1	-44737	Distal Intergenic
857	chr1:166048624-166049625	2.86873e-05	2.00377	0.000613596	Pou2f1	-45946	Distal Intergenic
858	chr1:166125031-166126032	0.00230715	3.98563	0.0119543	Dusp27	1864	Promoter (1-2kb)
859	chr1:166409389-166410390	0.00136977	1.00505	0.00825982	Pogk	0	Promoter (<=1kb)
860	chr1:167270110-167271111	4.64135e-05	4.00394	0.000831406	Uck2	13490	Intron (ENSMUST00000053686.8/80914, intron 1 of 6)
861	chr1:167274395-167275396	0.000849955	2.99579	0.00588609	Uck2	9205	Intron (ENSMUST00000053686.8/80914, intron 1 of 6)
862	chr1:170862722-170863723	0.00159429	1.17609	0.00921556	Atf6	4048	Intron (ENSMUST00000027974.6/226641, intron 1 of 15)
863	chr1:171060043-171061044	0.000193908	3.08969	0.00212639	Fcgr3	-640	Promoter (<=1kb)
864	chr1:171117916-171118917	0.00241169	1.08216	0.0123325	Cfap126	-2744	Promoter (2-3kb)
865	chr1:171262379-171263380	0.00505348	2.89556	0.0209985	B4galt3	-6948	Distal Intergenic
866	chr1:171355616-171356617	4.91707e-05	2.23411	0.000864296	Pfdn2	0	Promoter (<=1kb)
867	chr1:171628857-171629858	6.59468e-05	3.05726	0.00104038	Mir7683	12042	Distal Intergenic
868	chr1:171643315-171644316	0.0100658	1.57242	0.0345995	Mir7683	-1415	Promoter (1-2kb)
869	chr1:171770814-171771815	5.84148e-05	3.71594	0.000962649	Slamf1	3659	Intron (ENSMUST00000015460.4/27218, intron 1 of 6)
870	chr1:171777966-171778967	0.0124172	2.04357	0.0402621	Slamf1	10811	Intron (ENSMUST00000015460.4/27218, intron 3 of 6)
871	chr1:171782201-171783202	7.96506e-05	2.48668	0.00117481	Slamf1	15046	Intron (ENSMUST00000015460.4/27218, intron 3 of 6)
872	chr1:171789120-171790121	0.000301287	4.22224	0.00286241	Slamf1	21965	Intron (ENSMUST00000015460.4/27218, intron 4 of 6)
873	chr1:171898888-171899889	0.0016192	2.5159	0.00932493	Slamf6	-17626	Distal Intergenic
874	chr1:171918889-171919890	0.0044587	1.83843	0.0191938	Gm37065	0	Promoter (<=1kb)
875	chr1:171939032-171940033	1.88705e-06	4.74534	0.000117908	Slamf6	-2596	Promoter (2-3kb)
876	chr1:171961182-171962183	0.00215361	5.85576	0.0113857	Slamf6	18553	Distal Intergenic
877	chr1:171963326-171964327	0.00586555	1.48845	0.0234051	Slamf6	20697	Distal Intergenic
878	chr1:171966077-171967078	0.000877555	2.03759	0.00602808	Slamf6	23448	Distal Intergenic
879	chr1:171983244-171984245	0.000868216	1.86791	0.00598069	Vangl2	24784	Distal Intergenic
880	chr1:172014999-172016000	8.72148e-06	4.63589	0.0002902	Vangl2	-5970	Intron (ENSMUST00000027837.12/93840, intron 1 of 7)
881	chr1:172161658-172162659	0.000276007	2.20329	0.00269875	Dcaf8	-11295	Intron (ENSMUST00000193638.5/98193, intron 2 of 13)
882	chr1:172196759-172197760	5.65267e-06	4.07701	0.000224749	Pea15a	2055	Promoter (2-3kb)
883	chr1:172244097-172245098	0.00833952	1.8228	0.0301613	Atp1a4	8869	Exon (ENSMUST00000111243.1/27222, exon 9 of 23)
884	chr1:172520584-172521585	6.5926e-05	1.40589	0.0010402	Cfap45	0	Promoter (<=1kb)
885	chr1:173377172-173378173	0.0078314	2.3079	0.0288184	Cadm3	-9477	Intron (ENSMUST00000147604.7/383619, intron 1 of 11)
886	chr1:173432133-173433134	9.83117e-07	4.10996	8.24932e-05	Aim2	11535	Intron (ENSMUST00000147604.7/383619, intron 5 of 11)
887	chr1:173437214-173438215	1.88373e-06	3.24332	0.000117908	Aim2	16616	Intron (ENSMUST00000147604.7/383619, intron 5 of 11)
888	chr1:173490785-173491786	8.8242e-06	1.03868	0.000292535	Aim2	35431	5' UTR
889	chr1:173508337-173509338	0.00715964	1.07709	0.027	Ifi214	26464	Distal Intergenic
890	chr1:173510339-173511340	0.00121911	1.72232	0.0075967	Ifi214	24462	Distal Intergenic
891	chr1:173535513-173536514	0.00747182	1.58516	0.0278391	Ifi214	0	Promoter (<=1kb)
892	chr1:173548464-173549465	0.01309	1.20238	0.0418264	Ifi214	-12507	Distal Intergenic
893	chr1:173598588-173599589	0.0164005	1.00931	0.049224	Ifi213	0	Promoter (<=1kb)
894	chr1:173673415-173674416	6.17633e-06	1.13204	0.000237247	Ifi208	0	Promoter (<=1kb)
895	chr1:173678295-173679296	0.00551294	1.94306	0.0223706	Ifi208	609	Promoter (<=1kb)
896	chr1:176946623-176947624	0.000136194	3.47042	0.00167844	Sdccag8	-50385	Intron (ENSMUST00000133305.7/76816, intron 15 of 16)
897	chr1:176949397-176950398	0.000634131	3.94298	0.0047855	Sdccag8	-47611	Intron (ENSMUST00000133305.7/76816, intron 16 of 16)
898	chr1:177142239-177143240	0.00384813	2.12817	0.0172429	Akt3	105527	Intron (ENSMUST00000019843.14/23797, intron 1 of 12)
899	chr1:177700217-177701218	0.00510601	2.74197	0.021164	1700016C15Rik	-28596	Distal Intergenic
900	chr1:179141824-179142825	0.000780279	4.50946	0.00555069	Smyd3	106015	Intron (ENSMUST00000128302.7/69726, intron 5 of 11)
901	chr1:179169415-179170416	3.19407e-05	4.13315	0.000654636	Smyd3	78424	Intron (ENSMUST00000128302.7/69726, intron 5 of 11)
902	chr1:179240366-179241367	0.000697731	6.04523	0.00512949	Smyd3	7473	Intron (ENSMUST00000128302.7/69726, intron 5 of 11)
903	chr1:179549049-179550050	2.04807e-07	5.55769	3.5146e-05	Cnst	2540	Promoter (2-3kb)
904	chr1:179559317-179560318	0.00111409	2.85971	0.00712664	Cnst	12808	Intron (ENSMUST00000040706.8/226744, intron 1 of 10)
905	chr1:179578305-179579306	0.000404654	3.32403	0.00351008	Cnst	-14084	Intron (ENSMUST00000040706.8/226744, intron 1 of 10)
906	chr1:179591333-179592334	0.00457937	2.85057	0.0195742	Cnst	-1056	Promoter (1-2kb)
907	chr1:180264513-180265514	0.000993057	1.25308	0.00657972	Psen2	-1075	Promoter (1-2kb)
908	chr1:180335490-180336491	2.65838e-05	3.22075	0.000583976	Itpkb	5005	Exon (ENSMUST00000195043.1/ENSMUST00000195043.1, exon 1 of 1)
909	chr1:180334192-180335193	1.67716e-05	2.50306	0.000432963	Itpkb	3707	Exon (ENSMUST00000070181.6/320404, exon 2 of 8)
910	chr1:180338124-180339125	0.000701144	3.13139	0.00514618	Itpkb	7639	Exon (ENSMUST00000195043.1/ENSMUST00000195043.1, exon 1 of 1)
911	chr1:180344538-180345539	0.0043478	1.80842	0.0188442	Itpkb	14053	Intron (ENSMUST00000070181.6/320404, intron 2 of 7)
912	chr1:180355894-180356895	2.26353e-06	1.74783	0.000131319	Itpkb	25409	Intron (ENSMUST00000070181.6/320404, intron 2 of 7)
913	chr1:180359065-180360066	3.36154e-05	3.70814	0.000675487	Itpkb	28580	Exon (ENSMUST00000193199.1/ENSMUST00000193199.1, exon 1 of 1)
914	chr1:180363738-180364739	0.00264047	1.69182	0.0131388	Itpkb	33253	Exon (ENSMUST00000193199.1/ENSMUST00000193199.1, exon 1 of 1)
915	chr1:180366055-180367056	2.91882e-06	1.69156	0.000152009	Itpkb	35570	Intron (ENSMUST00000070181.6/320404, intron 2 of 7)
916	chr1:180370677-180371678	4.93003e-05	6.23416	0.00086534	Itpkb	40192	Intron (ENSMUST00000070181.6/320404, intron 2 of 7)
917	chr1:180388241-180389242	3.90963e-05	1.62698	0.000744845	Itpkb	57756	Intron (ENSMUST00000070181.6/320404, intron 2 of 7)
918	chr1:180389941-180390942	0.000142977	1.32686	0.00173346	Itpkb	59456	Intron (ENSMUST00000070181.6/320404, intron 2 of 7)
919	chr1:180398142-180399143	0.0046286	2.28489	0.0197252	Stum	63469	Intron (ENSMUST00000070181.6/320404, intron 2 of 7)
920	chr1:180410121-180411122	0.0164775	1.68165	0.0494014	Stum	51490	Intron (ENSMUST00000070181.6/320404, intron 2 of 7)
921	chr1:180723393-180724394	0.00273536	1.22081	0.0134792	Acbd3	-1649	Promoter (1-2kb)
922	chr1:180911581-180912582	6.55023e-06	2.50335	0.000245254	Pycr2	5666	Distal Intergenic
923	chr1:180916182-180917183	9.56165e-05	3.93279	0.00132279	Pycr2	10267	Distal Intergenic
924	chr1:181116819-181117820	0.00542784	4.55858	0.0221172	Nvl	-11673	Exon (ENSMUST00000027797.8/67459, exon 13 of 23)
925	chr1:181186675-181187676	0.00140004	2.29796	0.00839076	Wdr26	-2279	Promoter (2-3kb)
926	chr1:181227473-181228474	2.98075e-05	1.39328	0.000628093	Wdr26	-15472	Exon (ENSMUST00000181680.1/ENSMUST00000181680.1, exon 1 of 1)
927	chr1:181230357-181231358	0.0108729	1.34112	0.0365893	Wdr26	-18356	Distal Intergenic
928	chr1:181811508-181812509	0.00916156	1.40404	0.0323053	Lbr	8033	Intron (ENSMUST00000208001.1/ENSMUST00000208001.1, intron 82 of 83)
929	chr1:181866161-181867162	0.000958692	3.08415	0.00641747	Lbr	-23115	Distal Intergenic
930	chr1:182108095-182109096	0.00732809	2.1415	0.0274541	Srp9	-15641	Distal Intergenic
931	chr1:182143031-182144032	0.00425475	2.55278	0.0185466	Vmn1r1	14066	Distal Intergenic
932	chr1:182162658-182163659	8.68323e-05	4.686	0.00124418	Vmn1r1	-4560	Intron (ENSMUST00000227586.1/ENSMUST00000227586.1, intron 1 of 2)
933	chr1:182190924-182191925	0.00690097	3.08322	0.0262856	Vmn1r1	-32826	Distal Intergenic
934	chr1:182357808-182358809	5.22347e-05	4.10262	0.000897366	Fbxo28	-16179	Distal Intergenic
935	chr1:182363268-182364269	5.90684e-06	6.43891	0.000231108	Fbxo28	-21639	Distal Intergenic
936	chr1:182421123-182422124	0.0032433	4.95574	0.0152429	Trp53bp2	11951	Intron (ENSMUST00000117245.1/209456, intron 1 of 17)
937	chr1:182506338-182507339	0.000713454	2.1158	0.00520989	Capn2	10185	Intron (ENSMUST00000068505.9/12334, intron 2 of 20)
938	chr1:182520816-182521817	0.0121041	1.42574	0.0395128	Capn2	-3208	Distal Intergenic
939	chr1:182990603-182991604	0.00496755	3.54074	0.0207453	Tlr5	35775	Distal Intergenic
940	chr1:183107227-183108228	0.000116216	3.46849	0.00150855	Disp1	39233	Intron (ENSMUST00000171366.6/68897, intron 2 of 7)
941	chr1:183134199-183135200	0.00258875	3.34416	0.0129472	Disp1	12261	Intron (ENSMUST00000171366.6/68897, intron 2 of 7)
942	chr1:183154811-183155812	0.0124079	2.08696	0.040245	Disp1	-7280	Intron (ENSMUST00000003035.11/68897, intron 3 of 9)
943	chr1:183167561-183168562	0.000496643	6.18274	0.00402219	Disp1	-20030	Intron (ENSMUST00000003035.11/68897, intron 3 of 9)
944	chr1:183179989-183180990	1.57252e-05	6.16257	0.00041414	Disp1	-32458	Intron (ENSMUST00000003035.11/68897, intron 2 of 9)
945	chr1:183265821-183266822	0.00143686	1.46849	0.00854355	Brox	19360	Distal Intergenic
946	chr1:183890488-183891489	0.00146126	2.64754	0.00864579	Dusp10	-121813	Distal Intergenic
947	chr1:183962166-183963167	0.0040776	2.30796	0.0179741	Dusp10	-50135	Distal Intergenic
948	chr1:183987350-183988351	4.4781e-05	4.72545	0.000812138	Dusp10	-24951	Distal Intergenic
949	chr1:183989409-183990410	0.00650304	2.80915	0.02519	Dusp10	-22892	Distal Intergenic
950	chr1:184005336-184006337	3.19192e-05	1.81036	0.000654538	Dusp10	-6965	Distal Intergenic
951	chr1:184012778-184013779	0.000471282	2.43662	0.00388682	Dusp10	0	Promoter (<=1kb)
952	chr1:184013779-184014780	0.0021345	1.97312	0.0113158	Dusp10	477	Promoter (<=1kb)
953	chr1:184016141-184017142	0.00155431	6.22793	0.00904162	Dusp10	2839	Promoter (2-3kb)
954	chr1:184024344-184025345	1.13902e-05	3.47612	0.000341319	1700056E22Rik	8653	Intron (ENSMUST00000139839.1/63953, intron 2 of 2)
955	chr1:184042475-184043476	0.000620327	1.63418	0.00471695	Dusp10	8094	Intron (ENSMUST00000048655.7/63953, intron 2 of 3)
956	chr1:184052021-184053022	0.0081766	2.62117	0.0297188	Dusp10	17640	Intron (ENSMUST00000048655.7/63953, intron 2 of 3)
957	chr1:184060150-184061151	0.000122812	2.89787	0.00156741	Dusp10	25769	Intron (ENSMUST00000048655.7/63953, intron 2 of 3)
958	chr1:184064017-184065018	0.00612556	2.49808	0.0241349	Dusp10	29636	Intron (ENSMUST00000048655.7/63953, intron 2 of 3)
959	chr1:184066593-184067594	0.000439498	1.76066	0.00371178	Dusp10	32212	Intron (ENSMUST00000048655.7/63953, intron 2 of 3)
960	chr1:184101236-184102237	6.68518e-05	4.48482	0.00104807	Dusp10	66855	Distal Intergenic
961	chr1:184117692-184118693	7.70834e-06	4.14972	0.000269575	Dusp10	83311	Distal Intergenic
962	chr1:184139598-184140599	0.0150793	3.61896	0.046335	Dusp10	105217	Distal Intergenic
963	chr1:184792836-184793837	6.31057e-07	1.03313	6.37007e-05	Mtarc1	15016	Intron (ENSMUST00000048462.12/66112, intron 6 of 6)
964	chr1:185105098-185106099	0.00597368	1.82156	0.0237093	Rab3gap2	-98018	Distal Intergenic
965	chr1:186088352-186089353	0.000302165	3.51052	0.00286748	Lyplal1	27935	3' UTR
966	chr1:187308259-187309260	0.000229225	3.99216	0.00237606	Gpatch2	82079	Intron (ENSMUST00000160481.7/67769, intron 6 of 10)
967	chr1:187346581-187347582	0.00342116	1.17803	0.0158579	Gpatch2	120401	Exon (ENSMUST00000192285.1/ENSMUST00000192285.1, exon 2 of 2)
968	chr1:189795400-189796401	2.61243e-06	2.95882	0.000142491	Ptpn14	8728	Intron (ENSMUST00000097442.8/19250, intron 2 of 18)
969	chr1:189830528-189831529	0.00783894	1.94661	0.0288362	Ptpn14	-13514	Intron (ENSMUST00000097442.8/19250, intron 5 of 18)
970	chr1:189855398-189856399	0.00155698	4.43593	0.00905476	Ptpn14	-6260	Intron (ENSMUST00000097442.8/19250, intron 14 of 18)
971	chr1:191062472-191063473	0.00345302	1.09513	0.0159583	Nsl1	0	Promoter (<=1kb)
972	chr1:191102519-191103520	0.00126827	2.82344	0.00780927	Batf3	2042	Promoter (2-3kb)
973	chr1:191257577-191258578	0.00110042	3.82902	0.00706765	D730003I15Rik	33123	Distal Intergenic
974	chr1:191258884-191259885	0.0098716	1.06834	0.0341113	D730003I15Rik	34430	Distal Intergenic
975	chr1:191260702-191261703	0.0091499	1.33761	0.0322758	D730003I15Rik	36248	Distal Intergenic
976	chr1:191368816-191369817	0.000611023	2.56063	0.00466996	Ppp2r5a	-91	Promoter (<=1kb)
977	chr1:191391033-191392034	0.00157295	1.1653	0.009125	Ppp2r5a	4285	Intron (ENSMUST00000067976.8/226849, intron 1 of 12)
978	chr1:191419227-191420228	0.000796959	2.68705	0.00563258	Ppp2r5a	-19928	Distal Intergenic
979	chr1:191420745-191421746	0.00127647	2.42182	0.00784401	Ppp2r5a	-21446	Distal Intergenic
980	chr1:191421843-191422844	0.000634382	2.55473	0.00478706	Ppp2r5a	-22544	Distal Intergenic
981	chr1:191425589-191426590	9.7725e-06	3.89022	0.000309964	Ppp2r5a	-26290	Distal Intergenic
982	chr1:191431666-191432667	0.00895217	1.2847	0.0317454	Ppp2r5a	-32367	Distal Intergenic
983	chr1:191438669-191439670	0.000941878	3.21311	0.00633463	Gm32200	25378	Intron (ENSMUST00000192778.1/102634668, intron 5 of 5)
984	chr1:191445627-191446628	0.00432978	1.46512	0.0187872	Gm32200	18420	Intron (ENSMUST00000192778.1/102634668, intron 2 of 5)
985	chr1:191492194-191493195	0.0154395	4.40847	0.0471245	Gm32200	-27146	Intron (ENSMUST00000195294.1/ENSMUST00000195294.1, intron 1 of 1)
986	chr1:191497918-191498919	4.31005e-05	3.86385	0.000792376	Gm32200	-32870	Distal Intergenic
987	chr1:191519436-191520437	0.0012825	3.8046	0.00787122	Gm32200	-54388	Distal Intergenic
988	chr1:191598906-191599907	0.000215007	1.20898	0.00227416	Ints7	23130	Intron (ENSMUST00000045450.6/77065, intron 7 of 19)
989	chr1:191954851-191955852	0.00123845	2.42563	0.00767732	Rd3	-21518	Distal Intergenic
990	chr1:191955994-191956995	0.00322096	3.07553	0.0151677	Rd3	-20375	Distal Intergenic
991	chr1:192053709-192054710	0.00331943	3.77039	0.0155137	Traf5	4452	Exon (ENSMUST00000085573.11/22033, exon 8 of 12)
992	chr1:192062532-192063533	0.00172489	1.4638	0.00973381	Traf5	-3370	Exon (ENSMUST00000085573.11/22033, exon 4 of 12)
993	chr1:192105629-192106630	0.000367996	2.65248	0.00328288	Rcor3	9716	Exon (ENSMUST00000193664.1/ENSMUST00000193664.1, exon 1 of 1)
994	chr1:192107036-192108037	0.00598182	1.03725	0.0237302	Rcor3	8309	Exon (ENSMUST00000193664.1/ENSMUST00000193664.1, exon 1 of 1)
995	chr1:192606553-192607554	0.000639784	5.41431	0.00481368	Hhat	80152	Intron (ENSMUST00000128619.7/226861, intron 9 of 11)
996	chr1:192692706-192693707	0.000191442	4.79653	0.0021093	Hhat	-5000	Intron (ENSMUST00000128619.7/226861, intron 8 of 11)
997	chr1:192693912-192694913	0.000616652	5.82219	0.00469596	Hhat	-6206	Exon (ENSMUST00000128619.7/226861, exon 8 of 12)
998	chr1:192778489-192779490	0.000260485	3.49886	0.0025904	Hhat	-7266	Distal Intergenic
999	chr1:192791759-192792760	0.00896913	3.54761	0.0317967	Hhat	-20536	Distal Intergenic
1000	chr1:193102381-193103382	0.0123837	1.96009	0.0401843	Utp25	11293	Intron (ENSMUST00000194412.1/215193, intron 2 of 3)
1001	chr1:193146177-193147178	0.00406804	1.7976	0.0179481	Irf6	-5933	Distal Intergenic
1002	chr1:193152581-193153582	0.00435507	1.40694	0.0188658	Irf6	0	Promoter (<=1kb)
1003	chr1:193158860-193159861	0.00093995	2.27343	0.00632582	Irf6	2191	Promoter (2-3kb)
1004	chr1:193263603-193264604	6.72177e-07	2.33515	6.53452e-05	Hsd11b1	0	Promoter (<=1kb)
1005	chr1:193279234-193280235	0.00600506	3.00109	0.0237997	G0s2	-6017	5' UTR
1006	chr1:193285453-193286454	8.40982e-05	2.42523	0.0012168	G0s2	-12236	Intron (ENSMUST00000194677.5/16780, intron 4 of 26)
1007	chr1:193329889-193330890	8.67575e-06	2.29899	0.000288933	Lamb3	9194	Exon (ENSMUST00000194677.5/16780, exon 15 of 27)
1008	chr1:193338042-193339043	3.55792e-07	2.18145	4.78118e-05	Lamb3	17347	Exon (ENSMUST00000194677.5/16780, exon 23 of 27)
1009	chr1:193349372-193350373	3.75136e-05	3.30737	0.000724672	Camk1g	9405	Exon (ENSMUST00000169907.7/215303, exon 9 of 12)
1010	chr1:193350548-193351549	0.000965058	4.57814	0.00644654	Camk1g	8229	Exon (ENSMUST00000169907.7/215303, exon 8 of 12)
1011	chr1:193385791-193386792	0.000907895	2.62252	0.006174	Camk1g	-15493	Distal Intergenic
1012	chr1:193421146-193422147	3.52993e-08	5.58121	1.59376e-05	Camk1g	-50848	Distal Intergenic
1013	chr1:193443989-193444990	0.00156178	2.22838	0.00907336	Mir205	62540	Distal Intergenic
1014	chr1:193449219-193450220	0.0113036	1.81068	0.0376337	Mir205	57310	Distal Intergenic
1015	chr1:193450546-193451547	0.0127855	2.86525	0.0411211	Mir205	55983	Distal Intergenic
1016	chr10:3332572-3333573	0.00078513	5.984	0.0055749	Ppp1r14c	-32484	Distal Intergenic
1017	chr10:3334201-3335202	0.000565686	1.2229	0.00442077	Ppp1r14c	-30855	Distal Intergenic
1018	chr10:3510102-3511103	0.00100089	3.24264	0.00661626	Iyd	-29137	Distal Intergenic
1019	chr10:3516039-3517040	0.00161959	2.98265	0.00932611	Iyd	-23200	Distal Intergenic
1020	chr10:4088960-4089961	0.00442909	3.01015	0.0191073	Mthfd1l	56680	Exon (ENSMUST00000117291.7/270685, exon 23 of 28)
1021	chr10:4091582-4092583	0.0122818	3.64466	0.0399332	Mthfd1l	59302	Intron (ENSMUST00000117291.7/270685, intron 24 of 27)
1022	chr10:4213987-4214988	0.00258296	3.35805	0.0129286	Gm30570	-873	Promoter (<=1kb)
1023	chr10:4355624-4356625	1.344e-06	2.64954	9.6885e-05	Akap12	7856	Exon (ENSMUST00000045730.6/83397, exon 3 of 4)
1024	chr10:4357153-4358154	6.49784e-06	4.75532	0.000244395	Akap12	9385	3' UTR
1025	chr10:4469736-4470737	0.00406821	3.6322	0.0179481	Ccdc170	-11765	Distal Intergenic
1026	chr10:4512386-4513387	0.00634201	1.79086	0.0247387	Ccdc170	843	Promoter (<=1kb)
1027	chr10:4518180-4519181	0.00991061	1.72689	0.034211	Ccdc170	6637	Exon (ENSMUST00000138112.7/100504234, exon 4 of 11)
1028	chr10:4596906-4597907	0.000108343	4.178	0.00144121	Esr1	-13686	Distal Intergenic
1029	chr10:4632073-4633074	0.000111099	1.36981	0.00146576	Esr1	20052	Intron (ENSMUST00000149195.7/13982, intron 1 of 7)
1030	chr10:5163447-5164448	0.000793905	2.96501	0.00561743	Syne1	-20919	Intron (ENSMUST00000215295.1/64009, intron 97 of 145)
1031	chr10:5196990-5197991	0.00414657	2.22886	0.0181956	Syne1	-2283	Promoter (2-3kb)
1032	chr10:5203578-5204579	0.00349826	2.46836	0.0161031	Syne1	-8871	Exon (ENSMUST00000215295.1/64009, exon 89 of 146)
1033	chr10:5384043-5385044	0.00077592	2.97284	0.00553263	Syne1	-15557	Intron (ENSMUST00000215295.1/64009, intron 13 of 145)
1034	chr10:5447994-5448995	4.52098e-06	10.0908	0.000197191	Syne1	-79508	Intron (ENSMUST00000215295.1/64009, intron 3 of 145)
1035	chr10:5476026-5477027	0.00523425	3.09016	0.0215462	Syne1	73651	Intron (ENSMUST00000215295.1/64009, intron 2 of 145)
1036	chr10:5524502-5525503	0.00138044	1.99173	0.00830235	Syne1	25175	Intron (ENSMUST00000215295.1/64009, intron 2 of 145)
1037	chr10:5603223-5604224	0.00619226	2.24944	0.0243104	Myct1	9448	Exon (ENSMUST00000051809.9/68632, exon 2 of 2)
1038	chr10:5786624-5787625	0.00493151	2.07428	0.0206379	Fbxo5	16975	Distal Intergenic
1039	chr10:6885152-6886153	0.00413232	2.91751	0.0181463	Ipcef1	93558	3' UTR
1040	chr10:6954177-6955178	1.87314e-05	4.97975	0.000466394	Ipcef1	24533	Exon (ENSMUST00000105617.7/320495, exon 4 of 9)
1041	chr10:6956035-6957036	8.01979e-05	3.17892	0.00117918	Ipcef1	22675	Exon (ENSMUST00000105617.7/320495, exon 3 of 9)
1042	chr10:6971404-6972405	0.0112838	3.16968	0.0375865	Ipcef1	7306	3' UTR
1043	chr10:6988234-6989235	0.000710308	2.29452	0.00519295	Ipcef1	-7700	Intron (ENSMUST00000105615.8/18390, intron 4 of 5)
1044	chr10:6989655-6990656	4.23253e-05	3.54164	0.000783135	Ipcef1	-9121	Intron (ENSMUST00000105615.8/18390, intron 4 of 5)
1045	chr10:6996555-6997556	2.38397e-06	5.60155	0.000134827	Ipcef1	2888	Promoter (2-3kb)
1046	chr10:7004799-7005800	0.00116201	3.47552	0.0073306	Ipcef1	-4355	Intron (ENSMUST00000105615.8/18390, intron 4 of 5)
1047	chr10:7035295-7036296	0.0106599	2.9473	0.0360882	Ipcef1	-12110	Intron (ENSMUST00000105615.8/18390, intron 5 of 5)
1048	chr10:7630601-7631602	0.000912421	4.34886	0.00619574	Pcmt1	17553	3' UTR
1049	chr10:7824300-7825301	3.9314e-05	1.43475	0.000747145	Zc3h12d	-7169	Distal Intergenic
1050	chr10:7825815-7826816	0.000884271	2.59557	0.00606187	Zc3h12d	-5654	Distal Intergenic
1051	chr10:7883213-7884214	0.0150348	1.06131	0.0462309	Tab2	26286	Distal Intergenic
1052	chr10:7906866-7907867	0.00659786	2.31387	0.0254445	Tab2	2633	Promoter (2-3kb)
1053	chr10:7976127-7977128	0.000812814	2.40027	0.00570763	Tab2	-19897	Distal Intergenic
1054	chr10:8055000-8056001	6.70446e-06	2.95422	0.000248913	Tab2	-98770	Distal Intergenic
1055	chr10:8121221-8122222	0.0044499	1.35894	0.0191727	Tab2	-164991	Distal Intergenic
1056	chr10:8184407-8185408	0.00125612	4.30389	0.00775386	Ust	116834	Intron (ENSMUST00000219578.1/ENSMUST00000219578.1, intron 1 of 2)
1057	chr10:8213692-8214693	6.98978e-06	2.229	0.000255416	Ust	87549	Intron (ENSMUST00000219116.1/338362, intron 6 of 6)
1058	chr10:8505364-8506365	6.77148e-07	2.62406	6.5496e-05	Ust	12460	Intron (ENSMUST00000061601.8/338362, intron 1 of 7)
1059	chr10:8517452-8518453	0.000896575	1.70287	0.00612247	Ust	372	Promoter (<=1kb)
1060	chr10:8518875-8519876	1.94452e-05	2.10608	0.000476669	Ust	-50	Promoter (<=1kb)
1061	chr10:8528756-8529757	0.00230056	2.29534	0.0119281	Ust	-9931	Distal Intergenic
1062	chr10:8531342-8532343	0.000486129	3.50701	0.00396838	Ust	-12517	Distal Intergenic
1063	chr10:8860210-8861211	0.00826999	3.40251	0.0299705	Sash1	24841	Exon (ENSMUST00000214016.1/ENSMUST00000214016.1, exon 1 of 1)
1064	chr10:10069851-10070852	5.71168e-05	5.69655	0.000949817	Stxbp5	-168772	Intron (ENSMUST00000186088.1/ENSMUST00000186088.1, intron 1 of 1)
1065	chr10:10184072-10185073	0.000127974	2.21021	0.00161093	Adgb	226671	Exon (ENSMUST00000208997.1/ENSMUST00000208997.1, exon 1 of 2)
1066	chr10:10186500-10187501	8.19863e-06	2.36854	0.000279437	Adgb	224243	Intron (ENSMUST00000219328.1/ENSMUST00000219328.1, intron 5 of 5)
1067	chr10:10185128-10186129	8.90086e-05	2.40476	0.00126375	Adgb	225615	Intron (ENSMUST00000219328.1/ENSMUST00000219328.1, intron 5 of 5)
1068	chr10:10227382-10228383	2.36667e-07	4.71463	3.80034e-05	Adgb	183361	Intron (ENSMUST00000208997.1/ENSMUST00000208997.1, intron 1 of 1)
1069	chr10:10307036-10308037	0.000824669	2.42714	0.0057635	Adgb	103707	Distal Intergenic
1070	chr10:11303517-11304518	0.0164068	3.44051	0.0492346	Fbxo30	21930	Distal Intergenic
1071	chr10:12482316-12483317	0.0158609	3.98688	0.0480292	Utrn	65562	Intron (ENSMUST00000076817.4/22288, intron 54 of 73)
1072	chr10:12606983-12607984	0.00407421	2.88825	0.0179628	Utrn	6847	Intron (ENSMUST00000076817.4/22288, intron 50 of 73)
1073	chr10:12614063-12615064	3.63334e-06	4.55043	0.000173252	Utrn	0	Promoter (<=1kb)
1074	chr10:12690311-12691312	0.00746962	1.43598	0.0278326	Utrn	-1449	Promoter (1-2kb)
1075	chr10:12805494-12806495	0.000311191	3.71451	0.00292692	Utrn	7079	Intron (ENSMUST00000076817.4/22288, intron 1 of 73)
1076	chr10:12823545-12824546	2.62441e-05	1.99436	0.000579368	Utrn	2392	Promoter (2-3kb)
1077	chr10:12841255-12842256	0.00532745	1.42563	0.0218235	Utrn	-14317	Intron (ENSMUST00000076817.4/22288, intron 1 of 73)
1078	chr10:12842264-12843265	0.0064806	1.32089	0.0251315	Utrn	-15326	Intron (ENSMUST00000076817.4/22288, intron 1 of 73)
1079	chr10:12850442-12851443	0.00950377	3.04773	0.0331695	Utrn	10292	Intron (ENSMUST00000076817.4/22288, intron 1 of 73)
1080	chr10:12859980-12860981	0.0102736	4.60776	0.0351356	Utrn	754	Promoter (<=1kb)
1081	chr10:12874559-12875560	0.0124463	1.17835	0.0403261	Utrn	-5194	Distal Intergenic
1082	chr10:12888048-12889049	0.000552486	2.12914	0.00434594	Utrn	-18683	Distal Intergenic
1083	chr10:12984682-12985683	0.000460756	4.81903	0.00382839	Sf3b5	-19660	Distal Intergenic
1084	chr10:13059702-13060703	0.00479214	3.72683	0.0202217	Plagl1	0	Promoter (<=1kb)
1085	chr10:13062104-13063105	0.00699895	5.06747	0.0265583	Plagl1	1600	Promoter (1-2kb)
1086	chr10:13446329-13447330	0.000894938	4.65288	0.00611518	Phactr2	27082	Intron (ENSMUST00000105545.11/215789, intron 1 of 12)
1087	chr10:13466540-13467541	0.000974452	6.00966	0.00649362	Phactr2	6871	Intron (ENSMUST00000105545.11/215789, intron 1 of 12)
1088	chr10:13925156-13926157	0.00589822	1.8756	0.0234988	Hivep2	-39918	Distal Intergenic
1089	chr10:13928953-13929954	0.0165698	1.71686	0.0496148	Hivep2	-36121	Exon (ENSMUST00000220438.1/ENSMUST00000220438.1, exon 1 of 1)
1090	chr10:13967233-13968234	1.11897e-05	1.37493	0.000337751	Hivep2	209	Promoter (<=1kb)
1091	chr10:13993121-13994122	0.000522405	1.0179	0.00417413	Hivep2	26097	Intron (ENSMUST00000187083.6/15273, intron 1 of 12)
1092	chr10:13996831-13997832	0.0152494	1.07299	0.046703	Hivep2	29807	Intron (ENSMUST00000187083.6/15273, intron 1 of 12)
1093	chr10:13998576-13999577	0.000239246	1.81658	0.00244452	Hivep2	31552	Intron (ENSMUST00000187083.6/15273, intron 1 of 12)
1094	chr10:14013811-14014812	6.02871e-06	3.19381	0.000234094	Hivep2	46787	Intron (ENSMUST00000187083.6/15273, intron 2 of 12)
1095	chr10:14057611-14058612	5.48889e-06	1.70199	0.000221569	Hivep2	90587	Intron (ENSMUST00000187083.6/15273, intron 2 of 12)
1096	chr10:14115538-14116539	0.000579292	2.34151	0.00449505	Hivep2	148514	Intron (ENSMUST00000187083.6/15273, intron 4 of 12)
1097	chr10:14314345-14315346	2.10559e-05	5.07074	0.000503346	Adgrg6	229649	Exon (ENSMUST00000193951.1/ENSMUST00000193951.1, exon 1 of 1)
1098	chr10:14321201-14322202	0.0135832	1.70869	0.0429391	Adgrg6	222793	Intron (ENSMUST00000218016.1/ENSMUST00000218016.1, intron 1 of 2)
1099	chr10:14325848-14326849	6.01236e-07	4.6089	6.20843e-05	Adgrg6	218146	Distal Intergenic
1100	chr10:14328561-14329562	0.000108222	3.27777	0.00144031	Adgrg6	215433	Intron (ENSMUST00000218527.1/ENSMUST00000218527.1, intron 1 of 1)
1101	chr10:14390672-14391673	3.05861e-05	1.79547	0.000637528	Adgrg6	153322	Distal Intergenic
1102	chr10:17511782-17512783	0.0163123	4.99485	0.0490313	Cited2	-210435	Exon (ENSMUST00000219355.1/ENSMUST00000219355.1, exon 2 of 2)
1103	chr10:17656544-17657545	0.0055779	1.7511	0.0225573	Cited2	-65673	Intron (ENSMUST00000219966.1/ENSMUST00000219966.1, intron 1 of 2)
1104	chr10:17728409-17729410	6.99921e-05	2.72372	0.0010805	Cited2	5167	Distal Intergenic
1105	chr10:17827425-17828426	5.72247e-05	5.26404	0.000950503	Txlnb	31169	Exon (ENSMUST00000037964.6/378431, exon 5 of 10)
1106	chr10:17965773-17966774	0.00294091	4.27816	0.0141977	Heca	-17706	Distal Intergenic
1107	chr10:17987704-17988705	7.63749e-07	3.28879	7.01949e-05	Abracl	24650	Distal Intergenic
1108	chr10:17988827-17989828	0.00221852	1.27693	0.0116313	Abracl	23527	Distal Intergenic
1109	chr10:18007853-18008854	0.00120758	2.84305	0.00754403	Abracl	4501	Distal Intergenic
1110	chr10:18064632-18065633	0.0109528	1.93495	0.0367734	Reps1	8628	Intron (ENSMUST00000154718.7/19707, intron 1 of 16)
1111	chr10:18141975-18142976	0.000770442	5.18398	0.00550536	Ect2l	-2861	Promoter (2-3kb)
1112	chr10:18192838-18193839	2.45873e-09	6.02135	4.11784e-06	Ect2l	7514	Intron (ENSMUST00000207827.1/100045792, intron 2 of 19)
1113	chr10:18196972-18197973	1.02191e-05	1.52502	0.000318981	Ect2l	3380	Intron (ENSMUST00000207827.1/100045792, intron 2 of 19)
1114	chr10:18210435-18211436	0.000358613	2.54371	0.00322396	Ect2l	0	Promoter (<=1kb)
1115	chr10:18393247-18394248	3.7858e-05	3.4388	0.000729679	Nhsl1	2925	Promoter (2-3kb)
1116	chr10:18407068-18408069	0.000697888	3.06029	0.0051296	Nhsl1	0	Promoter (<=1kb)
1117	chr10:18470383-18471384	0.00138279	2.65108	0.00831418	Nhsl1	402	Promoter (<=1kb)
1118	chr10:18491736-18492737	0.000977639	3.46965	0.00650855	Nhsl1	21755	Intron (ENSMUST00000207038.1/215819, intron 2 of 6)
1119	chr10:18527434-18528435	3.1249e-07	3.24689	4.43644e-05	Hebp2	17452	Exon (ENSMUST00000207038.1/215819, exon 6 of 7)
1120	chr10:18903781-18904782	0.00291681	2.35791	0.014113	Perp	58761	Distal Intergenic
1121	chr10:18917007-18918008	0.000224838	1.03383	0.00234323	Perp	71987	Distal Intergenic
1122	chr10:18924343-18925344	0.000395379	3.6614	0.00345434	Perp	79323	Distal Intergenic
1123	chr10:19011488-19012489	1.45239e-05	1.3891	0.000394263	Tnfaip3	0	Promoter (<=1kb)
1124	chr10:19062168-19063169	1.65028e-05	1.12659	0.000428486	Tnfaip3	-46511	Distal Intergenic
1125	chr10:19068088-19069089	0.00167201	1.36532	0.00953565	Tnfaip3	-52431	Distal Intergenic
1126	chr10:19104281-19105282	3.07907e-07	3.17674	4.41401e-05	Gm20139	-36469	Distal Intergenic
1127	chr10:19116626-19117627	0.000229117	1.28469	0.00237567	Gm20139	-24124	Distal Intergenic
1128	chr10:19121915-19122916	2.44144e-09	3.67498	4.11784e-06	Gm20139	-18835	Distal Intergenic
1129	chr10:19127040-19128041	0.00030423	5.68684	0.00288074	Gm20139	-13710	Distal Intergenic
1130	chr10:19167376-19168377	8.10957e-05	1.61718	0.00118762	Gm20139	138	Promoter (<=1kb)
1131	chr10:19170259-19171260	0.00342266	1.64105	0.0158604	Gm20139	3021	Intron (ENSMUST00000216041.1/100504265, intron 2 of 3)
1132	chr10:19171470-19172471	3.01052e-05	6.89148	0.000631741	Gm20139	4232	Intron (ENSMUST00000216041.1/100504265, intron 2 of 3)
1133	chr10:19176059-19177060	0.0163664	1.90865	0.0491476	Gm20139	8821	Intron (ENSMUST00000216041.1/100504265, intron 2 of 3)
1134	chr10:19185624-19186625	6.81443e-05	1.55189	0.00106154	Gm20139	18386	Intron (ENSMUST00000216041.1/100504265, intron 2 of 3)
1135	chr10:19184596-19185597	2.25272e-06	3.46028	0.000130973	Gm20139	17358	Intron (ENSMUST00000216041.1/100504265, intron 2 of 3)
1136	chr10:19186791-19187792	6.22252e-05	3.25225	0.00100218	Gm20139	19553	Intron (ENSMUST00000216041.1/100504265, intron 2 of 3)
1137	chr10:19188085-19189086	7.88915e-07	3.05047	7.17793e-05	Gm20139	20847	Intron (ENSMUST00000216041.1/100504265, intron 2 of 3)
1138	chr10:19191990-19192991	0.000190904	3.24723	0.00210561	Gm20139	24752	Intron (ENSMUST00000216041.1/100504265, intron 3 of 3)
1139	chr10:19209475-19210476	0.00364191	1.82899	0.0165763	Gm20139	42237	Distal Intergenic
1140	chr10:19241292-19242293	0.00254204	2.16796	0.012787	Gm20139	74054	Distal Intergenic
1141	chr10:19283656-19284657	0.00231277	5.11332	0.0119725	Olig3	-71876	Distal Intergenic
1142	chr10:19297374-19298375	0.010305	2.25273	0.0352107	Olig3	-58158	Exon (ENSMUST00000213234.1/ENSMUST00000213234.1, exon 3 of 5)
1143	chr10:19321424-19322425	1.15011e-07	5.94813	2.7276e-05	Olig3	-34108	Intron (ENSMUST00000213234.1/ENSMUST00000213234.1, intron 4 of 4)
1144	chr10:19333140-19334141	4.02159e-07	4.27877	5.04021e-05	Olig3	-22392	Distal Intergenic
1145	chr10:19355937-19356938	0.000653478	3.53865	0.00488301	Olig3	0	Promoter (<=1kb)
1146	chr10:19491200-19492201	0.000461117	2.13102	0.00382962	Gm33104	-2442	Promoter (2-3kb)
1147	chr10:19494140-19495141	9.41019e-05	3.60985	0.00130923	Gm33104	0	Promoter (<=1kb)
1148	chr10:19497860-19498861	5.61791e-07	6.58152	6.00861e-05	Gm33104	3217	Intron (ENSMUST00000214178.1/102635880, intron 2 of 3)
1149	chr10:19504128-19505129	6.99205e-06	2.74364	0.000255416	Gm33104	9485	Intron (ENSMUST00000214178.1/102635880, intron 2 of 3)
1150	chr10:19505671-19506672	5.25889e-06	2.70905	0.000216066	Gm33104	11028	Exon (ENSMUST00000214178.1/102635880, exon 3 of 4)
1151	chr10:19516384-19517385	0.000529381	3.00323	0.00421489	Gm33104	21741	Distal Intergenic
1152	chr10:19518450-19519451	0.00112943	1.94622	0.00719366	Gm33104	23807	Exon (ENSMUST00000215700.1/ENSMUST00000215700.1, exon 1 of 1)
1153	chr10:19521816-19522817	0.000410606	1.56304	0.00354603	Gm33104	27173	Exon (ENSMUST00000215700.1/ENSMUST00000215700.1, exon 1 of 1)
1154	chr10:19529810-19530811	0.00309168	1.22697	0.0147149	Gm33104	35167	Distal Intergenic
1155	chr10:19577712-19578713	2.92934e-07	3.65312	4.29482e-05	Ifngr1	-13236	Distal Intergenic
1156	chr10:19581934-19582935	2.81729e-06	2.43384	0.000148659	Ifngr1	-9014	Distal Intergenic
1157	chr10:19594225-19595226	5.67255e-05	1.51109	0.000944474	Ifngr1	2152	Promoter (2-3kb)
1158	chr10:19597737-19598738	3.53541e-06	3.62963	0.00017077	Ifngr1	5664	Exon (ENSMUST00000110989.2/15979, exon 2 of 2)
1159	chr10:19596641-19597642	0.000408329	1.82246	0.00353231	Ifngr1	4568	Exon (ENSMUST00000020188.12/15979, exon 2 of 7)
1160	chr10:19619457-19620458	2.24682e-05	1.90232	0.000523877	Il22ra2	-1540	Promoter (1-2kb)
1161	chr10:19718291-19719292	0.00517166	1.45143	0.0213678	Il20ra	5657	Exon (ENSMUST00000213761.1/ENSMUST00000213761.1, exon 1 of 3)
1162	chr10:19747328-19748329	9.42957e-08	7.16346	2.45859e-05	Il20ra	34694	Intron (ENSMUST00000020185.4/237313, intron 2 of 6)
1163	chr10:19961240-19962241	0.000180982	2.86654	0.00203136	Map3k5	10185	Intron (ENSMUST00000095806.9/26408, intron 1 of 29)
1164	chr10:19962407-19963408	0.00121167	1.65367	0.00756166	Map3k5	11352	Intron (ENSMUST00000095806.9/26408, intron 1 of 29)
1165	chr10:20005174-20006175	0.00200059	1.60212	0.010792	Map3k5	54119	Intron (ENSMUST00000095806.9/26408, intron 2 of 29)
1166	chr10:20219214-20220215	0.00586135	1.62684	0.0233935	Map7	-9580	Intron (ENSMUST00000020173.15/17761, intron 1 of 17)
1167	chr10:20257474-20258475	2.09871e-09	7.13156	4.1176e-06	Map7	-3290	Exon (ENSMUST00000214823.1/17761, exon 7 of 7)
1168	chr10:20673429-20674430	0.000402641	2.66856	0.00349848	Pde7b	50266	Intron (ENSMUST00000020165.13/29863, intron 1 of 12)
1169	chr10:20864685-20865686	0.000670878	3.60099	0.00498111	Ahi1	-86861	Distal Intergenic
1170	chr10:20882277-20883278	0.00401978	1.30108	0.0178006	Ahi1	-69269	Distal Intergenic
1171	chr10:21178473-21179474	0.000414294	2.03973	0.00356799	Gm33619	-3221	Intron (ENSMUST00000213692.1/ENSMUST00000213692.1, intron 3 of 4)
1172	chr10:21196246-21197247	0.00184928	2.00251	0.0102088	Gm33619	9299	Distal Intergenic
1173	chr10:21204367-21205368	0.000489542	3.07629	0.00398448	Gm33619	17420	Intron (ENSMUST00000217285.1/ENSMUST00000217285.1, intron 2 of 2)
1174	chr10:21207103-21208104	0.00550351	2.00196	0.0223437	Gm33619	20156	Intron (ENSMUST00000217285.1/ENSMUST00000217285.1, intron 2 of 2)
1175	chr10:21223308-21224309	3.51402e-05	3.28785	0.0006936	Gm33619	36361	Intron (ENSMUST00000217285.1/ENSMUST00000217285.1, intron 2 of 2)
1176	chr10:21234889-21235890	5.74872e-07	2.95519	6.08767e-05	Gm33619	47942	Intron (ENSMUST00000217285.1/ENSMUST00000217285.1, intron 2 of 2)
1177	chr10:21244638-21245639	0.000175199	6.68984	0.0019869	Hbs1l	-50340	Intron (ENSMUST00000217285.1/ENSMUST00000217285.1, intron 2 of 2)
1178	chr10:21248224-21249225	3.84763e-07	6.04785	4.94273e-05	Hbs1l	-46754	Intron (ENSMUST00000217285.1/ENSMUST00000217285.1, intron 1 of 2)
1179	chr10:21251855-21252856	4.48171e-06	2.63156	0.000195953	Hbs1l	-43123	Exon (ENSMUST00000217285.1/ENSMUST00000217285.1, exon 1 of 3)
1180	chr10:21254422-21255423	2.49032e-05	4.49154	0.000558454	Hbs1l	-40556	Distal Intergenic
1181	chr10:21286954-21287955	3.68762e-05	3.25602	0.00071582	Hbs1l	-8024	Distal Intergenic
1182	chr10:21318705-21319706	5.63758e-06	3.32096	0.00022448	4930455C13Rik	22351	Exon (ENSMUST00000218108.1/73990, exon 4 of 4)
1183	chr10:21335375-21336376	0.0110711	2.49157	0.0370601	4930455C13Rik	5681	Intron (ENSMUST00000020153.9/56422, intron 4 of 17)
1184	chr10:21418844-21419845	2.01006e-06	5.47482	0.00012225	Aldh8a1	41497	Exon (ENSMUST00000188024.1/ENSMUST00000188024.1, exon 1 of 4)
1185	chr10:21469870-21470871	0.000162853	2.03067	0.00189475	Aldh8a1	92523	Distal Intergenic
1186	chr10:21479096-21480097	1.07779e-07	5.4012	2.63723e-05	Aldh8a1	101749	Distal Intergenic
1187	chr10:21552683-21553684	0.00121308	2.75787	0.0075674	1700020N01Rik	-39461	Distal Intergenic
1188	chr10:21908407-21909408	9.23746e-05	1.60039	0.00129521	Sgk1	-19062	Intron (ENSMUST00000120509.7/20393, intron 1 of 13)
1189	chr10:21911202-21912203	1.27483e-05	4.4429	0.00036478	Sgk1	-16267	Intron (ENSMUST00000120509.7/20393, intron 1 of 13)
1190	chr10:21936236-21937237	0.0135588	1.67276	0.0428871	Sgk1	7766	Intron (ENSMUST00000120509.7/20393, intron 2 of 13)
1191	chr10:21964114-21965115	0.00016498	3.36173	0.00191016	Sgk1	-13557	Intron (ENSMUST00000120509.7/20393, intron 2 of 13)
1192	chr10:21982058-21983059	0.0026462	4.09599	0.0131582	Sgk1	3386	Intron (ENSMUST00000120509.7/20393, intron 3 of 13)
1193	chr10:22299018-22300019	3.18822e-05	2.54191	0.000654057	C920009B18Rik	-6683	Intron (ENSMUST00000178026.1/19370, intron 5 of 5)
1194	chr10:22302066-22303067	7.8052e-05	1.15351	0.00115948	C920009B18Rik	-3635	Exon (ENSMUST00000180456.1/ENSMUST00000180456.1, exon 1 of 4)
1195	chr10:22345468-22346469	1.4551e-05	2.48324	0.00039468	Raet1d	-14083	Exon (ENSMUST00000181698.1/ENSMUST00000181698.1, exon 1 of 1)
1196	chr10:22413387-22414388	0.00442819	3.51726	0.0191058	Gm10825	10504	Distal Intergenic
1197	chr10:24291315-24292316	0.000169904	4.94161	0.00194857	Moxd1	67770	Intron (ENSMUST00000095784.2/59012, intron 10 of 11)
1198	chr10:24292324-24293325	2.09455e-07	5.97933	3.55938e-05	Moxd1	68779	Intron (ENSMUST00000095784.2/59012, intron 10 of 11)
1199	chr10:24630370-24631371	0.00496222	1.42616	0.0207287	Gm15270	-34553	Distal Intergenic
1200	chr10:24640152-24641153	8.12291e-08	3.69864	2.36028e-05	Enpp1	33105	3' UTR
1201	chr10:24650892-24651893	9.03851e-05	2.47902	0.00127565	Enpp1	22365	3' UTR
1202	chr10:24753973-24754974	2.87471e-07	2.20134	4.26105e-05	Enpp3	30031	Distal Intergenic
1203	chr10:24766317-24767318	1.76245e-06	1.50225	0.000113458	Enpp3	17687	Distal Intergenic
1204	chr10:24953595-24954596	0.00103378	6.28978	0.00676942	Arg1	-26111	Distal Intergenic
1205	chr10:25387012-25388013	0.000954552	2.03699	0.0063984	Epb41l2	-10646	Intron (ENSMUST00000053748.15/13822, intron 1 of 19)
1206	chr10:25456836-25457837	0.00237114	1.80633	0.0121788	Epb41l2	-9136	Intron (ENSMUST00000053748.15/13822, intron 3 of 19)
1207	chr10:26202554-26203555	0.00676203	3.19974	0.0259082	Samd3	-26152	Distal Intergenic
1208	chr10:26227837-26228838	0.00134937	3.88644	0.00817038	Samd3	-869	Promoter (<=1kb)
1209	chr10:26229171-26230172	0.000180334	5.59771	0.00202703	Samd3	0	Promoter (<=1kb)
1210	chr10:26259569-26260570	0.00230833	1.67173	0.0119569	Samd3	-3382	3' UTR
1211	chr10:26324987-26325988	5.3124e-05	1.83259	0.000907041	L3mbtl3	-10373	Intron (ENSMUST00000105519.9/237339, intron 11 of 20)
1212	chr10:26358502-26359503	0.000144057	5.60453	0.00174192	L3mbtl3	14453	Intron (ENSMUST00000105519.9/237339, intron 1 of 20)
1213	chr10:26493982-26494983	1.21284e-06	2.95757	9.14817e-05	L3mbtl3	-118011	Exon (ENSMUST00000219589.1/ENSMUST00000219589.1, exon 2 of 3)
1214	chr10:26520566-26521567	4.17536e-05	4.75226	0.000775791	L3mbtl3	-144595	Distal Intergenic
1215	chr10:26539892-26540893	1.72762e-05	3.75886	0.000442288	Gm8709	133719	Distal Intergenic
1216	chr10:26562430-26563431	0.00277238	4.44401	0.0136137	Gm8709	111181	Distal Intergenic
1217	chr10:26584830-26585831	0.000329283	4.91383	0.00304658	Gm8709	88781	Distal Intergenic
1218	chr10:26710766-26711767	0.0133529	2.285	0.0424014	Gm8709	-36154	Intron (ENSMUST00000218733.1/ENSMUST00000218733.1, intron 1 of 1)
1219	chr10:26760184-26761185	0.00501914	2.33018	0.0209025	Arhgap18	6763	Intron (ENSMUST00000176060.7/73910, intron 1 of 4)
1220	chr10:26784619-26785620	0.000171221	3.51811	0.00195763	Arhgap18	12142	Intron (ENSMUST00000176060.7/73910, intron 1 of 4)
1221	chr10:26878944-26879945	0.0010698	3.50916	0.00692668	Arhgap18	15602	Exon (ENSMUST00000039557.8/73910, exon 9 of 15)
1222	chr10:26919196-26920197	0.0143749	1.6858	0.0447679	Arhgap18	55854	Distal Intergenic
1223	chr10:28485250-28486251	0.000494891	2.22314	0.00401282	Ptprk	-73900	Intron (ENSMUST00000166468.1/19272, intron 11 of 31)
1224	chr10:28498962-28499963	0.0055258	4.8336	0.0224038	Ptprk	-60188	Intron (ENSMUST00000166468.1/19272, intron 13 of 31)
1225	chr10:28513269-28514270	6.14047e-05	3.90851	0.000993858	Ptprk	-45881	Intron (ENSMUST00000166468.1/19272, intron 13 of 31)
1226	chr10:28515847-28516848	0.00241625	1.59785	0.0123465	Ptprk	-43303	Intron (ENSMUST00000166468.1/19272, intron 13 of 31)
1227	chr10:28517971-28518972	0.000111186	3.50446	0.00146655	Ptprk	-41179	Intron (ENSMUST00000166468.1/19272, intron 13 of 31)
1228	chr10:28519557-28520558	0.00253758	3.07998	0.0127704	Ptprk	-39593	Intron (ENSMUST00000166468.1/19272, intron 13 of 31)
1229	chr10:28567167-28568168	5.31102e-06	4.32889	0.000217281	Ptprk	7016	Intron (ENSMUST00000166468.1/19272, intron 17 of 31)
1230	chr10:28593543-28594544	0.000338264	1.93951	0.00309954	Ptprk	13084	Intron (ENSMUST00000166468.1/19272, intron 31 of 31)
1231	chr10:28596628-28597629	0.00161989	4.43317	0.00932611	Ptprk	16169	3' UTR
1232	chr10:28619079-28620080	2.56974e-05	4.35863	0.000571391	Ptprk	38620	Distal Intergenic
1233	chr10:28667921-28668922	6.33545e-05	3.58659	0.00101403	Themis	0	Promoter (<=1kb)
1234	chr10:28673580-28674581	2.3581e-05	4.28059	0.000540251	Themis	4947	Intron (ENSMUST00000060409.12/210757, intron 1 of 4)
1235	chr10:28677268-28678269	0.00464378	3.21082	0.0197722	Themis	8635	Intron (ENSMUST00000060409.12/210757, intron 1 of 4)
1236	chr10:28694689-28695690	0.00125004	2.90239	0.00772783	Themis	26056	Intron (ENSMUST00000060409.12/210757, intron 1 of 4)
1237	chr10:28843846-28844847	0.0145942	1.96716	0.0452668	2310057J18Rik	129342	Intron (ENSMUST00000056097.10/210757, intron 4 of 5)
1238	chr10:28855723-28856724	0.00586908	4.54516	0.0234156	2310057J18Rik	117465	Intron (ENSMUST00000056097.10/210757, intron 4 of 5)
1239	chr10:30538076-30539077	1.26771e-05	3.89322	0.000363433	Trmt11	51032	Intron (ENSMUST00000019927.6/73681, intron 12 of 12)
1240	chr10:30655414-30656415	8.01468e-05	1.22986	0.00117875	Ncoa7	0	Promoter (<=1kb)
1241	chr10:30715694-30716695	0.00130593	3.3663	0.00797197	Ncoa7	6010	Intron (ENSMUST00000215740.1/211329, intron 2 of 14)
1242	chr10:32624511-32625512	0.010532	1.72107	0.0357657	Nkain2	-214176	Intron (ENSMUST00000191234.6/432450, intron 1 of 6)
1243	chr10:33226271-33227272	0.00160941	2.25962	0.0092816	D830005E20Rik	29085	Intron (ENSMUST00000095762.4/76757, intron 9 of 37)
1244	chr10:34110715-34111716	7.37593e-05	3.50869	0.00111677	Calhm5	-14196	Distal Intergenic
1245	chr10:34151535-34152536	0.00106745	1.74089	0.00691522	Dse	2728	Promoter (2-3kb)
1246	chr10:34171371-34172372	0.0074502	1.15279	0.0277794	Dse	3873	Intron (ENSMUST00000048010.8/212898, intron 2 of 5)
1247	chr10:34173043-34174044	3.01792e-05	2.30096	0.000632469	Dse	2201	Promoter (2-3kb)
1248	chr10:34196963-34197964	0.00421939	1.78006	0.0184305	Dse	9113	Intron (ENSMUST00000048010.8/212898, intron 1 of 5)
1249	chr10:34199332-34200333	0.00105438	2.44141	0.00685812	Dse	6744	Intron (ENSMUST00000048010.8/212898, intron 1 of 5)
1250	chr10:35289134-35290135	0.00609844	2.44696	0.0240602	Frk	805602	Distal Intergenic
1251	chr10:36157944-36158945	8.16951e-08	3.9084	2.36058e-05	Hs3st5	-347869	Distal Intergenic
1252	chr10:38884411-38885412	3.28714e-05	2.24731	0.000666125	Rfpl4b	-62632	Distal Intergenic
1253	chr10:38965275-38966276	0.00366951	4.22305	0.0166654	Lama4	0	Promoter (<=1kb)
1254	chr10:39005191-39006192	0.00742429	2.48006	0.02771	Lama4	39519	Exon (ENSMUST00000159506.1/16775, exon 2 of 2)
1255	chr10:39023492-39024493	0.000122568	4.67077	0.0015654	Lama4	-29312	Intron (ENSMUST00000019992.5/16775, intron 4 of 37)
1256	chr10:39039271-39040272	8.15594e-05	6.82655	0.00119189	Lama4	-13533	Intron (ENSMUST00000019992.5/16775, intron 8 of 37)
1257	chr10:39192377-39193378	0.000110413	1.38364	0.00145939	Ccn6	-28583	Distal Intergenic
1258	chr10:39241631-39242632	0.000304987	3.25662	0.00288562	Ccn6	-77837	Distal Intergenic
1259	chr10:39292395-39293396	0.000777813	1.16672	0.00554045	Fyn	-75459	Intron (ENSMUST00000215530.1/ENSMUST00000215530.1, intron 3 of 3)
1260	chr10:39358193-39359194	0.000281072	3.71318	0.00273194	Fyn	-9661	Distal Intergenic
1261	chr10:39371195-39372196	0.000422228	1.00862	0.00361429	Fyn	1392	Promoter (1-2kb)
1262	chr10:39376379-39377380	0.00373431	1.23679	0.0168681	Fyn	6576	Intron (ENSMUST00000148152.7/14360, intron 1 of 4)
1263	chr10:39385943-39386944	0.00368644	3.20148	0.0167205	Fyn	16140	Intron (ENSMUST00000148152.7/14360, intron 1 of 4)
1264	chr10:39469867-39470868	0.000185407	3.51445	0.00206448	Fyn	14952	Intron (ENSMUST00000148152.7/14360, intron 3 of 4)
1265	chr10:39479105-39480106	0.000307768	2.48081	0.0029043	Fyn	24190	Intron (ENSMUST00000148152.7/14360, intron 3 of 4)
1266	chr10:39484044-39485045	0.000311356	2.64658	0.00292803	Fyn	-26694	Intron (ENSMUST00000148152.7/14360, intron 3 of 4)
1267	chr10:39488731-39489732	0.00298452	1.16698	0.0143467	Fyn	-22007	Intron (ENSMUST00000148152.7/14360, intron 3 of 4)
1268	chr10:39514536-39515537	0.000407212	3.76535	0.00352546	Fyn	2797	Promoter (2-3kb)
1269	chr10:39521717-39522718	2.46228e-05	3.49936	0.000554866	Fyn	9978	Intron (ENSMUST00000063091.12/14360, intron 5 of 13)
1270	chr10:39538022-39539023	0.000884375	1.85591	0.0060622	Fyn	4752	Intron (ENSMUST00000063091.12/14360, intron 12 of 13)
1271	chr10:39564291-39565292	0.000537625	2.77865	0.00426386	Gm16364	-6229	3' UTR
1272	chr10:39589835-39590836	0.00152747	1.52786	0.00893078	Gm16364	-1383	Promoter (1-2kb)
1273	chr10:39599805-39600806	0.00441767	1.66511	0.0190726	Gm16364	-11353	Intron (ENSMUST00000142723.7/100504626, intron 2 of 2)
1274	chr10:39625244-39626245	5.95059e-05	1.95945	0.000975252	Gm16364	-11562	5' UTR
1275	chr10:39767882-39768883	0.00695433	3.29925	0.0264257	Rev3l	35518	Intron (ENSMUST00000019986.12/19714, intron 1 of 31)
1276	chr10:39776608-39777609	0.00255731	2.0628	0.0128404	Rev3l	44244	Intron (ENSMUST00000019986.12/19714, intron 1 of 31)
1277	chr10:39781633-39782634	0.00253918	3.40312	0.012775	Rev3l	-42497	Intron (ENSMUST00000019986.12/19714, intron 1 of 31)
1278	chr10:39792969-39793970	0.000160729	1.78687	0.00187787	Rev3l	-31161	Intron (ENSMUST00000019986.12/19714, intron 3 of 31)
1279	chr10:39898776-39899777	0.000623286	1.15755	0.00473145	Mfsd4b4	0	Promoter (<=1kb)
1280	chr10:39908709-39909710	0.0023256	2.05463	0.0120182	Mfsd4b4	-9471	Distal Intergenic
1281	chr10:39946224-39947225	9.9473e-05	3.61707	0.00136045	Mfsd4b2	-8911	Exon (ENSMUST00000095749.5/100041085, exon 4 of 4)
1282	chr10:39974672-39975673	8.97415e-09	5.99779	7.74706e-06	Mfsd4b5	0	Promoter (<=1kb)
1283	chr10:39990731-39991732	4.47263e-05	3.81167	0.00081142	Mfsd4b5	-4085	Distal Intergenic
1284	chr10:40024843-40025844	0.00107389	1.79556	0.00694271	Mfsd4b1	0	Promoter (<=1kb)
1285	chr10:40177288-40178289	7.78588e-05	3.01143	0.00115737	Slc16a10	-35030	Distal Intergenic
1286	chr10:40179163-40180164	0.000667913	3.24699	0.004966	Slc16a10	-36905	Distal Intergenic
1287	chr10:40190575-40191576	0.00313395	1.48689	0.0148637	Rpf2	36222	Distal Intergenic
1288	chr10:40371521-40372522	0.00041713	1.37763	0.00358611	Cdk19	21995	Intron (ENSMUST00000216736.1/78334, intron 1 of 11)
1289	chr10:40385740-40386741	2.64047e-08	3.51439	1.38753e-05	Cdk19	36214	Intron (ENSMUST00000216736.1/78334, intron 1 of 11)
1290	chr10:40392187-40393188	0.010576	2.88485	0.0358785	Cdk19	42661	Intron (ENSMUST00000216736.1/78334, intron 1 of 11)
1291	chr10:40399963-40400964	0.00118213	1.19291	0.00742281	Cdk19	50437	Intron (ENSMUST00000216736.1/78334, intron 2 of 11)
1292	chr10:40419524-40420525	1.25557e-05	2.75786	0.000360815	Cdk19	69998	Intron (ENSMUST00000216736.1/78334, intron 2 of 11)
1293	chr10:40421472-40422473	7.86105e-06	2.86986	0.000272056	Cdk19	71946	Intron (ENSMUST00000216736.1/78334, intron 2 of 11)
1294	chr10:40428795-40429796	0.012372	1.40644	0.0401577	Cdk19	79269	Intron (ENSMUST00000216736.1/78334, intron 2 of 11)
1295	chr10:40461915-40462916	8.6376e-05	1.54242	0.00124001	Slc22a16	-107420	Intron (ENSMUST00000216736.1/78334, intron 4 of 11)
1296	chr10:40468796-40469797	0.00163341	3.10785	0.00937996	Slc22a16	-100539	3' UTR
1297	chr10:40479484-40480485	7.21306e-05	1.72354	0.00109968	Slc22a16	-89851	3' UTR
1298	chr10:40527287-40528288	0.00140312	1.49823	0.00840456	Slc22a16	-42048	Distal Intergenic
1299	chr10:40529329-40530330	0.00176356	1.48626	0.00988789	Slc22a16	-40006	Distal Intergenic
1300	chr10:40536795-40537796	0.0145988	3.54994	0.0452758	Slc22a16	-32540	Distal Intergenic
1301	chr10:40804653-40805654	0.00336777	6.05348	0.0156757	Cdc40	40283	Intron (ENSMUST00000058747.3/327747, intron 4 of 4)
1302	chr10:41529717-41530718	0.000512956	1.7616	0.00411876	Cd164	9673	3' UTR
1303	chr10:41552512-41553513	0.00124199	1.08053	0.00769483	Ccdc162	0	Promoter (<=1kb)
1304	chr10:41615147-41616148	3.76305e-06	2.29114	0.000176511	Ccdc162	-2310	Promoter (2-3kb)
1305	chr10:41619664-41620665	0.00144073	3.50233	0.00856	Ccdc162	-6827	Intron (ENSMUST00000099932.9/75973, intron 1 of 17)
1306	chr10:41634956-41635957	0.00011194	6.20342	0.00147289	Ccdc162	-22119	Intron (ENSMUST00000099932.9/75973, intron 1 of 17)
1307	chr10:41638447-41639448	0.000276206	5.33798	0.00270003	Ccdc162	-25610	Intron (ENSMUST00000099932.9/75973, intron 1 of 17)
1308	chr10:41689590-41690591	5.57933e-06	1.50454	0.000223397	Ccdc162	3896	Exon (ENSMUST00000189488.2/75973, exon 3 of 48)
1309	chr10:41750769-41751770	0.00240973	2.44853	0.0123266	BC048559	4023	Intron (ENSMUST00000215667.1/100196896, intron 1 of 3)
1310	chr10:41810587-41811588	0.000307536	1.10565	0.00290261	Sesn1	652	Promoter (<=1kb)
1311	chr10:41880464-41881465	2.66087e-05	3.89827	0.000584304	Sesn1	-5974	Intron (ENSMUST00000099931.10/140742, intron 1 of 9)
1312	chr10:41881474-41882475	0.000863081	3.19907	0.0059552	Sesn1	-4964	Intron (ENSMUST00000099931.10/140742, intron 1 of 9)
1313	chr10:41957037-41958038	0.0109659	1.84704	0.0368046	Armc2	18084	Intron (ENSMUST00000160262.8/213402, intron 10 of 17)
1314	chr10:41978496-41979497	5.5216e-05	2.23632	0.000928076	Armc2	-1752	Promoter (1-2kb)
1315	chr10:41980403-41981404	0.00116946	1.64959	0.00735996	Armc2	-3659	3' UTR
1316	chr10:42056929-42057930	0.00304776	2.11036	0.0145633	Armc2	-38487	Distal Intergenic
1317	chr10:42192716-42193717	0.006125	1.51907	0.0241349	Foxo3	64649	Intron (ENSMUST00000105502.7/56484, intron 3 of 3)
1318	chr10:42225948-42226949	0.00893897	1.35762	0.0317111	Foxo3	31417	Intron (ENSMUST00000105502.7/56484, intron 2 of 3)
1319	chr10:42268889-42269890	0.00154708	1.10302	0.00901343	Foxo3	6806	Intron (ENSMUST00000105502.7/56484, intron 2 of 3)
1320	chr10:42698684-42699685	3.57227e-06	4.94275	0.000171857	Ostm1	19718	Exon (ENSMUST00000154048.1/14628, exon 4 of 4)
1321	chr10:42762168-42763169	0.000247026	1.78562	0.0024973	Sec63	362	Promoter (<=1kb)
1322	chr10:42838516-42839517	4.84492e-05	4.46507	0.000855235	Sec63	20588	Distal Intergenic
1323	chr10:42842050-42843051	0.0127569	1.15753	0.0410526	Scml4	-17319	Distal Intergenic
1324	chr10:42848231-42849232	8.56302e-05	2.94673	0.00123252	Scml4	-11138	Distal Intergenic
1325	chr10:42862028-42863029	3.20468e-05	1.21377	0.000655833	Scml4	1235	Promoter (1-2kb)
1326	chr10:42869230-42870231	4.98649e-05	2.70125	0.000871248	Scml4	3716	Intron (ENSMUST00000063063.13/268297, intron 1 of 8)
1327	chr10:42876756-42877757	0.00705846	1.68397	0.02671	Scml4	11242	Intron (ENSMUST00000063063.13/268297, intron 1 of 8)
1328	chr10:42886692-42887693	6.91129e-06	3.23142	0.000253711	Scml4	-14780	Exon (ENSMUST00000217454.1/ENSMUST00000217454.1, exon 1 of 1)
1329	chr10:42887981-42888982	7.97071e-07	2.18587	7.21808e-05	Scml4	-13491	Exon (ENSMUST00000214070.1/ENSMUST00000214070.1, exon 1 of 2)
1330	chr10:42897300-42898301	0.000192082	1.32313	0.00211408	Scml4	-4172	Intron (ENSMUST00000063063.13/268297, intron 1 of 8)
1331	chr10:42908287-42909288	0.00472748	1.04731	0.0200299	Scml4	5814	Intron (ENSMUST00000063063.13/268297, intron 2 of 8)
1332	chr10:42934300-42935301	0.00440397	1.80277	0.0190302	Scml4	0	Promoter (<=1kb)
1333	chr10:42941620-42942621	0.00154476	1.67507	0.00900453	Scml4	1739	Promoter (1-2kb)
1334	chr10:42962301-42963302	0.000363872	1.9199	0.00325632	Scml4	22420	Distal Intergenic
1335	chr10:42996942-42997943	0.000117838	2.40542	0.00152484	Scml4	57061	Distal Intergenic
1336	chr10:43211566-43212567	0.013348	1.41337	0.0423897	Pdss2	-8919	Distal Intergenic
1337	chr10:43330370-43331371	4.7392e-07	4.02957	5.51007e-05	Pdss2	-62550	Intron (ENSMUST00000160823.7/71365, intron 2 of 7)
1338	chr10:43339551-43340552	0.0108442	1.32042	0.0365259	Pdss2	-53369	Intron (ENSMUST00000160823.7/71365, intron 2 of 7)
1339	chr10:43979750-43980751	0.000110067	2.81367	0.00145571	Crybg1	23618	Intron (ENSMUST00000200401.1/11630, intron 8 of 21)
1340	chr10:43983517-43984518	0.00102486	5.57632	0.00672815	Crybg1	19851	Intron (ENSMUST00000200401.1/11630, intron 8 of 21)
1341	chr10:43990598-43991599	9.02908e-05	2.23652	0.00127511	Crybg1	12770	Intron (ENSMUST00000200401.1/11630, intron 6 of 21)
1342	chr10:44015349-44016350	0.0121722	4.2063	0.0396604	Crybg1	-10980	Intron (ENSMUST00000200401.1/11630, intron 2 of 21)
1343	chr10:44024401-44025402	4.7136e-05	4.47879	0.000839609	Crybg1	-20032	Intron (ENSMUST00000200401.1/11630, intron 2 of 21)
1344	chr10:44037853-44038854	0.00156149	3.21026	0.00907218	Crybg1	19924	Intron (ENSMUST00000200401.1/11630, intron 2 of 21)
1345	chr10:44403072-44404073	0.00170147	2.84815	0.00964955	Mir1929	43396	Distal Intergenic
1346	chr10:44429140-44430141	3.51115e-05	3.95126	0.000693216	Prdm1	27069	Distal Intergenic
1347	chr10:44443375-44444376	7.72776e-07	4.89994	7.06684e-05	Prdm1	12834	Intron (ENSMUST00000039174.10/12142, intron 5 of 7)
1348	chr10:44447834-44448835	0.00177484	1.28868	0.0099315	Prdm1	8375	Intron (ENSMUST00000039174.10/12142, intron 4 of 7)
1349	chr10:44482822-44483823	0.00152476	2.6547	0.00892118	Prdm1	-24074	Intron (ENSMUST00000167340.1/12142, intron 1 of 3)
1350	chr10:44821314-44822315	0.00055268	2.71602	0.00434669	Prep	-244888	Exon (ENSMUST00000217315.1/ENSMUST00000217315.1, exon 2 of 2)
1351	chr10:45020029-45021030	3.36476e-05	4.1097	0.000675632	Prep	-46173	Distal Intergenic
1352	chr10:46719185-46720186	0.00284653	2.76139	0.0138693	D030045P18Rik	881305	Distal Intergenic
1353	chr10:47256513-47257514	0.00790188	2.20818	0.0290095	D030045P18Rik	1418633	Distal Intergenic
1354	chr10:47416438-47417439	0.0106177	1.84167	0.0359874	D030045P18Rik	1578558	Distal Intergenic
1355	chr10:48989527-48990528	0.0117778	2.60601	0.0387473	Grik2	113403	Distal Intergenic
1356	chr10:49553735-49554736	0.0161938	3.05384	0.04878	Grik2	-18382	Intron (ENSMUST00000218823.1/14806, intron 4 of 16)
1357	chr10:51198413-51199414	0.00231969	2.12544	0.0119968	Lilrb4a	-281198	Distal Intergenic
1358	chr10:52774917-52775918	0.00984044	3.88315	0.0340253	Slc35f1	84384	Intron (ENSMUST00000105473.2/215085, intron 1 of 7)
1359	chr10:53393183-53394184	0.0122128	2.7798	0.0397606	Cep85l	-13236	Distal Intergenic
1360	chr10:53588693-53589694	0.000691164	3.39982	0.00509302	Mcm9	3467	Intron (ENSMUST00000237608.1/71567, intron 8 of 13)
1361	chr10:54032008-54033009	5.40283e-05	3.39499	0.000916392	Man1a	42700	Intron (ENSMUST00000003843.15/17155, intron 2 of 12)
1362	chr10:55255733-55256734	0.0144199	3.258	0.0448681	Msl3l2	-850183	Distal Intergenic
1363	chr10:57753059-57754060	5.00031e-05	2.67218	0.000872673	Pkib	25078	Distal Intergenic
1364	chr10:58281886-58282887	0.00534833	2.30627	0.0218816	Gcc2	-3040	Intron (ENSMUST00000057659.13/70297, intron 13 of 22)
1365	chr10:58354304-58355305	0.00156113	1.45909	0.00907146	Lims1	-16149	Intron (ENSMUST00000020078.13/110829, intron 1 of 9)
1366	chr10:58362403-58363404	0.00843902	1.60562	0.0304239	Lims1	-8050	Intron (ENSMUST00000020078.13/110829, intron 1 of 9)
1367	chr10:58369842-58370843	7.0324e-05	2.93196	0.00108379	Lims1	-611	Promoter (<=1kb)
1368	chr10:58377485-58378486	0.0084564	1.76135	0.0304658	Lims1	6031	Intron (ENSMUST00000020078.13/110829, intron 1 of 9)
1369	chr10:58713813-58714814	5.32132e-05	1.66264	0.000908133	BB019430	17068	Intron (ENSMUST00000169859.1/ENSMUST00000169859.1, intron 1 of 1)
1370	chr10:59334597-59335598	0.000122772	1.52736	0.00156741	P4ha1	11229	Intron (ENSMUST00000009789.14/18451, intron 1 of 14)
1371	chr10:59379990-59380991	2.63443e-09	4.17767	4.13675e-06	Pla2g12b	-22669	Distal Intergenic
1372	chr10:59381259-59382260	0.00757858	1.32469	0.0281317	Pla2g12b	-21400	Distal Intergenic
1373	chr10:59391622-59392623	0.000180454	4.68442	0.00202743	Pla2g12b	-11037	Distal Intergenic
1374	chr10:59435471-59436472	0.00428716	3.70145	0.0186517	Oit3	-4385	Exon (ENSMUST00000009798.4/18302, exon 4 of 9)
1375	chr10:59511206-59512207	0.00201722	2.70486	0.0108598	Mcu	-53046	Intron (ENSMUST00000020312.12/215999, intron 1 of 7)
1376	chr10:59643311-59644312	0.00315825	1.90836	0.0149546	Mcu	-26619	Distal Intergenic
1377	chr10:59698590-59699591	0.000325102	3.10624	0.00301773	Micu1	-2886	Promoter (2-3kb)
1378	chr10:59792455-59793456	0.00145101	1.69079	0.00860589	Gm17059	6798	Intron (ENSMUST00000165563.7/216001, intron 8 of 11)
1379	chr10:59964523-59965524	0.0122581	1.83485	0.0398732	Ddit4	-12689	Distal Intergenic
1380	chr10:59969823-59970824	0.00196878	1.04259	0.0106597	Ddit4	-17989	Distal Intergenic
1381	chr10:59981522-59982523	0.000224946	1.81573	0.00234401	Anapc16	7860	Distal Intergenic
1382	chr10:60115183-60116184	0.0159653	1.21115	0.0482695	Spock2	8715	Intron (ENSMUST00000138976.2/94214, intron 1 of 7)
1383	chr10:60138408-60139409	0.00232341	2.0605	0.0120097	Mir6906	11632	Distal Intergenic
1384	chr10:60287420-60288421	0.000393443	1.32189	0.00344384	Psap	2959	Promoter (2-3kb)
1385	chr10:60326101-60327102	0.000187844	5.31392	0.00208152	Cdh23	-4516	Exon (ENSMUST00000073242.10/22295, exon 43 of 67)
1386	chr10:60370180-60371181	0.00103328	1.29076	0.00676739	Cdh23	9011	3' UTR
1387	chr10:60380828-60381829	5.20089e-06	2.87742	0.000214779	Cdh23	-636	Promoter (<=1kb)
1388	chr10:60566368-60567369	0.000260808	2.11034	0.00259242	Cdh23	85664	Intron (ENSMUST00000073242.10/22295, intron 5 of 66)
1389	chr10:60816564-60817565	0.00354804	2.644	0.016274	Unc5b	3076	Intron (ENSMUST00000077925.6/107449, intron 1 of 16)
1390	chr10:61231457-61232458	0.000283532	3.51027	0.00274891	Adamts14	40784	Intron (ENSMUST00000092486.10/237360, intron 4 of 21)
1391	chr10:61232874-61233875	9.69916e-05	5.10267	0.00133514	Adamts14	39367	Intron (ENSMUST00000092486.10/237360, intron 4 of 21)
1392	chr10:61241640-61242641	0.00467552	3.92734	0.0198765	Adamts14	30601	Intron (ENSMUST00000092486.10/237360, intron 4 of 21)
1393	chr10:61260870-61261871	1.55573e-07	4.63709	3.11457e-05	Adamts14	11371	Intron (ENSMUST00000092486.10/237360, intron 2 of 21)
1394	chr10:61263254-61264255	0.00653409	3.82443	0.0252735	Adamts14	8987	Intron (ENSMUST00000092486.10/237360, intron 2 of 21)
1395	chr10:61273088-61274089	3.58167e-05	3.61906	0.000702072	Adamts14	0	Promoter (<=1kb)
1396	chr10:61275477-61276478	0.00316607	2.78055	0.0149831	Adamts14	-2039	Promoter (2-3kb)
1397	chr10:61297188-61298189	0.000171269	2.7553	0.00195798	Prf1	0	Promoter (<=1kb)
1398	chr10:61300736-61301737	0.000580403	4.57473	0.00449832	Prf1	935	Promoter (<=1kb)
1399	chr10:61305878-61306879	3.88692e-05	4.13142	0.000741698	Prf1	6077	Distal Intergenic
1400	chr10:61327777-61328778	0.00134243	3.6708	0.00813968	Pald1	13549	Intron (ENSMUST00000020289.9/27355, intron 18 of 19)
1401	chr10:61334194-61335195	0.00222728	3.69106	0.0116612	Pald1	7132	Intron (ENSMUST00000020289.9/27355, intron 18 of 19)
1402	chr10:61335790-61336791	4.18547e-05	2.84927	0.000777091	Pald1	5536	Intron (ENSMUST00000020289.9/27355, intron 18 of 19)
1403	chr10:61341220-61342221	0.00195684	1.82633	0.0106146	Pald1	106	Promoter (<=1kb)
1404	chr10:61343673-61344674	0.000119567	2.47983	0.00153928	Pald1	-1346	Promoter (1-2kb)
1405	chr10:61534206-61535207	9.06505e-06	5.10585	0.000297956	Lrrc20	58405	Intron (ENSMUST00000049242.8/216011, intron 3 of 4)
1406	chr10:61535686-61536687	0.00224274	2.24404	0.0117122	Npffr1	-58805	Intron (ENSMUST00000049242.8/216011, intron 3 of 4)
1407	chr10:61559234-61560235	0.00271997	5.90973	0.0134224	Npffr1	-35257	Intron (ENSMUST00000049242.8/216011, intron 4 of 4)
1408	chr10:61602420-61603421	0.00374134	1.34104	0.0168928	Npffr1	6928	Intron (ENSMUST00000020287.7/237362, intron 1 of 3)
1409	chr10:61605525-61606526	0.00248094	1.89934	0.012574	Npffr1	10033	Intron (ENSMUST00000020287.7/237362, intron 1 of 3)
1410	chr10:62274940-62275941	0.00168079	2.35956	0.00957053	Hk1	14388	Exon (ENSMUST00000099691.10/15275, exon 15 of 18)
1411	chr10:62664639-62665640	2.80477e-05	1.8188	0.000605315	Ddx50	-13421	Exon (ENSMUST00000133371.7/216021, exon 3 of 4)
1412	chr10:62837688-62838689	0.000451796	7.01776	0.00377838	Tet1	-23147	Exon (ENSMUST00000050826.13/52463, exon 3 of 11)
1413	chr10:62851277-62852278	0.000294674	4.16189	0.00282044	Tet1	13026	Intron (ENSMUST00000050826.13/52463, intron 2 of 10)
1414	chr10:62856513-62857514	0.00147155	4.40215	0.00868616	Tet1	7790	Intron (ENSMUST00000050826.13/52463, intron 2 of 10)
1415	chr10:62983769-62984770	7.06066e-06	2.65132	0.000256878	Rufy2	2341	Promoter (2-3kb)
1416	chr10:63092259-63093260	0.00330646	4.13719	0.0154693	Atoh7	-6391	Distal Intergenic
1417	chr10:63231324-63232325	0.000508768	2.55951	0.00409794	Herc4	-11485	Distal Intergenic
1418	chr10:64415105-64416106	0.0116054	1.7308	0.0383312	Lrrtm3	-324828	Intron (ENSMUST00000105441.7/216033, intron 10 of 17)
1419	chr10:66016539-66017540	0.00720929	2.84085	0.0271398	1700023F02Rik	105536	Distal Intergenic
1420	chr10:66094590-66095591	0.007112	3.30934	0.0268618	1700023F02Rik	27485	Distal Intergenic
1421	chr10:66400568-66401569	0.0154977	2.3242	0.0472448	1700023F02Rik	-146345	Distal Intergenic
1422	chr10:67111499-67112500	0.000198585	1.80645	0.00215909	Reep3	-14554	Intron (ENSMUST00000174062.7/108829, intron 1 of 2)
1423	chr10:67193747-67194748	0.00589334	1.02416	0.0234889	Jmjd1c	7994	Intron (ENSMUST00000174317.7/108829, intron 3 of 9)
1424	chr10:67487308-67488309	0.010618	4.91136	0.0359874	Egr2	-47166	Distal Intergenic
1425	chr10:67496891-67497892	0.00234781	1.93396	0.0120947	Egr2	-37583	Exon (ENSMUST00000219456.1/ENSMUST00000219456.1, exon 1 of 1)
1426	chr10:67503317-67504318	0.00138695	1.32009	0.00833405	Egr2	-31157	Distal Intergenic
1427	chr10:67511873-67512874	0.00393356	6.16148	0.0175181	Egr2	-22601	Distal Intergenic
1428	chr10:67585920-67586921	0.00014659	1.40855	0.00176306	4930563J15Rik	-13961	Exon (ENSMUST00000218174.1/ENSMUST00000218174.1, exon 4 of 4)
1429	chr10:67662772-67663773	0.00396084	1.41813	0.0176112	4930563J15Rik	-90813	Distal Intergenic
1430	chr10:67697519-67698520	0.00194764	2.31195	0.0105797	4930563J15Rik	-125560	Distal Intergenic
1431	chr10:67887773-67888774	0.000191015	1.60155	0.00210606	Zfp365	10233	3' UTR
1432	chr10:67890893-67891894	0.00700109	4.15195	0.026561	Zfp365	7113	Intron (ENSMUST00000064656.7/216049, intron 3 of 4)
1433	chr10:67910864-67911865	0.00516925	1.34724	0.0213591	Zfp365	570	Promoter (<=1kb)
1434	chr10:68012823-68013824	0.011956	2.70567	0.0391619	Rtkn2	33108	Intron (ENSMUST00000118160.7/170799, intron 6 of 11)
1435	chr10:68039608-68040609	0.00646561	2.48175	0.0250935	Rtkn2	59893	Exon (ENSMUST00000118160.7/170799, exon 11 of 12)
1436	chr10:68053795-68054796	5.24536e-06	3.61955	0.000215966	Rtkn2	74080	Intron (ENSMUST00000068994.13/170799, intron 13 of 14)
1437	chr10:68081516-68082517	5.65714e-05	3.89529	0.000942926	Arid5b	54109	Distal Intergenic
1438	chr10:68104872-68105873	0.00359054	1.18922	0.016409	Arid5b	30753	Intron (ENSMUST00000219238.1/71371, intron 8 of 9)
1439	chr10:68118950-68119951	0.00924397	1.14648	0.0325098	Arid5b	16675	Intron (ENSMUST00000219238.1/71371, intron 7 of 9)
1440	chr10:68146537-68147538	0.000373566	1.02559	0.00331748	Arid5b	-9911	Intron (ENSMUST00000219238.1/71371, intron 4 of 9)
1441	chr10:68153661-68154662	6.63146e-06	4.82198	0.000247095	Arid5b	-17035	Intron (ENSMUST00000219238.1/71371, intron 4 of 9)
1442	chr10:68192651-68193652	0.000405728	1.19509	0.00351713	Arid5b	-56025	Intron (ENSMUST00000219238.1/71371, intron 3 of 9)
1443	chr10:68199174-68200175	0.00193194	4.07559	0.0105215	Arid5b	-62548	Intron (ENSMUST00000219238.1/71371, intron 3 of 9)
1444	chr10:68204114-68205115	0.00905237	2.69684	0.0320198	Arid5b	-67488	Intron (ENSMUST00000219238.1/71371, intron 3 of 9)
1445	chr10:68211368-68212369	0.0128696	3.34712	0.0413155	Arid5b	66352	Intron (ENSMUST00000219238.1/71371, intron 3 of 9)
1446	chr10:68277318-68278319	2.4335e-05	1.29011	0.000551553	Arid5b	402	Promoter (<=1kb)
1447	chr10:68527182-68528183	6.84752e-05	3.5504	0.00106485	Cabcoco1	-1415	Promoter (1-2kb)
1448	chr10:68553349-68554350	0.000140111	1.82099	0.00171108	Cabcoco1	-11453	Distal Intergenic
1449	chr10:68632875-68633876	0.000964418	3.91171	0.00644505	Tmem26	-89770	Distal Intergenic
1450	chr10:68671019-68672020	0.00701747	4.92536	0.0266016	Tmem26	-51626	Distal Intergenic
1451	chr10:68673181-68674182	0.000161222	1.23994	0.00188156	Tmem26	-49464	Distal Intergenic
1452	chr10:70180455-70181456	0.000224991	3.28519	0.00234401	Ccdc6	5408	Intron (ENSMUST00000147545.7/76551, intron 6 of 8)
1453	chr10:71263882-71264883	5.61203e-06	3.49209	0.000223754	Ube2d1	-6994	Intron (ENSMUST00000020085.6/216080, intron 1 of 6)
1454	chr10:71300151-71301152	0.0102062	2.17767	0.0349608	Gm20609	-9593	Distal Intergenic
1455	chr10:71302226-71303227	0.00408921	1.20572	0.0180054	Gm20609	-7518	Distal Intergenic
1456	chr10:71361519-71362520	0.00921958	1.07948	0.0324452	Ipmk	13676	Intron (ENSMUST00000079252.12/69718, intron 1 of 5)
1457	chr10:71399217-71400218	0.00848984	3.18727	0.0305573	Ipmk	51374	Intron (ENSMUST00000141984.1/ENSMUST00000141984.1, intron 1 of 2)
1458	chr10:71400960-71401961	0.00160451	1.64487	0.00925907	Ipmk	53117	Intron (ENSMUST00000141984.1/ENSMUST00000141984.1, intron 1 of 2)
1459	chr10:73033915-73034916	0.00061714	2.73891	0.00469901	A330049N07Rik	51783	Intron (ENSMUST00000220010.1/327768, intron 1 of 4)
1460	chr10:73335932-73336933	0.00282927	2.06482	0.0138107	Pcdh15	236590	Intron (ENSMUST00000123398.8/11994, intron 1 of 13)
1461	chr10:74021377-74022378	0.0106688	2.91887	0.036103	Pcdh15	74321	Intron (ENSMUST00000123398.8/11994, intron 4 of 13)
1462	chr10:75041373-75042374	0.00480007	2.3816	0.0202457	Rab36	3150	Exon (ENSMUST00000136944.7/76877, exon 3 of 6)
1463	chr10:75294717-75295718	0.00191437	2.14088	0.0104569	Specc1l	-7902	Intron (ENSMUST00000218766.1/74392, intron 13 of 15)
1464	chr10:75301091-75302092	0.0040402	1.60309	0.017863	Specc1l	-1528	Promoter (1-2kb)
1465	chr10:75353672-75354673	0.00481506	4.94354	0.0202931	Gm5779	1617	Promoter (1-2kb)
1466	chr10:75405626-75406627	1.76785e-05	3.98455	0.000448207	Upb1	-284	Promoter (<=1kb)
1467	chr10:75414680-75415681	0.0147625	1.21005	0.0456247	Upb1	4637	Exon (ENSMUST00000219052.1/103149, exon 4 of 5)
1468	chr10:75417382-75418383	4.18994e-05	3.34356	0.000777536	Upb1	7339	3' UTR
1469	chr10:75424294-75425295	0.0108332	1.62795	0.0365036	Upb1	-2886	Promoter (2-3kb)
1470	chr10:75531416-75532417	7.73403e-08	5.38275	2.32602e-05	Snrpd3	13373	Exon (ENSMUST00000020397.10/67332, exon 3 of 4)
1471	chr10:75535833-75536834	5.57299e-06	2.91298	0.000223392	Snrpd3	17790	3' UTR
1472	chr10:75743712-75744713	0.00268313	1.24408	0.0132916	Cabin1	7105	Intron (ENSMUST00000001712.7/104248, intron 10 of 36)
1473	chr10:75790529-75791530	0.000794689	4.10743	0.00562169	Gstt1	6039	Intron (ENSMUST00000001713.9/14871, intron 3 of 4)
1474	chr10:75797283-75798284	0.000629844	1.48495	0.00476247	Gstt1	0	Promoter (<=1kb)
1475	chr10:75848065-75849066	0.0114885	2.28313	0.0380675	Gstt2	-10698	Distal Intergenic
1476	chr10:76256939-76257940	0.0016998	3.45216	0.00964415	S100b	3086	5' UTR
1477	chr10:76391526-76392527	0.00111641	2.27426	0.00713642	1700094J05Rik	2511	Promoter (2-3kb)
1478	chr10:76734704-76735705	0.000460522	2.96207	0.00382733	Col6a1	-8536	Distal Intergenic
1479	chr10:76744018-76745019	0.000712808	2.11015	0.00520629	Col6a1	-17850	Distal Intergenic
1480	chr10:76798484-76799485	1.43646e-06	3.94613	0.000100588	Pcbp3	-620	Promoter (<=1kb)
1481	chr10:76906097-76907098	6.24077e-05	4.35094	0.00100452	Pcbp3	-235	Promoter (<=1kb)
1482	chr10:77252541-77253542	0.00979296	1.15699	0.0338981	Pofut2	-5676	Distal Intergenic
1483	chr10:77273158-77274159	0.000329922	3.37362	0.00304963	Pofut2	6241	Distal Intergenic
1484	chr10:77366596-77367597	0.00218337	4.29896	0.011495	Adarb1	2644	Promoter (2-3kb)
1485	chr10:77520204-77521205	3.73923e-05	2.86972	0.000722717	Fam207a	-4419	Distal Intergenic
1486	chr10:77521946-77522947	0.00481836	1.02432	0.0203014	Fam207a	-6161	Distal Intergenic
1487	chr10:77629627-77630628	0.00594916	1.36279	0.0236354	Ube2g2	7249	Intron (ENSMUST00000174113.7/20610, intron 3 of 5)
1488	chr10:77637501-77638502	0.00347408	4.68187	0.016024	Ube2g2	-2684	Promoter (2-3kb)
1489	chr10:78074704-78075705	0.00415855	2.39998	0.0182296	Icosl	1365	Promoter (1-2kb)
1490	chr10:78114629-78115630	0.00237164	2.01486	0.0121808	Icosl	41290	Distal Intergenic
1491	chr10:78124722-78125723	0.000300002	4.82099	0.00285372	Gatd3a	41719	Intron (ENSMUST00000218616.1/ENSMUST00000218616.1, intron 2 of 3)
1492	chr10:78232240-78233241	0.000128014	3.92253	0.00161093	Trappc10	11381	Intron (ENSMUST00000000384.7/216131, intron 1 of 22)
1493	chr10:78402149-78403150	0.00641896	3.59586	0.0249538	Rrp1	466	Promoter (<=1kb)
1494	chr10:78420637-78421638	0.000681123	2.61737	0.0050376	Cstb	-4031	Distal Intergenic
1495	chr10:78457462-78458463	0.000297987	1.06244	0.00284182	Pdxk	6512	Intron (ENSMUST00000041616.14/216134, intron 1 of 10)
1496	chr10:78540695-78541696	3.46931e-05	3.73647	0.00068906	Or10b1	23267	Distal Intergenic
1497	chr10:78594320-78595321	6.38966e-09	6.34126	7.1124e-06	Syde1	-2356	Promoter (2-3kb)
1498	chr10:79416798-79417799	9.64227e-07	2.68299	8.15422e-05	Vmn2r83	-50932	Exon (ENSMUST00000217947.1/ENSMUST00000217947.1, exon 1 of 2)
1499	chr10:79831687-79832688	0.000395569	1.74387	0.00345516	Misp	2401	Promoter (2-3kb)
1500	chr10:79854902-79855903	0.000370713	1.05878	0.00330034	Ptbp1	0	Promoter (<=1kb)
1501	chr10:80138913-80139914	0.00028663	1.45099	0.00276751	Cbarp	0	Promoter (<=1kb)
1502	chr10:80211432-80212433	0.000621488	3.94656	0.00472253	Pwwp3a	-14001	Distal Intergenic
1503	chr10:80617928-80618929	0.000330551	1.43407	0.00305214	Csnk1g2	-3909	Distal Intergenic
1504	chr10:80628645-80629646	0.0014475	1.59451	0.00858847	Csnk1g2	-10	Promoter (<=1kb)
1505	chr10:80707402-80708403	0.0024442	1.55678	0.0124448	Ap3d1	655	Promoter (<=1kb)
1506	chr10:80763099-80764100	0.0150531	2.36022	0.0462766	Dot1l	7636	Intron (ENSMUST00000105336.8/208266, intron 1 of 27)
1507	chr10:81127206-81128207	2.53478e-05	1.70528	0.000565907	Map2k2	5046	Intron (ENSMUST00000220329.1/26396, intron 5 of 6)
1508	chr10:81229785-81230786	7.86188e-05	1.79058	0.00116517	Atcay	0	Promoter (<=1kb)
1509	chr10:81247531-81248532	3.2418e-05	4.03901	0.000660748	Zfr2	0	Promoter (<=1kb)
1510	chr10:81254568-81255569	0.00133995	2.46984	0.00812856	Matk	1633	Promoter (1-2kb)
1511	chr10:81328923-81329924	5.62761e-05	1.2877	0.000939455	Tbxa2r	192	Promoter (<=1kb)
1512	chr10:81472384-81473385	0.00468519	2.09281	0.019902	Celf5	0	Promoter (<=1kb)
1513	chr10:81507788-81508789	5.47442e-07	4.59055	5.93932e-05	Gna15	0	Promoter (<=1kb)
1514	chr10:81509971-81510972	9.80746e-05	5.22328	0.00134661	Gna15	1667	Promoter (1-2kb)
1515	chr10:81537115-81538116	0.000762276	3.61757	0.00546259	Gna11	-1982	Promoter (1-2kb)
1516	chr10:81560772-81561773	1.11407e-05	1.88432	0.000337353	Tle5	0	Promoter (<=1kb)
1517	chr10:81633185-81634186	0.00297083	1.33769	0.0143032	Ankrd24	0	Promoter (<=1kb)
1518	chr10:82240833-82241834	0.000217416	1.53505	0.00229024	Zfp938	0	Promoter (<=1kb)
1519	chr10:82353738-82354739	0.00158736	1.00908	0.00918834	Zfp938	-112458	5' UTR
1520	chr10:82662182-82663183	0.00125157	3.3831	0.00773376	Glt8d2	7285	3' UTR
1521	chr10:82777864-82778865	0.00096004	2.35673	0.00642296	Nfyb	-13720	Distal Intergenic
1522	chr10:82778885-82779886	0.00743294	2.64536	0.0277323	Nfyb	-14741	Distal Intergenic
1523	chr10:82887067-82888068	9.49924e-06	4.38288	0.000305099	Txnrd1	221	Promoter (<=1kb)
1524	chr10:82890625-82891626	0.00017441	3.23989	0.0019817	Txnrd1	3779	Intron (ENSMUST00000219368.1/50493, intron 14 of 14)
1525	chr10:82892429-82893430	0.0011395	1.37342	0.00723643	Txnrd1	5583	Intron (ENSMUST00000219368.1/50493, intron 14 of 14)
1526	chr10:83080163-83081164	0.000753636	2.55495	0.00542193	Chst11	94665	Intron (ENSMUST00000040110.7/58250, intron 1 of 2)
1527	chr10:83129309-83130310	7.98547e-05	3.49862	0.00117638	Chst11	143811	Intron (ENSMUST00000040110.7/58250, intron 2 of 2)
1528	chr10:83140607-83141608	0.000218907	3.2693	0.00230098	Chst11	155109	Intron (ENSMUST00000040110.7/58250, intron 2 of 2)
1529	chr10:83161359-83162360	2.94132e-05	3.76076	0.000622215	Slc41a2	142015	Intron (ENSMUST00000040110.7/58250, intron 2 of 2)
1530	chr10:83206432-83207433	0.00162543	4.22418	0.00934455	Slc41a2	96942	Distal Intergenic
1531	chr10:83590445-83591446	0.000996939	2.77283	0.00659986	Washc4	4652	3' UTR
1532	chr10:83643852-83644853	0.000213315	3.44456	0.00226092	Appl2	3750	Intron (ENSMUST00000020500.13/216190, intron 1 of 20)
1533	chr10:83718486-83719487	2.72346e-05	5.97612	0.000593303	1500009L16Rik	-3378	Distal Intergenic
1534	chr10:83722146-83723147	1.79116e-05	2.09438	0.000452034	1500009L16Rik	0	Promoter (<=1kb)
1535	chr10:83729191-83730192	0.00378195	2.41526	0.0170269	1500009L16Rik	6265	Intron (ENSMUST00000150459.2/69784, intron 1 of 5)
1536	chr10:84584567-84585568	0.000373392	2.25041	0.00331649	Tcp11l2	7670	5' UTR
1537	chr10:84631709-84632710	2.36943e-05	4.19578	0.00054204	Polr3b	-5424	Exon (ENSMUST00000077175.6/70428, exon 5 of 28)
1538	chr10:84882291-84883292	0.00538478	1.56543	0.0219899	Ric8b	-34324	Intron (ENSMUST00000060397.12/71137, intron 15 of 17)
1539	chr10:84897191-84898192	0.000142707	3.79616	0.001732	Ric8b	-19424	Intron (ENSMUST00000060397.12/71137, intron 17 of 17)
1540	chr10:84925207-84926208	0.00448806	6.07014	0.01929	Ric8b	7551	Exon (ENSMUST00000038523.14/237422, exon 2 of 10)
1541	chr10:85045002-85046003	0.000265022	2.32911	0.00262295	Ric8b	36286	Distal Intergenic
1542	chr10:85046298-85047299	0.00249653	1.4021	0.0126287	Ric8b	37582	Distal Intergenic
1543	chr10:85159937-85160938	0.00795143	1.72882	0.0291438	Cry1	-8581	Intron (ENSMUST00000020227.10/12952, intron 1 of 12)
1544	chr10:85161454-85162455	0.0109397	4.79587	0.036741	Cry1	-10098	Intron (ENSMUST00000020227.10/12952, intron 1 of 12)
1545	chr10:85352204-85353205	2.38862e-05	5.07093	0.000544385	Btbd11	-33609	Distal Intergenic
1546	chr10:85353863-85354864	0.00140843	4.64113	0.00842749	Btbd11	-31950	Distal Intergenic
1547	chr10:85359207-85360208	5.49907e-06	8.16209	0.000221664	Btbd11	-26606	Distal Intergenic
1548	chr10:85388424-85389425	9.76536e-06	4.1356	0.000309964	Btbd11	1597	Promoter (1-2kb)
1549	chr10:85410822-85411823	6.84439e-10	9.42159	2.54677e-06	Btbd11	23995	Intron (ENSMUST00000105307.7/74007, intron 1 of 16)
1550	chr10:85448518-85449519	0.00265628	6.85241	0.0131955	Btbd11	61691	Intron (ENSMUST00000105307.7/74007, intron 1 of 16)
1551	chr10:85563292-85564293	0.000469768	2.69244	0.0038767	Btbd11	-34108	Intron (ENSMUST00000105307.7/74007, intron 3 of 16)
1552	chr10:85566781-85567782	5.72743e-05	5.47476	0.000951117	Btbd11	-30619	Intron (ENSMUST00000105307.7/74007, intron 3 of 16)
1553	chr10:86846804-86847805	0.00488447	1.95383	0.0204879	Nt5dc3	21701	3' UTR
1554	chr10:88202919-88203920	0.000750329	6.27123	0.00540678	Washc3	-626	Promoter (<=1kb)
1555	chr10:88203933-88204934	1.06915e-07	7.53642	2.63544e-05	Washc3	0	Promoter (<=1kb)
1556	chr10:88427664-88428665	0.00185539	3.41021	0.0102295	Gnptab	-901	Promoter (<=1kb)
1557	chr10:88496529-88497530	0.000921622	2.70457	0.00623513	Chpt1	6223	Intron (ENSMUST00000117440.7/212862, intron 1 of 8)
1558	chr10:88539846-88540847	0.0030189	3.62953	0.0144668	Mybpc1	-3312	Intron (ENSMUST00000121629.7/109272, intron 20 of 28)
1559	chr10:89462571-89463572	0.00186736	2.2353	0.0102777	Gas2l3	-18604	Intron (ENSMUST00000058126.14/20186, intron 7 of 8)
1560	chr10:89619214-89620215	5.40041e-05	4.2465	0.000916125	Slc17a8	1038	Promoter (1-2kb)
1561	chr10:89677565-89678566	0.00806604	1.01515	0.0294459	Scyl2	7697	5' UTR
1562	chr10:89702747-89703748	0.00164337	2.02115	0.00942507	1500026H17Rik	16376	Distal Intergenic
1563	chr10:89764415-89765416	4.71235e-05	2.34168	0.000839525	Uhrf1bp1l	19177	Intron (ENSMUST00000020112.6/75089, intron 1 of 20)
1564	chr10:89765617-89766618	0.00523361	2.64849	0.0215446	Uhrf1bp1l	20379	Intron (ENSMUST00000020112.6/75089, intron 1 of 20)
1565	chr10:91727706-91728707	0.00909002	4.85221	0.0321139	Gm31592	-160122	Distal Intergenic
1566	chr10:93041110-93042111	5.02888e-07	3.27331	5.69887e-05	Cfap54	-6289	Intron (ENSMUST00000168110.7/380654, intron 9 of 66)
1567	chr10:93050615-93051616	0.00134695	1.7221	0.00816004	Cfap54	-15794	Intron (ENSMUST00000168110.7/380654, intron 5 of 66)
1568	chr10:93082935-93083936	0.000503621	2.3637	0.00406559	Cfap54	-1317	Promoter (1-2kb)
1569	chr10:93097734-93098735	0.00175691	2.67416	0.00986239	Cfap54	-16116	Distal Intergenic
1570	chr10:93122466-93123467	0.000157472	1.78024	0.0018512	Cdk17	-37408	Distal Intergenic
1571	chr10:93144781-93145782	5.65113e-05	2.31581	0.00094207	Cdk17	-15093	Distal Intergenic
1572	chr10:93149324-93150325	7.48703e-06	3.61262	0.000265585	Cdk17	-10550	Distal Intergenic
1573	chr10:93165664-93166665	4.62021e-05	1.41474	0.000829133	Mir1931	2879	Promoter (2-3kb)
1574	chr10:93188071-93189072	0.000103259	2.61584	0.00139548	Cdk17	6461	Intron (ENSMUST00000215495.1/237459, intron 1 of 6)
1575	chr10:93190611-93191612	0.00174805	1.68429	0.00982797	Cdk17	9001	Intron (ENSMUST00000215495.1/237459, intron 1 of 6)
1576	chr10:93194435-93195436	0.000360959	2.63408	0.00323856	Cdk17	-11551	Intron (ENSMUST00000215495.1/237459, intron 1 of 6)
1577	chr10:93205021-93206022	0.000346206	2.99504	0.00314915	Cdk17	-965	Promoter (<=1kb)
1578	chr10:93225467-93226468	0.0126307	2.03962	0.0407752	Cdk17	-12555	Exon (ENSMUST00000069965.8/237459, exon 8 of 17)
1579	chr10:93227586-93228587	3.38898e-05	4.0431	0.000678148	Cdk17	-10436	Intron (ENSMUST00000069965.8/237459, intron 9 of 16)
1580	chr10:93291556-93292557	0.000816626	1.42993	0.00572436	Elk3	-6581	Intron (ENSMUST00000008542.11/13713, intron 1 of 4)
1581	chr10:93325091-93326092	0.00027229	1.25121	0.00267331	Gm32688	7688	Distal Intergenic
1582	chr10:93402360-93403361	0.00275785	2.29379	0.0135615	Mir7688	-29746	Distal Intergenic
1583	chr10:93417828-93418829	0.00890678	2.33942	0.0316343	Mir7688	-14278	Distal Intergenic
1584	chr10:93432078-93433079	0.0069355	1.28262	0.026378	Mir7688	-28	Promoter (<=1kb)
1585	chr10:93441927-93442928	0.000132119	1.33146	0.00164571	Mir7688	8820	Distal Intergenic
1586	chr10:93443689-93444690	0.0109124	1.88928	0.0366822	Lta4h	-8721	Distal Intergenic
1587	chr10:93451599-93452600	1.54657e-06	1.85949	0.000105332	Lta4h	-811	Promoter (<=1kb)
1588	chr10:93533966-93534967	0.000605003	2.28595	0.00463867	Amdhd1	5066	Exon (ENSMUST00000016034.2/71761, exon 4 of 9)
1589	chr10:93700632-93701633	0.00108311	1.20408	0.00698355	Gm15915	-17310	Intron (ENSMUST00000020204.4/57764, intron 3 of 9)
1590	chr10:93812683-93813684	0.000868589	1.65795	0.00598176	Usp44	-17871	Distal Intergenic
1591	chr10:93915584-93916585	0.00562885	1.87889	0.0226963	Metap2	-18491	Exon (ENSMUST00000157173.1/ENSMUST00000157173.1, exon 1 of 1)
1592	chr10:93932604-93933605	0.00331003	3.34886	0.0154783	Mir331	30258	Intron (ENSMUST00000225546.1/ENSMUST00000225546.1, intron 1 of 1)
1593	chr10:93938364-93939365	0.000748097	2.34256	0.00539321	Mir331	24498	3' UTR
1594	chr10:94523301-94524302	8.72748e-05	2.03539	0.0012482	Tmcc3	8444	Intron (ENSMUST00000132743.2/319880, intron 2 of 2)
1595	chr10:94524565-94525566	4.57194e-05	2.3164	0.00082324	Tmcc3	9708	Intron (ENSMUST00000132743.2/319880, intron 2 of 2)
1596	chr10:94847782-94848783	0.000462456	2.10097	0.00383572	Plxnc1	-3974	Intron (ENSMUST00000099337.4/54712, intron 11 of 30)
1597	chr10:95262022-95263023	0.000702777	2.20595	0.00515534	Cradd	59942	Intron (ENSMUST00000220279.1/12905, intron 1 of 1)
1598	chr10:95283067-95284068	0.00660507	2.6295	0.0254595	Cradd	38897	Intron (ENSMUST00000220279.1/12905, intron 1 of 1)
1599	chr10:95691972-95692973	0.0043068	3.47815	0.0187115	Nudt4	-127826	Distal Intergenic
1600	chr10:95698597-95699598	0.000914796	2.69947	0.00620699	Nudt4	-134451	Distal Intergenic
1601	chr10:95707531-95708532	0.0150599	1.89392	0.0462906	Nudt4	-143385	Distal Intergenic
1602	chr10:95711952-95712953	0.000772221	2.76136	0.00551335	Nudt4	-147806	Distal Intergenic
1603	chr10:95745524-95746525	7.29948e-05	1.92325	0.00110958	Nudt4	-181378	Exon (ENSMUST00000187483.6/ENSMUST00000187483.6, exon 1 of 6)
1604	chr10:95887431-95888432	0.00151545	3.79893	0.00888067	Eea1	-52218	Distal Intergenic
1605	chr10:96130835-96131836	0.00267941	1.03673	0.0132787	4930459C07Rik	-94184	Distal Intergenic
1606	chr10:96136350-96137351	0.000551577	4.36939	0.00434101	4930459C07Rik	-88669	Exon (ENSMUST00000074615.6/ENSMUST00000074615.6, exon 1 of 1)
1607	chr10:96181064-96182065	0.0005803	1.89922	0.00449818	4930459C07Rik	-43955	Distal Intergenic
1608	chr10:96214622-96215623	0.0012256	1.53819	0.00762216	4930459C07Rik	-10397	Distal Intergenic
1609	chr10:96237913-96238914	4.21241e-05	3.14139	0.000780396	4930459C07Rik	11706	Intron (ENSMUST00000219638.1/74881, intron 3 of 5)
1610	chr10:96240286-96241287	0.000498264	3.00336	0.00403199	4930459C07Rik	14079	Intron (ENSMUST00000219638.1/74881, intron 4 of 5)
1611	chr10:96253965-96254966	0.000911595	1.83637	0.00619331	4930459C07Rik	27758	Distal Intergenic
1612	chr10:96324931-96325932	1.77314e-05	3.21352	0.000448717	4930459C07Rik	98724	Intron (ENSMUST00000218518.1/ENSMUST00000218518.1, intron 1 of 2)
1613	chr10:96350354-96351355	0.000417262	2.13059	0.0035863	4930459C07Rik	124147	Intron (ENSMUST00000218518.1/ENSMUST00000218518.1, intron 1 of 2)
1614	chr10:96356688-96357689	0.000559181	2.48712	0.004382	4930459C07Rik	130481	Intron (ENSMUST00000218518.1/ENSMUST00000218518.1, intron 1 of 2)
1615	chr10:96406012-96407013	0.000372135	2.31026	0.00330887	4930459C07Rik	179805	Distal Intergenic
1616	chr10:96466567-96467568	0.000465002	1.73578	0.0038521	Btg1	-149438	Distal Intergenic
1617	chr10:96496202-96497203	0.00110053	2.40748	0.00706765	Btg1	-119803	Exon (ENSMUST00000219016.1/ENSMUST00000219016.1, exon 2 of 2)
1618	chr10:96515551-96516552	1.1845e-05	3.25651	0.00034953	Btg1	-100454	Intron (ENSMUST00000219016.1/ENSMUST00000219016.1, intron 1 of 1)
1619	chr10:96518972-96519973	0.00956671	2.58011	0.0333323	Btg1	-97033	Exon (ENSMUST00000219313.1/ENSMUST00000219313.1, exon 3 of 3)
1620	chr10:96522978-96523979	0.00868179	1.23863	0.0310416	Btg1	-93027	Exon (ENSMUST00000219016.1/ENSMUST00000219016.1, exon 1 of 2)
1621	chr10:96535124-96536125	0.000764258	3.91617	0.00547425	Btg1	-80881	Intron (ENSMUST00000219313.1/ENSMUST00000219313.1, intron 2 of 2)
1622	chr10:96553125-96554126	0.00289202	1.79227	0.0140288	Btg1	-62880	Intron (ENSMUST00000219313.1/ENSMUST00000219313.1, intron 2 of 2)
1623	chr10:96569156-96570157	0.00156098	2.61887	0.00907146	Btg1	-46849	Intron (ENSMUST00000219313.1/ENSMUST00000219313.1, intron 2 of 2)
1624	chr10:96570907-96571908	0.000565475	1.4919	0.00442009	Btg1	-45098	Intron (ENSMUST00000219313.1/ENSMUST00000219313.1, intron 2 of 2)
1625	chr10:96579122-96580123	8.92573e-05	4.45695	0.00126582	Btg1	-36883	Intron (ENSMUST00000219313.1/ENSMUST00000219313.1, intron 2 of 2)
1626	chr10:96580883-96581884	8.6981e-05	3.41113	0.00124515	Btg1	-35122	Intron (ENSMUST00000219313.1/ENSMUST00000219313.1, intron 2 of 2)
1627	chr10:96586317-96587318	0.000309164	2.20415	0.00291263	Btg1	-29688	Intron (ENSMUST00000219313.1/ENSMUST00000219313.1, intron 1 of 2)
1628	chr10:96587976-96588977	0.0125399	1.15894	0.0405452	Btg1	-28029	Intron (ENSMUST00000219313.1/ENSMUST00000219313.1, intron 1 of 2)
1629	chr10:96589441-96590442	0.000217899	2.46072	0.00229395	Btg1	-26564	Intron (ENSMUST00000219313.1/ENSMUST00000219313.1, intron 1 of 2)
1630	chr10:96599302-96600303	0.00212949	1.69257	0.0112963	Btg1	-16703	Distal Intergenic
1631	chr10:96597804-96598805	0.0090067	1.55569	0.0318958	Btg1	-18201	Distal Intergenic
1632	chr10:96601993-96602994	0.00104556	2.58973	0.00682173	Btg1	-14012	Distal Intergenic
1633	chr10:96608998-96609999	0.000194366	4.03316	0.00212865	Btg1	-7007	Distal Intergenic
1634	chr10:96655891-96656892	0.000245114	2.67148	0.00248308	Btg1	38337	Distal Intergenic
1635	chr10:96663741-96664742	4.96036e-05	1.95051	0.000868227	Btg1	46187	Distal Intergenic
1636	chr10:96690584-96691585	1.21701e-07	3.14043	2.81813e-05	Btg1	73030	Distal Intergenic
1637	chr10:96693488-96694489	0.000211854	5.36777	0.00225163	Btg1	75934	Distal Intergenic
1638	chr10:96697551-96698552	1.62688e-06	2.33448	0.000108673	Btg1	79997	Distal Intergenic
1639	chr10:96716116-96717117	0.0134934	1.71937	0.0427307	Btg1	98562	Distal Intergenic
1640	chr10:96720648-96721649	3.89444e-05	4.04385	0.000742819	Btg1	103094	Distal Intergenic
1641	chr10:96722087-96723088	0.00620242	2.33432	0.0243405	Btg1	104533	Distal Intergenic
1642	chr10:96724535-96725536	7.84446e-05	3.22362	0.00116371	Btg1	106981	Distal Intergenic
1643	chr10:96786900-96787901	8.93419e-05	1.63946	0.00126651	Btg1	169346	Distal Intergenic
1644	chr10:96822225-96823226	6.0336e-05	2.66658	0.000982901	Btg1	204671	Intron (ENSMUST00000218446.1/ENSMUST00000218446.1, intron 1 of 1)
1645	chr10:96854495-96855496	0.00486692	1.52395	0.0204414	4930556N09Rik	-180272	Intron (ENSMUST00000218446.1/ENSMUST00000218446.1, intron 1 of 1)
1646	chr10:96871192-96872193	0.00252633	2.03707	0.0127329	4930556N09Rik	-163575	Intron (ENSMUST00000218446.1/ENSMUST00000218446.1, intron 1 of 1)
1647	chr10:96934365-96935366	0.00800173	1.08125	0.0292725	4930556N09Rik	-100402	Intron (ENSMUST00000219918.1/ENSMUST00000219918.1, intron 2 of 4)
1648	chr10:96954653-96955654	8.73721e-05	3.02372	0.00124926	4930556N09Rik	-80114	Intron (ENSMUST00000219918.1/ENSMUST00000219918.1, intron 1 of 4)
1649	chr10:97332869-97333870	0.00119938	2.33999	0.00750759	Mir3966	-89608	Distal Intergenic
1650	chr10:97595834-97596835	1.16856e-05	3.12083	0.000346898	4930473O22Rik	96	Promoter (<=1kb)
1651	chr10:98411272-98412273	0.00098314	3.42838	0.00653463	Gm8633	-59398	Distal Intergenic
1652	chr10:98675574-98676575	0.00516522	2.14009	0.0213472	Atp2b1	-237831	Intron (ENSMUST00000217680.1/ENSMUST00000217680.1, intron 1 of 1)
1653	chr10:98683830-98684831	8.42564e-05	1.28007	0.00121843	Atp2b1	-229575	Intron (ENSMUST00000217680.1/ENSMUST00000217680.1, intron 1 of 1)
1654	chr10:98745136-98746137	0.000125645	3.72486	0.0015902	Atp2b1	-168269	Distal Intergenic
1655	chr10:98781445-98782446	4.93537e-05	1.22236	0.000865961	Atp2b1	-131960	Distal Intergenic
1656	chr10:98785102-98786103	0.000134848	1.09343	0.00166939	Atp2b1	-128303	Distal Intergenic
1657	chr10:98945753-98946754	0.000566013	1.50032	0.00442173	Atp2b1	30281	Intron (ENSMUST00000219557.1/67972, intron 1 of 3)
1658	chr10:99116500-99117501	0.000140634	4.74018	0.00171488	Galnt4	8341	Intron (ENSMUST00000020113.14/382406, intron 2 of 11)
1659	chr10:99204243-99205244	0.00069784	1.21609	0.0051296	Poc1b	11351	Distal Intergenic
1660	chr10:99210693-99211694	0.00179018	1.86102	0.00998627	Poc1b	17801	Distal Intergenic
1661	chr10:99241496-99242497	6.39275e-08	1.98479	2.08408e-05	Dusp6	-20734	Intron (ENSMUST00000219688.1/ENSMUST00000219688.1, intron 3 of 3)
1662	chr10:99284576-99285577	0.00224159	3.79155	0.0117091	Dusp6	18935	Distal Intergenic
1663	chr10:99385587-99386588	2.88648e-05	3.46867	0.000615928	Dusp6	119946	Intron (ENSMUST00000189035.1/ENSMUST00000189035.1, intron 1 of 2)
1664	chr10:99416510-99417511	0.00578144	1.5777	0.0231481	Dusp6	150869	Intron (ENSMUST00000189035.1/ENSMUST00000189035.1, intron 2 of 2)
1665	chr10:100695573-100696574	0.00942974	5.17776	0.0329815	Gm35722	45061	Distal Intergenic
1666	chr10:100701652-100702653	0.0112683	1.55865	0.037551	Gm35722	38982	Distal Intergenic
1667	chr10:100715935-100716936	3.46121e-06	3.97447	0.00016824	Gm35722	24699	Intron (ENSMUST00000218270.1/102639396, intron 2 of 2)
1668	chr10:100769943-100770944	0.000292089	5.79208	0.00280341	Gm35722	-28308	Distal Intergenic
1669	chr10:100776890-100777891	0.00353438	2.32622	0.0162306	Gm35722	-35255	Distal Intergenic
1670	chr10:101525757-101526758	0.00906711	1.29326	0.0320529	Mgat4c	-154729	Distal Intergenic
1671	chr10:103948781-103949782	0.0124935	2.08269	0.0404412	Gm20765	-193205	Distal Intergenic
1672	chr10:106326531-106327532	0.00585235	2.30141	0.0233644	Ppfia2	-142807	Distal Intergenic
1673	chr10:106649877-106650878	6.34811e-05	3.28843	0.00101513	4930532I03Rik	-47397	Intron (ENSMUST00000029404.16/327814, intron 3 of 31)
1674	chr10:107858379-107859380	0.0157447	3.75694	0.0477764	Otogl	52754	Exon (ENSMUST00000165341.4/628870, exon 22 of 58)
1675	chr10:107868596-107869597	0.000195586	3.97664	0.00213833	Otogl	42537	Exon (ENSMUST00000165341.4/628870, exon 18 of 58)
1676	chr10:107932093-107933094	0.00392753	1.02791	0.0174984	Gm29685	-13551	Distal Intergenic
1677	chr10:107941232-107942233	0.000838619	4.40715	0.00583041	Gm29685	-4412	Distal Intergenic
1678	chr10:108117930-108118931	0.000802077	3.91322	0.00565764	Ppp1r12a	-43262	Distal Intergenic
1679	chr10:108119025-108120026	8.2651e-07	4.03086	7.41989e-05	Ppp1r12a	-42167	Distal Intergenic
1680	chr10:108131031-108132032	0.00543949	4.00461	0.0221521	Ppp1r12a	-30161	Distal Intergenic
1681	chr10:108167549-108168550	0.000645102	1.69117	0.00484289	Ppp1r12a	5149	Intron (ENSMUST00000219263.1/17931, intron 1 of 24)
1682	chr10:109066408-109067409	0.00180443	2.69091	0.0100396	Syt1	-55426	Distal Intergenic
1683	chr10:109949549-109950550	0.00047918	2.95151	0.00393242	Nav3	-45526	Intron (ENSMUST00000032719.14/260315, intron 1 of 38)
1684	chr10:110232820-110233821	0.000731084	1.53578	0.00530423	Nav3	222383	Intron (ENSMUST00000160159.2/260315, intron 2 of 4)
1685	chr10:110985516-110986517	0.000179339	2.94263	0.00201858	Zdhhc17	-17670	5' UTR
1686	chr10:111214424-111215425	2.18581e-05	2.83685	0.00051531	Osbpl8	-18204	Intron (ENSMUST00000105275.8/237542, intron 2 of 23)
1687	chr10:111222252-111223253	0.00972747	2.65746	0.0337428	Osbpl8	-10376	Intron (ENSMUST00000105275.8/237542, intron 2 of 23)
1688	chr10:111378001-111379002	0.00160169	2.48567	0.00924745	Bbs10	79322	Distal Intergenic
1689	chr10:111407628-111408629	0.00622782	5.07416	0.0244162	Nap1l1	-64594	Distal Intergenic
1690	chr10:111515922-111516923	0.00248693	1.01837	0.0125914	Phlda1	8226	Distal Intergenic
1691	chr10:111559631-111560632	0.00297111	3.74428	0.0143039	4933440J02Rik	33641	Distal Intergenic
1692	chr10:111578226-111579227	2.21842e-05	3.9825	0.000519725	4933440J02Rik	15046	Distal Intergenic
1693	chr10:111635981-111636982	0.00780068	2.55162	0.0287407	4933440J02Rik	-41708	Distal Intergenic
1694	chr10:111923783-111924784	0.00435494	1.78791	0.0188658	Krr1	-47880	Distal Intergenic
1695	chr10:112491179-112492180	0.000121131	3.43645	0.00155164	Kcnc2	34836	Distal Intergenic
1696	chr10:113362126-113363127	0.00992014	2.06341	0.0342351	Atxn7l3b	-433131	Distal Intergenic
1697	chr10:113768673-113769674	0.000238801	3.72276	0.00244141	Atxn7l3b	-839678	Distal Intergenic
1698	chr10:115395633-115396634	2.32461e-05	4.17294	0.000535763	Zfc3h1	10674	Exon (ENSMUST00000218674.1/ENSMUST00000218674.1, exon 1 of 1)
1699	chr10:116397241-116398242	0.00033052	2.03332	0.00305214	Kcnmb4os1	-19810	Distal Intergenic
1700	chr10:116396041-116397042	0.000548866	5.72184	0.00432598	Kcnmb4os1	-21010	Distal Intergenic
1701	chr10:116422202-116423203	0.00460181	4.49675	0.0196437	Kcnmb4os1	4150	Intron (ENSMUST00000068233.10/58802, intron 2 of 2)
1702	chr10:116472943-116473944	0.00040219	1.34467	0.003496	Kcnmb4os2	0	Promoter (<=1kb)
1703	chr10:116603932-116604933	0.00303652	4.04693	0.014528	Cnot2	-22421	Distal Intergenic
1704	chr10:116612916-116613917	0.00324192	3.1622	0.0152398	Cnot2	-31405	Distal Intergenic
1705	chr10:116788855-116789856	0.00556436	1.34259	0.0225162	4930579P08Rik	59602	Intron (ENSMUST00000048229.8/237558, intron 19 of 24)
1706	chr10:116903610-116904611	0.000217267	2.53409	0.00228976	Myrfl	-6691	Distal Intergenic
1707	chr10:116913564-116914565	1.73797e-06	7.95491	0.000112502	Rab3ip	5368	Exon (ENSMUST00000020375.6/216363, exon 7 of 10)
1708	chr10:116914986-116915987	9.03131e-06	3.99291	0.000297123	Rab3ip	3946	Exon (ENSMUST00000020375.6/216363, exon 6 of 10)
1709	chr10:116916120-116917121	0.000280781	4.42553	0.00273033	Rab3ip	2812	Promoter (2-3kb)
1710	chr10:116942741-116943742	0.0099133	1.81559	0.0342153	4933412E12Rik	-6015	Intron (ENSMUST00000020375.6/216363, intron 1 of 9)
1711	chr10:117112208-117113209	0.00328432	1.7944	0.0153895	Frs2	17637	Intron (ENSMUST00000020381.4/327826, intron 1 of 9)
1712	chr10:117118148-117119149	0.00189735	1.65743	0.0103929	Frs2	11697	Intron (ENSMUST00000020381.4/327826, intron 1 of 9)
1713	chr10:117119173-117120174	0.0108944	1.47115	0.0366411	Frs2	10672	Intron (ENSMUST00000020381.4/327826, intron 1 of 9)
1714	chr10:117451831-117452832	5.26226e-05	1.39393	0.000901474	Gm32141	-4338	Distal Intergenic
1715	chr10:117627190-117628191	0.00597198	1.06502	0.0237034	Cpm	-1309	Promoter (1-2kb)
1716	chr10:117651672-117652673	0.00344505	1.33164	0.0159316	Cpm	22172	Intron (ENSMUST00000123374.7/70574, intron 2 of 3)
1717	chr10:117730929-117731930	0.000920019	1.72354	0.00623053	Slc35e3	13012	Distal Intergenic
1718	chr10:117784338-117785339	0.000103807	5.04887	0.00140003	Nup107	-2327	Promoter (2-3kb)
1719	chr10:117804107-117805108	3.09153e-05	2.22281	0.000641911	Nup107	-11402	Distal Intergenic
1720	chr10:117864475-117865476	4.09452e-06	4.35672	0.000185878	Rap1b	-18440	Exon (ENSMUST00000218113.1/ENSMUST00000218113.1, exon 1 of 3)
1721	chr10:117888410-117889411	0.0120166	1.40192	0.0392994	4933411E08Rik	-36048	Distal Intergenic
1722	chr10:117894068-117895069	5.83482e-05	2.6345	0.000961845	4933411E08Rik	-30390	Distal Intergenic
1723	chr10:117906209-117907210	0.000280994	1.46801	0.00273152	4933411E08Rik	-18249	Distal Intergenic
1724	chr10:117918198-117919199	0.000133362	5.06314	0.00165754	4933411E08Rik	-6260	Distal Intergenic
1725	chr10:117925621-117926622	0.00674614	1.17271	0.025862	4933411E08Rik	162	Promoter (<=1kb)
1726	chr10:117947616-117948617	3.48845e-05	2.26754	0.000691589	4933411E08Rik	22157	Exon (ENSMUST00000217950.1/71067, exon 4 of 4)
1727	chr10:117959258-117960259	0.00342383	2.08877	0.0158634	4933411E08Rik	33799	Distal Intergenic
1728	chr10:118006844-118007845	1.61686e-08	2.38326	1.08345e-05	4933411E08Rik	81385	Distal Intergenic
1729	chr10:118057219-118058220	3.55832e-06	3.21252	0.000171492	Mdm1	-83591	Distal Intergenic
1730	chr10:118064389-118065390	0.000330624	2.81902	0.00305244	Mdm1	-76421	Distal Intergenic
1731	chr10:118440399-118441400	0.00781228	2.11584	0.0287687	Ifng	0	Promoter (<=1kb)
1732	chr10:118441613-118442614	0.00937531	1.82392	0.0328475	Ifng	566	Promoter (<=1kb)
1733	chr10:118458402-118459403	0.000662557	3.4062	0.00493445	Ifng	17355	Distal Intergenic
1734	chr10:118459830-118460831	0.000797732	2.51956	0.00563546	Ifng	18783	Distal Intergenic
1735	chr10:118549924-118550925	0.00148179	3.17278	0.0087275	Ifngas1	5600	Intron (ENSMUST00000220034.1/103214, intron 1 of 4)
1736	chr10:118556190-118557191	2.6509e-08	3.40349	1.38753e-05	Ifngas1	0	Promoter (<=1kb)
1737	chr10:118554782-118555783	2.21837e-05	3.60505	0.000519725	Ifngas1	742	Promoter (<=1kb)
1738	chr10:118598929-118599930	0.000107745	2.28453	0.00143715	Ifngas1	-42404	Distal Intergenic
1739	chr10:118631927-118632928	5.15431e-05	3.66487	0.000889085	Ifngas1	-75402	Distal Intergenic
1740	chr10:118633148-118634149	5.45692e-06	4.98243	0.000220921	Ifngas1	-76623	Distal Intergenic
1741	chr10:118665649-118666650	0.00235244	1.36595	0.0121081	Gm33337	49076	Distal Intergenic
1742	chr10:118712657-118713658	3.22689e-05	2.78706	0.000658609	Gm33337	2068	Promoter (2-3kb)
1743	chr10:118713905-118714906	0.00278514	1.55473	0.0136553	Gm33337	820	Promoter (<=1kb)
1744	chr10:118721581-118722582	0.00523052	2.49307	0.0215385	Gm33337	-5855	Distal Intergenic
1745	chr10:118758436-118759437	0.00215629	2.7285	0.0113961	Gm33337	-42710	Distal Intergenic
1746	chr10:118765706-118766707	0.00213497	1.64137	0.0113165	Gm33337	-49980	Distal Intergenic
1747	chr10:118793374-118794375	2.27492e-05	2.87519	0.000527804	Dyrk2	73924	Distal Intergenic
1748	chr10:118813396-118814397	0.014942	1.27359	0.0460245	Dyrk2	53902	Distal Intergenic
1749	chr10:118826811-118827812	0.0051874	4.44445	0.0214083	Dyrk2	40487	Distal Intergenic
1750	chr10:118829364-118830365	0.00116097	2.31593	0.00732665	Dyrk2	37934	Distal Intergenic
1751	chr10:118854322-118855323	7.61196e-06	3.28499	0.000267729	Dyrk2	12976	Distal Intergenic
1752	chr10:118869382-118870383	6.41643e-05	1.05558	0.00102227	Dyrk2	0	Promoter (<=1kb)
1753	chr10:118882220-118883221	8.49721e-05	1.82278	0.00122603	Dyrk2	-12011	Exon (ENSMUST00000220184.1/ENSMUST00000220184.1, exon 1 of 1)
1754	chr10:118883769-118884770	0.00254594	2.05137	0.0128013	Dyrk2	-13560	Distal Intergenic
1755	chr10:118992477-118993478	0.0026613	3.60048	0.0132089	Gm33677	57021	Distal Intergenic
1756	chr10:119001578-119002579	6.39072e-05	4.581	0.00101983	Gm33677	47920	Distal Intergenic
1757	chr10:119004088-119005089	0.00168614	1.86423	0.00959087	Gm33677	45410	Distal Intergenic
1758	chr10:119005181-119006182	3.1651e-05	4.9082	0.000651918	Gm33677	44317	Distal Intergenic
1759	chr10:119010680-119011681	3.79786e-05	4.74483	0.000730916	Gm33677	38818	Distal Intergenic
1760	chr10:119031032-119032033	3.30543e-06	2.91324	0.000163691	Gm33677	18466	Intron (ENSMUST00000220074.1/102636674, intron 3 of 3)
1761	chr10:119039367-119040368	5.06208e-05	2.28237	0.00087848	Gm33677	10131	Intron (ENSMUST00000220074.1/102636674, intron 3 of 3)
1762	chr10:119079019-119080020	0.00905683	2.51059	0.032026	1700064J06Rik	-12885	Distal Intergenic
1763	chr10:119083193-119084194	3.28205e-05	5.55281	0.000665948	1700064J06Rik	-8711	Distal Intergenic
1764	chr10:119217971-119218972	0.00503604	3.39826	0.0209543	Cand1	-5362	Exon (ENSMUST00000020315.12/71902, exon 4 of 15)
1765	chr10:119381932-119382933	0.000420948	3.6367	0.00360788	1700025F24Rik	-30511	Distal Intergenic
1766	chr10:120616336-120617337	5.60008e-05	4.27217	0.000936454	Hmga2	-139867	Distal Intergenic
1767	chr10:120625203-120626204	9.08844e-06	6.38885	0.000298271	4921513I03Rik	-139528	Distal Intergenic
1768	chr10:120627812-120628813	0.000353636	2.65607	0.00319252	4921513I03Rik	-136919	Distal Intergenic
1769	chr10:120696881-120697882	0.00839426	2.49561	0.0303159	4921513I03Rik	-67850	Intron (ENSMUST00000219150.1/ENSMUST00000219150.1, intron 1 of 2)
1770	chr10:120895534-120896535	0.000406482	1.07219	0.0035214	Msrb3	2566	Promoter (2-3kb)
1771	chr10:121188815-121189816	0.00891485	6.65992	0.0316557	4930432O09Rik	12833	Distal Intergenic
1772	chr10:121263653-121264654	0.000460865	2.32448	0.00382849	Tbc1d30	29994	3' UTR
1773	chr10:121268546-121269547	0.00174856	3.43498	0.00982907	Tbc1d30	25101	Intron (ENSMUST00000064107.6/74694, intron 11 of 11)
1774	chr10:121282177-121283178	5.34304e-06	5.40242	0.000218008	Tbc1d30	11470	Intron (ENSMUST00000064107.6/74694, intron 8 of 11)
1775	chr10:121300339-121301340	0.000121211	4.01384	0.00155193	Tbc1d30	-3304	Intron (ENSMUST00000064107.6/74694, intron 5 of 11)
1776	chr10:121316046-121317047	0.000391573	1.31218	0.00343248	Tbc1d30	-4857	Intron (ENSMUST00000219179.1/74694, intron 2 of 5)
1777	chr10:121493687-121494688	0.000558696	2.92531	0.00437947	Rassf3	-17340	Distal Intergenic
1778	chr10:121520571-121521572	0.0152625	2.71466	0.0467352	Tbk1	30877	Intron (ENSMUST00000220364.1/ENSMUST00000220364.1, intron 2 of 2)
1779	chr10:121886475-121887476	3.13691e-07	4.20447	4.43644e-05	Srgap1	-63342	Intron (ENSMUST00000020322.11/117600, intron 4 of 21)
1780	chr10:122199499-122200500	0.000304547	4.24433	0.00288272	Gm4489	79799	Distal Intergenic
1781	chr10:122552779-122553780	0.000724161	1.66917	0.00526363	Sros1	16111	Distal Intergenic
1782	chr10:122566566-122567567	7.99328e-08	3.15746	2.35799e-05	Sros1	2324	Promoter (2-3kb)
1783	chr10:122577911-122578912	5.38577e-09	5.19474	6.69926e-06	Sros1	-8020	Distal Intergenic
1784	chr10:122599195-122600196	0.000169128	3.98857	0.00194173	Sros1	-29304	Distal Intergenic
1785	chr10:122604598-122605599	0.00162475	3.48936	0.00934268	Sros1	-34707	Distal Intergenic
1786	chr10:122651633-122652634	3.87933e-06	6.15068	0.00017943	Mir6412	3294	Distal Intergenic
1787	chr10:122662871-122663872	3.29495e-05	4.7286	0.000667259	Mir6412	14532	Distal Intergenic
1788	chr10:122666777-122667778	0.00372042	1.65671	0.0168272	Ppm1h	-10984	Distal Intergenic
1789	chr10:122678188-122679189	3.16723e-06	2.7754	0.000159631	Ppm1h	0	Promoter (<=1kb)
1790	chr10:122717328-122718329	0.000148071	3.73752	0.00177467	Mir8104	38013	Intron (ENSMUST00000162853.7/319468, intron 1 of 5)
1791	chr10:122725649-122726650	4.9553e-06	5.84176	0.000208766	Ppm1h	-30548	Intron (ENSMUST00000162853.7/319468, intron 1 of 5)
1792	chr10:122726973-122727974	3.97209e-06	3.89121	0.00018255	Ppm1h	-29224	Intron (ENSMUST00000162853.7/319468, intron 1 of 5)
1793	chr10:122738781-122739782	1.02494e-06	3.45231	8.44917e-05	Ppm1h	-17416	Intron (ENSMUST00000162853.7/319468, intron 1 of 5)
1794	chr10:122741839-122742840	2.27902e-08	3.83263	1.29677e-05	Ppm1h	-14358	Intron (ENSMUST00000162853.7/319468, intron 1 of 5)
1795	chr10:122748212-122749213	0.0079805	1.62724	0.0292186	Ppm1h	-7985	Intron (ENSMUST00000162853.7/319468, intron 1 of 5)
1796	chr10:122758046-122759047	9.24517e-06	4.96994	0.000301061	Ppm1h	848	Promoter (<=1kb)
1797	chr10:122760182-122761183	1.23276e-05	3.37501	0.000356827	Ppm1h	2984	Promoter (2-3kb)
1798	chr10:122791649-122792650	0.000213112	2.01753	0.00225907	Ppm1h	-18594	Exon (ENSMUST00000220013.1/ENSMUST00000220013.1, exon 1 of 1)
1799	chr10:122800078-122801079	0.000333889	1.09485	0.00306998	Ppm1h	-10165	Intron (ENSMUST00000162853.7/319468, intron 2 of 5)
1800	chr10:122806732-122807733	0.00859126	1.4384	0.0308128	Ppm1h	-3511	Intron (ENSMUST00000162853.7/319468, intron 3 of 5)
1801	chr10:122829396-122830397	0.000438674	7.27449	0.00370743	Ppm1h	17949	Intron (ENSMUST00000162853.7/319468, intron 4 of 5)
1802	chr10:122894770-122895771	0.000519598	1.89275	0.00415663	Ppm1h	0	Promoter (<=1kb)
1803	chr10:122915587-122916588	0.000927107	5.96305	0.00626478	Ppm1h	20219	Intron (ENSMUST00000161487.7/319468, intron 8 of 8)
1804	chr10:122975780-122976781	0.000608488	3.72526	0.00465773	Mirlet7i	8943	Distal Intergenic
1805	chr10:124922838-124923839	0.0166941	2.49163	0.0498845	Slc16a7	384977	Distal Intergenic
1806	chr10:126935445-126936446	0.00750111	2.37416	0.0279133	Gm30539	-21577	Distal Intergenic
1807	chr10:127107196-127108197	0.00010215	2.49545	0.00138721	Os9	12918	Intron (ENSMUST00000080975.5/216440, intron 5 of 13)
1808	chr10:127136212-127137213	4.97487e-05	1.46212	0.000869781	Os9	-15081	Distal Intergenic
1809	chr10:127134859-127135860	0.00278162	1.02803	0.013643	Os9	-13728	Distal Intergenic
1810	chr10:127141194-127142195	5.0285e-05	1.79841	0.000875894	Os9	-20063	Distal Intergenic
1811	chr10:127145003-127146004	0.000842877	2.76061	0.00585246	B4galnt1	-19221	Distal Intergenic
1812	chr10:127150213-127151214	0.000104884	4.80954	0.00141049	B4galnt1	-14011	Distal Intergenic
1813	chr10:127162659-127163660	0.000161742	2.13701	0.00188575	B4galnt1	-1565	Promoter (1-2kb)
1814	chr10:127165900-127166901	0.000795964	1.1029	0.00562813	B4galnt1	41	Promoter (<=1kb)
1815	chr10:127321766-127322767	3.10701e-06	2.15306	0.000157404	Arhgap9	0	Promoter (<=1kb)
1816	chr10:127331772-127332773	0.000188319	2.19733	0.0020852	Gli1	4282	Exon (ENSMUST00000219640.1/ENSMUST00000219640.1, exon 1 of 3)
1817	chr10:127337199-127338200	5.39194e-06	2.96942	0.000218908	Gli1	-144	Promoter (<=1kb)
1818	chr10:127341977-127342978	0.00451367	1.15323	0.0193639	Gli1	-3	Promoter (<=1kb)
1819	chr10:127470995-127471996	0.000979133	2.08926	0.00651676	R3hdm2	-9318	3' UTR
1820	chr10:128038843-128039844	0.000422035	2.58445	0.00361391	Naca	3208	Exon (ENSMUST00000092048.12/17938, exon 3 of 9)
1821	chr10:128135104-128136105	0.000677791	3.15661	0.00502035	Rbms2	-869	Promoter (<=1kb)
1822	chr10:128175005-128176006	0.00552252	2.18869	0.0223936	Rbms2	473	Promoter (<=1kb)
1823	chr10:128221658-128222659	0.000347489	2.95157	0.00315683	Mip	-3179	Distal Intergenic
1824	chr10:128504380-128505381	0.00082991	1.40817	0.0057885	Myl6b	-5695	Distal Intergenic
1825	chr10:128636703-128637704	3.97665e-05	1.98556	0.000752565	Ikzf4	6944	3' UTR
1826	chr10:128645747-128646748	0.000118553	1.64755	0.00153207	Gm26876	0	Promoter (<=1kb)
1827	chr10:128715269-128716270	0.00323888	1.01103	0.0152301	Pmel	9011	Exon (ENSMUST00000217836.1/20431, exon 5 of 6)
1828	chr10:128744306-128745307	5.55484e-05	1.12954	0.000931342	Dgka	0	Promoter (<=1kb)
1829	chr10:128745975-128746976	1.13295e-05	1.50593	0.000340068	Pym1	-913	Promoter (<=1kb)
1830	chr10:128933272-128934273	0.0121296	1.76836	0.0395718	Itga7	0	Promoter (<=1kb)
1831	chr10:128940164-128941165	0.00152598	6.3701	0.00892572	Itga7	6108	Exon (ENSMUST00000099112.3/16404, exon 4 of 25)
1832	chr10:128945342-128946343	0.000543243	4.015	0.00429426	Itga7	-7430	Exon (ENSMUST00000099112.3/16404, exon 13 of 25)
1833	chr10:128990600-128991601	1.34321e-06	8.63852	9.6885e-05	Or10p22	1169	Promoter (1-2kb)
1834	chr10:129025794-129026795	0.000103207	4.91154	0.00139524	Or10p21	15003	Distal Intergenic
1835	chr10:129550137-129551138	0.00663082	2.85777	0.0255333	Or6c66b	9598	Distal Intergenic
1836	chr10:130092536-130093537	0.00471467	2.31149	0.019991	Or6c69c	18127	Exon (ENSMUST00000204175.1/ENSMUST00000204175.1, exon 1 of 1)
1837	chr10:130343718-130344719	0.0146639	2.27531	0.0454124	Tespa1	20839	Intron (ENSMUST00000217702.1/67596, intron 2 of 9)
1838	chr10:130438757-130439758	0.00425855	2.78995	0.0185595	Vmn2r85	-9054	Distal Intergenic
1839	chr10:130469879-130470880	0.000878936	2.76264	0.00603412	Vmn2r86	-13829	Exon (ENSMUST00000218030.1/ENSMUST00000218030.1, exon 1 of 1)
1840	chr11:3309673-3310674	2.91388e-06	3.90498	0.000151854	Gm11944	677	Promoter (<=1kb)
1841	chr11:3328018-3329019	0.00103844	1.53425	0.00678965	Pik3ip1	-1382	Promoter (1-2kb)
1842	chr11:3344626-3345627	3.38567e-05	2.4757	0.000678148	Limk2	7190	3' UTR
1843	chr11:3352713-3353714	0.0100644	3.92247	0.0345969	Limk2	0	Promoter (<=1kb)
1844	chr11:3386761-3387762	0.00299585	1.25463	0.0143864	Limk2	-15385	Intron (ENSMUST00000101638.3/16886, intron 2 of 15)
1845	chr11:4202946-4203947	1.72453e-05	2.67429	0.00044181	Tbc1d10a	-1476	Promoter (1-2kb)
1846	chr11:4206318-4207319	8.15481e-05	3.72443	0.00119189	Tbc1d10a	895	Promoter (<=1kb)
1847	chr11:4236942-4237943	5.04974e-05	1.48326	0.000878034	Osm	522	Promoter (<=1kb)
1848	chr11:4266287-4267288	0.00143585	1.14705	0.00854087	Lif	0	Promoter (<=1kb)
1849	chr11:4268212-4269213	0.0122537	1.34508	0.0398625	Lif	1117	Promoter (1-2kb)
1850	chr11:4288924-4289925	0.00495022	1.42677	0.0206954	Lif	21829	Distal Intergenic
1851	chr11:4343557-4344558	0.000647567	4.6486	0.00485632	Lif	76462	Distal Intergenic
1852	chr11:4423527-4424528	0.00138767	2.24739	0.0083356	Hormad2	2734	Promoter (2-3kb)
1853	chr11:4422403-4423404	2.22842e-05	1.91843	0.000520824	Hormad2	3858	Intron (ENSMUST00000109948.7/75828, intron 5 of 10)
1854	chr11:4458189-4459190	5.19244e-05	5.7905	0.000893953	Hormad2	-17084	Distal Intergenic
1855	chr11:4462684-4463685	1.11165e-05	1.63375	0.000336954	Hormad2	-21579	Distal Intergenic
1856	chr11:4497124-4498125	0.00194268	5.08586	0.0105613	Mtmr3	-3806	Exon (ENSMUST00000109943.9/74302, exon 10 of 18)
1857	chr11:4803587-4804588	6.03863e-05	2.51062	0.000982979	Nf2	10652	3' UTR
1858	chr11:4823602-4824603	0.00523213	2.2338	0.0215421	Nf2	318	Promoter (<=1kb)
1859	chr11:4946726-4947727	1.91212e-05	1.3257	0.000472373	Nefh	337	Promoter (<=1kb)
1860	chr11:5176816-5177817	0.000721076	1.03793	0.00524867	Emid1	-24559	Distal Intergenic
1861	chr11:5175556-5176557	0.000219448	2.03836	0.00230461	Emid1	-23299	Distal Intergenic
1862	chr11:5215474-5216475	6.89618e-07	3.21845	6.60967e-05	Kremen1	21973	Exon (ENSMUST00000020662.14/84035, exon 4 of 9)
1863	chr11:5219023-5220024	0.000198633	3.81548	0.00215917	Kremen1	18424	Intron (ENSMUST00000020662.14/84035, intron 3 of 8)
1864	chr11:5220586-5221587	0.00919063	3.03851	0.0323866	Kremen1	16861	Intron (ENSMUST00000020662.14/84035, intron 3 of 8)
1865	chr11:5253262-5254263	0.0151624	2.50883	0.0464997	Kremen1	7295	Intron (ENSMUST00000020662.14/84035, intron 1 of 8)
1866	chr11:5259608-5260609	0.000963604	1.42446	0.00644224	Kremen1	949	Promoter (<=1kb)
1867	chr11:5297300-5298301	7.47364e-06	4.07348	0.000265442	Kremen1	-35742	Intron (ENSMUST00000109867.7/407821, intron 2 of 8)
1868	chr11:5295957-5296958	5.55305e-05	3.70195	0.000931331	Kremen1	-34399	Intron (ENSMUST00000109867.7/407821, intron 2 of 8)
1869	chr11:5411344-5412345	2.79439e-07	5.33494	4.17642e-05	Znrf3	-29604	Intron (ENSMUST00000109867.7/407821, intron 1 of 8)
1870	chr11:5415659-5416660	5.10563e-05	5.81781	0.000883336	Znrf3	28187	Intron (ENSMUST00000109867.7/407821, intron 1 of 8)
1871	chr11:5429476-5430477	1.31426e-05	3.65258	0.000370383	Znrf3	14370	Intron (ENSMUST00000109867.7/407821, intron 1 of 8)
1872	chr11:5432041-5433042	0.000172124	1.89149	0.00196486	Znrf3	11805	Intron (ENSMUST00000109867.7/407821, intron 1 of 8)
1873	chr11:5435189-5436190	9.13205e-05	3.90026	0.00128494	Znrf3	8657	Intron (ENSMUST00000109867.7/407821, intron 1 of 8)
1874	chr11:5437247-5438248	3.42297e-05	2.87659	0.000682116	Znrf3	6599	Intron (ENSMUST00000109867.7/407821, intron 1 of 8)
1875	chr11:5468788-5469789	0.00579806	2.46001	0.0232014	Znrf3	-23941	Distal Intergenic
1876	chr11:5690363-5691364	0.0026723	5.37063	0.0132507	Mrps24	16278	Distal Intergenic
1877	chr11:6324029-6325030	0.00359925	2.11306	0.0164335	Ogdh	31424	Exon (ENSMUST00000093350.9/18293, exon 5 of 24)
1878	chr11:6560573-6561574	4.85266e-05	1.54469	0.000856132	Ccm2	0	Promoter (<=1kb)
1879	chr11:6566181-6567182	0.0156933	1.44551	0.0476727	Ccm2	4951	Intron (ENSMUST00000000388.14/216527, intron 1 of 9)
1880	chr11:6567602-6568603	2.39013e-05	2.56398	0.000544468	Ccm2	6372	Intron (ENSMUST00000000388.14/216527, intron 1 of 9)
1881	chr11:6568834-6569835	0.00773744	1.59395	0.0285661	Ccm2	7604	Intron (ENSMUST00000000388.14/216527, intron 1 of 9)
1882	chr11:6663844-6664845	0.00443888	2.06557	0.0191366	Gm11978	-3611	Exon (ENSMUST00000139540.1/56089, exon 2 of 4)
1883	chr11:6679696-6680697	4.08633e-05	2.88777	0.000765135	Gm11978	-19463	Distal Intergenic
1884	chr11:6694879-6695880	1.42735e-06	3.6483	0.000100275	Gm11981	24157	Distal Intergenic
1885	chr11:6704497-6705498	1.73659e-10	4.79547	1.59587e-06	Gm11981	14539	Distal Intergenic
1886	chr11:6706463-6707464	0.000219294	3.44537	0.00230384	Gm11981	12573	Distal Intergenic
1887	chr11:7144877-7145878	0.000138967	3.9548	0.00170211	Adcy1	-14004	Exon (ENSMUST00000020706.4/432530, exon 10 of 20)
1888	chr11:7161208-7162209	0.000536681	2.36269	0.00425828	Adcy1	1326	Promoter (1-2kb)
1889	chr11:9772975-9773976	0.0148928	2.49194	0.0459198	Abca13	579524	Distal Intergenic
1890	chr11:10275918-10276919	1.39625e-06	4.95972	9.89274e-05	Vwc2	-837304	Distal Intergenic
1891	chr11:11497445-11498446	0.000643897	2.0784	0.00483788	Spata48	8179	Intron (ENSMUST00000020410.10/73862, intron 7 of 8)
1892	chr11:11511759-11512760	9.16795e-05	2.58303	0.00128781	Spata48	22493	Intron (ENSMUST00000020410.10/73862, intron 8 of 8)
1893	chr11:11514623-11515624	0.00217497	1.38029	0.0114631	Spata48	25357	3' UTR
1894	chr11:11519071-11520072	4.93793e-06	2.25972	0.000208223	Spata48	29805	Distal Intergenic
1895	chr11:11556831-11557832	7.08589e-06	1.04174	0.000257449	Spata48	67565	Exon (ENSMUST00000146304.1/ENSMUST00000146304.1, exon 1 of 3)
1896	chr11:11563931-11564932	0.00221586	1.26855	0.0116231	4930512M02Rik	62892	Intron (ENSMUST00000146304.1/ENSMUST00000146304.1, intron 1 of 2)
1897	chr11:11678636-11679637	1.02938e-05	1.83588	0.000320159	Ikzf1	-5366	Intron (ENSMUST00000145789.1/ENSMUST00000145789.1, intron 1 of 3)
1898	chr11:11684462-11685463	0.000662852	1.19249	0.00493596	Ikzf1	0	Promoter (<=1kb)
1899	chr11:11689911-11690912	3.45543e-05	1.07689	0.000686808	Ikzf1	3466	Intron (ENSMUST00000141436.7/22778, intron 1 of 2)
1900	chr11:11703471-11704472	0.000282222	2.98869	0.00273966	Ikzf1	17026	Intron (ENSMUST00000141436.7/22778, intron 2 of 2)
1901	chr11:11719449-11720450	0.00368746	1.7186	0.0167223	Ikzf1	33004	Intron (ENSMUST00000126058.7/22778, intron 3 of 3)
1902	chr11:11725805-11726806	6.73966e-07	3.23396	6.54309e-05	Ikzf1	39360	Intron (ENSMUST00000126058.7/22778, intron 3 of 3)
1903	chr11:11736655-11737656	0.00860169	1.18809	0.030842	Ikzf1	50210	Intron (ENSMUST00000126058.7/22778, intron 3 of 3)
1904	chr11:11742402-11743403	6.43953e-05	1.31321	0.00102399	Ikzf1	55957	Intron (ENSMUST00000126058.7/22778, intron 3 of 3)
1905	chr11:11741317-11742318	6.80554e-07	3.609	6.55689e-05	Ikzf1	54872	Intron (ENSMUST00000126058.7/22778, intron 3 of 3)
1906	chr11:11819925-11820926	0.00148389	1.04995	0.0087375	Ddc	1995	Promoter (1-2kb)
1907	chr11:11825527-11826528	0.000861329	3.51218	0.00594806	Ddc	-2606	Promoter (2-3kb)
1908	chr11:11867576-11868577	0.00652218	2.72654	0.0252446	1700042O10Rik	0	Promoter (<=1kb)
1909	chr11:11878364-11879365	8.15042e-06	3.20919	0.000278409	Ddc	1264	Promoter (1-2kb)
1910	chr11:12869815-12870816	0.00386296	4.1725	0.0172955	Cobl	-404855	Distal Intergenic
1911	chr11:13255551-13256552	0.00520389	3.15977	0.0214599	Cobl	-790591	Distal Intergenic
1912	chr11:15908600-15909601	9.63791e-05	2.96114	0.00132935	Vstm2a	-348123	Distal Intergenic
1913	chr11:16767735-16768736	0.000934734	3.83729	0.00630369	Egfr	15505	Intron (ENSMUST00000102884.9/13649, intron 1 of 15)
1914	chr11:16769380-16770381	0.00758233	1.96072	0.0281398	Egfr	17150	Intron (ENSMUST00000102884.9/13649, intron 1 of 15)
1915	chr11:17085907-17086908	0.0131567	1.76502	0.0419705	Plek	-33526	Distal Intergenic
1916	chr11:17236224-17237225	0.00222492	5.96942	0.0116541	C1d	-20354	Distal Intergenic
1917	chr11:19823115-19824116	0.0106457	1.48629	0.0360554	Spred2	-100259	Distal Intergenic
1918	chr11:19837339-19838340	3.56833e-05	3.83642	0.00070073	Spred2	-86035	Distal Intergenic
1919	chr11:19850856-19851857	0.011498	3.98385	0.0380943	Spred2	-72518	Distal Intergenic
1920	chr11:19890394-19891395	0.000226446	6.47842	0.00235272	Spred2	-32980	Distal Intergenic
1921	chr11:19923869-19924870	0.000869153	1.0213	0.00598523	Spred2	0	Promoter (<=1kb)
1922	chr11:19949382-19950383	0.000201003	3.75259	0.00217677	Spred2	-4187	Intron (ENSMUST00000093299.12/114716, intron 1 of 6)
1923	chr11:19979021-19980022	0.000239044	1.29199	0.00244361	Spred2	24451	Intron (ENSMUST00000093299.12/114716, intron 1 of 6)
1924	chr11:19988762-19989763	1.05113e-06	3.59238	8.56685e-05	Spred2	34192	Intron (ENSMUST00000093299.12/114716, intron 1 of 6)
1925	chr11:19992540-19993541	0.000187102	3.82375	0.00207628	Spred2	37970	Intron (ENSMUST00000093299.12/114716, intron 1 of 6)
1926	chr11:20107366-20108367	0.000821491	1.67569	0.00574538	Actr2	4500	Intron (ENSMUST00000000137.7/66713, intron 1 of 8)
1927	chr11:20301044-20302045	0.00570123	2.37212	0.0229	Slc1a4	30639	Distal Intergenic
1928	chr11:20552702-20553703	0.00431814	1.25748	0.0187525	Sertad2	9368	Intron (ENSMUST00000145328.1/58172, intron 1 of 2)
1929	chr11:20610511-20611512	0.00114219	2.57735	0.00724795	Sertad2	-20467	Intron (ENSMUST00000093292.10/58172, intron 1 of 1)
1930	chr11:20615772-20616773	0.00062889	2.11523	0.00475969	Sertad2	-15206	Intron (ENSMUST00000093292.10/58172, intron 1 of 1)
1931	chr11:20614585-20615586	0.00346508	2.96215	0.015995	Sertad2	-16393	Intron (ENSMUST00000093292.10/58172, intron 1 of 1)
1932	chr11:20672686-20673687	0.0116929	1.68866	0.0385387	Aftph	19115	Distal Intergenic
1933	chr11:20733182-20734183	0.000299664	3.78141	0.00285201	Aftph	-5575	Intron (ENSMUST00000035350.11/216549, intron 1 of 8)
1934	chr11:20988572-20989573	0.0148342	2.44564	0.0457925	Peli1	-101718	Distal Intergenic
1935	chr11:21102894-21103895	7.82058e-08	3.81998	2.34418e-05	2610024D14Rik	3360	Intron (ENSMUST00000156122.7/67245, intron 1 of 3)
1936	chr11:21115352-21116353	0.0023731	1.72429	0.0121842	2610024D14Rik	15818	Intron (ENSMUST00000156122.7/67245, intron 1 of 3)
1937	chr11:21134619-21135620	0.00506785	1.57568	0.0210445	Peli1	0	Promoter (<=1kb)
1938	chr11:21139450-21140451	5.912e-06	3.37267	0.000231226	Peli1	3981	Intron (ENSMUST00000156122.7/67245, intron 2 of 3)
1939	chr11:21149981-21150982	0.00753358	3.40063	0.0280061	Peli1	14512	3' UTR
1940	chr11:21151336-21152337	0.00224193	2.15216	0.0117103	Peli1	15867	Distal Intergenic
1941	chr11:21163963-21164964	0.000183702	2.50738	0.00205206	Peli1	28494	Distal Intergenic
1942	chr11:21166524-21167525	2.38229e-05	3.99222	0.00054383	Peli1	31055	Distal Intergenic
1943	chr11:21171952-21172953	0.000758186	3.60223	0.00544468	Peli1	36483	Distal Intergenic
1944	chr11:21174131-21175132	1.12157e-05	1.00763	0.000337939	Peli1	38662	Distal Intergenic
1945	chr11:21222566-21223567	0.00594756	1.23471	0.0236308	Vps54	-15714	Distal Intergenic
1946	chr11:21298920-21299921	0.000545348	2.10224	0.00430486	Vps54	-343	Promoter (<=1kb)
1947	chr11:21303311-21304312	0.000677496	2.88107	0.00501893	Vps54	3047	Intron (ENSMUST00000109578.7/245944, intron 12 of 22)
1948	chr11:21403618-21404619	0.000396301	4.52879	0.0034604	Ugp2	-32417	Distal Intergenic
1949	chr11:22832215-22833216	0.00163257	1.37102	0.00937611	B3gnt2	26329	Intron (ENSMUST00000189990.1/53625, intron 1 of 5)
1950	chr11:22841224-22842225	0.00102825	1.13058	0.00674597	B3gnt2	17320	Intron (ENSMUST00000174690.1/ENSMUST00000174690.1, intron 1 of 1)
1951	chr11:22852160-22853161	3.67931e-05	1.85884	0.000714719	B3gnt2	6384	Intron (ENSMUST00000189990.1/53625, intron 1 of 5)
1952	chr11:22865113-22866114	0.00249855	1.93569	0.0126365	B3gnt2	-4152	Intron (ENSMUST00000160826.1/53625, intron 2 of 2)
1953	chr11:23520442-23521443	0.0130078	1.66661	0.0416254	1700093K21Rik	0	Promoter (<=1kb)
1954	chr11:23853013-23854014	0.00169289	2.83692	0.00961858	Papolg	14456	Distal Intergenic
1955	chr11:27603879-27604880	0.0147375	1.51074	0.0455648	Ccdc85a	829230	Distal Intergenic
1956	chr11:27840965-27841966	0.00105119	3.23542	0.00684488	Ccdc85a	592144	Distal Intergenic
1957	chr11:29720373-29721374	3.35476e-06	3.65754	0.000165299	Rtn4	1810	Promoter (1-2kb)
1958	chr11:30126530-30127531	3.53514e-05	2.45748	0.00069624	Sptbn1	-15171	Intron (ENSMUST00000006629.13/20742, intron 18 of 35)
1959	chr11:30164186-30165187	0.000276431	3.17091	0.00270133	Sptbn1	33070	Intron (ENSMUST00000006629.13/20742, intron 2 of 35)
1960	chr11:30165922-30166923	0.0055756	1.92023	0.0225498	Sptbn1	31334	Intron (ENSMUST00000006629.13/20742, intron 2 of 35)
1961	chr11:30167836-30168837	0.00269739	2.17353	0.0133415	Sptbn1	29420	Intron (ENSMUST00000006629.13/20742, intron 2 of 35)
1962	chr11:30182446-30183447	4.06773e-06	1.94461	0.000185051	Sptbn1	14810	Intron (ENSMUST00000006629.13/20742, intron 2 of 35)
1963	chr11:30217358-30218359	7.46791e-05	6.3704	0.00112611	Sptbn1	1413	Promoter (1-2kb)
1964	chr11:30222320-30223321	0.000260733	1.55917	0.00259215	Sptbn1	-2548	Promoter (2-3kb)
1965	chr11:31759589-31760590	0.000990744	1.71273	0.00657112	D630024D03Rik	63883	Distal Intergenic
1966	chr11:31891771-31892772	0.000294787	3.25528	0.00282128	Cpeb4	18496	Intron (ENSMUST00000020543.12/67579, intron 2 of 9)
1967	chr11:31949107-31950108	0.0023876	1.06992	0.0122372	4930524B15Rik	-15484	Distal Intergenic
1968	chr11:31947696-31948697	2.83902e-06	2.91543	0.000149496	4930524B15Rik	-16895	Distal Intergenic
1969	chr11:31963662-31964663	2.88256e-05	6.02729	0.000615331	4930524B15Rik	-929	Promoter (<=1kb)
1970	chr11:31984504-31985505	3.09336e-05	6.01902	0.000642043	Nsg2	-14958	Distal Intergenic
1971	chr11:31999892-32000893	2.67726e-07	2.93695	4.09203e-05	Nsg2	0	Promoter (<=1kb)
1972	chr11:32011476-32012477	0.0002649	2.785	0.00262246	Nsg2	10974	Intron (ENSMUST00000109409.7/18197, intron 2 of 2)
1973	chr11:32009971-32010972	0.000127453	4.49907	0.00160705	Nsg2	9469	Intron (ENSMUST00000109409.7/18197, intron 2 of 2)
1974	chr11:32013311-32014312	6.21867e-06	5.19606	0.000238282	Nsg2	12809	Intron (ENSMUST00000109409.7/18197, intron 2 of 2)
1975	chr11:32019867-32020868	5.70088e-05	1.65811	0.000948314	Nsg2	19365	Intron (ENSMUST00000020537.8/18197, intron 3 of 4)
1976	chr11:32021270-32022271	0.0040605	3.43932	0.0179196	Nsg2	20768	Intron (ENSMUST00000020537.8/18197, intron 3 of 4)
1977	chr11:32039366-32040367	0.00119205	2.26538	0.00747209	Nsg2	38864	Intron (ENSMUST00000020537.8/18197, intron 3 of 4)
1978	chr11:32061583-32062584	4.50877e-06	8.13237	0.000196803	Gm12108	38644	Distal Intergenic
1979	chr11:32095458-32096459	4.46457e-06	4.30036	0.000195521	Gm12108	4769	Exon (ENSMUST00000145338.1/104692, exon 2 of 2)
1980	chr11:32102680-32103681	0.000910655	3.69728	0.00618849	Gm12108	-1452	Promoter (1-2kb)
1981	chr11:32104410-32105411	0.00955072	1.8506	0.0332924	Gm12108	-3182	Distal Intergenic
1982	chr11:32105468-32106469	0.0143663	2.08168	0.0447512	Gm12108	-4240	Distal Intergenic
1983	chr11:32112748-32113749	0.0140186	1.29921	0.0439334	Gm12108	-11520	Distal Intergenic
1984	chr11:32125717-32126718	9.6141e-06	2.7624	0.00030734	Gm12108	-24489	Distal Intergenic
1985	chr11:32131915-32132916	0.000533883	1.82715	0.00424228	Gm12108	-30687	Distal Intergenic
1986	chr11:32139299-32140300	0.00034132	4.53459	0.00311944	Gm12108	-38071	Distal Intergenic
1987	chr11:32161863-32162864	9.7624e-05	4.70686	0.0013423	Il9r	37358	Distal Intergenic
1988	chr11:32364008-32365009	0.00408158	2.11524	0.0179828	Sh3pxd2b	16168	Intron (ENSMUST00000038753.5/268396, intron 1 of 12)
1989	chr11:32474442-32475443	5.35618e-05	6.22174	0.000912064	Ubtd2	19072	Intron (ENSMUST00000051053.4/327900, intron 1 of 2)
1990	chr11:32486311-32487312	0.00101874	2.34436	0.00670061	Ubtd2	30941	Intron (ENSMUST00000051053.4/327900, intron 1 of 2)
1991	chr11:32553338-32554339	0.00131513	1.65201	0.00801134	Stk10	20033	Intron (ENSMUST00000102821.3/20868, intron 1 of 18)
1992	chr11:32580180-32581181	4.64653e-06	1.78993	0.000201042	Stk10	-7414	Intron (ENSMUST00000102821.3/20868, intron 4 of 18)
1993	chr11:32582527-32583528	0.00147086	1.57995	0.00868337	Stk10	-5067	Intron (ENSMUST00000102821.3/20868, intron 4 of 18)
1994	chr11:32747358-32748359	0.00198566	2.32365	0.0107311	Smim23	76203	Distal Intergenic
1995	chr11:32768644-32769645	0.000710381	7.90554	0.00519313	Smim23	54917	Distal Intergenic
1996	chr11:33199376-33200377	1.47543e-06	4.32487	0.000102452	Tlx3	3212	Distal Intergenic
1997	chr11:33700456-33701457	2.41695e-05	4.53831	0.000549071	Kcnip1	-19885	Intron (ENSMUST00000101368.8/70357, intron 1 of 7)
1998	chr11:33706514-33707515	0.000407941	3.68676	0.00353014	Kcnip1	-25943	Intron (ENSMUST00000125068.1/ENSMUST00000125068.1, intron 1 of 1)
1999	chr11:33720983-33721984	0.0101644	1.97068	0.0348585	Kcnip1	-40412	Intron (ENSMUST00000101368.8/70357, intron 1 of 7)
[truncated: 11,910 more rows]

## Sheet: B cell
	peaks	Pvl_Bcell	FC_Bcell	FDR_Bcell	SYMBOL	distanceToTSS	annotation
1	chr1:4870273-4871274	0.0104593	2.36376	0.040878	Tcea1	12235	Intron (ENSMUST00000155020.1/18777, intron 8 of 9)
2	chr1:5849419-5850420	0.0133461	2.96999	0.0483853	Npbwr1	66978	Distal Intergenic
3	chr1:6223796-6224797	0.00210648	2.75608	0.0137736	Rb1cc1	-3205	Intron (ENSMUST00000159906.7/12421, intron 2 of 5)
4	chr1:6262646-6263647	3.50057e-05	4.62406	0.00100919	Rb1cc1	0	Promoter (<=1kb)
5	chr1:6974989-6975990	0.000296876	2.71168	0.00381101	Pcmtd1	-112930	Distal Intergenic
6	chr1:7010235-7011236	0.000869978	2.60724	0.00765973	Pcmtd1	-77684	Distal Intergenic
7	chr1:7045092-7046093	0.000190792	3.3995	0.00284679	Pcmtd1	-42827	Distal Intergenic
8	chr1:7046801-7047802	0.0112348	4.56067	0.0429638	Pcmtd1	-41118	Distal Intergenic
9	chr1:7077423-7078424	6.76485e-06	5.04344	0.000378556	Pcmtd1	-10496	Distal Intergenic
10	chr1:7111145-7112146	0.000497373	2.68954	0.00529329	Pcmtd1	21979	Intron (ENSMUST00000061280.16/319263, intron 1 of 5)
11	chr1:7163468-7164469	0.00149569	2.71089	0.0109695	Pcmtd1	2911	Promoter (2-3kb)
12	chr1:7165037-7166038	0.000248247	5.50957	0.00338958	Pcmtd1	4480	Intron (ENSMUST00000061280.16/319263, intron 5 of 5)
13	chr1:7173688-7174689	0.000254882	3.48404	0.00344444	Pcmtd1	13131	Downstream (<=300bp)
14	chr1:7204448-7205449	0.00364873	1.35955	0.0198822	Pcmtd1	43891	Distal Intergenic
15	chr1:9572913-9573914	0.002816	3.57864	0.016755	Adhfe1	24794	Intron (ENSMUST00000144177.7/76187, intron 13 of 13)
16	chr1:9588212-9589213	1.53847e-07	3.3251	5.22474e-05	Vxn	-11986	Intron (ENSMUST00000115480.7/72481, intron 3 of 4)
17	chr1:9591751-9592752	8.10464e-05	5.85799	0.00167379	Vxn	-8447	Intron (ENSMUST00000115480.7/72481, intron 3 of 4)
18	chr1:9593409-9594410	0.00103771	3.88969	0.00859181	Vxn	-6789	Intron (ENSMUST00000115480.7/72481, intron 3 of 4)
19	chr1:9607601-9608602	0.0138136	2.87171	0.0495165	Vxn	6402	Intron (ENSMUST00000088666.3/76982, intron 2 of 5)
20	chr1:9673410-9674411	0.00144741	2.54878	0.010736	Mybl1	4199	Exon (ENSMUST00000088658.10/17864, exon 11 of 16)
21	chr1:9797016-9798017	0.00844563	1.00105	0.0353073	Sgk3	-90	Promoter (<=1kb)
22	chr1:9798059-9799060	0.00370149	1.01053	0.0200774	Sgk3	0	Promoter (<=1kb)
23	chr1:9841452-9842453	0.0132176	6.35562	0.0480408	Sgk3	-5819	Intron (ENSMUST00000166384.7/170755, intron 1 of 16)
24	chr1:9846648-9847649	0.0127364	1.05936	0.0468586	Sgk3	-623	Promoter (<=1kb)
25	chr1:9858731-9859732	0.0011328	1.16902	0.00910662	Sgk3	10334	Intron (ENSMUST00000166384.7/170755, intron 1 of 16)
26	chr1:9876491-9877492	0.00673369	1.76366	0.030226	Sgk3	-5975	3' UTR
27	chr1:10210673-10211674	0.00102777	2.5216	0.0085469	Arfgef1	2539	Promoter (2-3kb)
28	chr1:10219826-10220827	0.01374	1.44808	0.0493414	Arfgef1	-5613	Intron (ENSMUST00000088615.10/211673, intron 1 of 37)
29	chr1:10251793-10252794	0.00202061	5.5956	0.0133849	Arfgef1	-19123	Distal Intergenic
30	chr1:12991947-12992948	2.23866e-07	2.16606	6.63653e-05	Slco5a1	0	Promoter (<=1kb)
31	chr1:12989888-12990889	0.000627136	2.6723	0.00616891	Slco5a1	25	Promoter (<=1kb)
32	chr1:13001781-13002782	0.00822376	1.93284	0.0346861	Slco5a1	-9131	Distal Intergenic
33	chr1:13313720-13314721	0.00298763	3.52337	0.0174199	Ncoa2	-13998	Intron (ENSMUST00000081713.10/17978, intron 1 of 21)
34	chr1:13383188-13384189	0.00557901	1.34074	0.0265362	Ncoa2	-9105	Intron (ENSMUST00000185813.1/ENSMUST00000185813.1, intron 1 of 1)
35	chr1:13573714-13574715	0.000970496	2.06476	0.0082311	Tram1	5083	Intron (ENSMUST00000027068.10/72265, intron 6 of 10)
36	chr1:13599551-13600552	0.000899247	1.40488	0.00783116	Tram1	-9641	Distal Intergenic
37	chr1:13598123-13599124	0.00415777	1.85974	0.0217404	Tram1	-8213	Distal Intergenic
38	chr1:13746968-13747969	0.000936189	2.82446	0.00803358	Gm5523	38910	Distal Intergenic
39	chr1:13770900-13771901	0.00113343	2.81615	0.00911032	Gm5523	14978	Distal Intergenic
40	chr1:13788890-13789891	0.0108459	2.26629	0.0419091	Gm5523	-2011	Promoter (2-3kb)
41	chr1:13824551-13825552	0.00440644	2.88903	0.0226321	Gm5523	-37672	Distal Intergenic
42	chr1:13873624-13874625	0.0101766	2.57035	0.0401482	Gm5523	-86745	Distal Intergenic
43	chr1:13979992-13980993	0.000403355	1.97324	0.00462437	Gm5523	-193113	Distal Intergenic
44	chr1:13984526-13985527	0.00472382	4.75785	0.02369	Gm5523	-197647	Distal Intergenic
45	chr1:14064546-14065547	8.92169e-08	7.11219	4.09669e-05	Eya1	165945	Distal Intergenic
46	chr1:14095332-14096333	0.0120526	2.83989	0.0450632	Eya1	135159	Distal Intergenic
47	chr1:14104194-14105195	0.000657114	3.49498	0.00635546	Eya1	126297	Distal Intergenic
48	chr1:14143573-14144574	0.000230461	2.94854	0.00322049	Eya1	86918	Distal Intergenic
49	chr1:14150382-14151383	0.000636482	4.20758	0.00622397	Eya1	80109	Distal Intergenic
50	chr1:14196269-14197270	0.000908836	4.33442	0.00788392	Eya1	34222	Intron (ENSMUST00000027066.12/14048, intron 12 of 17)
51	chr1:14304191-14305192	0.0138507	2.38974	0.0496053	Eya1	0	Promoter (<=1kb)
52	chr1:14306898-14307899	0.00103545	3.91887	0.00858031	Eya1	1937	Promoter (1-2kb)
53	chr1:14309350-14310351	0.00050474	1.71139	0.00534605	Eya1	0	Promoter (<=1kb)
54	chr1:14504673-14505674	0.0033473	1.71637	0.0187685	Eya1	-194438	Distal Intergenic
55	chr1:16344708-16345709	0.000505872	4.13168	0.0053554	Stau2	29686	3' UTR
56	chr1:16550193-16551194	0.0102536	3.62028	0.040337	Stau2	-30081	Intron (ENSMUST00000182554.8/66799, intron 5 of 6)
57	chr1:16758761-16759762	0.000291315	2.9354	0.00375975	Ly96	70253	Distal Intergenic
58	chr1:16759989-16760990	0.00238317	4.24364	0.0149574	Ly96	71481	Distal Intergenic
59	chr1:21018239-21019240	0.00348675	3.26092	0.0192926	Tram2	24416	Intron (ENSMUST00000037998.5/170829, intron 2 of 10)
60	chr1:21039913-21040914	5.1581e-09	2.78127	1.35756e-05	Tram2	2742	Promoter (2-3kb)
61	chr1:21554371-21555372	0.0139468	1.83153	0.0498282	Khdc1b	170815	Intron (ENSMUST00000029667.12/226922, intron 2 of 13)
62	chr1:21650519-21651520	0.00458093	2.60105	0.0232225	Kcnq5	204382	Intron (ENSMUST00000029667.12/226922, intron 1 of 13)
63	chr1:21787225-21788226	0.00385327	1.05497	0.0206382	Kcnq5	67676	Intron (ENSMUST00000029667.12/226922, intron 1 of 13)
64	chr1:21829587-21830588	0.000379658	1.75399	0.00444658	Kcnq5	25314	Intron (ENSMUST00000029667.12/226922, intron 1 of 13)
65	chr1:21879626-21880627	0.00246134	2.69943	0.0152838	Kcnq5	-23724	Intron (ENSMUST00000029667.12/226922, intron 1 of 13)
66	chr1:21883477-21884478	0.00848898	3.35466	0.0354279	Kcnq5	-27575	Intron (ENSMUST00000029667.12/226922, intron 1 of 13)
67	chr1:21890571-21891572	0.00163559	1.99222	0.0116367	Kcnq5	-34669	Intron (ENSMUST00000029667.12/226922, intron 1 of 13)
68	chr1:21960089-21961090	0.00023131	1.11275	0.00322733	Kcnq5	491	Promoter (<=1kb)
69	chr1:23705212-23706213	0.00473388	3.0349	0.0237272	B3gat2	-55540	Distal Intergenic
70	chr1:23720039-23721040	5.20104e-05	4.94698	0.00127844	B3gat2	-40713	Distal Intergenic
71	chr1:23762484-23763485	1.81081e-05	2.74965	0.000673101	B3gat2	473	Promoter (<=1kb)
72	chr1:23761327-23762328	0.000214346	3.31832	0.00307503	B3gat2	0	Promoter (<=1kb)
73	chr1:23767463-23768464	0.000162975	7.01559	0.0025794	B3gat2	5452	Intron (ENSMUST00000144602.1/280645, intron 2 of 2)
74	chr1:23792459-23793460	0.00917954	1.51588	0.0373932	B3gat2	30448	Intron (ENSMUST00000144602.1/280645, intron 2 of 2)
75	chr1:23982797-23983798	0.00143148	1.99528	0.0106493	Sdhaf4	21832	Distal Intergenic
76	chr1:24680705-24681706	0.000638911	1.61797	0.00624207	Lmbrd1	1779	Promoter (1-2kb)
77	chr1:24685274-24686275	3.41289e-05	4.55149	0.000991729	Lmbrd1	6348	5' UTR
78	chr1:24719303-24720304	0.00167296	2.82489	0.0118099	Lmbrd1	-8338	Intron (ENSMUST00000191471.6/68421, intron 7 of 15)
79	chr1:27070641-27071642	0.00231409	4.6064	0.0146839	4931408C20Rik	-383181	Distal Intergenic
80	chr1:27807520-27808521	0.000545318	2.65566	0.00561116	Gm5524	-75525	Distal Intergenic
81	chr1:28628785-28629786	8.18607e-05	4.36418	0.00168128	Gm597	150466	Distal Intergenic
82	chr1:33281576-33282577	0.000403823	2.60886	0.00462685	Prim2	339565	Distal Intergenic
83	chr1:33460444-33461445	0.000143944	3.81059	0.00238452	Prim2	160697	Intron (ENSMUST00000027312.10/19076, intron 13 of 13)
84	chr1:33551030-33552031	6.41602e-09	7.02587	1.4444e-05	Prim2	70111	Intron (ENSMUST00000027312.10/19076, intron 7 of 13)
85	chr1:33562961-33563962	0.0077233	4.92575	0.0332365	Prim2	58180	Intron (ENSMUST00000027312.10/19076, intron 7 of 13)
86	chr1:33578262-33579263	0.00221068	1.3642	0.0142296	Prim2	42879	Intron (ENSMUST00000027312.10/19076, intron 7 of 13)
87	chr1:33582828-33583829	0.00788588	1.54532	0.0336876	Prim2	38313	Intron (ENSMUST00000027312.10/19076, intron 7 of 13)
88	chr1:33595627-33596628	0.00416428	2.38411	0.021765	Prim2	25514	Intron (ENSMUST00000027312.10/19076, intron 7 of 13)
89	chr1:33596740-33597741	0.00489305	1.79683	0.0242803	Prim2	24401	Intron (ENSMUST00000027312.10/19076, intron 7 of 13)
90	chr1:34858363-34859364	0.00170441	1.94803	0.0119669	Plekhb2	6526	Intron (ENSMUST00000156687.7/226971, intron 1 of 6)
91	chr1:35619187-35620188	9.4065e-05	3.24872	0.00182864	Hs6st1	-448212	Distal Intergenic
92	chr1:35656104-35657105	0.00544945	1.16838	0.0261148	Hs6st1	-411295	Distal Intergenic
93	chr1:35673345-35674346	4.78476e-05	2.22645	0.00121618	Hs6st1	-394054	Distal Intergenic
94	chr1:35860441-35861442	2.43045e-05	1.44047	0.000807716	Hs6st1	-206958	Distal Intergenic
95	chr1:36052287-36053288	2.25013e-05	2.72954	0.000768376	Hs6st1	-15112	Distal Intergenic
96	chr1:36128790-36129791	0.00446873	1.14612	0.0228427	Mir6897	14522	Distal Intergenic
97	chr1:36281537-36282538	0.00016874	1.6587	0.00263981	Neurl3	-6858	Distal Intergenic
98	chr1:36913493-36914494	0.00959739	2.40354	0.0385511	Tmem131	25033	Exon (ENSMUST00000194317.1/ENSMUST00000194317.1, exon 1 of 2)
99	chr1:36917594-36918595	0.00503318	1.27999	0.0247563	Tmem131	20932	Intron (ENSMUST00000027290.11/56030, intron 1 of 40)
100	chr1:36988158-36989159	9.22995e-05	1.75027	0.00180727	Vwa3b	-37437	Distal Intergenic
101	chr1:37081075-37082076	0.00319399	2.96082	0.0182127	Vwa3b	-18455	Intron (ENSMUST00000238425.1/70853, intron 7 of 28)
102	chr1:37241954-37242955	0.00238616	3.74485	0.0149693	Cnga3	22749	Intron (ENSMUST00000194195.5/12790, intron 2 of 5)
103	chr1:37309606-37310607	9.58442e-05	2.44427	0.00185214	Inpp4a	9298	Intron (ENSMUST00000146676.1/269180, intron 1 of 1)
104	chr1:37308323-37309324	0.000248892	1.38323	0.00339538	Inpp4a	8015	Intron (ENSMUST00000146676.1/269180, intron 1 of 1)
105	chr1:37359379-37360380	0.0136985	3.93894	0.0492406	Inpp4a	1460	Promoter (1-2kb)
106	chr1:37466033-37467034	0.000225051	1.46183	0.00317532	4930594C11Rik	21571	Exon (ENSMUST00000042161.14/269181, exon 5 of 15)
107	chr1:37566194-37567195	0.00112737	4.70312	0.00907714	Mgat4a	-25178	Distal Intergenic
108	chr1:38120617-38121618	0.0116953	1.62274	0.0441342	Rev1	6683	5' UTR
109	chr1:38139090-38140091	0.00822067	2.18119	0.0346797	Gm5099	7007	Intron (ENSMUST00000194892.1/329123, intron 1 of 5)
110	chr1:38140619-38141620	0.0126191	3.10386	0.0465602	Gm5099	8536	Intron (ENSMUST00000194892.1/329123, intron 1 of 5)
111	chr1:38149742-38150743	0.00259108	3.98236	0.0158153	Gm5099	17659	Intron (ENSMUST00000194892.1/329123, intron 3 of 5)
112	chr1:38229780-38230781	0.0117622	2.79377	0.0443154	Aff3	-32337	Intron (ENSMUST00000095027.8/16764, intron 10 of 21)
113	chr1:38391390-38392391	0.00438063	1.88132	0.0225355	Aff3	-193947	Intron (ENSMUST00000143261.7/ENSMUST00000143261.7, intron 4 of 4)
114	chr1:38407944-38408945	0.00489388	2.10037	0.0242833	Aff3	-210501	Intron (ENSMUST00000095027.8/16764, intron 4 of 21)
115	chr1:38494999-38496000	1.54441e-05	3.04727	0.000610233	Aff3	131185	Intron (ENSMUST00000095027.8/16764, intron 4 of 21)
116	chr1:38632110-38633111	0.0119309	1.45737	0.044743	Aff3	-4909	Intron (ENSMUST00000039827.13/16764, intron 1 of 22)
117	chr1:38664526-38665527	4.40396e-05	1.10142	0.00115705	Aff3	0	Promoter (<=1kb)
118	chr1:38714379-38715380	0.00897378	3.17602	0.03679	Aff3	-49424	Distal Intergenic
119	chr1:38767550-38768551	0.000352635	2.54427	0.00425544	Lonrf2	52664	Exon (ENSMUST00000192930.1/ENSMUST00000192930.1, exon 1 of 1)
120	chr1:38902283-38903284	2.90461e-05	2.04629	0.000902477	Chst10	-4122	Distal Intergenic
121	chr1:38904505-38905506	0.000100252	2.92106	0.00191063	Chst10	-6344	Distal Intergenic
122	chr1:38934374-38935375	0.00133931	2.73796	0.010193	Nms	-3774	Distal Intergenic
123	chr1:39718880-39719881	0.00405022	3.05751	0.0213637	Rfx8	1116	Promoter (1-2kb)
124	chr1:40022419-40023420	0.000190327	2.39246	0.00284357	Map4k4	0	Promoter (<=1kb)
125	chr1:40026920-40027921	0.000233652	1.88378	0.00325165	Map4k4	3710	Distal Intergenic
126	chr1:40045473-40046474	0.00934442	1.26574	0.0378363	Map4k4	22263	Distal Intergenic
127	chr1:40054706-40055707	0.00621892	2.04421	0.0286169	Il1r2	-18372	Distal Intergenic
128	chr1:40058808-40059809	0.00232156	1.50487	0.0147146	Il1r2	-14270	Distal Intergenic
129	chr1:40061086-40062087	0.0107761	2.05452	0.0417113	Il1r2	-11992	Distal Intergenic
130	chr1:40084154-40085155	0.000727832	1.6595	0.00679343	Il1r2	0	Promoter (<=1kb)
131	chr1:40091296-40092297	0.00231196	3.11245	0.0146752	Il1r2	5311	Exon (ENSMUST00000193969.1/ENSMUST00000193969.1, exon 1 of 1)
132	chr1:40240126-40241127	0.00230345	2.73542	0.0146401	Il1r1	15046	Exon (ENSMUST00000191850.1/ENSMUST00000191850.1, exon 1 of 1)
133	chr1:40262421-40263422	1.35589e-07	4.79856	4.9816e-05	Il1r1	-3164	Intron (ENSMUST00000027241.10/16177, intron 1 of 10)
134	chr1:41487501-41488502	0.00315093	2.09712	0.0180456	4930448I06Rik	-306249	Distal Intergenic
135	chr1:42000332-42001333	0.00819618	4.23162	0.0346131	Pantr1	650346	Distal Intergenic
136	chr1:43240925-43241926	0.00241645	1.44211	0.0151013	Fhl2	-43941	Distal Intergenic
137	chr1:43357900-43358901	0.000180342	4.43671	0.00275291	Nck2	-85678	Distal Intergenic
138	chr1:43361116-43362117	2.02802e-05	1.51026	0.000720822	Nck2	-82462	Distal Intergenic
139	chr1:43360081-43361082	0.000478592	2.01409	0.00515974	Nck2	-83497	Distal Intergenic
140	chr1:43374662-43375663	0.000724312	2.27145	0.00677699	Nck2	-68916	Distal Intergenic
141	chr1:43592752-43593753	0.00811168	4.4594	0.0343544	Nck2	59183	Distal Intergenic
142	chr1:44012272-44013273	0.0139317	2.82927	0.0497959	Mettl21c	4195	Exon (ENSMUST00000159881.1/433294, exon 3 of 3)
143	chr1:49567929-49568930	5.21798e-05	3.85771	0.00128039	C230029F24Rik	323313	Distal Intergenic
144	chr1:51480100-51481101	0.00620682	1.17133	0.028576	Nabp1	-1675	Promoter (1-2kb)
145	chr1:51512742-51513743	0.00126793	1.86288	0.00982477	Gm17767	-413	Promoter (<=1kb)
146	chr1:51907389-51908390	0.000837953	2.31208	0.00746144	Myo1b	-73	Promoter (<=1kb)
147	chr1:51999445-52000446	0.000812872	3.31343	0.00730596	Stat4	-7797	Intron (ENSMUST00000168302.7/20849, intron 2 of 24)
148	chr1:52183413-52184414	0.000520206	3.34287	0.00544754	Gls	6495	3' UTR
149	chr1:52294218-52295219	0.00897528	2.29112	0.0367945	Gls	-60986	Distal Intergenic
150	chr1:52298024-52299025	0.00115207	1.96606	0.00921486	Gls	-64792	Distal Intergenic
151	chr1:52300938-52301939	0.000123305	2.43739	0.00216977	Gls	-67706	Distal Intergenic
152	chr1:52373069-52374070	0.00028436	2.7378	0.00370499	Nab1	92987	Distal Intergenic
153	chr1:52419104-52420105	0.0020767	2.44956	0.0136493	Nab1	46952	Distal Intergenic
154	chr1:52430294-52431295	0.000252372	1.98715	0.00342467	Nab1	35762	Distal Intergenic
155	chr1:52521101-52522102	0.00035463	2.77167	0.00427187	Nab1	-20422	Distal Intergenic
156	chr1:52579878-52580879	0.000862854	1.63244	0.00761502	Gm28178	0	Promoter (<=1kb)
157	chr1:52654834-52655835	0.000248433	1.04938	0.00339083	Nemp2	9653	Exon (ENSMUST00000191873.1/ENSMUST00000191873.1, exon 1 of 1)
158	chr1:52954878-52955879	0.0113197	1.99148	0.0431791	1700019D03Rik	-1528	Promoter (1-2kb)
159	chr1:53348035-53349036	0.00113791	5.19158	0.00913615	Asnsd1	2239	Promoter (2-3kb)
160	chr1:53734976-53735977	0.00140493	1.12743	0.0105295	Dnah7a	-28192	Distal Intergenic
161	chr1:53791039-53792040	0.000997237	1.15969	0.00837626	Stk17b	-5815	Exon (ENSMUST00000194911.1/ENSMUST00000194911.1, exon 1 of 1)
162	chr1:53816103-53817104	0.000324024	2.12259	0.0040282	Hecw2	24067	Intron (ENSMUST00000120904.7/329152, intron 28 of 28)
163	chr1:53846359-53847360	0.00364318	1.79566	0.019863	Mir7681	-2064	Promoter (2-3kb)
164	chr1:53870330-53871331	0.000144357	2.93441	0.00238878	Hecw2	-3818	Intron (ENSMUST00000120904.7/329152, intron 17 of 28)
165	chr1:53975842-53976843	0.000221747	2.69719	0.00314485	Hecw2	-109330	Intron (ENSMUST00000120904.7/329152, intron 2 of 28)
166	chr1:54570687-54571688	4.92721e-06	4.82582	0.000315728	Pgap1	-13003	Distal Intergenic
167	chr1:54585076-54586077	6.048e-06	1.56166	0.00035392	Pgap1	-27392	Distal Intergenic
168	chr1:54592276-54593277	2.08618e-05	6.33278	0.000734047	Pgap1	-34592	Distal Intergenic
169	chr1:54637005-54638006	1.57892e-06	3.42238	0.000171925	Ankrd44	19681	Distal Intergenic
170	chr1:54706308-54707309	0.00705519	1.08325	0.0311923	Ankrd44	-15361	Intron (ENSMUST00000190007.6/ENSMUST00000190007.6, intron 1 of 4)
171	chr1:54944357-54945358	0.00669278	1.63402	0.0301172	Ankrd44	-17970	Distal Intergenic
172	chr1:55055026-55056027	0.00297573	1.06395	0.0173771	Coq10b	2256	Promoter (2-3kb)
173	chr1:55212501-55213502	0.000447258	2.89533	0.00495155	Rftn2	-6012	Intron (ENSMUST00000027121.14/74013, intron 2 of 8)
174	chr1:55215099-55216100	0.000123491	1.29421	0.00217102	Rftn2	-8610	Intron (ENSMUST00000027121.14/74013, intron 1 of 8)
175	chr1:55226116-55227117	0.00120462	2.05408	0.00950203	Rftn2	0	Promoter (<=1kb)
176	chr1:55624541-55625542	0.0113695	1.49318	0.0432984	Plcl1	-76483	Intron (ENSMUST00000042986.9/227120, intron 1 of 5)
177	chr1:55738690-55739691	0.00320065	2.83919	0.0182411	Plcl1	36665	Intron (ENSMUST00000042986.9/227120, intron 5 of 5)
178	chr1:55762025-55763026	0.00785807	4.41456	0.0336114	Plcl1	60000	Distal Intergenic
179	chr1:55792567-55793568	5.45728e-05	3.02153	0.00131096	Plcl1	90542	Distal Intergenic
180	chr1:56832486-56833487	4.6267e-06	3.28213	0.000305375	Satb2	136353	Intron (ENSMUST00000042857.13/212712, intron 8 of 9)
181	chr1:56969204-56970205	0.000339092	3.6073	0.00414767	Satb2	0	Promoter (<=1kb)
182	chr1:56972954-56973955	0.00939666	1.10528	0.0379837	Satb2	-452	Promoter (<=1kb)
183	chr1:57375033-57376034	0.00187894	1.68945	0.0127662	4930558J18Rik	1510	Promoter (1-2kb)
184	chr1:57594490-57595491	0.00354401	2.33219	0.0194938	Spats2l	-178671	Distal Intergenic
185	chr1:58244176-58245177	0.000450639	4.7532	0.00497266	Aox4	3570	Exon (ENSMUST00000040442.5/71872, exon 16 of 35)
186	chr1:58836959-58837960	0.00642582	1.65468	0.029259	Casp8	34306	Intron (ENSMUST00000027189.14/12370, intron 7 of 8)
187	chr1:58882984-58883985	0.00351077	2.44299	0.0193731	Trak2	23227	Intron (ENSMUST00000188624.1/ENSMUST00000188624.1, intron 3 of 11)
188	chr1:58937010-58938011	1.49501e-06	3.56651	0.000167175	Trak2	8326	Intron (ENSMUST00000027186.11/70827, intron 2 of 15)
189	chr1:58949363-58950364	2.54646e-05	4.04016	0.000831669	Trak2	-3026	Intron (ENSMUST00000027186.11/70827, intron 1 of 15)
190	chr1:58993415-58994416	0.00968555	1.95887	0.0387739	Stradb	2357	Promoter (2-3kb)
191	chr1:58995028-58996029	0.0100927	2.59153	0.0399149	Stradb	3970	3' UTR
192	chr1:59057847-59058848	0.00185563	2.98798	0.0126572	C2cd6	25675	Exon (ENSMUST00000188707.1/ENSMUST00000188707.1, exon 3 of 3)
193	chr1:59997024-59998025	0.00112415	1.99079	0.00906074	Ica1l	24590	Exon (ENSMUST00000027172.12/70375, exon 10 of 11)
194	chr1:60902111-60903112	0.000263699	3.63665	0.00352125	Ctla4	-5913	Intron (ENSMUST00000124816.1/12477, intron 3 of 3)
195	chr1:60904182-60905183	0.00989424	1.53328	0.0393451	Ctla4	-3842	Intron (ENSMUST00000124816.1/12477, intron 3 of 3)
196	chr1:61154348-61155349	0.0132134	1.877	0.0480322	Icos	176421	Distal Intergenic
197	chr1:61698171-61699172	0.00561579	4.18553	0.0266591	Pard3b	58928	Intron (ENSMUST00000138768.7/72823, intron 1 of 4)
198	chr1:61927773-61928774	0.00019949	3.26409	0.00293398	Pard3bos2	207335	Intron (ENSMUST00000138768.7/72823, intron 2 of 4)
199	chr1:61926200-61927201	0.00758151	4.9985	0.0328056	Pard3bos2	208908	Intron (ENSMUST00000138768.7/72823, intron 2 of 4)
200	chr1:61933251-61934252	0.000173517	2.89174	0.00268136	Pard3bos2	201857	Intron (ENSMUST00000138768.7/72823, intron 2 of 4)
201	chr1:62482773-62483774	0.0136297	1.91136	0.0490725	Nrp2	-219511	Intron (ENSMUST00000075374.9/72823, intron 20 of 22)
202	chr1:62700757-62701758	0.0130959	1.31334	0.0477867	Nrp2	-1527	Promoter (1-2kb)
203	chr1:62702952-62703953	0.000248751	1.2952	0.0033946	Nrp2	0	Promoter (<=1kb)
204	chr1:62721015-62722016	5.21365e-05	3.32594	0.00128008	Nrp2	17313	Intron (ENSMUST00000126344.1/18187, intron 2 of 2)
205	chr1:62736138-62737139	0.000252261	2.17724	0.00342394	Nrp2	32436	Intron (ENSMUST00000126344.1/18187, intron 2 of 2)
206	chr1:63961400-63962401	0.00208641	3.88175	0.0136922	Gm13749	-2326	Promoter (2-3kb)
207	chr1:64043475-64044476	0.00549901	2.46927	0.0262786	Mir6899	-974	Promoter (<=1kb)
208	chr1:64048253-64049254	0.00426437	1.84115	0.0221292	Mir6899	-5752	Intron (ENSMUST00000114086.7/93691, intron 2 of 3)
209	chr1:64078456-64079457	0.00051262	2.38723	0.00539657	Mir6899	-35955	Exon (ENSMUST00000149820.1/ENSMUST00000149820.1, exon 1 of 4)
210	chr1:64302537-64303538	1.15623e-05	1.17806	0.000514288	Klf7	-180255	Exon (ENSMUST00000190863.1/ENSMUST00000190863.1, exon 1 of 2)
211	chr1:64305244-64306245	0.00134818	1.69747	0.0102382	Klf7	-182962	Distal Intergenic
212	chr1:64529604-64530605	0.00373181	1.2488	0.0201911	Creb1	-2040	Promoter (2-3kb)
213	chr1:64675143-64676144	0.000359268	4.88279	0.00430973	Ccnyl1	-14311	Distal Intergenic
214	chr1:64717185-64718186	0.00120119	2.52717	0.00948507	Fzd5	19563	Exon (ENSMUST00000114077.7/227210, exon 9 of 11)
215	chr1:64925383-64926384	1.59418e-05	1.66631	0.000621368	Plekhm3	1713	Promoter (1-2kb)
216	chr1:64927587-64928588	0.000563311	1.73584	0.00573829	Plekhm3	0	Promoter (<=1kb)
217	chr1:64985832-64986833	0.00768484	1.16797	0.0331159	Plekhm3	-29008	Distal Intergenic
218	chr1:65198634-65199635	0.00332465	1.5701	0.0187018	Pikfyve	1874	Promoter (1-2kb)
219	chr1:65227356-65228357	0.000259704	2.48425	0.00348776	Pikfyve	30596	Intron (ENSMUST00000190058.6/18711, intron 11 of 18)
220	chr1:65229441-65230442	4.81086e-05	5.0297	0.00122091	Pikfyve	32681	Intron (ENSMUST00000190058.6/18711, intron 11 of 18)
221	chr1:65234575-65235576	0.000355839	4.26758	0.00428171	Pikfyve	37815	3' UTR
222	chr1:65237369-65238370	0.00938597	1.82119	0.0379561	Pikfyve	40609	Intron (ENSMUST00000190058.6/18711, intron 15 of 18)
223	chr1:66386853-66387854	0.000463593	6.66956	0.00504861	Map2	0	Promoter (<=1kb)
224	chr1:66388263-66389264	0.0038997	2.72759	0.0208146	Map2	1252	Promoter (1-2kb)
225	chr1:66758895-66759896	0.0050808	3.04677	0.024907	Kansl1l	41314	Intron (ENSMUST00000129190.7/68691, intron 5 of 13)
226	chr1:66798074-66799075	0.00670244	3.43207	0.0301333	Kansl1l	2135	Promoter (2-3kb)
227	chr1:68779599-68780600	0.00705809	1.48844	0.0312001	Erbb4	327156	Intron (ENSMUST00000119142.7/13869, intron 1 of 27)
228	chr1:68866452-68867453	0.0087238	1.41521	0.0361063	Erbb4	240303	Intron (ENSMUST00000119142.7/13869, intron 1 of 27)
229	chr1:70283844-70284845	0.00351193	2.55398	0.0193784	Spag16	332196	Intron (ENSMUST00000065425.11/66722, intron 12 of 16)
230	chr1:70419107-70420108	0.00651801	3.56483	0.0295474	Vwc2l	-305607	Intron (ENSMUST00000065425.11/66722, intron 14 of 16)
231	chr1:70619599-70620600	5.22085e-05	5.04547	0.00128068	Vwc2l	-105115	Intron (ENSMUST00000065425.11/66722, intron 16 of 16)
232	chr1:71003434-71004435	9.12548e-07	2.58552	0.000132532	Bard1	98711	Distal Intergenic
233	chr1:71115495-71116496	0.00250211	3.08793	0.0154484	Bard1	-12349	Distal Intergenic
234	chr1:71126870-71127871	0.00358222	3.5121	0.0196348	Bard1	-23724	Distal Intergenic
235	chr1:71131200-71132201	0.00821213	4.27671	0.034656	Bard1	-28054	Distal Intergenic
236	chr1:71811150-71812151	0.00712196	3.80737	0.0314039	Gm8883	-75961	Distal Intergenic
237	chr1:71952657-71953658	8.19769e-05	2.89622	0.00168174	4933417E11Rik	51537	Distal Intergenic
238	chr1:71956603-71957604	0.000430241	2.61173	0.00482252	4933417E11Rik	47591	Distal Intergenic
239	chr1:72214213-72215214	1.99592e-05	2.11804	0.000713637	Mreg	-1906	Promoter (1-2kb)
240	chr1:72428860-72429861	0.0053872	3.96293	0.0259059	Marchf4	107069	Exon (ENSMUST00000047786.5/381270, exon 4 of 4)
241	chr1:73752849-73753850	0.000283642	5.26853	0.00370099	6030407O03Rik	-8902	Intron (ENSMUST00000189514.1/109198, intron 6 of 8)
242	chr1:73823972-73824973	0.00935092	2.8293	0.0378513	Mir6351	30602	Exon (ENSMUST00000188600.1/ENSMUST00000188600.1, exon 4 of 8)
243	chr1:74085247-74086248	0.00213036	2.43848	0.0138713	Tns1	5103	Intron (ENSMUST00000169786.7/21961, intron 1 of 34)
244	chr1:74701956-74702957	0.00367846	1.55013	0.0199967	Ttll4	6222	3' UTR
245	chr1:74771648-74772649	0.000299057	2.43345	0.00383125	Wnt6	0	Promoter (<=1kb)
246	chr1:75504901-75505902	0.00391603	1.58519	0.0208801	Obsl1	0	Promoter (<=1kb)
247	chr1:75524407-75525408	5.41313e-07	3.42838	0.000103201	Stk11ip	2596	Promoter (2-3kb)
248	chr1:75559171-75560172	0.000574025	2.14713	0.00581043	Slc4a3	7462	3' UTR
249	chr1:75565299-75566300	5.72215e-07	3.71748	0.00010573	Slc4a3	13590	Distal Intergenic
250	chr1:78422303-78423304	0.00213373	1.94618	0.0138862	Farsb	65491	Intron (ENSMUST00000170217.7/23874, intron 17 of 17)
251	chr1:78423673-78424674	0.0017772	1.98337	0.0123027	Farsb	64121	Intron (ENSMUST00000170217.7/23874, intron 17 of 17)
252	chr1:78435696-78436697	0.000374171	2.09437	0.00441171	Farsb	52098	Intron (ENSMUST00000170217.7/23874, intron 16 of 17)
253	chr1:78489794-78490795	0.000421359	1.71496	0.00475855	Farsb	-897	Promoter (<=1kb)
254	chr1:78672431-78673432	0.00290373	2.74776	0.0170932	Acsl3	1538	Promoter (1-2kb)
255	chr1:78682085-78683086	0.00415342	2.75454	0.0217271	Acsl3	145	Promoter (<=1kb)
256	chr1:79616190-79617191	0.00106245	4.29071	0.00872914	Ap1s3	54774	Intron (ENSMUST00000162342.7/252903, intron 3 of 4)
257	chr1:79619154-79620155	0.00821362	4.92443	0.034661	Ap1s3	51810	Exon (ENSMUST00000195349.1/ENSMUST00000195349.1, exon 1 of 1)
258	chr1:79629430-79630431	5.31044e-05	3.45738	0.00129121	Ap1s3	41534	Intron (ENSMUST00000162342.7/252903, intron 1 of 4)
259	chr1:79642408-79643409	0.011645	1.17582	0.0440148	Ap1s3	28556	Intron (ENSMUST00000162342.7/252903, intron 1 of 4)
260	chr1:79762449-79763450	0.00289723	1.29482	0.0170657	Wdfy1	-402	Promoter (<=1kb)
261	chr1:79767671-79768672	0.000261646	3.67667	0.00350251	Wdfy1	-5624	Intron (ENSMUST00000143368.7/69368, intron 1 of 6)
262	chr1:79773823-79774824	0.00464758	2.30985	0.0234517	Mrpl44	-1194	Promoter (1-2kb)
263	chr1:80325646-80326647	0.0048731	1.2886	0.0242178	Cul3	13632	Exon (ENSMUST00000192816.1/ENSMUST00000192816.1, exon 1 of 1)
264	chr1:80371167-80372168	0.00878173	1.5108	0.0362545	Cul3	-30687	Distal Intergenic
265	chr1:80401634-80402635	0.00102855	2.28825	0.00854887	1700016L21Rik	-43297	Distal Intergenic
266	chr1:80627718-80628719	0.0140085	1.56532	0.0499612	Dock10	-34886	Intron (ENSMUST00000077946.11/210293, intron 3 of 55)
267	chr1:80659175-80660176	0.00225553	1.55471	0.014436	Dock10	5099	Intron (ENSMUST00000077946.11/210293, intron 1 of 55)
268	chr1:80762845-80763846	0.00877853	2.41768	0.0362454	Dock10	-4318	Distal Intergenic
269	chr1:82235230-82236231	0.000832301	4.68483	0.00742709	Irs1	55185	3' UTR
270	chr1:83583934-83584935	0.0124345	5.36733	0.0460921	Sphkap	-175734	Distal Intergenic
271	chr1:85101537-85102538	0.00128756	6.58467	0.00992554	A530032D15Rik	6911	Intron (ENSMUST00000159114.1/ENSMUST00000159114.1, intron 2 of 2)
272	chr1:85111257-85112258	4.95106e-05	4.78639	0.0012416	A530032D15Rik	-1404	Promoter (1-2kb)
273	chr1:85206200-85207201	0.00492517	3.11059	0.0243948	Gm7609	6492	Intron (ENSMUST00000113407.9/665378, intron 2 of 2)
274	chr1:85543534-85544535	0.00270622	3.73463	0.0163078	Sp110	39743	Intron (ENSMUST00000160674.2/ENSMUST00000160674.2, intron 3 of 3)
275	chr1:85604159-85605160	0.00178412	4.41096	0.0123353	Sp140	3456	Exon (ENSMUST00000161763.1/ENSMUST00000161763.1, exon 3 of 3)
276	chr1:85608016-85609017	1.97474e-05	4.85443	0.000709355	Sp140	-1816	Promoter (1-2kb)
277	chr1:85611448-85612449	0.00606569	5.34293	0.0281134	Sp140	615	Promoter (<=1kb)
278	chr1:85618415-85619416	0.000363171	2.40283	0.00433124	Sp140	7582	Intron (ENSMUST00000080204.10/434484, intron 5 of 16)
279	chr1:85628558-85629559	0.00553251	3.03329	0.0263833	Sp140	-2919	Promoter (2-3kb)
280	chr1:85647766-85648767	0.00437526	1.0767	0.0225164	Sp100	-1221	Promoter (1-2kb)
281	chr1:85827555-85828556	0.00988254	3.39846	0.0393174	Cab39	33044	Intron (ENSMUST00000113360.7/12283, intron 2 of 8)
282	chr1:85840115-85841116	1.57622e-05	2.02659	0.000617946	Cab39	45604	Intron (ENSMUST00000113360.7/12283, intron 4 of 8)
283	chr1:85843122-85844123	0.00187479	2.41867	0.0127484	Cab39	48611	Exon (ENSMUST00000187623.1/ENSMUST00000187623.1, exon 1 of 1)
284	chr1:85981410-85982411	0.00785773	1.36351	0.0336113	Gpr55	-20403	Intron (ENSMUST00000186560.1/ENSMUST00000186560.1, intron 1 of 3)
285	chr1:86144230-86145231	0.0138631	1.22681	0.0496363	Armc9	-9549	Intron (ENSMUST00000135197.1/78795, intron 2 of 5)
286	chr1:86193718-86194719	0.0119096	2.7222	0.0446852	Armc9	-1671	Promoter (1-2kb)
287	chr1:86216119-86217120	0.00257579	2.89391	0.0157506	Armc9	13623	Intron (ENSMUST00000123618.7/78795, intron 19 of 19)
288	chr1:86214963-86215964	0.00322564	2.21972	0.018336	Armc9	12467	Intron (ENSMUST00000123618.7/78795, intron 19 of 19)
289	chr1:86228420-86229421	1.00852e-05	1.59534	0.000475446	Armc9	-15145	Intron (ENSMUST00000123618.7/78795, intron 19 of 19)
290	chr1:86233483-86234484	0.00429089	1.97448	0.0222222	Armc9	-10082	Intron (ENSMUST00000123618.7/78795, intron 19 of 19)
291	chr1:86253121-86254122	1.08725e-05	3.14073	0.000496137	Armc9	8555	Intron (ENSMUST00000135973.7/78795, intron 21 of 21)
292	chr1:86257895-86258896	0.000104407	6.26661	0.00195297	Armc9	13329	Exon (ENSMUST00000135973.7/78795, exon 22 of 22)
293	chr1:86263193-86264194	0.000861302	1.59602	0.00760505	Armc9	18627	Intron (ENSMUST00000113309.8/78795, intron 23 of 24)
294	chr1:86264754-86265755	0.0119992	1.93991	0.0449305	Armc9	20188	Intron (ENSMUST00000113309.8/78795, intron 23 of 24)
295	chr1:86266965-86267966	0.00992828	1.20288	0.0394557	Armc9	22399	Intron (ENSMUST00000113309.8/78795, intron 23 of 24)
296	chr1:86301370-86302371	6.59267e-06	2.07688	0.000372645	B3gnt7	-863	Promoter (<=1kb)
297	chr1:86424590-86425591	0.00158795	6.00355	0.0114205	Nmur1	637	Promoter (<=1kb)
298	chr1:86453013-86454014	0.00209583	3.15729	0.0137314	Tex44	26684	Distal Intergenic
299	chr1:86497737-86498738	0.000210932	2.78438	0.00304336	Ptma	-27988	Distal Intergenic
300	chr1:86499569-86500570	0.000254865	1.7375	0.00344444	Ptma	-26156	Distal Intergenic
301	chr1:87621454-87622455	0.00284031	1.18893	0.0168424	Inpp5d	0	Promoter (<=1kb)
302	chr1:87624996-87625997	9.03688e-05	1.68773	0.00178542	Inpp5d	3322	Intron (ENSMUST00000169754.7/16331, intron 1 of 26)
303	chr1:87626044-87627045	3.27479e-07	1.06722	7.98271e-05	Inpp5d	4370	Intron (ENSMUST00000169754.7/16331, intron 1 of 26)
304	chr1:87631846-87632847	5.86925e-05	2.28852	0.00136673	Inpp5d	10172	Intron (ENSMUST00000169754.7/16331, intron 1 of 26)
305	chr1:87650372-87651373	9.57877e-06	1.71046	0.00046144	Inpp5d	-24866	Intron (ENSMUST00000169754.7/16331, intron 2 of 26)
306	chr1:87658966-87659967	0.000376474	1.01758	0.00442642	Inpp5d	-16272	Intron (ENSMUST00000169754.7/16331, intron 2 of 26)
307	chr1:87657685-87658686	7.7751e-06	1.33789	0.000410869	Inpp5d	-17553	Intron (ENSMUST00000169754.7/16331, intron 2 of 26)
308	chr1:87682172-87683173	0.000815726	2.50817	0.00732429	Inpp5d	5933	Intron (ENSMUST00000169754.7/16331, intron 8 of 26)
309	chr1:87849009-87850010	0.00147012	1.63219	0.0108433	Dgkd	-3277	Distal Intergenic
310	chr1:87854539-87855540	0.00502886	1.15462	0.0247381	Gm19582	-240	Promoter (<=1kb)
311	chr1:87856537-87857538	1.39556e-06	1.92386	0.000160083	Gm19582	-2238	Promoter (2-3kb)
312	chr1:87866371-87867372	0.00534124	1.14253	0.0257592	Gm19582	-12072	Intron (ENSMUST00000027517.13/227333, intron 1 of 29)
313	chr1:87912095-87913096	0.00514371	1.30631	0.0251187	Dgkd	-4802	Intron (ENSMUST00000027517.13/227333, intron 3 of 29)
314	chr1:88252936-88253937	8.24796e-05	1.30159	0.00168852	Mroh2a	-3821	Intron (ENSMUST00000061013.12/100040766, intron 32 of 42)
315	chr1:88260258-88261259	0.00185703	1.14034	0.0126636	Mroh2a	2500	Promoter (2-3kb)
316	chr1:89643818-89644819	0.000656496	1.18726	0.00635256	4933400F21Rik	39069	Intron (ENSMUST00000027521.14/347722, intron 6 of 17)
317	chr1:90181000-90182001	4.42013e-05	4.93348	0.00115752	Ackr3	-21979	Distal Intergenic
318	chr1:90216110-90217111	0.0089941	7.14206	0.0368506	Ackr3	12104	3' UTR
319	chr1:90221793-90222794	0.00942082	6.21682	0.0380514	Ackr3	17787	Distal Intergenic
320	chr1:91216154-91217155	0.00441158	2.36187	0.0226508	Ube2f	-33149	Intron (ENSMUST00000097648.5/51801, intron 2 of 2)
321	chr1:91220034-91221035	0.0135989	1.17592	0.0489929	Ube2f	-29269	Intron (ENSMUST00000097648.5/51801, intron 2 of 2)
322	chr1:93285592-93286593	0.00912752	2.29434	0.0372403	Sned1	-249	Promoter (<=1kb)
323	chr1:93401353-93402354	0.00644831	1.79805	0.0293254	Ano7	0	Promoter (<=1kb)
324	chr1:93685842-93686843	0.000546378	2.43773	0.00561831	Bok	0	Promoter (<=1kb)
325	chr1:95214401-95215402	0.00318856	3.15993	0.0181952	Fam174a	-98221	Distal Intergenic
326	chr1:95380750-95381751	2.58231e-05	2.4452	0.000838304	Fam174a	67122	Distal Intergenic
327	chr1:95437124-95438125	0.000251403	5.1804	0.00341553	Fam174a	123496	Distal Intergenic
328	chr1:95448969-95449970	0.000232758	2.52469	0.00324292	Fam174a	135341	Distal Intergenic
329	chr1:95492672-95493673	0.00538425	1.62836	0.0258972	St8sia4	173862	Distal Intergenic
330	chr1:95518382-95519383	7.72137e-05	4.56705	0.00162607	St8sia4	148152	Distal Intergenic
331	chr1:95589770-95590771	0.0012895	2.26706	0.00993626	St8sia4	76764	3' UTR
332	chr1:95596551-95597552	0.00384716	1.45989	0.0206161	St8sia4	69983	Intron (ENSMUST00000043336.10/20452, intron 4 of 4)
333	chr1:95597861-95598862	0.00960062	1.01266	0.0385597	St8sia4	68673	Intron (ENSMUST00000043336.10/20452, intron 4 of 4)
334	chr1:95605138-95606139	0.00024834	1.87237	0.00339031	St8sia4	61396	Intron (ENSMUST00000043336.10/20452, intron 4 of 4)
335	chr1:95624014-95625015	0.00388077	1.39116	0.0207433	St8sia4	42520	3' UTR
336	chr1:95761949-95762950	0.00209508	1.8861	0.0137274	4930598F16Rik	-45431	Distal Intergenic
337	chr1:96523073-96524074	0.00664446	2.14398	0.0299658	4930533P14Rik	138499	Distal Intergenic
338	chr1:97625308-97626309	0.000660894	3.50414	0.00638001	Macir	35367	3' UTR
339	chr1:98782810-98783811	0.00368505	2.36422	0.0200205	Slco6d1	282921	Distal Intergenic
340	chr1:100079521-100080522	0.00105372	3.11371	0.00868376	Cntnap5b	-17239	Intron (ENSMUST00000086738.9/241175, intron 6 of 23)
341	chr1:100143806-100144807	0.00726745	4.76884	0.0318606	Cntnap5b	46045	Intron (ENSMUST00000086738.9/241175, intron 8 of 23)
342	chr1:100867952-100868953	0.00856126	2.33594	0.0356319	Gm20268	-286856	Distal Intergenic
343	chr1:101490873-101491874	0.000290755	2.43323	0.00375432	Gm20268	335064	Distal Intergenic
344	chr1:101784794-101785795	0.00458111	2.83117	0.0232225	Gm20268	628985	Distal Intergenic
345	chr1:102799342-102800343	0.00119171	2.40572	0.00942887	Gm20268	1643533	Distal Intergenic
346	chr1:102962597-102963598	0.000172813	3.12187	0.00267507	Cdh20	-1804931	Distal Intergenic
347	chr1:104209429-104210430	0.00372355	5.56938	0.0201667	Cdh20	-558099	Distal Intergenic
348	chr1:105172045-105173046	0.0102927	1.85772	0.0404373	Gm17634	-182961	Distal Intergenic
349	chr1:105274511-105275512	0.000645307	4.23405	0.00628257	Gm17634	-80495	Distal Intergenic
350	chr1:106030015-106031016	0.000219118	2.70116	0.00312033	Zcchc2	18271	Exon (ENSMUST00000118196.7/227449, exon 13 of 14)
351	chr1:106031586-106032587	0.0112874	1.00782	0.0431028	Zcchc2	19842	3' UTR
352	chr1:106069502-106070503	0.00189123	2.55296	0.01282	Zcchc2	57758	Distal Intergenic
353	chr1:106145224-106146225	0.000109361	3.12917	0.00201186	Gm20753	25299	Distal Intergenic
354	chr1:106148702-106149703	2.75004e-05	2.47003	0.00087126	Gm20753	21821	Distal Intergenic
355	chr1:106157645-106158646	0.000290374	2.33043	0.00375119	Gm20753	12878	Intron (ENSMUST00000190105.1/626049, intron 2 of 2)
356	chr1:106162281-106163282	1.44195e-07	2.0353	5.0815e-05	Gm20753	8242	Intron (ENSMUST00000190105.1/626049, intron 2 of 2)
357	chr1:106163496-106164497	0.00020149	3.43208	0.00295373	Gm20753	7027	Exon (ENSMUST00000190105.1/626049, exon 2 of 3)
358	chr1:106274363-106275364	0.000623188	3.36813	0.0061424	Phlpp1	-6061	Intron (ENSMUST00000061047.6/98432, intron 1 of 16)
359	chr1:106321115-106322116	0.00688305	1.15636	0.0306795	Phlpp1	3877	Intron (ENSMUST00000061047.6/98432, intron 4 of 16)
360	chr1:106389428-106390429	4.3147e-05	2.06761	0.00114252	Phlpp1	72190	Exon (ENSMUST00000061047.6/98432, exon 16 of 17)
361	chr1:106552540-106553541	4.33573e-05	2.81406	0.00114644	Mir3473f	-5909	Intron (ENSMUST00000144260.7/ENSMUST00000144260.7, intron 2 of 2)
362	chr1:106569290-106570291	4.79777e-07	1.91716	9.58736e-05	Mir3473f	-22659	Exon (ENSMUST00000149909.1/ENSMUST00000149909.1, exon 4 of 5)
363	chr1:106570592-106571593	2.13047e-05	3.37483	0.000743384	Mir3473f	-23961	Intron (ENSMUST00000149909.1/ENSMUST00000149909.1, intron 4 of 4)
364	chr1:106597328-106598329	0.00687476	1.36877	0.0306586	Mir3473f	-50697	Intron (ENSMUST00000112751.1/12043, intron 1 of 1)
365	chr1:106682513-106683514	0.00174157	2.85133	0.0121441	Bcl2	29665	Intron (ENSMUST00000112751.1/12043, intron 1 of 1)
366	chr1:106695454-106696455	0.00444765	2.04187	0.022768	Bcl2	16724	Intron (ENSMUST00000112751.1/12043, intron 1 of 1)
367	chr1:106707309-106708310	0.00453471	1.71414	0.023073	Bcl2	4869	Intron (ENSMUST00000112751.1/12043, intron 1 of 1)
368	chr1:107288469-107289470	0.000834737	1.60225	0.00744051	Serpinb3c	-10098	Distal Intergenic
369	chr1:107328622-107329623	0.000406852	4.52175	0.00464676	Serpinb11	-31575	Distal Intergenic
370	chr1:107355283-107356284	8.13107e-05	2.67441	0.00167604	Serpinb11	-4914	Distal Intergenic
371	chr1:107375534-107376535	0.00316999	2.21428	0.0181132	Serpinb11	13605	Intron (ENSMUST00000027566.2/66957, intron 5 of 7)
372	chr1:107389521-107390522	0.0123032	1.99123	0.0457497	Serpinb7	-9133	Distal Intergenic
373	chr1:107435236-107436237	3.85256e-06	3.16456	0.000278634	Serpinb7	12547	Exon (ENSMUST00000154538.7/116872, exon 4 of 4)
374	chr1:107439150-107440151	8.48967e-05	3.40691	0.00171842	Serpinb7	16461	Exon (ENSMUST00000158653.1/ENSMUST00000158653.1, exon 1 of 1)
375	chr1:107447304-107448305	3.38296e-05	3.89348	0.000987097	Serpinb7	24615	Exon (ENSMUST00000086690.5/116872, exon 6 of 8)
376	chr1:107452315-107453316	0.00420057	2.36648	0.0218952	Serpinb7	29626	3' UTR
377	chr1:107481192-107482193	0.00576864	1.30434	0.0271601	Serpinb2	-29230	Distal Intergenic
378	chr1:108135030-108136031	0.00909659	1.43247	0.0371479	D830032E09Rik	198321	Distal Intergenic
379	chr1:109342163-109343164	0.00223382	2.02686	0.0143403	Cdh7	-639267	Distal Intergenic
380	chr1:109594896-109595897	0.0123805	1.24134	0.0459486	Cdh7	-386534	Distal Intergenic
381	chr1:110642986-110643987	0.012255	3.2687	0.0456207	Cdh19	333376	Distal Intergenic
382	chr1:110723505-110724506	0.00343155	1.99244	0.0190959	Cdh19	252857	Distal Intergenic
383	chr1:111987798-111988799	0.0135927	2.13144	0.0489786	Dsel	-122880	Distal Intergenic
384	chr1:112486372-112487373	0.00172958	2.3841	0.0120855	Dsel	-621454	Distal Intergenic
385	chr1:113036933-113037934	0.00178466	2.46327	0.0123369	Dsel	-1172015	Distal Intergenic
386	chr1:113268405-113269406	0.01375	3.10564	0.0493607	Dsel	-1403487	Distal Intergenic
387	chr1:114848942-114849943	0.0119313	2.35712	0.044743	Cntnap5a	-834813	Distal Intergenic
388	chr1:116204042-116205043	0.00590081	1.18709	0.0276029	Cntnap5a	519286	Intron (ENSMUST00000043725.8/636808, intron 10 of 23)
389	chr1:116246434-116247435	0.00751952	2.70196	0.0326132	Cntnap5a	561678	Intron (ENSMUST00000043725.8/636808, intron 11 of 23)
390	chr1:117782968-117783969	0.00927646	1.98179	0.03767	Tsn	526017	Exon (ENSMUST00000188801.1/ENSMUST00000188801.1, exon 3 of 4)
391	chr1:118399236-118400237	0.00113475	1.82056	0.00911757	Clasp1	9719	Intron (ENSMUST00000049404.12/76707, intron 1 of 39)
392	chr1:118453301-118454302	3.26016e-06	4.24369	0.000254796	2900060B14Rik	4445	Exon (ENSMUST00000104069.1/ENSMUST00000104069.1, exon 1 of 1)
393	chr1:118454524-118455525	1.43545e-05	3.46115	0.000582975	2900060B14Rik	3222	Intron (ENSMUST00000049404.12/76707, intron 2 of 39)
394	chr1:119502274-119503275	0.00120633	1.99274	0.00951141	Ralb	1519	Promoter (1-2kb)
395	chr1:120099228-120100229	2.08309e-05	1.43723	0.00073375	Dbi	19909	Distal Intergenic
396	chr1:120105341-120106342	0.00642855	1.71701	0.0292672	Dbi	13796	Distal Intergenic
397	chr1:120145546-120146547	0.00159432	3.76585	0.0114458	3110009E18Rik	-4052	Intron (ENSMUST00000027637.12/73103, intron 1 of 4)
398	chr1:120146701-120147702	0.0123294	1.96168	0.0458147	3110009E18Rik	-2897	Promoter (2-3kb)
399	chr1:120162321-120163322	5.60889e-06	3.58837	0.000339319	3110009E18Rik	1841	Promoter (1-2kb)
400	chr1:120171515-120172516	0.000110867	4.19742	0.00202701	3110009E18Rik	11035	Intron (ENSMUST00000027637.12/73103, intron 4 of 4)
401	chr1:120174721-120175722	2.15688e-07	3.88484	6.48313e-05	3110009E18Rik	14241	Intron (ENSMUST00000027637.12/73103, intron 4 of 4)
402	chr1:120206520-120207521	0.000190931	3.25319	0.00284769	3110009E18Rik	46040	Intron (ENSMUST00000140490.7/68428, intron 4 of 4)
403	chr1:120208148-120209149	0.00106083	4.86664	0.00871967	3110009E18Rik	47668	Intron (ENSMUST00000140490.7/68428, intron 4 of 4)
404	chr1:121314533-121315534	2.05212e-05	4.50989	0.000727702	Insig2	-2119	Promoter (2-3kb)
405	chr1:121461625-121462626	0.00018305	2.88448	0.00277657	Ccdc93	-28591	Exon (ENSMUST00000036025.15/70829, exon 9 of 24)
406	chr1:124358510-124359511	0.00617759	2.75727	0.0284876	Dpp10	-312951	Intron (ENSMUST00000239072.1/269109, intron 1 of 25)
407	chr1:125470942-125471943	9.82548e-05	2.09901	0.00188129	Actr3	-35215	Distal Intergenic
408	chr1:125583648-125584649	0.000110128	2.10369	0.00201864	Slc35f5	0	Promoter (<=1kb)
409	chr1:127424885-127425886	1.96864e-05	3.34847	0.000708674	Tmem163	74458	Intron (ENSMUST00000038361.10/107895, intron 12 of 17)
410	chr1:127486883-127487884	0.00574609	2.13388	0.0270894	Tmem163	12460	3' UTR
411	chr1:127500376-127501377	6.642e-06	3.87668	0.000374074	Tmem163	-32	Promoter (<=1kb)
412	chr1:127511151-127512152	0.000221307	5.1982	0.0031405	Tmem163	-10807	Intron (ENSMUST00000027585.13/72160, intron 5 of 8)
413	chr1:127514165-127515166	1.29633e-07	4.38346	4.96045e-05	Tmem163	-13821	Intron (ENSMUST00000027585.13/72160, intron 5 of 8)
414	chr1:127512890-127513891	1.31542e-07	2.39744	4.96685e-05	Tmem163	-12546	Intron (ENSMUST00000027585.13/72160, intron 5 of 8)
415	chr1:127522046-127523047	5.1971e-06	1.68253	0.000325549	Tmem163	14383	Intron (ENSMUST00000027585.13/72160, intron 4 of 8)
416	chr1:127577682-127578683	0.000384816	6.6451	0.00448916	Tmem163	-40252	Intron (ENSMUST00000027585.13/72160, intron 2 of 8)
417	chr1:127595842-127596843	0.000203436	6.098	0.00297014	Tmem163	-58412	Intron (ENSMUST00000027585.13/72160, intron 2 of 8)
418	chr1:127611302-127612303	0.0140155	2.27647	0.0499763	Tmem163	65718	Intron (ENSMUST00000027585.13/72160, intron 2 of 8)
419	chr1:127665985-127666986	0.000115215	2.9288	0.00207792	Tmem163	11035	Intron (ENSMUST00000027585.13/72160, intron 2 of 8)
420	chr1:127672994-127673995	9.09857e-05	4.66184	0.00179326	Tmem163	4026	Intron (ENSMUST00000027585.13/72160, intron 1 of 8)
421	chr1:127677316-127678317	4.72202e-05	2.91051	0.00120773	Tmem163	0	Promoter (<=1kb)
422	chr1:127679491-127680492	0.00559926	1.51514	0.0266029	Tmem163	0	Promoter (<=1kb)
423	chr1:127858657-127859658	0.000186473	2.07521	0.00281112	Map3k19	-3626	Distal Intergenic
424	chr1:128076802-128077803	0.00042789	2.6705	0.00480917	Zranb3	24651	Intron (ENSMUST00000086614.11/226409, intron 2 of 20)
425	chr1:128319014-128320015	0.00123424	4.23162	0.00965944	Lct	8303	Exon (ENSMUST00000073490.6/226413, exon 2 of 17)
426	chr1:128438208-128439209	0.0013262	4.45208	0.0101229	Dars	-20840	Distal Intergenic
427	chr1:128513918-128514919	0.00522189	4.40591	0.0253689	Cxcr4	77371	Exon (ENSMUST00000188035.1/ENSMUST00000188035.1, exon 1 of 1)
428	chr1:128529510-128530511	0.0133878	1.70784	0.0484814	Cxcr4	61779	Distal Intergenic
429	chr1:128582961-128583962	0.000268999	3.19585	0.00356994	Cxcr4	8328	Distal Intergenic
430	chr1:128584144-128585145	0.0016284	2.98768	0.0116033	Cxcr4	7145	Distal Intergenic
431	chr1:128607738-128608739	3.2535e-07	1.52192	7.97905e-05	Cxcr4	-15445	Distal Intergenic
432	chr1:128636194-128637195	0.0112217	3.33375	0.0429372	Cxcr4	-43901	Distal Intergenic
433	chr1:128686380-128687381	0.000346885	3.57107	0.00420876	Cxcr4	-94087	Distal Intergenic
434	chr1:128695614-128696615	0.000678311	2.05479	0.00649173	Cxcr4	-103321	Distal Intergenic
435	chr1:128704832-128705833	0.000160433	1.16621	0.00255641	Cxcr4	-112539	Distal Intergenic
436	chr1:128710674-128711675	0.000630044	2.75591	0.0061868	Cxcr4	-118381	Distal Intergenic
437	chr1:130464972-130465973	0.00209497	1.28302	0.0137274	Cd55	-2228	Promoter (2-3kb)
438	chr1:130498018-130499019	0.0139805	2.12924	0.0499009	Cd55	-35274	Intron (ENSMUST00000125681.1/ENSMUST00000125681.1, intron 1 of 4)
439	chr1:130547388-130548389	4.7371e-06	3.25056	0.000308743	Zp3r	81223	Intron (ENSMUST00000125681.1/ENSMUST00000125681.1, intron 4 of 4)
440	chr1:130548895-130549896	0.00225607	1.85085	0.0144385	Zp3r	79716	Intron (ENSMUST00000125681.1/ENSMUST00000125681.1, intron 4 of 4)
441	chr1:130550460-130551461	3.40503e-06	1.64819	0.000260959	Zp3r	78151	Intron (ENSMUST00000125681.1/ENSMUST00000125681.1, intron 4 of 4)
442	chr1:130575655-130576656	0.0130676	1.58177	0.0477042	Zp3r	52956	Distal Intergenic
443	chr1:130799086-130800087	0.00749904	3.07163	0.0325562	Fcamr	-815	Promoter (<=1kb)
444	chr1:130820340-130821341	1.56012e-06	3.14856	0.000171635	Pigr	-5343	Exon (ENSMUST00000122968.1/ENSMUST00000122968.1, exon 1 of 3)
445	chr1:130838003-130839004	4.27665e-05	4.11572	0.00113554	Pigr	8993	Intron (ENSMUST00000027675.13/18703, intron 2 of 10)
446	chr1:130850119-130851120	5.58736e-09	4.64678	1.40214e-05	Fcmr	-14549	3' UTR
447	chr1:130863966-130864967	6.02089e-06	3.4124	0.000352907	Fcmr	-702	Promoter (<=1kb)
448	chr1:130865178-130866179	3.22207e-07	5.91064	7.93805e-05	Fcmr	0	Promoter (<=1kb)
449	chr1:130876650-130877651	0.00174229	1.14947	0.0121461	Fcmr	-507	Promoter (<=1kb)
450	chr1:130877858-130878859	0.00829763	2.30163	0.0348927	Fcmr	0	Promoter (<=1kb)
451	chr1:130932902-130933903	0.000883892	2.59117	0.0077411	Il19	5338	3' UTR
452	chr1:131020569-131021570	0.000314259	2.65593	0.00395372	Il10	724	Promoter (<=1kb)
453	chr1:131046287-131047288	0.000180435	3.13804	0.0027534	Mapkapk2	25238	Distal Intergenic
454	chr1:131103458-131104459	0.00124872	1.49728	0.00973532	Mapkapk2	-5632	Distal Intergenic
455	chr1:131145994-131146995	4.09904e-05	2.53712	0.00110743	Eif2d	-6186	Distal Intergenic
456	chr1:131214508-131215509	1.06724e-05	2.25257	0.000491503	Rassf5	-14373	Intron (ENSMUST00000027688.14/54354, intron 1 of 5)
457	chr1:131364141-131365142	0.0094604	3.11315	0.0381631	Srgap2	-77	Promoter (<=1kb)
458	chr1:131473433-131474434	0.0132918	1.43951	0.048239	Srgap2	29932	Intron (ENSMUST00000097588.8/14270, intron 2 of 22)
459	chr1:131481139-131482140	0.00964328	1.9724	0.0386577	Srgap2	22226	Intron (ENSMUST00000097588.8/14270, intron 2 of 22)
460	chr1:131672047-131673048	0.000671379	1.73531	0.00644486	Ctse	10136	Exon (ENSMUST00000073350.12/13034, exon 8 of 10)
461	chr1:131702180-131703181	5.37529e-05	2.28055	0.00130128	Rab7b	5542	Intron (ENSMUST00000064679.8/226421, intron 4 of 5)
462	chr1:131836875-131837876	0.00372033	2.14074	0.0201551	Slc41a1	-4964	Intron (ENSMUST00000086559.6/98396, intron 2 of 10)
463	chr1:132060067-132061068	0.00132058	1.91871	0.0101043	Mfsd4a	-5890	Intron (ENSMUST00000126927.7/213006, intron 1 of 10)
464	chr1:132101901-132102902	0.000815906	6.73996	0.0073253	Cdk18	13353	Exon (ENSMUST00000193350.1/ENSMUST00000193350.1, exon 1 of 1)
465	chr1:132237279-132238280	0.00626585	2.50994	0.0287619	Lemd1	9095	Intron (ENSMUST00000188169.6/213409, intron 4 of 4)
466	chr1:132289553-132290554	0.000568685	3.27371	0.00577423	Klhdc8a	-8072	Distal Intergenic
467	chr1:132290618-132291619	0.00210185	3.95759	0.0137556	Klhdc8a	-7007	Distal Intergenic
468	chr1:132298344-132299345	0.00148512	2.7255	0.0109136	Klhdc8a	0	Promoter (<=1kb)
469	chr1:132305893-132306894	0.00571012	2.60782	0.0269752	Klhdc8a	7267	3' UTR
470	chr1:132310860-132311861	2.40984e-05	1.49685	0.000803587	Nuak2	-4265	Distal Intergenic
471	chr1:132341452-132342453	3.4016e-05	1.62687	0.000989559	Nuak2	13856	Exon (ENSMUST00000189288.1/ENSMUST00000189288.1, exon 1 of 3)
472	chr1:132525512-132526513	0.000169155	1.88885	0.0026419	Cntn2	-2119	Promoter (2-3kb)
473	chr1:132533548-132534549	1.44569e-07	5.56738	5.0815e-05	Cntn2	0	Promoter (<=1kb)
474	chr1:132540849-132541850	0.00493592	4.85231	0.0244324	Cntn2	1015	Promoter (1-2kb)
475	chr1:133012098-133013099	0.000871684	2.21402	0.00766849	Mdm4	5759	Exon (ENSMUST00000186617.6/17248, exon 3 of 11)
476	chr1:133039175-133040176	9.26661e-06	1.33414	0.000450627	Pik3c2b	-5491	Distal Intergenic
477	chr1:133052707-133053708	0.000382158	5.6615	0.00446733	Pik3c2b	6695	Intron (ENSMUST00000153707.7/240752, intron 1 of 1)
478	chr1:133082802-133083803	2.1915e-08	4.74241	2.34139e-05	Pik3c2b	36790	Intron (ENSMUST00000077730.6/240752, intron 12 of 32)
479	chr1:133083955-133084956	1.44215e-05	3.50167	0.000584818	Pik3c2b	37943	Exon (ENSMUST00000077730.6/240752, exon 13 of 33)
480	chr1:133087298-133088299	2.24964e-05	1.92792	0.000768376	Pik3c2b	41286	Exon (ENSMUST00000077730.6/240752, exon 16 of 33)
481	chr1:133164911-133165912	0.0125368	1.25758	0.0463333	Plekha6	701	Promoter (<=1kb)
482	chr1:133347514-133348515	3.61552e-09	3.83879	1.14748e-05	Ren2	-1995	Promoter (1-2kb)
483	chr1:133353210-133354211	0.000166772	3.90831	0.00261874	Ren1	1301	Promoter (1-2kb)
484	chr1:133356036-133357037	0.00151346	4.24566	0.0110602	Ren1	4127	Exon (ENSMUST00000094556.2/19702, exon 5 of 9)
485	chr1:133380337-133381338	0.000383232	1.17041	0.00447455	Sox13	4188	Downstream (<=300bp)
486	chr1:133417888-133418889	0.000394373	1.95098	0.00456211	Sox13	5488	Intron (ENSMUST00000153799.7/20668, intron 1 of 13)
487	chr1:133694599-133695600	7.28462e-06	1.81901	0.000397205	Lax1	-4491	Distal Intergenic
488	chr1:133698211-133699212	0.00333534	4.06212	0.0187414	Lax1	-8103	Distal Intergenic
489	chr1:134085660-134086661	0.00805818	2.80456	0.0341855	Btg2	-6540	Distal Intergenic
490	chr1:134098833-134099834	2.76064e-05	1.09844	0.000873591	Chit1	-11408	Exon (ENSMUST00000193617.1/ENSMUST00000193617.1, exon 1 of 1)
491	chr1:134196060-134197061	0.00232688	1.82307	0.0147344	Mybph	2603	Promoter (2-3kb)
492	chr1:134243890-134244891	0.00488843	1.70309	0.0242629	Adora1	-8459	Distal Intergenic
493	chr1:134301017-134302018	0.00023547	4.73065	0.003271	Ppfia4	2790	Promoter (2-3kb)
494	chr1:134651355-134652356	0.00740135	4.89272	0.0322772	Syt2	4674	Intron (ENSMUST00000187725.6/20980, intron 1 of 2)
495	chr1:134679142-134680143	0.00267846	1.35956	0.0162002	Syt2	-29157	Intron (ENSMUST00000187725.6/20980, intron 1 of 2)
496	chr1:134850047-134851048	0.00169352	1.92531	0.0119168	Ppp1r12b	-3627	Intron (ENSMUST00000045665.12/329251, intron 13 of 23)
497	chr1:134854026-134855027	0.00168341	2.61216	0.0118635	Ppp1r12b	-7606	Intron (ENSMUST00000045665.12/329251, intron 13 of 23)
498	chr1:134872345-134873346	0.00240293	2.85134	0.0150403	Ppp1r12b	-25925	Exon (ENSMUST00000045665.12/329251, exon 12 of 24)
499	chr1:134891440-134892441	0.00659176	5.09896	0.0297866	Ppp1r12b	-45020	Exon (ENSMUST00000045665.12/329251, exon 5 of 24)
500	chr1:134911741-134912742	3.36821e-05	3.35017	0.000984978	Ppp1r12b	43109	Intron (ENSMUST00000045665.12/329251, intron 1 of 23)
501	chr1:135090590-135091591	0.000149969	3.11311	0.00244747	Lgr6	13685	Intron (ENSMUST00000044828.13/329252, intron 1 of 17)
502	chr1:135399162-135400163	0.00297938	2.26206	0.0173905	Ipo9	3201	3' UTR
503	chr1:136118559-136119560	0.00188223	1.30954	0.01278	Cacna1s	1303	Promoter (1-2kb)
504	chr1:136247105-136248106	0.00448333	1.71988	0.0228947	Gpr25	12767	Exon (ENSMUST00000194339.1/ENSMUST00000194339.1, exon 1 of 2)
505	chr1:136249403-136250404	0.00960667	2.09099	0.0385783	Gpr25	10469	Exon (ENSMUST00000194339.1/ENSMUST00000194339.1, exon 2 of 2)
506	chr1:136429832-136430833	0.00247033	2.32783	0.0153214	Ddx59	0	Promoter (<=1kb)
507	chr1:136428691-136429692	1.07974e-05	3.45142	0.000494957	Ddx59	-491	Promoter (<=1kb)
508	chr1:137679800-137680801	0.00438508	1.27795	0.0225541	Mir181a-1	-285654	Distal Intergenic
509	chr1:137830974-137831975	0.000564048	2.4621	0.00574255	Mir181a-1	-134480	Distal Intergenic
510	chr1:137922425-137923426	3.88698e-05	2.52713	0.00107135	Mir181a-1	-43029	Intron (ENSMUST00000182127.1/ENSMUST00000182127.1, intron 1 of 2)
511	chr1:138219709-138220710	0.0113604	2.67973	0.0432835	Ptprc	-44001	Distal Intergenic
512	chr1:138223939-138224940	0.00550781	1.88764	0.026299	Ptprc	-48231	Distal Intergenic
513	chr1:138236968-138237969	0.00167762	2.40243	0.0118335	Atp6v1g3	-35769	Distal Intergenic
514	chr1:138246437-138247438	4.3114e-07	4.10472	9.05125e-05	Atp6v1g3	-26300	Distal Intergenic
515	chr1:138247788-138248789	0.00142328	1.60887	0.0106131	Atp6v1g3	-24949	Distal Intergenic
516	chr1:138267402-138268403	1.82541e-08	2.7809	2.0955e-05	Atp6v1g3	-5335	Distal Intergenic
517	chr1:138383846-138384847	0.000785741	2.70025	0.00714725	Atp6v1g3	110108	Distal Intergenic
518	chr1:138614230-138615231	3.22069e-05	1.88578	0.000961375	Nek7	4443	Intron (ENSMUST00000186017.6/59125, intron 1 of 9)
519	chr1:138752042-138753043	0.00709596	1.40636	0.0313238	Gm5833	-69965	Distal Intergenic
520	chr1:138922572-138923573	0.0124321	2.07068	0.0460865	Dennd1b	-39862	Distal Intergenic
521	chr1:139039535-139040536	0.000289602	2.51172	0.00374567	Dennd1b	-45388	5' UTR
522	chr1:139066912-139067913	2.85103e-05	4.48062	0.000890963	Dennd1b	-18011	Intron (ENSMUST00000168527.7/329260, intron 9 of 21)
523	chr1:139346516-139347517	0.00175483	3.00013	0.0122042	Crb1	-18248	Intron (ENSMUST00000059825.11/170788, intron 1 of 11)
524	chr1:139403170-139404171	1.08708e-06	1.7504	0.000143745	Gm34816	-4107	Distal Intergenic
525	chr1:139438085-139439086	0.00892159	1.59492	0.036646	Zbtb41	14431	3' UTR
526	chr1:143989468-143990469	0.000121311	2.88859	0.00214737	Rgs2	13563	Distal Intergenic
527	chr1:144173235-144174236	1.41723e-07	5.70116	5.07007e-05	Rgs13	3039	Intron (ENSMUST00000052375.7/246709, intron 2 of 5)
528	chr1:144178001-144179002	3.45703e-06	4.5963	0.000263261	Rgs13	-629	Promoter (<=1kb)
529	chr1:144184723-144185724	0.0015364	2.66151	0.0111718	Rgs13	-7351	Distal Intergenic
530	chr1:144200204-144201205	0.000795398	2.26565	0.00719886	Rgs13	-22832	Distal Intergenic
531	chr1:144204452-144205453	0.00130236	1.47866	0.0100025	Rgs13	-27080	Distal Intergenic
532	chr1:144774982-144775983	0.00139615	1.30855	0.0104782	Rgs18	0	Promoter (<=1kb)
533	chr1:147832133-147833134	0.0125161	1.20431	0.0462832	Brinp3	1334395	Distal Intergenic
534	chr1:148116278-148117279	0.00825504	1.82677	0.0347664	Brinp3	1618540	Distal Intergenic
535	chr1:148270127-148271128	0.0016153	1.33231	0.0115477	Pla2g4a	1631071	Distal Intergenic
536	chr1:148414343-148415344	0.00604966	1.49402	0.0280693	Pla2g4a	1486855	Distal Intergenic
537	chr1:150387279-150388280	1.15419e-06	3.28377	0.000145707	Odr4	4439	Exon (ENSMUST00000140112.1/226499, exon 3 of 3)
538	chr1:151312198-151313199	0.0060281	1.90481	0.0280017	Ivns1abp	-31278	Distal Intergenic
539	chr1:151326928-151327929	0.00104757	3.05216	0.00865025	Ivns1abp	-16548	Distal Intergenic
540	chr1:151364787-151365788	2.52666e-05	2.42028	0.000828424	Ivns1abp	3540	Distal Intergenic
541	chr1:151370317-151371318	0.000279077	2.94593	0.0036578	Swt1	1046	Promoter (1-2kb)
542	chr1:151702548-151703549	0.0115832	2.24098	0.043849	Niban1	25381	Intron (ENSMUST00000148810.7/63913, intron 9 of 13)
543	chr1:151708434-151709435	0.00355703	2.32386	0.0195403	Niban1	31267	Exon (ENSMUST00000148810.7/63913, exon 12 of 14)
544	chr1:152613083-152614084	0.0117656	1.29995	0.0443219	Rgl1	10945	Intron (ENSMUST00000111859.7/19731, intron 3 of 18)
545	chr1:152615748-152616749	0.00153632	1.62836	0.0111718	Rgl1	8280	Intron (ENSMUST00000111859.7/19731, intron 3 of 18)
546	chr1:152687611-152688612	0.000204672	3.46048	0.00298133	Apobec4	-61939	Intron (ENSMUST00000111859.7/19731, intron 1 of 18)
547	chr1:152717506-152718507	0.000314971	2.96103	0.00395853	Apobec4	-32044	Intron (ENSMUST00000111859.7/19731, intron 1 of 18)
548	chr1:152748955-152749956	7.8736e-05	2.86125	0.00164715	Apobec4	-595	Promoter (<=1kb)
549	chr1:152789912-152790913	0.000928102	1.43895	0.00799504	Ncf2	-9281	Distal Intergenic
550	chr1:152797855-152798856	3.95397e-05	1.42832	0.00108016	Ncf2	-1338	Promoter (1-2kb)
551	chr1:152807301-152808302	0.00161944	1.26376	0.0115636	Ncf2	0	Promoter (<=1kb)
552	chr1:152817091-152818092	1.0411e-06	4.36308	0.000140253	Ncf2	6201	Exon (ENSMUST00000186568.6/17970, exon 4 of 16)
553	chr1:152887465-152888466	0.00178448	1.58021	0.0123364	Smg7	-9297	Intron (ENSMUST00000073441.12/226517, intron 1 of 21)
554	chr1:153268654-153269655	0.0115204	1.29182	0.0436775	Lamc1	-18193	Intron (ENSMUST00000027752.14/226519, intron 1 of 27)
555	chr1:153287666-153288667	0.000564122	2.60508	0.00574276	Lamc1	-37205	Intron (ENSMUST00000027752.14/226519, intron 1 of 27)
556	chr1:153299119-153300120	0.000355318	4.93994	0.00427778	Lamc1	32666	Intron (ENSMUST00000027752.14/226519, intron 1 of 27)
557	chr1:153303784-153304785	0.000359516	3.95795	0.00431026	Lamc1	28001	Intron (ENSMUST00000027752.14/226519, intron 1 of 27)
558	chr1:153308653-153309654	3.80795e-08	3.78176	2.99933e-05	Lamc1	23132	Intron (ENSMUST00000027752.14/226519, intron 1 of 27)
559	chr1:153306947-153307948	0.00990343	2.42443	0.0393773	Lamc1	24838	Intron (ENSMUST00000027752.14/226519, intron 1 of 27)
560	chr1:153331699-153332700	0.0100991	1.45817	0.0399314	Lamc1	86	Promoter (<=1kb)
561	chr1:153333481-153334482	2.48598e-05	1.99304	0.000819559	Lamc1	-695	Promoter (<=1kb)
562	chr1:153339142-153340143	0.00040915	3.71444	0.00466658	Lamc1	-6356	Distal Intergenic
563	chr1:153401483-153402484	0.01249	1.98907	0.0462181	E330020D12Rik	5306	Distal Intergenic
564	chr1:153407421-153408422	0.00297493	4.42709	0.0173771	E330020D12Rik	0	Promoter (<=1kb)
565	chr1:153414680-153415681	2.87764e-05	2.06748	0.0008973	E330020D12Rik	-447	Promoter (<=1kb)
566	chr1:153431394-153432395	0.00487799	1.35592	0.0242312	Shcbp1l	6222	Intron (ENSMUST00000042373.11/71836, intron 2 of 9)
567	chr1:153488796-153489797	9.9751e-07	2.229	0.00013871	Dhx9	-1136	Promoter (1-2kb)
568	chr1:153913596-153914597	0.00421788	1.65912	0.0219568	Glul	7553	Distal Intergenic
569	chr1:154097362-154098363	0.00758417	1.89062	0.0328118	Zfp648	-102824	Intron (ENSMUST00000185465.6/ENSMUST00000185465.6, intron 2 of 2)
570	chr1:154103264-154104265	5.72565e-05	1.89449	0.00134665	Zfp648	-96922	Intron (ENSMUST00000185465.6/ENSMUST00000185465.6, intron 2 of 2)
571	chr1:154146744-154147745	0.000942397	2.42779	0.00806826	Zfp648	-53442	Distal Intergenic
572	chr1:154536389-154537390	5.26867e-05	1.78692	0.00128627	Cacna1e	-59693	Intron (ENSMUST00000187541.6/12290, intron 7 of 46)
573	chr1:154546674-154547675	0.00171059	4.74108	0.0119978	Cacna1e	-69978	Intron (ENSMUST00000187541.6/12290, intron 7 of 46)
574	chr1:154617427-154618428	0.00950834	2.95574	0.0383003	Cacna1e	107492	Intron (ENSMUST00000187541.6/12290, intron 6 of 46)
575	chr1:154637555-154638556	0.00931687	5.59905	0.0377596	Cacna1e	87364	Intron (ENSMUST00000187541.6/12290, intron 3 of 46)
576	chr1:154704434-154705435	0.00961527	2.45821	0.0385956	Cacna1e	20485	Intron (ENSMUST00000187541.6/12290, intron 1 of 46)
577	chr1:154706383-154707384	0.00554985	1.20731	0.0264436	Cacna1e	18536	Intron (ENSMUST00000187541.6/12290, intron 1 of 46)
578	chr1:154729279-154730280	0.0118215	4.94422	0.0444659	Cacna1e	-2923	Promoter (2-3kb)
579	chr1:154762814-154763815	0.00413099	3.91068	0.0216539	Cacna1e	-36458	Intron (ENSMUST00000211821.1/12290, intron 1 of 46)
580	chr1:154816491-154817492	5.8881e-05	4.01805	0.00136845	Cacna1e	0	Promoter (<=1kb)
581	chr1:154820039-154821040	0.00157441	2.8463	0.0113541	Cacna1e	-3098	Intron (ENSMUST00000211821.1/12290, intron 1 of 46)
582	chr1:154822796-154823797	8.64371e-06	2.48363	0.000435138	Cacna1e	-5855	Intron (ENSMUST00000211821.1/12290, intron 1 of 46)
583	chr1:154840815-154841816	0.000461176	5.21013	0.00503702	Cacna1e	22251	Intron (ENSMUST00000211821.1/12290, intron 1 of 46)
584	chr1:154848879-154849880	0.000134089	3.64154	0.00228114	Cacna1e	14187	Intron (ENSMUST00000211821.1/12290, intron 1 of 46)
585	chr1:154850594-154851595	0.00280826	4.02836	0.0167239	Cacna1e	12472	Intron (ENSMUST00000211821.1/12290, intron 1 of 46)
586	chr1:154854247-154855248	0.000483711	2.832	0.00519786	Cacna1e	8819	Intron (ENSMUST00000211821.1/12290, intron 1 of 46)
587	chr1:154884819-154885820	0.0132584	5.52457	0.04815	Cacna1e	-318	Promoter (<=1kb)
588	chr1:154947307-154948308	0.000598339	3.55605	0.00596945	Cacna1e	-62806	Distal Intergenic
589	chr1:155006216-155007217	0.00822535	1.01095	0.0346901	Gm9530	76049	Distal Intergenic
590	chr1:155013392-155014393	0.000653893	2.21225	0.00633737	Gm9530	68873	Intron (ENSMUST00000190720.1/ENSMUST00000190720.1, intron 3 of 3)
591	chr1:155042511-155043512	0.00652046	2.52694	0.0295547	Gm9530	39754	Intron (ENSMUST00000190720.1/ENSMUST00000190720.1, intron 1 of 3)
592	chr1:155054344-155055345	0.000121551	1.88773	0.00215057	Gm9530	27921	Intron (ENSMUST00000190720.1/ENSMUST00000190720.1, intron 1 of 3)
593	chr1:155055863-155056864	0.00672981	1.00531	0.0302206	Gm9530	26402	Intron (ENSMUST00000190720.1/ENSMUST00000190720.1, intron 1 of 3)
594	chr1:155091002-155092003	0.000874586	1.1756	0.00768211	Ier5	7633	Distal Intergenic
595	chr1:155108099-155109100	0.012494	1.45586	0.0462246	Ier5	-8463	Distal Intergenic
596	chr1:155412383-155413384	0.00451	1.64723	0.0229852	Xpr1	3945	Intron (ENSMUST00000027741.11/19775, intron 1 of 14)
597	chr1:156437004-156438005	3.20281e-09	2.5107	1.11632e-05	Soat1	-3985	Exon (ENSMUST00000189661.6/20652, exon 11 of 16)
598	chr1:156459358-156460359	0.000125284	1.67153	0.00219146	Soat1	6445	Intron (ENSMUST00000189661.6/20652, intron 2 of 15)
599	chr1:156596828-156597829	0.00951998	1.32911	0.0383271	Abl2	-18094	Intron (ENSMUST00000173929.7/11352, intron 1 of 2)
600	chr1:156616984-156617985	0.00286997	1.12465	0.0169587	Abl2	1061	Promoter (1-2kb)
601	chr1:156620651-156621652	0.000381163	1.54102	0.0044586	Abl2	4728	Exon (ENSMUST00000166172.8/11352, exon 2 of 13)
602	chr1:156651495-156652496	0.00808686	1.92625	0.0342721	Tor3a	5962	Distal Intergenic
603	chr1:156660408-156661409	0.00058222	1.27	0.00586393	Tor3a	-1950	Promoter (1-2kb)
604	chr1:156708386-156709387	0.00443367	3.81425	0.0227163	Fam20b	-4592	Intron (ENSMUST00000122424.7/215015, intron 2 of 8)
605	chr1:156841687-156842688	0.013233	2.55638	0.0480838	Angptl1	2745	Promoter (2-3kb)
606	chr1:156852504-156853505	0.000538858	1.79971	0.00556697	Angptl1	13562	Intron (ENSMUST00000027885.7/72713, intron 2 of 4)
607	chr1:156861327-156862328	0.00534568	1.70395	0.0257714	Angptl1	22385	Intron (ENSMUST00000172057.7/78255, intron 7 of 18)
608	chr1:156933424-156934425	0.000622146	1.50951	0.00613476	Ralgps2	4356	Intron (ENSMUST00000172057.7/78255, intron 1 of 18)
609	chr1:156985931-156986932	2.0896e-05	1.96038	0.000734238	Ralgps2	-46305	Intron (ENSMUST00000190681.1/ENSMUST00000190681.1, intron 2 of 2)
610	chr1:156989846-156990847	0.000113404	2.38313	0.00205642	Ralgps2	-50220	Intron (ENSMUST00000190681.1/ENSMUST00000190681.1, intron 2 of 2)
611	chr1:156996189-156997190	1.53971e-07	3.66569	5.22474e-05	Ralgps2	-56563	Intron (ENSMUST00000190681.1/ENSMUST00000190681.1, intron 2 of 2)
612	chr1:157002734-157003735	0.000259769	3.76075	0.0034879	Ralgps2	-63108	Intron (ENSMUST00000190681.1/ENSMUST00000190681.1, intron 2 of 2)
613	chr1:157017239-157018240	0.00323676	1.23661	0.0183673	Ralgps2	-77613	Intron (ENSMUST00000190681.1/ENSMUST00000190681.1, intron 2 of 2)
614	chr1:157015911-157016912	2.0363e-05	2.37802	0.000723045	Ralgps2	-76285	Intron (ENSMUST00000190681.1/ENSMUST00000190681.1, intron 2 of 2)
615	chr1:157022620-157023621	0.000172206	4.62741	0.00266758	Ralgps2	-82994	Intron (ENSMUST00000190681.1/ENSMUST00000190681.1, intron 2 of 2)
616	chr1:157027437-157028438	0.000176123	5.64647	0.00270913	Tex35	79950	Intron (ENSMUST00000190681.1/ENSMUST00000190681.1, intron 2 of 2)
617	chr1:157028585-157029586	0.000100833	3.85869	0.00191731	Tex35	78802	Intron (ENSMUST00000190681.1/ENSMUST00000190681.1, intron 2 of 2)
618	chr1:157048163-157049164	0.000433758	1.84121	0.00484885	Tex35	59224	Intron (ENSMUST00000190681.1/ENSMUST00000190681.1, intron 1 of 2)
619	chr1:157054406-157055407	0.0109518	3.19111	0.0421975	Tex35	52981	Distal Intergenic
620	chr1:157063461-157064462	0.000120668	3.47097	0.00213985	Tex35	43926	Distal Intergenic
621	chr1:157082623-157083624	8.3076e-05	2.66677	0.00169614	Tex35	24764	Distal Intergenic
622	chr1:157095219-157096220	0.00943031	1.02418	0.0380755	Tex35	12168	Distal Intergenic
623	chr1:157449637-157450638	0.00111135	3.31809	0.00900193	Cryzl2	-7939	Distal Intergenic
624	chr1:159963099-159964100	0.00772928	2.55995	0.033248	4930523C07Rik	-80284	Distal Intergenic
625	chr1:159991624-159992625	1.0164e-09	3.52344	7.63422e-06	4930523C07Rik	-51759	Distal Intergenic
626	chr1:160012751-160013752	1.86277e-05	3.90837	0.000686888	4930523C07Rik	-30632	Distal Intergenic
627	chr1:160024840-160025841	5.54681e-07	2.22755	0.000104458	4930523C07Rik	-18543	Distal Intergenic
628	chr1:160047160-160048161	1.31677e-06	1.58864	0.000156445	4930523C07Rik	2713	Promoter (2-3kb)
629	chr1:160233547-160234548	0.000331808	2.55526	0.00408963	Rabgap1l	-1680	Promoter (1-2kb)
630	chr1:160238734-160239735	0.0043906	3.84614	0.0225782	Rabgap1l	-6867	Intron (ENSMUST00000028052.11/29809, intron 4 of 8)
631	chr1:160245663-160246664	6.38424e-05	1.63771	0.00144254	Rabgap1l	1334	Promoter (1-2kb)
632	chr1:160247202-160248203	0.0018358	1.07146	0.0125679	Rabgap1l	0	Promoter (<=1kb)
633	chr1:160860857-160861858	4.34091e-05	3.94355	0.00114671	Rc3h1	-44560	Distal Intergenic
634	chr1:160859572-160860573	0.00343336	3.74706	0.0191008	Rc3h1	-45845	Distal Intergenic
635	chr1:161139196-161140197	3.28665e-05	1.61403	0.000971155	Ankrd45	-2494	Promoter (2-3kb)
636	chr1:161435457-161436458	0.00329998	2.47257	0.0186105	Tnfsf4	40048	Distal Intergenic
637	chr1:161499909-161500910	1.69098e-06	2.85911	0.000179068	Tnfsf18	5254	Exon (ENSMUST00000086084.1/240873, exon 2 of 3)
638	chr1:161511785-161512786	0.000403934	3.39626	0.00462698	Tnfsf18	17130	Distal Intergenic
639	chr1:161517077-161518078	7.60587e-06	2.5077	0.000406103	Tnfsf18	22422	Distal Intergenic
640	chr1:161519861-161520862	4.41189e-05	3.36074	0.00115705	Tnfsf18	25206	Distal Intergenic
641	chr1:161764667-161765668	0.00194405	1.83493	0.0130662	Fasl	22827	Distal Intergenic
642	chr1:161798586-161799587	4.48448e-07	1.80798	9.21736e-05	Fasl	-10091	Distal Intergenic
643	chr1:161895764-161896765	0.000821628	1.53787	0.00736136	Suco	-19082	Intron (ENSMUST00000193561.5/ENSMUST00000193561.5, intron 3 of 3)
644	chr1:161921670-161922671	0.000176805	2.12199	0.00271469	Suco	-44988	Distal Intergenic
645	chr1:161998482-161999483	0.000375735	1.8339	0.00442243	2810442N19Rik	-5486	Intron (ENSMUST00000161826.1/67292, intron 1 of 2)
646	chr1:163777436-163778437	0.00215598	3.69348	0.013988	Kifap3	-1146	Promoter (1-2kb)
647	chr1:163976217-163977218	0.0031612	2.95376	0.018079	BC055324	-3898	Exon (ENSMUST00000097493.9/381306, exon 10 of 25)
648	chr1:164070140-164071141	0.00234443	1.1518	0.0148082	Sell	1178	Promoter (1-2kb)
649	chr1:164076144-164077145	0.00112952	2.10673	0.00908563	Sell	7182	3' UTR
650	chr1:164149189-164150190	3.55302e-05	2.06857	0.00101914	F5	-1648	Promoter (1-2kb)
651	chr1:164332245-164333246	0.00649259	1.56604	0.0294642	Nme7	-11973	Exon (ENSMUST00000193808.5/171567, exon 6 of 16)
652	chr1:164608147-164609148	0.00823585	2.29559	0.0347171	Gm26685	104838	Distal Intergenic
653	chr1:164744663-164745664	0.00474044	1.58977	0.0237456	Dpt	-50980	Distal Intergenic
654	chr1:165133489-165134490	0.0100002	1.52312	0.0396718	Tbx19	14889	Distal Intergenic
655	chr1:165388542-165389543	0.00840869	2.29815	0.0352031	Dcaf6	0	Promoter (<=1kb)
656	chr1:165588863-165589864	0.0023428	4.23988	0.0148039	Mpzl1	15889	Distal Intergenic
657	chr1:165662430-165663431	0.0124579	1.33595	0.0461359	Mpzl1	-27892	Intron (ENSMUST00000097474.8/226594, intron 2 of 5)
658	chr1:165717508-165718509	0.00335448	1.41347	0.0187961	Rcsd1	-8115	Distal Intergenic
659	chr1:165724418-165725419	0.00297627	1.68857	0.0173771	Rcsd1	-15025	Distal Intergenic
660	chr1:165913686-165914687	0.000151214	5.19541	0.00246058	Pou2f1	-403	Promoter (<=1kb)
661	chr1:165927583-165928584	8.46983e-06	2.26246	0.000430708	Pou2f1	6316	Intron (ENSMUST00000111427.8/18986, intron 2 of 16)
662	chr1:165934610-165935611	1.40126e-08	4.96199	1.78697e-05	Pou2f1	0	Promoter (<=1kb)
663	chr1:165947888-165948889	0.000419496	2.50365	0.00474497	Pou2f1	-12877	Intron (ENSMUST00000160260.8/18986, intron 1 of 16)
664	chr1:165957834-165958835	0.0109246	1.72339	0.0421427	Pou2f1	-22823	Intron (ENSMUST00000160260.8/18986, intron 1 of 16)
665	chr1:165966725-165967726	0.00232791	1.54476	0.0147383	Pou2f1	-31714	Intron (ENSMUST00000160260.8/18986, intron 1 of 16)
666	chr1:165992992-165993993	0.0039484	2.6176	0.0209894	Pou2f1	8616	Intron (ENSMUST00000160260.8/18986, intron 1 of 16)
667	chr1:166345315-166346316	0.000779979	2.00387	0.00710801	Tada1	-32781	Distal Intergenic
668	chr1:167000265-167001266	0.00384034	2.75409	0.0205983	Fam78b	-151	Promoter (<=1kb)
669	chr1:167245944-167246945	0.00315097	1.35165	0.0180456	Uck2	-2786	Promoter (2-3kb)
670	chr1:167244755-167245756	0.000119261	1.36891	0.00212501	Uck2	-1597	Promoter (1-2kb)
671	chr1:170152242-170153243	0.00217869	3.08476	0.0140891	Uap1	-8529	Intron (ENSMUST00000111350.9/107652, intron 5 of 9)
672	chr1:170200071-170201072	4.92464e-05	2.96591	0.0012367	Uhmk1	13662	Intron (ENSMUST00000150821.7/16589, intron 7 of 7)
673	chr1:170212883-170213884	0.000712939	2.72514	0.00670371	Uhmk1	850	Promoter (<=1kb)
674	chr1:170218173-170219174	0.00682115	1.03456	0.0304982	Uhmk1	-2776	Promoter (2-3kb)
675	chr1:170705715-170706716	3.41814e-05	3.05216	0.000992384	Olfml2b	61183	3' UTR
676	chr1:170709191-170710192	0.00110206	1.30166	0.0089533	Olfml2b	64659	3' UTR
677	chr1:170728956-170729957	0.00104648	2.00259	0.00864379	Olfml2b	84424	Intron (ENSMUST00000027974.6/226641, intron 15 of 15)
678	chr1:170804547-170805548	0.000290747	4.00155	0.00375432	Atf6	62223	Intron (ENSMUST00000027974.6/226641, intron 9 of 15)
679	chr1:170834571-170835572	0.00672596	2.35317	0.0302071	Atf6	32199	Exon (ENSMUST00000027974.6/226641, exon 7 of 16)
680	chr1:170853255-170854256	0.00181354	1.85537	0.0124623	Atf6	13515	Intron (ENSMUST00000027974.6/226641, intron 2 of 15)
681	chr1:170864450-170865451	0.00670284	1.45043	0.0301333	Atf6	2320	Promoter (2-3kb)
682	chr1:170896634-170897635	0.000308852	2.14748	0.00390894	Dusp12	-11094	Distal Intergenic
683	chr1:170907571-170908572	0.000127747	1.73087	0.00221755	Fcrlb	4369	Exon (ENSMUST00000094337.1/435653, exon 5 of 6)
684	chr1:170924203-170925204	0.00138611	1.17795	0.0104202	Fcrla	-1804	Promoter (1-2kb)
685	chr1:170927114-170928115	5.00643e-06	4.17553	0.000318163	Fcrla	0	Promoter (<=1kb)
686	chr1:170928197-170929198	1.05347e-08	5.45862	1.74252e-05	Fcrla	-614	Promoter (<=1kb)
687	chr1:170934088-170935089	1.01837e-05	1.57861	0.00047737	Fcrla	-6505	Distal Intergenic
688	chr1:170938917-170939918	0.000146823	1.7359	0.00241301	Fcrla	-11334	Distal Intergenic
689	chr1:170959536-170960537	0.00384724	3.9089	0.0206161	Fcgr2b	1093	Promoter (1-2kb)
690	chr1:170975596-170976597	5.07934e-05	1.50306	0.00126349	Fcgr2b	0	Promoter (<=1kb)
691	chr1:170982758-170983759	0.000259058	3.08325	0.00348254	Fcgr2b	-6211	Exon (ENSMUST00000194503.1/ENSMUST00000194503.1, exon 2 of 3)
692	chr1:170984789-170985790	0.00201408	2.38133	0.0133589	Fcgr2b	-8242	Exon (ENSMUST00000194503.1/ENSMUST00000194503.1, exon 3 of 3)
693	chr1:171006049-171007050	0.00046072	1.66265	0.00503446	Fcgr4	-11870	Distal Intergenic
694	chr1:171043320-171044321	0.00630691	1.09106	0.0288902	Fcgr3	13733	Distal Intergenic
695	chr1:171532549-171533550	0.0119653	3.21214	0.0448402	Itln1	-816	Promoter (<=1kb)
696	chr1:171540377-171541378	0.000316673	3.59445	0.00397205	Itln1	-5083	Distal Intergenic
697	chr1:171545245-171546246	4.34101e-05	3.6773	0.00114671	Itln1	-9951	Distal Intergenic
698	chr1:171551070-171552071	0.000331705	1.18065	0.00408882	Cd244a	-7122	Distal Intergenic
699	chr1:171562781-171563782	0.0013856	1.11918	0.0104179	Cd244a	3587	Intron (ENSMUST00000004829.12/18106, intron 1 of 8)
700	chr1:171618708-171619709	0.00286592	1.13883	0.0169442	Ly9	-11298	Distal Intergenic
701	chr1:171648502-171649503	0.00201499	1.33522	0.0133604	Slamf7	0	Promoter (<=1kb)
702	chr1:171647406-171648407	0.000327692	1.75886	0.00405791	Slamf7	520	Promoter (<=1kb)
703	chr1:171661150-171662151	0.00248593	1.4241	0.0153894	Slamf7	-8115	Distal Intergenic
704	chr1:171748065-171749066	0.00156535	4.15104	0.0113115	Slamf1	-18061	Distal Intergenic
705	chr1:171785576-171786577	0.000136966	2.60829	0.00231037	Slamf1	18421	Intron (ENSMUST00000015460.4/27218, intron 3 of 6)
706	chr1:171787303-171788304	5.83286e-05	2.28674	0.00136224	Slamf1	20148	Exon (ENSMUST00000015460.4/27218, exon 4 of 7)
707	chr1:171810754-171811755	0.00283189	3.78121	0.0168134	Cd84	-27942	Distal Intergenic
708	chr1:171849095-171850096	0.000337366	1.11938	0.004135	Cd84	8462	Intron (ENSMUST00000155802.7/12523, intron 2 of 8)
709	chr1:171954735-171955736	0.000623553	1.85092	0.00614487	Slamf6	12106	Distal Intergenic
710	chr1:171981832-171982833	0.000284084	1.90643	0.00370363	Vangl2	26196	Distal Intergenic
711	chr1:172104751-172105752	0.00316262	3.78625	0.0180835	Copa	5015	3' UTR
712	chr1:172390546-172391547	0.0121083	1.63512	0.0452197	Pigm	14000	Exon (ENSMUST00000193540.1/ENSMUST00000193540.1, exon 1 of 1)
713	chr1:172417899-172418900	1.76856e-05	6.61059	0.000664245	Pigm	41353	Distal Intergenic
714	chr1:172433464-172434465	0.000143521	6.12014	0.0023808	Slamf9	-40893	Distal Intergenic
715	chr1:172449907-172450908	0.000342508	3.76744	0.0041762	Slamf9	-24450	Distal Intergenic
716	chr1:172472883-172473884	3.33175e-05	3.14334	0.000977992	Slamf9	-1474	Promoter (1-2kb)
717	chr1:172474771-172475772	0.000700815	1.9212	0.00663423	Slamf9	0	Promoter (<=1kb)
718	chr1:172493204-172494205	0.000100371	1.90134	0.00191222	Igsf9	0	Promoter (<=1kb)
719	chr1:172550243-172551244	0.000212961	1.10148	0.0030652	4933439K11Rik	0	Promoter (<=1kb)
720	chr1:173408707-173409708	0.00245652	2.1407	0.0152621	Aim2	-9488	Intron (ENSMUST00000147604.7/383619, intron 2 of 11)
721	chr1:173411553-173412554	0.000307232	1.77172	0.00389649	Aim2	-6642	Intron (ENSMUST00000147604.7/383619, intron 2 of 11)
722	chr1:173521128-173522129	0.000589495	3.57596	0.00591513	Ifi214	13673	3' UTR
723	chr1:173531887-173532888	0.00451903	1.32171	0.0230203	Ifi214	2914	Promoter (2-3kb)
724	chr1:173546819-173547820	0.000103918	2.56643	0.00194784	Ifi214	-10862	Distal Intergenic
725	chr1:173618250-173619251	0.000523176	4.85927	0.00546736	Ifi209	-11666	Distal Intergenic
726	chr1:173645398-173646399	0.00327162	3.94345	0.0185029	Ifi209	14373	3' UTR
727	chr1:173808973-173809974	0.00842723	1.4019	0.0352522	Ifi204	-42030	Distal Intergenic
728	chr1:173844925-173845926	0.00456821	2.06126	0.02318	Mndal	16573	Distal Intergenic
729	chr1:173852532-173853533	0.000314572	4.00419	0.00395674	Mndal	8966	Intron (ENSMUST00000220623.1/100040462, intron 3 of 4)
730	chr1:173886770-173887771	0.00429539	3.20719	0.0222412	Mndal	-5889	Distal Intergenic
731	chr1:173967143-173968144	0.00825219	6.10702	0.0347612	Ifi202b	14600	Intron (ENSMUST00000000266.8/26388, intron 5 of 6)
732	chr1:173977345-173978346	0.000566095	2.0613	0.00575742	Ifi202b	4398	5' UTR
733	chr1:173981192-173982193	0.00152609	2.9291	0.0111224	Ifi202b	551	Promoter (<=1kb)
734	chr1:174141109-174142110	2.50635e-06	5.33373	0.00021917	Or6k4	4363	Intron (ENSMUST00000218625.1/ENSMUST00000218625.1, intron 1 of 1)
735	chr1:174502836-174503837	0.0036592	4.25089	0.0199161	Fmn2	1011	Promoter (1-2kb)
736	chr1:175468628-175469629	0.00211493	5.07371	0.0138046	Rgs7	21501	Intron (ENSMUST00000194555.5/24012, intron 2 of 17)
737	chr1:175492163-175493164	5.56908e-06	3.64051	0.000338181	Rgs7	0	Promoter (<=1kb)
738	chr1:175524625-175525626	0.00276622	2.47934	0.0165538	Rgs7	-32125	Distal Intergenic
739	chr1:175564042-175565043	0.00194368	1.93793	0.0130645	Fh1	39242	Distal Intergenic
740	chr1:175631448-175632449	0.000811345	1.6365	0.00729832	Kmo	0	Promoter (<=1kb)
741	chr1:175637391-175638392	0.00187476	1.87737	0.0127484	Kmo	5152	Exon (ENSMUST00000140474.7/98256, exon 2 of 14)
742	chr1:175640091-175641092	0.00861553	1.72789	0.0357915	Kmo	7852	Intron (ENSMUST00000140474.7/98256, intron 4 of 13)
743	chr1:175643629-175644630	0.000230883	2.87885	0.0032243	Kmo	11390	Intron (ENSMUST00000140474.7/98256, intron 5 of 13)
744	chr1:175659631-175660632	0.00647797	1.79274	0.0294232	Kmo	27392	3' UTR
745	chr1:175668688-175669689	0.000193142	2.26609	0.00287154	Chml	18664	Intron (ENSMUST00000027809.7/13603, intron 1 of 3)
746	chr1:176730222-176731223	2.48622e-07	3.1589	6.93237e-05	Cep170	18937	Distal Intergenic
747	chr1:176732532-176733533	3.25903e-05	3.87222	0.000966406	Cep170	16627	Distal Intergenic
748	chr1:176791832-176792833	0.0107076	1.47173	0.0415354	Cep170	776	Promoter (<=1kb)
749	chr1:176823596-176824597	0.00418681	1.66832	0.0218449	Sdccag8	8936	Intron (ENSMUST00000150429.7/76816, intron 1 of 7)
750	chr1:176831759-176832760	0.00532401	1.54749	0.0256991	Sdccag8	17099	Intron (ENSMUST00000150429.7/76816, intron 5 of 7)
751	chr1:176858964-176859965	0.00966381	3.9323	0.0387098	Sdccag8	44304	Intron (ENSMUST00000056773.14/76816, intron 8 of 8)
752	chr1:176960657-176961658	0.0131066	1.4392	0.047806	Sdccag8	-36351	Intron (ENSMUST00000027785.14/76816, intron 16 of 17)
753	chr1:176980623-176981624	7.1117e-07	3.46689	0.000118245	Sdccag8	-16385	Intron (ENSMUST00000027785.14/76816, intron 16 of 17)
754	chr1:176985978-176986979	8.99326e-05	1.99596	0.00177965	Sdccag8	-11030	Intron (ENSMUST00000027785.14/76816, intron 16 of 17)
755	chr1:176996372-176997373	1.01228e-06	1.75116	0.000139321	Sdccag8	-636	Promoter (<=1kb)
756	chr1:176998803-176999804	0.00072112	3.39601	0.00675415	Sdccag8	794	Promoter (<=1kb)
757	chr1:177065421-177066422	0.00326583	3.1752	0.0184788	Sdccag8	67412	Intron (ENSMUST00000019843.14/23797, intron 8 of 12)
758	chr1:177081644-177082645	0.0107109	3.12995	0.0415423	Sdccag8	83635	Intron (ENSMUST00000019843.14/23797, intron 5 of 12)
759	chr1:177110369-177111370	0.0026455	1.71937	0.0160593	Sdccag8	112360	Intron (ENSMUST00000019843.14/23797, intron 2 of 12)
760	chr1:177121238-177122239	0.00129664	2.4771	0.00997207	Sdccag8	123229	Intron (ENSMUST00000019843.14/23797, intron 2 of 12)
761	chr1:177131186-177132187	0.00414446	3.79363	0.0216971	Akt3	116580	Intron (ENSMUST00000019843.14/23797, intron 1 of 12)
762	chr1:177260548-177261549	0.00553199	1.80366	0.026382	Akt3	-2345	Promoter (2-3kb)
763	chr1:177262621-177263622	1.19944e-05	5.32937	0.000523369	Akt3	-4418	Distal Intergenic
764	chr1:177281643-177282644	0.0012081	2.29491	0.00951904	Akt3	-23440	Distal Intergenic
765	chr1:177316105-177317106	0.00228522	3.02607	0.0145628	Akt3	-57902	Distal Intergenic
766	chr1:177321617-177322618	0.00113554	3.46803	0.00912257	Akt3	-63414	Distal Intergenic
767	chr1:177322744-177323745	0.000715992	3.34943	0.00672363	Akt3	-64541	Distal Intergenic
768	chr1:177332567-177333568	0.0131272	1.55604	0.0478466	Akt3	-74364	Distal Intergenic
769	chr1:177343637-177344638	0.000436439	5.83449	0.00486975	Akt3	-85434	Distal Intergenic
770	chr1:177345224-177346225	0.00251352	3.61434	0.0154918	Akt3	-87021	Distal Intergenic
771	chr1:177382490-177383491	0.000508126	4.05017	0.00537031	Zbtb18	-58860	Distal Intergenic
772	chr1:177408396-177409397	0.00076023	2.13149	0.00698407	Zbtb18	-32954	Distal Intergenic
773	chr1:177427529-177428530	4.15064e-06	3.53589	0.000287476	Zbtb18	-13821	Exon (ENSMUST00000193187.1/ENSMUST00000193187.1, exon 2 of 2)
774	chr1:177451813-177452814	0.00173349	2.50794	0.0121042	Zbtb18	5992	Distal Intergenic
775	chr1:177466777-177467778	0.000188977	4.12598	0.00283125	Zbtb18	20956	Exon (ENSMUST00000193447.1/ENSMUST00000193447.1, exon 1 of 2)
776	chr1:177469689-177470690	0.00318978	1.91702	0.0181983	Zbtb18	23868	Intron (ENSMUST00000193447.1/ENSMUST00000193447.1, intron 1 of 1)
777	chr1:177478282-177479283	0.00892174	1.27374	0.036646	Zbtb18	32461	Distal Intergenic
778	chr1:177484271-177485272	0.000118049	3.68291	0.00211076	Zbtb18	38450	Distal Intergenic
779	chr1:177489531-177490532	5.81149e-05	1.92437	0.00135959	Zbtb18	43710	Distal Intergenic
780	chr1:177588724-177589725	0.000788849	5.17013	0.00715862	2310043L19Rik	53218	Exon (ENSMUST00000194583.1/ENSMUST00000194583.1, exon 2 of 2)
781	chr1:177633637-177634638	0.00225554	3.65271	0.014436	2310043L19Rik	8305	Distal Intergenic
782	chr1:177670310-177671311	0.0106208	2.41763	0.0413161	2310043L19Rik	-27367	Distal Intergenic
783	chr1:178352515-178353516	0.000457084	3.13444	0.00500893	Hnrnpu	-14718	Distal Intergenic
784	chr1:178392672-178393673	0.00610113	1.43115	0.0282267	Efcab2	-12412	Distal Intergenic
785	chr1:179434420-179435421	0.000644937	2.58487	0.0062799	Smyd3	-29001	Intron (ENSMUST00000128302.7/69726, intron 1 of 11)
786	chr1:179786981-179787982	0.00471731	4.57106	0.0236711	Ahctf1	15624	Exon (ENSMUST00000027768.13/226747, exon 9 of 36)
787	chr1:180147741-180148742	0.000135329	2.9537	0.00229487	Cdc42bpa	-12265	Exon (ENSMUST00000195719.1/ENSMUST00000195719.1, exon 1 of 1)
788	chr1:180191519-180192520	6.88987e-05	3.03917	0.00151358	Coq8a	963	Promoter (<=1kb)
789	chr1:180199140-180200141	2.35945e-07	2.42104	6.77551e-05	Coq8a	0	Promoter (<=1kb)
790	chr1:180214738-180215739	0.000603698	1.55352	0.00600681	Psen2	13829	Distal Intergenic
791	chr1:180230287-180231288	0.00640947	1.04304	0.0292166	Psen2	-222	Promoter (<=1kb)
792	chr1:180250871-180251872	0.000165708	2.69496	0.00260696	Psen2	1266	Promoter (1-2kb)
793	chr1:180299982-180300983	0.00121212	1.78081	0.00954032	Gm5069	27201	Distal Intergenic
794	chr1:180416770-180417771	0.0128543	1.08033	0.0471586	Stum	44841	Intron (ENSMUST00000070181.6/320404, intron 4 of 7)
795	chr1:180422836-180423837	0.00599861	1.1481	0.0279008	Stum	38775	3' UTR
796	chr1:180493357-180494358	0.0124882	1.5625	0.0462148	Stum	-9853	Distal Intergenic
797	chr1:180497334-180498335	0.0105594	4.623	0.04116	Stum	-13830	Distal Intergenic
798	chr1:180499456-180500457	0.000258495	5.47475	0.00347844	Stum	-15952	Distal Intergenic
799	chr1:180510159-180511160	1.19364e-06	3.9944	0.00014774	Stum	-26655	Exon (ENSMUST00000194222.1/ENSMUST00000194222.1, exon 3 of 4)
800	chr1:180513700-180514701	1.45608e-05	4.32014	0.000588364	Stum	-30196	Intron (ENSMUST00000194222.1/ENSMUST00000194222.1, intron 1 of 3)
801	chr1:180519262-180520263	0.0119057	2.17352	0.0446782	Stum	-35758	Exon (ENSMUST00000194222.1/ENSMUST00000194222.1, exon 1 of 4)
802	chr1:180529504-180530505	6.67025e-06	5.04237	0.000374882	Parp1	-38419	Distal Intergenic
803	chr1:180531122-180532123	0.00488315	2.00113	0.0242501	Parp1	-36801	Distal Intergenic
804	chr1:180536418-180537419	0.000429466	3.7566	0.00481834	Parp1	-31505	Distal Intergenic
805	chr1:180540996-180541997	9.15539e-05	4.4016	0.00180018	Parp1	-26927	Distal Intergenic
806	chr1:180545855-180546856	1.91519e-06	2.95378	0.000191002	Parp1	-22068	Distal Intergenic
807	chr1:180550480-180551481	5.95703e-05	3.06366	0.0013809	Parp1	-17443	Distal Intergenic
808	chr1:180587449-180588450	0.00010041	3.08583	0.00191229	Mir6904	248	Promoter (<=1kb)
809	chr1:180601472-180602473	2.94035e-05	2.87099	0.000909653	Parp1	2484	Promoter (2-3kb)
810	chr1:180709523-180710524	0.0123137	2.43323	0.0457764	Mixl1	-12489	Distal Intergenic
811	chr1:180770995-180771996	0.000158808	1.61482	0.00253914	Acbd3	41138	Distal Intergenic
812	chr1:180793219-180794220	0.0138355	1.15131	0.0495655	H3f3a	19314	Distal Intergenic
813	chr1:180821981-180822982	9.39335e-09	2.97716	1.67592e-05	H3f3a	-8038	Distal Intergenic
814	chr1:180823096-180824097	0.00219577	1.4077	0.0141633	H3f3a	-9153	Distal Intergenic
815	chr1:180826297-180827298	7.81673e-05	1.02053	0.00163943	H3f3a	-12354	Distal Intergenic
816	chr1:180829457-180830458	0.00049842	1.4524	0.00530043	H3f3a	-15514	Distal Intergenic
817	chr1:180841227-180842228	0.00932623	5.22025	0.0377832	Sde2	-8899	Distal Intergenic
818	chr1:180921971-180922972	1.31913e-05	1.93613	0.00055319	Lefty1	-12050	Distal Intergenic
819	chr1:181014450-181015451	0.000272853	1.30886	0.00360203	Ephx1	2118	Promoter (2-3kb)
820	chr1:181169779-181170780	1.23754e-05	1.62964	0.000534589	Wdr26	12959	Distal Intergenic
821	chr1:181237020-181238021	6.37224e-06	4.83164	0.000366381	Wdr26	-25019	Distal Intergenic
822	chr1:181259671-181260672	0.000184452	1.34801	0.00278922	Wdr26	-47670	Distal Intergenic
823	chr1:181845487-181846488	0.00758587	1.66936	0.0328179	Lbr	-2441	Promoter (2-3kb)
824	chr1:182309132-182310133	2.6413e-06	3.06852	0.000224692	Fbxo28	8254	Distal Intergenic
825	chr1:183712557-183713558	0.00421054	2.63228	0.021931	Gm34068	-35419	Distal Intergenic
826	chr1:183784246-183785247	0.000830189	3.21174	0.00741339	Gm34068	35269	Intron (ENSMUST00000193310.1/102637191, intron 2 of 2)
827	chr1:183803033-183804034	1.11039e-05	2.69599	0.000501804	Gm34068	54056	Intron (ENSMUST00000193310.1/102637191, intron 2 of 2)
828	chr1:183800519-183801520	0.00569404	2.53995	0.0269181	Gm34068	51542	Intron (ENSMUST00000193310.1/102637191, intron 2 of 2)
829	chr1:183865475-183866476	0.0116945	1.40442	0.0441328	Gm34068	116498	Distal Intergenic
830	chr1:183866548-183867549	0.000180076	4.4409	0.00275002	Gm34068	117571	Distal Intergenic
831	chr1:183904245-183905246	0.00915675	2.29417	0.0373314	Dusp10	-108056	Distal Intergenic
832	chr1:183907061-183908062	0.00607602	3.20499	0.0281492	Dusp10	-105240	Distal Intergenic
833	chr1:183919121-183920122	0.0102611	2.21849	0.0403576	Dusp10	-93180	Distal Intergenic
834	chr1:183930276-183931277	0.0038026	3.07843	0.0204546	Dusp10	-82025	Distal Intergenic
835	chr1:183931534-183932535	0.00177542	2.98968	0.0122974	Dusp10	-80767	Distal Intergenic
836	chr1:183933538-183934539	0.00108259	1.84238	0.00884532	Dusp10	-78763	Distal Intergenic
837	chr1:183946847-183947848	0.00496811	2.57391	0.0245287	Dusp10	-65454	Distal Intergenic
838	chr1:183979450-183980451	4.44501e-07	1.50987	9.21475e-05	Dusp10	-32851	Distal Intergenic
839	chr1:184079030-184080031	0.0054682	2.85327	0.0261754	Dusp10	44649	Distal Intergenic
840	chr1:184384130-184385131	0.00133192	3.83603	0.0101529	1700112H15Rik	172560	Intron (ENSMUST00000195070.5/ENSMUST00000195070.5, intron 3 of 4)
841	chr1:184562627-184563628	0.000925554	1.65734	0.00798295	1700112H15Rik	-4936	Distal Intergenic
842	chr1:186705016-186706017	0.00911471	3.12857	0.0371993	Tgfb2	0	Promoter (<=1kb)
843	chr1:187366500-187367501	0.00310566	3.12392	0.0178748	Gpatch2	140320	Intron (ENSMUST00000192285.1/ENSMUST00000192285.1, intron 1 of 1)
844	chr1:187368757-187369758	2.29189e-05	4.11601	0.000777782	Gpatch2	142577	Intron (ENSMUST00000192285.1/ENSMUST00000192285.1, intron 1 of 1)
845	chr1:187376985-187377986	1.18069e-06	3.78679	0.000147155	Gpatch2	150805	Exon (ENSMUST00000192285.1/ENSMUST00000192285.1, exon 1 of 2)
846	chr1:187384373-187385374	0.00143083	3.74368	0.0106462	Gpatch2	158193	Distal Intergenic
847	chr1:187586257-187587258	0.00153629	3.41094	0.0111718	Esrrg	-21533	Distal Intergenic
848	chr1:188622091-188623092	0.00520816	3.12982	0.0253325	Ush2a	84284	Exon (ENSMUST00000104047.1/ENSMUST00000104047.1, exon 1 of 1)
849	chr1:188999932-189000933	0.000268306	3.92659	0.00356417	Kctd3	-2216	Promoter (2-3kb)
850	chr1:189040934-189041935	0.0126628	1.76826	0.0466635	Kctd3	-33093	Distal Intergenic
851	chr1:189053821-189054822	2.31738e-06	5.83223	0.00020923	Kctd3	-45980	Distal Intergenic
852	chr1:189084953-189085954	0.0018022	1.78852	0.0124033	Kctd3	-77112	Distal Intergenic
853	chr1:189089370-189090371	0.00718336	3.06024	0.0315933	Kctd3	-81529	Distal Intergenic
854	chr1:189605324-189606325	7.17679e-05	5.31226	0.00155571	Cenpf	42531	Distal Intergenic
855	chr1:189608350-189609351	8.45327e-05	1.72099	0.00171558	Cenpf	39505	Distal Intergenic
856	chr1:189688756-189689757	0.00472162	1.8939	0.0236845	Cenpf	-670	Promoter (<=1kb)
857	chr1:189727660-189728661	0.00119389	2.52461	0.00943952	Ptpn14	0	Promoter (<=1kb)
858	chr1:189737888-189738889	0.00106146	7.04588	0.00872422	Ptpn14	9613	Intron (ENSMUST00000097442.8/19250, intron 1 of 18)
859	chr1:189741420-189742421	0.00700844	1.74832	0.0310544	Ptpn14	13145	Intron (ENSMUST00000097442.8/19250, intron 1 of 18)
860	chr1:189763868-189764869	0.00862559	2.36895	0.0358181	Ptpn14	-21767	Intron (ENSMUST00000097442.8/19250, intron 1 of 18)
861	chr1:189780410-189781411	0.00201182	1.96625	0.0133529	Ptpn14	-5225	Intron (ENSMUST00000097442.8/19250, intron 1 of 18)
862	chr1:189792252-189793253	0.00859138	2.37772	0.0357187	Ptpn14	5580	Intron (ENSMUST00000097442.8/19250, intron 2 of 18)
863	chr1:189793831-189794832	0.00298544	2.60358	0.0174099	Ptpn14	7159	Intron (ENSMUST00000097442.8/19250, intron 2 of 18)
864	chr1:189798660-189799661	0.00254657	1.73682	0.0156304	Ptpn14	11988	Exon (ENSMUST00000097442.8/19250, exon 3 of 19)
865	chr1:189801001-189802002	2.2848e-05	2.75532	0.000776285	Ptpn14	14329	Intron (ENSMUST00000097442.8/19250, intron 3 of 18)
866	chr1:189824103-189825104	0.000560612	3.62261	0.00572052	Ptpn14	-19939	Exon (ENSMUST00000097442.8/19250, exon 5 of 19)
867	chr1:191184620-191185621	0.00816316	1.00522	0.0345142	Atf3	-1280	Promoter (1-2kb)
868	chr1:191197573-191198574	0.000594762	1.2663	0.00595081	Atf3	-14233	Intron (ENSMUST00000195117.1/11910, intron 1 of 3)
869	chr1:191226294-191227295	0.00172745	2.60815	0.0120773	D730003I15Rik	1840	Promoter (1-2kb)
870	chr1:191249687-191250688	0.00611013	1.47301	0.0282573	D730003I15Rik	25233	Exon (ENSMUST00000193444.1/ENSMUST00000193444.1, exon 1 of 1)
871	chr1:191272409-191273410	0.0119861	2.04287	0.044894	Nenf	44784	Intron (ENSMUST00000192965.1/ENSMUST00000192965.1, intron 1 of 5)
872	chr1:191277299-191278300	0.000810463	2.13809	0.00729567	Nenf	39894	Intron (ENSMUST00000192965.1/ENSMUST00000192965.1, intron 1 of 5)
873	chr1:191323052-191324053	0.000301702	2.41962	0.00385427	Pacc1	-1859	Promoter (1-2kb)
874	chr1:191334177-191335178	3.38561e-05	2.61161	0.000987097	Pacc1	8265	Intron (ENSMUST00000027940.5/66950, intron 2 of 7)
875	chr1:191457976-191458977	0.0116589	1.64009	0.0440398	Gm32200	6071	Intron (ENSMUST00000192778.1/102634668, intron 2 of 5)
876	chr1:191465977-191466978	0.000227681	3.16019	0.00319695	Gm32200	-929	Promoter (<=1kb)
877	chr1:191472078-191473079	0.00103972	3.48075	0.00860381	Gm32200	-7030	Distal Intergenic
878	chr1:191660778-191661779	0.00705369	2.82169	0.0311873	Lpgat1	-56055	Distal Intergenic
879	chr1:191724346-191725347	1.57711e-05	2.2755	0.000617946	Lpgat1	5825	Intron (ENSMUST00000110855.7/226856, intron 2 of 7)
880	chr1:191756220-191757221	2.64238e-06	3.25444	0.000224692	Lpgat1	37699	Intron (ENSMUST00000110855.7/226856, intron 4 of 7)
881	chr1:191762481-191763482	0.00505504	6.75828	0.0248238	Lpgat1	43960	Intron (ENSMUST00000110855.7/226856, intron 5 of 7)
882	chr1:191812998-191813999	1.60523e-05	4.05278	0.000622636	Nek2	-7445	Distal Intergenic
883	chr1:191818723-191819724	4.41818e-05	1.67092	0.00115746	Nek2	-1720	Promoter (1-2kb)
884	chr1:191899290-191900291	1.61619e-05	4.04794	0.000626213	1700034H15Rik	-34	Promoter (<=1kb)
885	chr1:191916636-191917637	0.000283833	5.22248	0.00370259	1700034H15Rik	-9109	Distal Intergenic
886	chr1:191995183-191996184	0.00806964	1.19348	0.0342247	Mir3473c	2434	Promoter (2-3kb)
887	chr1:192080668-192081669	0.0133251	2.57416	0.0483339	Traf5	10890	Intron (ENSMUST00000085573.11/22033, intron 1 of 11)
888	chr1:192089440-192090441	3.25263e-05	1.31895	0.000965096	Traf5	2118	Promoter (2-3kb)
889	chr1:192698833-192699834	0.000162764	4.79155	0.00257909	Hhat	-11127	Intron (ENSMUST00000128619.7/226861, intron 7 of 11)
890	chr1:192752917-192753918	0.000842959	1.54527	0.00749337	Hhat	-15637	Intron (ENSMUST00000128619.7/226861, intron 2 of 11)
891	chr1:192762618-192763619	0.00515475	1.30394	0.0251515	Hhat	7373	Intron (ENSMUST00000128619.7/226861, intron 1 of 11)
892	chr1:192834224-192835225	0.000132898	4.03544	0.00226946	A730013G03Rik	0	Promoter (<=1kb)
893	chr1:192840837-192841838	0.0019519	2.55225	0.0130978	1700065J18Rik	0	Promoter (<=1kb)
894	chr1:192842029-192843030	1.71739e-05	2.24764	0.000650833	1700065J18Rik	358	Promoter (<=1kb)
895	chr1:193230613-193231614	0.0138558	1.03372	0.0496169	Hsd11b1	8796	Intron (ENSMUST00000194677.5/16780, intron 1 of 26)
896	chr1:193233859-193234860	0.00168262	2.86615	0.0118602	Hsd11b1	5550	Intron (ENSMUST00000194677.5/16780, intron 1 of 26)
897	chr1:193250986-193251987	3.44783e-05	5.53947	0.000997717	Hsd11b1	-7425	Intron (ENSMUST00000194677.5/16780, intron 1 of 26)
898	chr1:195174295-195175296	0.00216515	2.93954	0.0140298	Cr2	1314	Promoter (1-2kb)
899	chr1:195176253-195177254	1.15972e-06	2.68705	0.000145707	Cr2	0	Promoter (<=1kb)
900	chr1:195184447-195185448	6.56657e-05	2.39547	0.00146796	Cr2	-7731	Distal Intergenic
901	chr1:195201371-195202372	0.000214381	5.62346	0.00307503	Cr2	-24655	Distal Intergenic
902	chr1:195210887-195211888	0.00944966	2.65451	0.0381336	Cr2	-34171	Distal Intergenic
903	chr1:195232311-195233312	0.00148113	2.51085	0.010897	Cr2	-55595	Distal Intergenic
904	chr1:195308589-195309590	0.000574885	4.19255	0.00581502	Cr2	-131873	Distal Intergenic
905	chr10:3633950-3634951	0.00440309	2.57245	0.0226209	Iyd	93662	Distal Intergenic
906	chr10:3644835-3645836	0.000131696	5.38683	0.00225715	Plekhg1	-94528	Distal Intergenic
907	chr10:3643831-3644832	0.00717887	6.80421	0.0315774	Plekhg1	-95532	Distal Intergenic
908	chr10:4241911-4242912	0.00508695	1.9253	0.0249227	Akap12	-23468	Distal Intergenic
909	chr10:4243258-4244259	0.00636819	1.14667	0.0290919	Akap12	-22121	Distal Intergenic
910	chr10:4260849-4261850	0.000707172	2.11192	0.00667216	Akap12	-4530	Distal Intergenic
911	chr10:4266204-4267205	0.000285699	1.68776	0.00371526	Akap12	0	Promoter (<=1kb)
912	chr10:4333950-4334951	0.00104072	1.04264	0.00861013	Akap12	-11890	Intron (ENSMUST00000045730.6/83397, intron 2 of 3)
913	chr10:4341109-4342110	0.00171987	1.43385	0.0120449	Akap12	-4731	Intron (ENSMUST00000045730.6/83397, intron 2 of 3)
914	chr10:4457221-4458222	0.00206573	2.65079	0.0136007	Armt1	22640	Distal Intergenic
915	chr10:4786673-4787674	0.000245134	2.61	0.00336197	Esr1	74022	Intron (ENSMUST00000149195.7/13982, intron 5 of 7)
916	chr10:5527286-5528287	0.0134535	2.97513	0.0486232	Syne1	22391	Intron (ENSMUST00000215295.1/64009, intron 2 of 145)
917	chr10:6903640-6904641	0.0014409	2.19252	0.0106996	Ipcef1	75070	Intron (ENSMUST00000147171.7/18390, intron 4 of 5)
918	chr10:7049562-7050563	0.000799709	1.97702	0.00722921	Ipcef1	1915	Promoter (1-2kb)
919	chr10:7152600-7153601	0.0054951	5.34473	0.0262618	Cnksr3	-17094	Exon (ENSMUST00000015346.11/215748, exon 4 of 13)
920	chr10:7158247-7159248	0.00200449	1.97278	0.0133231	Cnksr3	-22741	Intron (ENSMUST00000015346.11/215748, intron 2 of 12)
921	chr10:7232507-7233508	4.26411e-05	2.68484	0.00113389	Cnksr3	-20270	Distal Intergenic
922	chr10:7847066-7848067	4.53536e-10	3.71504	4.89402e-06	Mir5104	10685	Intron (ENSMUST00000039484.5/237256, intron 2 of 5)
923	chr10:7851575-7852576	0.00654769	1.20295	0.0296455	Mir5104	15194	Intron (ENSMUST00000039484.5/237256, intron 2 of 5)
924	chr10:7923088-7924089	0.00937292	2.40249	0.0379165	Tab2	171	Promoter (<=1kb)
925	chr10:7936263-7937264	0.0100909	1.21743	0.0399136	Tab2	-12003	Intron (ENSMUST00000146444.7/68652, intron 1 of 6)
926	chr10:8849137-8850138	0.00161291	2.00343	0.0115335	Sash1	35914	Intron (ENSMUST00000015449.5/70097, intron 2 of 19)
927	chr10:8940927-8941928	0.0077285	5.34167	0.033248	Sash1	-54857	Exon (ENSMUST00000215873.1/ENSMUST00000215873.1, exon 3 of 4)
928	chr10:8952620-8953621	1.45667e-06	2.14669	0.000165092	Sash1	-66550	Intron (ENSMUST00000213841.1/ENSMUST00000213841.1, intron 1 of 1)
929	chr10:8953700-8954701	1.02401e-06	2.21201	0.000139321	Sash1	-67630	Intron (ENSMUST00000213841.1/ENSMUST00000213841.1, intron 1 of 1)
930	chr10:8955663-8956664	0.000196114	2.85601	0.00290452	Sash1	-69593	Intron (ENSMUST00000213841.1/ENSMUST00000213841.1, intron 1 of 1)
931	chr10:12781762-12782763	0.0012742	3.95108	0.00985463	Utrn	30811	Intron (ENSMUST00000076817.4/22288, intron 1 of 73)
932	chr10:12866540-12867541	0.00154179	1.00365	0.0111997	Utrn	630	Promoter (<=1kb)
933	chr10:12903450-12904451	0.0019847	1.75237	0.0132413	B230208H11Rik	18639	Distal Intergenic
934	chr10:13103524-13104525	0.00405922	1.29672	0.0214014	Plagl1	-8940	Intron (ENSMUST00000193426.5/22634, intron 3 of 7)
935	chr10:13183860-13184861	0.00626955	1.65735	0.0287728	Zc2hc1b	-5837	Intron (ENSMUST00000019950.5/353258, intron 4 of 10)
936	chr10:13198866-13199867	0.000530458	2.38584	0.00551345	Ltv1	-5698	Distal Intergenic
937	chr10:13946193-13947194	1.80572e-05	2.57773	0.000672241	Hivep2	-18881	Distal Intergenic
938	chr10:13987045-13988046	2.25934e-05	2.20613	0.000770314	Hivep2	20021	Intron (ENSMUST00000187083.6/15273, intron 1 of 12)
939	chr10:14011709-14012710	0.00824362	2.87822	0.0347386	Hivep2	44685	Intron (ENSMUST00000187083.6/15273, intron 2 of 12)
940	chr10:14018374-14019375	0.000734557	2.32274	0.00683374	Hivep2	51350	Intron (ENSMUST00000187083.6/15273, intron 2 of 12)
941	chr10:14034582-14035583	2.24285e-05	3.67017	0.00076686	Hivep2	67558	Intron (ENSMUST00000187083.6/15273, intron 2 of 12)
942	chr10:14054902-14055903	0.00305334	1.79541	0.0176728	Hivep2	87878	Intron (ENSMUST00000187083.6/15273, intron 2 of 12)
943	chr10:14061721-14062722	0.00584119	4.50154	0.0273984	Hivep2	94697	Intron (ENSMUST00000187083.6/15273, intron 2 of 12)
944	chr10:14292595-14293596	0.000792245	3.09709	0.00718098	Adgrg6	251399	Distal Intergenic
945	chr10:16498241-16499242	0.000607174	5.69102	0.00602916	Gm20125	463938	Distal Intergenic
946	chr10:16751231-16752232	0.00988809	1.6794	0.0393278	Gm20125	210948	Distal Intergenic
947	chr10:16866576-16867577	0.0109168	1.82281	0.0421189	Gm20125	95603	Distal Intergenic
948	chr10:16996495-16997496	3.19633e-05	1.51406	0.000956755	Gm20125	-176	Promoter (<=1kb)
949	chr10:17178299-17179300	0.00794329	5.59766	0.0338565	Gm20125	-82492	Distal Intergenic
950	chr10:17415806-17416807	2.5486e-06	3.23825	0.000219656	Cited2	-306411	Distal Intergenic
951	chr10:17417886-17418887	0.0022485	1.22775	0.0144038	Cited2	-304331	Distal Intergenic
952	chr10:17484655-17485656	0.0139757	1.11803	0.0498937	Cited2	-237562	Distal Intergenic
953	chr10:17521850-17522851	2.10018e-05	1.96744	0.000736516	Cited2	-200367	Exon (ENSMUST00000220318.1/ENSMUST00000220318.1, exon 2 of 2)
954	chr10:17559696-17560697	0.00451042	1.65462	0.0229852	Cited2	-162521	Distal Intergenic
955	chr10:17588874-17589875	7.65066e-07	4.17341	0.000121013	Cited2	-133343	Intron (ENSMUST00000219966.1/ENSMUST00000219966.1, intron 1 of 2)
956	chr10:17617738-17618739	0.000456903	2.55939	0.00500893	Cited2	-104479	Intron (ENSMUST00000219966.1/ENSMUST00000219966.1, intron 1 of 2)
957	chr10:17669092-17670093	2.32016e-05	2.27305	0.000783856	Cited2	-53125	Distal Intergenic
958	chr10:17683525-17684526	0.00482028	2.07956	0.0240374	Cited2	-38692	Distal Intergenic
959	chr10:17950523-17951524	4.91338e-05	2.40902	0.0012353	Heca	-2456	Promoter (2-3kb)
960	chr10:18879424-18880425	0.000540698	2.74637	0.00557905	Perp	34404	Exon (ENSMUST00000214387.1/ENSMUST00000214387.1, exon 3 of 3)
961	chr10:18987490-18988491	0.00146512	1.60256	0.0108212	Tnfaip3	20354	Distal Intergenic
962	chr10:18990258-18991259	4.86729e-05	3.01629	0.0012283	Tnfaip3	17586	Distal Intergenic
963	chr10:18995199-18996200	0.000713302	2.69989	0.00670479	Tnfaip3	12645	Distal Intergenic
964	chr10:19033339-19034340	0.00474743	1.1493	0.0237697	Tnfaip3	-17682	Distal Intergenic
965	chr10:19119357-19120358	0.00872468	1.95036	0.0361074	Gm20139	-21393	Distal Intergenic
966	chr10:19640989-19641990	0.000971056	4.3286	0.00823262	Il22ra2	18991	Distal Intergenic
967	chr10:19657181-19658182	0.000110209	3.83438	0.00201875	Il22ra2	35183	Intron (ENSMUST00000052806.7/ENSMUST00000052806.7, intron 1 of 3)
968	chr10:19658192-19659193	0.0040943	1.56289	0.0215159	Il22ra2	36194	Intron (ENSMUST00000052806.7/ENSMUST00000052806.7, intron 1 of 3)
969	chr10:19659659-19660660	0.000370716	2.03955	0.00438535	Il22ra2	37661	Exon (ENSMUST00000052806.7/ENSMUST00000052806.7, exon 3 of 4)
970	chr10:19668685-19669686	0.000664139	2.41703	0.00639824	Il20ra	-42884	Distal Intergenic
971	chr10:19852439-19853440	0.00020257	2.80723	0.00296312	Slc35d3	-980	Promoter (<=1kb)
972	chr10:19913521-19914522	7.11086e-05	3.16979	0.00154701	Pex7	-5832	Distal Intergenic
973	chr10:19953067-19954068	0.0115734	2.17215	0.043826	Map3k5	2012	Promoter (2-3kb)
974	chr10:19955598-19956599	0.00827379	2.13088	0.0348304	Map3k5	4543	Intron (ENSMUST00000095806.9/26408, intron 1 of 29)
975	chr10:19957517-19958518	0.00699964	1.35172	0.0310348	Map3k5	6462	Intron (ENSMUST00000095806.9/26408, intron 1 of 29)
976	chr10:19977276-19978277	0.00294814	2.38882	0.0172708	Map3k5	26221	Intron (ENSMUST00000095806.9/26408, intron 1 of 29)
977	chr10:19991543-19992544	0.000693972	1.26878	0.00658736	Map3k5	40488	Intron (ENSMUST00000095806.9/26408, intron 1 of 29)
978	chr10:19999452-20000453	0.00030689	1.77296	0.00389498	Map3k5	48397	Intron (ENSMUST00000095806.9/26408, intron 1 of 29)
979	chr10:20002708-20003709	0.000662267	1.79561	0.00638929	Map3k5	51653	Intron (ENSMUST00000095806.9/26408, intron 2 of 29)
980	chr10:20025430-20026431	0.0114487	1.90529	0.0435202	Map3k5	-73094	Exon (ENSMUST00000095806.9/26408, exon 6 of 30)
981	chr10:20036498-20037499	0.000625699	2.40013	0.00615927	Map3k5	-62026	Intron (ENSMUST00000095806.9/26408, intron 7 of 29)
982	chr10:20060158-20061159	0.000609702	1.28236	0.00604814	Map3k5	-38366	Intron (ENSMUST00000095806.9/26408, intron 10 of 29)
983	chr10:20058606-20059607	0.00339183	2.10634	0.0189493	Map3k5	-39918	Exon (ENSMUST00000095806.9/26408, exon 10 of 30)
984	chr10:20395456-20396457	0.00535732	1.91208	0.0258114	Mtfr2	47449	Distal Intergenic
985	chr10:20454413-20455414	0.000965185	1.95397	0.00820024	Pde7b	92914	Intron (ENSMUST00000020165.13/29863, intron 3 of 12)
986	chr10:20481829-20482830	0.00124611	3.98394	0.00972032	Pde7b	65498	Intron (ENSMUST00000020165.13/29863, intron 2 of 12)
987	chr10:20517444-20518445	0.000278756	3.35976	0.00365536	Pde7b	29883	Exon (ENSMUST00000097355.3/ENSMUST00000097355.3, exon 1 of 2)
988	chr10:20736843-20737844	0.000712571	2.16501	0.00670142	Pde7b	-11765	Distal Intergenic
989	chr10:20769151-20770152	0.00136753	2.09791	0.0103281	Pde7b	-44073	Intron (ENSMUST00000213510.1/ENSMUST00000213510.1, intron 3 of 4)
990	chr10:20771819-20772820	0.000388035	2.3374	0.00451472	Pde7b	-46741	Intron (ENSMUST00000213510.1/ENSMUST00000213510.1, intron 3 of 4)
991	chr10:20834841-20835842	0.000679982	1.54126	0.00650031	Pde7b	-109763	Distal Intergenic
992	chr10:21083034-21084035	0.00302999	2.65161	0.0175888	Ahi1	13189	Distal Intergenic
993	chr10:21112372-21113373	4.95296e-05	6.90902	0.00124175	Ahi1	42527	Distal Intergenic
994	chr10:21133672-21134673	0.00803433	2.54752	0.0341165	Myb	21972	Intron (ENSMUST00000188495.7/17863, intron 15 of 15)
995	chr10:21151037-21152038	0.000848573	3.24645	0.00752406	Myb	4607	Intron (ENSMUST00000180680.1/ENSMUST00000180680.1, intron 2 of 2)
996	chr10:21192135-21193136	0.00179288	1.55665	0.0123687	Gm33619	5188	Distal Intergenic
997	chr10:21395086-21396087	0.00310717	2.0893	0.0178801	Aldh8a1	17739	3' UTR
998	chr10:21447864-21448865	0.00675801	2.13319	0.0303043	Aldh8a1	70517	Distal Intergenic
999	chr10:21468119-21469120	0.000168315	4.06082	0.0026357	Aldh8a1	90772	Distal Intergenic
1000	chr10:21576407-21577408	0.00378571	3.4192	0.020397	1700020N01Rik	-15737	Distal Intergenic
1001	chr10:21773217-21774218	0.00698841	1.31239	0.031	Gm5420	82372	Distal Intergenic
1002	chr10:22270498-22271499	0.00589709	1.9686	0.0275891	H60b	-1847	Promoter (1-2kb)
1003	chr10:22292991-22293992	0.00709038	1.57257	0.0313018	C920009B18Rik	-12710	Intron (ENSMUST00000178026.1/19370, intron 5 of 5)
1004	chr10:24158673-24159674	0.00210936	2.56257	0.0137841	Stx7	6226	Intron (ENSMUST00000020174.6/53331, intron 2 of 9)
1005	chr10:24160074-24161075	0.0045549	1.46435	0.0231331	Stx7	7627	Intron (ENSMUST00000020174.6/53331, intron 2 of 9)
1006	chr10:24164181-24165182	0.000135675	2.03043	0.00229694	Stx7	11734	Intron (ENSMUST00000020174.6/53331, intron 2 of 9)
1007	chr10:24234954-24235955	0.00359358	2.40367	0.0196701	Moxd1	11409	Intron (ENSMUST00000095784.2/59012, intron 1 of 11)
1008	chr10:24762967-24763968	0.00702234	3.42615	0.0310994	Enpp3	21037	Distal Intergenic
1009	chr10:24837653-24838654	0.0112887	2.48821	0.0431028	Enpp3	-1428	Promoter (1-2kb)
1010	chr10:25160351-25161352	0.000925635	7.25211	0.00798301	Akap7	38806	Distal Intergenic
1011	chr10:25366395-25367396	0.00047491	1.84022	0.00513105	Epb41l2	6539	Intron (ENSMUST00000053748.15/13822, intron 1 of 19)
1012	chr10:25395298-25396299	0.00450751	4.24775	0.0229758	Epb41l2	-2360	Promoter (2-3kb)
1013	chr10:25443311-25444312	0.00032692	3.53001	0.00405123	Epb41l2	1700	Promoter (1-2kb)
1014	chr10:25446816-25447817	0.00694003	1.95783	0.0308526	Epb41l2	5205	Intron (ENSMUST00000053748.15/13822, intron 3 of 19)
1015	chr10:28218127-28219128	0.00944275	1.35343	0.0381115	Ptprk	143117	Intron (ENSMUST00000166468.1/19272, intron 2 of 31)
1016	chr10:30778313-30779314	3.92167e-05	2.76455	0.00107464	Ncoa7	-6372	Intron (ENSMUST00000068567.4/211329, intron 1 of 15)
1017	chr10:33187129-33188130	0.00179946	2.93408	0.0123948	Trdn	-7838	Intron (ENSMUST00000219982.1/76757, intron 7 of 7)
1018	chr10:34094948-34095949	0.0113477	2.23518	0.0432486	Calhm5	570	Promoter (<=1kb)
1019	chr10:34185220-34186221	0.00122816	2.42961	0.00962231	Dse	-8975	Intron (ENSMUST00000048010.8/212898, intron 1 of 5)
1020	chr10:34193444-34194445	0.00908182	1.66304	0.0371047	Dse	12632	Intron (ENSMUST00000048010.8/212898, intron 1 of 5)
1021	chr10:35743953-35744954	0.00293348	2.59981	0.0172101	Hs3st5	-761860	Distal Intergenic
1022	chr10:36010743-36011744	0.00987536	2.45979	0.0392946	Hs3st5	-495070	Distal Intergenic
1023	chr10:37011650-37012651	0.00855398	1.82896	0.0356129	Hdac2	13478	Distal Intergenic
1024	chr10:37189760-37190761	0.00033409	1.82777	0.00410791	Marcks	-50840	Distal Intergenic
1025	chr10:37249181-37250182	4.63229e-05	2.55822	0.00119413	Marcks	-110261	Distal Intergenic
1026	chr10:37272975-37273976	0.0107065	4.65096	0.0415354	Marcks	-134055	Distal Intergenic
1027	chr10:37289662-37290663	1.3033e-05	3.68755	0.000550221	Marcks	-150742	Distal Intergenic
1028	chr10:37320871-37321872	0.000220428	2.05126	0.00313262	Marcks	-181951	Distal Intergenic
1029	chr10:37322023-37323024	9.10927e-07	2.6748	0.000132532	Marcks	-183103	Distal Intergenic
1030	chr10:37323385-37324386	0.00504614	1.07228	0.0247948	Marcks	-184465	Distal Intergenic
1031	chr10:37329634-37330635	6.92784e-05	4.46652	0.00151852	Marcks	-190714	Distal Intergenic
1032	chr10:37337823-37338824	1.00854e-05	2.01311	0.000475446	Marcks	-198903	Exon (ENSMUST00000181602.1/ENSMUST00000181602.1, exon 2 of 3)
1033	chr10:37397026-37398027	0.0035973	3.35441	0.0196854	Marcks	-258106	Distal Intergenic
1034	chr10:37561398-37562399	9.36848e-05	4.07403	0.00182347	Marcks	-422478	Distal Intergenic
1035	chr10:37563328-37564329	3.83169e-05	4.81232	0.00106236	Marcks	-424408	Distal Intergenic
1036	chr10:37580244-37581245	0.00471388	2.25786	0.0236621	Marcks	-441324	Distal Intergenic
1037	chr10:37690700-37691701	0.000519508	5.25524	0.00544577	4930591E09Rik	-484079	Distal Intergenic
1038	chr10:38623120-38624121	0.00301138	3.28841	0.0175138	Rfpl4b	197658	Distal Intergenic
1039	chr10:39266043-39267044	0.000305161	1.9329	0.00388115	Fyn	-101811	Distal Intergenic
1040	chr10:39412888-39413889	5.68336e-06	2.20985	0.00034174	Fyn	-6120	Intron (ENSMUST00000148152.7/14360, intron 2 of 4)
1041	chr10:39411835-39412836	0.00823371	1.08912	0.0347118	Fyn	-7173	Intron (ENSMUST00000148152.7/14360, intron 2 of 4)
1042	chr10:39492749-39493750	0.000249372	1.51883	0.00339849	Fyn	-17989	Intron (ENSMUST00000148152.7/14360, intron 3 of 4)
1043	chr10:39686435-39687436	7.93238e-05	5.62086	0.0016534	Traf3ip2	35880	Intron (ENSMUST00000129191.7/327744, intron 1 of 3)
1044	chr10:40443077-40444078	0.00817519	3.43372	0.0345501	Cdk19	93551	Intron (ENSMUST00000216736.1/78334, intron 4 of 11)
1045	chr10:41385532-41386533	7.86387e-05	2.38531	0.00164612	Zbtb24	-63850	Intron (ENSMUST00000173494.3/633979, intron 23 of 39)
1046	chr10:41544488-41545489	0.00468992	2.35802	0.023589	Ccdc162	7360	Intron (ENSMUST00000159978.1/75973, intron 3 of 5)
1047	chr10:41572865-41573866	0.0102516	1.04332	0.0403334	5730435O14Rik	-1698	Promoter (1-2kb)
1048	chr10:41579628-41580629	2.0328e-05	2.36333	0.00072204	Ccdc162	-421	Promoter (<=1kb)
1049	chr10:41893341-41894342	0.000538109	2.07864	0.0055635	Sesn1	-4031	Exon (ENSMUST00000099931.10/140742, exon 2 of 10)
1050	chr10:41962458-41963459	4.37779e-07	3.16533	9.12811e-05	Armc2	12663	Intron (ENSMUST00000160262.8/213402, intron 10 of 17)
1051	chr10:42436551-42437552	4.4841e-06	2.30149	0.000301266	Afg1l	-11243	Intron (ENSMUST00000151747.7/215951, intron 1 of 10)
1052	chr10:42825605-42826606	0.00220005	2.70477	0.0141826	Sec63	7677	Intron (ENSMUST00000019937.4/140740, intron 19 of 20)
1053	chr10:43411360-43412361	0.00141463	3.02151	0.0105699	Pdss2	17439	Intron (ENSMUST00000095725.10/71365, intron 6 of 7)
1054	chr10:43417092-43418093	0.000952805	3.4036	0.00812705	Pdss2	23171	Intron (ENSMUST00000095725.10/71365, intron 7 of 7)
1055	chr10:43503979-43504980	0.00263942	1.56033	0.0160344	Bend3	10814	Intron (ENSMUST00000167488.8/331623, intron 3 of 3)
1056	chr10:43557479-43558480	4.09627e-06	4.5101	0.000285661	Mtres1	-16485	Distal Intergenic
1057	chr10:43574647-43575648	0.00143954	1.90666	0.0106945	Cd24a	-3521	Distal Intergenic
1058	chr10:43578648-43579649	3.78392e-05	1.97784	0.00105624	Cd24a	0	Promoter (<=1kb)
1059	chr10:43577398-43578399	0.000864659	1.35156	0.00762721	Cd24a	-770	Promoter (<=1kb)
1060	chr10:43588322-43589323	0.000128525	1.66334	0.00222579	F930017D23Rik	-4074	Distal Intergenic
1061	chr10:43695173-43696174	0.000603542	4.56343	0.00600581	1700027J07Rik	-49635	Intron (ENSMUST00000215599.1/414125, intron 3 of 4)
1062	chr10:43705744-43706745	0.000873322	1.7349	0.00767664	1700027J07Rik	-39064	Exon (ENSMUST00000215599.1/414125, exon 4 of 5)
1063	chr10:43707524-43708525	0.000537059	2.02936	0.00555798	1700027J07Rik	-37284	Exon (ENSMUST00000213342.1/414125, exon 5 of 5)
1064	chr10:43710545-43711546	0.00673294	2.11106	0.030226	1700027J07Rik	-34263	Distal Intergenic
1065	chr10:43728891-43729892	0.00401445	1.74072	0.021239	1700027J07Rik	-15917	Distal Intergenic
1066	chr10:43742243-43743244	0.00180258	1.93987	0.0124033	1700027J07Rik	-2565	Promoter (2-3kb)
1067	chr10:43745544-43746545	3.72822e-05	4.45406	0.00104794	1700027J07Rik	0	Promoter (<=1kb)
1068	chr10:43747977-43748978	7.68898e-05	7.57189	0.00162115	1700027J07Rik	1819	Promoter (1-2kb)
1069	chr10:43750565-43751566	0.00333632	3.1384	0.0187438	1700027J07Rik	4407	Intron (ENSMUST00000213330.1/69443, intron 1 of 1)
1070	chr10:43751706-43752707	0.000261593	3.30549	0.00350226	1700027J07Rik	5548	Exon (ENSMUST00000217501.1/69443, exon 3 of 3)
1071	chr10:43761688-43762689	0.00548537	2.66614	0.0262318	1700027J07Rik	15530	Intron (ENSMUST00000215747.1/69443, intron 1 of 3)
1072	chr10:43793614-43794615	0.000732132	6.87165	0.00681941	4933404K13Rik	-29585	Distal Intergenic
1073	chr10:43808355-43809356	0.00195538	2.04008	0.0131098	4933404K13Rik	-14844	Distal Intergenic
1074	chr10:43814944-43815945	8.80425e-06	3.34743	0.000438987	4933404K13Rik	-8255	Distal Intergenic
1075	chr10:43818317-43819318	2.89639e-05	2.83797	0.000901223	4933404K13Rik	-4882	Distal Intergenic
1076	chr10:43823725-43824726	8.40468e-05	4.71015	0.00170958	4933404K13Rik	0	Promoter (<=1kb)
1077	chr10:43826959-43827960	6.98229e-06	3.81151	0.000385196	4933404K13Rik	379	Promoter (<=1kb)
1078	chr10:43832662-43833663	7.29838e-06	4.08908	0.000397696	4933404K13Rik	6082	Exon (ENSMUST00000216740.1/71018, exon 2 of 2)
1079	chr10:43861986-43862987	0.000968027	1.13015	0.00821468	Qrsl1	14117	Distal Intergenic
1080	chr10:43871107-43872108	0.00669385	1.47811	0.0301187	Qrsl1	4996	Distal Intergenic
1081	chr10:43874014-43875015	0.00746312	2.36015	0.0324534	Qrsl1	2089	Promoter (2-3kb)
1082	chr10:43875401-43876402	4.96249e-05	3.79959	0.00124331	Qrsl1	702	Promoter (<=1kb)
1083	chr10:43897907-43898908	0.000483968	2.72852	0.00519849	Qrsl1	-2366	Promoter (2-3kb)
1084	chr10:43918665-43919666	0.000113468	1.78627	0.0020568	Rtn4ip1	-1369	Promoter (1-2kb)
1085	chr10:44339009-44340010	0.000449057	2.45622	0.00496229	Mir1929	-19666	Intron (ENSMUST00000039286.4/11793, intron 6 of 7)
1086	chr10:44340625-44341626	0.00112367	3.38525	0.00905997	Mir1929	-18050	Intron (ENSMUST00000039286.4/11793, intron 6 of 7)
1087	chr10:44347084-44348085	0.000615014	4.69678	0.00608517	Mir1929	-11591	Intron (ENSMUST00000039286.4/11793, intron 7 of 7)
1088	chr10:44499773-44500774	0.0109618	4.0099	0.0422194	Prdm1	27727	Intron (ENSMUST00000167340.1/12142, intron 1 of 3)
1089	chr10:44538746-44539747	0.00877662	1.10212	0.0362403	Prdm1	-10245	Distal Intergenic
1090	chr10:44595646-44596647	0.0007073	3.47783	0.00667235	Prdm1	-67145	Distal Intergenic
1091	chr10:44611098-44612099	0.000166648	3.63511	0.00261838	Prdm1	-82597	Intron (ENSMUST00000217008.1/ENSMUST00000217008.1, intron 2 of 3)
1092	chr10:44631275-44632276	7.65269e-06	2.342	0.000407192	Prdm1	-102774	Intron (ENSMUST00000217008.1/ENSMUST00000217008.1, intron 2 of 3)
1093	chr10:44630176-44631177	0.00207925	2.03319	0.0136585	Prdm1	-101675	Intron (ENSMUST00000217008.1/ENSMUST00000217008.1, intron 2 of 3)
1094	chr10:44635779-44636780	0.000182589	2.50124	0.00277058	Prdm1	-107278	Intron (ENSMUST00000217008.1/ENSMUST00000217008.1, intron 2 of 3)
1095	chr10:44638335-44639336	2.97782e-05	2.31456	0.000916777	Prdm1	-109834	Intron (ENSMUST00000217008.1/ENSMUST00000217008.1, intron 2 of 3)
1096	chr10:44641334-44642335	0.00370436	3.23297	0.0200889	Prdm1	-112833	Intron (ENSMUST00000217008.1/ENSMUST00000217008.1, intron 2 of 3)
1097	chr10:44723548-44724549	0.0126495	1.46088	0.0466372	Prdm1	-195047	Distal Intergenic
1098	chr10:44730416-44731417	0.00776114	1.64925	0.0333449	Prdm1	-201915	Exon (ENSMUST00000217315.1/ENSMUST00000217315.1, exon 1 of 2)
1099	chr10:44761042-44762043	0.012368	2.07011	0.0459177	Prdm1	-232541	Intron (ENSMUST00000217315.1/ENSMUST00000217315.1, intron 1 of 1)
1100	chr10:45048335-45049336	0.00428113	1.22964	0.022194	Prep	-17867	Distal Intergenic
1101	chr10:45091919-45092920	0.00794864	3.28343	0.0338646	Prep	24716	Exon (ENSMUST00000099858.3/19072, exon 4 of 15)
1102	chr10:45098456-45099457	0.000733684	3.20421	0.00682798	Prep	31253	Intron (ENSMUST00000099858.3/19072, intron 6 of 14)
1103	chr10:45100501-45101502	5.31346e-06	4.95633	0.000329537	Prep	33298	Intron (ENSMUST00000099858.3/19072, intron 6 of 14)
1104	chr10:45104414-45105415	6.8006e-06	3.15459	0.00037914	Prep	37211	Intron (ENSMUST00000099858.3/19072, intron 6 of 14)
1105	chr10:45102924-45103925	0.000542249	2.93949	0.00558985	Prep	35721	Intron (ENSMUST00000099858.3/19072, intron 6 of 14)
1106	chr10:45106253-45107254	0.00117208	3.46801	0.00932147	Prep	39050	Intron (ENSMUST00000099858.3/19072, intron 6 of 14)
1107	chr10:45128850-45129851	6.8735e-05	3.34086	0.00151214	Popdc3	-48247	Intron (ENSMUST00000099858.3/19072, intron 10 of 14)
1108	chr10:45799859-45800860	0.00354875	2.89339	0.0195088	D030045P18Rik	-6844	Distal Intergenic
1109	chr10:45820932-45821933	0.000755121	2.07145	0.00695431	D030045P18Rik	-6785	Intron (ENSMUST00000213245.1/320363, intron 1 of 2)
1110	chr10:45823305-45824306	0.000816956	3.15819	0.0073329	D030045P18Rik	-4412	Intron (ENSMUST00000213245.1/320363, intron 1 of 2)
1111	chr10:47594759-47595760	0.00251477	1.66953	0.0154959	Grik2	1508171	Distal Intergenic
1112	chr10:50868102-50869103	0.00815945	2.34186	0.0345039	Sim1	-26548	Distal Intergenic
1113	chr10:50897899-50898900	0.0114825	2.4094	0.0435796	Sim1	2248	Promoter (2-3kb)
1114	chr10:50902967-50903968	0.000768386	2.34954	0.00704102	Sim1	7316	Intron (ENSMUST00000020071.3/20464, intron 1 of 10)
1115	chr10:51011040-51012041	0.00644995	2.65506	0.02933	Sim1	115389	Distal Intergenic
1116	chr10:51453650-51454651	0.000902674	1.05631	0.00784773	Lilrb4a	-25961	Distal Intergenic
1117	chr10:52233468-52234469	0.000170145	2.07042	0.00265199	Dcbld1	0	Promoter (<=1kb)
1118	chr10:52330717-52331718	0.00190702	2.29461	0.0128977	Gopc	17410	Distal Intergenic
1119	chr10:52373552-52374553	0.000133912	4.47357	0.00227921	Gopc	7165	Intron (ENSMUST00000105475.8/94221, intron 1 of 7)
1120	chr10:52376109-52377110	0.00292833	2.89432	0.0171898	Gopc	4608	Intron (ENSMUST00000105475.8/94221, intron 1 of 7)
1121	chr10:53525310-53526311	1.78081e-05	1.587	0.00066677	Gm20597	-6321	Distal Intergenic
1122	chr10:53880979-53881980	0.0122854	2.26055	0.0457056	Man1a	95135	Distal Intergenic
1123	chr10:53913598-53914599	0.000348856	2.47431	0.00422306	Man1a	62516	Intron (ENSMUST00000003843.15/17155, intron 11 of 12)
1124	chr10:53977476-53978477	0.00522629	1.78123	0.0253738	Man1a	-361	Promoter (<=1kb)
1125	chr10:53984691-53985692	0.000750047	3.9567	0.00692765	Man1a	-7576	Intron (ENSMUST00000003843.15/17155, intron 5 of 12)
1126	chr10:54005518-54006519	1.83523e-06	2.61513	0.000186826	Man1a	-28403	Exon (ENSMUST00000105469.1/17155, exon 6 of 6)
1127	chr10:54008891-54009892	0.00564672	1.78762	0.0267636	Man1a	-31776	Intron (ENSMUST00000003843.15/17155, intron 5 of 12)
1128	chr10:54017782-54018783	0.00297591	2.24655	0.0173771	Man1a	-40667	Intron (ENSMUST00000003843.15/17155, intron 4 of 12)
1129	chr10:54054240-54055241	0.00265771	1.65946	0.0161081	Man1a	20468	Intron (ENSMUST00000003843.15/17155, intron 2 of 12)
1130	chr10:54059565-54060566	0.00469942	2.00475	0.0236181	Man1a	15143	Intron (ENSMUST00000003843.15/17155, intron 2 of 12)
1131	chr10:54118946-54119947	1.24041e-06	1.59741	0.000151072	Man1a	-42337	Distal Intergenic
1132	chr10:54121414-54122415	0.000411319	2.41954	0.00468143	Man1a	-44805	Distal Intergenic
1133	chr10:56338793-56339794	0.0122226	4.0541	0.04553	Gja1	-37536	Distal Intergenic
1134	chr10:57039822-57040823	5.99291e-05	5.25033	0.00138535	4930467K11Rik	445528	Distal Intergenic
1135	chr10:57583628-57584629	0.000769871	3.34221	0.00704924	Pkib	-47352	Distal Intergenic
1136	chr10:57594741-57595742	0.00134566	3.94939	0.0102263	Pkib	-36239	Distal Intergenic
1137	chr10:57602646-57603647	2.61492e-07	3.15718	7.14355e-05	Pkib	-28334	Distal Intergenic
1138	chr10:57601608-57602609	0.011686	1.58716	0.0441131	Pkib	-29372	Exon (ENSMUST00000177147.1/ENSMUST00000177147.1, exon 1 of 1)
1139	chr10:57631508-57632509	0.000571419	2.06365	0.00579082	Pkib	0	Promoter (<=1kb)
1140	chr10:57636640-57637641	0.00312382	2.13491	0.017952	Pkib	-3319	Intron (ENSMUST00000095668.9/18768, intron 1 of 5)
1141	chr10:57664434-57665435	8.17024e-06	7.91282	0.000423971	Pkib	13440	Intron (ENSMUST00000095668.9/18768, intron 2 of 5)
1142	chr10:57666575-57667576	0.012832	2.56708	0.0471083	Pkib	15581	Intron (ENSMUST00000095668.9/18768, intron 2 of 5)
1143	chr10:57687675-57688676	0.00508374	2.43333	0.0249172	Pkib	36681	Intron (ENSMUST00000095668.9/18768, intron 2 of 5)
1144	chr10:57727340-57728341	1.60023e-05	1.68861	0.00062189	Pkib	0	Promoter (<=1kb)
1145	chr10:57754945-57755946	0.00226192	2.09545	0.0144668	Pkib	26964	Distal Intergenic
1146	chr10:57758604-57759605	0.0137032	2.12213	0.0492532	Fabp7	-25276	Distal Intergenic
1147	chr10:57799168-57800169	0.000525779	1.85845	0.00548436	Smpdl3a	4600	Intron (ENSMUST00000151623.7/57319, intron 1 of 2)
1148	chr10:59333141-59334142	0.00210397	1.46516	0.0137622	P4ha1	9773	Intron (ENSMUST00000009789.14/18451, intron 1 of 14)
1149	chr10:59593893-59594894	0.000512157	4.04651	0.005396	Mcu	21761	Intron (ENSMUST00000020312.12/215999, intron 1 of 7)
1150	chr10:59803339-59804340	0.0108531	3.64581	0.0419274	Gm17059	-3085	Intron (ENSMUST00000165563.7/216001, intron 8 of 11)
1151	chr10:59910790-59911791	4.37233e-06	1.19903	0.000296549	Dnajb12	31164	Distal Intergenic
1152	chr10:59968261-59969262	0.0132265	1.49543	0.0480642	Ddit4	-16427	Distal Intergenic
1153	chr10:60135750-60136751	0.0135213	3.30908	0.0487962	Mir6906	8974	Distal Intergenic
1154	chr10:60147789-60148790	0.00681128	1.22358	0.030471	Mir6906	21013	Distal Intergenic
1155	chr10:60159664-60160665	8.56395e-05	4.74325	0.00172603	Chst3	28042	Distal Intergenic
1156	chr10:60162103-60163104	9.88609e-06	3.8459	0.000470199	Chst3	25603	Distal Intergenic
1157	chr10:60161081-60162082	1.27866e-09	4.45835	7.63422e-06	Chst3	26625	Distal Intergenic
1158	chr10:60168092-60169093	2.8414e-06	4.86067	0.000235628	Chst3	19614	Distal Intergenic
1159	chr10:60170426-60171427	0.000174623	2.21524	0.00269422	Chst3	17280	Distal Intergenic
1160	chr10:60189466-60190467	2.9674e-10	4.12004	4.00258e-06	Chst3	-759	Promoter (<=1kb)
1161	chr10:60191408-60192409	0.000887107	1.79792	0.00775737	Chst3	1830	Promoter (1-2kb)
1162	chr10:60193260-60194261	6.18246e-05	2.51534	0.00141643	Chst3	0	Promoter (<=1kb)
1163	chr10:60205622-60206623	9.89186e-06	2.40515	0.000470225	Chst3	-11383	Intron (ENSMUST00000135158.8/53374, intron 1 of 3)
1164	chr10:60216410-60217411	4.76146e-05	4.58299	0.00121265	Chst3	1849	Promoter (1-2kb)
1165	chr10:60218270-60219271	7.09314e-07	2.31052	0.000118245	Chst3	0	Promoter (<=1kb)
1166	chr10:60219642-60220643	1.06117e-05	3.32553	0.000489562	Chst3	-382	Promoter (<=1kb)
1167	chr10:60229946-60230947	1.37492e-05	6.11852	0.000566926	Chst3	-10686	Distal Intergenic
1168	chr10:60228915-60229916	0.00300793	3.46711	0.0174985	Chst3	-9655	Distal Intergenic
1169	chr10:60233702-60234703	9.95429e-06	2.59484	0.000471195	Chst3	-14442	Distal Intergenic
1170	chr10:60260253-60261254	0.000973443	1.97984	0.00824184	Psap	-16373	Distal Intergenic
1171	chr10:60262130-60263131	0.00578922	1.35089	0.0272237	Psap	-14496	Distal Intergenic
1172	chr10:60283916-60284917	0.000279687	1.5344	0.00366297	Psap	0	Promoter (<=1kb)
1173	chr10:60413438-60414439	0.000208356	4.03711	0.00301951	Cdh23	-6985	Exon (ENSMUST00000073242.10/22295, exon 21 of 67)
1174	chr10:60697456-60698457	9.5747e-06	3.66924	0.00046144	Cdh23	-966	Promoter (<=1kb)
1175	chr10:60704831-60705832	0.00249252	2.00915	0.0154151	Cdh23	-8341	Distal Intergenic
1176	chr10:60739329-60740330	0.00523187	1.46694	0.0253975	Slc29a3	12452	Intron (ENSMUST00000117513.7/71279, intron 2 of 5)
1177	chr10:60744559-60745560	2.5453e-06	2.08789	0.000219656	Slc29a3	7222	Intron (ENSMUST00000117513.7/71279, intron 2 of 5)
1178	chr10:60957721-60958722	0.011752	2.40109	0.0442924	Mir466j	-2001	Promoter (2-3kb)
1179	chr10:61168178-61169179	0.0017346	2.21198	0.0121087	Tbata	-2775	Promoter (2-3kb)
1180	chr10:62230806-62231807	0.00187258	2.07625	0.0127399	Tspan15	0	Promoter (<=1kb)
1181	chr10:62512565-62513566	0.000377235	3.00015	0.0044309	Srgn	-4468	Exon (ENSMUST00000162956.1/19073, exon 3 of 4)
1182	chr10:62959264-62960265	0.0113502	3.16609	0.0432538	Dna2	-5416	Exon (ENSMUST00000131422.7/327762, exon 9 of 21)
1183	chr10:62971540-62972541	0.000885709	4.25886	0.00774891	Dna2	5564	3' UTR
1184	chr10:63024656-63025657	0.000844528	1.32125	0.00750361	Pbld2	144	Promoter (<=1kb)
1185	chr10:63122213-63123214	0.00782194	2.45625	0.0335111	Mypn	0	Promoter (<=1kb)
1186	chr10:63153266-63154267	0.0115479	1.07833	0.0437523	Mypn	-30582	Intron (ENSMUST00000095580.2/68802, intron 6 of 19)
1187	chr10:63176153-63177154	0.000367931	1.21273	0.00436581	Mypn	26798	Intron (ENSMUST00000095580.2/68802, intron 2 of 19)
1188	chr10:63223149-63224150	0.00585065	2.25204	0.0274289	Mypn	-19197	Distal Intergenic
1189	chr10:63240475-63241476	0.00576002	1.49852	0.0271344	Herc4	-2334	Promoter (2-3kb)
1190	chr10:64344045-64345046	0.00735083	2.4268	0.0321347	Lrrtm3	-253768	Intron (ENSMUST00000105441.7/216033, intron 9 of 17)
1191	chr10:64984611-64985612	0.0104566	2.50659	0.0408719	Gm28881	134755	Intron (ENSMUST00000105441.7/216033, intron 17 of 17)
1192	chr10:65543796-65544797	0.0065656	2.52881	0.0297019	Gm30853	363442	Distal Intergenic
1193	chr10:66857010-66858011	0.0012766	2.23487	0.00986859	1110002J07Rik	59728	Distal Intergenic
1194	chr10:66932279-66933280	0.000435604	1.88767	0.00486394	1110002J07Rik	-12021	Distal Intergenic
1195	chr10:66955118-66956119	0.00172753	2.44876	0.0120773	1110002J07Rik	-34860	Distal Intergenic
1196	chr10:66998455-66999456	3.60373e-07	3.47207	8.2915e-05	Gm31763	-5564	Distal Intergenic
1197	chr10:67051155-67052156	0.000145922	1.94882	0.00240405	Reep3	-16523	Intron (ENSMUST00000020023.8/28193, intron 2 of 7)
1198	chr10:67311005-67312006	0.004063	1.10981	0.0214119	Nrbf2	-25700	Intron (ENSMUST00000220398.1/ENSMUST00000220398.1, intron 1 of 4)
1199	chr10:67565796-67566797	0.00368398	1.3471	0.0200168	4930563J15Rik	3241	Distal Intergenic
1200	chr10:67596420-67597421	0.00625091	1.92545	0.0287178	4930563J15Rik	-24461	Distal Intergenic
1201	chr10:67598268-67599269	0.0029755	2.10977	0.0173771	4930563J15Rik	-26309	Distal Intergenic
1202	chr10:67623029-67624030	0.000302202	1.57035	0.00385865	4930563J15Rik	-51070	Distal Intergenic
1203	chr10:67632788-67633789	0.000419873	2.51518	0.00474774	4930563J15Rik	-60829	Distal Intergenic
1204	chr10:67634493-67635494	5.12501e-05	4.3293	0.00126888	4930563J15Rik	-62534	Distal Intergenic
1205	chr10:67672015-67673016	9.17615e-05	2.31052	0.00180248	4930563J15Rik	-100056	Distal Intergenic
1206	chr10:67673105-67674106	3.20216e-06	3.65667	0.000252136	4930563J15Rik	-101146	Distal Intergenic
1207	chr10:67679107-67680108	7.54315e-06	4.71723	0.000404645	4930563J15Rik	-107148	Distal Intergenic
1208	chr10:67680805-67681806	0.00266095	1.95826	0.0161214	4930563J15Rik	-108846	Distal Intergenic
1209	chr10:67742527-67743528	0.00364871	2.49263	0.0198822	Zfp365	155479	Distal Intergenic
1210	chr10:67760296-67761297	0.000420878	1.59952	0.00475562	Zfp365	137710	Distal Intergenic
1211	chr10:68063139-68064140	0.0110417	1.30638	0.0424515	Arid5b	72486	Distal Intergenic
1212	chr10:68165031-68166032	2.59894e-05	3.2526	0.000840414	Arid5b	-28405	Intron (ENSMUST00000219238.1/71371, intron 4 of 9)
1213	chr10:68166413-68167414	0.0075495	1.77861	0.0327064	Arid5b	-29787	Intron (ENSMUST00000219238.1/71371, intron 4 of 9)
1214	chr10:68252343-68253344	0.00016159	2.76411	0.0025684	Arid5b	25377	Intron (ENSMUST00000219238.1/71371, intron 2 of 9)
1215	chr10:68257344-68258345	0.00775196	1.78143	0.0333187	Arid5b	20376	Intron (ENSMUST00000219238.1/71371, intron 2 of 9)
1216	chr10:68366481-68367482	2.61301e-05	4.19421	0.000842663	4930545H06Rik	-45339	Distal Intergenic
1217	chr10:68370688-68371689	0.000124476	7.76986	0.0021798	4930545H06Rik	-49546	Distal Intergenic
1218	chr10:68378113-68379114	0.00103176	2.67549	0.00856057	4930545H06Rik	-56971	Distal Intergenic
1219	chr10:68396957-68397958	0.00136476	3.55379	0.0103209	4930545H06Rik	-75815	Distal Intergenic
1220	chr10:68433778-68434779	0.00321607	6.65283	0.018298	Cabcoco1	90988	Intron (ENSMUST00000020103.8/73287, intron 7 of 7)
1221	chr10:68442460-68443461	0.000926871	2.80935	0.00798984	Cabcoco1	82306	Intron (ENSMUST00000020103.8/73287, intron 5 of 7)
1222	chr10:68459377-68460378	9.42421e-05	4.07002	0.00183135	Cabcoco1	65389	Intron (ENSMUST00000020103.8/73287, intron 5 of 7)
1223	chr10:68490359-68491360	0.0111495	1.3755	0.0427443	Cabcoco1	34407	Intron (ENSMUST00000020103.8/73287, intron 5 of 7)
1224	chr10:68541379-68542380	0.000155956	1.06636	0.00250692	Cabcoco1	0	Promoter (<=1kb)
1225	chr10:68722698-68723699	1.90711e-05	2.81321	0.000695713	Tmem26	0	Promoter (<=1kb)
1226	chr10:68795129-68796130	0.000168704	2.5945	0.00263981	Tmem26	71305	Distal Intergenic
1227	chr10:68841999-68843000	4.10165e-05	3.74884	0.00110743	Tmem26	118175	Distal Intergenic
1228	chr10:68844281-68845282	0.000166428	5.13371	0.00261563	Tmem26	120457	Distal Intergenic
1229	chr10:69020395-69021396	0.000515968	6.73945	0.00542186	Gm33035	12492	Exon (ENSMUST00000219854.1/102635787, exon 4 of 4)
1230	chr10:69210431-69211432	0.000259779	4.42281	0.0034879	Rhobtb1	-1202	Promoter (1-2kb)
1231	chr10:69247010-69248011	0.00127157	2.33358	0.00984409	Rhobtb1	-17626	Intron (ENSMUST00000167286.7/69288, intron 3 of 4)
1232	chr10:69252103-69253104	2.27303e-05	1.75725	0.000773506	Rhobtb1	-12533	Intron (ENSMUST00000164034.7/69288, intron 4 of 10)
1233	chr10:69254122-69255123	0.00635195	1.49704	0.0290436	Rhobtb1	-10514	Intron (ENSMUST00000164034.7/69288, intron 4 of 10)
1234	chr10:69259004-69260005	0.000380584	3.21574	0.00445421	Rhobtb1	-5632	Intron (ENSMUST00000164034.7/69288, intron 4 of 10)
1235	chr10:70119651-70120652	0.007498	3.13595	0.0325539	Ccdc6	22530	Intron (ENSMUST00000147545.7/76551, intron 1 of 8)
1236	chr10:70152055-70153056	0.0131296	1.53793	0.0478468	Ccdc6	-21453	Intron (ENSMUST00000147545.7/76551, intron 2 of 8)
1237	chr10:70196707-70197708	0.00610573	1.62225	0.0282432	Mrln	-6956	Distal Intergenic
1238	chr10:71239241-71240242	0.00281797	1.04133	0.0167601	Tfam	-961	Promoter (<=1kb)
1239	chr10:71246639-71247640	7.45849e-05	1.71316	0.00159183	Tfam	-8359	Distal Intergenic
1240	chr10:71258242-71259243	0.00237248	3.99274	0.0149129	Ube2d1	-1354	Promoter (1-2kb)
1241	chr10:71271430-71272431	0.00797979	4.12946	0.0339638	Ube2d1	12787	Intron (ENSMUST00000020085.6/216080, intron 1 of 6)
1242	chr10:71291499-71292500	0.00279327	1.54229	0.0166666	Ube2d1	-6237	Exon (ENSMUST00000218529.1/ENSMUST00000218529.1, exon 2 of 2)
1243	chr10:74014081-74015082	0.00761038	2.41038	0.0328851	Pcdh15	67025	Intron (ENSMUST00000123398.8/11994, intron 4 of 13)
1244	chr10:74952513-74953514	0.00737256	3.2871	0.0322013	Gnaz	-13663	Distal Intergenic
1245	chr10:75032105-75033106	0.00141204	2.71187	0.0105553	Rsph14	0	Promoter (<=1kb)
1246	chr10:75055433-75056434	0.00047896	3.01671	0.00516119	Bcr	-4158	Distal Intergenic
1247	chr10:75119003-75120004	0.000268333	3.00994	0.00356417	Bcr	-40356	Intron (ENSMUST00000164107.2/110279, intron 1 of 22)
1248	chr10:75120728-75121729	0.00343439	1.57721	0.019104	Bcr	-38631	Intron (ENSMUST00000164107.2/110279, intron 1 of 22)
1249	chr10:75125262-75126263	0.00514194	1.49444	0.0251146	Bcr	-34097	Intron (ENSMUST00000164107.2/110279, intron 2 of 22)
1250	chr10:75187022-75188023	0.0134514	2.98341	0.0486187	Bcr	10646	Distal Intergenic
1251	chr10:75429109-75430110	4.27049e-05	1.57436	0.00113502	Upb1	928	Promoter (<=1kb)
1252	chr10:75430292-75431293	0.0064482	2.86734	0.0293254	Upb1	2111	Promoter (2-3kb)
1253	chr10:75446102-75447103	2.5865e-07	3.78717	7.12018e-05	Upb1	17921	Intron (ENSMUST00000145890.7/68778, intron 5 of 8)
1254	chr10:75514927-75515928	0.00919666	1.79981	0.0374488	Gucd1	1242	Promoter (1-2kb)
1255	chr10:75709899-75710900	5.95924e-05	3.56751	0.00138112	Cabin1	4744	Intron (ENSMUST00000001712.7/104248, intron 26 of 36)
1256	chr10:75936887-75937888	0.00909882	1.88628	0.0371555	Chchd10	0	Promoter (<=1kb)
1257	chr10:75947791-75948792	0.000110853	5.3775	0.00202701	Vpreb3	0	Promoter (<=1kb)
1258	chr10:75949353-75950354	0.000235563	3.14191	0.00327187	Vpreb3	1053	Promoter (1-2kb)
1259	chr10:76326328-76327329	0.000877893	2.74479	0.00770577	Dip2a	17903	Intron (ENSMUST00000160048.7/64451, intron 2 of 36)
1260	chr10:76354633-76355634	0.000906133	1.76481	0.00786891	Pcnt	588	Promoter (<=1kb)
1261	chr10:77056497-77057498	0.000757049	4.15583	0.0069653	Col18a1	2499	Promoter (2-3kb)
1262	chr10:77633760-77634761	0.00153353	3.68445	0.0111585	Ube2g2	-6425	Exon (ENSMUST00000172772.1/22213, exon 4 of 5)
1263	chr10:77673436-77674437	0.000160032	3.26122	0.0025538	Tspear	-12132	Distal Intergenic
1264	chr10:77677315-77678316	0.00235028	3.3974	0.0148276	Tspear	-8253	Distal Intergenic
1265	chr10:77970120-77971121	0.000965433	1.76086	0.0082017	Trpm2	0	Promoter (<=1kb)
1266	chr10:78066941-78067942	0.00107522	2.41269	0.00880311	Icosl	-1360	Promoter (1-2kb)
1267	chr10:78086751-78087752	7.64044e-06	1.06878	0.000406942	Icosl	13412	Distal Intergenic
1268	chr10:78092345-78093346	2.57916e-06	2.93972	0.000221037	Icosl	19006	Distal Intergenic
1269	chr10:78148780-78149781	0.000642508	1.9281	0.00626383	Gatd3a	17661	Distal Intergenic
1270	chr10:78476505-78477506	0.00757652	1.41097	0.0327904	Pdxk	-11530	Distal Intergenic
1271	chr10:78526973-78527974	0.0019745	1.96798	0.0131953	Or10b1	9545	Distal Intergenic
1272	chr10:79506380-79507381	0.00224357	2.83812	0.0143841	Mir6909	23709	Distal Intergenic
1273	chr10:79584113-79585114	0.00187357	2.99898	0.0127443	Theg	2022	Promoter (2-3kb)
1274	chr10:79880821-79881822	0.0021874	2.05329	0.0141272	Prtn3	0	Promoter (<=1kb)
1275	chr10:79940461-79941462	2.57353e-05	2.18885	0.000837164	Arid3a	-4817	Intron (ENSMUST00000019708.11/13496, intron 3 of 8)
1276	chr10:80313186-80314187	0.00289334	2.42988	0.0170488	2310011J03Rik	6350	Exon (ENSMUST00000105359.7/23805, exon 15 of 15)
1277	chr10:80329361-80330362	5.23477e-05	1.65401	0.00128214	Pcsk4	0	Promoter (<=1kb)
1278	chr10:80370978-80371979	0.000760422	1.29697	0.0069848	Plk5	11708	Exon (ENSMUST00000138988.1/ENSMUST00000138988.1, exon 1 of 2)
1279	chr10:80423258-80424259	0.00514171	3.33896	0.0251146	Tcf3	-1398	Promoter (1-2kb)
1280	chr10:80429376-80430377	0.00112484	2.5575	0.00906422	Tcf3	608	Promoter (<=1kb)
1281	chr10:80442697-80443698	0.00052059	1.59705	0.00544995	Tcf3	-9050	Distal Intergenic
1282	chr10:80534756-80535757	0.00394445	1.29871	0.0209756	Atp8b3	3333	3' UTR
1283	chr10:80681649-80682650	0.000160129	1.68542	0.00255402	Mknk2	-3537	Distal Intergenic
1284	chr10:80989140-80990141	1.80601e-05	1.7659	0.000672241	Gng7	8049	Intron (ENSMUST00000099462.7/14708, intron 2 of 3)
1285	chr10:81133936-81134937	7.43897e-05	1.43755	0.00159113	Zbtb7a	-283	Promoter (<=1kb)
1286	chr10:81161711-81162712	6.09019e-05	3.17178	0.00140154	Pias4	-3700	Intron (ENSMUST00000005064.13/59004, intron 2 of 10)
1287	chr10:81193680-81194681	1.42608e-05	1.48228	0.000580701	Atcayos	0	Promoter (<=1kb)
1288	chr10:81221094-81222095	0.012736	1.2716	0.0468584	Atcay	-7818	Intron (ENSMUST00000146030.7/16467, intron 2 of 12)
1289	chr10:81288981-81289982	0.00760628	1.28192	0.0328719	Tjp3	1233	Promoter (1-2kb)
1290	chr10:81344117-81345118	0.00643735	1.08967	0.0292936	Gipc3	-851	Promoter (<=1kb)
1291	chr10:81516956-81517957	1.90887e-05	2.92005	0.000695716	Gna15	-4317	Intron (ENSMUST00000043709.7/14676, intron 1 of 6)
1292	chr10:81553456-81554457	0.00561033	1.62919	0.0266403	Tle5	-5031	Distal Intergenic
1293	chr10:82167504-82168505	0.000115307	3.55863	0.00207861	AU041133	29251	Distal Intergenic
1294	chr10:82178156-82179157	0.000214239	1.5057	0.00307503	AU041133	39903	Exon (ENSMUST00000156803.8/ENSMUST00000156803.8, exon 1 of 6)
1295	chr10:82798216-82799217	4.56813e-05	2.13492	0.00118267	1700028I16Rik	-12906	Distal Intergenic
1296	chr10:82814268-82815269	0.00282921	2.31542	0.0168058	1700028I16Rik	2145	Promoter (2-3kb)
1297	chr10:82919576-82920577	0.0124661	2.1006	0.046159	Txnrd1	32730	Distal Intergenic
1298	chr10:82934754-82935755	5.6795e-05	2.31262	0.00134077	Txnrd1	47908	Distal Intergenic
1299	chr10:82964224-82965225	2.58686e-05	4.76538	0.000838771	Chst11	-20273	Distal Intergenic
1300	chr10:83005852-83006853	0.00823453	1.06202	0.0347139	Chst11	20354	Intron (ENSMUST00000040110.7/58250, intron 1 of 2)
1301	chr10:83068188-83069189	1.17885e-05	3.08741	0.00051964	Chst11	82690	Intron (ENSMUST00000040110.7/58250, intron 1 of 2)
1302	chr10:83089160-83090161	0.0116704	4.65426	0.0440738	Chst11	103662	Intron (ENSMUST00000040110.7/58250, intron 1 of 2)
1303	chr10:83094466-83095467	4.5874e-05	1.93954	0.00118624	Chst11	108968	Intron (ENSMUST00000040110.7/58250, intron 2 of 2)
1304	chr10:83329983-83330984	0.00507869	1.33519	0.0249026	Slc41a2	4418	Intron (ENSMUST00000039956.5/338365, intron 1 of 10)
1305	chr10:83332242-83333243	1.0733e-06	4.94388	0.000142821	Slc41a2	2159	Promoter (2-3kb)
1306	chr10:83331072-83332073	0.000596011	1.98929	0.00595846	Slc41a2	3329	Intron (ENSMUST00000039956.5/338365, intron 1 of 10)
1307	chr10:83384625-83385626	0.0016279	1.91869	0.0116033	Nopchap1	24404	3' UTR
1308	chr10:83508652-83509653	0.00102998	2.9835	0.00855208	Aldh1l2	-532	Promoter (<=1kb)
1309	chr10:83914089-83915090	0.00441588	2.60299	0.0226615	1500009L16Rik	176180	Distal Intergenic
1310	chr10:83946224-83947225	0.00855238	1.32907	0.0356101	Gm34184	153472	Distal Intergenic
1311	chr10:84109390-84110391	0.000799274	2.87919	0.00722597	Gm34184	-8693	Distal Intergenic
1312	chr10:84111216-84112217	0.000305155	3.22675	0.00388115	Gm34184	-10519	Distal Intergenic
1313	chr10:84147009-84148010	0.00146183	1.53476	0.010806	Gm34184	-46312	Distal Intergenic
1314	chr10:84385904-84386905	0.00789831	6.5853	0.0337247	Nuak1	5483	Intron (ENSMUST00000020220.14/77976, intron 4 of 6)
1315	chr10:84387028-84388029	0.00126413	2.84869	0.00980993	Nuak1	4359	Intron (ENSMUST00000020220.14/77976, intron 4 of 6)
1316	chr10:84423731-84424732	0.00424071	1.39488	0.0220406	Nuak1	15865	Intron (ENSMUST00000020220.14/77976, intron 1 of 6)
1317	chr10:84437716-84438717	0.00485457	1.65189	0.0241549	Nuak1	1880	Promoter (1-2kb)
1318	chr10:84440299-84441300	0.00132421	1.31598	0.0101164	Nuak1	0	Promoter (<=1kb)
1319	chr10:84554224-84555225	0.00353375	3.22764	0.0194527	Platr7	-886	Promoter (<=1kb)
1320	chr10:84555827-84556828	0.010808	1.60646	0.0418093	Platr7	-2489	Promoter (2-3kb)
1321	chr10:84558207-84559208	0.000203045	2.97236	0.00296645	Platr7	-4869	Distal Intergenic
1322	chr10:84570752-84571753	3.43565e-05	1.98849	0.000995527	Tcp11l2	-4873	Distal Intergenic
1323	chr10:84758646-84759647	0.00216735	2.42875	0.0140377	Rfx4	2584	Promoter (2-3kb)
1324	chr10:84774303-84775304	3.71079e-05	2.07836	0.00104441	Rfx4	12065	Intron (ENSMUST00000060397.12/71137, intron 1 of 17)
1325	chr10:84789975-84790976	0.0112032	1.68803	0.0428841	Rfx4	27737	Intron (ENSMUST00000060397.12/71137, intron 2 of 17)
1326	chr10:84801237-84802238	0.000362412	3.32686	0.00432888	Rfx4	-32508	Intron (ENSMUST00000060397.12/71137, intron 3 of 17)
1327	chr10:84815772-84816773	1.18019e-08	3.24736	1.78697e-05	Rfx4	-17973	Intron (ENSMUST00000060397.12/71137, intron 4 of 17)
1328	chr10:84863211-84864212	0.000334255	7.42706	0.00410899	Rfx4	25063	Exon (ENSMUST00000060397.12/71137, exon 11 of 18)
1329	chr10:85003198-85004199	0.00039713	1.85733	0.00457984	Ric8b	-4517	Intron (ENSMUST00000038523.14/237422, intron 9 of 9)
1330	chr10:85025738-85026739	0.000817675	1.27088	0.00733813	Ric8b	17022	Distal Intergenic
1331	chr10:85951760-85952761	0.000183495	3.31025	0.00278067	Rtcb	3018	Intron (ENSMUST00000001834.3/28088, intron 3 of 11)
1332	chr10:86828428-86829429	0.00474115	1.83632	0.0237471	Nt5dc3	3325	Intron (ENSMUST00000218802.1/103466, intron 12 of 13)
1333	chr10:87094005-87095006	0.000532623	4.71453	0.00552662	1700113H08Rik	35959	Intron (ENSMUST00000189456.6/76640, intron 2 of 4)
1334	chr10:87098399-87099400	0.00166633	3.46794	0.01178	1700113H08Rik	40353	Intron (ENSMUST00000189456.6/76640, intron 2 of 4)
1335	chr10:87102850-87103851	5.0197e-08	4.42617	3.32311e-05	1700113H08Rik	44804	Intron (ENSMUST00000189456.6/76640, intron 2 of 4)
1336	chr10:87107251-87108252	2.52279e-06	3.39943	0.000219656	1700113H08Rik	49205	Intron (ENSMUST00000189456.6/76640, intron 2 of 4)
1337	chr10:87113235-87114236	0.000740799	5.844	0.0068764	1700113H08Rik	55189	Intron (ENSMUST00000189456.6/76640, intron 2 of 4)
1338	chr10:87125890-87126891	0.000787392	5.09283	0.00715562	1700113H08Rik	67844	Intron (ENSMUST00000189456.6/76640, intron 3 of 4)
1339	chr10:88383753-88384754	0.00692876	1.71828	0.0308165	Gnptab	4527	Intron (ENSMUST00000127615.7/432486, intron 2 of 5)
1340	chr10:88389801-88390802	4.49701e-07	1.973	9.22555e-05	Gnptab	10575	Intron (ENSMUST00000127615.7/432486, intron 2 of 5)
1341	chr10:88398970-88399971	0.000846945	2.7973	0.0075158	Gnptab	19744	Intron (ENSMUST00000127615.7/432486, intron 2 of 5)
1342	chr10:88405503-88406504	0.00112461	1.65262	0.00906304	Gnptab	-23062	Intron (ENSMUST00000127615.7/432486, intron 3 of 5)
1343	chr10:88409481-88410482	0.00420378	1.96143	0.0219078	Gnptab	-19084	Intron (ENSMUST00000127615.7/432486, intron 3 of 5)
1344	chr10:88420339-88421340	0.000233814	1.37986	0.00325343	Gnptab	-8226	Intron (ENSMUST00000151273.7/432486, intron 6 of 19)
1345	chr10:88422162-88423163	1.12043e-06	2.93438	0.000145071	Gnptab	-6403	Intron (ENSMUST00000151273.7/432486, intron 6 of 19)
1346	chr10:88573876-88574877	0.00031743	2.20111	0.00397692	Mybpc1	-20454	Intron (ENSMUST00000121629.7/109272, intron 3 of 28)
1347	chr10:88801920-88802921	0.00125086	1.76864	0.00974572	Utp20	-19254	Intron (ENSMUST00000004470.8/70683, intron 18 of 61)
1348	chr10:89740733-89741734	8.93656e-05	1.90206	0.00177201	Uhrf1bp1l	-3257	Distal Intergenic
1349	chr10:90733295-90734296	0.00199499	2.94139	0.0132927	Anks1b	-94815	Exon (ENSMUST00000218673.1/ENSMUST00000218673.1, exon 3 of 3)
1350	chr10:90969514-90970515	0.00106579	2.67596	0.00874783	Apaf1	29204	3' UTR
1351	chr10:90973684-90974685	0.000895244	2.82168	0.00780638	Apaf1	25034	Distal Intergenic
1352	chr10:90980412-90981413	0.000332519	3.51788	0.00409512	Apaf1	18306	Distal Intergenic
1353	chr10:90990052-90991053	1.18704e-05	4.45241	0.000520008	Apaf1	8666	3' UTR
1354	chr10:91027614-91028615	9.03123e-06	4.43069	0.000443889	Apaf1	-27203	Intron (ENSMUST00000159110.7/11783, intron 17 of 26)
1355	chr10:91032083-91033084	0.00425604	1.43143	0.022099	Apaf1	-31672	Intron (ENSMUST00000159110.7/11783, intron 16 of 26)
1356	chr10:91137033-91138034	0.00209772	2.23067	0.0137396	Slc25a3	-12974	Distal Intergenic
1357	chr10:93353662-93354663	0.000172889	5.77493	0.00267587	Gm17745	18269	Distal Intergenic
1358	chr10:93355812-93356813	0.000611151	1.68862	0.00606029	Gm17745	20419	Distal Intergenic
1359	chr10:93359095-93360096	0.00591571	2.75401	0.0276487	Gm17745	23702	Distal Intergenic
1360	chr10:93388416-93389417	0.000546456	3.78569	0.00561858	Mir7688	-43690	Distal Intergenic
1361	chr10:93398250-93399251	3.77733e-05	4.57224	0.00105542	Mir7688	-33856	Distal Intergenic
1362	chr10:94059263-94060264	0.00741531	2.40455	0.0323171	Fgd6	-12278	Intron (ENSMUST00000020208.4/13998, intron 2 of 20)
1363	chr10:94356465-94357466	0.00622961	1.27699	0.028654	Tmcc3	44328	Intron (ENSMUST00000147869.1/319880, intron 1 of 1)
1364	chr10:94383245-94384246	0.00390823	1.33681	0.0208498	Tmcc3	71108	Intron (ENSMUST00000147869.1/319880, intron 1 of 1)
1365	chr10:94587255-94588256	0.000602485	2.87751	0.00599778	Mir7211	-1056	Promoter (1-2kb)
1366	chr10:94605182-94606183	7.46275e-06	4.06327	0.000403072	Mir7211	-18983	Intron (ENSMUST00000146744.2/ENSMUST00000146744.2, intron 1 of 2)
1367	chr10:94608933-94609934	0.000195698	2.4967	0.00290034	Mir7211	-22734	Intron (ENSMUST00000146744.2/ENSMUST00000146744.2, intron 1 of 2)
1368	chr10:94621063-94622064	5.3658e-05	2.73847	0.00129998	Mir7211	-34864	Exon (ENSMUST00000219287.1/ENSMUST00000219287.1, exon 1 of 2)
1369	chr10:94803696-94804697	0.00488701	4.41027	0.0242594	Plxnc1	24849	Intron (ENSMUST00000099337.4/54712, intron 23 of 30)
1370	chr10:94825628-94826629	0.00343169	2.32059	0.0190959	Plxnc1	2917	Promoter (2-3kb)
1371	chr10:94828149-94829150	5.20009e-06	1.30672	0.000325549	Plxnc1	396	Promoter (<=1kb)
1372	chr10:94991819-94992820	0.000788493	1.29832	0.00715862	Plxnc1	-46984	Distal Intergenic
1373	chr10:95014126-95015127	6.36363e-05	6.84481	0.0014405	Plxnc1	-69291	Distal Intergenic
1374	chr10:95020916-95021917	0.000405804	1.50684	0.00464117	Plxnc1	-76081	Distal Intergenic
1375	chr10:95150762-95151763	0.000140959	2.35996	0.00235568	Gm29684	-4937	Distal Intergenic
1376	chr10:95182054-95183055	0.000486805	3.47658	0.0052131	Gm29684	-36229	Intron (ENSMUST00000220279.1/12905, intron 1 of 1)
1377	chr10:95224090-95225091	0.00109491	6.63486	0.00891156	Gm29684	-78265	Intron (ENSMUST00000220279.1/12905, intron 1 of 1)
1378	chr10:95257751-95258752	0.00961187	2.57187	0.0385897	Cradd	64213	Intron (ENSMUST00000220279.1/12905, intron 1 of 1)
1379	chr10:95290837-95291838	0.000373715	1.37656	0.00440864	Cradd	31127	Intron (ENSMUST00000220279.1/12905, intron 1 of 1)
1380	chr10:95298888-95299889	1.26476e-05	4.14779	0.00054095	Cradd	23076	Intron (ENSMUST00000220279.1/12905, intron 1 of 1)
1381	chr10:95330387-95331388	0.00229057	1.56105	0.0145868	2310039L15Rik	-4888	Distal Intergenic
1382	chr10:95365071-95366072	0.00178982	2.76898	0.0123583	2310039L15Rik	3473	Exon (ENSMUST00000219492.1/69629, exon 2 of 2)
1383	chr10:95367479-95368480	0.00415405	2.1972	0.0217294	2310039L15Rik	5881	Distal Intergenic
1384	chr10:95371621-95372622	0.00033072	1.8803	0.004081	2310039L15Rik	10023	Distal Intergenic
1385	chr10:95388756-95389757	0.000395791	3.66772	0.00457025	Socs2	25070	3' UTR
1386	chr10:95396012-95397013	0.00342562	2.30073	0.0190847	Socs2	17814	Intron (ENSMUST00000139210.7/ENSMUST00000139210.7, intron 1 of 4)
1387	chr10:95721978-95722979	0.00495963	3.3494	0.0245041	Nudt4	-157832	Exon (ENSMUST00000218396.1/ENSMUST00000218396.1, exon 1 of 3)
1388	chr10:95842947-95843948	0.00460473	1.53313	0.0233105	Eea1	-96702	Intron (ENSMUST00000220129.1/ENSMUST00000220129.1, intron 1 of 1)
1389	chr10:96033353-96034354	0.00628554	2.4485	0.0288201	Eea1	92596	Intron (ENSMUST00000053484.7/216238, intron 22 of 28)
1390	chr10:96278832-96279833	0.000453876	1.96769	0.00499305	4930459C07Rik	52625	Distal Intergenic
1391	chr10:96330825-96331826	0.000594227	2.5327	0.00594712	4930459C07Rik	104618	Intron (ENSMUST00000218518.1/ENSMUST00000218518.1, intron 1 of 2)
1392	chr10:96332511-96333512	4.08186e-06	1.36673	0.00028546	4930459C07Rik	106304	Intron (ENSMUST00000218518.1/ENSMUST00000218518.1, intron 1 of 2)
1393	chr10:96348083-96349084	0.00156493	2.49182	0.0113099	4930459C07Rik	121876	Intron (ENSMUST00000218518.1/ENSMUST00000218518.1, intron 1 of 2)
1394	chr10:96377259-96378260	0.00162184	1.61195	0.0115763	4930459C07Rik	151052	Distal Intergenic
1395	chr10:96391387-96392388	0.000491638	1.7925	0.00524744	4930459C07Rik	165180	Distal Intergenic
1396	chr10:96392427-96393428	0.00897902	1.6253	0.0368014	4930459C07Rik	166220	Distal Intergenic
1397	chr10:96398236-96399237	0.00297682	1.04103	0.0173784	4930459C07Rik	172029	Distal Intergenic
1398	chr10:96421097-96422098	0.0068153	1.63338	0.0304827	4930459C07Rik	194890	Distal Intergenic
1399	chr10:96429850-96430851	0.00264323	1.96755	0.01605	Btg1	-186155	Distal Intergenic
1400	chr10:96480997-96481998	0.0100195	1.21062	0.0397233	Btg1	-135008	Distal Intergenic
1401	chr10:96565083-96566084	0.00130651	1.4459	0.0100201	Btg1	-50922	Intron (ENSMUST00000219313.1/ENSMUST00000219313.1, intron 2 of 2)
1402	chr10:96591814-96592815	0.00103374	2.4265	0.00857212	Btg1	-24191	Intron (ENSMUST00000219313.1/ENSMUST00000219313.1, intron 1 of 2)
1403	chr10:96595195-96596196	0.000189905	1.5212	0.00284141	Btg1	-20810	Exon (ENSMUST00000219313.1/ENSMUST00000219313.1, exon 1 of 3)
1404	chr10:96751229-96752230	0.00102325	1.29853	0.00852473	Btg1	133675	Distal Intergenic
1405	chr10:96855858-96856859	0.00791693	1.99511	0.0337802	4930556N09Rik	-178909	Intron (ENSMUST00000218446.1/ENSMUST00000218446.1, intron 1 of 1)
1406	chr10:96909639-96910640	0.00259306	2.17314	0.0158238	4930556N09Rik	-125128	Intron (ENSMUST00000219918.1/ENSMUST00000219918.1, intron 4 of 4)
1407	chr10:96911681-96912682	0.00704909	2.67828	0.0311769	4930556N09Rik	-123086	Intron (ENSMUST00000219918.1/ENSMUST00000219918.1, intron 4 of 4)
1408	chr10:97312147-97313148	0.000188555	1.90733	0.00282819	Mir3966	-110330	Distal Intergenic
1409	chr10:97337974-97338975	0.000317004	4.48266	0.00397343	Mir3966	-84503	Distal Intergenic
1410	chr10:98724825-98725826	0.00768716	1.56689	0.0331219	Atp2b1	-188580	Distal Intergenic
1411	chr10:98792010-98793011	0.000262865	1.66537	0.0035136	Atp2b1	-121395	Distal Intergenic
1412	chr10:98796602-98797603	0.00116707	2.2843	0.00929758	Atp2b1	-116803	Distal Intergenic
1413	chr10:98804692-98805693	0.00271997	1.99304	0.0163632	Atp2b1	-108713	Distal Intergenic
1414	chr10:98841162-98842163	1.52251e-06	2.37425	0.000169258	Atp2b1	-72243	Distal Intergenic
1415	chr10:98842450-98843451	0.0116133	1.94785	0.0439324	Atp2b1	-70955	Distal Intergenic
1416	chr10:98877542-98878543	0.000169794	1.26636	0.00264809	Atp2b1	-35863	Distal Intergenic
1417	chr10:98880398-98881399	5.31467e-06	2.18548	0.000329537	Atp2b1	-33007	Distal Intergenic
1418	chr10:98954245-98955246	0.00606594	1.29906	0.0281134	Atp2b1	38773	Intron (ENSMUST00000219557.1/67972, intron 1 of 3)
1419	chr10:98968904-98969905	0.00017802	2.80397	0.00272634	Atp2b1	-31537	5' UTR
1420	chr10:99132960-99133961	0.000523234	2.18139	0.00546736	Poc1b	3473	Intron (ENSMUST00000020113.14/382406, intron 4 of 11)
1421	chr10:99131946-99132947	0.00416946	1.50485	0.0217847	Poc1b	2459	Promoter (2-3kb)
1422	chr10:99358016-99359017	0.00752428	2.63436	0.0326249	Dusp6	92375	Intron (ENSMUST00000189035.1/ENSMUST00000189035.1, intron 1 of 2)
1423	chr10:99364631-99365632	0.00908798	3.41379	0.037123	Dusp6	98990	Intron (ENSMUST00000189035.1/ENSMUST00000189035.1, intron 1 of 2)
1424	chr10:99430362-99431363	0.00508736	1.26901	0.0249236	Dusp6	164721	Distal Intergenic
1425	chr10:99450927-99451928	5.05257e-05	2.22222	0.00125944	Gm20110	-157243	Distal Intergenic
1426	chr10:99461263-99462264	0.000102827	1.28259	0.00193698	Gm20110	-146907	Intron (ENSMUST00000219484.1/ENSMUST00000219484.1, intron 1 of 2)
1427	chr10:99555575-99556576	0.00199957	4.77297	0.0133089	Gm20110	-52595	Distal Intergenic
1428	chr10:99632211-99633212	0.00148213	2.25411	0.0109013	Gm18409	8708	Intron (ENSMUST00000218263.1/100504202, intron 1 of 2)
1429	chr10:99681616-99682617	0.00345971	5.42918	0.0191936	Gm18409	-39696	Distal Intergenic
1430	chr10:99901170-99902171	0.00232712	3.15679	0.014735	Kitl	-113459	Distal Intergenic
1431	chr10:99912621-99913622	8.99424e-08	2.83256	4.10552e-05	Kitl	-102008	Distal Intergenic
1432	chr10:100521325-100522326	0.0100035	1.82186	0.0396788	Cep290	12599	Intron (ENSMUST00000220346.1/216274, intron 25 of 53)
1433	chr10:101879694-101880695	0.0081893	3.43503	0.0345935	Mir3059	107002	Intron (ENSMUST00000146230.7/67569, intron 2 of 2)
1434	chr10:102150840-102151841	0.0123683	1.44917	0.0459177	Mgat4c	-7017	Intron (ENSMUST00000179929.7/67569, intron 3 of 8)
1435	chr10:104897916-104898917	0.00322839	1.34244	0.0183458	Tmtc2	300787	Distal Intergenic
1436	chr10:106694931-106695932	0.00203886	1.64504	0.013481	4930532I03Rik	-92451	Intron (ENSMUST00000029404.16/327814, intron 3 of 31)
1437	chr10:106745217-106746218	0.0127972	3.51568	0.0470115	4930532I03Rik	-142737	Intron (ENSMUST00000029404.16/327814, intron 4 of 31)
1438	chr10:108087910-108088911	5.87476e-05	2.90457	0.00136705	Ppp1r12a	-73282	Distal Intergenic
1439	chr10:108149992-108150993	0.00988425	3.15748	0.0393192	Ppp1r12a	-11200	Distal Intergenic
1440	chr10:108155365-108156366	0.00699139	1.6476	0.0310094	Ppp1r12a	-5827	Distal Intergenic
1441	chr10:108841712-108842713	0.00251622	1.65027	0.015503	Brcc3dc	-141552	Intron (ENSMUST00000105276.7/20979, intron 3 of 11)
1442	chr10:108999271-109000272	0.0102304	1.55828	0.0402753	Syt1	8828	Intron (ENSMUST00000105276.7/20979, intron 1 of 11)
1443	chr10:109536935-109537936	0.00768526	1.97104	0.0331164	Nav3	185865	Distal Intergenic
1444	chr10:109751920-109752921	0.0129517	1.72465	0.0474017	Nav3	11919	Intron (ENSMUST00000032719.14/260315, intron 19 of 38)
1445	chr10:110821372-110822373	1.49908e-05	4.805	0.000598235	E2f7	57516	Intron (ENSMUST00000188776.6/75630, intron 2 of 2)
1446	chr10:110918097-110919098	0.00425481	1.0865	0.0220947	Csrp2	-691	Promoter (<=1kb)
1447	chr10:110945693-110946694	0.00112184	5.33502	0.00905512	Zdhhc17	1003	Promoter (1-2kb)
1448	chr10:111034827-111035828	0.00839588	2.82096	0.0351715	Zdhhc17	-24687	Distal Intergenic
1449	chr10:111051312-111052313	1.2614e-05	3.78329	0.000540567	Zdhhc17	-41172	Distal Intergenic
1450	chr10:111063302-111064303	0.000891204	2.72606	0.00778112	Zdhhc17	-53162	Distal Intergenic
1451	chr10:111116868-111117869	0.000674599	2.34965	0.00646745	Osbpl8	-46883	Distal Intergenic
1452	chr10:111118943-111119944	0.000228323	1.69855	0.00320047	Osbpl8	-44808	Distal Intergenic
1453	chr10:111123891-111124892	0.000137317	4.22375	0.0023138	Osbpl8	-39860	Distal Intergenic
1454	chr10:111320252-111321253	0.00819942	2.23106	0.03462	Bbs10	21573	Distal Intergenic
1455	chr10:111368974-111369975	0.00487702	3.05437	0.0242286	Bbs10	70295	Distal Intergenic
1456	chr10:111440815-111441816	0.00218547	1.86106	0.0141191	Nap1l1	-31407	Distal Intergenic
1457	chr10:111445553-111446554	0.000395189	1.84985	0.00456792	Nap1l1	-26669	Distal Intergenic
1458	chr10:111464521-111465522	3.58735e-08	3.04715	2.87648e-05	Nap1l1	-7701	Distal Intergenic
1459	chr10:111470848-111471849	1.05598e-07	3.00079	4.38265e-05	Nap1l1	-1374	Promoter (1-2kb)
1460	chr10:111488479-111489480	0.00050064	2.43999	0.00531776	Nap1l1	-1365	Promoter (1-2kb)
1461	chr10:111554360-111555361	0.000192813	2.97569	0.00286822	4933440J02Rik	38912	Distal Intergenic
1462	chr10:111574464-111575465	0.0023813	1.99896	0.0149483	4933440J02Rik	18808	Distal Intergenic
1463	chr10:112723356-112724357	0.00319162	3.55153	0.0182021	1700010J16Rik	-2531	Promoter (2-3kb)
1464	chr10:113060976-113061977	0.00583709	1.35801	0.0273868	Atxn7l3b	-131981	Distal Intergenic
1465	chr10:113281591-113282592	0.00496367	1.46615	0.0245146	Atxn7l3b	-352596	Distal Intergenic
1466	chr10:113370352-113371353	0.000253645	3.01899	0.0034346	Atxn7l3b	-441357	Distal Intergenic
1467	chr10:113459380-113460381	0.00330653	1.74521	0.018628	Atxn7l3b	-530385	Distal Intergenic
1468	chr10:113572150-113573151	0.00983385	1.18529	0.0391699	Atxn7l3b	-643155	Distal Intergenic
1469	chr10:114360653-114361654	0.0111576	4.07568	0.0427646	Trhde	439710	Distal Intergenic
1470	chr10:115311908-115312909	0.000238951	1.30293	0.00330108	Rab21	2682	Promoter (2-3kb)
1471	chr10:115473290-115474291	2.58204e-05	3.26688	0.000838304	Lgr5	-10211	Exon (ENSMUST00000149008.1/14160, exon 6 of 6)
1472	chr10:115476257-115477258	0.00101668	5.31746	0.00848805	Lgr5	-13178	Intron (ENSMUST00000020350.14/14160, intron 5 of 17)
1473	chr10:116483308-116484309	0.013732	4.38227	0.049329	Kcnmb4os2	8963	Distal Intergenic
1474	chr10:116485675-116486676	0.00625206	7.35792	0.0287206	Kcnmb4os2	11330	3' UTR
1475	chr10:116505018-116506019	0.000845883	2.15365	0.00751009	Cnot2	-5540	Intron (ENSMUST00000168036.7/72068, intron 5 of 14)
1476	chr10:116547686-116548687	6.45868e-06	2.39765	0.000369144	Cnot2	476	Promoter (<=1kb)
1477	chr10:116562422-116563423	0.00530107	1.81064	0.0256334	Cnot2	-13259	Intron (ENSMUST00000220305.1/ENSMUST00000220305.1, intron 2 of 2)
1478	chr10:116564851-116565852	0.00973846	1.1683	0.0389005	Cnot2	14686	Intron (ENSMUST00000220305.1/ENSMUST00000220305.1, intron 2 of 2)
1479	chr10:116674071-116675072	0.0120646	4.3126	0.0450971	Gm26579	0	Promoter (<=1kb)
1480	chr10:116678602-116679603	0.000272718	3.83586	0.00360114	Gm26579	4011	Exon (ENSMUST00000181656.1/102633950, exon 3 of 4)
1481	chr10:116735771-116736772	0.00315728	5.20424	0.0180671	4930579P08Rik	6518	Intron (ENSMUST00000218193.1/75878, intron 2 of 2)
1482	chr10:116741895-116742896	0.000146809	7.69438	0.00241301	4930579P08Rik	12642	Distal Intergenic
1483	chr10:116827013-116828014	0.000111108	4.52284	0.00202866	Myrfl	68905	Intron (ENSMUST00000048229.8/237558, intron 10 of 24)
1484	chr10:117114783-117115784	0.000278327	1.72732	0.00365196	Frs2	15062	Intron (ENSMUST00000020381.4/327826, intron 1 of 9)
1485	chr10:117215781-117216782	1.08575e-05	1.4773	0.000496137	Yeats4	576	Promoter (<=1kb)
1486	chr10:117323467-117324468	9.23532e-06	3.13937	0.00045012	Lyz1	-30599	Distal Intergenic
1487	chr10:117330207-117331208	0.0112178	1.59696	0.0429281	Cpsf6	24848	Distal Intergenic
1488	chr10:117363954-117364955	0.00213603	2.01759	0.0138965	Cpsf6	-721	Promoter (<=1kb)
1489	chr10:117417712-117418713	0.00221744	1.71441	0.0142649	Gm32141	28780	Distal Intergenic
1490	chr10:117432084-117433085	0.00365055	1.41727	0.0198881	Gm32141	14408	Distal Intergenic
1491	chr10:117434573-117435574	0.000125631	1.11471	0.00219575	Gm32141	11919	Distal Intergenic
1492	chr10:117444720-117445721	0.00201181	2.89181	0.0133529	Gm32141	1772	Promoter (1-2kb)
1493	chr10:117449442-117450443	0.00394018	2.56183	0.0209591	Gm32141	-1949	Promoter (1-2kb)
1494	chr10:117455191-117456192	0.00178706	1.09134	0.0123462	Gm32141	-7698	Distal Intergenic
1495	chr10:117490705-117491706	6.62202e-05	5.6927	0.00147627	Gm32141	-43212	Distal Intergenic
1496	chr10:117515447-117516448	0.013214	1.53336	0.0480326	Gm32141	-67954	Distal Intergenic
1497	chr10:117530455-117531456	0.003094	1.5862	0.0178376	Gm32141	-82962	Distal Intergenic
1498	chr10:117531742-117532743	1.16084e-06	4.84727	0.000145707	Gm32141	-84249	Distal Intergenic
1499	chr10:117556702-117557703	4.43034e-05	3.64016	0.00115896	Cpm	-71797	Distal Intergenic
1500	chr10:117559575-117560576	7.62729e-07	4.95751	0.000121013	Cpm	-68924	Exon (ENSMUST00000218563.1/ENSMUST00000218563.1, exon 3 of 3)
1501	chr10:117570991-117571992	0.00212671	1.89211	0.0138564	Cpm	-57508	Distal Intergenic
1502	chr10:117595423-117596424	8.19759e-10	3.63121	7.37154e-06	Cpm	-33076	Exon (ENSMUST00000179040.1/ENSMUST00000179040.1, exon 1 of 1)
1503	chr10:117598685-117599686	0.000738438	8.64862	0.00686275	Cpm	-29814	Distal Intergenic
1504	chr10:117639699-117640700	0.00692198	1.68776	0.0307926	Cpm	10199	Intron (ENSMUST00000123374.7/70574, intron 2 of 3)
1505	chr10:117646844-117647845	5.15503e-05	5.48089	0.00127234	Cpm	17344	Intron (ENSMUST00000123374.7/70574, intron 2 of 3)
1506	chr10:117659515-117660516	2.76621e-05	1.67226	0.000874841	Cpm	-15377	Exon (ENSMUST00000123374.7/70574, exon 3 of 4)
1507	chr10:117662860-117663861	2.13904e-05	4.13113	0.000745109	Cpm	-12032	Intron (ENSMUST00000123374.7/70574, intron 3 of 3)
1508	chr10:117780229-117781230	0.000788754	2.66886	0.00715862	Nup107	781	Promoter (<=1kb)
1509	chr10:117910090-117911091	1.33266e-07	3.5837	4.96685e-05	4933411E08Rik	-14368	Distal Intergenic
1510	chr10:117908903-117909904	6.24309e-06	2.39087	0.00036161	4933411E08Rik	-15555	Distal Intergenic
1511	chr10:117943462-117944463	0.00496621	1.04031	0.0245227	4933411E08Rik	18003	Intron (ENSMUST00000217950.1/71067, intron 3 of 3)
1512	chr10:118044446-118045447	0.00022572	2.55202	0.00318215	Mdm1	-96364	Distal Intergenic
1513	chr10:118060171-118061172	0.0129977	3.81923	0.0475312	Mdm1	-80639	Distal Intergenic
1514	chr10:118081303-118082304	0.00127715	1.28594	0.00987067	Mdm1	-59507	Distal Intergenic
1515	chr10:118090355-118091356	0.00238539	1.21212	0.0149662	Mdm1	-50455	Distal Intergenic
1516	chr10:118121578-118122579	0.000516721	1.48376	0.00542713	Mdm1	-19232	Intron (ENSMUST00000218667.1/ENSMUST00000218667.1, intron 1 of 1)
1517	chr10:118472514-118473515	4.87716e-06	3.00559	0.000313451	Ifng	31467	Distal Intergenic
1518	chr10:118495044-118496045	0.000253135	3.24758	0.00343113	Ifng	53997	Distal Intergenic
1519	chr10:118501330-118502331	1.08008e-07	5.64899	4.43154e-05	Ifngas1	54194	Exon (ENSMUST00000220034.1/103214, exon 5 of 5)
1520	chr10:118507308-118508309	0.00793855	1.50268	0.0338447	Ifngas1	48216	Intron (ENSMUST00000220034.1/103214, intron 4 of 4)
1521	chr10:118707488-118708489	0.00062188	2.01006	0.00613343	Gm33337	7237	Distal Intergenic
1522	chr10:118796175-118797176	0.000179413	1.2562	0.00274416	Dyrk2	71123	Distal Intergenic
1523	chr10:118804324-118805325	0.00343094	1.58077	0.0190936	Dyrk2	62974	Exon (ENSMUST00000218911.1/ENSMUST00000218911.1, exon 1 of 3)
1524	chr10:118952451-118953452	0.000865803	1.55799	0.00763418	Gm38403	-25308	Distal Intergenic
1525	chr10:118976277-118977278	0.00268035	2.74614	0.0162052	Gm38403	-49134	Distal Intergenic
1526	chr10:118977402-118978403	0.00062838	1.48256	0.00617609	Gm38403	-50259	Distal Intergenic
1527	chr10:120183023-120184024	0.000403596	2.04247	0.00462524	Irak3	-12645	Intron (ENSMUST00000020448.10/73914, intron 1 of 11)
1528	chr10:120188979-120189980	0.00155853	1.0396	0.0112801	Irak3	11518	Intron (ENSMUST00000020448.10/73914, intron 1 of 11)
1529	chr10:120190891-120191892	3.11109e-05	3.06461	0.000939786	Irak3	9606	Intron (ENSMUST00000020448.10/73914, intron 1 of 11)
1530	chr10:120271593-120272594	0.00362406	2.08165	0.0197908	Llph	44407	Distal Intergenic
1531	chr10:120814964-120815965	0.00325705	2.83655	0.0184373	Msrb3	34503	Intron (ENSMUST00000092143.11/320183, intron 5 of 6)
1532	chr10:120826073-120827074	0.00448682	3.91393	0.0229072	Msrb3	23394	Intron (ENSMUST00000092143.11/320183, intron 4 of 6)
1533	chr10:121374337-121375338	2.47045e-07	2.2176	6.92419e-05	Gns	0	Promoter (<=1kb)
1534	chr10:121376199-121377200	0.000505216	2.50104	0.00535003	Gns	0	Promoter (<=1kb)
1535	chr10:121423182-121424183	1.21806e-06	2.40898	0.000149362	Rassf3	38030	Exon (ENSMUST00000220023.1/ENSMUST00000220023.1, exon 2 of 2)
1536	chr10:121451848-121452849	0.00129721	2.20927	0.00997497	Rassf3	9364	Intron (ENSMUST00000026902.8/192678, intron 1 of 4)
1537	chr10:121488305-121489306	4.54141e-06	3.02511	0.00030269	Rassf3	-11958	Exon (ENSMUST00000218056.1/ENSMUST00000218056.1, exon 1 of 2)
1538	chr10:121500837-121501838	0.00157236	1.53872	0.0113449	Rassf3	-24490	Distal Intergenic
1539	chr10:121531229-121532230	0.00508254	1.80514	0.0249136	Tbk1	20219	Intron (ENSMUST00000238643.1/ENSMUST00000238643.1, intron 1 of 1)
1540	chr10:121544630-121545631	0.000320461	2.71324	0.00400189	Tbk1	6818	Distal Intergenic
1541	chr10:121582736-121583737	0.000710081	2.61132	0.00668779	Tbk1	3004	Intron (ENSMUST00000020316.3/56480, intron 2 of 20)
1542	chr10:123155494-123156495	5.54478e-05	3.98651	0.00132022	Usp15	-8164	Intron (ENSMUST00000220377.1/14479, intron 6 of 21)
1543	chr10:123158991-123159992	2.03047e-06	3.16859	0.000196943	Usp15	-11661	Intron (ENSMUST00000220377.1/14479, intron 6 of 21)
1544	chr10:123160190-123161191	2.57468e-05	2.55234	0.000837164	Usp15	-12860	Intron (ENSMUST00000220377.1/14479, intron 6 of 21)
1545	chr10:123183372-123184373	0.00485413	1.72333	0.0241549	Usp15	-1571	Promoter (1-2kb)
1546	chr10:124551876-124552877	0.0131885	2.68226	0.0479835	4930503E24Rik	82802	Distal Intergenic
1547	chr10:125369903-125370904	0.00157491	1.01032	0.0113563	Slc16a7	18561	Intron (ENSMUST00000210780.1/20503, intron 1 of 8)
1548	chr10:125388487-125389488	0.00349973	1.14087	0.0193378	Slc16a7	0	Promoter (<=1kb)
1549	chr10:125389671-125390672	0.0125129	1.25419	0.0462763	Slc16a7	-206	Promoter (<=1kb)
1550	chr10:125418519-125419520	0.0114549	3.42123	0.0435362	Slc16a7	-29054	Distal Intergenic
1551	chr10:125597239-125598240	0.00287053	1.07993	0.0169588	Slc16a7	-207774	Distal Intergenic
1552	chr10:125938315-125939316	0.00573663	3.15594	0.0270563	Lrig3	-26903	Distal Intergenic
1553	chr10:126330266-126331267	0.00155003	1.94625	0.0112407	Lrig3	317841	Distal Intergenic
1554	chr10:126335767-126336768	8.99871e-05	1.20389	0.0017804	Lrig3	323342	Distal Intergenic
1555	chr10:126386121-126387122	0.00826617	3.80039	0.0348065	Mir378d	323269	Distal Intergenic
1556	chr10:126434657-126435658	0.000489173	3.39257	0.005232	Mir378d	274733	Distal Intergenic
1557	chr10:126437391-126438392	1.55911e-06	3.51316	0.000171635	Mir378d	271999	Distal Intergenic
1558	chr10:126457871-126458872	0.000335494	4.22012	0.00412048	Mir378d	251519	Distal Intergenic
1559	chr10:126491856-126492857	1.2663e-05	2.49875	0.000541153	Mir378d	217534	Distal Intergenic
1560	chr10:126502011-126503012	2.01256e-06	2.30879	0.000196535	Mir378d	207379	Distal Intergenic
1561	chr10:126881355-126882356	0.000993115	4.15572	0.00835589	Atp23	18992	Intron (ENSMUST00000026504.12/68876, intron 5 of 5)
1562	chr10:126993315-126994316	0.00107646	3.96814	0.00881005	Mir26a-2	-1214	Promoter (1-2kb)
1563	chr10:127055097-127056098	0.00306872	2.40284	0.0177365	Marchf9	4086	3' UTR
1564	chr10:127604669-127605670	0.0101711	1.05721	0.0401369	Lrp1	15252	Exon (ENSMUST00000049149.14/16971, exon 6 of 89)
1565	chr10:128064519-128065520	0.00565568	1.34152	0.0267888	Ptges3	-3752	Intron (ENSMUST00000052798.13/56351, intron 1 of 7)
1566	chr10:128263108-128264109	1.52156e-05	2.78973	0.000603856	Apof	-3888	Distal Intergenic
1567	chr10:128362268-128363269	1.11283e-05	2.07407	0.000502442	Coq10a	2135	Promoter (2-3kb)
1568	chr10:128434950-128435951	4.66342e-05	2.08067	0.00119814	Rnf41	19772	Exon (ENSMUST00000171342.2/67588, exon 4 of 8)
1569	chr10:128438608-128439609	2.57071e-05	2.51765	0.00083655	Mir8105	-19071	3' UTR
1570	chr10:128440093-128441094	0.000160165	2.33208	0.00255402	Mir8105	-17586	3' UTR
1571	chr10:128602409-128603410	0.00236116	4.73156	0.0148669	Erbb3	-12757	Distal Intergenic
1572	chr10:128606813-128607814	0.000268407	2.82219	0.00356466	Erbb3	-17161	Distal Intergenic
1573	chr10:128803850-128804851	9.63497e-05	1.65386	0.00185699	Tmem198b	0	Promoter (<=1kb)
1574	chr10:128860830-128861831	2.27696e-06	3.20336	0.000207519	Gdf11	29887	Intron (ENSMUST00000105230.3/66118, intron 9 of 10)
1575	chr10:129768098-129769099	0.00299445	5.67041	0.0174414	Or6c65	600	Promoter (<=1kb)
1576	chr10:130276162-130277163	0.000618578	3.72166	0.00610756	Neurod4	3077	Intron (ENSMUST00000061571.4/11923, intron 1 of 1)
1577	chr10:130279731-130280732	0.001669	1.10794	0.0117888	Neurod4	0	Promoter (<=1kb)
1578	chr11:3538845-3539846	0.00517609	1.01906	0.0252311	Smtn	0	Promoter (<=1kb)
1579	chr11:4195331-4196332	0.000279765	1.78357	0.00366325	Tbc1d10a	8509	Intron (ENSMUST00000147485.7/103724, intron 1 of 7)
1580	chr11:4221994-4222995	0.00420797	1.15389	0.02192	Castor1	3769	3' UTR
1581	chr11:4599632-4600633	6.78416e-06	2.81956	0.000378846	Mtmr3	-4769	Distal Intergenic
1582	chr11:4605186-4606187	0.000587174	2.7691	0.00590033	Mtmr3	-10323	Distal Intergenic
1583	chr11:4649870-4650871	0.00983199	4.00154	0.0391654	Ascc2	12123	Intron (ENSMUST00000070257.13/75452, intron 5 of 19)
1584	chr11:5058127-5059128	0.00428624	1.10681	0.0222077	Rasl10a	0	Promoter (<=1kb)
1585	chr11:5150519-5151520	0.000272212	1.10435	0.00359665	Emid1	-235	Promoter (<=1kb)
1586	chr11:5148971-5149972	0.0106397	1.41036	0.0413487	Emid1	312	Promoter (<=1kb)
1587	chr11:5339522-5340523	0.0054615	1.42211	0.0261565	Znrf3	41217	Intron (ENSMUST00000109867.7/407821, intron 1 of 8)
1588	chr11:5344673-5345674	0.00145784	5.22892	0.0107846	Znrf3	36066	Intron (ENSMUST00000109867.7/407821, intron 1 of 8)
1589	chr11:5499958-5500959	0.00179663	2.26122	0.012384	Xbp1	-19700	Intron (ENSMUST00000149826.1/ENSMUST00000149826.1, intron 1 of 2)
1590	chr11:5511824-5512825	1.9028e-06	2.6291	0.00019047	Xbp1	-7834	Distal Intergenic
1591	chr11:5789606-5790607	6.93358e-05	1.60577	0.00151917	Dbnl	1076	Promoter (1-2kb)
1592	chr11:5834265-5835266	0.00654854	4.77891	0.0296469	Polm	1219	Promoter (1-2kb)
1593	chr11:5891738-5892739	0.00388844	2.13378	0.0207771	Myl7	6043	Distal Intergenic
1594	chr11:6011138-6012139	0.000391811	4.20359	0.00454236	Camk2b	-10690	Exon (ENSMUST00000129098.1/12323, exon 3 of 3)
1595	chr11:6032855-6033856	0.011105	1.17964	0.0426145	Camk2b	31682	Intron (ENSMUST00000109813.8/12323, intron 1 of 20)
1596	chr11:6177463-6178464	3.21496e-05	2.52494	0.000960466	Rps15a-ps6	-4427	Intron (ENSMUST00000066496.9/209586, intron 2 of 5)
1597	chr11:6391250-6392251	1.77835e-05	1.4886	0.000666314	Zmiz2	1779	Promoter (1-2kb)
1598	chr11:6539076-6540077	0.00422611	3.36336	0.0219859	Ccm2	-6810	Distal Intergenic
1599	chr11:6581223-6582224	0.000900768	4.10197	0.00784061	Ccm2	-10824	Intron (ENSMUST00000000388.14/216527, intron 2 of 9)
1600	chr11:6586364-6587365	9.17825e-06	1.87621	0.000448554	Ccm2	-5683	Intron (ENSMUST00000000388.14/216527, intron 4 of 9)
1601	chr11:6587946-6588947	0.000548499	2.76821	0.00563314	Ccm2	-4101	Intron (ENSMUST00000000388.14/216527, intron 4 of 9)
1602	chr11:8622338-8623339	0.00420612	2.78249	0.0219157	Tns3	1548	Promoter (1-2kb)
1603	chr11:8623823-8624824	0.0014458	3.06355	0.010727	Tns3	63	Promoter (<=1kb)
1604	chr11:8628552-8629553	0.0019791	1.20191	0.0132121	Tns3	-3665	Intron (ENSMUST00000020695.12/319939, intron 1 of 30)
1605	chr11:8660637-8661638	0.000172168	2.80051	0.00266751	Tns3	2897	Promoter (2-3kb)
1606	chr11:8664095-8665096	0.000255974	2.10154	0.00345573	Tns3	0	Promoter (<=1kb)
1607	chr11:8678964-8679965	0.00140022	2.66773	0.0105015	Tns3	-14283	Distal Intergenic
1608	chr11:8701082-8702083	0.00204753	2.02403	0.0135169	Tns3	-36401	Distal Intergenic
1609	chr11:11505893-11506894	5.47119e-06	2.28821	0.000335678	Spata48	16627	Intron (ENSMUST00000020410.10/73862, intron 7 of 8)
1610	chr11:11587107-11588108	0.00128677	3.929	0.0099216	4930512M02Rik	39716	Distal Intergenic
1611	chr11:11649199-11650200	5.22759e-06	4.55116	0.000326635	4930512M02Rik	-21364	Intron (ENSMUST00000145789.1/ENSMUST00000145789.1, intron 3 of 3)
1612	chr11:11676459-11677460	0.00166201	3.01662	0.0117603	Ikzf1	-7543	Intron (ENSMUST00000145789.1/ENSMUST00000145789.1, intron 1 of 3)
1613	chr11:11758587-11759588	1.13047e-05	3.16065	0.000507011	Fignl1	49337	Intron (ENSMUST00000065433.11/22778, intron 7 of 8)
1614	chr11:11776494-11777495	0.00179437	1.70062	0.0123747	Fignl1	31430	Distal Intergenic
1615	chr11:14189363-14190364	0.00408101	3.08815	0.0214806	4930554G24Rik	-10322	Distal Intergenic
1616	chr11:15548640-15549641	0.00064965	3.40229	0.00631099	Vstm2a	-708083	Distal Intergenic
1617	chr11:16561534-16562535	0.000333206	4.8339	0.0040996	Sec61g	-53050	Distal Intergenic
1618	chr11:16956176-16957177	0.000327624	2.16225	0.00405752	Fbxo48	4766	Distal Intergenic
1619	chr11:16977338-16978339	0.000148258	2.38923	0.0024284	Plek	24660	Intron (ENSMUST00000102881.9/56193, intron 9 of 9)
1620	chr11:17008215-17009216	3.30568e-05	1.14108	0.000973474	Plek	0	Promoter (<=1kb)
1621	chr11:17012623-17013624	0.000139743	2.38402	0.00234316	Plek	-3921	Intron (ENSMUST00000020321.12/56193, intron 1 of 9)
1622	chr11:17051137-17052138	0.0012168	1.66807	0.00956529	Cnrip1	0	Promoter (<=1kb)
1623	chr11:17082606-17083607	0.00201164	4.33157	0.0133529	Plek	-30225	Distal Intergenic
1624	chr11:17166286-17167287	1.67022e-05	2.71993	0.000638661	Ppp3r1	7023	Intron (ENSMUST00000102880.4/19058, intron 1 of 5)
1625	chr11:19943452-19944453	0.00785961	2.37313	0.0336127	Spred2	-10117	Intron (ENSMUST00000093299.12/114716, intron 1 of 6)
1626	chr11:19984944-19985945	5.0251e-05	2.82519	0.00125404	Spred2	30374	Intron (ENSMUST00000093299.12/114716, intron 1 of 6)
1627	chr11:20041246-20042247	0.0027165	2.73328	0.0163514	Actr2	70620	Distal Intergenic
1628	chr11:20042879-20043880	0.000376983	3.00435	0.00443062	Actr2	68987	Distal Intergenic
1629	chr11:20463008-20464009	0.00159022	3.23784	0.0114307	Sertad2	-79244	Distal Intergenic
1630	chr11:20464270-20465271	0.000753323	2.27071	0.00694204	Sertad2	-77982	Distal Intergenic
1631	chr11:20468340-20469341	0.00125884	1.9504	0.00978529	Sertad2	-73912	Distal Intergenic
1632	chr11:20500202-20501203	0.0140043	2.42426	0.049952	Sertad2	-42050	Distal Intergenic
1633	chr11:20555414-20556415	0.000299725	2.65292	0.0038389	Sertad2	12080	Intron (ENSMUST00000145328.1/58172, intron 1 of 2)
1634	chr11:20576373-20577374	0.010982	1.67075	0.0422743	Sertad2	33039	Intron (ENSMUST00000145328.1/58172, intron 1 of 2)
1635	chr11:20597774-20598775	0.00724127	1.07584	0.0317794	Sertad2	-33204	Intron (ENSMUST00000093292.10/58172, intron 1 of 1)
1636	chr11:21180312-21181313	7.36951e-05	1.2351	0.00158066	Peli1	44843	Distal Intergenic
1637	chr11:21274651-21275652	0.000657884	3.09302	0.00636063	Vps54	-2251	Promoter (2-3kb)
1638	chr11:21287782-21288783	0.00159202	3.35559	0.0114391	Vps54	9879	Intron (ENSMUST00000109578.7/245944, intron 7 of 22)
1639	chr11:21549433-21550434	3.96558e-06	1.87934	0.000282493	Mdh1	9295	Distal Intergenic
1640	chr11:21563306-21564307	0.0112565	2.91882	0.0430273	Mdh1	0	Promoter (<=1kb)
1641	chr11:21788478-21789479	0.00101829	3.43526	0.00849757	Wdpcp	-23920	Intron (ENSMUST00000020568.9/216560, intron 13 of 17)
1642	chr11:21973809-21974810	0.00499629	7.04932	0.0246239	Otx1	26805	Distal Intergenic
1643	chr11:21994127-21995128	0.000631472	3.44051	0.00619238	Otx1	6487	3' UTR
1644	chr11:21997739-21998740	0.00194819	2.93712	0.0130851	Otx1	2875	Promoter (2-3kb)
1645	chr11:22007746-22008747	0.00204905	3.32169	0.0135235	Otx1	-4849	Intron (ENSMUST00000045167.10/216565, intron 22 of 23)
1646	chr11:22259865-22260866	0.00437546	2.46239	0.0225164	Ehbp1	24972	Intron (ENSMUST00000045167.10/216565, intron 1 of 23)
1647	chr11:22514788-22515789	0.00108229	1.3829	0.00884467	Tmem17	2700	Promoter (2-3kb)
1648	chr11:22656473-22657474	6.98251e-05	5.57923	0.0015271	Tmem17	144385	Distal Intergenic
1649	chr11:22665655-22666656	0.00404694	1.46221	0.0213561	Tmem17	153567	Distal Intergenic
1650	chr11:22722219-22723220	0.000458588	3.76001	0.00501879	B3gnt2	136325	Distal Intergenic
1651	chr11:22765098-22766099	3.37433e-08	5.69242	2.75846e-05	B3gnt2	93446	Intron (ENSMUST00000189990.1/53625, intron 5 of 5)
1652	chr11:22777188-22778189	0.00402635	1.81232	0.0212811	B3gnt2	81356	Intron (ENSMUST00000189990.1/53625, intron 4 of 5)
1653	chr11:22782460-22783461	4.14687e-05	2.48111	0.00111341	B3gnt2	76084	Intron (ENSMUST00000189990.1/53625, intron 3 of 5)
1654	chr11:22818113-22819114	0.0119478	4.07467	0.0447955	B3gnt2	40431	Intron (ENSMUST00000189990.1/53625, intron 1 of 5)
1655	chr11:22819233-22820234	1.88222e-06	2.79856	0.00018961	B3gnt2	39311	Intron (ENSMUST00000189990.1/53625, intron 1 of 5)
1656	chr11:22830363-22831364	0.00974291	2.08196	0.0389139	B3gnt2	28181	Intron (ENSMUST00000189990.1/53625, intron 1 of 5)
1657	chr11:22879248-22880249	0.0120061	2.6831	0.044947	B3gnt2	-18287	Intron (ENSMUST00000160826.1/53625, intron 2 of 2)
1658	chr11:22892143-22893144	0.00568996	2.18038	0.0269082	B3gnt2	-31182	Intron (ENSMUST00000160826.1/53625, intron 2 of 2)
1659	chr11:22915864-22916865	0.00065652	4.99034	0.00635256	Commd1	40082	Intron (ENSMUST00000160826.1/53625, intron 2 of 2)
1660	chr11:22936093-22937094	3.85217e-05	2.50395	0.00106595	Commd1	19853	Intron (ENSMUST00000160826.1/53625, intron 2 of 2)
1661	chr11:22952351-22953352	0.00954612	2.19604	0.0383994	Commd1	3595	Intron (ENSMUST00000160826.1/53625, intron 2 of 2)
1662	chr11:22954085-22955086	0.00898969	2.47448	0.0368368	Commd1	1861	Promoter (1-2kb)
1663	chr11:23334843-23335844	0.000188426	2.37141	0.00282819	Usp34	27927	Intron (ENSMUST00000180046.7/17847, intron 3 of 79)
1664	chr11:23682344-23683345	3.89813e-05	2.7457	0.00107298	Pus10	15833	Intron (ENSMUST00000109525.7/74467, intron 4 of 17)
1665	chr11:23687756-23688757	6.22973e-05	2.38225	0.00142152	Pus10	21245	Intron (ENSMUST00000109525.7/74467, intron 4 of 17)
1666	chr11:23704309-23705310	0.00330211	2.10285	0.0186167	Pus10	-12172	Intron (ENSMUST00000109525.7/74467, intron 6 of 17)
1667	chr11:23727142-23728143	0.0088815	2.67267	0.0365286	Pus10	8586	Intron (ENSMUST00000109525.7/74467, intron 16 of 17)
1668	chr11:23754023-23755024	1.3106e-05	2.15238	0.00055122	Rel	15946	Intron (ENSMUST00000102864.4/19696, intron 3 of 9)
1669	chr11:23752796-23753797	0.00280806	1.63598	0.0167239	Rel	17173	Exon (ENSMUST00000102864.4/19696, exon 4 of 10)
1670	chr11:23762390-23763391	0.00227072	1.64051	0.0145039	Rel	7579	Intron (ENSMUST00000102864.4/19696, intron 1 of 9)
1671	chr11:23778385-23779386	7.67526e-05	2.44991	0.00161952	Rel	-7415	Distal Intergenic
1672	chr11:23810442-23811443	0.00928552	1.76182	0.0376885	Rel	-39472	Distal Intergenic
1673	chr11:23818460-23819461	0.00100181	1.68259	0.00840549	Rel	-47490	Distal Intergenic
1674	chr11:23822915-23823916	0.000109765	1.87892	0.00201506	Papolg	44554	Distal Intergenic
1675	chr11:23979029-23980030	0.000152621	2.5424	0.00247171	Papolg	-83776	Distal Intergenic
1676	chr11:23983869-23984870	0.00475503	2.9941	0.0237968	Papolg	-88616	Distal Intergenic
1677	chr11:23987445-23988446	6.05422e-05	2.57895	0.00139498	Bcl11a	-89610	Distal Intergenic
1678	chr11:24018523-24019524	0.0112035	3.32981	0.0428841	Bcl11a	-58532	Distal Intergenic
1679	chr11:24048919-24049920	0.000666619	2.56666	0.00641519	Bcl11a	-28136	3' UTR
1680	chr11:24061554-24062555	0.00112734	4.32024	0.00907714	Bcl11a	-15501	Intron (ENSMUST00000068360.1/ENSMUST00000068360.1, intron 1 of 2)
1681	chr11:24075967-24076968	0.000563713	1.7682	0.00574131	Bcl11a	-1088	Promoter (1-2kb)
1682	chr11:24077020-24078021	2.40128e-05	1.48481	0.000802459	Bcl11a	-35	Promoter (<=1kb)
1683	chr11:24080648-24081649	6.49935e-06	1.71871	0.000370096	Bcl11a	0	Promoter (<=1kb)
1684	chr11:24086817-24087818	0.00165744	5.21875	0.0117464	Bcl11a	6147	Exon (ENSMUST00000124148.1/14025, exon 2 of 2)
1685	chr11:24098504-24099505	0.00489438	2.23802	0.0242847	Bcl11a	17834	Intron (ENSMUST00000000881.12/14025, intron 2 of 4)
1686	chr11:24131528-24132529	8.76972e-05	2.37787	0.00175112	Bcl11a	-9850	Intron (ENSMUST00000000881.12/14025, intron 2 of 4)
1687	chr11:24138709-24139710	0.00217766	2.42662	0.0140854	Bcl11a	-2669	Promoter (2-3kb)
1688	chr11:24141274-24142275	1.72556e-07	3.63662	5.6085e-05	Bcl11a	-104	Promoter (<=1kb)
1689	chr11:24149024-24150025	0.00240271	3.31614	0.0150403	Bcl11a	6645	Intron (ENSMUST00000000881.12/14025, intron 2 of 4)
1690	chr11:24152171-24153172	0.00920287	3.11273	0.0374592	Bcl11a	9792	Intron (ENSMUST00000000881.12/14025, intron 2 of 4)
1691	chr11:24173854-24174855	0.00401704	3.14036	0.0212465	Bcl11a	31475	3' UTR
1692	chr11:24175343-24176344	0.00212825	3.09513	0.0138629	Bcl11a	32964	Distal Intergenic
1693	chr11:24178538-24179539	0.00202464	1.98424	0.0134091	Bcl11a	36159	Distal Intergenic
1694	chr11:24184652-24185653	1.74014e-06	3.0181	0.000180901	Bcl11a	42273	Distal Intergenic
1695	chr11:24199939-24200940	9.15243e-06	3.94353	0.000448104	Bcl11a	57560	Intron (ENSMUST00000149592.1/ENSMUST00000149592.1, intron 1 of 1)
1696	chr11:24201805-24202806	0.00174585	4.10037	0.0121597	Bcl11a	59426	Exon (ENSMUST00000149592.1/ENSMUST00000149592.1, exon 1 of 2)
1697	chr11:24217678-24218679	0.00316377	3.51248	0.0180872	Bcl11a	75299	Distal Intergenic
1698	chr11:24235042-24236043	0.000824361	5.2658	0.00737788	Bcl11a	92663	Distal Intergenic
1699	chr11:24240807-24241808	0.00115855	2.32547	0.0092458	Bcl11a	98428	Distal Intergenic
1700	chr11:24242647-24243648	2.24759e-05	2.83219	0.00076824	Bcl11a	100268	Distal Intergenic
1701	chr11:24245075-24246076	0.000103782	4.40399	0.00194725	Bcl11a	102696	Distal Intergenic
1702	chr11:24255100-24256101	1.31698e-05	5.24127	0.000552752	Bcl11a	112721	Distal Intergenic
1703	chr11:24257440-24258441	0.000186008	2.85132	0.00280567	Bcl11a	115061	Distal Intergenic
1704	chr11:24276072-24277073	0.00231106	4.01684	0.0146729	Bcl11a	133693	Distal Intergenic
1705	chr11:24297483-24298484	0.00240969	2.37893	0.0150692	Bcl11a	155104	Distal Intergenic
1706	chr11:24304714-24305715	0.00770192	2.74047	0.0331736	Bcl11a	162335	Distal Intergenic
1707	chr11:24335779-24336780	0.00338321	4.4017	0.0189109	4933430M04Rik	-145129	Distal Intergenic
1708	chr11:24341962-24342963	0.000321837	4.34072	0.00401257	4933430M04Rik	-138946	Distal Intergenic
1709	chr11:24357089-24358090	0.00386396	2.14342	0.0206781	4933430M04Rik	-123819	Distal Intergenic
1710	chr11:24358793-24359794	0.00167696	4.60474	0.0118303	4933430M04Rik	-122115	Distal Intergenic
1711	chr11:24390376-24391377	0.00130046	1.63224	0.00999564	4933430M04Rik	-90532	Distal Intergenic
1712	chr11:25038175-25039176	0.00125203	5.63993	0.00975338	4933427E13Rik	-286931	Distal Intergenic
1713	chr11:25043813-25044814	0.000157343	3.01564	0.00252223	4933427E13Rik	-281293	Distal Intergenic
1714	chr11:25287973-25288974	0.00233286	1.22199	0.0147628	4933427E13Rik	-37133	Intron (ENSMUST00000191131.1/ENSMUST00000191131.1, intron 1 of 1)
1715	chr11:25300847-25301848	0.00815261	1.45351	0.0344831	4933427E13Rik	-24259	Exon (ENSMUST00000145127.1/ENSMUST00000145127.1, exon 1 of 3)
1716	chr11:25848510-25849511	0.00211192	2.87625	0.0137958	5730522E02Rik	-79369	Exon (ENSMUST00000135168.1/70626, exon 3 of 3)
1717	chr11:26200618-26201619	0.00108949	1.77933	0.0088784	Mir6372	-621	Promoter (<=1kb)
1718	chr11:26213379-26214380	0.0084103	1.51747	0.0352059	5730522E02Rik	-2616	Promoter (2-3kb)
1719	chr11:26373835-26374836	0.0115099	2.34641	0.0436498	Fancl	-11299	Distal Intergenic
1720	chr11:26452333-26453334	0.000180987	2.54111	0.00275846	Fancl	-15001	Intron (ENSMUST00000004120.8/67030, intron 7 of 13)
1721	chr11:26585736-26586737	1.74547e-05	2.54407	0.000657877	Vrk2	4992	Intron (ENSMUST00000109504.7/69922, intron 1 of 11)
1722	chr11:26710813-26711814	0.00366344	2.67101	0.0199331	Vrk2	-116814	Distal Intergenic
1723	chr11:26861276-26862277	0.0112836	2.26034	0.0430974	Vrk2	-267277	Distal Intergenic
1724	chr11:29549127-29550128	0.000236672	2.4266	0.00328079	Rps27a	-1018	Promoter (1-2kb)
1725	chr11:29647427-29648428	0.000426553	2.2361	0.00479973	Rtn4	-44519	Distal Intergenic
1726	chr11:29685890-29686891	6.96859e-06	2.4999	0.000384824	Rtn4	-6056	Distal Intergenic
1727	chr11:29779201-29780202	0.00268415	4.40382	0.016221	Eml6	-14968	Intron (ENSMUST00000058902.5/237711, intron 26 of 41)
1728	chr11:29786584-29787585	0.000145685	1.75352	0.00240155	Eml6	15514	Intron (ENSMUST00000058902.5/237711, intron 24 of 41)
1729	chr11:29799591-29800592	0.0115551	4.89125	0.0437733	Eml6	2507	Promoter (2-3kb)
1730	chr11:29810062-29811063	0.00728982	2.36104	0.0319301	Eml6	-6963	Intron (ENSMUST00000058902.5/237711, intron 16 of 41)
1731	chr11:30148114-30149115	0.000128196	2.75047	0.00222224	Sptbn1	-36755	Intron (ENSMUST00000006629.13/20742, intron 7 of 35)
1732	chr11:30267876-30268877	0.000374519	1.77875	0.00441391	Sptbn1	0	Promoter (<=1kb)
1733	chr11:31076533-31077534	0.000771741	3.77673	0.00706216	Asb3	17938	Intron (ENSMUST00000203878.2/65257, intron 7 of 9)
1734	chr11:31814335-31815336	3.79311e-07	4.70308	8.43933e-05	D630024D03Rik	9137	Intron (ENSMUST00000129425.7/414116, intron 1 of 3)
1735	chr11:32238133-32239134	0.000626017	1.14258	0.00616184	Nprl3	-97	Promoter (<=1kb)
1736	chr11:32504853-32505854	0.01144	2.19722	0.0435024	Efcab9	21725	Intron (ENSMUST00000051053.4/327900, intron 2 of 2)
1737	chr11:32564845-32565846	0.00163262	1.28775	0.0116255	Stk10	-22749	Intron (ENSMUST00000102821.3/20868, intron 2 of 18)
1738	chr11:32703817-32704818	0.0134617	3.47137	0.0486446	Fbxw11	60913	Intron (ENSMUST00000109366.7/103583, intron 1 of 12)
1739	chr11:32715209-32716210	0.00874699	1.75765	0.0361633	Fbxw11	72305	Intron (ENSMUST00000109366.7/103583, intron 3 of 12)
1740	chr11:32716647-32717648	0.00601192	1.97851	0.0279434	Fbxw11	73743	Intron (ENSMUST00000109366.7/103583, intron 3 of 12)
1741	chr11:33766915-33767916	0.000432034	1.89841	0.0048371	Kcnip1	75545	Intron (ENSMUST00000101368.8/70357, intron 1 of 7)
1742	chr11:34405020-34406021	0.000138521	2.42069	0.00232936	Insyn2b	90198	Intron (ENSMUST00000165963.8/574403, intron 3 of 3)
1743	chr11:34682777-34683778	0.000297362	1.42201	0.00381518	Dock2	4701	Intron (ENSMUST00000093193.11/94176, intron 22 of 51)
1744	chr11:34814480-34815481	0.0027881	1.80875	0.0166404	Spdl1	8470	Intron (ENSMUST00000093191.2/70385, intron 10 of 11)
1745	chr11:34845971-34846972	0.00105425	2.53132	0.00868552	Spdl1	-12330	Distal Intergenic
1746	chr11:35090613-35091614	5.01745e-06	3.82939	0.000318484	Slit3	-29610	Distal Intergenic
1747	chr11:35841656-35842657	9.92225e-05	1.85345	0.0018957	Rars	-7150	Exon (ENSMUST00000018993.6/211652, exon 21 of 23)
1748	chr11:36983275-36984276	0.00739904	2.00597	0.0322732	Tenm2	-39109	Intron (ENSMUST00000102801.7/23964, intron 2 of 30)
1749	chr11:38696260-38697261	0.00870162	2.08695	0.0360368	Gm12130	-176247	Distal Intergenic
1750	chr11:43297208-43298209	0.00559744	3.92768	0.0265966	Mir146	76252	Intron (ENSMUST00000144024.1/ENSMUST00000144024.1, intron 1 of 1)
1751	chr11:43343159-43344160	0.00406474	3.66175	0.021419	Mir146	30301	Distal Intergenic
1752	chr11:43353358-43354359	0.00605624	2.2971	0.028087	Mir146	20102	Distal Intergenic
1753	chr11:43384747-43385748	0.00091136	1.14789	0.00790094	Mir146	-10286	Exon (ENSMUST00000153791.1/ENSMUST00000153791.1, exon 1 of 2)
1754	chr11:43394925-43395926	0.000190418	2.11724	0.00284357	Mir146	-20464	Distal Intergenic
1755	chr11:43652695-43653696	0.000377621	6.31036	0.0044335	Pwwp2a	-28302	Distal Intergenic
1756	chr11:44331168-44332169	0.0031372	2.75169	0.0179995	Il12b	-67894	Distal Intergenic
1757	chr11:44395131-44396132	0.000505979	1.99992	0.00535555	Il12b	-3931	Distal Intergenic
1758	chr11:44475211-44476212	0.00083252	3.52845	0.00742811	Ublcp1	-4713	Distal Intergenic
1759	chr11:44478126-44479127	0.000111937	2.89813	0.00203932	Ublcp1	-7628	Distal Intergenic
1760	chr11:44479935-44480936	0.00112362	5.22584	0.00905997	Ublcp1	-9437	Exon (ENSMUST00000119188.1/ENSMUST00000119188.1, exon 2 of 2)
1761	chr11:44498089-44499090	0.00012849	3.84789	0.00222579	Rnf145	-19874	Distal Intergenic
1762	chr11:44503697-44504698	0.00147107	2.16099	0.0108496	Rnf145	-14266	Distal Intergenic
1763	chr11:44526354-44527355	0.000497551	1.9797	0.00529384	Rnf145	6049	Intron (ENSMUST00000019333.9/74315, intron 2 of 10)
1764	chr11:44556595-44557596	0.00572512	2.66573	0.0270153	Rnf145	0	Promoter (<=1kb)
1765	chr11:44558799-44559800	0.00611034	2.21321	0.0282573	Rnf145	-219	Promoter (<=1kb)
1766	chr11:44574495-44575496	3.13206e-07	4.11702	7.83811e-05	4930597A21Rik	-10821	Distal Intergenic
1767	chr11:44577540-44578541	0.000196562	4.09196	0.00290994	4930597A21Rik	-7776	Distal Intergenic
1768	chr11:44585740-44586741	0.00114147	1.5959	0.0091545	4930597A21Rik	0	Promoter (<=1kb)
1769	chr11:44610581-44611582	0.000141293	2.38626	0.0023587	Ebf1	-5735	Exon (ENSMUST00000191765.1/ENSMUST00000191765.1, exon 2 of 2)
1770	chr11:44612802-44613803	3.99023e-06	4.18634	0.000283089	Ebf1	-3514	Intron (ENSMUST00000191765.1/ENSMUST00000191765.1, intron 1 of 1)
1771	chr11:44611712-44612713	6.31708e-06	4.48829	0.000364721	Ebf1	-4604	Intron (ENSMUST00000191765.1/ENSMUST00000191765.1, intron 1 of 1)
1772	chr11:44616733-44617734	2.54948e-07	4.53736	7.07222e-05	Ebf1	0	Promoter (<=1kb)
1773	chr11:44619473-44620474	5.40104e-08	4.23412	3.36765e-05	Ebf1	-1287	Promoter (1-2kb)
1774	chr11:44617918-44618919	1.7886e-05	4.83693	0.000668991	Ebf1	0	Promoter (<=1kb)
1775	chr11:44624297-44625298	5.6247e-06	7.70805	0.000339618	Ebf1	2536	Promoter (2-3kb)
1776	chr11:44632691-44633692	1.87965e-05	7.86254	0.000691541	Ebf1	10930	Exon (ENSMUST00000109268.1/13591, exon 5 of 16)
1777	chr11:44656596-44657597	0.0015933	3.48475	0.0114444	Ebf1	34835	Intron (ENSMUST00000109268.1/13591, intron 6 of 15)
1778	chr11:44661529-44662530	2.6279e-05	3.5783	0.00084525	Ebf1	39768	Exon (ENSMUST00000130493.1/ENSMUST00000130493.1, exon 1 of 2)
1779	chr11:44663221-44664222	0.00040728	5.54034	0.00465067	Ebf1	41460	Intron (ENSMUST00000109268.1/13591, intron 6 of 15)
1780	chr11:44664875-44665876	0.00166949	2.94358	0.0117892	Ebf1	43114	Intron (ENSMUST00000109268.1/13591, intron 6 of 15)
1781	chr11:44681717-44682718	4.85364e-05	6.37528	0.00122629	Ebf1	59956	Intron (ENSMUST00000109268.1/13591, intron 6 of 15)
1782	chr11:44684193-44685194	5.3118e-05	5.01914	0.00129125	Ebf1	62432	Intron (ENSMUST00000109268.1/13591, intron 6 of 15)
1783	chr11:44685583-44686584	8.94022e-07	3.80555	0.000131613	Ebf1	63822	Intron (ENSMUST00000109268.1/13591, intron 6 of 15)
1784	chr11:44707414-44708415	5.23084e-05	4.1608	0.00128167	Ebf1	85653	Intron (ENSMUST00000109268.1/13591, intron 6 of 15)
1785	chr11:44706094-44707095	0.000458805	4.44679	0.00502015	Ebf1	84333	Intron (ENSMUST00000109268.1/13591, intron 6 of 15)
[truncated: 9,399 more rows]

## Sheet: Myeloid Cell
	peaks	Pvl_MyeloidCell	FC_MyeloidCell	FDR_MyeloidCell	SYMBOL	distanceToTSS	annotation
[truncated: 22,601 more rows]
