# Supplementary material for: scFFPE-ATAC enables high-throughput single cell chromatin accessibility profiling in formalin-fixed paraffin-embedded samples
Source: Nat Commun. 2025 Nov 14;16:10022. doi: 10.1038/s41467-025-66170-4 (PMC12618699; doi:10.1038/s41467-025-66170-4)
Supplement: Supplementary file 8 — Supplementary Table 7 [file 41467_2025_66170_MOESM8_ESM.xlsx]

## Sheet: T cell
padj	LogFC	Names
0	2.45318	Cd226
0	2.41182	Sh2d1a
0	1.68401	Stk39
0	2.65642	Olfr524
0	2.14262	Art2b
0	2.11006	Cpa3
0	2.58968	4930486L24Rik
0	1.7718	Fbxo27
0	1.90555	Clec3b
0	1.67217	Slc27a6
0	1.14558	Raph1
0	2.07806	Ar
0	2.06773	Cd96
0	1.91451	Gm11099
0	1.22058	Elovl7
0	1.58608	Slc22a1
0	1.92707	Tnfsf8
0	1.1668	Sidt1
0	1.83956	Cnga1
0	1.26712	Atp6v0d2
0	1.34584	Tox
0	1.63901	Gm14569
0	2.25232	Trat1
0	1.29293	Sytl1
0	1.96406	Moxd2
0	1.9698	Tdgf1
0	1.21359	Ccdc148
0	2.02558	Prkcq
0	1.92971	Themis
0	1.06577	Galm
0	1.65047	Adamts14
0	2.54421	Gm11541
0	2.5256	Rnf32
0	1.40876	Sctr
0	0.963372	Zscan12
0	2.22941	Cd7
0	1.80291	Sytl2
0	1.91655	Sema4f
0	1.83491	Atp10a
0	1.44992	Lhcgr
0	1.66546	Slco3a1
0	1.22116	Tnik
0	1.46259	Spef2
0	1.66077	Lrrc6
0	1.29443	Izumo1r
0	1.39146	Ppm1h
0	1.32929	Emp1
0	1.87004	Mboat1
0	1.39513	Sult5a1
0	1.56982	Nt5e
0	2.02932	Fyb
0	2.50235	Adh1
0	1.6505	Spsb4
0	1.79041	Camk4
0	1.78785	Gprin3
0	1.21319	Ggact
0	2.02034	Cd3e
0	1.3117	Atp8b4
0	1.59736	Sv2c
0	2.06009	Icos
0	1.54226	Slc35g1
0	1.418	Nrp1
0	1.09203	Fam124b
0	1.34803	Adcy1
0	1.21992	Gbp10
0	1.0933	Pkp4
0	1.15269	Aqr
0	1.14071	Nck2
0	1.63154	Cd4
0	1.13456	Impg1
0	1.71182	Prf1
0	1.94373	Klrc1
0	1.78081	Cox10
0	2.04505	Lbp
0	2.13232	Cst7
0	1.13706	Bmp7
0	1.40032	Rcn1
0	1.13356	Tanc1
0	1.47002	Lime1
0	1.1891	Atp8a2
0	1.48908	Lcp2
0	1.11772	Glb1
0	1.04393	Gabrr2
0	1.14684	Serpinb5
0	2.05404	Kcnj15
0	1.04005	Klhl3
0	1.94418	Zfp957
0	1.14524	Nipal1
0	2.20005	Il18r1
0	1.74095	Lypd6b
0	1.01693	Tmem9b
0	1.49349	Klrd1
0	2.42878	Dapl1
0	1.1776	Cd101
0	2.0412	Axin2
0	1.52586	Kcnh2
0	1.29051	Cdh1
0	1.69413	Trpm1
0	1.2833	Ramp3
0	0.773558	Scfd2
0	0.917445	Bsn
0	1.40152	1700025G04Rik
0	1.498	Ddr1
0	1.08529	Sntb1
0	1.75515	Lrig1
0	1.83401	Il20rb
0	2.05564	Cd3g
0	1.04408	Alpk3
0	1.04053	Atp1b3
0	1.31477	Il23r
0	0.940494	Lrrc75b
0	2.37193	Prkch
0	2.07026	Lcn4
0	1.07789	Srpk1
0	1.08705	Tnfsf11
0	1.39294	Npas2
0	1.88333	St8sia1
0	1.01552	Epas1
0	0.814996	Acsbg2
0	0.931117	Aldh5a1
0	1.8464	Dmbt1
0	1.65414	Cd40lg
0	1.9774	Podnl1
0	1.40909	Ptgfrn
0	1.51238	Gpc1
0	1.38294	Wscd2
0	1.54616	Iigp1
0	1.15532	Tnfrsf25
0	1.21585	Slc9a9
0	0.872643	Wnt5b
0	1.37556	Mboat4
0	1.14714	F2r
0	1.18431	Sdcbp2
0	0.750859	Elovl6
0	1.05992	Mettl9
0	1.23583	9230109A22Rik
0	1.87664	Stra6
0	0.955561	Plet1
0	1.18583	Gtf2ird1
0	0.865509	Slc35f2
0	1.0128	Klhdc1
0	0.971099	Rab11fip4
0	1.35171	Cpb1
0	1.01521	Iqgap2
0	1.07423	Kcnip2
0	0.782772	Ddc
0	0.769334	Abi2
0	0.655985	Dcun1d3
0	1.98197	Pdlim4
0	2.69518	Thy1
0	1.775	Klrk1
0	1.60132	Rnf125
0	0.993599	Gpnmb
0	0.82515	Gfpt2
0	0.856561	Nlk
0	1.21142	Mical2
0	1.23249	Rorc
0	1.52225	Siah3
0	0.885828	Lonp2
0	1.0514	St6galnac5
0	1.25936	Galnt9
0	0.960214	Ifitm10
0	0.935882	Tapbpl
0	0.568728	Adat1
0	0.916604	Ccdc136
0	0.968788	Gm15401
0	0.747901	Xdh
0	1.01319	Ikbke
0	1.14594	Crtam
0	0.877899	Srsf12
0	0.916751	Gm17657
0	1.68183	Cxcr6
0	1.78684	Il18rap
0	0.657082	Znrf2
0	1.24964	Phldb2
0	0.688439	Dync2li1
0	1.93828	Il7r
0	1.33749	Tnfrsf1a
0	0.987	Cd200r1
0	1.58069	Il12rb2
0	1.3253	Gbp6
0	1.95597	Ephb6
0	0.988017	Tmem217
0	0.818759	Gm1123
0	0.887337	Prg4
0	0.754594	Tbc1d22b
0	1.19936	Txk
0	1.19954	Daam1
0	1.06957	Thrb
0	1.34506	Ampd1
0	1.28922	Il1rl1
0	1.78676	Cd247
0	1.67011	Gm11077
0	1.04212	Lat
0	1.13687	Fbxo17
0	0.93829	Thada
0	0.665745	Slc38a6
0	0.972445	Actn2
0	0.988086	Tasp1
0	1.03457	Tuba8
0	1.31731	Sla2
0	0.812807	Itga6
0	0.697638	Pvr
0	1.13493	Hephl1
0	1.0755	Slfn5
0	1.32887	Gtf2i
0	0.984204	Gpr83
0	0.674291	Wdr95
0	1.19539	Igf2r
0	1.95392	Arl4c
0	1.91311	Tdrp
0	0.760631	Zfp286
0	1.06249	Tox2
0	1.19184	Igsf3
0	1.37002	Syde1
0	1.0496	Fcgr3
0	1.06942	Ect2l
0	0.848573	Tet3
0	1.57591	Cd27
0	1.02964	Cd160
0	1.89982	Igsf23
0	0.739284	Gosr1
0	0.877631	Dzip1
0	1.18594	Prickle1
0	1.05755	Gm973
0	1.0345	Ntrk3
0	0.960608	Morc1
0	0.747122	Nhsl2
0	3.26351	Bcl11b
0	0.920243	Smurf1
0	1.16978	Cd6
0	0.761749	Zfp704
0	0.802202	Il20ra
0	0.873697	Rarg
0	0.953516	Tnip3
0	1.129	Slc12a7
0	0.776052	Zfp13
0	1.48428	Lrp12
0	0.582796	Pros1
0	0.929844	Tnfsf10
0	0.988203	Oas3
0	1.5531	Slc16a5
0	0.601385	Gtf3c3
0	1.18028	Otop3
0	0.754985	Padi3
0	0.952374	Fasl
0	0.741248	Ggt1
0	1.00831	Dusp27
0	0.683782	BC147527
0	0.943396	Slfn1
0	0.796761	Fas
0	1.0393	Cysltr2
0	0.981455	1500009L16Rik
0	1.55133	Fbln1
0	0.717196	Rrp1b
0	0.732151	Capn3
0	0.842046	Tgm4
0	0.652541	Pigx
0	0.718183	Tacc2
0	0.797601	Irf6
0	0.734832	Abcb1a
0	1.08117	Ipcef1
0	0.984091	Plcg1
0	1.27103	Znrf1
0	0.569952	Stk26
0	0.780519	Trim9
0	0.688435	Ano10
0	0.970515	Acsbg1
0	1.06095	Oprm1
0	0.785214	Gm12216
0	0.702007	Lrrc23
0	1.49252	Zap70
0	0.937832	Stx1a
0	1.70304	Gpr68
0	0.710912	Slc35b3
0	0.926412	Ppef2
0	1.23698	Lrrc2
0	1.31296	Slc4a4
0	1.36529	Fam189b
0	1.07134	Rgs1
0	0.914679	Ccnd2
0	0.864614	Aox2
0	0.75578	Sytl3
0	0.844064	Ust
0	0.944982	Tmem104
0	0.846209	Hdac4
0	0.920543	Cd200r2
0	1.11326	Slc13a3
0	2.29715	Tmie
0	0.949471	Ext1
0	0.672689	Camk1g
0	1.49041	5830411N06Rik
0	0.649922	Tbc1d22a
0	1.35658	Fam71b
0	0.613771	Hectd2
0	0.586797	Slc17a9
0	1.22503	Arrdc4
0	2.63834	Cd28
0	0.665744	Kat2b
0	1.44411	Spata31d1a
0	1.17146	Dok2
0	0.900162	Ccdc152
0	0.726796	Ccs
0	0.745118	F13a1
0	0.763292	Reck
0	0.952064	Frmd7
0	1.01227	Rora
0	0.988661	Elfn1
0	1.02212	Gm29010
0	0.82213	Sult2b1
0	0.767021	Xrra1
0	0.927394	Plekha5
0	1.1462	Skap1
0	1.06153	Lix1
0	1.08127	Cd200r4
0	1.21044	Faah
0	0.697703	B3galt5
0	0.724676	Ifit1bl2
0	0.836659	Axl
0	1.23962	D430041D05Rik
0	0.92112	P4ha2
0	0.696546	Plat
0	0.895125	Rbm20
0	0.528354	Prdm1
0	0.817749	Ehd3
0	0.89337	Acp5
0	0.844215	Tet1
0	1.09464	Ly6c1
0	1.26377	Chdh
0	0.538216	Racgap1
0	0.462767	Trip11
0	1.15752	Tbcel
0	0.442256	Uso1
0	0.735386	Armc7
0	0.587272	Ube4a
0	0.558107	Qprt
0	0.774728	Otop2
0	1.98797	Nsg2
0	0.634361	Ddx60
0	1.69455	Gata3
0	0.630858	Fanci
0	1.18529	Pde11a
0	0.748981	Plekhg6
0	0.831777	Tnfrsf26
0	1.17717	Ctsw
0	0.725832	Eya2
0	0.711356	Hdc
0	0.749625	Raver2
0	0.403267	Ap3s1
0	0.709177	Akap6
0	2.39149	Tcf7
0	1.36311	Tnfrsf9
0	2.02609	Lef1
0	0.765696	Boc
0	0.594568	Gbe1
0	1.77876	F2rl1
0	0.743152	Bcl2l14
0	0.688228	Flt3l
0	0.442403	Sntb2
0	0.861604	Cdc14b
0	0.672294	Myo6
0	0.471256	Usp18
0	0.802747	Ms4a4b
0	0.84469	Sgms2
0	0.85528	Sh3bp4
0	0.687731	Paqr5
0	0.745494	Drc1
0	0.519711	Tap2
0	0.706217	Paqr8
0	1.07635	Cdhr3
0	0.824193	Baiap2l2
0	1.66753	D830013O20Rik
0	0.675681	Lzts1
0	1.0633	Slc22a2
0	1.12651	1700013D24Rik
0	1.49643	Ikzf2
0	0.997595	Tgfbr3
0	1.12805	Paqr7
0	0.485813	Capn2
0	0.717419	Qpct
0	0.537711	Erich1
0	1.13421	Gm10277
0	0.644034	Sema4a
0	0.826356	Foxp3
0	1.19244	Adamts20
0	0.917492	Spn
0	1.44122	Leprotl1
0	1.19516	H2-T3
0	0.952774	Plch2
0	0.668342	Atp6v0a2
0	0.77133	Tns4
0	0.613946	Nckap5l
0	0.712013	Syt6
0	0.517384	Neto2
0	0.4908	Pole2
0	1.26244	Zfp618
0	0.988584	Ldhb
0	1.25642	Pik3r5
0	0.698098	Tmem71
0	1.95321	Tesc
0	0.682086	Cyb5a
0	0.743939	Spo11
0	0.726535	Prrg1
0	0.901474	Pdzrn3
0	0.960798	Il6ra
0	0.932086	Pdgfrl
0	1.00828	Arhgap29
0	0.751215	Kcnip1
0	0.956576	Il17rb
0	0.737333	Slc30a7
0	0.553366	Gfod2
0	0.802231	Ly6c2
0	0.640772	Gemin5
0	0.967195	Fam186b
0	0.57637	Idh2
0	0.629662	Eif4e3
0	1.72471	Ndrg2
0	2.65744	Als2cl
0	0.814707	Tgtp1
0	0.796818	Habp2
0	0.907522	Plcxd2
0	0.916895	Pgpep1l
0	0.539072	Morn3
0	0.766464	Acot11
0	0.872558	F2rl2
0	0.445334	Cdon
0	0.935512	Timp2
0	1.16897	Kcnh3
0	0.715127	Itga7
0	0.435943	Zfp53
0	0.570175	Nim1k
0	0.553709	Rfx8
0	0.797095	Ccdc87
0	1.21523	Trim71
0	1.2365	Postn
0	0.674394	Itgae
0	1.26758	Rasl11b
0	0.908976	C9
0	0.906535	E130114P18Rik
0	0.829662	Dapk1
0	0.757403	Hid1
0	1.1804	Npff
0	0.701004	Cngb1
0	1.00033	Lyzl4
0	1.22193	Ms4a6b
0	0.514696	Arhgap5
0	0.805209	Disp1
0	1.41175	Emb
0	0.707763	Gm17571
0	0.570102	4930550C14Rik
0	0.729428	Hnrnpll
0	1.02711	Rab27a
0	0.603643	Zfyve28
0	0.634385	Tmtc4
0	0.962636	Rhoc
0	0.912755	Galnt6
0	0.945415	Trpv5
0	1.02985	Itm2a
0	1.16614	Lgi1
0	0.695367	4930452B06Rik
0	0.779501	Scml4
0	0.404163	Arhgef33
0	1.02039	Slc15a1
0	1.309	Saraf
0	1.12897	Kcna2
0	1.24206	Cd5
0	1.463	Btbd11
0	0.411358	Nisch
0	0.838827	Spats2
0	0.508569	Ubash3a
0	0.970318	Arpp21
0	0.424565	Stk38
0	0.842579	Zscan2
0	0.565284	Nhsl1
0	1.79531	Stc2
0	0.476136	Pemt
0	0.494218	Rcbtb1
0	0.711756	Slc25a40
0	0.384037	Ccdc173
0	0.953886	Ppp1r3f
0	1.2094	Tnfsf14
0	0.5142	Dennd2d
0	0.387979	Plekha7
0	1.0556	Plin1
0	0.712742	Tmem40
0	0.620747	Ptprf
0	0.521805	Col16a1
0	0.412753	Mfsd6
0	0.876339	BC051019
0	1.09662	Chil5
0	0.619701	Osm
0	1.05537	Hpcal1
0	0.855692	Mas1
0	0.529681	Cand2
0	1.17443	Skor2
0	0.603266	Ramp1
0	1.16469	Ppm1j
0	0.795285	Fxyd5
0	0.592475	Syne1
0	0.610305	Dnaaf5
0	0.602943	Tes
0	0.570574	Orai2
0	0.518359	Podn
0	0.48559	Depdc1b
0	0.875237	Wwox
0	0.949511	Ptprk
0	0.766352	Phldb1
0	2.04839	Il2rb
0	0.624833	Igtp
0	0.446265	Itgal
0	2.15346	Cd8a
0	1.23132	Samd3
0	0.971591	Pdzk1
0	0.709498	Zgpat
0	0.532804	Ncbp1
0	1.29634	Tbc1d2b
0	0.746877	Tnfaip8l1
0	0.492313	Klhl42
0	0.854554	Pald1
0	0.759471	Msra
0	0.877269	Scg5
0	0.640754	Atn1
0	1.33057	1600014C10Rik
0	0.729106	Sox5
0	1.18815	Kbtbd11
0	0.722241	Scnn1a
0	0.836456	Zscan10
0	0.675042	Lrrc3b
0	1.00749	Vipr1
0	0.771986	Oit3
0	0.822365	Adarb2
0	0.50426	Iqck
0	0.621061	Siah1a
0	0.542003	Gpsm2
0	0.902846	4930579F01Rik
0	0.525469	Nlrc3
0	0.867945	Oplah
0	0.659874	Pmp22
0	2.31677	Cd8b1
0	0.637679	Lgals1
0	0.624959	Prdm5
0	0.740775	Thap3
0	0.537233	Nos1
0	0.930454	Ube2e2
0	0.341134	S100a10
0	0.656509	Dntt
0	0.375482	Ly75
0	1.55632	Tnfrsf18
0	0.532896	Rasal3
0	1.3786	Cd3d
0	0.694255	Olfm2
0	0.612269	Pla2r1
0	0.513265	Actr10
0	0.63029	Itgb2
0	1.01274	Grifin
0	0.407509	Mip
0	1.00596	Adh7
0	0.477331	Lrrc20
0	0.986466	Exph5
0	0.852618	Igsf6
0	0.782858	Calr4
0	0.438065	Galc
0	0.565176	Irgm2
0	0.731549	Lama4
0	0.630584	Emc9
0	0.511305	Gbp4
0	0.423404	Clpb
0	0.533214	Psmg1
0	0.368876	Inpp1
0	0.831605	Fndc5
0	0.458429	Rbl1
0	0.658063	Gzmk
0	0.623978	Smco4
0	0.588881	Medag
0	1.02812	Gramd3
0	0.665259	Hunk
0	0.511158	Arhgef9
0	0.531298	Dnaaf1
0	0.533196	Rac2
0	0.556678	Dyrk2
0	1.29664	Galnt2
0	1.01686	Gpr162
0	0.547069	Adipoq
0	0.736764	Samd13
0	0.62016	Tbc1d30
0	0.88204	Hormad2
0	1.09155	Klri2
0	0.663405	Atp1a3
0	0.959049	Cnpy1
0	0.653966	Rgmb
0	0.572195	Gramd1a
0	0.533406	Fbxw8
0	1.2774	Ctla4
0	0.351658	Chd3
0	0.64243	Cep19
0	0.588859	Ccdc80
0	0.778455	Gimap7
0	0.582663	Nr1h3
0	1.17538	Itk
0	0.898053	Gimap3
0	0.414001	Rcbtb2
0	0.468408	Abcc3
0	0.922054	Fut7
0	0.364935	Wdr82
0	0.925378	Rab3ip
0	0.427501	Hp1bp3
0	1.1021	Tmem141
0	0.747849	Atp11a
0	0.512383	Unc45b
0	0.531994	Lrrc27
0	0.671786	Kremen1
0	0.475354	Gimap8
0	0.979878	Kcnn4
0	0.744844	Cd163
0	0.515529	Nebl
0	0.622944	Cd200r3
0	0.64178	Abhd12b
0	1.20347	Tspan9
0	0.616645	Rcan3
0	0.617586	Pacs2
0	0.561214	Ret
0	1.05272	B4galnt4
0	0.677394	Osbpl3
0	0.788567	Gabrb1
0	0.414412	Spsb1
0	0.94965	Fbln7
0	0.334372	Rspry1
0	0.63951	Fam20a
0	0.75526	Pxylp1
0	0.610899	Bin2
0	0.64902	Mgat3
0	1.10929	Pdcd1
0	0.492118	Gnb1l
0	0.345069	Ifit2
0	0.70057	Itgb6
0	0.644151	Jmjd7
0	0.736389	Actn1
0	0.419513	Ippk
0	0.562018	Brdt
0	0.607841	Grik4
0	0.639009	Adgrg5
0	1.12289	Selplg
0	0.541226	Reep1
0	0.8876	Enc1
0	0.417861	Xpc
0	0.741783	Rgs10
0	0.548656	Zfp169
0	0.515851	Pam
0	0.719659	Cldn10
0	0.411479	Wipf2
0	0.39123	Tcf7l1
0	0.773979	Klri1
0	0.478043	Rptor
0	0.91332	Zdhhc15
0	0.439651	Lhx2
0	0.414436	Spag1
0	1.88551	Eomes
0	0.978457	Klre1
0	1.3533	Pdgfb
0	0.839623	Aven
0	0.488493	Tspan3
0	0.54326	Bach1
0	0.70814	Mill2
0	0.294235	Csnk1a1
0	0.75317	Cyth3
0	0.668703	Zfp536
0	0.629218	Crbn
0	0.865305	Rab4a
0	0.694334	Ntn1
0	0.634304	Dbf4
0	0.401141	Rnf138
0	0.508697	Cyth4
0	0.41237	Zhx3
0	0.507315	Cish
0	0.458482	Sugt1
0	0.931614	4932438H23Rik
0	0.359628	Mpzl3
0	0.510326	Ttc13
0	0.398423	Rps6ka1
0	0.669757	Zfp51
0	0.511052	Nod1
0	0.926733	Lgals3bp
0	0.492661	Ccdc102a
0	0.751489	Atp2b4
0	0.454832	Klhdc2
0	0.800674	Satb1
0	0.604547	Pycard
0	1.37398	Slc6a19
0	1.14572	Tctex1d1
0	0.673324	Cybrd1
0	0.722026	Ccdc183
0	0.493377	Smg9
0	0.370143	Trpc4ap
0	0.610813	Sfta2
0	0.369483	Ankrd6
0	0.657038	4930453N24Rik
0	1.1492	Tha1
0	0.751052	Palld
0	0.572165	Tmc3
0	0.475995	Lamc3
0	0.739369	Kctd17
0	0.447429	Gbp7
0	0.489468	Mllt1
0	0.263492	Golm1
0	0.588562	Elfn2
0	0.74583	Cdc20b
0	0.678679	4930553M12Rik
0	0.456955	Ephb2
0	0.756755	Pard3
0	1.00158	Wfikkn2
0	0.515282	Cmc2
0	0.361332	Snx4
0	0.822142	P3h4
0	0.539329	Abcb11
0	0.913971	Tex26
0	0.686102	Grhl2
0	0.413426	Bmpr1a
0	0.615385	Kcnj16
0	0.366597	Kif23
0	0.539526	Dctn6
0	0.74334	Ptpn13
0	0.56947	Cfap44
0	0.98274	Fam78a
0	0.495927	Lmtk3
0	0.566384	Tshz2
0	0.743711	Gm10392
0	0.577384	Tbc1d4
0	1.04	Pdlim1
0	0.604535	Zc3hav1
0	1.84697	Gm17509
0	0.447394	Synpo2
0	0.950391	Sh2d2a
0	0.571494	Sh3gl3
0	0.683474	Mmp25
0	0.295341	Trim14
0	0.390395	Rcn3
0	0.477823	Gm28042
0	0.534903	Cap2
0	0.481822	Slc25a30
0	0.66969	Pygl
0	0.37087	Auh
0	0.655324	Bace1
0	0.524092	Gstt2
0	0.564344	Ccdc126
0	0.360741	Cdca4
0	0.411841	Trappc12
0	0.328014	Commd8
0	0.489663	Cacna1b
0	0.396274	Atg14
0	0.549789	Slc37a1
0	0.615158	Rin2
0	0.604007	Grin2c
0	0.575546	Slc24a3
0	0.779575	Tmprss6
0	0.75229	Adgra3
0	0.525194	Igfbp4
0	0.252449	Sec24d
0	0.476279	Gtpbp8
0	0.414067	Acacb
0	0.675928	Pth1r
0	0.699454	Soat2
0	0.849658	Gimap1
0	0.826744	Matk
0	0.457342	Slc3a1
0	0.384372	Dpysl2
0	0.684954	Dnajc15
0	0.679106	Spats2l
0	0.547762	Vipr2
0	0.62035	Stat5b
0	0.557658	Unc80
0	0.353514	Capsl
0	0.325187	Gab3
0	0.409879	Pdk1
0	0.566995	Bcl2l1
0	0.735187	Tmsb10
0	0.287794	Cnot10
0	0.747228	Prrt1
0	0.349445	Tars2
0	0.744921	Tshz3
0	0.420028	Ccdc57
0	0.297417	Amn1
0	0.583344	Xylt2
0	0.520754	Lrrc61
0	0.586344	Lrrc1
0	0.54238	Nrip3
0	0.54598	Gimap4
0	0.328575	Slc41a3
0	0.315254	Zdhhc3
0	0.377589	Slc4a5
0	0.530109	Zfp141
0	0.692898	Dusp10
0	0.769144	Adgrg3
0	0.506368	Sdf4
0	0.9486	BC106179
0	0.785643	Arhgap31
0	0.904217	G430095P16Rik
0	0.460121	Tgtp2
0	0.282589	Lpcat3
0	0.419917	Cmc1
0	0.603178	Arhgef10
0	0.505152	Gm20532
0	0.444774	Hsdl1
0	0.340683	Rtkn2
0	0.415242	Skp1a
0	0.642017	Acer2
0	0.677438	H1f0
0	0.463446	Arhgap20
0	0.306642	Mink1
0	0.576267	Lfng
0	0.391499	Fhl2
0	0.495936	Fxyd7
0	0.580472	Lhfpl3
0	0.500075	Sfmbt2
0	0.357393	Adamts10
0	0.824802	Tagap
0	0.46916	Sh3bp1
0	0.330815	Klhl5
0	0.514173	Adgrb2
0	0.722356	Slc5a1
0	0.382289	Sft2d2
0	1.26586	4930412O13Rik
0	0.32783	Otud7a
0	0.280025	Wdr19
0	1.46732	Nkg7
0	0.503361	Batf
0	0.497389	Angptl4
0	0.349569	Psmb8
0	0.2817	Tfpi
0	0.302569	Agk
0	0.651992	Ccdc166
0	0.524997	Myh15
0	0.52534	Sp6
0	0.345371	Slfn8
0	0.343575	Dcaf15
0	0.551485	Rnf149
0	0.327183	Wdr76
0	0.439668	Cela1
0	0.788758	Atp1b1
0	0.453638	Ldlrap1
0	0.602358	Ppt2
0	0.406962	Adamtsl4
0	0.592266	1700012B07Rik
0	0.432037	Bag3
0	0.377584	Lyrm9
0	0.59012	Npc2
0	0.520532	Limd2
0	0.428989	Dnajc3
0	0.479699	Cc2d1a
0	0.415034	Ccdc33
0	0.543657	Lrrc8a
0	0.328889	Trappc3l
0	0.309085	Prkcz
0	0.530013	Muc4
0	0.387175	Gimap9
0	0.782199	Hk3
0	0.398816	Akr1b3
0	0.262894	Pip4k2b
0	0.269725	Snx12
0	0.669432	Celsr1
0	0.271942	Tmem59
0	0.598162	Il1rl2
0	0.576396	Gli1
0	0.326854	Plekhg5
0	0.55413	S100a2
0	0.432647	Dnm3
0	0.69185	Gm826
0	0.391041	Bend6
0	0.386252	Sh3rf1
0	0.354124	Pigp
0	0.29656	Clstn1
0	0.410338	Smad5
0	0.379217	Cry1
0	0.2971	Pacsin1
0	0.555268	Dhcr24
0	0.374494	Filip1
0	0.271472	Tulp4
0	0.807825	Cldnd2
0	0.649798	Hgsnat
0	0.509019	Pp2d1
0	0.420351	4930519P11Rik
0	0.414432	Vrk3
0	0.733649	Fam118a
0	0.413806	Ier3
0	0.492164	Tspyl4
0	0.367507	Enpp4
0	0.26915	Tshr
0	0.477506	Gprc5c
0	0.644341	Ryr3
0	1.11247	Gpr132
0	0.362858	Madd
0	0.273811	Aldh18a1
0	0.348241	Ankrd22
0	0.431024	Sema3f
0	0.516388	Wdr46
0	0.665994	Smad7
0	0.534027	Glis3
0	0.388499	Atxn7l3
0	0.533361	Prdx6
0	0.405911	Metrn
0	0.43852	Ldha
0	0.377749	Klf8
0	0.581662	Decr2
0	0.333869	Itgb7
0	0.539702	Ptpre
0	0.765235	Dnaja4
0	0.407812	Ccdc40
0	0.498331	Anxa2
0	1.01797	Metrnl
0	0.395366	Ptpn3
0	0.40483	Ghr
0	0.440215	Clec2d
0	0.320937	Neu3
0	0.491683	Pglyrp2
0	0.403529	Pou6f1
0	0.486358	Rab19
0	0.339399	Mypop
0	0.467874	Prmt5
0	0.267636	Cand1
0	0.509665	Scn8a
0	0.275255	Colq
0	0.849006	Mc1r
0	0.571407	Mab21l3
0	0.328799	Zfp386
0	0.521486	Frmd8
0	0.394236	Limk2
0	1.01791	Rgcc
0	0.419069	Snx31
0	1.19727	Egln3
0	0.390787	Cdh22
0	0.550208	Grap2
0	0.348936	Pskh1
0	0.358778	Camk2b
0	0.575849	Rnasel
0	0.471764	Slc25a45
0	0.677789	Ctsd
0	0.442493	Ksr2
0	0.270192	Fbxw4
0	0.436125	Rps27l
0	0.363684	Kctd10
0	0.645379	Rnf39
0	0.65743	Gm28053
0	0.366384	Etv3
0	0.399247	Il22ra2
0	0.441729	Pik3cd
0	0.436491	Dnah3
0	0.346131	Efcab9
0	0.54215	Gm9821
0	0.556738	Erc1
0	0.386207	Gpr65
0	0.398106	Setd4
0	0.482414	Hemk1
0	0.294681	AW011738
0	0.303003	Ms4a6c
0	0.451491	Gm10840
0	0.357735	Khdrbs3
0	0.263498	Ppp2r1b
0	0.43724	Scnm1
0	0.315041	Irgm1
0	0.355916	Gpatch4
0	0.614615	Slfn4
0	0.696118	Pdia2
0	0.408709	S1pr2
0	0.602124	Ankrd13b
0	0.659646	Syngr3
0	0.271713	AI467606
0	0.443591	Zfp281
0	1.11818	Ccl5
0	0.370323	Efhb
0	0.441619	Clvs1
0	0.699886	Tfap2a
0	0.687443	Lif
0	0.441292	B4galnt3
0	0.40693	Mfng
0	0.694961	C1qtnf6
0	1.11652	Irx5
0	0.500037	Vgll4
0	0.323622	Egfr
0	0.419652	Dclk1
0	0.251339	Slc14a1
0	0.722545	Mos
0	0.500212	Trib3
0	0.254829	Zfp341
0	0.470512	Zfr2
0	0.421607	Dap
0	1.36925	Tnni1
0	0.306784	Trim39
0	0.296408	Lrp5
0	0.336897	Mppe1
0	0.270552	Arih2
0	0.516589	Impdh1
0	0.484995	Dnah11
0	0.260005	Atg13
0	0.376467	Tmprss4
0	0.628297	Rnf166
0	0.298242	Mad1l1
0	0.412271	Slc26a8
0	0.432457	Scamp3
0	0.51952	Mgarp
0	0.304717	Isg15
0	0.419551	Itgam
0	0.326067	Bspry
0	0.57764	Scn10a
0	1.09884	Baiap3
0	0.510722	Myh9
0	0.969692	Zbtb16
0	0.468592	Ptpn22
0	0.462125	Pld1
0	0.314799	Supt6
0	0.448436	Gm1604a
0	0.597554	Prrt4
0	0.624941	Rxra
0	0.621778	Tnfrsf10b
0	0.385781	Zfp719
0	0.321461	Stpg1
0	0.342754	App
0	0.682073	Cd2
0	0.261587	Kdm1a
0	0.492351	Sbf1
0	0.341638	Cd9
0	0.420653	Gm26566
0	0.282307	Shq1
0	0.353796	Elavl4
0	0.698439	Lgals7
0	0.27722	Slfn2
0	0.611157	Tecpr1
0	0.398383	Ednra
0	0.357645	Psph
0	0.272224	Frrs1
0	0.304392	Slx1b
0	0.362708	Prkab1
0	0.562292	Zik1
0	0.316205	Hlf
0	0.268425	Mbtps1
0	0.642445	Gm5148
0	0.267553	Selp
0	0.62013	Runx3
0	0.261113	Afap1
0	0.324948	Tmem50a
0	0.807739	Cadm1
0	0.495739	Kctd2
0	0.371774	Ptger3
0	0.396159	Arrb2
0	0.291066	Cxadr
0	0.795752	Map10
0	0.533719	Unkl
0	0.275381	Gm16253
0	0.494975	Phxr4
0	0.428895	Phactr2
0	0.269367	Unc119b
0	0.320638	Rab11fip1
0	0.603483	Smox
0	0.453178	Neurl3
0	0.462458	Smad3
0	0.622098	Ntn4
0	0.537589	Klf3
0	0.444393	Tpst2
0	0.484512	Vtcn1
0	0.764053	Gm4978
0	0.532046	2410004P03Rik
0	0.260668	Glipr1
0	0.71265	Dusp5
0	0.484036	Ap3m1
0	0.275665	Ccne1
0	0.413456	Cotl1
0	0.332282	Atg12
0	0.433165	Mturn
0	0.30987	Pafah2
0	0.375957	Abcg2
0	0.253639	Cwc25
0	0.361988	Klhl9
0	0.337222	S1pr4
0	0.343503	Cdh3
0	0.695153	Dsel
0	0.386412	Ggt7
0	0.358563	Fam110b
0	0.295277	Card6
0	0.347294	H6pd
0	0.352584	Trim16
0	0.405879	H2-Q1
0	0.354641	Gm28308
0	0.500696	Klra4
0	0.604369	B430305J03Rik
0	0.362992	Lysmd1
0	0.373922	Tmppe
0	0.520646	Gpr146
0	0.416033	Tmem42
0	0.298074	Pstpip1
0	0.382752	Pcdh1
0	0.270437	Cfap46
0	0.592455	Mtmr7
0	0.745146	Avpi1
0	0.468848	Acad8
0	0.395426	Gm5464
0	0.523172	Tecta
0	0.482115	Prr36
0	0.514827	Klra5
0	0.303528	Tspyl3
0	0.376291	Mgam
0	0.36898	Snap47
0	0.485289	Ski
0	0.286896	Cacna2d4
0	0.329479	Ttll12
0	0.483701	Apol8
0	0.283363	Atp5l
0	0.458724	Fibcd1
0	0.356986	Ptpn7
0	0.506836	Itm2c
0	0.299817	Adamts17
0	0.354277	Hoxa3
0	0.445617	Npm3
0	0.592291	Ppp1r3b
0	0.416329	Tmem186
0	0.495277	S1pr1
0	0.323798	Nif3l1
0	0.257446	Trp53inp1
0	0.30661	Depdc1a
0	0.512177	Klhl35
0	0.427437	Ddit4
0	0.27965	Pmm2
0	0.335068	Arhgap1
0	0.263986	Ube3b
0	0.393315	Sart1
0	0.476254	Notch1
0	0.310488	Kidins220
0	0.318295	Atp8b2
0	0.452326	Cbx6
0	0.350834	Myo1f
0	0.988731	Fosl2
0	0.545718	Rap2b
0	0.457276	Hoxb6
0	0.272185	Acvr1c
0	0.854186	Gm5468
0	0.313145	Atp13a1
0	0.297477	Gpr18
0	0.473889	Nr4a3
0	0.61262	Duoxa1
0	0.31962	Pmepa1
0	0.573836	Thyn1
0	0.364426	Nmnat2
0	0.334916	Plekha8
0	0.368941	Msh4
0	0.353659	Myo5b
0	0.284703	Vim
0	0.338491	Serpinb9
0	0.264983	Zwint
0	0.268292	Flot1
0	0.369293	Akip1
0	0.282289	Fam160b1
0	0.355178	Zfp553
0	0.331502	Adck1
0	0.369652	Gm20683
0	0.324281	Gpr160
0	0.267584	Lmbr1
0	0.316941	Ms4a4d
0	0.456261	Fam173a
0	0.315193	Fcgrt
0	0.611334	Jdp2
0	0.433004	A830005F24Rik
0	0.37294	Upp2
0	0.25963	Ercc4
0	0.295026	Ubr2
0	0.674743	Inhba
0	0.368914	Fads1
0	0.393403	Gm26992
0	0.516571	Abcb9
0	0.410839	Cenpv
0	0.374843	Letm2
0	0.305014	Ccpg1
0	0.391853	Arfgef3
0	0.260536	Gm20489
0	0.516852	Ctu2
0	0.506356	Gm5111
0	0.441408	Mx1
0	0.2924	Wdr12
0	0.610924	Duox2
0	0.462545	Gm6034
0	0.339576	Mettl17
0	0.382744	Tbx21
0	0.450333	Cytip
0	0.367003	Zdhhc7
0	0.392557	Tmem14a
0	0.37021	Tagln2
0	0.260439	Pigb
0	0.435575	Bysl
0	0.295639	Exosc4
0	0.460517	Mcam
0	0.259769	Tgif2
0	0.421243	Qrfp
0	0.506322	Pik3ip1
0	0.269952	Abca2
0	0.293717	Stk32c
0	0.297125	Chic1
0	0.263211	Dmgdh
0	0.543599	Prss30
0	0.381526	Col5a3
0	0.489735	Palmd
0	0.364311	Atp9a
0	0.564454	Nudt16
0	0.307818	Ass1
0	0.330534	Kcnq3
0	0.266806	Clta
0	0.510825	Arc
0	0.273003	H13
0	0.280783	Ppp4c
0	0.390129	Psenen
0	0.37097	Ptger4
0	0.270107	Csrp1
0	0.528356	Mex3b
0	0.400996	Gm5475
0	0.275541	Gdpd5
0	0.744484	Duoxa2
0	0.283962	Uba1
0	0.262116	Zfhx2
0	0.288229	Fbxl18
0	0.412537	Slc25a54
0	0.300098	Ptger2
0	0.33262	Mlec
0	0.37742	Tex22
0	0.461447	Sall3
0	0.279076	Lsm3
0	0.463485	Marveld1
0	0.344149	Tm9sf1
0	0.509404	Abhd8
0	0.734687	Btbd6
0	0.345288	Mansc4
0	0.451981	Vps37b
0	0.263727	Srp68
0	0.365699	Galnt10
0	0.365299	Igflr1
0	0.37366	Lpcat4
0	0.344834	Prrt2
0	0.351971	Nmnat1
0	0.453445	Sh2b1
0	0.299071	Map1a
0	0.40337	Dnah8
0	0.436948	Mtmr12
0	0.293688	Tmem222
0	0.453963	S1pr5
0	0.330206	Abcc9
0	0.605461	Socs1
0	0.28334	Akna
0	0.360719	Myl12b
0	0.478888	Gm10699
0	0.369551	Nat9
0	0.314635	Tfb2m
0	0.339511	Uox
0	0.3674	Gm26571
0	0.306352	Adora2a
0	0.528077	Spns1
0	0.337759	Wdr90
0	0.328841	Ppil3
0	0.388518	A130010J15Rik
0	0.523907	Mrpl34
0	0.428636	Cbx2
0	0.357842	Slc9a3r1
0	0.351022	Ldlrad1
0	0.308288	Snx33
0	0.506988	Tns2
0	0.28207	Txnip
0	0.313124	Lyar
0	0.268803	Ndufa5
0	0.252148	Wdr73
0	0.290286	Arhgef40
0	0.305268	Ndufv3
0	0.317193	Prkar1b
0	0.254124	Serbp1
0	0.315878	Otub1
0	0.279624	Gm12185
0	0.335665	Nfkbia
0	0.512651	Lipg
0	0.284384	Pfn4
0	0.288851	Tdrd5
0	0.402754	Rhoj
0	0.253781	Svep1
0	0.349831	Eif2b5
0	0.411312	Vwa5a
0	0.280792	Hspbap1
0	0.338127	Ms4a15
0	0.428229	Gcat
0	0.286837	Slc9a2
0	0.267794	Dnah2
0	0.416838	Col8a2
0	0.351627	Zmynd10
0	0.388803	Plec
0	0.276437	Ndufs6
0	0.253896	Spaca6
0	0.261547	Gpr171
0	0.3162	Prkx
0	0.292769	Nfkbil1
0	0.357223	Ppp2cb
0	0.612581	Klrg1
0	0.25675	Ptgr1
0	0.323812	Zfp503
0	0.44902	H2-T22
0	0.322775	Gm9905
0	0.363797	Bcl6
0	0.294124	Mta1
0	0.270827	Fam207a
0	0.518113	B4galnt1
0	0.254661	Nyap1
0	0.642658	Gfi1
0	0.340598	Anapc11
0	0.347336	Amigo2
0	0.250756	Card10
0	0.419596	Cdk20
0	0.330406	Mex3a
0	0.403922	Gpr183
0	0.260914	Trmu
0	0.272409	Tuba1a
0	0.352044	1700122O11Rik
0	0.298237	Mrpl36
0	0.289073	Spatc1
0	0.314954	Vpreb1
0	0.381164	Zfp408
0	0.271744	Agpat2
0	0.297527	Supt4a
0	0.286074	U2af1l4
0	0.292365	Ncapd3
0	0.282367	Ankmy2
0	0.302528	Pifo
0	0.341293	Nt5c
0	0.327777	Dok6
0	0.460698	Sema4c
0	0.343135	Prss16
0	0.291279	Gm5447
0	0.371438	Sun2
0	0.324385	Pde2a
0	0.468726	Fbxl22
0	0.301401	Nkapl
0	0.285446	Rap1gap2
0	0.253351	Slc11a2
0	0.479079	Cldn34c1
0	0.343552	Ctsl
0	0.257598	C330011M18Rik
0	0.262806	Cdc37
0	0.382793	Fabp5
0	0.302717	Fbxo32
0	0.495996	Klra6
0	0.256	Atp1a1
0	0.274458	Chmp7
0	0.572339	Gm13283
0	0.381944	Crip1
0	0.29207	Spred2
0	0.270786	Ccsap
0	0.300525	Aox3
0	0.336544	Them7
0	0.260656	Hacl1
0	0.454614	Ccr7
0	0.579248	Socs3
0	0.291012	Tbc1d10c
0	0.303441	Klra17
0	0.287818	Zfp41
0	0.256284	Rassf1
0	0.357847	Cbx7
0	0.289254	Cacng4
0	0.262064	Gnb4
0	0.260339	Ppm1n
0	0.25348	Fosl1
0	0.36223	Sfxn3
0	0.252008	Laptm5
0	0.258491	Bdh1
0	0.296123	Sh3pxd2b
0	0.351494	Slc22a4
0	0.344243	Slc16a3
0	0.309189	Usp2
0	0.354998	Alyref
0	0.291946	Sgcb
0	0.324551	P2rx4
0	0.251457	Eif2s3x
0	0.270689	Chrac1
2.65639e-308	0.512328	Trnp1
0	0.362712	Acot2
0	0.314442	Mfsd5
8.22147e-308	0.406968	Tnfrsf1b
0	0.31075	Zfp580
0	0.300074	Rara
0	0.270443	Abca4
7.61423e-304	0.3242	Twf2
1.57638e-303	0.479397	Fgf8
2.77808e-304	0.506304	Snai3
3.27886e-303	0.252501	Cgref1
2.54548e-296	0.280209	Ankrd39
5.90976e-299	0.26162	Slc25a10
1.41507e-296	0.250275	Irf2bp1
6.50928e-292	0.272691	Zpr1
6.60906e-287	0.27199	Gpsm1
3.56409e-291	0.254269	Pkm
9.86266e-283	0.405799	Spr
4.63712e-281	0.307919	Adad1
8.26095e-294	0.360077	Adcy6
2.31643e-277	0.385231	Hey1
7.88785e-280	0.359376	Cdc42ep1
2.31084e-275	0.542667	1700056E22Rik
1.36768e-276	0.304713	Gimap5
2.83168e-274	0.297697	Letmd1
1.22887e-264	0.434	Bend4
2.22472e-267	0.250784	Cenpq
3.14161e-268	0.25129	BC031181
3.94377e-272	0.300145	Deaf1
2.37053e-270	0.32364	Atp5h
1.86039e-273	0.26915	Timm22
4.72485e-281	0.306698	C530008M17Rik
2.25425e-268	0.305268	Smc1b
4.53157e-266	0.264647	Scrn2
2.28196e-260	0.387826	Dynlt1f
1.40563e-268	0.300407	Klra1
3.20363e-261	0.5262	Tsga10ip
4.75966e-265	0.268595	Klhl4
3.87235e-260	0.294179	Gm10638
5.72565e-259	0.333946	Ascl4
4.06933e-264	0.380406	Nrxn3
1.1492e-257	0.280528	Gipr
1.56144e-257	0.593459	Cmklr1
3.60277e-256	0.254972	Zfp958
2.29149e-253	0.425768	Id2
5.75398e-252	0.285708	Mrps26
1.7968e-254	0.358519	1700001O22Rik
1.67244e-262	0.265658	Mpp2
3.5521e-250	0.250101	Slc35b4
2.53736e-250	0.619071	Ccno
9.57011e-250	0.411555	Zfp36l2
1.53203e-248	0.307489	Isca2
1.10486e-247	0.250232	Mob3a
9.45813e-243	0.325936	Spata2l
2.36889e-243	0.301445	Eif2b2
6.12371e-248	0.255074	Gm17359
7.17693e-244	0.293182	Izumo4
8.88459e-242	0.62214	9230102O04Rik
5.02446e-241	0.301504	Tppp
9.4507e-243	0.255751	Ppp1r1b
2.99468e-248	0.297657	Npsr1
8.24502e-239	0.368709	Snx18
6.83542e-237	0.304381	Grhl3
3.49988e-240	0.283906	Ppp1r14b
1.8184e-241	0.29744	Rpl12
9.90553e-234	0.252302	Zfp324
1.54008e-237	0.26418	Rpl35a
5.23313e-236	0.30091	Atp6v1g2
2.0805e-234	0.279715	Cenpw
3.09456e-235	0.285044	Pcdh19
1.33049e-233	0.338632	Dbx1
6.50258e-230	0.43274	Dnaja1
1.00662e-228	0.274922	Gnat1
2.28315e-225	0.31284	Ccpg1os
1.27424e-222	0.293279	Thap7
5.62311e-222	0.472736	Chrm4
2.61696e-222	0.382695	Fzd7
5.58794e-221	0.265733	Dpm2
5.59869e-222	0.406643	Ckb
8.37252e-220	0.298845	Pwwp2b
6.00054e-216	0.31656	Imp3
3.0441e-214	0.321461	Grcc10
1.44222e-219	0.27734	Mvb12b
1.78225e-209	0.25092	Slc26a10
1.19537e-210	0.257545	Slc48a1
2.22308e-206	0.354849	Esrp2
4.47772e-208	0.387166	Hoxa6
9.76597e-205	0.321605	Xirp1
4.07348e-204	0.310982	Sgsh
6.35731e-201	0.269304	B3gnt3
3.23862e-201	0.252691	Fbxl2
3.0278e-197	0.278044	Gm17334
2.1313e-195	0.25596	Ezr
1.97692e-195	0.28159	Bbc3
2.69029e-192	0.315468	Ssbp4
6.01351e-191	0.338688	Tymp
1.17333e-185	0.452148	Gp1bb
8.97273e-184	0.629311	Hjurp
3.51785e-184	0.293953	Cd164
9.1738e-184	0.287515	Spink13
1.42872e-182	0.284777	Bcl2l11
7.57183e-183	0.299709	Psmb3
5.06522e-183	0.283531	Cd69
6.50382e-181	0.388872	Gm10190
8.61372e-181	0.403486	Gpm6a
1.85252e-180	0.327543	Cbx4
6.40905e-174	0.278012	Ptbp1
2.19687e-171	0.323775	Nfil3
9.65518e-170	0.268236	Plk3
6.96293e-169	0.269422	Wnk3
1.31706e-165	0.276402	Lrrc45
3.837e-164	0.311972	Exosc1
9.02598e-164	0.408419	Hoxa10
1.17605e-163	0.369348	Gabra4
1.57008e-161	0.272921	Moap1
1.18401e-159	0.448326	Hoxa11
2.35887e-159	0.446469	Gm19684
1.92298e-159	0.385957	Gpr153
2.17229e-157	0.537703	Gm14226
1.41367e-156	0.568075	Mycn
3.28615e-155	0.32672	Sco2
1.56539e-154	0.254923	Tsr3
2.71597e-154	0.295759	Git1
4.67579e-152	0.284701	Peli2
9.54639e-151	0.447659	Ccl4
4.99298e-150	0.383762	Gm7030
2.819e-149	0.314662	Cldn34d
4.23837e-147	0.342786	Rac3
1.65136e-146	0.271761	B3galt4
1.51917e-149	0.301572	Gcnt2
1.44737e-145	0.317997	Zdhhc16
5.81322e-141	0.323735	Enho
1.8738e-139	0.28243	Grxcr2
9.88243e-136	0.27215	Sh2d1b2
9.54301e-136	0.339648	Tmem191c
9.52453e-135	0.253989	Ift20
1.76024e-133	0.315432	Evx2
2.2163e-133	0.349329	Maff
2.62123e-129	0.253383	Sema6c
4.35153e-127	0.26915	Cacnb3
7.04906e-127	0.272307	Gng8
6.68762e-126	0.33111	Fancf
4.35421e-126	0.266917	Hddc3
5.75758e-124	0.296719	Klf6
6.20563e-124	0.291424	Plscr2
4.33322e-120	0.268368	Hsp90ab1
1.74364e-118	0.280031	Sult2a8
3.62887e-117	0.266667	Mogat1
4.77544e-114	0.352284	Nlrp4b
8.75896e-113	0.260892	Wnt1
7.13926e-106	0.298076	Dnajb1
2.48833e-100	0.290831	Vmn2r73
6.83193e-99	0.335181	Hoxa7
2.59061e-96	0.266204	Gabra1
3.19935e-95	0.258098	Epm2aip1
1.68206e-90	0.315187	Vmn1r73
6.0225e-87	0.291661	Mgat4c
7.40161e-85	0.278091	Hoxa9
3.55072e-84	0.328593	Kcnh6
6.71826e-77	0.330928	Gabrg3
6.37394e-74	0.312965	Gabrb3
1.18709e-71	0.303931	Nr4a2
3.43407e-68	0.266771	Cntn5
1.66658e-64	0.303557	Sult1b1
8.21117e-61	0.290217	Fsip2
1.82054e-59	0.349311	Gm28434
8.65529e-58	0.265509	Gabra5
1.10016e-48	0.267611	Vmn2r75
4.20962e-44	0.474703	Pcdhgc5
6.63025e-42	0.451755	Pcdhgb5
1.20937e-41	0.263967	Fos
1.71421e-41	0.453916	Pcdhga9
8.24715e-41	0.44228	Pcdhga8
9.27211e-41	0.453276	Pcdhga10
3.81095e-40	0.43173	Pcdhga7
4.61047e-40	0.434373	Pcdhgb4
8.34598e-40	0.446673	Pcdhgb6
8.0094e-40	0.251452	Osr2
1.36013e-38	0.419174	Pcdhga6
4.36043e-38	0.438513	Pcdhga11
8.3158e-38	0.437781	Pcdhga12
3.67775e-37	0.432863	Pcdhgb7
3.71966e-37	0.402071	Pcdhga5
5.22007e-37	0.398508	Pcdhgb2
8.03991e-36	0.390076	Pcdhga4
1.50339e-35	0.386206	Pcdhgb1
7.84075e-35	0.378522	Pcdhga3
1.0066e-34	0.373823	Pcdhga2
1.40933e-34	0.41963	Pcdhgc3
2.88965e-32	0.352415	Pcdhga1

## Sheet: B cell
padj	LogFC	Names
0	1.6107	Cd19
0	1.71308	Slc17a4
0	1.28495	Bfsp2
0	1.66332	Kcnj1
0	1.95978	Ms4a1
0	1.82367	Fcrl1
0	1.3506	Bcar3
0	1.79054	Pdlim3
0	1.41619	Serpinb1a
0	1.96981	Rasgrp3
0	1.81343	Pigr
0	2.01808	Serpinb7
0	1.65902	Il5ra
0	1.44481	1700113H08Rik
0	1.48836	Sostdc1
0	1.44086	Tmem163
0	0.954229	Snx9
0	1.32779	Smpd3
0	1.63599	Kcnmb3
0	2.0405	Ebf1
0	1.86569	Fcmr
0	1.14409	Pik3c2b
0	1.22759	Tnfrsf13b
0	1.71774	Blnk
0	1.49538	Siglecg
0	1.57211	Apoc4
0	1.81799	Bank1
0	1.15299	Pxk
0	2.14016	Pax5
0	1.12991	Ccdc50
0	1.48787	Fcer2a
0	1.35195	Klhl14
0	1.43687	Cdh5
0	1.80799	Fbxw13
0	1.45874	Celf4
0	1.58218	Cd38
0	1.72368	Fcrla
0	1.1997	Swap70
0	1.41461	Sdc4
0	1.15465	Cd79b
0	1.56057	Chil4
0	1.48119	Rgs13
0	1.29919	Cd22
0	1.10866	Lpgat1
0	1.80811	Gml
0	1.66897	Pxdc1
0	1.34762	Cdh17
0	1.14548	Lamc1
0	1.39515	Clcn5
0	1.73082	Mef2c
0	1.39566	Dennd5b
0	1.23302	Ltk
0	1.22392	Ackr2
0	1.73629	Hs3st2
0	1.53295	Myo1e
0	1.68919	Napsa
0	1.4391	Rassf6
0	1.53236	Kmo
0	0.954527	Fgfr1op
0	1.39871	Tnfrsf13c
0	1.51145	AF067061
0	1.07147	Ly6d
0	1.45355	Bend5
0	1.61781	Gml2
0	1.49781	Prr5
0	1.42186	F9
0	0.679184	Ctso
0	0.97884	Pik3r4
0	1.46239	Gm14548
0	0.916078	Bst1
0	0.562581	Nap1l1
0	1.63077	Dmrt1
0	0.943677	9230106D20Rik
0	1.1041	Slc9a7
0	1.58361	A530032D15Rik
0	1.39754	Erich2
0	1.28587	Pkib
0	1.48764	Lrrk2
0	1.05452	Lrrc43
0	1.36291	Diras2
0	1.07698	Gpr176
0	1.81275	Gad1
0	0.799259	Plac8
0	1.37607	Uts2b
0	1.49951	Ly86
0	1.56553	Ccr6
0	0.886777	Hepacam2
0	1.51812	Slc22a12
0	0.834319	Lurap1
0	1.33424	Cr2
0	0.970815	Slc16a12
0	1.91556	Chst3
0	1.00063	Hspa12a
0	1.01301	Tmem255a
0	1.62727	Rasgef1b
0	1.17986	Gh
0	1.13647	Dnaic2
0	1.44842	Cd40
0	1.59405	5330417H12Rik
0	1.53678	Gm20767
0	1.18862	Snx8
0	1.02625	B3gnt5
0	1.61312	Vmn2r27
0	1.22245	Chst7
0	1.18968	Zcchc7
0	1.2977	Neurod4
0	1.41788	Tmem108
0	1.15737	Clec2g
0	1.40654	S1pr3
0	1.51664	Il12a
0	1.32831	Clec4g
0	1.45445	Gm21761
0	0.903707	Ralgps2
0	0.993841	Tead2
0	1.55529	Ciita
0	1.37933	Pcp4
0	1.27199	Cyp8b1
0	1.00681	Mybpc2
0	0.938211	Cst3
0	1.17604	Btnl1
0	1.08484	Angptl1
0	1.24722	Srpk3
0	0.777639	Tsga13
0	1.14951	Tmem26
0	0.435761	Zdhhc13
0	1.22241	Setbp1
0	1.29251	Hdac9
0	0.922657	Noxred1
0	0.861054	Cd79a
0	0.844412	Hpse
0	1.30765	Naa11
0	0.652954	Spdya
0	1.19436	Tdo2
0	1.63657	Tnfsf18
0	0.969761	Kcnk5
0	1.4923	BC024139
0	1.24541	Nid1
0	0.917939	Bckdha
0	1.01346	4930519G04Rik
0	0.988521	Gpr82
0	1.54885	Tmem72
0	1.59621	Tas2r143
0	1.32494	Slamf9
0	1.61343	Cd180
0	1.34977	Fcrl5
0	0.866246	Ero1lb
0	0.871126	Lmbrd1
0	0.785094	Trim35
0	1.18985	Ankub1
0	1.20359	Lpar3
0	1.25962	Ngfr
0	0.973824	Nkd1
0	1.03452	Pou2af1
0	1.11964	Plcg2
0	1.02625	Ppl
0	1.30633	Arhgap24
0	1.33426	Ceacam1
0	0.842784	Casp4
0	1.53871	Mpeg1
0	1.24335	Gm21973
0	1.3403	Calhm1
0	1.32393	Scd1
0	0.643069	Gkap1
0	1.18802	Begain
0	1.07013	Kcnc3
0	1.13393	Ceacam2
0	1.15796	Haao
0	0.740264	Ttbk1
0	1.04427	Fcamr
0	0.921577	Bco2
0	1.13465	0610040J01Rik
0	1.15169	Fam50b
0	0.830075	Scn4a
0	1.02766	Btbd17
0	1.07721	Slc28a3
0	1.13954	Fcrlb
0	0.920223	Slc16a7
0	1.27436	Pfpl
0	1.05227	Ffar2
0	1.22061	Fcgr2b
0	0.970886	Ceacam19
0	1.12705	Cntn2
0	0.740685	Fbxl13
0	1.32846	Ffar1
0	0.677999	Cers4
0	0.673677	Rtcb
0	1.91267	Blk
0	1.01226	Gm1968
0	0.9961	Gm5431
0	1.09169	Slc4a3
0	1.10911	Hck
0	0.72089	Parp1
0	0.993679	Pkig
0	0.652727	Slc29a3
0	1.20407	Rapgef5
0	1.11449	Anxa1
0	0.601974	Ankrd45
0	1.12217	1700048O20Rik
0	0.94568	Arhgap8
0	0.726204	Fam163b
0	0.650597	Bcl9
0	1.0951	Zfp608
0	0.837982	Sp140
0	1.33126	Rhbdl2
0	0.437599	Fam185a
0	0.505856	Mospd2
0	1.12445	Myof
0	1.81365	Fam167a
0	1.38214	Spns2
0	1.52656	Cd5l
0	1.1682	Cacna1e
0	0.524131	Prrc1
0	0.981531	5430427O19Rik
0	0.761111	St14
0	1.11935	Hfm1
0	0.821504	Dexi
0	1.17412	A830031A19Rik
0	1.02594	Olfr374
0	0.949048	Galnt14
0	0.878296	Cyp4f18
0	1.20352	Ildr1
0	0.860768	Echdc3
0	0.62533	4930562C15Rik
0	1.04482	C5ar2
0	1.03637	Bcl2a1b
0	0.931681	Ifi202b
0	0.802434	Fgd2
0	0.90284	C130026I21Rik
0	1.17845	Ppp1r1c
0	0.751356	Zbtb10
0	1.07709	Plbd1
0	0.821975	B3gnt8
0	0.652377	Mcoln3
0	0.458718	Haus6
0	0.482336	Apobec1
0	1.54697	Cybb
0	0.850165	Myzap
0	0.746714	B3gat2
0	0.693547	Btk
0	1.0076	Tnfrsf17
0	1.44885	Lalba
0	0.894395	Gga2
0	1.17674	Arsi
0	0.684593	Bfsp1
0	1.53998	Gm6377
0	1.28906	Rbpjl
0	1.4175	Hs3st1
0	0.93662	Fblim1
0	0.888647	Nlrc4
0	1.32668	Cyp11b2
0	1.71941	Wfdc21
0	1.22271	Serpinb11
0	1.05875	Tmed6
0	0.972047	Ostn
0	0.891069	Fsip1
0	0.498607	Qrsl1
0	0.648928	Mroh5
0	0.438753	Gm5134
0	1.01793	Irf8
0	0.930834	Enpp6
0	1.27526	Wdfy4
0	1.06189	Hus1b
0	0.705882	Heg1
0	1.23641	Sost
0	1.0587	Kcnk13
0	1.7423	Spib
0	0.846388	Csdc2
0	1.36293	Ncf2
0	0.687657	Lynx1
0	0.619693	Cd55
0	0.98787	Rarres1
0	0.776649	Crybg3
0	0.562904	Tmed8
0	0.965131	Spns3
0	1.02058	Eya1
0	0.95148	Satb2
0	0.883283	Gpr142
0	0.968071	Msr1
0	0.928603	Il18
0	0.664065	Apof
0	1.34771	Hmgn3
0	0.69352	Bean1
0	1.17535	Adam18
0	1.39756	Lyn
0	1.13974	Slc17a1
0	0.881462	Nrp2
0	0.430164	Tmem168
0	0.873952	Gm5127
0	0.832507	Bnip1
0	0.77494	Pafah1b3
0	0.650322	Il10rb
0	0.777965	Calhm2
0	1.09194	Rasgrf1
0	0.510438	Pggt1b
0	1.28292	Ankrd33b
0	1.13408	Vav2
0	0.942041	Lat2
0	1.00588	Gm525
0	0.469777	Pomgnt1
0	1.23612	Lilra6
0	1.48332	Mzb1
0	0.541409	Mrpl16
0	0.950813	Ms4a7
0	0.852384	Nipal4
0	1.36646	Gapt
0	0.649035	Tpst1
0	0.87816	Topaz1
0	1.14238	Cacng3
0	0.737702	Hip1
0	0.910742	Sec16b
0	0.864337	Snn
0	1.35569	Dok3
0	0.948244	Gm10709
0	0.843825	Tmem17
0	0.750271	Sec14l5
0	1.40651	Syk
0	0.631941	Btnl2
0	0.966513	Oosp1
0	0.637194	Strbp
0	0.954115	Grxcr1
0	1.03469	Eps8
0	0.406053	Map3k7
0	1.2855	Ffar3
0	0.748048	Casp1
0	0.663134	Pde4c
0	0.722673	Txndc5
0	1.11025	Lrrc17
0	0.648893	Zswim2
0	1.31616	Bcl11a
0	0.866117	Tfeb
0	0.701952	Arap1
0	0.926992	Sh2b2
0	1.34249	F830045P16Rik
0	0.559046	Zfp296
0	0.606776	Wdr66
0	1.061	Olfr432
0	0.403604	Dcaf12
0	1.1193	Lrrc18
0	0.707263	Cnrip1
0	0.629954	Fbxo40
0	0.619761	Ccdc112
0	0.523373	Snap29
0	1.48502	Ctsh
0	0.633669	Hip1r
0	1.07188	Plek
0	0.486442	Pik3cg
0	0.688729	Kif19a
0	0.606219	Stx7
0	1.25909	Ackr3
0	0.984191	Irf5
0	1.04367	Rab39
0	1.09491	Rhobtb1
0	0.544599	Spocd1
0	0.671528	Myo3b
0	1.15022	Hhex
0	1.05973	Serpinb3b
0	1.1999	H2-Eb2
0	0.707495	Bckdhb
0	0.941488	Kcnk10
0	0.557083	Scin
0	1.46054	Cd93
0	0.697027	Tctn1
0	0.668901	Col6a6
0	0.712453	Ckap4
0	1.24729	Vmn2r26
0	0.481246	Ube2d1
0	0.754084	Nucb2
0	0.676838	Ryr2
0	0.715987	Stac2
0	0.923855	Ccm2l
0	1.10437	Ttc9
0	0.489617	Rabep2
0	0.394569	Dram2
0	0.840848	Ago4
0	1.03569	Havcr1
0	0.911667	Gns
0	0.602147	Trit1
0	0.580829	Dnah1
0	0.937203	Gnat3
0	0.539923	Rad17
0	0.950935	Cyp11b1
0	1.00685	Ms4a14
0	0.485179	Tcea3
0	0.876536	Gria2
0	1.62671	Cplx2
0	0.929817	Zc3h12c
0	0.94731	Kcnj5
0	0.764461	Gbp2b
0	1.12987	Tmeff1
0	0.959327	Kynu
0	0.710049	Enox2
0	0.901323	Tlr3
0	0.977815	Slc15a4
0	1.0942	Matn4
0	0.971816	Phka1
0	0.819334	Ptpn14
0	0.487271	Acad9
0	0.497824	Iqcb1
0	1.01593	Prkcg
0	0.64922	Aldh2
0	0.532133	Mapk12
0	0.953022	Plekho1
0	0.570944	D130040H23Rik
0	0.62064	Fam81a
0	0.629542	Ccdc122
0	0.454202	Cdc123
0	1.28798	Tlr9
0	1.17266	Cst11
0	1.26162	Bhlhe41
0	1.17115	9430069I07Rik
0	0.927076	Shisa8
0	0.662648	Coq2
0	0.708453	Tspan17
0	0.432294	Gemin7
0	0.693381	Plekhm1
0	0.889805	Unc93b1
0	0.865835	Tlr7
0	0.614115	Cd200
0	0.599213	Xrcc1
0	0.350733	Pygb
0	0.518913	Igsf9
0	0.705089	Agxt2
0	0.574628	Cmtm8
0	0.405142	Rtn4ip1
0	0.569732	Nuggc
0	1.04061	Olfml1
0	0.720735	Sh3bgr
0	0.461429	Dpp8
0	0.813318	Scara5
0	0.484383	Entpd7
0	0.594604	Lgals8
0	0.747881	Crb2
0	0.75033	Glt1d1
0	1.13561	Jph1
0	0.625073	C4bp
0	0.820898	Lrrc49
0	0.542975	Foxc2
0	1.07989	Ms4a5
0	0.46942	Ccz1
0	0.910617	Baiap2l1
0	0.867958	Prkcd
0	0.703634	Slc36a3
0	0.593875	Pqlc2
0	0.610597	Plgrkt
0	0.351626	Slc25a53
0	0.645343	Flt3
0	1.13591	Zfp532
0	0.571784	BC051142
0	0.783161	Abhd16b
0	0.951746	Stoml3
0	0.958015	Olfr373
0	0.484144	Fh1
0	0.66645	Rab44
0	1.046	Pik3ap1
0	0.660586	Mybbp1a
0	0.559555	Ppargc1a
0	0.589463	5031439G07Rik
0	1.0928	B3gnt7
0	0.476843	Sap30bp
0	0.795763	Gnaq
0	0.957891	Cyp27a1
0	0.365907	Insig2
0	1.00826	Gpr137b
0	1.8643	Dmrt3
0	0.863458	Cd276
0	0.496418	Ppt1
0	0.680746	Dcbld1
0	0.781066	Lair1
0	0.484478	4921504E06Rik
0	0.844884	Slit1
0	0.952345	Dll1
0	0.764937	Sgpp2
0	0.865113	Banf2
0	0.948604	Slc15a3
0	0.690257	Lacc1
0	0.467081	Hps3
0	0.614752	Gem
0	0.457498	Cpsf2
0	0.79455	Opn1mw
0	0.695276	Tlr4
0	0.580928	Cyp39a1
0	0.322237	Rrm2b
0	0.39304	Hcls1
0	0.704302	Plekha2
0	1.03688	Pld4
0	0.608632	Psma8
0	0.94878	Ms4a13
0	1.09642	Tnni2
0	0.536501	Tspan2
0	0.372803	Nampt
0	1.13032	Naip1
0	0.375242	Chic2
0	0.59961	Adamtsl2
0	0.747822	Myo1b
0	0.864063	Pgm5
0	0.392958	1700008O03Rik
0	0.739136	Vpreb3
0	0.714646	Atp4a
0	0.805168	Slc1a2
0	0.734046	Ccdc180
0	0.632662	Hnf1b
0	0.620734	Oacyl
0	0.399034	Tlr6
0	0.396035	Nphp3
0	0.749262	Fbxo4
0	0.978056	Ctsz
0	0.930533	Arhgap22
0	0.508089	Ccdc88b
0	1.08318	Apoe
0	0.400151	Slc35d2
0	0.359179	Ly6e
0	0.778867	Olfr314
0	0.49531	Scpep1
0	0.644159	Myh14
0	0.647416	Zp3r
0	0.702899	Ifi205
0	0.568882	Cyb561a3
0	1.27973	H2-DMb2
0	0.392012	Hmces
0	0.73129	Rel
0	0.417794	Mthfsd
0	0.70986	Cd37
0	0.599149	Sema5a
0	1.10669	Myadm
0	0.643576	Cpm
0	0.589807	Atp2a3
0	0.89023	Gcnt1
0	0.857979	Stra6l
0	0.851553	Ly6k
0	0.827791	Ppfia4
0	1.11726	H2-DMb1
0	0.398262	Phgdh
0	0.806896	Ttpal
0	0.706564	Ebf3
0	0.61265	Chsy1
0	0.538109	Sorbs3
0	0.871627	Glrb
0	0.603276	Clec11a
0	0.393346	Cep78
0	0.676371	Gch1
0	0.60733	Lgr5
0	0.375825	Oasl1
0	0.416509	Maea
0	0.700124	Il33
0	0.489284	Aldh1l2
0	0.460082	Gpm6b
0	0.807262	Cecr2
0	0.403002	Srl
0	0.637724	Plb1
0	0.640771	Nkain3
0	0.795134	Neurl1a
0	0.428635	Wdr63
0	0.88122	Tpd52
0	0.798397	Vsig4
0	0.516856	9430038I01Rik
0	0.423656	Ppm1e
0	0.584993	Smim14
0	0.565411	Gm29094
0	0.732006	Pax3
0	0.430444	Anxa4
0	0.795777	Sema3g
0	0.735471	Olfr372
0	0.664489	Upk3b
0	0.670848	Ccr1
0	1.36738	Cd83
0	0.565537	Ttc25
0	0.575336	Matn2
0	0.779133	Pold1
0	0.861439	Slc2a6
0	0.531862	Il10ra
0	0.74158	Chil3
0	0.836124	Rassf4
0	0.902234	Cd36
0	0.538037	Grap
0	0.754147	Cerk
0	0.59072	9330182L06Rik
0	0.724578	Mrc1
0	0.63307	Sim1
0	0.634573	Nuak2
0	0.525508	Tmod2
0	0.32302	Ccnc
0	0.812154	Kcnk2
0	1.68353	Cd74
0	0.698226	Prom1
0	0.818969	Siglecf
0	0.767384	Hvcn1
0	0.768238	Plekhg3
0	0.478343	Dna2
0	0.733433	Ms4a12
0	0.469964	Susd3
0	0.782363	Pard3b
0	0.463101	Magi3
0	0.601339	Pde7b
0	0.619809	Slco5a1
0	0.546277	Naaa
0	0.578033	Stpg2
0	0.424084	Trim30c
0	0.979432	Amelx
0	0.502462	Ift172
0	0.728564	Ncf4
0	0.436394	Wdr49
0	0.331684	E2f5
0	0.316376	Tmem161b
0	0.570386	Fam83g
0	0.518273	Rfc2
0	0.447286	Nr1h2
0	0.448104	Slc5a10
0	0.310458	Bub1b
0	0.478646	Trim34a
0	0.287844	Slc30a5
0	0.497755	Phxr2
0	0.403789	Polr3h
0	0.531488	Syt2
0	0.58764	Fpr3
0	0.964222	Bmf
0	0.615627	Irgc1
0	0.339035	Lactb
0	0.367494	Ctss
0	0.598939	Zfp385a
0	0.614192	Cnr1
0	0.541935	Dhtkd1
0	0.758444	Cxxc5
0	0.578477	I830077J02Rik
0	0.499895	Scimp
0	0.528635	B3glct
0	0.327223	Mettl16
0	0.440972	Manea
0	0.464095	Abi3
0	0.923167	Fam129c
0	0.411067	Epn1
0	0.636605	Rxfp1
0	0.461597	Gngt2
0	0.607815	Vash2
0	0.607998	Dtx1
0	0.348798	Decr1
0	0.558004	Serinc3
0	0.291781	Cpped1
0	0.553443	Rpl36a
0	0.608234	Trim7
0	0.82227	Serpina3g
0	0.294965	Ccdc125
0	0.38768	Emid1
0	0.500469	Svopl
0	0.910471	Cd24a
0	0.730184	Pdgfc
0	0.518056	Slc25a19
0	0.585555	Aldh3b1
0	0.867126	Spic
0	0.281999	Adhfe1
0	0.509882	Kcnc1
0	0.358762	Ddx25
0	0.735057	Slc17a3
0	0.858412	Arhgap6
0	0.737122	Zfp423
0	0.326074	Ubl7
0	1.456	Thbd
0	1.14392	Gm10645
0	0.315356	Lgmn
0	0.770039	Themis2
0	0.489013	Itga10
0	0.693486	Myo1c
0	0.452821	Tmem243
0	0.390467	Trmt12
0	0.667859	Fam222a
0	0.639589	Sbk1
0	0.62381	Bhlha15
0	0.857305	H2-Ob
0	0.751834	Mreg
0	0.705742	Slc22a28
0	0.626078	Prim2
0	0.552441	Cd72
0	0.701501	Osbpl10
0	0.491541	Ifnlr1
0	0.624629	Lrrc25
0	0.99457	Irf4
0	0.782297	D630036H23Rik
0	0.576317	Asb5
0	0.642211	Spaca1
0	0.451292	Clec2e
0	0.278144	Golga1
0	0.581836	Gm8369
0	0.427906	Scn2b
0	0.639567	Rapgef3
0	0.600526	Ido2
0	0.919139	Dusp3
0	0.555291	Aox4
0	0.323905	Myo5c
0	0.728579	Gpr150
0	0.364976	Erlin1
0	1.20135	Fam43a
0	0.600239	Serpinf1
0	0.658213	Shcbp1l
0	0.479592	Sv2b
0	0.276287	Chml
0	0.509667	Ptgis
0	0.334931	Necap1
0	1.36912	H2-Eb1
0	0.509552	Reep2
0	0.413212	Gipc3
0	0.406743	Ak8
0	0.499298	Zfp697
0	0.518465	Islr2
0	0.505221	Tmc7
0	0.374062	Ddx58
0	0.325337	Pax7
0	0.524516	Slc25a34
0	0.736841	Awat2
0	0.286116	Hdac1
0	0.599546	Nxnl2
0	0.750017	Naip6
0	0.336743	Ell3
0	0.419728	Etv1
0	0.405927	Napb
0	0.770529	Hes5
0	0.808186	Col6a4
0	0.698192	Sh3tc1
0	0.430402	Nup133
0	1.4557	H2-Aa
0	0.739194	Iqca
0	0.515763	Akr7a5
0	0.615615	Tcof1
0	0.392707	Fstl3
0	1.11023	Lrrc32
0	0.744923	Tm4sf19
0	0.429862	Stoml1
0	0.985085	A930033H14Rik
0	0.350783	Ppp1r11
0	0.58822	Lrrc37a
0	0.596149	Egflam
0	0.896078	Cpne4
0	0.531186	Cd52
0	0.473273	Dbn1
0	0.321957	Nrros
0	0.536367	Prkaa2
0	0.464893	Icosl
0	0.750789	Prob1
0	0.502564	Slco4a1
0	0.26423	Entpd5
0	0.683186	Gm10974
0	0.25876	Wdr35
0	0.315319	Catsperg1
0	0.747964	Kctd12
0	0.415789	Abca5
0	0.794854	5530401A14Rik
0	0.354842	Mei1
0	0.47029	5730522E02Rik
0	0.453606	Hexa
0	0.52798	Fam149a
0	0.643962	Trp53i11
0	0.58453	Cpn1
0	0.426885	Dnase1l3
0	0.378263	Bco1
0	0.485023	Zpbp2
0	0.951317	Hes1
0	0.336006	Itgb8
0	0.632356	Eml6
0	0.57469	Lama3
0	0.682219	Oosp3
0	0.708928	Ptafr
0	0.3565	Cnpy3
0	0.543556	Lrrc15
0	0.485193	Tmem138
0	0.330183	Apopt1
0	0.585988	Sema7a
0	0.434787	Aldh1a2
0	0.428723	Abcg3
0	0.700471	Gpr141
0	0.724405	Nuak1
0	0.470996	Col14a1
0	0.436009	Map4k1
0	0.459897	Dmwd
0	0.268747	Grpel2
0	0.431616	Cmtm7
0	0.307426	Fgr
0	0.32789	Ephx1
0	0.79096	B4galt6
0	0.370168	Pgpep1
0	0.666818	Ube2ql1
0	0.512897	Ifi30
0	1.08203	Ren1
0	0.503372	C5ar1
0	0.317121	Slamf7
0	0.622988	Clec1a
0	0.38432	Yeats4
0	0.862283	Mybph
0	0.615242	Sorbs2
0	0.251418	Slc25a26
0	0.75162	Rnd3
0	0.514456	Dmpk
0	0.365749	Rnf41
0	1.23744	Otx1
0	0.283189	Myl4
0	0.587917	Dmkn
0	0.507835	Adap1
0	0.383958	Gm20458
0	0.584089	Sdc1
0	0.383837	Pinlyp
0	0.330456	Wsb2
0	0.275646	Dnajc14
0	0.419811	Ppp1r12b
0	0.361071	Prps2
0	0.34262	Gmeb1
0	0.763985	Rnase6
0	0.61761	Csf2rb
0	0.357517	Ms4a4c
0	0.536634	Bmp6
0	0.277724	Traf3ip2
0	0.540604	Inpp5d
0	0.465535	Rerg
0	0.383011	Cnn3
0	0.451737	Capn13
0	0.579306	Mall
0	0.882007	Rax
0	0.567392	Gsx2
0	0.411794	Ngef
0	0.754947	Ier5l
0	0.277704	Fndc7
0	0.62235	Hcrtr2
0	0.337556	Mapk11
0	0.459803	Enah
0	0.285515	Dennd5a
0	0.633105	Lifr
0	1.39508	H2-Ab1
0	0.477037	Fzd3
0	0.370562	Mef2b
0	0.797652	Il10
0	0.347269	Slx4
0	0.624432	Rnf216
0	0.501544	Cd81
0	0.340559	Fam174a
0	0.459237	Gm16181
0	0.52627	Astl
0	0.515712	Pla2g4e
0	0.309312	Treml2
0	0.535332	Serpina9
0	0.492322	N4bp3
0	0.391278	6030468B19Rik
0	0.548391	Adam3
0	0.327002	Gm10684
0	0.591071	Marcks
0	0.418312	Pla1a
0	0.266529	Zbtb18
0	0.551064	Tlr13
0	0.670533	Tns3
0	0.347002	Pdcd2l
0	0.537456	Rtn4rl2
0	0.361636	Gsto2
0	0.308456	Inpp5a
0	0.303231	Uaca
0	0.71429	Mcemp1
0	0.497227	9930022D16Rik
0	0.461026	Cd55b
0	0.33347	Id3
0	0.460108	Arhgap32
0	0.490992	Cntn1
0	0.461286	Sned1
0	0.622655	Dusp2
0	0.455686	Sgce
0	0.303635	Cisd3
0	0.299185	Galnt11
0	0.584088	9830107B12Rik
0	0.452248	Rasd1
0	0.340265	Bend3
0	0.288187	Ltv1
0	0.505358	Sh2b3
0	0.373731	Spi1
0	0.46965	Slc9c1
0	0.257234	Casz1
0	0.345548	Cabyr
0	0.613654	Rnf150
0	0.456182	Abca8b
0	0.524682	Il15
0	0.301877	Slc7a7
0	0.361532	Bcl7a
0	0.588122	Abcb10
0	0.421302	Nid2
0	0.254985	Rpia
0	0.322593	Map2
0	0.432969	1700030K09Rik
0	0.481067	Edn1
0	0.482399	Dgkk
0	0.329262	Zfp870
0	0.365437	Tcirg1
0	0.471288	Tyrobp
0	0.855293	Shisa3
0	0.55581	Neo1
0	0.339176	Slc37a2
0	0.267297	Rpgrip1
0	0.375316	Calr3
0	0.324191	Nwd2
0	0.43919	Rtn1
0	0.324397	Map3k1
0	0.484119	Pla2g4d
0	0.562955	Il1rn
0	0.526177	Hmgcll1
0	0.559616	Adgre1
0	0.436733	Rogdi
0	0.29433	Notch4
0	0.46542	Zc3h12a
0	0.381801	Cyp2r1
0	0.331232	Rragc
0	0.500497	Depdc7
0	0.364019	Mybpc1
0	0.472493	Stk11ip
0	0.391173	Rfc3
0	0.338412	Kctd3
0	0.528766	Adora1
0	0.404761	Erp29
0	0.390931	Cyth1
0	0.289882	Hdac10
0	0.269879	Phldb3
0	0.442553	Vsig8
0	0.486346	Htr7
0	0.442594	Map1b
0	0.395975	Clec12a
0	0.553972	Mmp12
0	0.408801	Abca13
0	0.51192	Cbfa2t3
0	0.317168	Tmem198b
0	0.294457	Cnp
0	0.312903	Tm6sf1
0	0.3118	Lax1
0	0.395695	Gm609
0	0.278925	Slc45a4
0	0.289604	Dpt
0	0.551387	Extl1
0	0.414267	Lamp3
0	0.373992	Grm6
0	0.618521	Atf3
0	0.383357	Sys1
0	0.314041	Clec2i
0	0.33891	4930451G09Rik
0	0.316957	Zfp120
0	0.511792	Marcksl1
0	0.582665	Tbc1d9
0	0.520878	Egr3
0	0.369939	Pold4
0	0.300749	Arpc5l
0	0.750369	Foxc1
0	0.470019	Socs2
0	0.445622	Otog
0	0.496137	Sel1l3
0	0.315253	Pdlim2
0	0.384054	Blvrb
0	0.459304	Grn
0	0.523842	Tvp23a
0	0.35205	Gpr34
0	0.359007	Frmpd1
0	0.262984	Slc1a5
0	0.472699	Lyl1
0	0.301804	Acox3
0	0.309823	Sox30
0	0.472148	Cyba
0	0.49538	Snx20
0	0.730157	Adm
0	0.767626	Sirpa
0	0.485581	Tekt3
0	0.453679	Itln1
0	0.259691	Iqsec2
0	0.277985	Clptm1
0	0.288757	Bid
0	0.465297	Asic2
0	0.414684	Rab3b
0	0.31076	Scaper
0	0.323819	Jazf1
0	0.500458	Olr1
0	0.334186	D930048N14Rik
0	0.451643	Otub2
0	0.325036	Dcbld2
0	0.261596	Ehd2
0	0.282131	Tdrd7
0	0.2573	Usf1
0	0.749212	Prdm8
0	0.388506	Syvn1
0	0.718232	Clcnkb
0	0.386278	Lemd1
0	0.356428	Nrgn
0	0.373132	Tph1
0	0.364206	Snai1
0	0.570921	Lmo2
0	0.553551	Gdf15
0	0.394336	Slc35b2
0	0.426701	Ccbe1
0	0.286801	Tac4
0	0.3122	Ntan1
0	0.309724	Brd3
0	0.264068	Chst12
0	0.576611	Nlrp12
0	0.338034	Anks1b
0	0.32115	Vegfc
0	0.473593	Tifa
0	0.483305	Met
0	0.382908	Rgs19
0	0.384101	Grm5
0	0.755994	Rasl10a
0	0.281224	Ltbp4
0	0.414555	Kcng2
0	0.290664	Szrd1
0	0.432612	Kirrel
0	0.366722	Gtf2a1l
0	0.463592	Trabd2b
0	0.251887	Ift27
0	0.278377	Tor3a
0	0.269077	Loxl3
0	0.400595	Tmed1
0	0.274757	Gm20479
0	0.294333	Cmtr1
0	0.274039	Pik3r6
0	0.398171	Gm9733
0	0.61578	Hlx
0	0.481533	Epha2
0	0.267854	Yap1
0	0.309444	Tll2
0	0.313599	Capn5
0	0.43556	Ralgds
0	0.358976	Apba1
0	0.418082	Tgif1
0	0.270546	Lrp10
0	0.316916	Lmo7
0	0.285223	Hsf3
0	0.404315	Dagla
0	0.411674	Snx24
0	0.580779	Zp1
0	0.302412	Sipa1
0	0.264639	Unc119
0	0.291227	Zbtb39
0	0.274373	Twsg1
0	0.349685	Kctd14
0	0.321429	Ctnnd1
0	0.326027	Klb
0	0.478799	Gpr85
0	0.269354	Srgn
0	0.265947	Ccdc63
0	0.258576	Stard10
0	0.455687	Atg4c
0	0.277995	Zfand5
0	0.34238	Nfatc1
0	0.28587	Gpr174
0	0.325184	Cep126
0	0.680905	Il1b
0	0.250006	Zbtb49
0	0.29294	Col27a1
0	0.308103	Rap1gap
0	0.263483	Bloc1s2
0	0.432117	Spag16
0	0.313067	Fes
0	0.378167	Tmem86a
0	0.370669	Slc22a27
0	0.300655	Tbc1d17
0	0.251332	Gpr156
0	0.317701	Zdhhc18
0	0.356857	Kcna3
0	0.324043	Car6
0	0.463252	Gm8225
0	0.30435	Veph1
0	0.392963	Atp13a2
0	0.360138	Hspg2
0	0.485978	Lilrb4a
0	0.295522	4921522P10Rik
0	0.277013	Tpte
0	0.305363	Il1r2
0	0.273016	Slc24a4
0	0.320006	AW549877
0	0.347814	Abca8a
0	0.271998	Alpl
0	0.416879	Csrnp1
0	0.383897	Gsg1l
0	0.40153	Siglec15
0	0.250346	Abcb4
0	0.359413	Mmp20
0	0.427219	Ofcc1
0	0.30778	Adam5
0	0.277577	Frrs1l
0	0.26118	Arid3a
0	0.342453	Fsd1l
0	0.261306	Il1a
0	0.312016	Syt9
0	0.258655	Acsf3
0	0.547819	Pmaip1
0	0.37164	Gfra1
0	0.374605	Trim11
0	0.298721	Stox2
0	0.322992	Arhgap27
0	0.272664	Wdr17
0	0.270333	Trim44
0	0.264916	Cdk5r1
0	0.271922	Slc38a1
0	0.320657	Fstl1
0	0.330618	Adam32
0	0.271107	Aurkb
0	0.337882	Kcnk3
0	0.305557	Casr
0	0.748352	Hspb7
0	0.420166	Vmn2r124
0	0.324685	Syt17
5.60574e-301	0.475219	Clec4a1
5.19617e-306	0.275387	P2ry10
2.56829e-307	0.38595	Vmn2r95
8.47701e-307	0.306009	Mylk4
4.25494e-308	0.307475	Trappc5
1.61206e-300	0.282292	Vmn2r96
3.56136e-303	0.335235	Prrt3
1.26965e-293	0.300794	Recql5
8.33252e-299	0.408736	Cxxc4
2.0587e-303	0.317961	Ddx54
2.38597e-298	0.313523	Dgki
3.52895e-290	0.279354	Tjp2
6.67118e-301	0.303754	Zfp36l1
7.35361e-297	0.259264	Kctd11
8.71859e-297	0.303658	Lonrf2
2.85605e-288	0.26215	Evi2a
5.86504e-287	0.499604	Ccnd1
9.63147e-293	0.311739	Ccdc144b
1.60136e-278	0.277167	Phlpp2
2.06516e-287	0.305408	Amz1
1.34445e-289	0.277942	Fam76b
2.67364e-280	0.286176	Chsy3
6.79545e-275	0.451052	Ccnb3
1.0338e-273	0.355279	St3gal5
7.08875e-276	0.272378	4930595D18Rik
4.20987e-276	0.277867	4930518I15Rik
2.85648e-277	0.408231	Hmx3
8.7754e-275	0.282545	Rilpl2
4.18587e-272	0.283956	Col28a1
9.30778e-274	0.265624	Meig1
1.67389e-270	0.285231	Hormad1
4.30746e-266	0.277089	Cth
2.74939e-258	0.390695	Clec9a
1.35164e-267	0.476734	Tbr1
4.03894e-267	0.286442	Tsc22d3
5.81083e-266	0.402662	Slco6c1
3.58578e-261	0.344918	Col6a5
7.22652e-258	0.263727	Emcn
9.12497e-260	0.285411	Atg16l2
1.29376e-259	0.272056	Tor4a
1.61148e-257	0.322685	Litaf
8.97845e-250	0.344929	Zbtb7c
3.57267e-255	0.321659	Serp1
2.1112e-246	0.274763	Cd300lf
2.12173e-249	0.322404	Plxnb2
2.91492e-253	0.369175	Glra2
6.40442e-248	0.311209	Pax6
9.89545e-242	0.457304	Pla2g7
1.34359e-249	0.359884	Wnt10a
3.43059e-246	0.38638	Padi6
3.30784e-236	0.438095	Lpcat2
4.2427e-238	0.29326	Tmem236
3.41911e-244	0.507239	Klf4
8.58215e-233	0.464757	F930017D23Rik
3.4662e-234	0.312781	Trpm2
4.82097e-231	0.305757	Optn
2.66123e-234	0.265907	Ccdc3
1.22763e-229	0.361102	Nr2f1
1.04666e-235	0.379068	Nfkb2
2.17755e-232	0.316146	Nkpd1
1.18777e-231	0.424779	Hmx2
2.36699e-217	0.271321	Tcp11l1
1.80855e-217	0.261067	Mov10l1
5.99559e-216	0.314752	Soga3
9.30431e-212	0.342145	Fcgr4
2.66755e-208	0.307371	Gm10160
9.05799e-207	0.373706	Tlr2
3.66331e-204	0.312263	Rnf152
1.20848e-203	0.353809	Nhs
9.78238e-207	0.34167	Mafa
1.19707e-205	0.298913	Sapcd1
2.76379e-205	0.45181	Pou4f1
6.39131e-201	0.31977	Zfp36
6.62576e-198	0.568813	Lbx1
2.48294e-198	0.383745	Tomm20l
4.46259e-195	0.325974	Gstm1
2.91094e-189	0.29712	Vwa1
4.23999e-188	0.286629	Ptprs
3.62771e-184	0.256393	Hpse2
8.76835e-185	0.26442	Sox12
3.24807e-184	0.299465	E130116L18Rik
6.99219e-184	0.295934	Trib1
1.65787e-179	0.35657	Nkx3-2
5.89149e-179	0.387429	Plk2
9.37152e-177	0.280105	Hes2
7.00149e-177	0.273534	Cdkn2a
2.03781e-173	0.282787	Cdrt4
5.038e-172	0.427634	Arx
2.34589e-171	0.390104	Unc5c
2.29175e-165	0.296385	Csf3r
3.24813e-165	0.292457	Pla2g4a
1.68226e-167	0.347971	Tfap2d
9.7209e-159	0.274357	Pdzrn4
8.51849e-155	0.411615	C130050O18Rik
3.59797e-156	0.322597	Slc30a3
5.93197e-151	0.365429	Krt80
3.0907e-150	0.318703	Klrg2
2.88784e-151	0.470744	Nkx2-3
1.04318e-148	0.263214	Tesk1
1.24187e-145	0.259862	Stac
4.03888e-148	0.253001	Ccser1
2.98672e-142	0.258435	Csf2rb2
1.2876e-141	0.274498	Csf2ra
8.11456e-141	0.27513	Rims1
2.05951e-138	0.267281	Dock1
4.23412e-136	0.269634	Ell2
1.41552e-137	0.261872	Trp53inp2
8.48303e-134	0.328803	Lipc
1.88764e-133	0.254129	Naip2
2.44897e-128	0.272704	Il3ra
3.80794e-125	0.345371	Tgfbi
7.49276e-127	0.252154	Ehd1
2.56443e-124	0.263202	Rhpn1
2.83533e-122	0.280718	Oosp2
7.48202e-118	0.279828	Robo1
3.6689e-115	0.251469	Nfkbid
1.44131e-112	0.35833	Vmn2r77
1.64122e-109	0.280188	Slc35d3
3.08345e-107	0.285707	Dll4
4.4034e-99	0.311477	Lilr4b
1.04171e-99	0.267681	Neto1
1.30739e-97	0.284999	Tnfrsf21
4.41228e-97	0.320774	Gas2l1
7.68696e-96	0.251979	Dkk2
5.07019e-90	0.271712	Colec10
4.7854e-86	0.260429	Tacr3
5.3981e-82	0.278	Ifitm5
1.86811e-57	0.287847	Csf1r
1.79598e-51	0.265939	Mmp2
2.61398e-44	0.449695	Trim5

## Sheet: Myeloid Cell
padj	LogFC	Names
0	1.79593	Nos1ap
0	1.00718	Sestd1
0	1.35288	Frmd4a
0	1.05493	Vwc2
0	1.16332	Hmga2
0	1.15376	Cnih3
0	0.854354	Pde8b
0	0.81078	Slc9a2
0	3.04717	Tnfaip2
0	1.54737	Pyroxd2
0	0.994866	Susd4
0	1.19036	Ip6k3
0	1.27922	Ptger3
0	1.51921	Tnfsf12
0	0.92841	Ltbp1
0	1.02063	Zbtb46
0	0.999929	Chst9
0	0.788047	Tmc1
0	1.10484	Parvb
0	1.82854	Efcc1
0	1.01475	Macc1
0	0.947727	Scarb1
0	1.47756	Pcolce2
0	0.974496	Lrp2
0	1.92096	Kit
0	1.74514	Ltbp2
0	1.39808	Sycp2
0	1.14496	Cidea
0	1.12439	Samd13
0	0.642191	Stard9
0	1.18648	Cpne2
0	1.47023	Lhfpl2
0	0.799129	Nhlrc2
0	1.07113	Armc4
0	1.29711	Fat3
0	0.930844	Vwf
0	1.23835	Glis1
0	1.21132	Hgf
0	1.19929	Tnfrsf21
0	1.66098	Pparg
0	1.05549	Rnf180
0	0.987521	Phactr3
0	1.04934	Tmtc1
0	0.811085	St3gal4
0	1.04323	Slc17a8
0	1.31211	Ifitm3
0	1.2679	Eva1c
0	0.95512	Dnah3
0	0.542271	Dpy19l1
0	1.21466	Tcerg1l
0	1.57976	Ugt1a9
0	1.02069	Klf5
0	1.71923	Tbc1d8
0	1.19154	Sort1
0	1.37383	Sh2d4a
0	1.52743	Ugt1a10
0	0.974103	Ophn1
0	1.93243	Alox5
0	0.925199	Fnip2
0	0.829167	Gm14221
0	1.51763	Tgm2
0	0.979303	Syn2
0	0.946824	Ncam1
0	0.658675	Grin3a
0	1.71533	Rnf144b
0	1.02069	Plscr1
0	0.80818	Rhobtb3
0	1.65881	Ugt1a8
0	1.48608	Gpc4
0	0.779235	Abca6
0	1.48136	Adamts3
0	1.33962	Wdfy3
0	1.13482	Mlkl
0	1.16673	Bmp5
0	0.70653	Gucy2f
0	1.01332	Ogfrl1
0	1.35537	Specc1
0	1.75205	Agap1
0	0.91443	Pkd1l2
0	1.68345	Ugt1a7c
0	0.756404	Tiam2
0	0.924945	Rab38
0	2.23525	D630033O11Rik
0	1.01231	Scn5a
0	0.889875	Otogl
0	1.41519	Plod2
0	0.770358	Slc25a13
0	0.555754	Ncapg2
0	1.07863	Mlip
0	0.558798	Serpinb9
0	0.951	Ptpn3
0	0.606349	Cmc1
0	1.11032	Anpep
0	0.789344	Tifa
0	0.647085	Osbp2
0	1.03038	Ank2
0	0.934077	Frmpd3
0	0.920139	Slc25a24
0	0.886197	Gpc3
0	0.822323	Bag3
0	0.934336	Olfr643
0	1.33823	Fam171a1
0	0.753427	Gnl2
0	0.892544	Pla2g4a
0	1.30614	Gucy2g
0	1.04319	Hhip
0	1.3884	Thsd7b
0	0.658241	Strip2
0	0.865157	Rab7b
0	1.14501	Plscr4
0	0.853305	Unc13b
0	1.41712	Rgs12
0	1.04302	Lmx1a
0	1.06156	Chrdl1
0	1.82305	Ppp1r9a
0	1.42594	Ucp3
0	0.786248	Abcc5
0	0.798276	Frrs1
0	0.91074	Dpp6
0	1.58509	Far2
0	1.06873	Col25a1
0	1.17688	Dmxl2
0	1.22036	Scamp1
0	1.38192	Creg2
0	0.866338	Ism1
0	0.823882	Enox1
0	0.843684	Adarb1
0	0.721538	Stk33
0	1.60432	Exoc3l4
0	1.16535	Entpd3
0	0.790031	Anxa3
0	0.866091	Arhgef28
0	0.541644	Epg5
0	1.01495	Gnao1
0	1.09707	Uox
0	0.989075	Dock7
0	1.01782	Ctsb
0	1.02187	Catsperb
0	1.46107	Tbc1d2b
0	0.540684	Ddi2
0	0.899819	Angpt2
0	0.7989	Csgalnact2
0	0.85843	Atp13a5
0	0.575847	Pak4
0	0.948724	Pik3cb
0	1.13994	Gas2
0	0.655853	Kif4
0	0.953462	Tnfsfm13
0	0.946352	Mcf2l
0	1.22817	Tfdp1
0	0.969368	Atp8b5
0	1.37227	1700057G04Rik
0	1.04695	Clmn
0	1.27256	Cacna1g
0	1.04001	Plce1
0	1.04741	Slc7a14
0	1.17625	Tmbim1
0	1.19951	Stard13
0	1.44883	Pbx1
0	1.23992	Folr1
0	1.08609	Fam110b
0	0.855211	Ranbp3l
0	0.651233	Tmem65
0	0.968804	Shisa9
0	1.57053	Rab3il1
0	0.892883	Grin2b
0	0.920469	Wdr72
0	1.19101	Cnksr2
0	0.847257	Pacrg
0	0.999119	Stk32b
0	0.615725	Klra17
0	0.77415	Habp2
0	0.939606	Bend7
0	1.10465	Abca16
0	0.973438	Lyplal1
0	1.05327	Fads1
0	0.941569	Tnfsf13
0	0.724157	Lgr4
0	0.781352	Cep112
0	1.13102	1110051M20Rik
0	0.98003	Parm1
0	0.764533	Cystm1
0	0.780783	Dpy19l2
0	0.921231	Myh7b
0	1.20831	Cln8
0	0.542055	Emcn
0	0.736894	Sox5
0	1.27485	Tek
0	1.1047	Treml4
0	0.953288	Adamts7
0	1.27103	Clstn3
0	0.89343	Scrn1
0	1.13817	Dscam
0	1.06313	Tspan15
0	0.989098	Cpeb3
0	0.580115	Obscn
0	0.84719	Dclre1a
0	0.679969	Rps6kc1
0	0.988633	Tjp1
0	0.516345	Actn4
0	1.07767	Ano2
0	0.637714	Trpm6
0	0.812531	Dtna
0	0.957588	Unc13c
0	1.01354	Tc2n
0	0.985201	Dhrs3
0	0.779604	Trank1
0	0.772824	Ier3
0	0.840858	Otoa
0	1.20328	Bace2
0	0.918121	Mak
0	1.19378	Pgr
0	1.07827	Spatc1
0	1.53776	Atp8b1
0	0.584912	Vamp5
0	0.941649	Acer3
0	0.739193	Lrrfip2
0	0.396729	Dcps
0	0.922123	Acsl6
0	1.74379	Plscr2
0	0.840453	Cygb
0	1.1457	Plxna4
0	0.7377	Eif4ebp1
0	0.680226	Reep1
0	0.942729	Iqsec3
0	0.828221	Ccdc57
0	1.46599	Kif26b
0	1.63344	Megf11
0	0.960614	Itgb1
0	0.903991	Cdc42ep4
0	1.03084	Npsr1
0	0.965583	Dnase2b
0	0.697703	Sipa1l3
0	0.851997	Arhgap44
0	0.936381	Tnfrsf14
0	1.42527	Epha4
0	0.827774	Ebf2
0	1.22546	Ldlrad1
0	0.563251	Slk
0	1.38114	Tusc1
0	0.896216	Sgcd
0	1.06062	Dupd1
0	0.62588	C2cd2
0	1.43315	Clec4b2
0	0.843991	Col4a6
0	0.571024	Fbxw4
0	0.879296	Lrp12
0	0.707886	Rab3c
0	0.821223	Fmn2
0	0.999433	Fam155a
0	0.871112	Abca9
0	0.756468	Mtus2
0	0.997592	Pcsk5
0	0.867398	Rab43
0	0.545366	Cpd
0	1.33187	Adgrf5
0	0.898173	Dscaml1
0	0.567929	Lrp8
0	1.17281	Aifm2
0	0.555303	Vamp8
0	1.20696	Snx22
0	0.969091	Fam83b
0	0.829742	Ak5
0	0.883578	Mgat4b
0	1.61521	Rab27b
0	0.92526	Itga2b
0	0.87112	Insc
0	0.694688	Abcb5
0	1.4547	Slc8a1
0	0.796407	Aoah
0	1.14	Adgrl4
0	1.04202	Ptprr
0	0.902614	Fap
0	1.21741	Prdm16
0	1.02035	Npnt
0	0.954445	Slc6a11
0	0.681087	Chid1
0	0.832674	St3gal5
0	2.54207	Oaf
0	0.636403	Zfp704
0	1.69122	Ugt1a6b
0	1.04806	Slc24a3
0	0.750586	Ncoa4
0	1.16077	Fads2
0	0.760352	Afap1l1
0	1.43182	Mvb12b
0	0.875442	Ank3
0	1.00192	Nrap
0	0.588475	Anln
0	0.934495	C6
0	0.768402	Slc22a3
0	1.08236	Arhgef40
0	0.890178	Jakmip3
0	1.251	Fgd4
0	1.4255	Vopp1
0	0.636109	Ncaph
0	0.657171	Plekhg5
0	1.03289	Stx1b
0	1.56724	Hebp1
0	1.37889	Slc16a3
0	0.729963	Mei4
0	0.993721	Homer2
0	0.549081	4930402H24Rik
0	0.468092	Sgpl1
0	1.16731	Htr4
0	0.473205	Loxl3
0	0.479592	Bcl7c
0	0.766097	Tbc1d9
0	0.864855	Nkain1
0	0.721098	Gna14
0	0.778224	Xpnpep1
0	0.445498	Itfg1
0	0.605564	Dock3
0	1.50938	CN725425
0	0.763319	Enpp4
0	0.859113	Shank2
0	0.93067	Rarb
0	1.00005	Bcas3
0	0.791956	Slc29a1
0	1.00916	Ctsd
0	0.6971	Myt1
0	1.18479	Hacd4
0	0.968012	Thegl
0	0.763589	Necab1
0	0.914454	2900026A02Rik
0	1.38658	Wnt3a
0	1.12655	Colec12
0	0.999567	C77080
0	0.846646	Cdc42ep2
0	0.935146	Cobl
0	0.600397	Gabarapl1
0	0.716834	Cpa6
0	0.817502	Ppef1
0	0.480408	Epm2a
0	0.764378	Cpxm2
0	0.816567	Arntl2
0	0.738733	Pde1c
0	0.910633	Pdzrn3
0	0.649765	4921539E11Rik
0	1.1691	Fer1l6
0	2.14144	Micall2
0	0.556755	Myo16
0	1.09258	Syn3
0	0.629343	Kcng2
0	0.709597	Abhd5
0	0.637353	Kcnh5
0	0.60076	Pax2
0	0.990241	Mrc2
0	0.977305	Cercam
0	0.864279	Npas3
0	0.979105	E2f8
0	0.867641	Kif6
0	1.06841	Tbc1d24
0	0.634882	Vit
0	1.21199	Osbpl1a
0	0.885756	Mta1
0	0.882357	Samd4
0	0.909824	Arhgap23
0	0.838868	Stac
0	0.948283	Arfgap3
0	0.820545	Fbxo42
0	0.918514	Slc44a5
0	0.842326	Sema3c
0	1.47611	Piezo2
0	1.83901	Ugt1a6a
0	0.709523	Snap91
0	0.791936	Rnf128
0	0.975359	Mocs1
0	0.780675	Bmpr1b
0	0.809987	Asz1
0	0.761762	Vdr
0	0.969524	Tspan11
0	1.25148	Ccrl2
0	0.524318	Sgce
0	0.657316	Fank1
0	0.890258	Mark1
0	1.38787	Plxna2
0	0.536061	Rap1gap
0	0.937002	Lrrc4b
0	0.698788	Slc24a2
0	1.19724	Nacc2
0	0.514152	Tmem241
0	0.954712	Flt4
0	1.28601	Ctbp2
0	0.627938	Gusb
0	0.722272	Ildr2
0	0.683908	Mroh7
0	0.771525	Atg14
0	1.00362	Amph
0	0.674972	Fam131a
0	1.76044	Smim5
0	1.10599	Fgf7
0	1.16631	Shroom2
0	0.565124	Hmgcll1
0	0.683006	Adra1a
0	0.647186	Iffo1
0	0.929161	Creg1
0	1.36234	Myh10
0	0.758945	Pappa2
0	0.777585	Fgf2
0	0.820579	Fbxl2
0	0.535767	Pelo
0	0.847959	Abcc9
0	0.595373	Daglb
0	0.636333	Greb1l
0	0.880151	Sh3rf3
0	1.3253	Comt
0	0.888265	Ehbp1l1
0	0.939673	Tacr1
0	0.796155	Dlgap2
0	1.02993	Ephb1
0	0.657862	Rasal2
0	0.850809	Gm765
0	0.926476	Mroh9
0	0.785348	Snx31
0	0.685326	Tmem132b
0	0.478426	Mtf1
0	0.487259	Adcy9
0	0.898965	Mknk1
0	0.758679	Abi3bp
0	1.11958	Rbms3
0	0.540641	Arhgap19
0	0.829106	Col4a4
0	0.748515	Phex
0	0.821193	Ankfn1
0	1.06765	Lepr
0	0.954821	Gm10277
0	0.96914	Fam169a
0	0.909175	Calcr
0	0.841612	Vstm2a
0	0.572623	Spon1
0	0.83068	Tph2
0	0.813308	Slco1a5
0	1.09856	Tspan12
0	1.02424	Cnnm2
0	1.0674	Ltf
0	1.46456	Daam2
0	0.346622	Itm2b
0	1.30325	Tmem88b
0	0.601296	Galnt9
0	1.66289	Slc22a4
0	0.619446	Arsj
0	0.915426	Hmcn1
0	0.856559	Pcsk6
0	1.16573	Agpat4
0	0.928416	Tgm7
0	1.01621	Shroom4
0	0.652859	Capn8
0	0.785197	Tanc2
0	0.732511	Sh3pxd2b
0	0.694996	Gpr39
0	0.587609	Rad50
0	0.689579	Slc6a13
0	0.580853	Ppfibp1
0	0.663051	4931428L18Rik
0	0.89946	Smim3
0	1.38384	Ccdc141
0	0.458123	Bmpr2
0	0.848691	Col4a5
0	0.789897	Grm1
0	1.14895	Pdia5
0	0.739801	Gas2l3
0	1.46298	Il1rl2
0	0.549277	Cfap61
0	0.434433	Cks1b
0	2.31217	Ugt1a2
0	0.894735	Cpvl
0	1.02799	Scml2
0	0.833568	Slc7a5
0	0.553497	Agpat5
0	0.669235	Prkar2a
0	0.588568	Cd109
0	1.23568	Pdzph1
0	1.31354	Shank3
0	0.73278	Myh11
0	0.607909	Ahrr
0	0.732655	Nlgn2
0	0.921826	Daam1
0	0.887293	Fndc5
0	0.885801	Adgra3
0	1.03992	Galnt18
0	0.856245	Frem1
0	2.21851	Reps2
0	0.70659	Slc1a1
0	0.686365	Frmd5
0	1.04298	Gpr146
0	0.7989	Musk
0	0.935847	Bnc2
0	0.772984	Vps13c
0	1.13234	Mb21d2
0	1.19011	D7Ertd443e
0	0.924714	Pstpip2
0	1.21089	Schip1
0	0.616971	Lrp5
0	0.489602	Tfcp2
0	0.661431	Pola2
0	1.47123	Emilin2
0	1.38428	Ror1
0	0.609736	Dnhd1
0	0.856822	Adra1b
0	0.840415	Pcdh19
0	0.671797	Tmem196
0	0.445361	Ap4s1
0	0.622986	Shq1
0	1.12978	Bmper
0	0.381496	Abcc1
0	0.826785	Gm26938
0	0.667125	Ascc2
0	2.06504	Ugt1a5
0	1.09604	Kcnh1
0	0.621513	Gm17359
0	0.659317	Spag17
0	0.852953	Tab1
0	1.06008	2310022B05Rik
0	0.61949	AW011738
0	0.764863	Scube1
0	0.405603	Tdrd7
0	1.06139	Usp46
0	2.01893	Sphk1
0	0.805388	Tkt
0	0.552195	Syt9
0	0.568764	Fdft1
0	0.481438	Nubpl
0	1.19964	Adam12
0	1.03816	Il1r1
0	0.569292	Ubr4
0	0.539241	Tmem40
0	0.57011	Leprot
0	0.596854	Hpse2
0	0.440695	Zdhhc6
0	0.846585	Cep70
0	1.37191	Naga
0	0.579849	Stx11
0	0.672618	Prkg2
0	1.51456	Mpp2
0	1.46862	Smox
0	0.536583	Zdhhc3
0	0.715879	Stx2
0	0.90116	Cdh4
0	0.727615	Eng
0	1.81692	Tmcc2
0	0.823552	Pak3
0	0.657992	Nwd1
0	0.976798	Bahcc1
0	0.899813	Samm50
0	0.612842	Tecpr2
0	0.650634	Arvcf
0	0.60134	Tpx2
0	0.467774	Adal
0	0.58571	Thap4
0	0.660338	Ttc29
0	0.940987	Gria1
0	0.410006	Alpk1
0	0.732839	Apba2
0	0.922981	Tmem178
0	1.42296	Cttnbp2
0	0.709016	Sh3rf2
0	0.640787	Trpc3
0	0.633536	Nploc4
0	1.28678	Dpys
0	0.594118	Dpf2
0	1.74652	Nqo1
0	0.676608	Hecw1
0	1.15398	Ano1
0	0.759133	Nckap5
0	0.394835	Rab3gap2
0	0.465209	Rnf141
0	0.632163	Plscr3
0	1.58471	Ttc39a
0	0.699669	Kcnq3
0	0.365594	Ssr1
0	0.98481	Hs6st2
0	0.881067	Nckipsd
0	0.505635	Sec14l1
0	0.846755	Atp2b3
0	1.29564	Ndst3
0	0.710541	Ntng1
0	0.625891	Cbfa2t3
0	0.711191	Ccnf
0	1.43736	Nxpe4
0	0.846778	Fshr
0	0.691716	Ednra
0	0.617024	Ccna2
0	0.767195	Adipor1
0	0.823383	Lrrn2
0	0.857423	Gan
0	0.92288	Slc11a2
0	0.849971	Arel1
0	0.88778	Dapk2
0	0.883479	Plagl2
0	0.972363	4932438H23Rik
0	0.423476	Slc9a1
0	0.759354	Gria3
0	0.73086	Cdh3
0	0.611436	Fis1
0	0.893157	Adam22
0	1.01683	Nkapl
0	0.538047	Med15
0	1.38839	Fads3
0	0.765643	Wfdc3
0	0.378179	Snx1
0	1.46803	Btbd3
0	0.559221	Cdk15
0	0.516423	Kctd16
0	0.919152	Abca14
0	0.684111	Slc39a12
0	0.989055	Ssh1
0	1.18654	Slc14a2
0	0.930175	Plcb1
0	0.686541	Slc35f3
0	0.779234	Dchs2
0	2.04715	Pawr
0	0.717545	Sel1l2
0	0.85113	Mecom
0	0.632225	Tmeff2
0	0.896976	Ube2l6
0	0.769272	Fbn2
0	0.665808	Gpsm2
0	0.546667	Dhx32
0	1.18765	Adgrg2
0	1.13175	Shtn1
0	0.809924	Pi4k2b
0	0.450267	Aplp2
0	1.08794	Smoc2
0	0.69084	Cers2
0	0.428233	Nrcam
0	1.76477	Gipc2
0	1.87406	Spire1
0	1.98696	Aldh1a1
0	0.782874	Pde10a
0	0.352166	Eif4b
0	0.889655	Dapk1
0	0.617954	Trp53
0	0.957928	Cdk14
0	0.631196	Lrrc69
0	1.42968	Tmem45a
0	1.42016	Mmrn1
0	1.4942	Podxl
0	0.635273	Dnah9
0	0.94809	Nlrp1a
0	1.48325	Mras
0	0.78036	Mpped1
0	0.660637	Ppp2r1b
0	0.747116	Plcb4
0	0.790947	Ccdc60
0	1.17418	Muc6
0	0.645581	Otof
0	0.883403	Trp63
0	1.25668	Adgrg6
0	0.992403	Tbcd
0	1.77324	Htr2a
0	1.25973	Atp1b2
0	0.718952	Ptk7
0	0.501568	Slc38a10
0	0.442376	Tango2
0	0.739063	Rgs18
0	1.05187	Pde1a
0	0.663009	Polr2l
0	0.771645	Dnajb13
0	1.42	Gfap
0	0.554717	Flot1
0	0.506727	Cntln
0	0.732619	Grb14
0	0.723618	Kcnb2
0	2.4183	Col5a1
0	1.31167	Vwce
0	0.562856	Mapk8ip3
0	0.693491	Hspbap1
0	0.720551	Ndufb7
0	1.08391	Aldh8a1
0	0.842248	Prrx1
0	1.64646	Timp3
0	0.853503	Rmdn3
0	1.52052	Gata2
0	0.498674	Farp2
0	0.595188	Tppp
0	0.577486	Dnajc8
0	0.381847	Atl3
0	0.671484	Mfsd12
0	0.930115	Ranbp17
0	0.697783	Sorcs3
0	0.837473	Ccdc7a
0	1.42372	Dlg5
0	0.900438	Dync1i1
0	0.969899	Eef2k
0	0.712512	Golim4
0	0.999817	Tk1
0	0.700836	Tst
0	0.765307	Shb
0	0.744155	Tmem14c
0	0.498162	Lmbr1
0	0.975344	Cnnm1
0	1.21908	Col18a1
0	0.821765	Plekhg1
0	0.636221	Myom3
0	1.86896	Lrrc36
0	0.694868	Boc
0	0.365821	Slc46a3
0	1.26775	Rec8
0	0.461895	Slc22a27
0	0.761183	Ntrk2
0	0.848679	Ptpro
0	0.632101	Isg15
0	0.493672	Abcd3
0	0.529575	Svop
0	0.963702	Atrn
0	0.521151	Acsf3
0	0.739418	3110082I17Rik
0	1.04055	Dlc1
0	0.473671	Dis3l
0	1.6562	Hspa12b
0	1.88806	Casq2
0	0.872327	Abca4
0	1.25024	Kdr
0	0.756772	Adgrg7
0	0.805857	Plac1
0	0.510836	Arl3
0	0.569122	Asb4
0	0.459668	Slc9a8
0	0.823247	Fbf1
0	0.626163	Vac14
0	0.844586	Nhs
0	0.68414	Colgalt2
0	0.966509	Prickle2
0	0.663008	Trf
0	2.00186	Mylk3
0	1.73315	Slc25a21
0	1.2832	Cachd1
0	0.954252	Gab1
0	0.953645	Fbxo34
0	0.482461	Adcy8
0	1.38787	G430095P16Rik
0	1.28353	Neurl1b
0	0.93274	Mki67
0	1.33203	Slc22a23
0	1.11316	Hs6st1
0	0.685804	Slc35f4
0	0.493234	Mtfr1
0	0.860141	Taldo1
0	0.719686	Ano4
0	0.362705	Scaf4
0	0.464761	Dtd1
0	0.480746	Eml6
0	0.716679	Rnasel
0	1.07166	Bmp1
0	0.922815	Mpst
0	1.07015	Popdc2
0	0.636605	Afg3l2
0	0.746704	Slc6a20a
0	0.553721	Pacs2
0	0.555439	Myo3a
0	0.898095	Pcyt1a
0	0.741248	Mybl2
0	0.525524	Atf1
0	1.5556	Cadm3
0	1.36164	Fkbp9
0	0.605372	Nhej1
0	0.696113	Pdzd11
0	0.842077	Csnk1d
0	0.554918	Rasgef1c
0	1.35324	Stom
0	1.30305	Rab40b
0	0.76344	Rimbp2
0	1.31075	Ryk
0	0.771547	Gap43
0	0.596922	Cep164
0	0.360058	Dars2
0	1.91681	Tspan33
0	0.618261	Disp2
0	0.54974	Kmt2b
0	0.532313	Dmgdh
0	1.91933	Clca3a1
0	0.683778	Eda
0	0.548634	Eaf1
0	1.03097	Cit
0	1.10346	Fam160a1
0	1.34635	Steap3
0	1.07812	Slc2a4
0	0.579399	Cers3
0	1.86933	Pkp1
0	0.885027	Abca15
0	0.452347	Ccdc73
0	0.485569	Zfp839
0	0.622586	Tspan18
0	0.38612	Rad54l2
0	0.449396	Reep5
0	0.729333	Vwa3a
0	0.676351	Mettl7a1
0	2.05329	Clgn
0	1.01439	Slc25a38
0	0.698268	Nt5c2
0	1.98009	1300017J02Rik
0	0.68574	Nipal2
0	1.10591	Rusc2
0	0.589718	3110021N24Rik
0	0.466832	F2rl2
0	0.647156	Arrdc2
0	0.650059	Stxbp5l
0	0.569109	Unc79
0	0.543529	Ptgr2
0	0.569992	Sdk2
0	0.514988	Rcl1
0	0.868716	Cdh6
0	1.52396	Aqp9
0	1.4525	Bag2
0	0.751598	Gm20708
0	0.601249	Col24a1
0	1.52835	Kcnd1
0	1.04833	Pld1
0	0.530921	Lin28b
0	0.429591	Ccdc91
0	0.78153	Isg20
0	0.68463	Cacna2d3
0	0.742147	Hydin
0	0.766202	Slc30a1
0	0.677591	Cyp2c39
0	0.869404	Tinag
0	0.589314	Pter
0	0.814355	Lmna
0	0.503053	C9
0	0.722799	Tgfa
0	0.619608	Vat1l
0	0.697094	Gpd1
0	0.798914	Tmc2
0	0.487062	Otud7a
0	1.959	Scube2
0	0.579371	Gabra3
0	0.741656	Pigk
0	0.877524	Zfand4
0	2.192	Snca
0	0.653841	Tpm1
0	0.721608	Rab18
0	0.980171	Gab2
0	0.956281	Slc7a8
0	0.808043	Gm5475
0	1.64264	Spata31d1d
0	0.479282	Nme6
0	0.469586	Mrpl53
0	0.342672	Grk4
0	0.708222	Adamts12
0	0.77388	Fhod3
0	0.423945	Tacc1
0	0.835669	Eif2ak1
0	0.448242	Smg5
0	0.772485	Ak7
0	0.490699	Srsf4
0	0.371872	Cryl1
0	0.889964	Mctp1
0	0.656633	Atpif1
0	0.815961	Znfx1
0	1.23151	Gfi1b
0	0.573934	Hnrnpll
0	1.02939	Mylk
0	0.471645	Mettl6
0	0.623558	Adcy10
0	0.824671	Rgs7
0	0.728435	Pnpo
0	0.621318	Fcf1
0	0.730983	Tmem208
0	0.805237	Ptpn13
0	0.541038	Per2
0	0.567645	Ttll7
0	0.729318	Mgam
0	0.518126	Chek2
0	0.591767	Nutf2
0	1.72366	Cckbr
0	0.797257	Myo5b
0	0.521139	Lemd1
0	1.4315	Tgm5
0	0.516805	Mob2
0	0.640323	Megf6
0	1.5806	Rgs6
0	0.527088	Rcc1
0	2.78009	Vangl1
0	1.02533	Cacna1c
0	0.624375	Uck2
0	0.647441	Arhgef38
0	0.878957	Mcc
0	1.02454	Atp8b3
0	0.529266	Tfb1m
0	0.417149	Lcmt2
0	0.738837	Tmem200a
0	1.11753	Brinp2
0	0.54802	Ptrh2
0	0.95615	Fmn1
0	0.521129	Troap
0	0.643243	Cldn15
0	0.771657	Acsbg1
0	0.69849	St18
0	0.760812	Optn
0	0.915171	Zfhx3
0	0.641153	Ccdc7b
0	1.22213	Ccdc149
0	0.378621	Brox
0	0.341251	Iqck
0	0.979076	Ddah1
0	0.969751	Pcx
0	0.539216	Zfp655
0	0.770442	Tmem256
0	1.00229	Ccdc74a
0	0.921768	Noc3l
0	0.332402	Zdhhc2
0	0.607703	Kank1
0	0.594685	Gdpd1
0	0.63859	Grina
0	0.503536	Senp8
0	0.55033	Zfyve9
0	0.494026	Sybu
0	1.03541	Smpd4
0	0.560486	Atl1
0	1.14698	Il22ra1
0	0.920897	Apol8
0	0.766841	Sema3d
0	0.837934	Dach1
0	0.544799	Stxbp4
0	1.00396	Uhrf1bp1
0	0.632645	Rorb
0	0.91141	Wipi1
0	1.02698	Mroh2a
0	1.26147	Arhgap28
0	0.528385	Gtf2e2
0	0.557423	Atp13a4
0	0.866642	Fam227b
0	0.452866	2700097O09Rik
0	1.22115	Nfia
0	0.404064	Golph3
0	2.47558	Epdr1
0	0.490241	Ciapin1
0	0.748197	Elovl1
0	0.328102	Auh
0	1.44417	BC017158
0	0.596943	Grm8
0	0.744611	Mkrn1
0	0.814571	Phactr4
0	0.993129	Rffl
0	1.02315	Samd11
0	0.421288	Pank2
0	0.988122	Pcdh7
0	0.927074	Rnf11
0	0.450813	Bpifc
0	0.478864	Dnah2
0	0.696371	Fzr1
0	1.34822	C530008M17Rik
0	0.614619	Ddr2
0	0.623315	Adamtsl5
0	0.94139	Syt10
0	0.511226	Cacng2
0	0.736114	Pon2
0	0.64773	Ttc23l
0	0.94254	Mgll
0	0.753244	Atp6v0d1
0	1.04259	Prokr1
0	0.815065	Tmem204
0	0.462906	Fam186a
0	1.16142	Kbtbd12
0	0.722962	Carm1
0	0.514521	Gucy1b2
0	1.74972	Nfe2
0	0.475274	Crtac1
0	0.877382	Evc2
0	0.70142	Car10
0	0.842396	Itga8
0	0.708811	Mid2
0	0.39204	Dync1li2
0	0.524734	Parp10
0	0.513494	Dvl1
0	0.509092	Zc3h18
0	0.473371	Nup188
0	0.393865	Emc8
0	0.701844	Fras1
0	0.452485	Fbxo45
0	1.43046	Ninl
0	0.364158	Spn
0	1.00804	Gsr
0	0.527595	Abca8a
0	0.755886	Dok5
0	1.28991	Plekhd1
0	1.37556	Syngr1
0	0.510687	Syt16
0	0.678615	Bcl2l1
0	0.392002	Ccs
0	0.480186	Prdx6
0	0.870932	Lrrc29
0	0.638892	Fbn1
0	0.366495	Herpud2
0	1.89009	Tal1
0	0.767744	Dock1
0	0.540253	Klf11
0	0.527824	Rgs20
0	0.381697	Lrguk
0	0.621529	Dnah14
0	0.499688	Exoc6b
0	2.3998	Fhdc1
0	1.94141	Dpf3
0	1.53754	Rhd
0	2.49631	Gda
0	0.916373	Tmem120b
0	0.706282	Traip
0	0.697007	Ghr
0	0.768925	Hlf
0	0.745854	Il31ra
0	1.81313	Selenbp1
0	0.422391	Plet1
0	1.3588	Msmb
0	0.987402	Adam23
0	0.323756	Tgfbrap1
0	0.386529	Dnajc5
0	1.63402	Pde6a
0	0.606427	Tmem236
0	0.958052	Eral1
0	1.1429	Ormdl3
0	0.945015	Klhl12
0	0.620483	Mab21l3
0	0.616788	Cpq
0	1.26959	Dnttip1
0	0.643716	Rgs22
0	0.531388	Chchd6
0	0.385853	Ddhd1
0	0.608903	Grid1
0	1.00917	Acsl5
0	1.26546	Igfn1
0	1.52782	Tmem86b
0	1.52429	Mfsd2b
0	0.317268	Dstyk
0	0.600785	Mroh6
0	0.887723	Nadk2
0	1.02076	E2f4
0	0.686766	Fam178b
0	0.765642	Slc15a5
0	0.277518	Morc2a
0	0.623767	Enpp5
0	0.849156	Afmid
0	0.320132	Rbms2
0	0.266914	Vapa
0	1.15492	Pdgfd
0	2.21713	Sh3tc2
0	0.386117	Bid
0	0.876557	Rfx2
0	0.492815	Slc2a13
0	0.789998	Trp73
0	0.54429	Cyb5r3
0	0.871224	Col6a3
0	0.778545	Lingo1
0	0.659899	Cars
0	0.578964	Usp10
0	0.616854	Unc50
0	0.480982	Skp2
0	1.46055	Klhl23
0	0.521716	Gpam
0	0.556591	Atp2b2
0	0.395618	Ppib
0	1.33221	Ybx3
0	0.59247	Mad1l1
0	0.906297	Stk3
0	0.585866	Them7
0	0.605689	Snx3
0	1.1573	Cited4
0	0.857443	Cmpk2
0	0.954463	Syt14
0	0.829211	Carhsp1
0	1.27758	Slc16a9
0	1.11917	Pou2f3
0	0.381023	Clpb
0	1.34046	Nipa1
0	0.874635	Hs3st4
0	0.422893	Taf5l
0	1.05695	Abcg2
0	0.620608	Trpc4
0	1.23924	Igf1
0	0.96003	Ifih1
0	1.47092	Nat3
0	1.24952	Nmnat3
0	2.09809	Asns
0	0.61292	Pamr1
0	0.374439	Shc1
0	2.28046	Ank1
0	1.23314	Aspn
0	2.1665	Sox6
0	0.430903	Emc1
0	0.293788	Aida
0	0.527493	Grik4
0	0.874471	Pip5k1b
0	0.918551	Galnt15
0	2.76843	Agtr1a
0	0.639387	Fam220a
0	0.806171	Cfap44
0	0.745415	Eef1d
0	1.03145	Minpp1
0	0.604857	Rxfp2
0	0.395808	Bach1
0	1.11849	Ehf
0	1.13442	Slc1a3
0	0.534039	St6galnac6
0	0.896857	Ell2
0	1.61457	Pln
0	0.497122	Gcc1
0	0.796775	Dysf
0	0.635798	Kalrn
0	1.28731	Nme8
0	1.90472	Car1
0	0.867519	Il1rl1
0	0.616577	Cadps
0	0.771143	Ablim3
0	1.01374	Lpar1
0	0.669915	Plk1
0	1.05811	Shc4
0	0.868484	Fam163a
0	0.867857	Pak6
0	0.539747	Tspo
0	0.520718	Ttn
0	0.877097	Ptpre
0	0.374876	Ddb1
0	0.853736	Cul4a
0	0.398238	Ewsr1
0	0.523962	Ip6k2
0	0.635277	Dennd2a
0	0.830878	Lrrc39
0	0.736498	Ikzf2
0	0.467575	Atp6v1e1
0	0.896812	Bloc1s5
0	0.510384	Depdc1b
0	0.442338	Smim4
0	0.330551	Primpol
0	1.99471	Dusp8
0	1.70091	Tmod1
0	1.37676	Abat
0	0.489243	Txnl1
0	1.28954	Sppl2b
0	0.925752	Map7d2
0	1.84709	Spta1
0	1.90417	A930018P22Rik
0	0.823615	Gli2
0	0.59731	Agfg2
0	1.32958	Plek2
0	0.502338	Crtc1
0	0.711573	Zfyve1
0	0.563156	Caln1
0	1.7428	Add2
0	0.830761	Prkar1b
0	1.11554	Slco2b1
0	1.67845	Pkhd1l1
0	1.27968	Rab4a
0	0.474372	Tmem127
0	0.63203	Rnf216
0	0.557507	Nos1
0	0.518559	Trpm3
0	0.595593	Fancd2
0	0.471013	Ddx23
0	0.846848	Pitpnm3
0	0.37199	Nmt1
0	1.26529	Kazn
0	0.455426	Aaas
0	0.407265	Cln6
0	0.395568	Zswim3
0	1.0674	Gm10300
0	0.639372	Cped1
0	0.527335	Rpl26
0	0.505546	Klf9
0	0.618133	1700037H04Rik
0	0.921701	Wasf3
0	0.61625	Erich6b
0	0.391293	Usp20
0	0.459118	Pus7
0	0.783869	Smdt1
0	0.475478	Caml
0	1.90503	Cd59a
0	0.683615	Col4a3
0	0.462571	Ptpn11
0	1.25698	Myo15
0	0.627354	Nudt9
0	0.490783	Cenpu
0	0.440056	Tbccd1
0	1.68222	Grtp1
0	1.90798	Ypel4
0	0.774252	Acan
0	0.767324	Adamts17
0	1.063	Cib4
0	0.460199	Cox4i1
0	0.969969	St3gal3
0	2.20165	Nxpe2
0	0.414123	Rnf40
0	0.677966	Adamts18
0	0.448521	Ndst2
0	0.86506	Galnt16
0	1.36284	Ptdss2
0	0.572551	Mpped2
0	0.541385	Ros1
0	0.693117	Nostrin
0	0.478702	Gse1
0	0.830282	Pld5
0	0.461001	Incenp
0	0.503762	Iqgap2
0	1.12992	Tdrd5
0	0.455059	Tubb2a
0	1.64157	Fech
0	0.537133	Glp2r
0	0.764619	Sncaip
0	1.40962	Lsm7
0	0.517615	Lhfpl3
0	0.297027	D430042O09Rik
0	0.725109	Grik3
0	0.411092	Spag1
0	0.637655	Tmprss11c
0	0.934853	Chst8
0	0.678799	Grin2a
0	0.983861	Hs3st3a1
0	0.495412	Hdgf
0	0.519881	Cd81
0	0.345452	Oxsr1
0	1.06702	Col4a2
0	0.447852	Rph3a
0	0.467658	Agrn
0	0.47517	Tmem182
0	0.58159	Notch3
0	0.623652	Ssx2ip
0	0.765338	Dab2
0	0.736814	Ap1b1
0	0.773419	Sulf1
0	1.39547	Arhgef37
0	1.39935	Crisp2
0	0.608913	Recql5
0	1.4894	Aknad1
0	0.427337	Zbtb21
0	0.411798	Cinp
0	1.09983	Txnrd2
0	0.32029	Triobp
0	0.552886	Inafm1
0	0.338498	Iqch
0	0.454386	F2r
0	0.420462	Cd163
0	0.530758	Fam104a
0	0.604464	Csrnp3
0	0.602704	Rnf10
0	0.455889	Pip5k1a
0	0.685015	Med20
0	0.455734	Ppp1r9b
0	0.506591	Trafd1
0	0.574588	Arnt2
0	0.930568	Alg9
0	1.62336	Fn3k
0	0.580453	D5Ertd579e
0	0.513635	Arf5
0	1.8216	Frem3
0	1.46885	Ugt8a
0	0.67966	Col13a1
0	1.96006	Tmem184a
0	2.2264	Mboat2
0	0.604101	Loxhd1
0	0.722178	Cftr
0	0.863719	Tns1
0	0.645928	Glra1
0	0.584191	Creb3
0	0.4168	Fam13b
0	0.689461	Jmy
0	0.574875	Kcnn3
0	1.00791	Acyp2
0	0.969712	Metap1d
0	0.75543	Isca1
0	0.805149	Hdac11
0	0.676748	Rrm2
0	0.78399	Ccdc83
0	0.268781	Hadhb
0	1.06564	Cd99l2
0	1.34692	Zbtb16
0	1.33377	Cttnbp2nl
0	0.638527	Slc22a22
0	0.295348	Ammecr1l
0	1.12271	Ubac1
0	0.518047	Smo
0	0.884619	Serpinb6b
0	0.310685	Birc2
0	0.595528	Hcn1
0	0.657577	Alx1
0	0.530686	Purg
0	1.67669	Pklr
0	0.481242	Senp3
0	0.35516	Uckl1
0	1.13467	Ermap
0	0.656275	Efemp1
0	0.418981	Npcd
0	0.829264	Ap5s1
0	0.36184	Bicd2
0	1.17236	Dock5
0	0.672917	Iba57
0	0.376403	Lrrc1
0	0.437548	Tpra1
0	0.551456	Fbxo30
0	1.0631	Samd14
0	1.05745	Pnma1
0	0.584508	Slc39a8
0	0.407078	Abcc3
0	0.415802	Wee1
0	0.51835	Tcea1
0	0.427402	Blvrb
0	0.675764	Mrm1
0	0.703678	Pkd1l1
0	0.721197	Pfdn1
0	0.49572	Slc26a7
0	0.918718	Fat4
0	0.83965	Pip4k2c
0	0.929819	Rap1gap2
0	0.466651	Cdc42ep3
0	0.427728	Galnt10
0	1.01389	Enpp2
0	1.21113	Abcg4
0	1.14462	Dennd2c
0	0.632829	Rbfox1
0	0.331209	Ino80c
0	0.930565	Slc35a3
0	0.607875	Erich3
0	0.651973	Tmtc3
0	0.843297	Eif2b3
0	1.2364	Adgb
0	1.15522	Svip
0	0.497387	Mgat3
0	0.615481	Mill2
0	0.345421	Derl1
0	1.04758	F930017D23Rik
0	0.656471	Stk11
0	0.717302	Arhgap20
0	0.485426	Klra5
0	0.621914	Bsg
0	0.508134	Sec14l2
0	0.615054	Ctdspl
0	0.502473	Hyal3
0	0.568574	Mettl24
0	0.745186	Runx1t1
0	0.664054	Rnaseh2a
0	0.64797	Atg4b
0	0.764241	Hagh
0	0.907334	Zcchc14
0	2.75642	Rhag
0	0.702767	Tmem178b
0	1.48133	Dnaja4
0	0.621387	Mmel1
0	0.433502	Cdca5
0	1.24424	P3h2
0	0.430397	Mid1ip1
0	0.983427	Cybrd1
0	0.381827	Il20ra
0	0.655179	Soat2
0	0.815397	Nrip3
0	0.910414	Tfec
0	0.695125	Tmem231
0	0.486774	Acap3
0	1.1847	Serp2
0	0.879633	Gclm
0	0.627155	Glis3
0	0.557078	Apba1
0	0.546466	Soga3
0	0.573655	Ins2
0	0.600177	Gid8
0	0.264646	Prdm15
0	0.501681	Triqk
0	1.67205	Btnl10
0	0.431501	Cenpl
0	0.540695	Abhd16a
0	0.583588	Vps9d1
0	0.551713	Dnah5
0	1.21657	Slc6a9
0	0.350738	Vdac1
0	0.66055	Efcab6
0	0.834795	Dst
0	0.840553	Edar
0	0.352058	Dhcr24
0	0.772504	Uba7
0	1.28106	Rec114
0	0.38943	Ttc27
0	0.965743	Zfpm1
0	0.299831	Urgcp
0	0.712545	Psme3
0	0.410308	Aspscr1
0	0.417346	Rptor
0	0.498739	Filip1
0	0.687521	Gli3
0	0.622608	Rnf165
0	0.49297	Icam5
0	0.958093	B4galnt3
0	0.39456	Slc39a9
0	0.560016	Tln1
0	1.1985	Nhlrc4
0	0.602354	Wdr26
0	0.481889	Abcc8
0	0.546941	Rbm19
0	0.93119	4930404H24Rik
0	1.10532	Bnipl
0	1.11478	Mtus1
0	0.397923	Trim9
0	0.884663	Nudt19
0	0.419774	Tspan4
0	0.714223	Ddost
0	0.47597	Slc48a1
0	0.839878	Pbk
0	0.803674	Fam3b
0	1.33812	Tubb1
0	0.591177	Slc38a4
0	0.579723	Srrm3
0	0.293372	Fam53a
0	0.33559	Gtf3c2
0	0.778272	Tuft1
0	0.594926	Clcn2
0	0.353458	Phrf1
0	0.332454	Paxip1
0	0.436847	Cdkl5
0	2.14894	Agmat
0	0.614495	Ldlr
0	0.568035	Upf1
0	0.918301	Fbxo7
0	0.781237	Trappc10
0	0.705393	Cep41
0	0.887004	Slc9b1
0	0.442384	Capn15
0	0.371263	Rint1
0	0.907739	Tm7sf3
0	0.494736	Usp4
0	0.492303	Dgcr8
0	0.721752	Ifrd2
0	1.07804	C1rl
0	0.723719	Neu3
0	0.541681	Adora1
0	0.437595	Fbxo10
0	0.455582	Gnb4
0	0.958964	Tspyl3
0	0.715268	Flrt2
0	0.474486	Ube2v1
0	0.961513	Slc43a3
0	0.777669	Hace1
0	0.430683	Gng3
0	1.66469	Abcd2
0	0.649832	Arhgef26
0	0.708451	Orc5
0	0.973204	Oas1e
0	1.68554	Adcy6
0	0.968396	Jam3
0	0.399284	Urb2
0	1.7267	Ace2
0	0.399371	Ckap2l
0	0.692372	Srbd1
0	2.8547	Gypa
0	0.31249	Ankrd52
0	0.366557	Cep85
0	1.79768	Rnf212
0	0.80301	Lmo2
0	0.551206	Dnajc10
0	1.17293	Cyth3
0	2.51876	Phyhip
0	0.677756	Il34
0	0.62385	Csmd2
0	1.16646	Klf1
0	0.597964	Prdx2
0	0.512052	Rnf8
0	0.505863	P2rx3
0	0.451345	Cbx6
0	0.924943	Usp32
0	0.357848	Ncapd3
0	0.510442	Glul
0	1.13178	Pla2g4c
0	0.808898	Liph
0	0.656376	Etl4
0	0.705987	Fam210b
0	1.12143	Sh3d19
0	0.549393	Rspo2
0	0.306233	Dot1l
0	0.361569	Fau
0	0.641932	Fam210a
0	0.5959	Ly6g6f
0	0.276135	Ralgapb
0	0.796745	Lrp1
0	0.383911	Ccdc157
0	0.422758	Map3k6
0	0.485312	Whamm
0	0.490117	Tmem232
0	0.254989	Aco2
0	1.8816	Trim55
0	0.272091	Nup88
0	0.448088	Usp39
0	1.44852	Apex2
0	0.804939	Arhgef12
0	0.734473	Snx21
0	2.83644	Kel
0	0.520245	Slc4a10
0	1.32037	Ddx4
0	0.399611	Ccdc87
0	1.55206	Cd59b
0	0.553873	Rgp1
0	0.512409	Snx15
0	0.522481	Pard3
0	1.07769	Pigq
0	0.855759	Dek
0	1.2039	Cds1
0	0.543053	Fndc1
0	0.572715	Usp45
0	1.25248	Vstm4
0	0.556492	Gm21972
0	0.527954	Ndel1
0	1.03	Uros
0	1.46126	Hrh1
0	0.494283	Col8a1
0	0.308786	Stk25
0	0.428359	Lrrc57
0	0.466316	Grb10
0	0.424112	Pmm2
0	1.19976	Cadm1
0	0.630083	Igsf21
0	0.593495	Papss2
0	0.857674	Prkar2b
0	0.42065	Mapk9
0	0.378278	Sod2
0	2.29294	Tom1l1
0	0.579121	Fxn
0	0.809596	Bcl2l13
0	0.365351	Txn2
0	0.541356	Tubb3
0	0.348419	Rps27l
0	0.406895	Kctd7
0	0.684236	Tdrd12
0	0.41008	Stard10
0	0.671776	Rnf123
0	0.697512	Cald1
0	0.259907	Racgap1
0	0.336213	Rcan3
0	0.44583	Sfmbt2
0	0.527511	Nmnat2
0	0.45501	Glb1l
0	0.46892	Ifitm10
0	0.719381	Oit3
0	0.534708	Anxa10
0	0.599441	Tm9sf4
0	0.639175	Cdc6
0	0.425477	Pnkp
0	0.850012	Abcb6
0	0.44392	Disp1
0	0.41754	Wrap53
0	0.809907	Tox3
0	0.5591	Lgals3
0	0.387303	Sv2c
0	0.461042	Pif1
0	0.64532	Synpr
0	0.528935	Fcho1
0	0.791451	Adcy5
0	0.547333	Ppp2r5b
0	0.769778	Mical2
0	0.665488	Syce2
0	0.364628	Psmd5
0	0.796221	Prex2
0	2.43649	Alas2
0	0.509181	Capn5
0	0.644204	Nell2
0	0.420201	Eif4g1
0	0.382321	Ribc1
0	0.42204	BC051019
0	0.459657	Spata17
0	0.411645	Cerkl
0	0.537825	Plekho2
0	1.08721	Nav1
0	0.603999	Gsg1l
0	1.56894	Piwil4
0	0.873422	Pabpc4
0	0.304295	Rab11a
0	0.542058	Hscb
0	0.89541	Crocc2
0	1.01297	Lipc
0	0.273172	Ubap1
0	0.489696	Slc18a1
0	0.450312	Cog3
0	0.926758	Glrx5
0	0.552015	Flt1
0	0.62615	Apold1
0	0.72898	Cenph
0	0.580588	Kcnd3
0	0.598563	Bpgm
0	0.536709	Eif3j1
0	0.727197	Zfp521
0	0.449861	Corin
0	0.558594	Thsd4
0	0.61619	Pald1
0	0.357373	Canx
0	0.979544	Lrp4
0	0.519594	Lancl2
0	0.631106	Cemip
0	0.427598	D11Wsu47e
0	0.357977	Nudt3
0	0.60734	Nr5a2
0	0.457	Fth1
0	0.43349	Wdr62
0	0.659679	Trim66
0	0.413019	Ppp1r37
0	0.693048	Tfr2
0	0.352194	Map1a
0	0.842307	Asb1
0	0.915431	Tmem33
0	1.34979	Ogn
0	2.95139	Slc4a1
0	0.367315	Tshr
0	0.45176	Npc2
0	0.443754	Ccdc3
0	1.02342	Rin2
0	0.462307	Slc20a1
0	0.876072	Slc26a1
0	0.815628	Fn3krp
0	1.2297	Tnk1
0	0.903289	Ptprm
0	0.950956	Ldb2
0	0.324001	Arih2
0	0.981322	Tnxb
0	1.04373	Psmf1
0	0.77123	Tab3
0	1.23692	Nprl3
0	0.594927	Tbce
0	0.685148	Rnase6
0	0.633827	Nanp
0	0.314218	Pla2g6
0	0.56399	Slc25a44
0	0.656868	Psmd10
0	0.313872	Ubxn8
0	0.427808	Mcm2
0	0.474535	Ints1
0	0.382621	Ccdc142
0	0.559186	Kdm5b
0	0.655223	Slc14a1
0	0.714819	Rnf152
0	0.533268	Bccip
0	1.35173	Dmtn
0	1.00668	Dhrs11
0	0.840493	Fbln5
0	0.391672	Crat
0	1.42559	Sptb
0	0.284843	Tmed9
0	0.357799	Casp9
0	0.621725	Ccdc171
0	0.427227	Rpl14
0	0.401166	Abca13
0	0.588749	Cyp2c29
0	0.615524	Btn1a1
0	0.35704	Ap2a1
4.6618e-308	0.620057	Prkaa1
0	0.452487	Ppp6r2
0	0.512459	Me3
0	0.467236	Phactr1
0	1.05127	Meis1
0	0.428216	Akap6
0	0.682687	Pde3a
0	0.364884	9230104M06Rik
0	0.347136	Dap3
0	0.446873	Sun1
0	0.843513	Dnajc6
3.23844e-306	0.971295	Slc43a1
0	0.297948	Nfkbib
0	0.322747	Slc25a30
0	0.665027	Pcid2
0	0.416562	Veph1
0	0.470482	Gpr149
0	0.383987	Chmp4b
0	0.400081	Ciao1
0	0.36154	Cfap126
0	0.34745	Zswim7
1.22478e-305	0.682916	Tmprss9
0	0.307104	Kifap3
0	0.518552	Tsc22d1
5.36215e-305	0.83528	Vkorc1l1
7.12145e-307	0.838837	Gm28845
0	0.407619	Zfpl1
0	0.504412	Cdc20
4.93709e-307	0.738509	Pknox2
2.11464e-303	1.04862	Fig4
8.80496e-304	1.22278	Jag1
5.20586e-304	1.2399	Mertk
0	0.520301	Bcl2l14
0	0.405887	Fahd1
0	0.531383	Fgf12
0	0.458245	Fkbp6
0	0.353039	Fam227a
7.6059e-305	0.524197	Pak1
4.19539e-306	0.411799	Odf2
5.40906e-302	1.35938	Aatk
2.37282e-303	0.816369	St7
0	0.436684	Gad2
0	0.699561	Ankrd9
9.94953e-306	0.646412	Sema6d
0	0.647929	Slc13a1
1.10967e-301	0.658507	Ctse
5.30965e-305	0.461664	Med7
1.18516e-306	0.655038	Cgnl1
0	0.400943	Pcsk4
6.24218e-305	0.535225	Lrrc20
1.02668e-301	0.574229	Fbxw2
1.51453e-300	0.594922	Atp7b
6.00831e-303	0.975735	Parva
0	0.464906	Fam20a
1.53377e-301	0.863486	Fgd5
1.70331e-300	0.541963	Dr1
7.6048e-306	0.747642	Mmd2
0	0.730226	Clstn2
0	0.436842	Slc25a10
3.03953e-302	0.352672	Cs
0	0.445313	Cenpv
0	0.350433	Celsr1
0	0.453342	Abcb11
8.22174e-301	1.16259	Ntn4
4.82034e-302	0.444032	Slc41a3
8.6583e-308	0.471059	Coa5
0	0.369913	Dazap1
0	0.308116	Uqcc1
8.62954e-298	2.12014	AA986860
4.36372e-305	0.326586	Senp2
0	0.334313	Pmf1
0	0.42428	Wdr53
1.04672e-298	0.686888	Soga1
2.40247e-308	0.339706	Uhrf1
0	0.258236	Drg1
4.21927e-297	1.05417	Hmbs
0	0.678146	Astn1
3.98019e-301	0.471579	Usp21
0	0.51785	1700012B07Rik
1.16072e-303	0.327529	Ulk1
2.07379e-298	0.697135	Apeh
1.56426e-300	0.687846	Myo18b
8.63462e-298	0.479162	Nrg4
5.48421e-299	0.586263	Sgip1
2.73578e-304	0.327485	Nudt4
1.05857e-295	0.743399	Nt5c3
2.19398e-295	0.762135	Dcaf6
8.9071e-296	1.06952	Rsph10b
5.85275e-295	0.938594	Ube2o
3.29718e-305	0.45132	Zfp963
6.85884e-303	0.598177	Epha7
1.17992e-300	0.300611	Thra
4.14132e-306	0.404676	B230219D22Rik
1.31854e-297	0.373183	Pgm2l1
6.76978e-301	0.559423	Kcnk3
1.44e-293	1.24431	Cdkl1
6.3286e-297	0.761501	Cdc42bpa
3.50228e-297	0.501019	Rnd1
2.28549e-298	0.520903	Synpo2
7.96011e-308	0.407091	Zbtb32
4.94438e-305	0.520085	Acsm3
6.21556e-293	0.568712	Ppfia1
1.43746e-293	0.805708	Efhd1
9.80269e-294	0.551984	Gapvd1
0	0.390642	Sh3gl3
1.35962e-305	0.513833	Rhbdd3
6.64951e-299	0.463024	Aimp2
3.16386e-304	0.490313	Clip4
6.69442e-296	0.502517	Cela1
1.30476e-291	0.584287	Hars
4.77726e-304	0.578564	Sdc2
1.88846e-295	0.637706	Cdc42bpb
1.18258e-290	0.989583	Brpf3
1.58971e-298	0.562772	Aox1
1.00712e-299	0.250895	Ubxn7
3.1614e-291	0.709417	Arsg
4.41966e-301	0.564131	Ppox
8.11366e-301	0.498582	Kcnj6
3.01291e-306	0.439652	Cdh13
1.93958e-292	0.852564	Tshz2
1.43526e-289	0.922591	Dtwd1
2.02765e-290	0.574445	Usp49
3.53094e-297	0.403341	Cchcr1
9.12041e-294	0.61651	Nbea
4.54454e-289	1.02908	Gypc
1.56687e-299	0.276697	Chaf1a
3.05699e-296	0.463032	Cfap46
4.36131e-305	0.282238	Fbxl19
2.13373e-305	0.331548	Mthfr
0	0.318888	Gzmk
3.10526e-300	0.339807	Klhdc8b
1.95089e-294	0.676209	Rhoj
7.32287e-295	0.464841	Tbc1d9b
1.82845e-292	0.47656	Nup93
1.37343e-295	0.720496	A930002H24Rik
1.46143e-298	0.353079	Tmem8
2.82495e-298	0.264033	Atad5
5.07054e-288	1.12473	Sash1
1.60767e-288	0.809388	Gfra2
2.14941e-290	0.705233	Pla2g5
2.43704e-287	0.683156	Usp14
6.20157e-287	0.914119	Homer1
2.02201e-304	0.539928	Csnka2ip
2.8694e-299	0.607887	Clk3
4.24949e-299	0.369102	Cdh22
1.13078e-286	2.19222	Asb17
1.66248e-302	0.300448	Fbxl18
5.35459e-292	0.622797	Icam4
4.20425e-300	0.345954	Cpsf4
3.89942e-286	0.650355	Mier3
3.9412e-286	0.719866	Nsl1
8.40726e-286	0.979119	Ttll12
7.15327e-294	0.399392	Adam1a
3.78346e-293	0.574506	Gpx1
7.51482e-294	0.355545	Nr1h4
2.83325e-290	0.612291	Adamtsl3
1.15939e-284	1.0556	Tmem9
5.461e-290	0.389176	Prkag1
6.3289e-287	0.429651	Lpcat3
5.59137e-296	0.461377	Gtpbp1
1.90193e-292	0.515993	Sesn2
2.0752e-299	0.39739	Cks2
7.54356e-284	0.667425	Srp72
8.13715e-284	0.738256	Topbp1
3.3431e-285	0.494052	Secisbp2l
5.14588e-286	0.508464	Plekhm2
1.02418e-304	0.387665	E130309D02Rik
3.31558e-283	0.920221	4930430F08Rik
5.23699e-286	0.911232	Igsf6
1.01283e-288	0.641591	Cacng4
1.08541e-296	0.263224	Psmc2
1.07451e-293	0.50981	Ftl1
3.75378e-283	0.595947	Tmx1
9.56045e-291	0.478229	Slc25a42
5.22813e-282	1.02802	Tfdp2
8.65053e-286	0.686478	Amotl1
5.53209e-295	0.480902	Smoc1
1.47202e-297	0.502232	Col6a5
2.33941e-281	0.944181	Lyrm4
4.36234e-281	1.72081	Trim58
8.56416e-287	0.373073	Aspm
1.16019e-289	0.415594	Scyl1
5.48258e-282	0.427711	Hsf2bp
1.30781e-287	0.343384	Bicd1
5.80374e-287	0.698261	Arhgap42
3.40873e-282	0.603869	Smad6
3.41953e-289	0.300075	Pmvk
1.75143e-280	0.941559	Sirpb1a
1.09725e-287	0.305338	Pcmt1
2.5412e-287	0.424995	Alkbh4
1.99578e-292	0.551075	Eya4
1.19467e-295	0.255052	Gm29609
2.29438e-279	0.915756	Stab2
4.27462e-278	0.79187	Prnp
2.17382e-278	0.830996	Slc25a37
8.46076e-302	0.250005	Pfn4
1.25641e-284	0.468407	Tprgl
4.61197e-277	0.835443	Rad23a
3.11913e-278	0.959803	Shroom3
6.49207e-288	0.501238	Pax6
1.51185e-276	0.884236	Cdr2
1.92734e-285	0.600682	Wnk3
1.06097e-288	0.386548	Tmem79
1.44774e-287	0.405328	Necap2
4.65018e-282	0.466848	Eif3d
7.37533e-282	0.639098	Wipf3
1.55287e-285	0.511731	Tuba4a
7.73664e-276	0.638543	Aplf
1.95693e-281	0.442434	Lrrc4
1.83451e-275	0.511842	Deptor
2.70275e-287	0.32766	Dhx29
1.48267e-279	0.668818	Proser2
4.0736e-284	0.409186	Dnm3
8.95898e-285	0.328943	Gnb1l
1.74272e-275	0.571838	Zfp341
1.9136e-281	0.424537	Rerg
4.84846e-275	1.2758	Slco2a1
8.62279e-286	0.530908	Plcxd3
1.52098e-286	0.370547	Akip1
4.64585e-291	0.360918	Nolc1
3.11138e-286	0.341764	Pa2g4
2.45766e-275	0.885215	Nfib
3.53877e-275	0.665625	Pcyt1b
2.91313e-276	0.766872	Pycr2
9.85225e-275	0.778642	Mgst3
2.45146e-281	0.372714	Idua
6.90809e-282	0.366205	Cox11
6.70717e-284	0.330515	Wdr64
1.16598e-274	1.00704	Adamts9
1.07334e-273	0.763737	Fbxo3
3.0667e-287	0.51052	Rspo3
2.09744e-283	0.40577	Pdik1l
6.36649e-295	0.386837	Spats2
5.19581e-283	0.411921	Plch1
4.18835e-273	0.916711	Col4a1
1.52555e-274	0.504942	Ndufb9
1.11429e-273	0.723887	Rnpep
2.6121e-280	0.287248	Prkaca
2.93407e-280	0.278433	Kif3b
2.79847e-271	0.731771	Ube2c
1.42446e-289	0.256924	Dhodh
1.70584e-271	0.593595	Scrn3
3.36923e-279	0.306484	Rrp12
6.26192e-278	0.427251	Arhgap32
1.08529e-272	0.358895	Mns1
6.09579e-274	0.427896	Ptcd1
7.20864e-273	0.406502	Gtpbp4
9.2002e-284	0.423569	Wdr81
1.98906e-275	0.257377	Mapkbp1
3.0922e-279	0.320392	Arl8a
3.89604e-269	1.45928	Kif1a
9.3782e-269	0.994311	Metap2
1.70434e-279	0.420753	Dgkk
4.90733e-277	0.335594	Sfxn2
1.70475e-275	0.677758	Meis2
1.35786e-276	0.539535	Nfasc
4.42313e-271	0.409812	Aph1c
1.09519e-269	0.449202	Pms2
1.44856e-288	0.319993	Plxdc1
2.83849e-268	0.404069	Ube2e3
1.21455e-269	0.708908	Mamld1
3.47855e-278	0.509367	Mmp12
2.04503e-275	0.283715	Ctnnbl1
1.33174e-267	0.947312	Asb11
5.64792e-274	0.263729	Alms1
1.73406e-267	1.1709	Rxra
5.25101e-275	0.818785	Tbx2
9.01681e-276	0.410812	Birc5
2.38527e-266	0.604349	Tatdn1
3.72346e-277	0.388119	Sobp
2.6301e-269	0.437855	Rcan1
2.23498e-267	0.569914	Phlpp2
1.1127e-265	0.971936	Alad
4.656e-268	0.688882	Gm8225
2.27673e-266	0.774906	Dner
8.72875e-275	0.282253	Stpg1
1.59653e-267	0.372892	Copz1
2.28848e-266	0.85351	Msh4
6.42364e-265	0.535498	Stradb
5.12933e-269	0.310143	Eif3a
5.37885e-270	0.572078	Mrpl55
7.56829e-265	0.533347	Wdhd1
5.77205e-264	0.685548	Pck2
2.96869e-264	0.385217	Luc7l3
1.77544e-272	0.518021	Agmo
5.03663e-265	0.412807	Galk2
1.05021e-276	0.453828	Pusl1
5.06992e-268	0.677642	Ache
2.4524e-267	0.59202	Usp43
3.55011e-279	0.25062	Rfesd
9.17318e-276	0.383775	Cth
6.82665e-271	0.431676	Endov
4.96545e-265	0.533578	Herc1
5.09979e-264	0.348783	Rab6a
1.71371e-263	0.554466	Bola3
3.61682e-273	0.280451	Rps3
4.52852e-287	0.411068	1700013D24Rik
4.39042e-261	0.869919	Sh3yl1
5.89396e-267	0.426363	Lemd2
1.1787e-270	0.286449	Tmem175
1.00553e-279	0.296903	Lzts1
2.19084e-264	0.686223	Rbfox2
1.49217e-261	0.960488	Atp11a
8.27157e-279	0.379348	Hsd17b2
7.9478e-264	0.563216	Slc12a1
4.44802e-261	0.442455	Rnf19a
1.72423e-264	0.378216	Ppp2ca
1.25362e-274	0.298345	Brd8
7.28733e-263	0.431013	Ckap5
1.5163e-270	0.386817	Six5
2.83365e-268	0.313958	Gm20422
9.92563e-260	0.847349	Pdgfra
4.80413e-268	0.671594	Igsf3
3.82607e-278	0.367535	Taz
3.92877e-272	0.404368	Josd1
1.71947e-267	0.334068	Gm28042
2.82086e-272	0.441618	B3galt6
7.51948e-268	0.488998	Tuba1b
2.41227e-262	0.667957	Hunk
2.35463e-274	0.613454	Zfp385b
2.50338e-267	0.322278	Ago3
9.95622e-270	0.39449	Lrrc56
1.31862e-260	0.617575	Arhgef39
1.86109e-278	0.34593	Col28a1
3.92703e-259	0.460686	Abcb4
7.63378e-260	0.400207	Dync1h1
3.29201e-260	0.512091	Kank3
4.05165e-263	0.644752	Ufsp1
2.67545e-259	0.61979	Ccne2
3.17659e-257	0.593235	Zmynd12
6.17466e-260	0.459118	Vmn1r4
2.85142e-261	0.435429	Rpl3l
1.07604e-268	0.402635	Map1b
4.92633e-265	0.258725	Lemd3
8.42676e-275	0.413387	Caskin2
4.68929e-263	0.452851	Col22a1
8.64821e-263	0.632003	Sntg2
5.42318e-256	0.637998	Lrpprc
4.47367e-256	1.42306	Gcnt2
8.42332e-256	1.00152	Eepd1
2.11183e-267	0.299538	Cramp1l
1.05847e-260	0.504868	Stk16
1.16574e-259	0.389422	Lrwd1
1.81779e-263	0.45192	Cep131
8.47837e-271	0.397669	Slc25a51
2.17901e-257	0.325474	Pofut1
4.0111e-269	0.393161	Gm10638
2.70837e-255	0.804332	Dnajc11
1.47432e-256	0.652844	Mitf
1.01093e-257	0.659951	Bicc1
1.7937e-275	0.271434	5730522E02Rik
2.14823e-261	0.398705	Tcf19
3.97966e-259	0.297133	Fopnl
7.72222e-260	0.447652	Gba2
6.43632e-258	0.407004	Fhod1
4.04847e-261	0.460015	Cdk5rap3
1.14567e-257	0.646843	Kitl
2.17437e-256	0.551997	Sema3f
1.08916e-255	0.821858	Fermt2
3.63414e-257	0.288078	Trappc13
1.09533e-257	0.652103	Palmd
1.16985e-264	0.296565	Dpagt1
6.45853e-258	0.72503	Tuba1c
1.98549e-254	0.677427	Bmx
[truncated: 1,188 more rows]
