# Supplementary material for: scFFPE-ATAC enables high-throughput single cell chromatin accessibility profiling in formalin-fixed paraffin-embedded samples
Source: Nat Commun. 2025 Nov 14;16:10022. doi: 10.1038/s41467-025-66170-4 (PMC12618699; doi:10.1038/s41467-025-66170-4)
Supplement: Supplementary file 9 — Supplementary Table 8 [file 41467_2025_66170_MOESM9_ESM.xlsx]

## Sheet: T cell
	peaks	Pvl_Tcell	FC_Tcell	FDR_Tcell	SYMBOL	distanceToTSS	annotation
1	chr1:4495938-4496939	0.000442446	4.86536	0.00399603	Sox17	0	Promoter (<=1kb)
2	chr1:4747787-4748788	0.000765439	3.41596	0.00610475	Mrpl15	36904	Distal Intergenic
3	chr1:4893536-4894537	0.00279566	1.82817	0.0162644	Tcea1	35498	Exon (ENSMUST00000081551.13/21399, exon 8 of 10)
4	chr1:5046245-5047246	0.0100998	1.32602	0.0424385	Atp6v1h	-22772	Intron (ENSMUST00000118000.7/58175, intron 1 of 5)
5	chr1:5102064-5103065	0.0009861	2.13947	0.00741979	Atp6v1h	18900	Intron (ENSMUST00000192847.5/108664, intron 7 of 12)
6	chr1:7095524-7096525	0.000475165	1.5564	0.00422711	Pcmtd1	6358	Intron (ENSMUST00000061280.16/319263, intron 1 of 5)
7	chr1:7127815-7128816	0.00677099	1.65641	0.0315871	Pcmtd1	-18821	Intron (ENSMUST00000061280.16/319263, intron 2 of 5)
8	chr1:7414082-7415083	0.00330795	2.3091	0.0184758	Pcmtd1	253525	Distal Intergenic
9	chr1:7454648-7455649	6.1966e-07	4.75908	2.77442e-05	Pcmtd1	294091	Distal Intergenic
10	chr1:7497445-7498446	0.00453521	1.99607	0.0234233	Pcmtd1	336888	Exon (ENSMUST00000194886.1/ENSMUST00000194886.1, exon 1 of 3)
11	chr1:8052235-8053236	0.0115253	2.66991	0.0468154	Sntg1	417243	Distal Intergenic
12	chr1:9839149-9840150	0.0102583	1.43355	0.0429494	Sgk3	-8122	Intron (ENSMUST00000166384.7/170755, intron 1 of 16)
13	chr1:9882798-9883799	0.00807682	1.10776	0.0359606	Sgk3	0	Promoter (<=1kb)
14	chr1:10240107-10241108	0.00708317	1.38065	0.032662	Arfgef1	-7437	Distal Intergenic
15	chr1:11097344-11098345	0.000255462	1.86408	0.00262032	Prex2	-185	Promoter (<=1kb)
16	chr1:11229100-11230101	0.00014497	2.50073	0.00169404	Prex2	-27966	Intron (ENSMUST00000027056.11/109294, intron 34 of 39)
17	chr1:13162058-13163059	0.00770719	1.0883	0.0347291	Ncoa2	-11040	Exon (ENSMUST00000081713.10/17978, exon 13 of 22)
18	chr1:13231599-13232600	0.00521378	1.36592	0.0259446	Ncoa2	67122	Intron (ENSMUST00000081713.10/17978, intron 2 of 21)
19	chr1:13279716-13280717	0.000568122	2.07706	0.00485382	Ncoa2	19005	Intron (ENSMUST00000081713.10/17978, intron 2 of 21)
20	chr1:13294434-13295435	2.05562e-06	1.67155	6.68326e-05	Ncoa2	4287	Intron (ENSMUST00000081713.10/17978, intron 1 of 21)
21	chr1:13301133-13302134	0.000574752	1.32802	0.00489499	Ncoa2	-1411	Promoter (1-2kb)
22	chr1:13311505-13312506	0.000158142	2.42672	0.00181094	Ncoa2	-11783	Intron (ENSMUST00000081713.10/17978, intron 1 of 21)
23	chr1:13388240-13389241	0.00868137	1.88812	0.0379807	Ncoa2	-14157	Exon (ENSMUST00000185813.1/ENSMUST00000185813.1, exon 2 of 2)
24	chr1:13426484-13427485	0.00017169	1.08271	0.00193133	Ncoa2	-52401	Distal Intergenic
25	chr1:13494479-13495480	0.000781211	2.06554	0.00620144	Tram1	84318	Distal Intergenic
26	chr1:13559053-13560054	0.00706675	1.1122	0.0326205	Tram1	19744	Distal Intergenic
27	chr1:16162815-16163816	0.00892521	3.15701	0.03876	Rdh10	32313	Distal Intergenic
28	chr1:16177344-16178345	2.7461e-06	2.20931	8.33648e-05	Rdh10	46842	Distal Intergenic
29	chr1:16233406-16234407	0.00987511	3.03583	0.0417762	Rdh10	102904	Intron (ENSMUST00000186343.1/ENSMUST00000186343.1, intron 1 of 2)
30	chr1:20824686-20825687	1.30076e-07	2.38705	8.9183e-06	Mcm3	-4374	Distal Intergenic
31	chr1:20912267-20913268	3.55998e-07	2.63618	1.85947e-05	Paqr8	-4572	Intron (ENSMUST00000189400.6/74229, intron 1 of 2)
32	chr1:20926032-20927033	0.00215896	1.57722	0.0133766	Paqr8	3773	Intron (ENSMUST00000189400.6/74229, intron 1 of 2)
33	chr1:21275879-21276880	2.98702e-06	3.63699	8.8698e-05	Gm4956	21247	Distal Intergenic
34	chr1:21303838-21304839	0.00479059	1.76844	0.0243749	Gm4956	-5526	Distal Intergenic
35	chr1:21333262-21334263	0.00360969	1.1933	0.0197504	Khdc1a	-15378	Distal Intergenic
36	chr1:21780499-21781500	0.00864862	1.3119	0.0378649	Kcnq5	74402	Intron (ENSMUST00000029667.12/226922, intron 1 of 13)
37	chr1:23915298-23916299	0.000275394	1.16253	0.00277783	Smap1	-5562	Intron (ENSMUST00000027339.13/98366, intron 1 of 9)
38	chr1:25999408-26000409	0.00595146	2.75692	0.028623	Adgrb3	-169701	Distal Intergenic
39	chr1:26025891-26026892	0.0124097	2.809	0.0494003	Adgrb3	-196184	Distal Intergenic
40	chr1:27106543-27107544	0.0119501	2.02577	0.0480665	4931408C20Rik	-419083	Distal Intergenic
41	chr1:31554160-31555161	0.00516253	5.19651	0.0257511	Dnaaf6	331322	Distal Intergenic
42	chr1:33883083-33884084	0.000159143	1.1275	0.00181934	Bend6	0	Promoter (<=1kb)
43	chr1:33898568-33899569	0.000532118	1.93324	0.00461016	Bend6	8199	Intron (ENSMUST00000115161.7/320705, intron 1 of 5)
44	chr1:34831114-34832115	0.00300635	1.33037	0.01717	Fam168b	10849	Intron (ENSMUST00000167518.7/214469, intron 2 of 7)
45	chr1:35580206-35581207	0.00012411	1.81679	0.00150163	Hs6st1	-487193	Distal Intergenic
46	chr1:35643419-35644420	0.00729362	1.7797	0.0333767	Hs6st1	-423980	Intron (ENSMUST00000195168.1/ENSMUST00000195168.1, intron 2 of 3)
47	chr1:35708915-35709916	0.000104377	2.31045	0.00131745	Hs6st1	-358484	Distal Intergenic
48	chr1:35707799-35708800	0.000974827	2.11745	0.0073551	Hs6st1	-359600	Distal Intergenic
49	chr1:35861910-35862911	2.09455e-05	1.35094	0.000387505	Hs6st1	-205489	Distal Intergenic
50	chr1:35869498-35870499	0.00320747	1.1246	0.0180544	Hs6st1	-197901	Distal Intergenic
51	chr1:35936220-35937221	0.00361222	2.02228	0.0197592	Hs6st1	-131179	Distal Intergenic
52	chr1:36024646-36025647	0.000549086	1.92268	0.00472462	Hs6st1	-42753	Distal Intergenic
53	chr1:36149148-36150149	1.51854e-05	1.49678	0.000302423	Uggt1	375	Promoter (<=1kb)
54	chr1:36159920-36160921	4.43415e-06	3.31638	0.000119276	Uggt1	4038	3' UTR
55	chr1:36260231-36261232	0.00340848	1.23586	0.0189025	Neurl3	12203	Distal Intergenic
56	chr1:36294136-36295137	0.000509787	1.11053	0.00445804	Arid5a	-12596	Distal Intergenic
57	chr1:36321452-36322453	0.00416925	1.77657	0.0219897	Arid5a	4425	3' UTR
58	chr1:36462613-36463614	0.00231105	1.35269	0.0140759	Cnnm4	-8006	Distal Intergenic
59	chr1:36557996-36558997	0.00612701	1.19807	0.0292527	Sema4c	0	Promoter (<=1kb)
60	chr1:36719829-36720830	0.00140805	2.38423	0.00972929	4933424G06Rik	5291	Intron (ENSMUST00000192873.2/71166, intron 2 of 4)
61	chr1:36722881-36723882	4.67294e-05	2.34915	0.000717898	4933424G06Rik	8343	Exon (ENSMUST00000192873.2/71166, exon 3 of 5)
62	chr1:36753601-36754602	0.00682715	1.74043	0.0317779	Zap70	-7196	Intron (ENSMUST00000208994.1/71166, intron 8 of 8)
63	chr1:36761286-36762287	4.15305e-07	2.75053	2.08421e-05	Zap70	0	Promoter (<=1kb)
64	chr1:36763930-36764931	0.00174984	1.82913	0.0114364	Zap70	-2003	Promoter (2-3kb)
65	chr1:36806843-36807844	0.00119771	2.13119	0.00858715	Tmem131	2692	Promoter (2-3kb)
66	chr1:36903751-36904752	0.0103425	1.40559	0.0432094	Tmem131	34775	Intron (ENSMUST00000027290.11/56030, intron 1 of 40)
67	chr1:36910119-36911120	0.000676888	1.44459	0.00555667	Tmem131	28407	Intron (ENSMUST00000027290.11/56030, intron 1 of 40)
68	chr1:36911267-36912268	0.000214652	1.82448	0.00228882	Tmem131	27259	Intron (ENSMUST00000027290.11/56030, intron 1 of 40)
69	chr1:36914854-36915855	4.67723e-05	2.18732	0.000718215	Tmem131	23672	Exon (ENSMUST00000194317.1/ENSMUST00000194317.1, exon 1 of 2)
70	chr1:37030369-37031370	1.8888e-05	1.92751	0.000357792	Vwa3b	985	Promoter (<=1kb)
71	chr1:37168443-37169444	0.000142595	3.69379	0.00167218	Vwa3b	14594	Intron (ENSMUST00000238425.1/70853, intron 22 of 28)
72	chr1:37317353-37318354	1.47496e-05	2.03384	0.000295889	Inpp4a	17045	Intron (ENSMUST00000146676.1/269180, intron 1 of 1)
73	chr1:37327060-37328061	0.0108838	2.30854	0.0448601	Inpp4a	26752	Intron (ENSMUST00000146676.1/269180, intron 1 of 1)
74	chr1:37472954-37473955	2.47093e-05	1.49804	0.000439632	4930594C11Rik	14650	Intron (ENSMUST00000042161.14/269181, intron 4 of 14)
75	chr1:37543946-37544947	0.000111956	1.44828	0.00138933	Mgat4a	-2930	Promoter (2-3kb)
76	chr1:37613870-37614871	7.68049e-05	1.83351	0.00104402	Cracdl	10371	Exon (ENSMUST00000160659.1/ENSMUST00000160659.1, exon 1 of 2)
77	chr1:37696629-37697630	0.00025542	7.2783	0.00262024	Cracdl	22165	Exon (ENSMUST00000192480.1/ENSMUST00000192480.1, exon 1 of 1)
78	chr1:38220466-38221467	0.0021923	3.15331	0.0135364	Aff3	-23023	Intron (ENSMUST00000095027.8/16764, intron 10 of 21)
79	chr1:38883538-38884539	0.00364368	2.28079	0.0198867	Chst10	-11778	5' UTR
80	chr1:39000841-39001842	0.00219176	1.27646	0.0135356	Pdcl3	5681	Distal Intergenic
81	chr1:39006527-39007528	0.00050894	2.19459	0.00445274	Pdcl3	11367	Distal Intergenic
82	chr1:39010396-39011397	0.00872473	1.72431	0.0381085	Pdcl3	15236	Distal Intergenic
83	chr1:39024896-39025897	0.0028989	3.40365	0.0167055	Pdcl3	29736	Distal Intergenic
84	chr1:39046350-39047351	0.000156066	2.99264	0.00179093	Pdcl3	51190	Distal Intergenic
85	chr1:39069227-39070228	0.00758651	2.37631	0.0343498	Pdcl3	74067	Distal Intergenic
86	chr1:39089486-39090487	3.15022e-06	3.06925	9.24812e-05	Pdcl3	94326	Distal Intergenic
87	chr1:39090858-39091859	9.91116e-05	3.05126	0.00126693	Mir6349	95133	Distal Intergenic
88	chr1:39096426-39097427	3.35843e-08	3.70073	3.54421e-06	Mir6349	89565	Distal Intergenic
89	chr1:39101798-39102799	1.36638e-06	4.05662	4.94388e-05	Mir6349	84193	Distal Intergenic
90	chr1:39104980-39105981	2.31615e-05	3.44533	0.000419901	Mir6349	81011	Distal Intergenic
91	chr1:39122976-39123977	3.0081e-07	4.08809	1.64761e-05	Mir6349	63015	Distal Intergenic
92	chr1:39147906-39148907	0.00676791	6.97239	0.031575	Mir6349	38085	Distal Intergenic
93	chr1:39185398-39186399	2.82378e-09	3.19593	6.74594e-07	Mir6349	593	Promoter (<=1kb)
94	chr1:39192019-39193020	0.004065	2.12369	0.021578	Npas2	-711	Promoter (<=1kb)
95	chr1:39193196-39194197	0.000606312	2.41752	0.00510406	Npas2	0	Promoter (<=1kb)
96	chr1:39196414-39197415	1.64086e-06	2.74838	5.67169e-05	Npas2	2202	Promoter (2-3kb)
97	chr1:39204698-39205699	0.000196598	2.56305	0.00213977	Npas2	10486	Intron (ENSMUST00000173050.7/18143, intron 1 of 2)
98	chr1:39253335-39254336	8.29035e-05	7.9583	0.00110948	Npas2	59123	Intron (ENSMUST00000173050.7/18143, intron 1 of 2)
99	chr1:39280655-39281656	2.29176e-07	2.60866	1.35796e-05	Npas2	-59899	Intron (ENSMUST00000173050.7/18143, intron 2 of 2)
100	chr1:39555429-39556430	0.00124634	2.27845	0.00886082	Rnf149	2327	Promoter (2-3kb)
101	chr1:39710177-39711178	4.47956e-06	2.06113	0.000120197	Rfx8	9819	Exon (ENSMUST00000151913.2/619289, exon 4 of 15)
102	chr1:39734037-39735038	0.000423718	1.57463	0.00386963	Rfx8	-13040	Distal Intergenic
103	chr1:39746229-39747230	0.000638215	2.05723	0.00530597	Rfx8	-25232	Distal Intergenic
104	chr1:39760831-39761832	0.000352128	2.17919	0.00335532	Rfx8	-39834	Distal Intergenic
105	chr1:39841913-39842914	3.50614e-06	1.57426	0.000100242	1700066B17Rik	2785	Promoter (2-3kb)
106	chr1:39917491-39918492	3.68015e-05	1.36518	0.00059825	Map4k4	16261	Intron (ENSMUST00000163854.8/26921, intron 2 of 30)
107	chr1:39925790-39926791	0.00384194	1.04404	0.020683	Map4k4	24560	Intron (ENSMUST00000163854.8/26921, intron 2 of 30)
108	chr1:39944033-39945034	0.000570416	1.10061	0.00486851	Map4k4	-19121	Intron (ENSMUST00000163854.8/26921, intron 2 of 30)
109	chr1:39960730-39961731	0.0021725	1.65981	0.0134424	Map4k4	-2424	Promoter (2-3kb)
110	chr1:39980701-39981702	2.10096e-08	2.41276	2.57723e-06	Map4k4	15851	Intron (ENSMUST00000163854.8/26921, intron 6 of 30)
111	chr1:40378461-40379462	0.00488029	1.09051	0.0247053	Il1rl1	-50108	Distal Intergenic
112	chr1:40382611-40383612	2.31739e-07	4.31969	1.36639e-05	Il1rl1	-45958	Distal Intergenic
113	chr1:40399152-40400153	0.000960465	2.47124	0.00727607	Il1rl1	-29417	Distal Intergenic
114	chr1:40436764-40437765	0.00394591	2.37615	0.0211195	Il1rl1	175	Promoter (<=1kb)
115	chr1:40465121-40466122	3.02685e-06	2.22693	8.9654e-05	Il18r1	0	Promoter (<=1kb)
116	chr1:40469604-40470605	2.04134e-08	3.83257	2.52811e-06	Il18r1	3598	Intron (ENSMUST00000167723.7/16182, intron 2 of 9)
117	chr1:40470735-40471736	0.000871921	2.40673	0.00674313	Il18r1	4729	5' UTR
118	chr1:40473392-40474393	2.43075e-10	3.40055	1.39548e-07	Il18r1	7386	Intron (ENSMUST00000167723.7/16182, intron 3 of 9)
119	chr1:40475407-40476408	1.43828e-06	2.97906	5.13075e-05	Il18r1	9401	Intron (ENSMUST00000167723.7/16182, intron 4 of 9)
120	chr1:40479136-40480137	4.25119e-06	2.59194	0.000115339	Il18r1	13130	Intron (ENSMUST00000167723.7/16182, intron 5 of 9)
121	chr1:40501297-40502298	0.00820397	2.17693	0.0363967	Il18rap	-13064	Distal Intergenic
122	chr1:40504247-40505248	4.40139e-10	4.80255	2.01607e-07	Il18rap	-10114	Distal Intergenic
123	chr1:40514827-40515828	4.68145e-08	2.91475	4.39397e-06	Il18rap	0	Promoter (<=1kb)
124	chr1:40523621-40524622	0.00203058	2.18608	0.0127687	Il18rap	8173	5' UTR
125	chr1:40544350-40545351	0.0109965	1.26659	0.0451863	Il18rap	2658	Promoter (2-3kb)
126	chr1:43070435-43071436	0.00255431	1.43274	0.0151935	Tgfbrap1	-9502	Intron (ENSMUST00000095014.7/73122, intron 4 of 12)
127	chr1:43163459-43164460	0.00972646	1.32983	0.0413105	Fhl2	0	Promoter (<=1kb)
128	chr1:43403080-43404081	4.41335e-06	2.58812	0.00011889	Nck2	-40498	Distal Intergenic
129	chr1:43456717-43457718	0.00201259	1.39415	0.0126863	Nck2	10966	Exon (ENSMUST00000124817.1/ENSMUST00000124817.1, exon 1 of 2)
130	chr1:43462313-43463314	0.00337766	1.35817	0.0187727	Nck2	16562	Intron (ENSMUST00000187435.6/17974, intron 1 of 2)
131	chr1:43464649-43465650	1.11546e-06	1.78259	4.25281e-05	Nck2	18898	Intron (ENSMUST00000187435.6/17974, intron 1 of 2)
132	chr1:43467327-43468328	3.25674e-08	2.80185	3.47999e-06	Nck2	21576	Intron (ENSMUST00000187435.6/17974, intron 1 of 2)
133	chr1:43471795-43472796	0.00197111	1.88213	0.0124938	Nck2	26044	Intron (ENSMUST00000187435.6/17974, intron 1 of 2)
134	chr1:43499770-43500771	0.000303946	1.80503	0.00299428	Nck2	-31634	Intron (ENSMUST00000187435.6/17974, intron 1 of 2)
135	chr1:43500815-43501816	0.000116965	2.1227	0.00143562	Nck2	-30589	Intron (ENSMUST00000187435.6/17974, intron 1 of 2)
136	chr1:43516095-43517096	1.56539e-05	1.54103	0.000308425	Nck2	-15309	Intron (ENSMUST00000187435.6/17974, intron 2 of 2)
137	chr1:43519898-43520899	0.000770907	1.66653	0.00613775	Nck2	-11506	Intron (ENSMUST00000187435.6/17974, intron 2 of 2)
138	chr1:43535976-43536977	6.77729e-05	2.24363	0.000953315	Nck2	2407	Promoter (2-3kb)
139	chr1:43539132-43540133	1.70654e-06	1.57107	5.83627e-05	Nck2	5563	Intron (ENSMUST00000086421.8/17974, intron 3 of 4)
140	chr1:43541998-43542999	9.98554e-06	1.7101	0.000221036	Nck2	8429	Intron (ENSMUST00000086421.8/17974, intron 3 of 4)
141	chr1:43549478-43550479	0.00184395	2.04664	0.0118851	Nck2	15909	Intron (ENSMUST00000086421.8/17974, intron 3 of 4)
142	chr1:43562027-43563028	3.149e-11	2.78399	3.83735e-08	Nck2	28458	Intron (ENSMUST00000086421.8/17974, intron 4 of 4)
143	chr1:43635390-43636391	1.67337e-05	2.10488	0.000325528	Ecrg4	-94211	Distal Intergenic
144	chr1:43768335-43769336	7.31071e-06	2.28684	0.000174489	Ecrg4	37733	Intron (ENSMUST00000126008.7/67883, intron 9 of 14)
145	chr1:43880091-43881092	3.1104e-07	1.48939	1.69025e-05	Uxs1	-52291	Distal Intergenic
146	chr1:43896832-43897833	1.06141e-07	1.07922	7.76219e-06	Tpp2	-35814	Distal Intergenic
147	chr1:46863848-46864849	0.000260691	1.91621	0.00266322	Slc39a10	-9802	Intron (ENSMUST00000186852.1/227059, intron 1 of 1)
148	chr1:46873500-46874501	0.000146327	2.26546	0.00170574	Slc39a10	13569	Intron (ENSMUST00000186852.1/227059, intron 1 of 1)
149	chr1:48559369-48560370	0.00760942	2.68906	0.0344182	C230029F24Rik	-684246	Distal Intergenic
150	chr1:49211691-49212692	0.00968862	2.16508	0.0411918	C230029F24Rik	-31924	Distal Intergenic
151	chr1:51500947-51501948	0.00145973	2.12053	0.0099902	Gm17767	10381	Distal Intergenic
152	chr1:51506032-51507033	0.00678613	1.75752	0.0316395	Gm17767	5296	Distal Intergenic
153	chr1:51514208-51515209	2.03515e-05	2.79603	0.000379284	Gm17767	-1879	Promoter (1-2kb)
154	chr1:51525256-51526257	0.000387446	2.03466	0.0036161	Gm17767	-12927	Intron (ENSMUST00000189410.1/100045066, intron 3 of 3)
155	chr1:51560734-51561735	0.000677024	2.67789	0.00555677	Gm17767	34983	Intron (ENSMUST00000189410.1/100045066, intron 3 of 3)
156	chr1:51572390-51573391	6.55712e-05	2.68447	0.000930553	Gm17767	23327	Intron (ENSMUST00000189410.1/100045066, intron 3 of 3)
157	chr1:51577390-51578391	2.00614e-08	2.00171	2.50372e-06	Gm17767	18327	Intron (ENSMUST00000189410.1/100045066, intron 3 of 3)
158	chr1:51584622-51585623	2.11417e-09	1.1356	5.48371e-07	Gm17767	11095	Intron (ENSMUST00000189410.1/100045066, intron 2 of 3)
159	chr1:51592031-51593032	0.00130752	1.47124	0.00918999	Gm17767	3686	Intron (ENSMUST00000189410.1/100045066, intron 1 of 3)
160	chr1:51593566-51594567	2.10324e-09	3.13302	5.46635e-07	Gm17767	2151	Promoter (2-3kb)
161	chr1:51596691-51597692	0.000531039	1.46739	0.00460283	Gm17767	0	Promoter (<=1kb)
162	chr1:52003807-52004808	0.000162783	1.48799	0.00185226	Stat4	-3435	Intron (ENSMUST00000168302.7/20849, intron 2 of 24)
163	chr1:52010940-52011941	0.000166916	1.00773	0.00188721	Stat4	2314	Promoter (2-3kb)
164	chr1:52034636-52035637	1.74018e-05	2.26346	0.000335544	Stat4	26010	Intron (ENSMUST00000168302.7/20849, intron 4 of 24)
165	chr1:52100213-52101214	7.07017e-06	1.61368	0.000170073	Stat4	-4235	Exon (ENSMUST00000168302.7/20849, exon 18 of 25)
166	chr1:52363289-52364290	0.000445766	1.73552	0.00401955	Nab1	102767	Distal Intergenic
167	chr1:52365925-52366926	0.00909283	1.77493	0.0392819	Nab1	100131	Distal Intergenic
168	chr1:52374411-52375412	0.00132729	2.05205	0.00929861	Nab1	91645	Distal Intergenic
169	chr1:52387845-52388846	0.000129265	2.19038	0.00155107	Nab1	78211	Distal Intergenic
170	chr1:52548750-52549751	0.00679397	2.10854	0.0316643	Gm28178	30540	Intron (ENSMUST00000189527.1/ENSMUST00000189527.1, intron 2 of 4)
171	chr1:52607392-52608393	9.97826e-05	1.99233	0.00127337	Nemp2	-22310	Distal Intergenic
172	chr1:52649786-52650787	0.000219348	2.23207	0.00232718	Nemp2	4605	3' UTR
173	chr1:52678820-52679821	0.000207914	2.55347	0.0022306	Mfsd6	-9469	Intron (ENSMUST00000156876.7/98682, intron 2 of 6)
174	chr1:52718792-52719793	0.0032094	2.75299	0.0180629	Mfsd6	7565	Intron (ENSMUST00000156876.7/98682, intron 1 of 6)
175	chr1:52753467-52754468	4.90945e-05	2.5275	0.000746948	Mfsd6	-26005	Distal Intergenic
176	chr1:52798771-52799772	0.000242074	1.16168	0.00250975	Inpp1	0	Promoter (<=1kb)
177	chr1:52823715-52824716	0.00117579	2.13705	0.00846589	Inpp1	-6027	Distal Intergenic
178	chr1:53765287-53766288	1.18231e-05	1.54546	0.00025036	Stk17b	18869	5' UTR
179	chr1:54250252-54251253	0.00217306	1.27734	0.0134446	Ccdc150	0	Promoter (<=1kb)
180	chr1:54421410-54422411	7.74038e-06	2.18039	0.000182418	Gtf3c3	1643	Promoter (1-2kb)
181	chr1:54438508-54439509	0.00331135	1.11327	0.01849	Gtf3c3	0	Promoter (<=1kb)
182	chr1:54492290-54493291	2.58196e-08	2.87353	3.00193e-06	Gtf3c3	-53319	Exon (ENSMUST00000097739.4/241062, exon 22 of 27)
183	chr1:54493431-54494432	4.03436e-06	3.42582	0.000110665	Gtf3c3	-54460	Intron (ENSMUST00000097739.4/241062, intron 21 of 26)
184	chr1:54513547-54514548	0.00920371	1.14747	0.0396324	Pgap1	43134	Intron (ENSMUST00000097739.4/241062, intron 14 of 26)
185	chr1:54646985-54647986	0.000165072	1.86866	0.00187187	Ankrd44	9701	3' UTR
186	chr1:54660350-54661351	0.000140538	1.65876	0.00165423	Ankrd44	-2663	Promoter (2-3kb)
187	chr1:54839841-54840842	0.000566682	1.24823	0.00484344	Ankrd44	-26398	Intron (ENSMUST00000179030.7/329154, intron 1 of 27)
188	chr1:54846912-54847913	0.000397771	1.18857	0.00368901	Ankrd44	-33469	Intron (ENSMUST00000179030.7/329154, intron 1 of 27)
189	chr1:54860058-54861059	7.52684e-05	1.14866	0.00102949	Ankrd44	23652	Intron (ENSMUST00000179030.7/329154, intron 1 of 27)
190	chr1:54865826-54866827	1.81219e-05	2.14748	0.000346429	Ankrd44	17884	Intron (ENSMUST00000179030.7/329154, intron 1 of 27)
191	chr1:54867138-54868139	0.0101098	1.05176	0.0424696	Ankrd44	16572	Intron (ENSMUST00000179030.7/329154, intron 1 of 27)
192	chr1:54871094-54872095	0.000687962	1.1421	0.00562328	Ankrd44	12616	Intron (ENSMUST00000179030.7/329154, intron 1 of 27)
193	chr1:54873799-54874800	0.0069518	1.17627	0.0322153	Ankrd44	9911	Intron (ENSMUST00000179030.7/329154, intron 1 of 27)
194	chr1:54882580-54883581	0.0104363	1.05853	0.0435042	Ankrd44	1130	Promoter (1-2kb)
195	chr1:54897366-54898367	0.00345437	1.14287	0.0190898	Ankrd44	-12655	Intron (ENSMUST00000179030.7/329154, intron 1 of 27)
196	chr1:55037739-55038740	0.00260621	1.40288	0.0154185	Sf3b1	-10258	Distal Intergenic
197	chr1:55196034-55197035	9.69274e-05	1.98368	0.00124579	Rftn2	9454	Intron (ENSMUST00000027121.14/74013, intron 5 of 8)
198	chr1:55372325-55373326	0.000217102	3.15194	0.00230923	Boll	-8856	Distal Intergenic
199	chr1:57436107-57437108	3.49782e-05	2.43804	0.000575783	Tyw5	-29006	Distal Intergenic
200	chr1:58001226-58002227	0.000410292	2.45161	0.00377424	Sgo2a	5255	Exon (ENSMUST00000027202.8/68549, exon 4 of 9)
201	chr1:58195165-58196166	0.01202	1.25392	0.0482604	Aox4	-14231	Intron (ENSMUST00000040999.13/71724, intron 34 of 34)
202	chr1:58300799-58301800	1.03421e-08	2.87059	1.62124e-06	Aox2	22473	Intron (ENSMUST00000114366.2/213043, intron 12 of 35)
203	chr1:58303344-58304345	0.000376328	1.71832	0.00353596	Aox2	25018	Exon (ENSMUST00000114366.2/213043, exon 13 of 36)
204	chr1:58310925-58311926	3.62833e-05	1.87425	0.000591463	Aox2	32599	Intron (ENSMUST00000114366.2/213043, intron 18 of 35)
205	chr1:58315224-58316225	0.00161922	2.45557	0.0107969	Aox2	36898	Exon (ENSMUST00000161126.1/ENSMUST00000161126.1, exon 1 of 6)
206	chr1:58454026-58455027	7.88494e-05	1.30688	0.00106739	Nif3l1	-2658	Promoter (2-3kb)
207	chr1:58720658-58721659	2.15099e-05	1.03746	0.000396037	Cflar	7341	Intron (ENSMUST00000140940.7/12633, intron 2 of 9)
208	chr1:58733749-58734750	0.000203529	1.88222	0.00219596	Cflar	3197	Intron (ENSMUST00000140940.7/12633, intron 5 of 9)
209	chr1:58738972-58739973	0.00482345	1.33813	0.0245025	Cflar	8420	Intron (ENSMUST00000140940.7/12633, intron 6 of 9)
210	chr1:58746561-58747562	0.010535	1.60372	0.0437943	Cflar	16009	Intron (ENSMUST00000140940.7/12633, intron 8 of 9)
211	chr1:58806383-58807384	1.55039e-06	1.50743	5.42884e-05	Casp8	3730	Intron (ENSMUST00000027189.14/12370, intron 1 of 8)
212	chr1:58821643-58822644	0.0100785	1.55977	0.0423822	Casp8	18990	Intron (ENSMUST00000027189.14/12370, intron 1 of 8)
213	chr1:58826231-58827232	0.00319263	1.45399	0.0179857	Casp8	23578	Exon (ENSMUST00000027189.14/12370, exon 3 of 9)
214	chr1:59226926-59227927	0.00472658	2.06615	0.0241414	Als2	9166	Intron (ENSMUST00000027178.12/74018, intron 1 of 33)
215	chr1:59316394-59317395	0.00144447	1.8472	0.00991309	Cdk15	17458	Intron (ENSMUST00000160662.7/271697, intron 10 of 13)
216	chr1:59599891-59600892	0.00556076	1.52881	0.0272028	Gm973	-5890	Intron (ENSMUST00000114243.7/381260, intron 12 of 19)
217	chr1:59602252-59603253	4.08949e-07	3.40271	2.06104e-05	Gm973	-3529	Intron (ENSMUST00000114243.7/381260, intron 12 of 19)
218	chr1:59601059-59602060	0.00753973	2.47158	0.0342	Gm973	-4722	Intron (ENSMUST00000114243.7/381260, intron 12 of 19)
219	chr1:59608155-59609156	4.38263e-07	1.79863	2.16704e-05	Gm973	1339	Promoter (1-2kb)
220	chr1:59613532-59614533	0.00815517	1.43435	0.0362296	Gm973	-4881	Intron (ENSMUST00000114243.7/381260, intron 13 of 19)
221	chr1:59623031-59624032	0.00518792	1.35156	0.0258468	Gm973	3617	Intron (ENSMUST00000114243.7/381260, intron 13 of 19)
222	chr1:59892514-59893515	0.00295409	3.11359	0.0169389	Fam117b	-19491	Distal Intergenic
223	chr1:59895196-59896197	0.00574042	2.04575	0.027875	Fam117b	-16809	Distal Intergenic
224	chr1:59917111-59918112	0.00146112	1.33739	0.00999707	Fam117b	4105	Intron (ENSMUST00000036540.11/72750, intron 1 of 7)
225	chr1:60074705-60075706	0.000519448	2.21817	0.00452629	Wdr12	10056	3' UTR
226	chr1:60235959-60236960	0.00016498	2.28549	0.00187116	Nbeal1	495	Promoter (<=1kb)
227	chr1:60401414-60402415	1.38085e-06	2.67523	4.98468e-05	Abi2	-7204	Distal Intergenic
228	chr1:60416443-60417444	0.000131193	2.35016	0.00156825	Abi2	6635	Intron (ENSMUST00000052332.14/329165, intron 1 of 8)
229	chr1:60428613-60429614	0.00690835	1.0343	0.0320623	Abi2	-7469	Intron (ENSMUST00000052332.14/329165, intron 1 of 8)
230	chr1:60446785-60447786	0.000721058	2.13514	0.00582706	Abi2	7843	Exon (ENSMUST00000052332.14/329165, exon 5 of 9)
231	chr1:60460296-60461297	3.10311e-05	2.234	0.000524305	Abi2	21354	Intron (ENSMUST00000052332.14/329165, intron 7 of 8)
232	chr1:60475620-60476621	0.00799527	4.18225	0.0356898	Raph1	19660	Intron (ENSMUST00000052332.14/329165, intron 8 of 8)
233	chr1:60482567-60483568	0.00117233	2.31378	0.00844755	Raph1	12713	3' UTR
234	chr1:60530376-60531377	0.00267341	2.30938	0.0157181	Raph1	-30826	Intron (ENSMUST00000140485.7/77300, intron 2 of 13)
235	chr1:60538958-60539959	5.99226e-05	2.56273	0.000868132	Raph1	26806	Intron (ENSMUST00000140485.7/77300, intron 1 of 13)
236	chr1:60541529-60542530	0.000298948	2.42869	0.00295564	Raph1	24235	Intron (ENSMUST00000140485.7/77300, intron 1 of 13)
237	chr1:60566358-60567359	7.96479e-05	1.44968	0.00107572	Raph1	0	Promoter (<=1kb)
238	chr1:60568988-60569989	0.00127009	1.75346	0.00898904	Raph1	-1884	Promoter (1-2kb)
239	chr1:60579475-60580476	0.00183657	1.89759	0.0118533	Raph1	-12371	Distal Intergenic
240	chr1:60627130-60628131	0.0018105	1.70008	0.0117305	Raph1	-60026	Distal Intergenic
241	chr1:60646262-60647263	0.00147745	3.28728	0.0100782	Cd28	-69537	Distal Intergenic
242	chr1:60652126-60653127	9.84887e-10	2.89179	3.43309e-07	Cd28	-63673	Distal Intergenic
243	chr1:60680851-60681852	0.00881556	2.00754	0.0384078	Cd28	-34948	Distal Intergenic
244	chr1:60708851-60709852	2.45075e-05	2.81863	0.000437125	Cd28	-6948	Distal Intergenic
245	chr1:60713597-60714598	6.4463e-05	5.81231	0.000920084	Cd28	-2202	Promoter (2-3kb)
246	chr1:60735662-60736663	0.00499663	4.2919	0.0251335	Cd28	-9695	Intron (ENSMUST00000132833.1/12487, intron 3 of 3)
247	chr1:60745868-60746869	3.1087e-08	2.78031	3.37441e-06	Cd28	0	Promoter (<=1kb)
248	chr1:60747383-60748384	5.7791e-08	2.73367	5.10247e-06	Cd28	981	Promoter (<=1kb)
249	chr1:60748662-60749663	6.20725e-09	3.76067	1.12454e-06	Cd28	2260	Promoter (2-3kb)
250	chr1:60755566-60756567	3.79759e-07	2.89068	1.94921e-05	Cd28	9164	Intron (ENSMUST00000132833.1/12487, intron 3 of 3)
251	chr1:60757887-60758888	2.21352e-13	4.10514	4.08461e-09	Cd28	11485	Intron (ENSMUST00000132833.1/12487, intron 3 of 3)
252	chr1:60759609-60760610	1.14012e-08	3.44993	1.73055e-06	Cd28	13207	Intron (ENSMUST00000132833.1/12487, intron 3 of 3)
253	chr1:60764684-60765685	0.0100021	1.20701	0.0421612	Cd28	18282	Exon (ENSMUST00000027165.2/12487, exon 3 of 4)
254	chr1:60776644-60777645	1.65282e-11	4.03908	2.60362e-08	Cd28	30242	Exon (ENSMUST00000145502.1/ENSMUST00000145502.1, exon 2 of 2)
255	chr1:60778361-60779362	0.000124667	2.10117	0.00150668	Cd28	31959	Exon (ENSMUST00000130082.1/ENSMUST00000130082.1, exon 1 of 4)
256	chr1:60781326-60782327	0.000802243	2.07769	0.00632486	Cd28	34924	Exon (ENSMUST00000195593.1/ENSMUST00000195593.1, exon 1 of 1)
257	chr1:60793437-60794438	1.93253e-05	3.34895	0.000364153	Cd28	47035	Exon (ENSMUST00000121926.1/ENSMUST00000121926.1, exon 2 of 2)
258	chr1:60813113-60814114	3.23895e-06	3.04262	9.43782e-05	Cd28	66711	Distal Intergenic
259	chr1:60811634-60812635	0.00107709	2.11986	0.00793055	Cd28	65232	Distal Intergenic
260	chr1:60821007-60822008	0.00348651	1.62642	0.0192369	Ctla4	-64992	Distal Intergenic
261	chr1:60822636-60823637	7.74119e-08	2.12875	6.18773e-06	Ctla4	-63363	Distal Intergenic
262	chr1:60833841-60834842	0.00302741	2.51811	0.0172636	Ctla4	-52158	Distal Intergenic
263	chr1:60853024-60854025	0.00374698	1.29802	0.0203063	Ctla4	-32975	Distal Intergenic
264	chr1:60857316-60858317	0.00018933	1.70815	0.00207913	Ctla4	-28683	Distal Intergenic
265	chr1:60874902-60875903	0.000352424	1.78367	0.0033574	Ctla4	-11097	Distal Intergenic
266	chr1:60882499-60883500	2.98129e-05	3.51409	0.000508257	Ctla4	-3500	Distal Intergenic
267	chr1:60907206-60908207	0.00522106	1.95488	0.0259638	Ctla4	-818	Promoter (<=1kb)
268	chr1:60908545-60909546	1.01083e-10	2.84768	7.81901e-08	Ctla4	0	Promoter (<=1kb)
269	chr1:60909714-60910715	0.00206077	1.37724	0.0129144	Ctla4	543	Promoter (<=1kb)
270	chr1:60911259-60912260	1.07764e-06	2.96596	4.1455e-05	Ctla4	2088	Promoter (2-3kb)
271	chr1:60912711-60913712	8.49489e-06	2.26556	0.000195283	Ctla4	3540	Exon (ENSMUST00000124816.1/12477, exon 4 of 4)
272	chr1:60920120-60921121	0.00172211	1.4594	0.0112986	Ctla4	10949	Distal Intergenic
273	chr1:60973756-60974757	7.01331e-05	2.27623	0.000978523	Icos	-3170	Distal Intergenic
274	chr1:60977391-60978392	9.18781e-08	3.75216	7.03497e-06	Icos	0	Promoter (<=1kb)
275	chr1:60990012-60991013	1.51265e-08	4.65647	2.08305e-06	Icos	12085	Exon (ENSMUST00000193733.1/ENSMUST00000193733.1, exon 1 of 1)
276	chr1:61016222-61017223	9.31331e-05	3.4809	0.001211	Icos	38295	Distal Intergenic
277	chr1:61028631-61029632	1.46885e-05	2.78536	0.000294937	Icos	50704	Distal Intergenic
278	chr1:61030251-61031252	6.66582e-07	3.60734	2.93067e-05	Icos	52324	Distal Intergenic
279	chr1:61034322-61035323	3.37326e-05	2.72786	0.000559414	Icos	56395	Distal Intergenic
280	chr1:61038988-61039989	0.00268854	2.05366	0.0157848	Icos	61061	Distal Intergenic
281	chr1:61045731-61046732	1.54096e-08	3.74214	2.10631e-06	Icos	67804	Distal Intergenic
282	chr1:61054848-61055849	1.65454e-05	2.86015	0.000322302	Icos	76921	Distal Intergenic
283	chr1:61067821-61068822	2.42666e-05	3.66997	0.000434328	Icos	89894	Distal Intergenic
284	chr1:61072973-61073974	0.00146713	4.05799	0.0100291	Icos	95046	Distal Intergenic
285	chr1:61084429-61085430	0.00219691	3.49529	0.0135565	Icos	106502	Distal Intergenic
286	chr1:61101331-61102332	2.2704e-07	3.62743	1.34899e-05	Icos	123404	Distal Intergenic
287	chr1:61135293-61136294	3.71607e-06	2.19694	0.000103966	Icos	157366	Distal Intergenic
288	chr1:61136879-61137880	0.000169283	2.13732	0.0019094	Icos	158952	Distal Intergenic
289	chr1:61138899-61139900	1.64969e-06	3.10958	5.69006e-05	Icos	160972	Distal Intergenic
290	chr1:61180856-61181857	0.00397762	1.59675	0.0212438	9530026F06Rik	-196575	Distal Intergenic
291	chr1:62638735-62639736	0.00145956	3.7511	0.00998957	Nrp2	-63549	3' UTR
292	chr1:62786153-62787154	0.00882806	1.36004	0.0384398	Nrp2	82451	Exon (ENSMUST00000075144.11/18187, exon 15 of 16)
293	chr1:62795261-62796262	0.00577817	1.86728	0.0280022	Nrp2	91559	3' UTR
294	chr1:62812942-62813943	0.000101625	3.41337	0.00129127	Nrp2	109240	Intron (ENSMUST00000075144.11/18187, intron 15 of 15)
295	chr1:62829351-62830352	0.000271726	2.02003	0.00275045	Nrp2	125649	Intron (ENSMUST00000189802.1/ENSMUST00000189802.1, intron 1 of 1)
296	chr1:62875381-62876382	1.5334e-09	3.18109	4.51954e-07	Nrp2	171679	Distal Intergenic
297	chr1:62876399-62877400	4.47277e-08	2.55998	4.28282e-06	Nrp2	172697	Distal Intergenic
298	chr1:62897040-62898041	0.000498512	4.46154	0.00438377	Nrp2	193338	Distal Intergenic
299	chr1:63946538-63947539	0.000115428	1.55841	0.00142202	Gm13749	-17188	Distal Intergenic
300	chr1:63953169-63954170	0.000791454	2.48035	0.00626171	Gm13749	-10557	Distal Intergenic
301	chr1:64000446-64001447	9.21334e-06	1.42328	0.000207768	Gm13749	35719	Distal Intergenic
302	chr1:64085600-64086601	1.92953e-06	2.29808	6.37621e-05	Klf7	34881	Intron (ENSMUST00000149820.1/ENSMUST00000149820.1, intron 3 of 3)
303	chr1:64088727-64089728	0.00290706	1.59331	0.0167436	Klf7	31754	Intron (ENSMUST00000149820.1/ENSMUST00000149820.1, intron 3 of 3)
304	chr1:64104339-64105340	5.20704e-05	2.16691	0.000780368	Klf7	16142	Intron (ENSMUST00000114086.7/93691, intron 1 of 3)
305	chr1:64108310-64109311	0.000883137	1.57335	0.00681293	Klf7	12171	Intron (ENSMUST00000114086.7/93691, intron 1 of 3)
306	chr1:64135880-64136881	0.000600475	2.26766	0.00506822	Klf7	-13598	Distal Intergenic
307	chr1:64486105-64487106	0.00997405	1.63868	0.0420793	Creb1	-45539	Distal Intergenic
308	chr1:64507177-64508178	0.000473852	1.63076	0.00421775	Creb1	-24467	Distal Intergenic
309	chr1:64508182-64509183	0.000230837	1.63367	0.00241989	Creb1	-23462	Distal Intergenic
310	chr1:64527315-64528316	1.52159e-05	1.18169	0.000302776	Creb1	-4329	Distal Intergenic
311	chr1:64687729-64688730	1.40756e-05	2.5663	0.00028579	Ccnyl1	-1725	Promoter (1-2kb)
312	chr1:64970389-64971390	1.09752e-05	1.69343	0.000237308	Plekhm3	-13565	Distal Intergenic
313	chr1:66552285-66553286	9.69927e-06	3.40595	0.000216011	Unc80	83838	Intron (ENSMUST00000061620.16/329178, intron 21 of 64)
314	chr1:66874449-66875450	0.000638379	1.81145	0.00530633	Acadl	-11172	Distal Intergenic
315	chr1:66987241-66988242	9.58779e-05	1.70816	0.00123575	Lancl1	32823	Distal Intergenic
316	chr1:69241442-69242443	0.00181234	2.32873	0.0117356	Erbb4	-133383	Distal Intergenic
317	chr1:69291003-69292004	0.000296421	3.51488	0.00293695	Erbb4	-182944	Distal Intergenic
318	chr1:69331078-69332079	6.57465e-05	2.45214	0.000932313	Erbb4	-223019	Distal Intergenic
319	chr1:69537627-69538628	0.000847409	2.68281	0.00659441	Ikzf2	145529	3' UTR
320	chr1:69544912-69545913	4.08812e-05	2.44501	0.000647536	Ikzf2	138244	Exon (ENSMUST00000187100.1/ENSMUST00000187100.1, exon 4 of 4)
321	chr1:69555239-69556240	0.000252621	4.30162	0.00259741	Ikzf2	127917	Intron (ENSMUST00000027146.8/22779, intron 5 of 7)
322	chr1:69583818-69584819	0.00700604	2.34546	0.0324016	Ikzf2	99338	Intron (ENSMUST00000027146.8/22779, intron 3 of 7)
323	chr1:69637497-69638498	0.000481136	3.14156	0.00426465	Ikzf2	45659	Intron (ENSMUST00000027146.8/22779, intron 3 of 7)
324	chr1:69652880-69653881	9.2912e-06	7.80957	0.000208977	Ikzf2	30276	Intron (ENSMUST00000027146.8/22779, intron 3 of 7)
325	chr1:69657139-69658140	8.37495e-08	4.74895	6.5843e-06	Ikzf2	26017	Intron (ENSMUST00000027146.8/22779, intron 3 of 7)
326	chr1:69680694-69681695	7.7974e-06	2.72571	0.000183187	Ikzf2	2462	Promoter (2-3kb)
327	chr1:69682751-69683752	5.31708e-06	2.53271	0.000136952	Ikzf2	405	Promoter (<=1kb)
328	chr1:69752433-69753434	0.00469954	3.43385	0.0240385	Ikzf2	-65188	Distal Intergenic
329	chr1:69759285-69760286	9.00581e-08	4.71445	6.93259e-06	Spag16	-66684	Distal Intergenic
330	chr1:69768464-69769465	1.8377e-09	4.05957	4.98691e-07	Spag16	-57505	Distal Intergenic
331	chr1:69782897-69783898	0.00924107	2.26313	0.0397548	Spag16	-43072	Distal Intergenic
332	chr1:69789923-69790924	0.000475595	2.1144	0.00422976	Spag16	-36046	Distal Intergenic
333	chr1:69809874-69810875	0.00507507	2.74059	0.0254297	Spag16	-16095	Distal Intergenic
334	chr1:71811151-71812152	0.0110534	2.2122	0.0453679	Gm8883	-75960	Distal Intergenic
335	chr1:73936251-73937252	0.00468641	1.97671	0.0239942	Tns1	3762	Exon (ENSMUST00000169786.7/21961, exon 22 of 35)
336	chr1:74178267-74179268	1.19878e-06	2.68623	4.48338e-05	Cxcr1	15363	Distal Intergenic
337	chr1:74262239-74263240	0.000111269	1.8581	0.00138332	Gpbar1	-15310	Exon (ENSMUST00000113820.8/76709, exon 8 of 11)
338	chr1:75225216-75226217	0.00995724	1.25452	0.0420248	A630095N17Rik	-1562	Promoter (1-2kb)
339	chr1:75248042-75249043	0.00144773	1.15196	0.0099286	Dnajb2	6633	Exon (ENSMUST00000027404.11/19275, exon 20 of 23)
340	chr1:75381615-75382616	0.00264231	2.56521	0.0155736	Speg	0	Promoter (<=1kb)
341	chr1:79560916-79561917	0.000175885	2.10433	0.00196448	Ap1s3	110048	Distal Intergenic
342	chr1:79581069-79582070	0.000528207	1.44498	0.00458652	Ap1s3	89895	Distal Intergenic
343	chr1:79750793-79751794	0.000864915	1.55139	0.00669876	Wdfy1	9927	Intron (ENSMUST00000113512.7/69368, intron 1 of 11)
344	chr1:80107495-80108496	0.00216863	3.28204	0.0134223	Fam124b	105448	Distal Intergenic
345	chr1:80213537-80214538	2.49964e-05	3.72296	0.000444128	Fam124b	0	Promoter (<=1kb)
346	chr1:80224531-80225532	0.00982191	2.26036	0.0416065	Fam124b	-6058	Exon (ENSMUST00000191452.1/ENSMUST00000191452.1, exon 1 of 2)
347	chr1:80324147-80325148	0.00355789	1.29965	0.0195387	Cul3	15131	Intron (ENSMUST00000163119.7/26554, intron 1 of 15)
348	chr1:80408235-80409236	5.32993e-05	1.76966	0.000794269	1700016L21Rik	-36696	Distal Intergenic
349	chr1:80409895-80410896	6.80645e-06	3.32266	0.000165511	1700016L21Rik	-35036	Distal Intergenic
350	chr1:80417199-80418200	0.01139	1.50101	0.0464134	1700016L21Rik	-27732	Distal Intergenic
351	chr1:80440598-80441599	9.12433e-09	3.46405	1.48004e-06	1700016L21Rik	-4333	Distal Intergenic
352	chr1:80451570-80452571	0.00846585	1.92754	0.0372587	1700016L21Rik	5630	Intron (ENSMUST00000187497.1/72208, intron 2 of 2)
353	chr1:80486200-80487201	3.78579e-05	2.41221	0.000611039	1700016L21Rik	40260	Distal Intergenic
354	chr1:80699420-80700421	3.32524e-06	1.72042	9.63496e-05	Dock10	9075	Intron (ENSMUST00000077946.11/210293, intron 1 of 55)
355	chr1:80716519-80717520	0.000279916	1.99666	0.00281152	Dock10	-7023	Intron (ENSMUST00000077946.11/210293, intron 1 of 55)
356	chr1:80724654-80725655	8.58086e-07	2.37794	3.52919e-05	Dock10	-15158	Intron (ENSMUST00000077946.11/210293, intron 1 of 55)
357	chr1:80727901-80728902	2.49429e-06	1.70732	7.76735e-05	Dock10	-18405	Exon (ENSMUST00000192541.1/ENSMUST00000192541.1, exon 1 of 1)
358	chr1:80730314-80731315	0.000354895	1.76212	0.00337571	Dock10	-20818	Exon (ENSMUST00000192541.1/ENSMUST00000192541.1, exon 1 of 1)
359	chr1:80755011-80756012	1.57157e-05	1.26313	0.000309452	Dock10	2436	Promoter (2-3kb)
360	chr1:80886060-80887061	0.00149518	3.26552	0.0101698	Dock10	-127533	Distal Intergenic
361	chr1:82787044-82788045	0.000282082	3.42266	0.00282741	Tm4sf20	-18583	Distal Intergenic
362	chr1:82806911-82807912	1.11433e-10	3.77356	8.22509e-08	Agfg1	-31571	Exon (ENSMUST00000192756.1/ENSMUST00000192756.1, exon 1 of 1)
363	chr1:82819041-82820042	2.13506e-07	3.32406	1.29575e-05	Agfg1	-19441	Exon (ENSMUST00000186334.1/ENSMUST00000186334.1, exon 1 of 2)
364	chr1:82820741-82821742	1.24433e-05	1.9503	0.000260583	Agfg1	-17741	Distal Intergenic
365	chr1:82863883-82864884	0.00448957	1.37645	0.0232536	Agfg1	23810	Intron (ENSMUST00000189220.6/15463, intron 2 of 12)
366	chr1:82886388-82887389	0.00563198	1.92996	0.027469	Agfg1	46315	Exon (ENSMUST00000189220.6/15463, exon 10 of 13)
367	chr1:82894124-82895125	0.00177765	1.7286	0.0115702	Agfg1	54051	3' UTR
368	chr1:82900281-82901282	3.63781e-08	2.65316	3.75619e-06	Agfg1	60208	3' UTR
369	chr1:82901837-82902838	0.000403875	2.33582	0.0037293	Agfg1	61764	Distal Intergenic
370	chr1:82906531-82907532	0.0102699	1.61042	0.042987	Agfg1	66458	Distal Intergenic
371	chr1:82917345-82918346	6.46259e-05	5.44792	0.000921695	Agfg1	77272	Distal Intergenic
372	chr1:82927680-82928681	0.00431135	3.30337	0.0225576	Agfg1	87607	Distal Intergenic
373	chr1:82944942-82945943	0.000841649	3.42491	0.00656026	Slc19a3	74289	Distal Intergenic
374	chr1:82973612-82974613	2.20829e-08	4.40176	2.66587e-06	Slc19a3	45619	Distal Intergenic
375	chr1:82975455-82976456	4.44365e-06	3.73665	0.000119482	Slc19a3	43776	Distal Intergenic
376	chr1:82987440-82988441	5.41264e-05	3.23491	0.000803074	Slc19a3	31791	Distal Intergenic
377	chr1:83005783-83006784	0.00344598	2.42955	0.0190589	Slc19a3	13448	Distal Intergenic
378	chr1:84305433-84306434	0.000375671	2.25998	0.0035312	Pid1	-20788	Intron (ENSMUST00000176559.7/98496, intron 1 of 2)
379	chr1:84318289-84319290	0.00739436	2.36467	0.0337064	Pid1	16883	Intron (ENSMUST00000176559.7/98496, intron 1 of 2)
380	chr1:84746341-84747342	0.00707218	2.11386	0.032636	Trip12	1935	Promoter (1-2kb)
381	chr1:84780373-84781374	0.00353104	2.15649	0.0194229	Trip12	12177	Intron (ENSMUST00000027421.12/14897, intron 5 of 40)
382	chr1:85679902-85680903	5.94875e-05	2.03712	0.000863183	Sp100	6185	Intron (ENSMUST00000155094.7/20684, intron 10 of 16)
383	chr1:85720261-85721262	2.87167e-08	2.22821	3.19498e-06	A630001G21Rik	15292	Intron (ENSMUST00000159320.7/319997, intron 4 of 5)
384	chr1:85732254-85733255	0.00591835	1.07911	0.0285019	A630001G21Rik	3299	Intron (ENSMUST00000159320.7/319997, intron 1 of 5)
385	chr1:85744219-85745220	0.001156	1.26697	0.00836174	Mir8096	-6728	Intron (ENSMUST00000159122.7/319997, intron 3 of 7)
386	chr1:85751196-85752197	4.15877e-05	1.01444	0.000656234	Mir8096	0	Promoter (<=1kb)
387	chr1:85778081-85779082	0.000155827	1.53876	0.00178897	A630001G21Rik	0	Promoter (<=1kb)
388	chr1:85806401-85807402	0.00119943	2.0328	0.00859557	Cab39	11890	Intron (ENSMUST00000113360.7/12283, intron 1 of 8)
389	chr1:85896389-85897390	0.000950709	1.35336	0.00722589	Itm2c	1770	Promoter (1-2kb)
390	chr1:86005243-86006244	0.00232018	1.83389	0.0141182	Spata3	-10572	Distal Intergenic
391	chr1:86046737-86047738	0.00146018	1.66071	0.00999169	2810459M11Rik	874	Promoter (<=1kb)
392	chr1:86047889-86048890	0.00404091	2.10472	0.0214926	2810459M11Rik	2026	Promoter (2-3kb)
393	chr1:86212380-86213381	0.00542123	1.52318	0.0267063	Armc9	9884	Exon (ENSMUST00000123618.7/78795, exon 19 of 20)
394	chr1:86344023-86345024	0.000116382	1.50794	0.00143058	Ncl	6187	3' UTR
395	chr1:86393997-86394998	0.003951	1.69269	0.0211362	Nmur1	3192	Intron (ENSMUST00000212541.1/14767, intron 2 of 3)
396	chr1:86406685-86407686	0.00196128	2.16244	0.0124488	Nmur1	-8495	Intron (ENSMUST00000212541.1/14767, intron 2 of 3)
397	chr1:86414829-86415830	0.001472	1.48553	0.010054	Nmur1	10398	Intron (ENSMUST00000212541.1/14767, intron 2 of 3)
398	chr1:86538079-86539080	0.000604835	2.13076	0.00509569	Ptma	11272	Distal Intergenic
399	chr1:86669135-86670136	0.00312956	1.91917	0.0177022	Nppc	435	Promoter (<=1kb)
400	chr1:87336512-87337513	0.00214945	1.29629	0.0133305	Gigyf2	9446	Intron (ENSMUST00000174846.7/227331, intron 2 of 3)
401	chr1:87378493-87379494	4.94479e-07	3.00557	2.36302e-05	Gigyf2	-6823	Exon (ENSMUST00000027475.14/227331, exon 7 of 29)
402	chr1:87873923-87874924	6.16129e-06	1.4366	0.000153552	Dgkd	-5511	Intron (ENSMUST00000027517.13/227333, intron 1 of 29)
403	chr1:87890558-87891559	0.00151981	1.24882	0.0102977	Dgkd	10123	Intron (ENSMUST00000027517.13/227333, intron 3 of 29)
404	chr1:88007007-88008008	0.00496912	1.57835	0.0250319	Usp40	520	Promoter (<=1kb)
405	chr1:88424316-88425317	0.0004367	1.46964	0.00395825	Spp2	16910	Intron (ENSMUST00000027518.11/75396, intron 7 of 7)
406	chr1:88447213-88448214	0.00615119	2.98213	0.0293432	Spp2	39807	Intron (ENSMUST00000190783.1/ENSMUST00000190783.1, intron 1 of 2)
407	chr1:88456367-88457368	0.00986472	1.23641	0.041744	Spp2	48961	Intron (ENSMUST00000190783.1/ENSMUST00000190783.1, intron 1 of 2)
408	chr1:88462102-88463103	2.77865e-07	3.39734	1.55917e-05	Glrp1	46963	Exon (ENSMUST00000190783.1/ENSMUST00000190783.1, exon 1 of 3)
409	chr1:88465403-88466404	0.000198839	3.33102	0.00215888	Glrp1	43662	Exon (ENSMUST00000186556.1/ENSMUST00000186556.1, exon 2 of 2)
410	chr1:88475124-88476125	8.98418e-11	3.63606	7.39169e-08	Glrp1	33941	Distal Intergenic
411	chr1:88480297-88481298	0.00361066	2.86606	0.019754	Glrp1	28768	Distal Intergenic
412	chr1:88497135-88498136	0.00764527	2.13946	0.0345308	Glrp1	11930	Distal Intergenic
413	chr1:88506103-88507104	1.14275e-06	4.09584	4.32746e-05	Glrp1	2962	Promoter (2-3kb)
414	chr1:88509516-88510517	0.000196419	3.54418	0.00213818	Glrp1	0	Promoter (<=1kb)
415	chr1:88513797-88514798	0.00464534	1.60507	0.0238349	Glrp1	-3731	Distal Intergenic
416	chr1:88549576-88550577	0.00491378	2.2701	0.0248218	Gm19589	-940	Promoter (<=1kb)
417	chr1:88553347-88554348	0.000919942	2.47779	0.00703676	Gm19589	1830	Promoter (1-2kb)
418	chr1:88555187-88556188	0.000153757	2.36762	0.00177093	Gm19589	3670	Exon (ENSMUST00000189394.1/100503197, exon 2 of 6)
419	chr1:88559655-88560656	2.06322e-06	2.91086	6.69619e-05	Gm19589	8138	Exon (ENSMUST00000189394.1/100503197, exon 5 of 6)
420	chr1:88562044-88563045	2.04762e-05	2.05824	0.000380895	Gm19589	10527	Exon (ENSMUST00000189394.1/100503197, exon 6 of 6)
421	chr1:88564588-88565589	8.63483e-07	2.76258	3.54649e-05	Gm19589	13071	Distal Intergenic
422	chr1:88575520-88576521	5.28031e-06	1.75058	0.000136276	Gm19589	24003	Distal Intergenic
423	chr1:88578028-88579029	5.08225e-08	3.39568	4.65588e-06	Gm19589	26511	Distal Intergenic
424	chr1:88581658-88582659	1.50223e-06	2.74598	5.30341e-05	Gm19589	30141	Distal Intergenic
425	chr1:88586981-88587982	0.000295902	1.47568	0.00293373	Gm19589	35464	Distal Intergenic
426	chr1:88590760-88591761	3.81983e-06	2.91016	0.000106179	Gm19589	39243	Distal Intergenic
427	chr1:88591765-88592766	5.19197e-05	2.57382	0.000778356	Gm19589	40248	Distal Intergenic
428	chr1:88601304-88602305	0.000563682	3.97562	0.00482482	Gm19589	49787	Distal Intergenic
429	chr1:88610677-88611678	2.53805e-08	3.00793	2.96421e-06	Gm19589	59160	Distal Intergenic
430	chr1:88616215-88617216	8.18754e-05	2.76386	0.0010988	Gm19589	64698	Distal Intergenic
431	chr1:88622138-88623139	1.20732e-09	4.121	3.89877e-07	Gm19589	70621	Distal Intergenic
432	chr1:88635232-88636233	0.00182164	2.39047	0.0117804	Arl4c	65988	Distal Intergenic
433	chr1:88636290-88637291	5.06728e-06	3.2378	0.000132045	Arl4c	64930	Distal Intergenic
434	chr1:88638375-88639376	3.0012e-12	3.42327	1.04775e-08	Arl4c	62845	Distal Intergenic
435	chr1:88642373-88643374	6.35899e-06	2.03607	0.000157265	Arl4c	58847	Distal Intergenic
436	chr1:88644143-88645144	1.35967e-08	3.68021	1.92155e-06	Arl4c	57077	Distal Intergenic
437	chr1:88645322-88646323	0.000213203	2.61006	0.00227638	Arl4c	55898	Distal Intergenic
438	chr1:88647229-88648230	1.21985e-07	2.77355	8.545e-06	Arl4c	53991	Distal Intergenic
439	chr1:88654499-88655500	1.17247e-09	3.43089	3.81944e-07	Arl4c	46721	Exon (ENSMUST00000194311.1/ENSMUST00000194311.1, exon 1 of 1)
440	chr1:88655737-88656738	1.86663e-08	3.19873	2.38256e-06	Arl4c	45483	Exon (ENSMUST00000186042.1/ENSMUST00000186042.1, exon 1 of 2)
441	chr1:88660961-88661962	3.66433e-05	3.17667	0.000596288	Arl4c	40259	Distal Intergenic
442	chr1:88675250-88676251	0.000673641	3.72386	0.00553494	Arl4c	25970	Intron (ENSMUST00000051236.10/ENSMUST00000051236.10, intron 1 of 2)
443	chr1:88680597-88681598	1.4787e-06	3.92477	5.2445e-05	Arl4c	20623	Intron (ENSMUST00000051236.10/ENSMUST00000051236.10, intron 1 of 2)
444	chr1:88682070-88683071	1.76185e-06	4.27162	5.96384e-05	Arl4c	19150	Intron (ENSMUST00000051236.10/ENSMUST00000051236.10, intron 1 of 2)
445	chr1:88684431-88685432	1.04163e-08	3.6221	1.62798e-06	Arl4c	16789	Intron (ENSMUST00000051236.10/ENSMUST00000051236.10, intron 1 of 2)
446	chr1:88693810-88694811	0.00343686	2.51296	0.0190182	Arl4c	7410	Intron (ENSMUST00000051236.10/ENSMUST00000051236.10, intron 1 of 2)
447	chr1:88697817-88698818	3.48167e-06	3.06492	9.97407e-05	Arl4c	3403	3' UTR
448	chr1:88699046-88700047	5.12168e-07	2.51052	2.42506e-05	Arl4c	2174	Promoter (2-3kb)
449	chr1:88701680-88702681	1.99864e-05	1.3621	0.000373991	Arl4c	0	Promoter (<=1kb)
450	chr1:88705469-88706470	6.82111e-05	1.56012	0.000957394	Arl4c	-3248	Distal Intergenic
451	chr1:88708621-88709622	4.71633e-12	4.83069	1.43629e-08	Arl4c	-6400	Distal Intergenic
452	chr1:88720344-88721345	3.27415e-06	3.51142	9.5275e-05	Arl4c	-18123	Distal Intergenic
453	chr1:88734773-88735774	0.000393363	2.39019	0.00365785	Platr5	-19116	Distal Intergenic
454	chr1:88742035-88743036	0.000553476	4.10663	0.00475637	Platr5	-11854	Distal Intergenic
455	chr1:90740399-90741400	0.000132631	3.26745	0.00158074	Col6a3	31815	Distal Intergenic
456	chr1:91023627-91024628	0.00346431	3.12808	0.0191316	Lrrfip1	24848	Intron (ENSMUST00000189505.6/16978, intron 1 of 12)
457	chr1:91062114-91063115	1.56599e-05	1.28356	0.000308496	Lrrfip1	8528	Intron (ENSMUST00000189505.6/16978, intron 1 of 12)
458	chr1:91064773-91065774	0.000163159	1.24616	0.00185589	Lrrfip1	11187	Intron (ENSMUST00000189505.6/16978, intron 1 of 12)
459	chr1:91086090-91087091	0.000160248	1.9972	0.00182873	Lrrfip1	-24123	Exon (ENSMUST00000185531.6/16978, exon 9 of 22)
460	chr1:91093013-91094014	4.93898e-05	2.08735	0.000750115	Lrrfip1	-17200	Exon (ENSMUST00000189505.6/16978, exon 8 of 13)
461	chr1:91095102-91096103	2.06575e-06	3.07764	6.70271e-05	Lrrfip1	-15111	Intron (ENSMUST00000189505.6/16978, intron 8 of 12)
462	chr1:91178749-91179750	2.57496e-06	1.44036	7.94197e-05	Ramp1	-72	Promoter (<=1kb)
463	chr1:91183049-91184050	1.2826e-05	2.57917	0.00026653	Ramp1	3003	Intron (ENSMUST00000165855.7/51801, intron 1 of 2)
464	chr1:91191910-91192911	0.00149369	1.58175	0.0101607	Ramp1	11864	Intron (ENSMUST00000165855.7/51801, intron 1 of 2)
465	chr1:91193009-91194010	7.03801e-05	2.09528	0.000981226	Ramp1	12963	Intron (ENSMUST00000165855.7/51801, intron 1 of 2)
466	chr1:91620874-91621875	0.00232418	5.88363	0.014139	Asb1	79794	Intron (ENSMUST00000188800.1/ENSMUST00000188800.1, intron 2 of 2)
467	chr1:91625796-91626797	0.000175653	3.03389	0.00196258	Asb1	84716	Distal Intergenic
468	chr1:92003917-92004918	0.00802247	2.10525	0.0357828	Hdac4	1937	Promoter (1-2kb)
469	chr1:92006365-92007366	0.00199459	2.34308	0.0126024	Hdac4	0	Promoter (<=1kb)
470	chr1:92050741-92051742	4.36825e-06	2.12793	0.000117896	Hdac4	-43886	Intron (ENSMUST00000097644.8/208727, intron 3 of 26)
471	chr1:92058375-92059376	2.91563e-06	2.36381	8.71322e-05	Hdac4	-51520	Intron (ENSMUST00000097644.8/208727, intron 2 of 26)
472	chr1:92064046-92065047	6.32234e-08	3.13601	5.44079e-06	Hdac4	48284	Intron (ENSMUST00000097644.8/208727, intron 2 of 26)
473	chr1:92069214-92070215	2.85471e-07	4.9868	1.59011e-05	Hdac4	43116	Intron (ENSMUST00000097644.8/208727, intron 2 of 26)
474	chr1:92102535-92103536	1.53811e-08	3.38813	2.10466e-06	Hdac4	9795	Intron (ENSMUST00000097644.8/208727, intron 2 of 26)
475	chr1:92110930-92111931	5.54615e-05	3.11343	0.000818184	Hdac4	1400	Promoter (1-2kb)
476	chr1:92118819-92119820	0.00192885	1.29846	0.0122989	Hdac4	-5488	Intron (ENSMUST00000097644.8/208727, intron 2 of 26)
477	chr1:92130109-92131110	8.55839e-05	1.9979	0.00113687	Hdac4	-16778	Intron (ENSMUST00000097644.8/208727, intron 2 of 26)
478	chr1:92148121-92149122	0.00349511	2.07866	0.0192684	Hdac4	0	Promoter (<=1kb)
479	chr1:92235331-92236332	3.81244e-05	4.15047	0.000614111	Hdac4	-39632	Distal Intergenic
480	chr1:92258495-92259496	0.00233686	3.1525	0.0142009	Hdac4	-62796	Distal Intergenic
481	chr1:92371320-92372321	0.00109198	2.15221	0.00801251	Ndufa10	88396	Distal Intergenic
482	chr1:92468509-92469510	9.98366e-08	2.58015	7.42857e-06	Ndufa10	1352	Promoter (1-2kb)
483	chr1:92632666-92633667	5.91524e-05	3.55868	0.000859286	Cops9	6242	Distal Intergenic
484	chr1:92641481-92642482	1.25571e-05	1.2595	0.000262239	Cops9	0	Promoter (<=1kb)
485	chr1:92773740-92774741	1.05062e-07	3.54329	7.70989e-06	Gpc1	-56904	Distal Intergenic
486	chr1:92803192-92804193	0.00143909	2.1501	0.00988876	Gpc1	-27452	Distal Intergenic
487	chr1:92806452-92807453	0.0025355	1.82214	0.0151118	Gpc1	-24192	Distal Intergenic
488	chr1:92828635-92829636	0.00107435	2.81198	0.0079155	Gpc1	-2009	Promoter (2-3kb)
489	chr1:92830768-92831769	2.31159e-07	2.21938	1.3653e-05	Gpc1	0	Promoter (<=1kb)
490	chr1:92849211-92850212	0.000976229	3.64233	0.00736267	Mir149	-166	Promoter (<=1kb)
491	chr1:93735583-93736584	0.00232692	2.76079	0.0141518	Thap4	-3657	Intron (ENSMUST00000188846.1/ENSMUST00000188846.1, intron 1 of 2)
492	chr1:93783429-93784430	0.00830885	1.7551	0.0367634	Atg4b	0	Promoter (<=1kb)
493	chr1:94035002-94036003	0.000106111	1.18387	0.00133448	Neu4	14509	Distal Intergenic
494	chr1:94052025-94053026	0.000229852	2.83902	0.00241266	Pdcd1	0	Promoter (<=1kb)
495	chr1:94091459-94092460	4.20413e-07	2.6348	2.10078e-05	Pdcd1	-38906	Distal Intergenic
496	chr1:94146753-94147754	7.37901e-05	2.78601	0.0010155	Pdcd1	-94200	Distal Intergenic
497	chr1:95737099-95738100	0.0118288	1.95334	0.0477253	4930598F16Rik	-20581	Distal Intergenic
498	chr1:95747054-95748055	0.00436927	1.80514	0.0227868	4930598F16Rik	-30536	Distal Intergenic
499	chr1:98095145-98096146	1.18766e-07	2.52657	8.39687e-06	Pam	0	Promoter (<=1kb)
500	chr1:98588997-98589998	0.000158368	2.0532	0.00181304	Slco6d1	89108	Exon (ENSMUST00000191042.1/ENSMUST00000191042.1, exon 1 of 1)
501	chr1:99388449-99389450	0.00157384	2.59004	0.0105613	Cntnap5b	-383315	Distal Intergenic
502	chr1:99467503-99468504	0.00214093	4.15119	0.0132865	Cntnap5b	-304261	Distal Intergenic
503	chr1:100502832-100503833	0.00159458	6.44155	0.0106788	Cntnap5b	250203	Distal Intergenic
504	chr1:101902916-101903917	0.0063295	1.49091	0.0299955	Gm20268	747107	Distal Intergenic
505	chr1:102534597-102535598	0.0125859	2.02056	0.0498966	Gm20268	1378788	Intron (ENSMUST00000189440.1/ENSMUST00000189440.1, intron 5 of 5)
506	chr1:103305304-103306305	0.00146382	2.76207	0.0100118	Cdh20	-1462224	Distal Intergenic
507	chr1:105542754-105543755	0.00692155	2.23369	0.0321063	Pign	25193	Intron (ENSMUST00000188743.1/ENSMUST00000188743.1, intron 1 of 5)
508	chr1:106317932-106318933	0.000143799	2.25643	0.00168355	Phlpp1	694	Promoter (<=1kb)
509	chr1:106515295-106516296	1.3061e-05	2.10212	0.000270282	Mir3473f	30335	Distal Intergenic
510	chr1:106561999-106563000	0.00220456	1.41273	0.0135926	Mir3473f	-15368	Intron (ENSMUST00000149909.1/ENSMUST00000149909.1, intron 2 of 4)
511	chr1:106597155-106598156	0.000279953	1.06444	0.00281152	Mir3473f	-50524	Intron (ENSMUST00000112751.1/12043, intron 1 of 1)
512	chr1:106600521-106601522	1.61509e-06	1.95282	5.60927e-05	Mir3473f	-53890	Intron (ENSMUST00000112751.1/12043, intron 1 of 1)
513	chr1:106606566-106607567	1.10019e-05	2.40828	0.000237686	Mir3473f	-59935	Exon (ENSMUST00000192399.1/ENSMUST00000192399.1, exon 1 of 1)
514	chr1:106612278-106613279	0.000399896	1.66963	0.00370367	Mir3473f	-65647	Intron (ENSMUST00000112751.1/12043, intron 1 of 1)
515	chr1:106619590-106620591	0.000192341	1.87423	0.00210452	Mir3473f	-72959	Intron (ENSMUST00000112751.1/12043, intron 1 of 1)
516	chr1:106636439-106637440	0.00188466	2.21848	0.0120837	Bcl2	75739	Intron (ENSMUST00000112751.1/12043, intron 1 of 1)
517	chr1:106647049-106648050	6.20809e-06	1.53237	0.000154281	Bcl2	65129	Intron (ENSMUST00000112751.1/12043, intron 1 of 1)
518	chr1:106687839-106688840	3.05129e-05	1.34469	0.000517377	Bcl2	24339	Intron (ENSMUST00000112751.1/12043, intron 1 of 1)
519	chr1:106827073-106828074	0.0007877	3.46726	0.00624106	Vps4b	-30345	Distal Intergenic
520	chr1:106866433-106867434	4.45273e-06	3.74613	0.000119676	Serpinb5	-2800	Promoter (2-3kb)
521	chr1:106867653-106868654	0.00697397	2.35314	0.0322926	Serpinb5	-1580	Promoter (1-2kb)
522	chr1:109998032-109999033	0.0095125	2.28007	0.0406195	Cdh7	4050	3' UTR
523	chr1:115236500-115237501	0.000316278	3.1104	0.00308937	Cntnap5a	-447255	Distal Intergenic
524	chr1:118009566-118010567	0.000185895	6.45148	0.0020497	Tsn	299419	Exon (ENSMUST00000187860.6/ENSMUST00000187860.6, exon 3 of 5)
525	chr1:118557913-118558914	0.0071883	3.40152	0.0330187	Clasp1	9936	Intron (ENSMUST00000049404.12/76707, intron 30 of 39)
526	chr1:119712695-119713696	0.000612491	1.5861	0.00514074	Ptpn4	2297	Promoter (2-3kb)
527	chr1:119805624-119806625	0.00789919	1.33696	0.035366	Ptpn4	-3182	Intron (ENSMUST00000064091.11/19258, intron 1 of 26)
528	chr1:120032697-120033698	0.00476926	1.98547	0.0242951	Sctr	25663	Intron (ENSMUST00000072886.10/319229, intron 4 of 13)
529	chr1:120047721-120048722	4.37884e-05	2.20961	0.000681468	Tmem37	25352	Intron (ENSMUST00000072886.10/319229, intron 8 of 13)
530	chr1:120055169-120056170	4.24906e-12	3.69434	1.37214e-08	Tmem37	17904	Exon (ENSMUST00000072886.10/319229, exon 11 of 14)
531	chr1:120056852-120057853	1.71715e-05	2.6182	0.000332003	Tmem37	16221	Intron (ENSMUST00000072886.10/319229, intron 12 of 13)
532	chr1:120449412-120450413	0.00884913	3.67128	0.038506	Marco	54343	Distal Intergenic
533	chr1:120461289-120462290	3.89242e-06	3.16135	0.000107617	Marco	42466	Distal Intergenic
534	chr1:120843646-120844647	0.00090601	3.69889	0.00694871	En1	241228	Distal Intergenic
535	chr1:120845817-120846818	0.00631053	2.58048	0.0299232	Celrr	-240587	Distal Intergenic
536	chr1:122570780-122571781	0.000114534	2.53512	0.00141452	Gm28590	365635	Distal Intergenic
537	chr1:125467553-125468554	0.000113755	1.27582	0.00140706	Actr3	-31826	Distal Intergenic
538	chr1:127211938-127212939	0.0109719	1.00364	0.0451125	Mgat5	6910	Intron (ENSMUST00000189427.6/107895, intron 1 of 7)
539	chr1:127214502-127215503	9.12711e-05	2.94894	0.00119218	Mgat5	9474	Intron (ENSMUST00000189427.6/107895, intron 1 of 7)
540	chr1:127232731-127233732	6.77974e-06	1.33675	0.000164986	Mgat5	27703	Intron (ENSMUST00000189427.6/107895, intron 1 of 7)
541	chr1:127296519-127297520	0.000568524	1.88908	0.00485646	Mgat5	-9242	Intron (ENSMUST00000189427.6/107895, intron 1 of 7)
542	chr1:127303895-127304896	1.37541e-05	2.63878	0.000280629	Mgat5	-1866	Promoter (1-2kb)
543	chr1:127309375-127310376	0.00499074	1.36555	0.0251081	Mgat5	2613	Promoter (2-3kb)
544	chr1:127319637-127320638	0.000130099	2.48673	0.00155761	Mgat5	12875	Exon (ENSMUST00000189427.6/107895, exon 3 of 8)
545	chr1:127344644-127345645	0.00146341	1.40938	0.0100106	Mgat5	37882	Intron (ENSMUST00000189427.6/107895, intron 3 of 7)
546	chr1:127347488-127348489	0.00192829	2.74332	0.012296	Mgat5	40726	Intron (ENSMUST00000189427.6/107895, intron 3 of 7)
547	chr1:127795992-127796993	5.98447e-08	2.11741	5.23747e-06	Ccnt2	0	Promoter (<=1kb)
548	chr1:127829904-127830905	0.000151792	2.01864	0.00175283	Map3k19	9385	Exon (ENSMUST00000208183.2/22625, exon 9 of 14)
549	chr1:127915426-127916427	0.00540572	2.62119	0.0266492	Rab3gap1	14513	Exon (ENSMUST00000037649.5/226407, exon 9 of 24)
550	chr1:127981868-127982869	0.00248317	1.7021	0.0148731	Zranb3	-8910	Exon (ENSMUST00000193744.1/ENSMUST00000193744.1, exon 1 of 1)
551	chr1:128190102-128191103	0.0105125	1.72638	0.0437318	R3hdm1	8361	Exon (ENSMUST00000036288.10/226412, exon 17 of 27)
552	chr1:128446891-128447892	9.39578e-05	1.26996	0.0012178	Dars	-29523	Distal Intergenic
553	chr1:128569605-128570606	0.000237321	1.09914	0.00247118	Cxcr4	21684	Distal Intergenic
554	chr1:128602188-128603189	3.60164e-07	1.2829	1.87377e-05	Cxcr4	-9895	Distal Intergenic
555	chr1:128611483-128612484	0.00169003	1.01656	0.0111521	Cxcr4	-19190	Distal Intergenic
556	chr1:128654741-128655742	0.000207466	1.62385	0.00222702	Cxcr4	-62448	Distal Intergenic
557	chr1:128779807-128780808	0.00383781	1.64868	0.0206642	Cxcr4	-187514	Distal Intergenic
558	chr1:128782000-128783001	1.03282e-05	2.7655	0.000226618	Cxcr4	-189707	Distal Intergenic
559	chr1:128786971-128787972	1.94271e-07	1.70512	1.20936e-05	Cxcr4	-194678	Distal Intergenic
560	chr1:128790551-128791552	2.29292e-07	2.23136	1.35796e-05	Cxcr4	-198258	Distal Intergenic
561	chr1:130591586-130592587	0.00842649	1.60134	0.0371272	Zp3r	37025	Intron (ENSMUST00000039862.10/22789, intron 7 of 11)
562	chr1:130993408-130994409	0.000414589	1.97421	0.00380293	Il10	-25436	Distal Intergenic
563	chr1:131073842-131074843	0.00656543	2.00954	0.0308577	Mapkapk2	-1316	Promoter (1-2kb)
564	chr1:131182930-131183931	0.00306449	1.41433	0.0174234	Rassf5	16204	3' UTR
565	chr1:131204134-131205135	2.06151e-05	1.8926	0.000382854	Rassf5	-3999	Intron (ENSMUST00000027688.14/54354, intron 2 of 5)
566	chr1:131279901-131280902	6.37657e-08	2.62994	5.46561e-06	Ikbke	-295	Promoter (<=1kb)
567	chr1:131278319-131279320	1.6804e-06	2.40987	5.76824e-05	Ikbke	286	Promoter (<=1kb)
568	chr1:131324515-131325516	0.000546754	2.7429	0.00470879	Srgap2	6747	Exon (ENSMUST00000097588.8/14270, exon 14 of 23)
569	chr1:131349233-131350234	0.000972276	2.56547	0.007341	Srgap2	-4686	Exon (ENSMUST00000097588.8/14270, exon 8 of 23)
570	chr1:131580187-131581188	0.0116578	3.77402	0.0471933	Avpr1b	-18051	Distal Intergenic
571	chr1:131982588-131983589	0.0001047	1.12012	0.0013206	Slc45a3	3624	3' UTR
572	chr1:132035153-132036154	0.00787229	1.41242	0.0352774	Mfsd4a	5762	Intron (ENSMUST00000126927.7/213006, intron 9 of 10)
573	chr1:132038301-132039302	6.77473e-05	1.71486	0.000953059	Mfsd4a	2614	Promoter (2-3kb)
574	chr1:133541740-133542741	0.0025414	2.53428	0.015137	Snrpe	67184	Distal Intergenic
575	chr1:133544732-133545733	4.19204e-07	3.10242	2.0968e-05	Snrpe	64192	Distal Intergenic
576	chr1:133649949-133650950	0.0040729	2.28118	0.0216058	Zbed6	9935	Intron (ENSMUST00000191896.5/70579, intron 3 of 17)
577	chr1:133711061-133712062	2.67832e-08	2.56595	3.06133e-06	Atp2b4	5867	3' UTR
578	chr1:133762851-133763852	0.000922803	1.60063	0.0070528	Atp2b4	-9104	Intron (ENSMUST00000143567.7/381290, intron 1 of 20)
579	chr1:133771569-133772570	0.00366645	1.99116	0.0199831	Atp2b4	-17822	Intron (ENSMUST00000143567.7/381290, intron 1 of 20)
580	chr1:133800611-133801612	1.1127e-09	2.26772	3.70436e-07	Atp2b4	0	Promoter (<=1kb)
581	chr1:133815400-133816401	0.00117579	1.24486	0.00846589	Atp2b4	-14359	Distal Intergenic
582	chr1:133820862-133821863	1.78573e-05	2.25795	0.000342385	Atp2b4	-19821	Distal Intergenic
583	chr1:133841958-133842959	0.00297893	1.79995	0.017044	Atp2b4	-40917	Distal Intergenic
584	chr1:134084681-134085682	0.0027505	1.44333	0.0160617	Btg2	-5561	Distal Intergenic
585	chr1:134509693-134510694	0.000316692	2.36284	0.00309293	Rabif	15045	Distal Intergenic
586	chr1:135018513-135019514	0.00533172	2.65131	0.0263873	Lgr6	-734	Promoter (<=1kb)
587	chr1:135267722-135268723	1.70314e-05	2.70887	0.000329879	Rnpep	-320	Promoter (<=1kb)
588	chr1:135631227-135632228	0.00620211	1.50546	0.0295261	Nav1	-45522	Intron (ENSMUST00000190298.7/215690, intron 1 of 30)
589	chr1:135659185-135660186	7.08226e-05	2.10803	0.000985801	Nav1	27919	Intron (ENSMUST00000190298.7/215690, intron 1 of 30)
590	chr1:135807292-135808293	2.78212e-07	4.25079	1.56044e-05	Tnni1	2235	Promoter (2-3kb)
591	chr1:136127549-136128550	0.00210359	1.08667	0.0131134	Gm15850	2621	Promoter (2-3kb)
592	chr1:136212514-136213515	0.000534579	1.52366	0.00462661	Mroh3	0	Promoter (<=1kb)
593	chr1:136579096-136580097	0.00485883	1.88429	0.0246319	Zfp281	-44804	Exon (ENSMUST00000193724.1/ENSMUST00000193724.1, exon 1 of 2)
594	chr1:136600341-136601342	2.74736e-08	3.06825	3.09809e-06	Zfp281	-23559	Distal Intergenic
595	chr1:136606291-136607292	1.34268e-07	2.97197	9.11856e-06	Zfp281	-17609	Distal Intergenic
596	chr1:136608052-136609053	1.02363e-05	2.66624	0.0002251	Zfp281	-15848	Distal Intergenic
597	chr1:136616953-136617954	3.71294e-05	2.52782	0.000602403	Zfp281	-6947	Distal Intergenic
598	chr1:136618224-136619225	5.93889e-06	2.31103	0.000149597	Zfp281	-5676	Distal Intergenic
599	chr1:136636710-136637711	0.000181339	1.64652	0.00201123	Zfp281	11809	Distal Intergenic
600	chr1:136664996-136665997	0.00551882	1.81792	0.0270478	Gm19705	-4772	Distal Intergenic
601	chr1:136672208-136673209	1.45423e-08	2.92474	2.02419e-06	Gm19705	1439	Promoter (1-2kb)
602	chr1:136683571-136684572	2.50384e-05	1.66222	0.000444629	Gm19705	0	Promoter (<=1kb)
603	chr1:136694635-136695636	2.42641e-06	2.28682	7.60362e-05	Platr22	-575	Promoter (<=1kb)
604	chr1:136698768-136699769	0.000355872	2.77877	0.00338301	Platr22	2557	Promoter (2-3kb)
605	chr1:138096672-138097673	0.0019031	1.59603	0.0121744	Ptprc	18768	Intron (ENSMUST00000112036.4/19264, intron 7 of 25)
606	chr1:138129894-138130895	0.000994816	1.09479	0.00746898	Ptprc	-13453	Intron (ENSMUST00000182283.7/19264, intron 2 of 29)
607	chr1:138156691-138157692	9.38101e-05	1.68937	0.00121658	Ptprc	17542	Intron (ENSMUST00000182283.7/19264, intron 2 of 29)
608	chr1:138162252-138163253	3.37574e-06	1.56653	9.73973e-05	Ptprc	11981	Exon (ENSMUST00000194467.1/ENSMUST00000194467.1, exon 1 of 1)
609	chr1:138165778-138166779	0.00454176	1.19664	0.0234469	Ptprc	8455	Exon (ENSMUST00000194467.1/ENSMUST00000194467.1, exon 1 of 1)
610	chr1:138187853-138188854	7.10912e-10	2.25324	2.7249e-07	Ptprc	-12145	Distal Intergenic
611	chr1:138215434-138216435	0.00913056	1.30197	0.0394014	Ptprc	-39726	Distal Intergenic
612	chr1:138289682-138290683	7.79416e-06	2.15633	0.000183184	Atp6v1g3	15944	Downstream (<=300bp)
613	chr1:138290985-138291986	0.00650423	1.06792	0.0306415	Atp6v1g3	17247	Distal Intergenic
614	chr1:138297831-138298832	0.00131473	1.1042	0.00922909	Atp6v1g3	24093	Distal Intergenic
615	chr1:138303877-138304878	9.1177e-08	2.69646	7.00204e-06	Atp6v1g3	30139	Distal Intergenic
616	chr1:138315125-138316126	0.0018165	1.96356	0.011752	Atp6v1g3	41387	Distal Intergenic
617	chr1:138587532-138588533	0.00130297	1.36928	0.0091647	Nek7	31141	Intron (ENSMUST00000186017.6/59125, intron 1 of 9)
618	chr1:138588790-138589791	0.000104127	2.36014	0.00131529	Nek7	29883	Intron (ENSMUST00000186017.6/59125, intron 1 of 9)
619	chr1:138665940-138666941	5.57736e-09	2.82497	1.04866e-06	Gm5833	15124	Intron (ENSMUST00000190707.6/545363, intron 2 of 4)
620	chr1:138667177-138668178	3.08638e-05	2.34694	0.00052198	Gm5833	13887	Intron (ENSMUST00000190707.6/545363, intron 2 of 4)
621	chr1:138683403-138684404	0.000903761	2.15773	0.00693558	Gm5833	-1326	Promoter (1-2kb)
622	chr1:138714849-138715850	0.000179686	1.53961	0.00199676	Gm5833	-32772	Distal Intergenic
623	chr1:138785572-138786573	0.000117856	1.94481	0.00144354	Lhx9	55856	Distal Intergenic
624	chr1:138939448-138940449	0.0017117	1.60851	0.0112577	Dennd1b	-22986	Distal Intergenic
625	chr1:139009268-139010269	0.00349086	1.43144	0.0192535	4930596I21Rik	31612	Intron (ENSMUST00000200533.4/329260, intron 2 of 9)
626	chr1:139141362-139142363	0.00966471	1.73241	0.0411091	Dennd1b	19607	Intron (ENSMUST00000168527.7/329260, intron 17 of 21)
627	chr1:141438505-141439506	0.000453588	3.40066	0.00407472	4930590L20Rik	-782101	Distal Intergenic
628	chr1:143465794-143466795	0.00202647	4.2586	0.0127514	Cdc73	173786	Distal Intergenic
629	chr1:143906987-143907988	0.00184668	1.70969	0.0118976	Rgs2	96044	Distal Intergenic
630	chr1:143941146-143942147	0.00711858	1.59637	0.0327815	Rgs2	61885	Distal Intergenic
631	chr1:144033232-144034233	0.000748967	2.70194	0.0060034	Rgs2	-29071	Distal Intergenic
632	chr1:144085747-144086748	0.00133183	3.51585	0.00931874	Rgs2	-81586	Distal Intergenic
633	chr1:144248730-144249731	1.00462e-07	2.04954	7.46218e-06	Rgs1	0	Promoter (<=1kb)
634	chr1:144256262-144257263	0.000276073	3.48713	0.00278316	Rgs1	-7020	Distal Intergenic
635	chr1:144272744-144273745	3.51829e-06	2.50938	0.0001005	Rgs1	-23502	Distal Intergenic
636	chr1:144282984-144283985	0.00274531	1.86402	0.0160372	Rgs1	-33742	Distal Intergenic
637	chr1:144330038-144331039	7.05893e-05	1.19387	0.000983294	Rgs1	-80796	Distal Intergenic
638	chr1:144355293-144356294	1.16239e-05	2.26109	0.000247189	Rgs1	-106051	Distal Intergenic
639	chr1:146523870-146524871	0.00148667	2.26957	0.0101263	Brinp3	26132	Intron (ENSMUST00000074622.10/215378, intron 2 of 7)
640	chr1:150465056-150466057	0.00130924	1.97657	0.00919933	Prg4	0	Promoter (<=1kb)
641	chr1:150497351-150498352	0.00841431	3.47786	0.0370963	Prg4	-31186	Distal Intergenic
642	chr1:150993346-150994347	2.82557e-05	2.94397	0.000487182	Hmcn1	0	Promoter (<=1kb)
643	chr1:150997254-150998255	0.0110756	1.37642	0.0454392	Hmcn1	-3819	Distal Intergenic
644	chr1:151001771-151002772	5.14793e-07	1.80957	2.43398e-05	Hmcn1	-8336	Intron (ENSMUST00000191173.1/ENSMUST00000191173.1, intron 1 of 1)
645	chr1:151009054-151010055	0.000445977	1.71024	0.00402117	Hmcn1	-15619	Distal Intergenic
646	chr1:151095675-151096676	1.32204e-07	1.52373	9.02106e-06	C730036E19Rik	-41358	Distal Intergenic
647	chr1:151097123-151098124	8.69765e-07	1.92219	3.56654e-05	C730036E19Rik	-39910	Distal Intergenic
648	chr1:151104919-151105920	0.00961454	1.52242	0.0409523	C730036E19Rik	-32114	Distal Intergenic
649	chr1:151167282-151168283	7.50315e-05	3.9535	0.00102718	C730036E19Rik	29248	Distal Intergenic
650	chr1:151228913-151229914	0.00594772	2.1997	0.0286092	C730036E19Rik	90879	Distal Intergenic
651	chr1:151490588-151491589	0.010646	1.32477	0.0441228	Rnf2	9205	Intron (ENSMUST00000187048.6/19821, intron 1 of 7)
652	chr1:151662765-151663766	0.00228454	2.26916	0.0139558	Niban1	-13401	Intron (ENSMUST00000148810.7/63913, intron 5 of 13)
653	chr1:151682596-151683597	0.00152884	2.04359	0.0103415	Niban1	5429	Intron (ENSMUST00000148810.7/63913, intron 5 of 13)
654	chr1:151684790-151685791	6.43525e-09	2.10555	1.15098e-06	Niban1	7623	Intron (ENSMUST00000148810.7/63913, intron 5 of 13)
655	chr1:151893625-151894626	0.00171465	2.1626	0.0112697	1700025G04Rik	26601	Intron (ENSMUST00000187603.6/69399, intron 5 of 6)
656	chr1:151958125-151959126	0.00891572	2.25339	0.0387279	1700025G04Rik	-36898	Intron (ENSMUST00000187603.6/69399, intron 3 of 6)
657	chr1:151972831-151973832	0.00474613	2.67978	0.0242135	1700025G04Rik	-51604	Intron (ENSMUST00000187603.6/69399, intron 3 of 6)
658	chr1:151979823-151980824	2.39831e-05	3.29278	0.000430327	1700025G04Rik	-58596	Exon (ENSMUST00000187603.6/69399, exon 3 of 7)
659	chr1:152008288-152009289	3.549e-07	2.86216	1.85673e-05	1700025G04Rik	46003	Intron (ENSMUST00000187603.6/69399, intron 1 of 6)
660	chr1:152009927-152010928	5.72546e-09	6.51308	1.06868e-06	1700025G04Rik	44364	Intron (ENSMUST00000187603.6/69399, intron 1 of 6)
661	chr1:152037757-152038758	0.000104917	3.28978	0.0013223	1700025G04Rik	16534	Intron (ENSMUST00000187603.6/69399, intron 1 of 6)
662	chr1:152084315-152085316	7.93261e-11	2.74142	6.74121e-08	1700025G04Rik	4654	Intron (ENSMUST00000187603.6/69399, intron 1 of 6)
663	chr1:152089859-152090860	0.000139067	1.7697	0.00164065	1700025G04Rik	0	Promoter (<=1kb)
664	chr1:152088812-152089813	2.83142e-05	2.28057	0.000487791	1700025G04Rik	157	Promoter (<=1kb)
665	chr1:152253572-152254573	5.85643e-05	1.91236	0.000852661	Tsen15	117509	Distal Intergenic
666	chr1:152269599-152270600	8.49698e-07	4.19435	3.50365e-05	Tsen15	101482	Distal Intergenic
667	chr1:152287273-152288274	3.17285e-09	2.89254	7.26789e-07	Tsen15	83808	Distal Intergenic
668	chr1:152290446-152291447	2.99858e-05	1.55448	0.000510383	Tsen15	80635	Distal Intergenic
669	chr1:152292079-152293080	1.85252e-05	1.60117	0.00035221	Tsen15	79002	Exon (ENSMUST00000194334.1/ENSMUST00000194334.1, exon 1 of 1)
670	chr1:152368884-152369885	0.00564736	1.80863	0.0275242	Tsen15	2197	Promoter (2-3kb)
671	chr1:153084845-153085846	3.40095e-09	3.34407	7.6206e-07	Nmnat2	-7634	Intron (ENSMUST00000186368.6/226518, intron 4 of 11)
672	chr1:153087435-153088436	8.31963e-05	2.19978	0.00111225	Nmnat2	-5044	Intron (ENSMUST00000186368.6/226518, intron 5 of 11)
673	chr1:153089779-153090780	0.00777479	1.85573	0.0349545	Nmnat2	-2700	Promoter (2-3kb)
674	chr1:153319798-153320799	8.30341e-05	1.84307	0.00111077	Lamc1	11987	Intron (ENSMUST00000027752.14/226519, intron 1 of 27)
675	chr1:153617069-153618070	0.00566489	1.57433	0.0275858	Rgs8	-34955	Distal Intergenic
676	chr1:153723168-153724169	2.63313e-05	2.43239	0.00046244	C230024C17Rik	13660	Exon (ENSMUST00000190663.1/329271, exon 3 of 3)
677	chr1:153841785-153842786	0.000420547	4.28968	0.00384666	Rgsl1	1348	Promoter (1-2kb)
678	chr1:153846579-153847580	0.00509012	2.61232	0.0254833	Rgsl1	-2437	Promoter (2-3kb)
679	chr1:155040782-155041783	1.21321e-05	1.12017	0.000255438	Gm9530	41483	Intron (ENSMUST00000190720.1/ENSMUST00000190720.1, intron 1 of 3)
680	chr1:155072357-155073358	0.0106384	1.3391	0.0441049	Gm9530	9908	Intron (ENSMUST00000181160.2/671336, intron 3 of 6)
681	chr1:155475938-155476939	1.35859e-05	1.30811	0.000277983	Gm5532	50172	Distal Intergenic
682	chr1:155796955-155797956	0.00782457	1.98231	0.0351184	Qsox1	-1538	Promoter (1-2kb)
683	chr1:155904743-155905744	0.00204824	2.4942	0.0128527	Cep350	-10146	Intron (ENSMUST00000138762.7/74081, intron 22 of 37)
684	chr1:155949852-155950853	0.0100598	1.90381	0.0423302	Cep350	22037	Intron (ENSMUST00000138762.7/74081, intron 6 of 37)
685	chr1:156302924-156303925	0.0114575	1.9846	0.046609	Tdrd5	0	Promoter (<=1kb)
686	chr1:156407705-156408706	0.000263755	2.32063	0.00268623	Axdnd1	-4845	Intron (ENSMUST00000177824.7/77352, intron 2 of 21)
687	chr1:156521837-156522838	4.31992e-05	1.49984	0.000674191	Abl2	-35948	Distal Intergenic
688	chr1:156573871-156574872	0.000356093	2.55517	0.0033846	Abl2	14822	Intron (ENSMUST00000173929.7/11352, intron 1 of 2)
689	chr1:159928384-159929385	0.00180034	2.09836	0.0116813	Tnr	77987	3' UTR
690	chr1:160006837-160007838	7.29449e-06	2.07827	0.00017423	4930523C07Rik	-36546	Distal Intergenic
691	chr1:160039610-160040611	5.36329e-05	1.44056	0.000797952	4930523C07Rik	-3773	Distal Intergenic
692	chr1:160054109-160055110	0.000174719	1.03118	0.00195552	4930523C07Rik	9662	Intron (ENSMUST00000168250.7/67647, intron 1 of 3)
693	chr1:160738392-160739393	0.00339533	3.16963	0.0188436	Rabgap1l	53545	Exon (ENSMUST00000028049.12/29809, exon 3 of 21)
694	chr1:160786238-160787239	0.00197162	1.43974	0.0124951	Rabgap1l	5699	Intron (ENSMUST00000028049.12/29809, intron 1 of 20)
695	chr1:161238029-161239030	0.00187794	2.40688	0.0120526	Prdx6	11524	Distal Intergenic
696	chr1:161286372-161287373	0.00204575	1.26607	0.0128446	Prdx6	-35153	Distal Intergenic
697	chr1:161308942-161309943	1.4593e-06	2.76145	5.18708e-05	Prdx6	-57723	Distal Intergenic
698	chr1:161395007-161396008	0.00350851	1.74623	0.0193215	Tnfsf4	0	Promoter (<=1kb)
699	chr1:161613314-161614315	0.00360236	2.73004	0.0197236	Tnfsf18	118659	Distal Intergenic
700	chr1:161670586-161671587	3.48117e-09	3.75069	7.71297e-07	Fasl	116908	Distal Intergenic
701	chr1:161687281-161688282	0.000206835	1.16354	0.00222217	Fasl	100213	Distal Intergenic
702	chr1:161704242-161705243	3.8248e-06	4.02321	0.000106264	Fasl	83252	Distal Intergenic
703	chr1:161706747-161707748	7.98064e-08	3.24466	6.33211e-06	Fasl	80747	Distal Intergenic
704	chr1:161712600-161713601	5.56725e-08	2.9048	4.97666e-06	Fasl	74894	Distal Intergenic
705	chr1:161720424-161721425	0.00557385	1.41483	0.0272497	Fasl	67070	Distal Intergenic
706	chr1:161744543-161745544	1.20611e-05	2.45138	0.000254276	Fasl	42951	Distal Intergenic
707	chr1:161750979-161751980	1.32277e-06	1.99646	4.82938e-05	Fasl	36515	Distal Intergenic
708	chr1:161761225-161762226	0.00709393	1.02067	0.0327017	Fasl	26269	Distal Intergenic
709	chr1:161773200-161774201	2.04646e-05	1.07621	0.000380789	Fasl	14294	Distal Intergenic
710	chr1:161774836-161775837	0.000425168	1.92074	0.00387842	Fasl	12658	Distal Intergenic
711	chr1:161778725-161779726	1.48385e-09	2.92952	4.45745e-07	Fasl	8769	Distal Intergenic
712	chr1:161787972-161788973	1.4365e-08	2.8678	2.01251e-06	Fasl	0	Promoter (<=1kb)
713	chr1:162126100-162127101	0.000529127	6.04495	0.00459235	Dnm3	7651	Intron (ENSMUST00000159763.7/103967, intron 4 of 8)
714	chr1:162179047-162180048	0.000187167	3.45842	0.0020602	Dnm3os	-37575	Intron (ENSMUST00000159763.7/103967, intron 3 of 8)
715	chr1:162206915-162207916	8.40907e-06	2.85801	0.000193896	Dnm3os	-9707	Intron (ENSMUST00000159763.7/103967, intron 3 of 8)
716	chr1:162295137-162296138	0.00333743	2.59116	0.0185955	Dnm3	0	Promoter (<=1kb)
717	chr1:162615257-162616258	7.54021e-06	2.07569	0.000178568	Myoc	-22897	Distal Intergenic
718	chr1:162727712-162728713	8.00505e-08	2.0216	6.3398e-06	Prrc2c	-2844	Promoter (2-3kb)
719	chr1:162751713-162752714	0.000539146	2.61129	0.004657	Prrc2c	-11157	Distal Intergenic
720	chr1:163259300-163260301	0.00118568	3.69939	0.00852142	Prrx1	28923	Intron (ENSMUST00000075805.12/18933, intron 2 of 4)
721	chr1:163903209-163904210	0.00712572	2.54897	0.0328048	Scyl3	-24890	Intron (ENSMUST00000027877.6/16579, intron 19 of 19)
722	chr1:163910049-163911050	0.00394131	1.12157	0.0211001	Scyl3	-18050	Intron (ENSMUST00000027877.6/16579, intron 19 of 19)
723	chr1:164089735-164090736	0.00063039	1.25105	0.0052541	Sell	20773	Distal Intergenic
724	chr1:164413274-164414275	0.000355643	3.07847	0.00338121	Atp1b1	29444	Intron (ENSMUST00000193808.5/171567, intron 14 of 15)
725	chr1:164453452-164454453	5.02319e-05	1.77995	0.000760133	Atp1b1	0	Promoter (<=1kb)
726	chr1:164489921-164490922	0.00393156	1.58734	0.021061	Gm26685	-12387	Distal Intergenic
727	chr1:164504228-164505229	1.08417e-08	2.93368	1.66521e-06	Gm26685	919	Promoter (<=1kb)
728	chr1:164530711-164531712	0.00720237	2.16316	0.0330669	Gm26685	27402	Distal Intergenic
729	chr1:164551151-164552152	0.00197135	1.81928	0.0124947	Gm26685	47842	Distal Intergenic
730	chr1:164573363-164574364	1.56361e-05	1.62989	0.000308184	Gm26685	70054	Distal Intergenic
731	chr1:164600372-164601373	0.000148791	1.91511	0.00172775	Gm26685	97063	Distal Intergenic
732	chr1:164888229-164889230	8.52981e-05	3.14567	0.00113401	Gm20743	24871	Intron (ENSMUST00000194322.1/433374, intron 2 of 3)
733	chr1:164933517-164934518	2.7557e-05	2.99203	0.000478179	Xcl1	1009	Promoter (1-2kb)
734	chr1:164935414-164936415	1.42452e-05	4.02569	0.000288034	Xcl1	0	Promoter (<=1kb)
735	chr1:164956800-164957801	0.00015751	1.81054	0.00180562	Xcl1	-21273	Distal Intergenic
736	chr1:164959745-164960746	1.69826e-05	1.88448	0.000329231	Xcl1	-24218	Distal Intergenic
737	chr1:164965735-164966736	4.52723e-08	3.08985	4.30941e-06	Xcl1	-30208	Distal Intergenic
738	chr1:164972550-164973551	1.43907e-06	4.28963	5.13214e-05	Xcl1	-37023	Distal Intergenic
739	chr1:164975472-164976473	0.0089896	1.63156	0.0389754	Xcl1	-39945	Distal Intergenic
740	chr1:165012038-165013039	0.0073861	2.37511	0.0336782	4930568G15Rik	55075	Distal Intergenic
741	chr1:165062600-165063601	0.00135526	2.03106	0.00943925	4930568G15Rik	4513	Distal Intergenic
742	chr1:165091427-165092428	6.14353e-06	2.3856	0.000153287	4930568G15Rik	0	Promoter (<=1kb)
743	chr1:165173746-165174747	4.46526e-05	1.24494	0.000692665	Tbx19	-12973	3' UTR
744	chr1:165692709-165693710	0.00269922	1.25557	0.0158339	Rcsd1	14338	Intron (ENSMUST00000097474.8/226594, intron 1 of 5)
745	chr1:165711645-165712646	0.00122298	1.15126	0.00872686	Rcsd1	-2252	Promoter (2-3kb)
746	chr1:165729814-165730815	0.000344688	1.52258	0.00330099	Rcsd1	-20421	Distal Intergenic
747	chr1:165786810-165787811	0.00191642	1.7432	0.0122351	Cd247	-870	Promoter (<=1kb)
748	chr1:165788175-165789176	4.6462e-07	3.49762	2.26367e-05	Cd247	0	Promoter (<=1kb)
749	chr1:165789599-165790600	2.58331e-07	3.81768	1.47911e-05	Cd247	834	Promoter (<=1kb)
750	chr1:165802903-165803904	2.05537e-07	5.04261	1.26123e-05	Cd247	14138	Intron (ENSMUST00000161971.7/12503, intron 1 of 7)
751	chr1:165810329-165811330	0.000245798	2.57219	0.00254082	Cd247	21564	Intron (ENSMUST00000161971.7/12503, intron 1 of 7)
752	chr1:165812467-165813468	2.3228e-05	3.43823	0.000420811	Cd247	23702	Intron (ENSMUST00000161971.7/12503, intron 1 of 7)
753	chr1:165816042-165817043	3.19711e-07	4.84068	1.72216e-05	Cd247	27277	Intron (ENSMUST00000161971.7/12503, intron 1 of 7)
754	chr1:165821743-165822744	4.51315e-05	1.98657	0.000698297	Cd247	32978	Intron (ENSMUST00000161971.7/12503, intron 1 of 7)
755	chr1:165828333-165829334	4.36538e-07	2.8425	2.16129e-05	Cd247	-28882	Intron (ENSMUST00000161971.7/12503, intron 1 of 7)
756	chr1:165837248-165838249	1.04804e-05	3.81102	0.000229103	Cd247	-19967	Intron (ENSMUST00000161971.7/12503, intron 1 of 7)
757	chr1:165840555-165841556	9.93401e-05	2.3315	0.00126897	Cd247	-16660	Intron (ENSMUST00000161971.7/12503, intron 1 of 7)
758	chr1:165844230-165845231	3.81267e-06	1.55954	0.000106048	Cd247	-12985	Exon (ENSMUST00000192693.1/ENSMUST00000192693.1, exon 1 of 1)
759	chr1:165848586-165849587	1.22665e-05	1.03719	0.000257672	Cd247	-8629	Exon (ENSMUST00000193728.1/ENSMUST00000193728.1, exon 1 of 1)
760	chr1:165853403-165854404	0.00107312	1.84858	0.00791055	Cd247	-3812	Intron (ENSMUST00000161971.7/12503, intron 1 of 7)
761	chr1:165864802-165865803	0.00832938	1.60337	0.0368262	Cd247	147	Promoter (<=1kb)
762	chr1:166015979-166016980	1.01001e-06	2.3466	3.96208e-05	Pou2f1	-13301	Intron (ENSMUST00000181378.2/ENSMUST00000181378.2, intron 1 of 1)
763	chr1:166047419-166048420	0.000969401	1.44937	0.00732529	Pou2f1	-44741	Distal Intergenic
764	chr1:166048615-166049616	8.78528e-06	2.40829	0.000200495	Pou2f1	-45937	Distal Intergenic
765	chr1:166053215-166054216	0.0016732	2.2913	0.011079	Pou2f1	-50537	Distal Intergenic
766	chr1:166093939-166094940	0.000623007	2.01091	0.00520737	Dusp27	32956	Distal Intergenic
767	chr1:166125639-166126640	0.00128518	3.23859	0.00906701	Dusp27	1256	Promoter (1-2kb)
768	chr1:166409371-166410372	3.85151e-09	1.4504	8.15579e-07	Pogk	0	Promoter (<=1kb)
769	chr1:168850480-168851481	0.00176924	3.96092	0.0115264	Mir6354	167608	Distal Intergenic
770	chr1:170227313-170228314	0.0103216	2.20344	0.0431417	Sh2d1b2	-4435	Distal Intergenic
771	chr1:171058126-171059127	0.000192783	3.21524	0.00210742	Fcgr3	-72	Promoter (<=1kb)
772	chr1:171060033-171061034	1.62843e-07	3.1839	1.05173e-05	Fcgr3	-630	Promoter (<=1kb)
773	chr1:171117932-171118933	0.00100215	1.02874	0.00750774	Cfap126	-2728	Promoter (2-3kb)
774	chr1:171262189-171263190	3.48906e-05	2.29282	0.000574781	B4galt3	-7138	Distal Intergenic
775	chr1:171628873-171629874	0.000147094	1.26237	0.00171158	Mir7683	12026	Distal Intergenic
776	chr1:171643329-171644330	0.000143412	1.3421	0.00167951	Mir7683	-1429	Promoter (1-2kb)
777	chr1:171674885-171675886	0.00348866	1.38302	0.0192455	Cd48	-6123	Distal Intergenic
778	chr1:171782181-171783182	0.000772171	1.11083	0.00614554	Slamf1	15026	Intron (ENSMUST00000015460.4/27218, intron 3 of 6)
779	chr1:171789127-171790128	0.000741065	2.08128	0.00595484	Slamf1	21972	Intron (ENSMUST00000015460.4/27218, intron 4 of 6)
780	chr1:171939021-171940022	2.55847e-05	2.27035	0.000452359	Slamf6	-2607	Promoter (2-3kb)
781	chr1:171961252-171962253	0.000529957	2.65745	0.00459658	Slamf6	18623	Distal Intergenic
782	chr1:171963310-171964311	0.00021214	1.67216	0.0022671	Slamf6	20681	Distal Intergenic
783	chr1:171965777-171966778	6.49822e-05	1.90375	0.00092504	Slamf6	23148	Distal Intergenic
784	chr1:171974319-171975320	0.0119429	1.12571	0.048051	Slamf6	31690	Distal Intergenic
785	chr1:171983261-171984262	4.59749e-05	1.57952	0.000707906	Vangl2	24767	Distal Intergenic
786	chr1:172015017-172016018	0.000115607	1.97132	0.00142381	Vangl2	-5988	Intron (ENSMUST00000027837.12/93840, intron 1 of 7)
787	chr1:172196795-172197796	0.000106386	2.60169	0.00133755	Pea15a	2019	Promoter (2-3kb)
788	chr1:172205483-172206484	0.000116778	1.06463	0.00143378	Pea15a	213	Promoter (<=1kb)
789	chr1:172501397-172502398	0.000217146	1.03081	0.00230932	Tagln2	145	Promoter (<=1kb)
790	chr1:172602125-172603126	0.00467061	2.73477	0.0239309	Fcrl6	0	Promoter (<=1kb)
791	chr1:173432133-173433134	9.08806e-06	1.92606	0.000205625	Aim2	11535	Intron (ENSMUST00000147604.7/383619, intron 5 of 11)
792	chr1:173437227-173438228	2.15182e-05	1.97223	0.000396057	Aim2	16629	Intron (ENSMUST00000147604.7/383619, intron 5 of 11)
793	chr1:173464265-173465266	0.00667747	1.71583	0.0312626	Aim2	8911	3' UTR
794	chr1:173489225-173490226	4.29057e-05	1.75005	0.000670802	Aim2	33871	Intron (ENSMUST00000160565.3/ENSMUST00000160565.3, intron 1 of 6)
795	chr1:173554009-173555010	0.0047309	1.83557	0.0241549	Ifi214	-18052	Distal Intergenic
796	chr1:173583650-173584651	0.00172775	3.08218	0.0113252	Ifi213	-3250	Intron (ENSMUST00000150649.8/623121, intron 4 of 6)
797	chr1:173657757-173658758	0.00574249	1.88816	0.0278794	Ifi208	-14917	Distal Intergenic
798	chr1:173673169-173674170	0.00034798	1.07391	0.00332389	Ifi208	0	Promoter (<=1kb)
799	chr1:173678351-173679352	0.0014907	1.27006	0.0101479	Ifi208	665	Promoter (<=1kb)
800	chr1:173715129-173716130	0.00209738	1.45342	0.0130804	Ifi207	25617	Exon (ENSMUST00000195346.1/ENSMUST00000195346.1, exon 1 of 2)
801	chr1:173725575-173726576	0.00487338	1.48467	0.0246843	Ifi207	15171	Intron (ENSMUST00000042610.14/226691, intron 6 of 7)
802	chr1:173766594-173767595	0.00372679	1.36551	0.0202224	Ifi204	0	Promoter (<=1kb)
803	chr1:176932886-176933887	0.0114042	1.00513	0.0464508	Sdccag8	-64122	Intron (ENSMUST00000133305.7/76816, intron 14 of 16)
804	chr1:176946675-176947676	1.0463e-05	1.84305	0.000228916	Sdccag8	-50333	Intron (ENSMUST00000133305.7/76816, intron 15 of 16)
805	chr1:176950152-176951153	0.00321786	1.40305	0.0180963	Sdccag8	-46856	Intron (ENSMUST00000133305.7/76816, intron 16 of 16)
806	chr1:177624359-177625360	0.00041665	2.0033	0.00381994	2310043L19Rik	17583	Distal Intergenic
807	chr1:179169386-179170387	0.000164506	3.52729	0.00186732	Smyd3	78453	Intron (ENSMUST00000128302.7/69726, intron 5 of 11)
808	chr1:179183160-179184161	1.4113e-05	2.85405	0.000286319	Smyd3	64679	Intron (ENSMUST00000128302.7/69726, intron 5 of 11)
809	chr1:179549056-179550057	1.31578e-05	2.97555	0.000271669	Cnst	2547	Promoter (2-3kb)
810	chr1:179559350-179560351	2.64104e-05	1.8186	0.000463261	Cnst	12841	Intron (ENSMUST00000040706.8/226744, intron 1 of 10)
811	chr1:179560553-179561554	0.00169452	1.97947	0.0111749	Cnst	14044	Intron (ENSMUST00000040706.8/226744, intron 1 of 10)
812	chr1:179578309-179579310	2.29298e-06	2.6596	7.26661e-05	Cnst	-14080	Intron (ENSMUST00000040706.8/226744, intron 1 of 10)
813	chr1:179587020-179588021	0.000218906	3.40192	0.00232325	Cnst	-5369	Intron (ENSMUST00000040706.8/226744, intron 2 of 10)
814	chr1:180308613-180309614	0.0104468	1.61339	0.0435335	Gm5069	18570	Distal Intergenic
815	chr1:180335486-180336487	1.14941e-08	1.91486	1.7365e-06	Itpkb	5001	Exon (ENSMUST00000195043.1/ENSMUST00000195043.1, exon 1 of 1)
816	chr1:180338102-180339103	0.000791675	1.80855	0.00626257	Itpkb	7617	Exon (ENSMUST00000195043.1/ENSMUST00000195043.1, exon 1 of 1)
817	chr1:180343868-180344869	0.000717826	1.79541	0.00580603	Itpkb	13383	Intron (ENSMUST00000070181.6/320404, intron 2 of 7)
818	chr1:180359075-180360076	3.6278e-06	2.77205	0.000102495	Itpkb	28590	Exon (ENSMUST00000193199.1/ENSMUST00000193199.1, exon 1 of 1)
819	chr1:180363723-180364724	2.86328e-05	1.25682	0.000492152	Itpkb	33238	Exon (ENSMUST00000193199.1/ENSMUST00000193199.1, exon 1 of 1)
820	chr1:180370676-180371677	0.00307384	1.60137	0.0174674	Itpkb	40191	Intron (ENSMUST00000070181.6/320404, intron 2 of 7)
821	chr1:180389933-180390934	1.34499e-05	1.31513	0.00027603	Itpkb	59448	Intron (ENSMUST00000070181.6/320404, intron 2 of 7)
822	chr1:180911669-180912670	1.26614e-07	2.03307	8.76468e-06	Pycr2	5754	Distal Intergenic
823	chr1:180916238-180917239	1.84021e-05	2.37716	0.00035054	Pycr2	10323	Distal Intergenic
824	chr1:181108681-181109682	0.0106789	1.5617	0.0442229	Nvl	-3535	Exon (ENSMUST00000027797.8/67459, exon 16 of 23)
825	chr1:181866192-181867193	1.08694e-05	2.06269	0.000235611	Lbr	-23146	Distal Intergenic
826	chr1:182162643-182163644	4.54184e-05	1.00203	0.000701507	Vmn1r1	-4545	Intron (ENSMUST00000227586.1/ENSMUST00000227586.1, intron 1 of 2)
827	chr1:182190916-182191917	0.00321019	2.30101	0.018065	Vmn1r1	-32818	Distal Intergenic
828	chr1:182210057-182211058	0.00688275	1.14446	0.0319734	Vmn1r1	-51959	Distal Intergenic
829	chr1:182339885-182340886	0.0124775	1.20325	0.0496008	Fbxo28	685	Promoter (<=1kb)
830	chr1:182346199-182347200	0.012541	1.50768	0.0497746	Fbxo28	-4570	Distal Intergenic
831	chr1:182357817-182358818	1.30873e-07	3.11558	8.9682e-06	Fbxo28	-16188	Distal Intergenic
832	chr1:182363434-182364435	6.7722e-06	2.30551	0.000164833	Fbxo28	-21805	Distal Intergenic
833	chr1:182362399-182363400	6.26906e-05	3.86737	0.000900457	Fbxo28	-20770	Distal Intergenic
834	chr1:182369095-182370096	0.00648683	2.29921	0.0305728	Fbxo28	-27466	Distal Intergenic
835	chr1:182432167-182433168	0.000574137	2.30034	0.0048913	Trp53bp2	-8908	Intron (ENSMUST00000117245.1/209456, intron 3 of 17)
836	chr1:182506359-182507360	0.000432679	3.40484	0.00392869	Capn2	10164	Intron (ENSMUST00000068505.9/12334, intron 2 of 20)
837	chr1:182519744-182520745	1.2201e-05	1.38272	0.000256638	Capn2	-2136	Promoter (2-3kb)
838	chr1:182520793-182521794	0.00452116	1.31791	0.0233667	Capn2	-3185	Distal Intergenic
839	chr1:183112113-183113114	0.000996983	3.19956	0.00747997	Disp1	34347	Intron (ENSMUST00000171366.6/68897, intron 2 of 7)
840	chr1:183134235-183135236	0.000712349	3.22946	0.00577149	Disp1	12225	Intron (ENSMUST00000171366.6/68897, intron 2 of 7)
841	chr1:183147329-183148330	0.000844611	2.57669	0.00658057	Disp1	0	Promoter (<=1kb)
842	chr1:183154793-183155794	0.000230225	3.01498	0.00241572	Disp1	-7262	Intron (ENSMUST00000003035.11/68897, intron 3 of 9)
843	chr1:183179984-183180985	6.5316e-05	2.68807	0.000928156	Disp1	-32453	Intron (ENSMUST00000003035.11/68897, intron 2 of 9)
844	chr1:183237615-183238616	0.00472562	1.76381	0.0241401	Disp1	-16093	Distal Intergenic
845	chr1:183265855-183266856	1.58266e-07	1.86247	1.02938e-05	Brox	19326	Distal Intergenic
846	chr1:183784268-183785269	0.00130632	2.56063	0.00918405	Gm34068	35291	Intron (ENSMUST00000193310.1/102637191, intron 2 of 2)
847	chr1:183853644-183854645	0.00817765	1.49883	0.0363057	Gm34068	104667	Distal Intergenic
848	chr1:183891017-183892018	0.00177438	2.12108	0.0115558	Dusp10	-121284	Distal Intergenic
849	chr1:183956083-183957084	0.0061056	1.55255	0.0291785	Dusp10	-56218	Distal Intergenic
850	chr1:183962154-183963155	0.00736522	1.45111	0.0336127	Dusp10	-50147	Distal Intergenic
851	chr1:183987394-183988395	9.67387e-07	2.23984	3.84133e-05	Dusp10	-24907	Distal Intergenic
852	chr1:183989362-183990363	0.00122984	1.2356	0.00876418	Dusp10	-22939	Distal Intergenic
853	chr1:184005319-184006320	3.50044e-07	2.14035	1.84177e-05	Dusp10	-6982	Distal Intergenic
854	chr1:184013756-184014757	0.000130506	1.79067	0.00156123	Dusp10	454	Promoter (<=1kb)
855	chr1:184016130-184017131	4.14959e-08	3.15513	4.0792e-06	Dusp10	2828	Promoter (2-3kb)
856	chr1:184019078-184020079	0.000169168	2.80254	0.00190827	Dusp10	5776	Intron (ENSMUST00000139839.1/63953, intron 2 of 2)
857	chr1:184024365-184025366	2.29391e-07	2.77052	1.35796e-05	1700056E22Rik	8632	Intron (ENSMUST00000139839.1/63953, intron 2 of 2)
858	chr1:184042446-184043447	7.15623e-06	2.20115	0.000171849	Dusp10	8065	Intron (ENSMUST00000048655.7/63953, intron 2 of 3)
859	chr1:184064003-184065004	0.000687682	1.34685	0.00562135	Dusp10	29622	Intron (ENSMUST00000048655.7/63953, intron 2 of 3)
860	chr1:184101174-184102175	7.41822e-08	3.95291	6.04636e-06	Dusp10	66793	Distal Intergenic
861	chr1:184117690-184118691	6.18899e-07	3.83523	2.77303e-05	Dusp10	83309	Distal Intergenic
862	chr1:184139579-184140580	0.00572464	3.67249	0.0278128	Dusp10	105198	Distal Intergenic
863	chr1:187308217-187309218	4.7379e-05	1.93109	0.000725892	Gpatch2	82037	Intron (ENSMUST00000160481.7/67769, intron 6 of 10)
864	chr1:188412896-188413897	0.00535676	2.01752	0.0264785	Ush2a	-123910	Intron (ENSMUST00000124358.1/22283, intron 13 of 19)
865	chr1:188745454-188746455	0.000377215	1.81667	0.00354262	Ush2a	-207289	Intron (ENSMUST00000060479.13/22283, intron 43 of 70)
866	chr1:189921892-189922893	0.000102835	2.04361	0.00130279	Smyd2	0	Promoter (<=1kb)
867	chr1:191102520-191103521	0.00427153	2.82772	0.0224013	Batf3	2043	Promoter (2-3kb)
868	chr1:191257572-191258573	2.37093e-05	2.15538	0.000426639	D730003I15Rik	33118	Distal Intergenic
869	chr1:191258880-191259881	3.7346e-05	1.97906	0.000605196	D730003I15Rik	34426	Distal Intergenic
870	chr1:191368838-191369839	0.000300346	1.75	0.00296674	Ppp2r5a	-113	Promoter (<=1kb)
871	chr1:191404362-191405363	0.00205157	1.99411	0.0128699	Ppp2r5a	-5063	Distal Intergenic
872	chr1:191419279-191420280	9.08687e-06	2.41065	0.000205625	Ppp2r5a	-19980	Distal Intergenic
873	chr1:191420746-191421747	1.48697e-06	1.59275	5.26805e-05	Ppp2r5a	-21447	Distal Intergenic
874	chr1:191421869-191422870	2.06886e-05	2.59167	0.000384071	Ppp2r5a	-22570	Distal Intergenic
875	chr1:191425586-191426587	0.000107489	1.79362	0.00134748	Ppp2r5a	-26287	Distal Intergenic
876	chr1:191519444-191520445	8.45586e-05	2.45333	0.00112651	Gm32200	-54396	Distal Intergenic
877	chr1:191593956-191594957	0.00772768	1.0693	0.034803	Ints7	18180	3' UTR
878	chr1:191954855-191955856	0.000572423	1.99678	0.00488184	Rd3	-21514	Distal Intergenic
879	chr1:191956020-191957021	1.40315e-07	2.20052	9.42326e-06	Rd3	-20349	Distal Intergenic
880	chr1:192062394-192063395	0.0101035	1.26661	0.0424498	Traf5	-3232	Exon (ENSMUST00000085573.11/22033, exon 4 of 12)
881	chr1:192107035-192108036	0.00850373	1.24805	0.0373849	Rcor3	8310	Exon (ENSMUST00000193664.1/ENSMUST00000193664.1, exon 1 of 1)
882	chr1:192105629-192106630	0.000186012	1.63991	0.00205064	Rcor3	9716	Exon (ENSMUST00000193664.1/ENSMUST00000193664.1, exon 1 of 1)
883	chr1:192606586-192607587	0.00143811	1.78776	0.0098836	Hhat	80119	Intron (ENSMUST00000128619.7/226861, intron 9 of 11)
884	chr1:193131876-193132877	0.0031215	1.23485	0.0176651	Utp25	-1604	Promoter (1-2kb)
885	chr1:193144798-193145799	0.0108998	2.12811	0.044898	Irf6	-7312	Distal Intergenic
886	chr1:193146221-193147222	0.000659159	1.65782	0.0054454	Irf6	-5889	Distal Intergenic
887	chr1:193152565-193153566	0.0060215	1.06197	0.0288706	Irf6	0	Promoter (<=1kb)
888	chr1:193158855-193159856	0.000233913	1.19538	0.00244357	Irf6	2186	Promoter (2-3kb)
889	chr1:193191501-193192502	0.00172056	1.06308	0.0112937	Traf3ip3	1798	Promoter (1-2kb)
890	chr1:193263583-193264584	2.05521e-07	1.97955	1.26123e-05	Hsd11b1	0	Promoter (<=1kb)
891	chr1:193262452-193263453	0.00110158	1.03324	0.00806465	Hsd11b1	622	Promoter (<=1kb)
892	chr1:193272940-193273941	0.000374805	2.22774	0.00352485	G0s2	0	Promoter (<=1kb)
893	chr1:193279195-193280196	0.000215185	2.05418	0.00229262	G0s2	-5978	Intron (ENSMUST00000194677.5/16780, intron 2 of 26)
894	chr1:193285425-193286426	0.00134825	2.23524	0.00940307	G0s2	-12208	Intron (ENSMUST00000194677.5/16780, intron 4 of 26)
895	chr1:193302350-193303351	0.00013879	3.60993	0.00163817	Lamb3	107	Promoter (<=1kb)
896	chr1:193322952-193323953	0.000503562	2.1494	0.00441954	Lamb3	2257	Promoter (2-3kb)
897	chr1:193329870-193330871	0.000579213	2.30781	0.00492383	Lamb3	9175	Exon (ENSMUST00000194677.5/16780, exon 15 of 27)
898	chr1:193338051-193339052	1.37131e-05	1.49204	0.000280009	Lamb3	17356	Exon (ENSMUST00000194677.5/16780, exon 23 of 27)
899	chr1:193344633-193345634	0.000345689	1.61785	0.00330789	Camk1g	14144	Distal Intergenic
900	chr1:193349346-193350347	1.99215e-05	2.35682	0.000372992	Camk1g	9431	Exon (ENSMUST00000169907.7/215303, exon 9 of 12)
901	chr1:193408169-193409170	0.00148822	3.76608	0.0101352	Camk1g	-37871	Distal Intergenic
902	chr1:193421113-193422114	4.19636e-07	3.34546	2.09771e-05	Camk1g	-50815	Distal Intergenic
903	chr1:193439894-193440895	0.00329379	3.94262	0.0184191	Mir205	66635	Distal Intergenic
904	chr1:193444011-193445012	5.14906e-05	2.41494	0.000774283	Mir205	62518	Distal Intergenic
905	chr1:193446742-193447743	0.00021983	3.19864	0.00233039	Mir205	59787	Distal Intergenic
906	chr1:193449216-193450217	0.000670499	2.17428	0.00551615	Mir205	57313	Distal Intergenic
907	chr10:3333658-3334659	0.00930659	3.44913	0.0399475	Ppp1r14c	-31398	Distal Intergenic
908	chr10:3510104-3511105	0.00539488	2.98119	0.0266162	Iyd	-29135	Distal Intergenic
909	chr10:3516035-3517036	0.00134674	3.40216	0.00939512	Iyd	-23204	Distal Intergenic
910	chr10:4079580-4080581	1.66467e-05	1.47705	0.00032403	Mthfd1l	47300	Intron (ENSMUST00000117291.7/270685, intron 20 of 27)
911	chr10:4088960-4089961	3.8254e-06	3.39205	0.000106264	Mthfd1l	56680	Exon (ENSMUST00000117291.7/270685, exon 23 of 28)
912	chr10:4098430-4099431	0.00400489	2.12849	0.0213511	Mthfd1l	66150	Intron (ENSMUST00000117291.7/270685, intron 24 of 27)
913	chr10:4355618-4356619	0.000219171	2.50072	0.00232549	Akap12	7850	Exon (ENSMUST00000045730.6/83397, exon 3 of 4)
914	chr10:4357161-4358162	4.53575e-07	3.2344	2.22345e-05	Akap12	9393	3' UTR
915	chr10:4500108-4501109	0.00284334	2.46323	0.016475	Ccdc170	-8763	Intron (ENSMUST00000138112.7/100504234, intron 1 of 10)
916	chr10:4900104-4901105	0.00247582	1.73086	0.014836	Esr1	-21865	Intron (ENSMUST00000105590.7/13982, intron 6 of 9)
917	chr10:4977088-4978089	0.0051446	1.66089	0.0256879	Esr1	40562	Intron (ENSMUST00000105590.7/13982, intron 8 of 9)
918	chr10:5163475-5164476	1.292e-06	2.58569	4.73899e-05	Syne1	-20947	Intron (ENSMUST00000215295.1/64009, intron 97 of 145)
919	chr10:5196960-5197961	4.9573e-05	2.40743	0.000752394	Syne1	-2253	Promoter (2-3kb)
920	chr10:5340872-5341873	0.00474451	3.04238	0.0242062	Syne1	26613	Intron (ENSMUST00000215295.1/64009, intron 31 of 145)
921	chr10:5384018-5385019	4.95105e-07	3.63319	2.36513e-05	Syne1	-15532	Intron (ENSMUST00000215295.1/64009, intron 13 of 145)
922	chr10:5447998-5448999	1.06286e-08	3.50534	1.6442e-06	Syne1	-79512	Intron (ENSMUST00000215295.1/64009, intron 3 of 145)
923	chr10:5476070-5477071	0.00361893	2.49742	0.019785	Syne1	73607	Intron (ENSMUST00000215295.1/64009, intron 2 of 145)
924	chr10:5479784-5480785	0.000291203	1.89459	0.00289837	Syne1	69893	Intron (ENSMUST00000215295.1/64009, intron 2 of 145)
925	chr10:5492806-5493807	0.00958921	2.53417	0.040866	Syne1	56871	Intron (ENSMUST00000215295.1/64009, intron 2 of 145)
926	chr10:6885173-6886174	0.0003093	1.40876	0.00303799	Ipcef1	93537	3' UTR
927	chr10:6895274-6896275	0.00541625	3.08577	0.0266879	Ipcef1	83436	Intron (ENSMUST00000147171.7/18390, intron 4 of 5)
928	chr10:6927504-6928505	2.29226e-05	3.14287	0.000416506	Ipcef1	51206	Intron (ENSMUST00000147171.7/18390, intron 4 of 5)
929	chr10:6954178-6955179	0.000364924	3.42795	0.00345179	Ipcef1	24532	Exon (ENSMUST00000105617.7/320495, exon 4 of 9)
930	chr10:6956011-6957012	0.000139683	2.17222	0.00164589	Ipcef1	22699	Exon (ENSMUST00000105617.7/320495, exon 3 of 9)
931	chr10:6971390-6972391	1.01585e-05	2.61008	0.000223845	Ipcef1	7320	3' UTR
932	chr10:6973481-6974482	0.00250258	1.58486	0.0149644	Ipcef1	5229	Intron (ENSMUST00000147171.7/18390, intron 5 of 5)
933	chr10:6979942-6980943	1.20385e-05	1.11161	0.000253922	Ipcef1	0	Promoter (<=1kb)
934	chr10:6988247-6989248	3.47915e-05	1.51505	0.000573437	Ipcef1	-7713	Intron (ENSMUST00000105615.8/18390, intron 4 of 5)
935	chr10:6996688-6997689	0.000658105	1.48734	0.00543912	Ipcef1	2755	Promoter (2-3kb)
936	chr10:7001836-7002837	1.55929e-05	2.26592	0.000307692	Ipcef1	-1392	Promoter (1-2kb)
937	chr10:7004784-7005785	0.0083009	3.31144	0.036743	Ipcef1	-4340	Intron (ENSMUST00000105615.8/18390, intron 4 of 5)
938	chr10:7035307-7036308	0.00147037	2.29807	0.0100465	Ipcef1	-12122	Intron (ENSMUST00000105615.8/18390, intron 5 of 5)
939	chr10:7630609-7631610	6.38629e-05	3.40136	0.000913031	Pcmt1	17545	3' UTR
940	chr10:7825819-7826820	0.00108378	1.49598	0.00797086	Zc3h12d	-5650	Distal Intergenic
941	chr10:7992359-7993360	0.00655029	2.57421	0.0308056	Tab2	-36129	Distal Intergenic
942	chr10:7995308-7996309	0.00453467	2.85956	0.0234215	Tab2	-39078	Distal Intergenic
943	chr10:8055017-8056018	0.000205628	1.98522	0.00221306	Tab2	-98787	Distal Intergenic
944	chr10:8129751-8130752	0.00406099	2.69236	0.0215665	Ust	171490	Distal Intergenic
945	chr10:8176004-8177005	1.01054e-06	3.37103	3.96208e-05	Ust	125237	Exon (ENSMUST00000219578.1/ENSMUST00000219578.1, exon 1 of 3)
946	chr10:8184416-8185417	0.0045813	1.76747	0.0235925	Ust	116825	Intron (ENSMUST00000219578.1/ENSMUST00000219578.1, intron 1 of 2)
947	chr10:8197385-8198386	3.61022e-05	2.967	0.000589627	Ust	103856	Distal Intergenic
948	chr10:8213714-8214715	5.15117e-07	1.59315	2.43462e-05	Ust	87527	Intron (ENSMUST00000219116.1/338362, intron 6 of 6)
949	chr10:8369819-8370820	0.00224967	2.38047	0.0138022	Ust	-67577	Intron (ENSMUST00000061601.8/338362, intron 2 of 7)
950	chr10:8505354-8506355	1.55523e-07	2.47279	1.01511e-05	Ust	12470	Intron (ENSMUST00000061601.8/338362, intron 1 of 7)
951	chr10:8518393-8519394	0.000483917	1.43544	0.00428565	Ust	0	Promoter (<=1kb)
952	chr10:8516570-8517571	6.36781e-05	2.07789	0.000911499	Ust	1254	Promoter (1-2kb)
953	chr10:8531340-8532341	0.00187097	2.34982	0.0120168	Ust	-12515	Distal Intergenic
954	chr10:10069843-10070844	0.0017123	4.0381	0.0112595	Stxbp5	-168764	Intron (ENSMUST00000186088.1/ENSMUST00000186088.1, intron 1 of 1)
955	chr10:10176732-10177733	0.000204423	2.3628	0.00220303	Adgb	234011	Intron (ENSMUST00000219328.1/ENSMUST00000219328.1, intron 5 of 5)
956	chr10:10184050-10185051	5.78876e-08	2.63293	5.10751e-06	Adgb	226693	Exon (ENSMUST00000208997.1/ENSMUST00000208997.1, exon 1 of 2)
957	chr10:10186488-10187489	1.64418e-08	3.16478	2.19401e-06	Adgb	224255	Intron (ENSMUST00000219328.1/ENSMUST00000219328.1, intron 5 of 5)
958	chr10:10185463-10186464	5.68155e-06	2.57818	0.000144495	Adgb	225280	Intron (ENSMUST00000219328.1/ENSMUST00000219328.1, intron 5 of 5)
959	chr10:10307072-10308073	0.0119235	2.73985	0.0479967	Adgb	103671	Distal Intergenic
960	chr10:12493306-12494307	0.00178267	2.61574	0.011594	Utrn	54572	Intron (ENSMUST00000076817.4/22288, intron 53 of 73)
961	chr10:12593929-12594930	0.00809195	2.08819	0.0360193	Utrn	19901	Intron (ENSMUST00000076817.4/22288, intron 50 of 73)
962	chr10:12607009-12608010	0.002233	2.16719	0.0137241	Utrn	6821	Intron (ENSMUST00000076817.4/22288, intron 50 of 73)
963	chr10:12614086-12615087	0.00588432	2.30048	0.0283814	Utrn	0	Promoter (<=1kb)
964	chr10:12805496-12806497	3.53587e-05	2.57423	0.00058064	Utrn	7077	Intron (ENSMUST00000076817.4/22288, intron 1 of 73)
965	chr10:12813176-12814177	8.03411e-07	1.15464	3.36067e-05	Utrn	0	Promoter (<=1kb)
966	chr10:12841238-12842239	0.000275504	1.30469	0.00277847	Utrn	-14300	Intron (ENSMUST00000076817.4/22288, intron 1 of 73)
967	chr10:12842283-12843284	0.000197902	2.09003	0.00215142	Utrn	-15345	Intron (ENSMUST00000076817.4/22288, intron 1 of 73)
968	chr10:12888040-12889041	0.000141405	1.76603	0.0016608	Utrn	-18675	Distal Intergenic
969	chr10:13059645-13060646	0.00467013	3.37625	0.0239297	Plagl1	0	Promoter (<=1kb)
970	chr10:13445065-13446066	0.00947814	1.26542	0.0405059	Phactr2	28346	Intron (ENSMUST00000105545.11/215789, intron 1 of 12)
971	chr10:13450371-13451372	0.00927272	1.44689	0.0398552	Phactr2	23040	Intron (ENSMUST00000105545.11/215789, intron 1 of 12)
972	chr10:13452408-13453409	3.34829e-08	2.95151	3.53929e-06	Phactr2	21003	Intron (ENSMUST00000105545.11/215789, intron 1 of 12)
973	chr10:13473964-13474965	0.00105568	1.02148	0.00781315	Phactr2	0	Promoter (<=1kb)
974	chr10:13564348-13565349	0.00080311	1.66828	0.00632938	Pex3	-11206	Distal Intergenic
975	chr10:13882217-13883218	0.0115893	1.62091	0.0469926	Gm32172	10937	Exon (ENSMUST00000218512.1/ENSMUST00000218512.1, exon 1 of 3)
976	chr10:13998549-13999550	0.000322496	1.24916	0.00313688	Hivep2	31525	Intron (ENSMUST00000187083.6/15273, intron 1 of 12)
977	chr10:14013817-14014818	0.000344389	1.73394	0.00329861	Hivep2	46793	Intron (ENSMUST00000187083.6/15273, intron 2 of 12)
978	chr10:14057579-14058580	6.19433e-06	1.55891	0.000154119	Hivep2	90555	Intron (ENSMUST00000187083.6/15273, intron 2 of 12)
979	chr10:14115529-14116530	0.0121128	1.12734	0.0485365	Hivep2	148505	Intron (ENSMUST00000187083.6/15273, intron 4 of 12)
980	chr10:14314349-14315350	1.00288e-05	3.12881	0.000221676	Adgrg6	229645	Exon (ENSMUST00000193951.1/ENSMUST00000193951.1, exon 1 of 1)
981	chr10:14328558-14329559	3.25251e-05	2.5773	0.000543646	Adgrg6	215436	Intron (ENSMUST00000218527.1/ENSMUST00000218527.1, intron 1 of 1)
982	chr10:17511797-17512798	0.00767912	1.8646	0.034645	Cited2	-210420	Exon (ENSMUST00000219355.1/ENSMUST00000219355.1, exon 2 of 2)
983	chr10:17728414-17729415	0.0064303	1.40592	0.0303631	Cited2	5172	Distal Intergenic
984	chr10:17939056-17940057	0.004802	1.89998	0.0244223	Heca	8010	Intron (ENSMUST00000037879.7/380629, intron 1 of 3)
985	chr10:17965790-17966791	0.00152149	1.393	0.0103064	Heca	-17723	Distal Intergenic
986	chr10:17987701-17988702	6.65768e-08	2.61036	5.6171e-06	Abracl	24653	Distal Intergenic
987	chr10:17988743-17989744	0.00140779	1.03413	0.00972801	Abracl	23611	Distal Intergenic
988	chr10:18138575-18139576	0.0068933	1.46752	0.0320086	Ect2l	0	Promoter (<=1kb)
989	chr10:18141979-18142980	2.44862e-06	5.88949	7.65651e-05	Ect2l	-2865	Promoter (2-3kb)
990	chr10:18192851-18193852	1.95146e-07	3.52517	1.21318e-05	Ect2l	7501	Intron (ENSMUST00000207827.1/100045792, intron 2 of 19)
991	chr10:18196979-18197980	0.00198448	1.03602	0.0125526	Ect2l	3373	Intron (ENSMUST00000207827.1/100045792, intron 2 of 19)
992	chr10:18422316-18423317	0.000931448	2.19302	0.00710668	Nhsl1	14641	Intron (ENSMUST00000207038.1/215819, intron 1 of 6)
993	chr10:18470359-18471360	0.00857045	2.60072	0.0376063	Nhsl1	378	Promoter (<=1kb)
994	chr10:18526883-18527884	2.74263e-05	2.37063	0.000476359	Hebp2	18003	Exon (ENSMUST00000207038.1/215819, exon 5 of 7)
995	chr10:18624990-18625991	0.0102059	3.56381	0.0427826	Hebp2	-78914	Exon (ENSMUST00000215836.1/215821, exon 19 of 34)
996	chr10:18930903-18931904	0.00535137	1.0398	0.02646	Tnfaip3	76941	Distal Intergenic
997	chr10:18941556-18942557	0.00153927	1.26718	0.0103919	Tnfaip3	66288	Distal Intergenic
998	chr10:18961044-18962045	0.000216688	1.38382	0.00230597	Tnfaip3	46800	Distal Intergenic
999	chr10:19062158-19063159	1.55453e-09	1.29232	4.51954e-07	Tnfaip3	-46501	Distal Intergenic
1000	chr10:19104263-19105264	1.9824e-09	1.81661	5.23657e-07	Gm20139	-36487	Distal Intergenic
1001	chr10:19111541-19112542	0.000325715	2.30544	0.00316148	Gm20139	-29209	Distal Intergenic
1002	chr10:19116632-19117633	0.00319039	1.00663	0.0179763	Gm20139	-24118	Distal Intergenic
1003	chr10:19121915-19122916	0.000145937	1.97976	0.00170299	Gm20139	-18835	Distal Intergenic
1004	chr10:19127030-19128031	6.01653e-05	3.35124	0.000870769	Gm20139	-13720	Distal Intergenic
1005	chr10:19138943-19139944	5.7193e-05	1.96495	0.000836184	Gm20139	-1807	Promoter (1-2kb)
1006	chr10:19167379-19168380	4.24737e-05	1.63423	0.000666144	Gm20139	141	Promoter (<=1kb)
1007	chr10:19170262-19171263	1.2398e-06	2.45455	4.60304e-05	Gm20139	3024	Intron (ENSMUST00000216041.1/100504265, intron 2 of 3)
1008	chr10:19171459-19172460	0.000122362	1.7737	0.00148605	Gm20139	4221	Intron (ENSMUST00000216041.1/100504265, intron 2 of 3)
1009	chr10:19185614-19186615	4.92713e-07	1.25692	2.35628e-05	Gm20139	18376	Intron (ENSMUST00000216041.1/100504265, intron 2 of 3)
1010	chr10:19184584-19185585	1.53291e-08	2.66456	2.09976e-06	Gm20139	17346	Intron (ENSMUST00000216041.1/100504265, intron 2 of 3)
1011	chr10:19186786-19187787	1.51691e-06	2.31177	5.33897e-05	Gm20139	19548	Intron (ENSMUST00000216041.1/100504265, intron 2 of 3)
1012	chr10:19188114-19189115	4.98018e-07	2.40386	2.37641e-05	Gm20139	20876	Intron (ENSMUST00000216041.1/100504265, intron 2 of 3)
1013	chr10:19191986-19192987	2.79867e-06	2.98498	8.46026e-05	Gm20139	24748	Intron (ENSMUST00000216041.1/100504265, intron 3 of 3)
1014	chr10:19195395-19196396	9.8446e-05	2.47039	0.00126085	Gm20139	28157	Intron (ENSMUST00000216041.1/100504265, intron 3 of 3)
1015	chr10:19209450-19210451	0.00266663	3.03494	0.0156854	Gm20139	42212	Distal Intergenic
1016	chr10:19241343-19242344	5.38803e-08	3.48698	4.86812e-06	Gm20139	74105	Distal Intergenic
1017	chr10:19297406-19298407	0.00800074	1.08103	0.0357069	Olig3	-58126	Exon (ENSMUST00000213234.1/ENSMUST00000213234.1, exon 3 of 5)
1018	chr10:19321428-19322429	1.14914e-08	4.04492	1.7365e-06	Olig3	-34104	Intron (ENSMUST00000213234.1/ENSMUST00000213234.1, intron 4 of 4)
1019	chr10:19333144-19334145	3.50612e-09	3.49583	7.75495e-07	Olig3	-22388	Distal Intergenic
1020	chr10:19351392-19352393	1.78109e-05	2.9437	0.000341698	Olig3	-4140	Distal Intergenic
1021	chr10:19352634-19353635	0.000391232	2.38715	0.00364065	Olig3	-2898	Promoter (2-3kb)
1022	chr10:19355946-19356947	1.09275e-05	8.44214	0.000236474	Olig3	0	Promoter (<=1kb)
1023	chr10:19362538-19363539	0.000573082	2.83059	0.00488523	Olig3	6005	Distal Intergenic
1024	chr10:19366737-19367738	0.000118194	4.70054	0.00144604	Olig3	10204	Distal Intergenic
1025	chr10:19391501-19392502	0.000332032	3.886	0.00320953	Olig3	34968	Distal Intergenic
1026	chr10:19494152-19495153	1.98714e-08	2.6387	2.49204e-06	Gm33104	0	Promoter (<=1kb)
1027	chr10:19497863-19498864	1.00922e-07	3.49804	7.49203e-06	Gm33104	3220	Intron (ENSMUST00000214178.1/102635880, intron 2 of 3)
1028	chr10:19504116-19505117	3.13796e-06	1.95749	9.22051e-05	Gm33104	9473	Intron (ENSMUST00000214178.1/102635880, intron 2 of 3)
1029	chr10:19505668-19506669	5.32739e-08	2.32811	4.82843e-06	Gm33104	11025	Exon (ENSMUST00000214178.1/102635880, exon 3 of 4)
1030	chr10:19516437-19517438	0.000568916	1.53598	0.00485803	Gm33104	21794	Distal Intergenic
1031	chr10:19518478-19519479	0.00182263	1.17009	0.0117857	Gm33104	23835	Exon (ENSMUST00000215700.1/ENSMUST00000215700.1, exon 1 of 1)
1032	chr10:19521814-19522815	0.000216447	1.89638	0.00230383	Gm33104	27171	Exon (ENSMUST00000215700.1/ENSMUST00000215700.1, exon 1 of 1)
1033	chr10:19529717-19530718	1.59685e-05	1.4217	0.000313479	Gm33104	35074	Distal Intergenic
1034	chr10:19577705-19578706	1.11093e-11	2.39598	2.17424e-08	Ifngr1	-13243	Distal Intergenic
1035	chr10:19581947-19582948	4.26104e-05	1.75748	0.000667721	Ifngr1	-9001	Distal Intergenic
1036	chr10:19597715-19598716	1.66544e-06	2.51348	5.73519e-05	Ifngr1	5642	Exon (ENSMUST00000110989.2/15979, exon 2 of 2)
1037	chr10:19596621-19597622	2.00874e-05	1.89797	0.00037561	Ifngr1	4548	Exon (ENSMUST00000020188.12/15979, exon 2 of 7)
1038	chr10:19619425-19620426	0.000231348	2.70402	0.00242423	Il22ra2	-1572	Promoter (1-2kb)
1039	chr10:19641900-19642901	0.00560087	1.48665	0.0273451	Il22ra2	19902	Distal Intergenic
1040	chr10:19718296-19719297	0.000180908	2.64178	0.00200739	Il20ra	5662	Exon (ENSMUST00000213761.1/ENSMUST00000213761.1, exon 1 of 3)
1041	chr10:19747314-19748315	0.00022218	2.30191	0.00235028	Il20ra	34680	Intron (ENSMUST00000020185.4/237313, intron 2 of 6)
1042	chr10:19885997-19886998	0.0043332	1.97435	0.0226469	Pex7	-16323	Intron (ENSMUST00000020182.15/18634, intron 7 of 9)
1043	chr10:19901859-19902860	0.00453412	1.704	0.0234201	Pex7	4787	Intron (ENSMUST00000020182.15/18634, intron 3 of 9)
1044	chr10:19961350-19962351	0.00435675	1.19878	0.0227421	Map3k5	10295	Intron (ENSMUST00000095806.9/26408, intron 1 of 29)
1045	chr10:20005175-20006176	0.00301615	1.12284	0.0172127	Map3k5	54120	Intron (ENSMUST00000095806.9/26408, intron 2 of 29)
1046	chr10:20219207-20220208	6.45926e-05	1.91318	0.000921461	Map7	-9587	Intron (ENSMUST00000020173.15/17761, intron 1 of 17)
1047	chr10:20257477-20258478	1.35708e-05	2.25064	0.000277718	Map7	-3287	Exon (ENSMUST00000214823.1/17761, exon 7 of 7)
1048	chr10:20262607-20263608	0.00115746	2.42972	0.00836826	Map7	842	Promoter (<=1kb)
1049	chr10:21200148-21201149	0.0013312	1.75833	0.00931516	Gm33619	13201	Intron (ENSMUST00000217285.1/ENSMUST00000217285.1, intron 2 of 2)
1050	chr10:21204337-21205338	2.92619e-06	2.82241	8.73334e-05	Gm33619	17390	Intron (ENSMUST00000217285.1/ENSMUST00000217285.1, intron 2 of 2)
1051	chr10:21223126-21224127	1.45737e-07	2.22694	9.65497e-06	Gm33619	36179	Intron (ENSMUST00000217285.1/ENSMUST00000217285.1, intron 2 of 2)
1052	chr10:21225884-21226885	0.00541828	1.45344	0.0266969	Gm33619	38937	Intron (ENSMUST00000217285.1/ENSMUST00000217285.1, intron 2 of 2)
1053	chr10:21234897-21235898	8.58505e-09	3.1416	1.41808e-06	Gm33619	47950	Intron (ENSMUST00000217285.1/ENSMUST00000217285.1, intron 2 of 2)
1054	chr10:21244763-21245764	0.00617737	2.00432	0.0294375	Hbs1l	-50215	Intron (ENSMUST00000217285.1/ENSMUST00000217285.1, intron 2 of 2)
1055	chr10:21248234-21249235	6.95234e-07	3.3829	3.02472e-05	Hbs1l	-46744	Intron (ENSMUST00000217285.1/ENSMUST00000217285.1, intron 1 of 2)
1056	chr10:21251862-21252863	3.61017e-09	2.34658	7.86497e-07	Hbs1l	-43116	Exon (ENSMUST00000217285.1/ENSMUST00000217285.1, exon 1 of 3)
1057	chr10:21254433-21255434	8.15299e-05	2.34693	0.00109592	Hbs1l	-40545	Distal Intergenic
1058	chr10:21286955-21287956	0.00069683	2.24263	0.00568031	Hbs1l	-8023	Distal Intergenic
1059	chr10:21418836-21419837	2.04526e-05	3.11643	0.000380675	Aldh8a1	41489	Exon (ENSMUST00000188024.1/ENSMUST00000188024.1, exon 1 of 4)
1060	chr10:21465037-21466038	0.00439387	1.04371	0.0228836	Aldh8a1	87690	Distal Intergenic
1061	chr10:21469820-21470821	0.00927519	2.11722	0.0398618	Aldh8a1	92473	Distal Intergenic
1062	chr10:21479104-21480105	8.29601e-05	2.71007	0.00111001	Aldh8a1	101757	Distal Intergenic
1063	chr10:21504134-21505135	0.000846033	2.93811	0.00658648	1700020N01Rik	-88010	Distal Intergenic
1064	chr10:21552678-21553679	0.000790364	2.70826	0.00625526	1700020N01Rik	-39466	Distal Intergenic
1065	chr10:21659175-21660176	0.000319963	3.83527	0.00311877	Gm5420	-26235	Distal Intergenic
1066	chr10:21689317-21690318	0.00101035	2.13947	0.00755387	Gm5420	-527	Promoter (<=1kb)
1067	chr10:21778789-21779790	5.96365e-05	2.43964	0.000864763	Gm5420	87944	Distal Intergenic
1068	chr10:21867853-21868854	0.00343246	1.57669	0.0190004	Sgk1	-13330	Distal Intergenic
1069	chr10:21870145-21871146	0.00325919	1.30926	0.0182683	Sgk1	-11038	Distal Intergenic
1070	chr10:21881758-21882759	0.00816631	1.14107	0.0362679	Sgk1	0	Promoter (<=1kb)
1071	chr10:21908389-21909390	1.5809e-07	2.01573	1.02875e-05	Sgk1	-19080	Intron (ENSMUST00000120509.7/20393, intron 1 of 13)
1072	chr10:21911238-21912239	9.35667e-06	1.95141	0.00021001	Sgk1	-16231	Intron (ENSMUST00000120509.7/20393, intron 1 of 13)
1073	chr10:21959144-21960145	0.00406873	2.31384	0.0215934	Sgk1	-18527	Intron (ENSMUST00000120509.7/20393, intron 2 of 13)
1074	chr10:21966786-21967787	0.0114098	2.2457	0.0464633	Sgk1	-10885	Intron (ENSMUST00000120509.7/20393, intron 2 of 13)
1075	chr10:21976012-21977013	0.000371791	1.0341	0.00350242	Sgk1	-1659	Promoter (1-2kb)
1076	chr10:21982096-21983097	8.8866e-05	1.56521	0.00116929	Sgk1	3424	Intron (ENSMUST00000120509.7/20393, intron 3 of 13)
1077	chr10:22298982-22299983	1.54945e-06	1.02326	5.42884e-05	C920009B18Rik	-6719	Intron (ENSMUST00000178026.1/19370, intron 5 of 5)
1078	chr10:22345498-22346499	3.05407e-07	1.76879	1.66736e-05	Raet1d	-14053	Exon (ENSMUST00000181698.1/ENSMUST00000181698.1, exon 1 of 1)
1079	chr10:22413389-22414390	0.0110567	3.17381	0.0453787	Gm10825	10506	Distal Intergenic
1080	chr10:22718193-22719194	0.0009095	1.8264	0.0069713	Mir7663	10238	Intron (ENSMUST00000127698.7/237336, intron 1 of 6)
1081	chr10:24291319-24292320	0.00378492	2.53103	0.020451	Moxd1	67774	Intron (ENSMUST00000095784.2/59012, intron 10 of 11)
1082	chr10:24292339-24293340	3.12438e-05	5.30732	0.000526935	Moxd1	68794	Intron (ENSMUST00000095784.2/59012, intron 10 of 11)
1083	chr10:24298219-24299220	4.47417e-05	2.24218	0.000693798	Moxd1	74674	Intron (ENSMUST00000095784.2/59012, intron 10 of 11)
1084	chr10:24458289-24459290	0.00138903	3.54083	0.00962615	Gm15270	134468	Distal Intergenic
1085	chr10:24534014-24535015	0.00455616	2.88323	0.0235033	Gm15270	58743	Distal Intergenic
1086	chr10:24579582-24580583	0.00337641	2.44996	0.0187698	Gm15270	13175	Exon (ENSMUST00000136908.7/102638890, exon 3 of 4)
1087	chr10:24635211-24636212	0.000351559	1.14539	0.00335163	Enpp1	38046	Distal Intergenic
1088	chr10:24640138-24641139	3.74256e-08	2.37417	3.81856e-06	Enpp1	33119	3' UTR
1089	chr10:24650903-24651904	3.9438e-05	2.47473	0.000630632	Enpp1	22354	3' UTR
1090	chr10:24672623-24673624	0.000316904	3.31571	0.00309456	Enpp1	634	Promoter (<=1kb)
1091	chr10:24770328-24771329	5.48216e-05	3.03817	0.000810502	Enpp3	13676	Distal Intergenic
1092	chr10:24790409-24791410	0.00580593	1.58585	0.0280967	Enpp3	-5404	Intron (ENSMUST00000020169.8/209558, intron 17 of 24)
1093	chr10:24953560-24954561	0.00383596	2.84962	0.0206585	Arg1	-26076	Distal Intergenic
1094	chr10:25386989-25387990	0.000116471	2.11635	0.00143081	Epb41l2	-10669	Intron (ENSMUST00000053748.15/13822, intron 1 of 19)
1095	chr10:26202658-26203659	5.16998e-05	3.73867	0.000776326	Samd3	-26048	Distal Intergenic
1096	chr10:26227857-26228858	0.000306363	3.83401	0.00301442	Samd3	-849	Promoter (<=1kb)
1097	chr10:26229155-26230156	4.67202e-05	2.11745	0.000717842	Samd3	0	Promoter (<=1kb)
1098	chr10:26318441-26319442	0.000577898	1.55902	0.00491426	L3mbtl3	-3827	Exon (ENSMUST00000105519.9/237339, exon 12 of 21)
1099	chr10:26324991-26325992	3.27352e-05	1.10674	0.000546168	L3mbtl3	-10377	Intron (ENSMUST00000105519.9/237339, intron 11 of 20)
1100	chr10:26358510-26359511	0.000292428	2.75088	0.00290631	L3mbtl3	14445	Intron (ENSMUST00000105519.9/237339, intron 1 of 20)
1101	chr10:26493974-26494975	2.95308e-05	2.31838	0.0005047	L3mbtl3	-118003	Exon (ENSMUST00000219589.1/ENSMUST00000219589.1, exon 2 of 3)
1102	chr10:26520567-26521568	6.63354e-08	3.21554	5.6004e-06	L3mbtl3	-144596	Distal Intergenic
1103	chr10:26539891-26540892	0.00749717	2.61812	0.0340536	Gm8709	133720	Distal Intergenic
1104	chr10:26562437-26563438	0.00302429	2.1314	0.0172496	Gm8709	111174	Distal Intergenic
1105	chr10:26584830-26585831	8.14361e-05	3.72662	0.00109518	Gm8709	88781	Distal Intergenic
1106	chr10:26710774-26711775	0.0118185	1.04719	0.0476932	Gm8709	-36162	Intron (ENSMUST00000218733.1/ENSMUST00000218733.1, intron 1 of 1)
1107	chr10:26752238-26753239	0.00613979	1.08047	0.0293029	Arhgap18	-182	Promoter (<=1kb)
1108	chr10:26760418-26761419	0.00131781	1.72497	0.00924471	Arhgap18	6997	Intron (ENSMUST00000176060.7/73910, intron 1 of 4)
1109	chr10:26784639-26785640	0.000744399	1.4447	0.00597458	Arhgap18	12162	Intron (ENSMUST00000176060.7/73910, intron 1 of 4)
1110	chr10:28485269-28486270	0.000209102	1.94797	0.00224081	Ptprk	-73881	Intron (ENSMUST00000166468.1/19272, intron 11 of 31)
1111	chr10:28498865-28499866	2.55586e-05	2.61911	0.000452003	Ptprk	-60285	Intron (ENSMUST00000166468.1/19272, intron 13 of 31)
1112	chr10:28513270-28514271	1.69142e-06	3.16649	5.79529e-05	Ptprk	-45880	Intron (ENSMUST00000166468.1/19272, intron 13 of 31)
1113	chr10:28515804-28516805	2.01498e-05	1.84225	0.00037634	Ptprk	-43346	Intron (ENSMUST00000166468.1/19272, intron 13 of 31)
1114	chr10:28517987-28518988	6.89761e-07	2.34269	3.00801e-05	Ptprk	-41163	Intron (ENSMUST00000166468.1/19272, intron 13 of 31)
1115	chr10:28519568-28520569	1.37887e-05	3.54014	0.000281064	Ptprk	-39582	Intron (ENSMUST00000166468.1/19272, intron 13 of 31)
1116	chr10:28543536-28544537	0.0043099	1.91613	0.0225518	Ptprk	-15614	Intron (ENSMUST00000166468.1/19272, intron 13 of 31)
1117	chr10:28567144-28568145	3.73759e-08	2.40168	3.81651e-06	Ptprk	6993	Intron (ENSMUST00000166468.1/19272, intron 17 of 31)
1118	chr10:28566093-28567094	3.7857e-05	2.84958	0.000611039	Ptprk	5942	Exon (ENSMUST00000166468.1/19272, exon 17 of 32)
1119	chr10:28578746-28579747	1.5476e-05	2.47135	0.000306321	Ptprk	-712	Promoter (<=1kb)
1120	chr10:28593515-28594516	1.05953e-12	2.09379	6.46918e-09	Ptprk	13056	Intron (ENSMUST00000166468.1/19272, intron 31 of 31)
1121	chr10:28596657-28597658	0.00155694	2.62232	0.01048	Ptprk	16198	3' UTR
1122	chr10:28619080-28620081	1.54459e-05	3.02681	0.00030596	Ptprk	38621	Distal Intergenic
1123	chr10:28649374-28650375	0.000180577	3.29923	0.00200476	Themis	-17985	Distal Intergenic
1124	chr10:28661037-28662038	0.000245336	3.01465	0.00253778	Themis	-6322	Distal Intergenic
1125	chr10:28667942-28668943	6.12099e-11	3.54685	5.90041e-08	Themis	0	Promoter (<=1kb)
1126	chr10:28673582-28674583	7.69691e-08	7.7446	6.17454e-06	Themis	4949	Intron (ENSMUST00000060409.12/210757, intron 1 of 4)
1127	chr10:28677271-28678272	0.000701587	2.23541	0.00570976	Themis	8638	Intron (ENSMUST00000060409.12/210757, intron 1 of 4)
1128	chr10:28682161-28683162	0.000746126	3.33768	0.00598511	Themis	13528	Intron (ENSMUST00000060409.12/210757, intron 1 of 4)
1129	chr10:28688058-28689059	0.00279429	1.47551	0.0162571	Themis	19425	Intron (ENSMUST00000060409.12/210757, intron 1 of 4)
1130	chr10:28694749-28695750	7.39235e-06	6.3092	0.000175982	Themis	26116	Intron (ENSMUST00000060409.12/210757, intron 1 of 4)
1131	chr10:28712891-28713892	0.0020193	2.53975	0.0127169	Themis	44258	Intron (ENSMUST00000060409.12/210757, intron 1 of 4)
1132	chr10:28729825-28730826	3.76786e-05	2.4841	0.000609144	Themis	61192	Intron (ENSMUST00000060409.12/210757, intron 2 of 4)
1133	chr10:28765459-28766460	0.0041422	2.18141	0.0218907	Themis	96826	Intron (ENSMUST00000060409.12/210757, intron 3 of 4)
1134	chr10:28767513-28768514	0.00970168	1.29922	0.0412342	Themis	98880	Intron (ENSMUST00000060409.12/210757, intron 3 of 4)
1135	chr10:28843828-28844829	1.07035e-07	2.58746	7.81119e-06	2310057J18Rik	129360	Intron (ENSMUST00000056097.10/210757, intron 4 of 5)
1136	chr10:28855366-28856367	0.00122717	4.3096	0.00874953	2310057J18Rik	117822	Intron (ENSMUST00000056097.10/210757, intron 4 of 5)
1137	chr10:30536592-30537593	0.00611996	1.49823	0.029232	Trmt11	52516	Intron (ENSMUST00000019927.6/73681, intron 12 of 12)
1138	chr10:30538107-30539108	1.02754e-07	3.79959	7.58013e-06	Trmt11	51001	Intron (ENSMUST00000019927.6/73681, intron 12 of 12)
1139	chr10:30655412-30656413	3.99706e-05	1.15236	0.000636783	Ncoa7	0	Promoter (<=1kb)
1140	chr10:32171524-32172525	0.0103811	3.63696	0.0433233	Nkain2	237810	Intron (ENSMUST00000191234.6/432450, intron 3 of 6)
1141	chr10:32280279-32281280	0.00447196	3.14998	0.023194	Nkain2	129055	Intron (ENSMUST00000191234.6/432450, intron 3 of 6)
1142	chr10:32569922-32570923	0.00164787	4.21854	0.0109472	Nkain2	-159587	Intron (ENSMUST00000191234.6/432450, intron 1 of 6)
1143	chr10:34110656-34111657	6.96e-10	3.13471	2.69979e-07	Calhm5	-14137	Distal Intergenic
1144	chr10:34196966-34197967	0.000182204	1.64005	0.00201788	Dse	9110	Intron (ENSMUST00000048010.8/212898, intron 1 of 5)
1145	chr10:34206767-34207768	2.42992e-07	1.38793	1.41067e-05	Dse	0	Promoter (<=1kb)
1146	chr10:34235035-34236036	0.00349086	1.39042	0.0192535	Dse	-27320	Distal Intergenic
1147	chr10:34424531-34425532	0.00230074	1.93696	0.0140349	Nt5dc1	-5979	Distal Intergenic
1148	chr10:35023178-35024179	0.00769938	1.85918	0.0347085	Frk	539646	Intron (ENSMUST00000214886.1/ENSMUST00000214886.1, intron 2 of 3)
1149	chr10:36077544-36078545	0.0126185	2.11688	0.0499908	Hs3st5	-428269	Distal Intergenic
1150	chr10:36157973-36158974	7.52448e-09	3.05105	1.28734e-06	Hs3st5	-347840	Distal Intergenic
1151	chr10:38875560-38876561	0.00556553	1.63087	0.0272197	Rfpl4b	-53781	Distal Intergenic
1152	chr10:38884416-38885417	8.26344e-07	2.7896	3.42773e-05	Rfpl4b	-62637	Distal Intergenic
1153	chr10:39005208-39006209	0.0125299	3.47799	0.0497434	Lama4	39536	Exon (ENSMUST00000159506.1/16775, exon 2 of 2)
1154	chr10:39023454-39024455	3.48981e-06	3.34405	9.98854e-05	Lama4	-29350	Intron (ENSMUST00000019992.5/16775, intron 4 of 37)
1155	chr10:39039280-39040281	0.0123887	1.45279	0.0493467	Lama4	-13524	Intron (ENSMUST00000019992.5/16775, intron 8 of 37)
1156	chr10:39182527-39183528	3.45611e-05	3.11406	0.000570809	Ccn6	-18733	Distal Intergenic
1157	chr10:39230773-39231774	0.000580976	2.97415	0.00493589	Ccn6	-66979	Distal Intergenic
1158	chr10:39241639-39242640	3.57489e-05	2.68813	0.000585305	Ccn6	-77845	Distal Intergenic
1159	chr10:39246692-39247693	0.000751756	3.11919	0.00601941	Ccn6	-82898	Intron (ENSMUST00000213973.1/ENSMUST00000213973.1, intron 1 of 4)
1160	chr10:39292833-39293834	0.00571133	1.41634	0.0277637	Fyn	-75021	Intron (ENSMUST00000215530.1/ENSMUST00000215530.1, intron 3 of 3)
1161	chr10:39343019-39344020	0.0119141	1.5093	0.0479768	Fyn	-24835	Distal Intergenic
1162	chr10:39358174-39359175	0.00598345	2.04555	0.0287394	Fyn	-9680	Distal Intergenic
1163	chr10:39371199-39372200	0.000368497	1.21742	0.00347671	Fyn	1396	Promoter (1-2kb)
1164	chr10:39385954-39386955	0.00928392	1.14399	0.0398846	Fyn	16151	Intron (ENSMUST00000148152.7/14360, intron 1 of 4)
1165	chr10:39448708-39449709	0.00713358	1.33263	0.0328281	Fyn	-5096	Intron (ENSMUST00000148152.7/14360, intron 2 of 4)
1166	chr10:39465214-39466215	0.000127026	2.73387	0.00152878	Fyn	10299	Intron (ENSMUST00000148152.7/14360, intron 3 of 4)
1167	chr10:39469125-39470126	2.25721e-05	3.29616	0.000411003	Fyn	14210	Intron (ENSMUST00000148152.7/14360, intron 3 of 4)
1168	chr10:39471829-39472830	0.000296297	3.01225	0.00293655	Fyn	16914	Intron (ENSMUST00000148152.7/14360, intron 3 of 4)
1169	chr10:39479127-39480128	4.78519e-05	2.31956	0.000731835	Fyn	24212	Intron (ENSMUST00000148152.7/14360, intron 3 of 4)
1170	chr10:39484037-39485038	0.000530902	1.45862	0.00460249	Fyn	-26701	Intron (ENSMUST00000148152.7/14360, intron 3 of 4)
1171	chr10:39486553-39487554	5.24811e-08	2.34328	4.77397e-06	Fyn	-24185	Intron (ENSMUST00000148152.7/14360, intron 3 of 4)
1172	chr10:39487702-39488703	2.38471e-06	2.83819	7.50186e-05	Fyn	-23036	Intron (ENSMUST00000148152.7/14360, intron 3 of 4)
1173	chr10:39514561-39515562	0.00193649	1.68751	0.0123348	Fyn	2822	Promoter (2-3kb)
1174	chr10:39521713-39522714	5.86309e-07	2.05263	2.66388e-05	Fyn	9974	Intron (ENSMUST00000063091.12/14360, intron 5 of 13)
1175	chr10:39539780-39540781	0.00500842	1.69998	0.0251836	Fyn	6510	Intron (ENSMUST00000063091.12/14360, intron 12 of 13)
1176	chr10:39563517-39564518	0.0064856	2.85732	0.0305704	Gm16364	-5455	3' UTR
1177	chr10:39599803-39600804	5.94327e-05	1.35294	0.00086268	Gm16364	-11351	Intron (ENSMUST00000142723.7/100504626, intron 2 of 2)
1178	chr10:39664355-39665356	0.002888	1.76579	0.0166598	Traf3ip2	13800	Intron (ENSMUST00000129191.7/327744, intron 1 of 3)
1179	chr10:39776607-39777608	0.00887604	1.34745	0.0385932	Rev3l	44243	Intron (ENSMUST00000019986.12/19714, intron 1 of 31)
1180	chr10:39792967-39793968	7.46004e-06	2.19026	0.000177144	Rev3l	-31163	Intron (ENSMUST00000019986.12/19714, intron 3 of 31)
1181	chr10:39898797-39899798	0.00266718	1.00173	0.0156879	Mfsd4b4	0	Promoter (<=1kb)
1182	chr10:39908485-39909486	0.00326722	1.88542	0.018303	Mfsd4b4	-9247	Distal Intergenic
1183	chr10:39974711-39975712	0.000105634	3.01677	0.00132978	Mfsd4b5	0	Promoter (<=1kb)
1184	chr10:39990724-39991725	5.00889e-07	2.99634	2.38483e-05	Mfsd4b5	-4078	Distal Intergenic
1185	chr10:40153158-40154159	0.00218184	1.21338	0.0134873	Slc16a10	-10900	Distal Intergenic
1186	chr10:40177247-40178248	2.21532e-06	2.44281	7.06904e-05	Slc16a10	-34989	Distal Intergenic
1187	chr10:40190596-40191597	0.000644653	1.36305	0.0053478	Rpf2	36201	Distal Intergenic
1188	chr10:40380971-40381972	4.86976e-05	2.22318	0.00074222	Cdk19	31445	Intron (ENSMUST00000216736.1/78334, intron 1 of 11)
1189	chr10:40385790-40386791	8.67913e-09	2.28426	1.42814e-06	Cdk19	36264	Intron (ENSMUST00000216736.1/78334, intron 1 of 11)
1190	chr10:40382263-40383264	0.000689826	1.23811	0.00563317	Cdk19	32737	Intron (ENSMUST00000216736.1/78334, intron 1 of 11)
1191	chr10:40384247-40385248	0.0034971	1.28116	0.0192756	Cdk19	34721	Intron (ENSMUST00000216736.1/78334, intron 1 of 11)
1192	chr10:40393064-40394065	0.000389023	1.43232	0.0036261	Cdk19	43538	Intron (ENSMUST00000216736.1/78334, intron 1 of 11)
1193	chr10:40400012-40401013	0.000384194	1.30755	0.00359385	Cdk19	50486	Intron (ENSMUST00000216736.1/78334, intron 2 of 11)
1194	chr10:40419510-40420511	3.46773e-06	1.73572	9.94296e-05	Cdk19	69984	Intron (ENSMUST00000216736.1/78334, intron 2 of 11)
1195	chr10:40804652-40805653	0.000248096	2.79417	0.00255862	Cdc40	40284	Intron (ENSMUST00000058747.3/327747, intron 4 of 4)
1196	chr10:41536342-41537343	0.00189519	1.4526	0.0121352	Ccdc162	15506	Distal Intergenic
1197	chr10:41615157-41616158	0.000557551	1.69445	0.00478288	Ccdc162	-2320	Promoter (2-3kb)
1198	chr10:41619670-41620671	6.88355e-05	1.48733	0.000964017	Ccdc162	-6833	Intron (ENSMUST00000099932.9/75973, intron 1 of 17)
1199	chr10:41634947-41635948	4.12644e-05	3.34588	0.000651928	Ccdc162	-22110	Intron (ENSMUST00000099932.9/75973, intron 1 of 17)
1200	chr10:41638443-41639444	0.000128125	2.06784	0.00153915	Ccdc162	-25606	Intron (ENSMUST00000099932.9/75973, intron 1 of 17)
1201	chr10:41880462-41881463	3.55097e-06	2.23399	0.000101054	Sesn1	-5976	Intron (ENSMUST00000099931.10/140742, intron 1 of 9)
1202	chr10:42698698-42699699	1.52204e-07	2.57594	1.00002e-05	Ostm1	19732	Exon (ENSMUST00000154048.1/14628, exon 4 of 4)
1203	chr10:42838478-42839479	3.84121e-06	2.33992	0.000106543	Sec63	20550	Distal Intergenic
1204	chr10:42848466-42849467	4.58636e-08	1.80626	4.33059e-06	Scml4	-10903	Distal Intergenic
1205	chr10:42868124-42869125	3.26572e-05	2.49411	0.000545148	Scml4	2610	Promoter (2-3kb)
1206	chr10:42869250-42870251	0.00110756	1.62069	0.00809192	Scml4	3736	Intron (ENSMUST00000063063.13/268297, intron 1 of 8)
1207	chr10:42886678-42887679	0.000143114	1.4744	0.00167736	Scml4	-14794	Exon (ENSMUST00000217454.1/ENSMUST00000217454.1, exon 1 of 1)
1208	chr10:42887991-42888992	1.13587e-08	2.04004	1.72817e-06	Scml4	-13481	Exon (ENSMUST00000214070.1/ENSMUST00000214070.1, exon 1 of 2)
1209	chr10:42941632-42942633	0.0011858	1.58316	0.00852182	Scml4	1751	Promoter (1-2kb)
1210	chr10:42962300-42963301	0.000540522	1.04385	0.00466647	Scml4	22419	Distal Intergenic
1211	chr10:42980970-42981971	0.00226228	1.51869	0.0138591	Scml4	41089	Distal Intergenic
1212	chr10:42996976-42997977	0.000446755	2.99452	0.00402622	Scml4	57095	Distal Intergenic
1213	chr10:43339548-43340549	0.00167662	1.37406	0.0110914	Pdss2	-53372	Intron (ENSMUST00000160823.7/71365, intron 2 of 7)
1214	chr10:43979768-43980769	0.000974425	2.36942	0.00735338	Crybg1	23600	Intron (ENSMUST00000200401.1/11630, intron 8 of 21)
1215	chr10:43983579-43984580	4.32111e-05	2.29705	0.000674191	Crybg1	19789	Intron (ENSMUST00000200401.1/11630, intron 8 of 21)
1216	chr10:43990572-43991573	0.00474876	2.6198	0.0242203	Crybg1	12796	Intron (ENSMUST00000200401.1/11630, intron 6 of 21)
1217	chr10:44015364-44016365	0.00615731	1.73749	0.0293648	Crybg1	-10995	Intron (ENSMUST00000200401.1/11630, intron 2 of 21)
1218	chr10:44029217-44030218	0.00484713	1.65117	0.0245928	Crybg1	-24848	Intron (ENSMUST00000200401.1/11630, intron 2 of 21)
1219	chr10:44037858-44038859	0.0115362	1.11875	0.0468435	Crybg1	19919	Intron (ENSMUST00000200401.1/11630, intron 2 of 21)
1220	chr10:44429165-44430166	0.00698147	1.08175	0.0323146	Prdm1	27044	Distal Intergenic
1221	chr10:44443341-44444342	1.7325e-06	2.99369	5.89849e-05	Prdm1	12868	Intron (ENSMUST00000039174.10/12142, intron 5 of 7)
1222	chr10:44482796-44483797	0.000104713	2.4155	0.00132063	Prdm1	-24048	Intron (ENSMUST00000167340.1/12142, intron 1 of 3)
1223	chr10:44821302-44822303	2.07929e-05	2.96619	0.000385368	Prep	-244900	Exon (ENSMUST00000217315.1/ENSMUST00000217315.1, exon 2 of 2)
1224	chr10:45020013-45021014	1.27674e-06	2.86159	4.69448e-05	Prep	-46189	Distal Intergenic
1225	chr10:45026634-45027635	0.00252624	2.14613	0.0150724	Prep	-39568	Exon (ENSMUST00000214642.1/ENSMUST00000214642.1, exon 3 of 4)
1226	chr10:53461108-53462109	0.00179977	2.44686	0.0116788	Gm36229	51226	Distal Intergenic
1227	chr10:54032439-54033440	9.57137e-07	2.20522	3.81352e-05	Man1a	42269	Intron (ENSMUST00000003843.15/17155, intron 2 of 12)
1228	chr10:54065770-54066771	0.00327517	1.1253	0.018338	Man1a	8938	Intron (ENSMUST00000003843.15/17155, intron 2 of 12)
1229	chr10:55363036-55364037	0.00150987	3.03663	0.0102479	Msl3l2	-742880	Distal Intergenic
1230	chr10:56114788-56115789	3.69082e-05	1.09048	0.000599574	Msl3l2	7871	5' UTR
1231	chr10:57446592-57447593	5.06568e-05	2.62623	0.000764772	4930467K11Rik	38758	Distal Intergenic
1232	chr10:57753076-57754077	1.84347e-06	1.32727	6.16418e-05	Pkib	25095	Distal Intergenic
1233	chr10:57760382-57761383	1.5559e-05	1.63551	0.000307258	Fabp7	-23498	Distal Intergenic
1234	chr10:57794152-57795153	0.000978838	1.11144	0.00737718	Smpdl3a	0	Promoter (<=1kb)
1235	chr10:57823761-57824762	0.0054236	1.80155	0.0267139	Smpdl3a	29193	Distal Intergenic
1236	chr10:57834796-57835797	0.000782073	2.83869	0.00620599	Smpdl3a	40228	Distal Intergenic
1237	chr10:58281888-58282889	0.00291501	2.93353	0.0167722	Gcc2	-3038	Intron (ENSMUST00000057659.13/70297, intron 13 of 22)
1238	chr10:58362372-58363373	0.00427641	1.20191	0.0224193	Lims1	-8081	Intron (ENSMUST00000020078.13/110829, intron 1 of 9)
1239	chr10:58369844-58370845	4.23919e-09	1.97372	8.70557e-07	Lims1	-609	Promoter (<=1kb)
1240	chr10:58368711-58369712	0.00269017	1.15241	0.0157908	Lims1	-1742	Promoter (1-2kb)
1241	chr10:59379996-59380997	6.64704e-06	1.59112	0.000162482	Pla2g12b	-22663	Distal Intergenic
1242	chr10:59391629-59392630	3.97469e-05	2.5948	0.000634001	Pla2g12b	-11030	Distal Intergenic
1243	chr10:59435506-59436507	0.000345761	2.06104	0.00330789	Oit3	-4420	Exon (ENSMUST00000009798.4/18302, exon 4 of 9)
1244	chr10:59562222-59563223	0.00584359	1.98607	0.0282261	Mcu	53432	Intron (ENSMUST00000020312.12/215999, intron 1 of 7)
1245	chr10:59643313-59644314	0.000242213	1.5146	0.00251018	Mcu	-26621	Distal Intergenic
1246	chr10:59698618-59699619	0.000605013	1.12211	0.00509619	Micu1	-2858	Promoter (2-3kb)
1247	chr10:59748399-59749400	0.000282082	1.81281	0.00282741	Micu1	7625	Intron (ENSMUST00000165563.7/216001, intron 4 of 11)
1248	chr10:59938877-59939878	0.0117151	1.18259	0.0473691	Ddit4	11956	Distal Intergenic
1249	chr10:59964268-59965269	0.00239924	1.19261	0.0144932	Ddit4	-12434	Distal Intergenic
1250	chr10:59969751-59970752	0.000264631	1.0605	0.00269345	Ddit4	-17917	Distal Intergenic
1251	chr10:60345700-60346701	1.30962e-05	1.76459	0.000270838	Vsir	-150	Promoter (<=1kb)
1252	chr10:60351827-60352828	7.5034e-06	1.12418	0.000177871	Vsir	2504	Promoter (2-3kb)
1253	chr10:60365334-60366335	0.000714001	1.20633	0.00578161	Cdh23	13857	Intron (ENSMUST00000020301.13/74048, intron 4 of 6)
1254	chr10:60374042-60375043	7.18103e-05	2.68354	0.000996435	Cdh23	5149	Intron (ENSMUST00000073242.10/22295, intron 35 of 66)
1255	chr10:60380794-60381795	1.14639e-07	1.6911	8.17669e-06	Cdh23	-602	Promoter (<=1kb)
1256	chr10:60388104-60389105	0.00157141	1.00046	0.0105494	Cdh23	-1069	Promoter (1-2kb)
1257	chr10:60411126-60412127	0.000331298	1.80247	0.00320411	Cdh23	-4673	Intron (ENSMUST00000073242.10/22295, intron 22 of 66)
1258	chr10:60831141-60832142	0.00327369	1.48797	0.0183329	Unc5b	0	Promoter (<=1kb)
1259	chr10:61211434-61212435	0.00180692	1.53798	0.0117146	Tbata	35492	Exon (ENSMUST00000092486.10/237360, exon 15 of 22)
1260	chr10:61231391-61232392	6.51333e-06	3.39935	0.000160285	Adamts14	40850	Intron (ENSMUST00000092486.10/237360, intron 4 of 21)
1261	chr10:61232859-61233860	1.26919e-08	3.67645	1.82767e-06	Adamts14	39382	Intron (ENSMUST00000092486.10/237360, intron 4 of 21)
1262	chr10:61234105-61235106	0.00243049	1.67133	0.0146345	Adamts14	38136	Intron (ENSMUST00000092486.10/237360, intron 4 of 21)
1263	chr10:61260855-61261856	0.00145419	4.81408	0.00996283	Adamts14	11386	Intron (ENSMUST00000092486.10/237360, intron 2 of 21)
1264	chr10:61263244-61264245	0.00291293	3.83622	0.0167647	Adamts14	8997	Intron (ENSMUST00000092486.10/237360, intron 2 of 21)
1265	chr10:61266634-61267635	0.00109314	3.38737	0.00801877	Adamts14	5607	Intron (ENSMUST00000092486.10/237360, intron 2 of 21)
1266	chr10:61273062-61274063	0.00137078	2.75218	0.00952216	Adamts14	0	Promoter (<=1kb)
1267	chr10:61275481-61276482	6.39387e-05	2.60277	0.00091396	Adamts14	-2043	Promoter (2-3kb)
1268	chr10:61297207-61298208	3.67526e-06	2.10896	0.000103316	Prf1	0	Promoter (<=1kb)
1269	chr10:61305874-61306875	4.7919e-06	2.31869	0.000126111	Prf1	6073	Distal Intergenic
1270	chr10:61327770-61328771	4.15382e-06	3.4796	0.000113262	Pald1	13556	Intron (ENSMUST00000020289.9/27355, intron 18 of 19)
1271	chr10:61334197-61335198	0.0117284	2.81053	0.0474095	Pald1	7129	Intron (ENSMUST00000020289.9/27355, intron 18 of 19)
1272	chr10:61343667-61344668	0.000374481	2.9283	0.00352258	Pald1	-1340	Promoter (1-2kb)
1273	chr10:61501786-61502787	0.00303074	2.76099	0.0172779	Lrrc20	25985	Intron (ENSMUST00000049242.8/216011, intron 2 of 4)
1274	chr10:61535690-61536691	0.00455268	2.25433	0.0234938	Npffr1	-58801	Intron (ENSMUST00000049242.8/216011, intron 3 of 4)
1275	chr10:61559257-61560258	9.06388e-07	3.03349	3.67077e-05	Npffr1	-35234	Intron (ENSMUST00000049242.8/216011, intron 4 of 4)
1276	chr10:62851259-62852260	0.000239761	2.90601	0.00249047	Tet1	13044	Intron (ENSMUST00000050826.13/52463, intron 2 of 10)
1277	chr10:62858601-62859602	4.69412e-07	2.5125	2.27863e-05	Tet1	5702	Exon (ENSMUST00000220243.1/ENSMUST00000220243.1, exon 1 of 1)
1278	chr10:62983748-62984749	1.51399e-06	1.61764	5.33453e-05	Rufy2	2320	Promoter (2-3kb)
1279	chr10:63231347-63232348	0.00137433	1.67239	0.00954067	Herc4	-11462	Distal Intergenic
1280	chr10:66952950-66953951	6.15179e-05	1.17302	0.000886866	1110002J07Rik	-32692	Distal Intergenic
1281	chr10:67496881-67497882	1.53389e-06	2.26167	5.38262e-05	Egr2	-37593	Exon (ENSMUST00000219456.1/ENSMUST00000219456.1, exon 1 of 1)
1282	chr10:67503310-67504311	0.00018435	1.40709	0.00203631	Egr2	-31164	Distal Intergenic
1283	chr10:67610343-67611344	4.08779e-05	2.13261	0.000647536	4930563J15Rik	-38384	Distal Intergenic
1284	chr10:67911532-67912533	0.000182698	1.58918	0.0020217	Zfp365	0	Promoter (<=1kb)
1285	chr10:68008996-68009997	1.35334e-05	2.25919	0.000277304	Rtkn2	29281	Intron (ENSMUST00000118160.7/170799, intron 6 of 11)
1286	chr10:68035504-68036505	1.95224e-06	3.1127	6.43461e-05	Rtkn2	55789	Exon (ENSMUST00000118160.7/170799, exon 10 of 12)
1287	chr10:68039577-68040578	0.000290391	2.5879	0.00289185	Rtkn2	59862	Exon (ENSMUST00000118160.7/170799, exon 11 of 12)
1288	chr10:68053801-68054802	8.99499e-05	2.89205	0.00118006	Rtkn2	74086	Intron (ENSMUST00000068994.13/170799, intron 13 of 14)
1289	chr10:68081451-68082452	2.6884e-08	4.12744	3.06769e-06	Arid5b	54174	Distal Intergenic
1290	chr10:68118919-68119920	0.00089881	1.15755	0.00690579	Arid5b	16706	Intron (ENSMUST00000219238.1/71371, intron 7 of 9)
1291	chr10:68153708-68154709	2.26648e-06	1.74834	7.20384e-05	Arid5b	-17082	Intron (ENSMUST00000219238.1/71371, intron 4 of 9)
1292	chr10:68192657-68193658	2.16562e-07	1.08824	1.30765e-05	Arid5b	-56031	Intron (ENSMUST00000219238.1/71371, intron 3 of 9)
1293	chr10:68199188-68200189	0.0122396	1.41051	0.0489051	Arid5b	-62562	Intron (ENSMUST00000219238.1/71371, intron 3 of 9)
1294	chr10:68552260-68553261	0.000102266	2.86881	0.0012975	Cabcoco1	-10364	Distal Intergenic
1295	chr10:68632892-68633893	0.000114547	2.38416	0.00141454	Tmem26	-89753	Distal Intergenic
1296	chr10:68673223-68674224	7.42834e-08	1.57284	6.04997e-06	Tmem26	-49422	Distal Intergenic
1297	chr10:70032697-70033698	0.000839696	1.37728	0.0065486	Ank3	38394	Distal Intergenic
1298	chr10:70180437-70181438	0.000973302	2.02934	0.0073466	Ccdc6	5390	Intron (ENSMUST00000147545.7/76551, intron 6 of 8)
1299	chr10:71263858-71264859	0.000644137	1.87218	0.00534488	Ube2d1	-6970	Intron (ENSMUST00000020085.6/216080, intron 1 of 6)
1300	chr10:71361502-71362503	0.0082604	1.0846	0.0365926	Ipmk	13659	Intron (ENSMUST00000079252.12/69718, intron 1 of 5)
1301	chr10:71400966-71401967	0.00168316	1.51931	0.0111233	Ipmk	53123	Intron (ENSMUST00000141984.1/ENSMUST00000141984.1, intron 1 of 2)
1302	chr10:73180780-73181781	0.00194115	2.41168	0.0123536	Pcdh15	81438	Intron (ENSMUST00000123398.8/11994, intron 1 of 13)
1303	chr10:75104779-75105780	0.00144155	1.0351	0.00989882	Bcr	44187	Intron (ENSMUST00000164107.2/110279, intron 1 of 22)
1304	chr10:75293925-75294926	0.000789017	1.18235	0.00624766	Specc1l	-8694	Intron (ENSMUST00000218766.1/74392, intron 13 of 15)
1305	chr10:75317587-75318588	0.000687386	1.34129	0.00561964	Adora2a	485	Promoter (<=1kb)
1306	chr10:75320010-75321011	0.000137317	1.5054	0.00162371	Adora2a	-2109	Promoter (2-3kb)
1307	chr10:75405603-75406604	8.31632e-09	2.90991	1.38439e-06	Upb1	-307	Promoter (<=1kb)
1308	chr10:75414660-75415661	2.56465e-06	1.6803	7.92306e-05	Upb1	4617	Exon (ENSMUST00000219052.1/103149, exon 4 of 5)
1309	chr10:75417404-75418405	1.51838e-06	2.83052	5.34124e-05	Upb1	7361	3' UTR
1310	chr10:75424294-75425295	0.0097061	1.21171	0.041243	Upb1	-2886	Promoter (2-3kb)
1311	chr10:75434233-75435234	2.78672e-05	1.50981	0.000482008	Upb1	6052	Intron (ENSMUST00000039925.7/103149, intron 6 of 9)
1312	chr10:75531438-75532439	3.74276e-07	3.29285	1.92689e-05	Snrpd3	13395	Exon (ENSMUST00000020397.10/67332, exon 3 of 4)
1313	chr10:75535800-75536801	5.4126e-08	2.4065	4.86931e-06	Snrpd3	17757	3' UTR
1314	chr10:75544655-75545656	0.000312647	2.84253	0.00306241	Lrrc75b	14674	Distal Intergenic
1315	chr10:75702061-75703062	0.00983577	1.5323	0.0416474	Cabin1	-1686	Promoter (1-2kb)
1316	chr10:75743711-75744712	0.0115933	1.02526	0.0470016	Cabin1	7106	Intron (ENSMUST00000001712.7/104248, intron 10 of 36)
1317	chr10:75835098-75836099	1.22935e-05	1.03868	0.000258038	Gstt2	-217	Promoter (<=1kb)
1318	chr10:75846308-75847309	0.000136859	1.64796	0.00161918	Gstt2	-8941	Distal Intergenic
1319	chr10:75848089-75849090	3.25677e-05	2.83852	0.000543937	Gstt2	-10722	Distal Intergenic
1320	chr10:76256932-76257933	0.00047374	2.3069	0.00421704	S100b	3079	5' UTR
1321	chr10:76270956-76271957	0.00265576	1.61566	0.0156357	Dip2a	-385	Promoter (<=1kb)
1322	chr10:76743865-76744866	0.00230354	2.01034	0.0140464	Col6a1	-17697	Distal Intergenic
1323	chr10:76798494-76799495	4.18373e-05	1.89979	0.000659528	Pcbp3	-630	Promoter (<=1kb)
1324	chr10:77273157-77274158	0.000538797	2.66665	0.00465563	Pofut2	6240	Distal Intergenic
1325	chr10:77282511-77283512	0.00930385	1.22844	0.0399424	Pofut2	15594	Distal Intergenic
1326	chr10:77520187-77521188	2.64214e-05	2.59025	0.000463369	Fam207a	-4402	Distal Intergenic
1327	chr10:77537500-77538501	0.000217623	1.32628	0.00231345	Itgb2	7120	Intron (ENSMUST00000000299.13/16414, intron 1 of 15)
1328	chr10:77902870-77903871	0.0116731	1.29564	0.0472375	Lrrc3	-334	Promoter (<=1kb)
1329	chr10:78232250-78233251	0.000202432	2.33945	0.00218797	Trappc10	11371	Intron (ENSMUST00000000384.7/216131, intron 1 of 22)
1330	chr10:78270335-78271336	0.00884485	1.86283	0.03849	Agpat3	7100	3' UTR
1331	chr10:78303396-78304397	6.31678e-05	1.4598	0.000905499	Agpat3	3153	Intron (ENSMUST00000001240.11/28169, intron 2 of 9)
1332	chr10:78402178-78403179	0.0013174	1.76242	0.00924354	Rrp1	437	Promoter (<=1kb)
1333	chr10:78457453-78458454	0.000120112	1.62982	0.00146381	Pdxk	6521	Intron (ENSMUST00000041616.14/216134, intron 1 of 10)
1334	chr10:78540712-78541713	0.0003892	2.74955	0.00362723	Or10b1	23284	Distal Intergenic
1335	chr10:78594328-78595329	8.32882e-07	3.09424	3.45153e-05	Syde1	-2364	Promoter (2-3kb)
1336	chr10:78604788-78605789	0.00231122	1.96841	0.0140762	Or1i2	12285	Distal Intergenic
1337	chr10:79416875-79417876	0.000126253	1.07522	0.00152243	Vmn2r83	-50855	Exon (ENSMUST00000217947.1/ENSMUST00000217947.1, exon 1 of 2)
1338	chr10:79811925-79812926	0.0028144	1.52204	0.016344	Palm	-1736	Promoter (1-2kb)
1339	chr10:79994449-79995450	0.000371757	1.31079	0.00350242	Abca7	-1044	Promoter (1-2kb)
1340	chr10:80023888-80024889	1.76067e-05	1.0555	0.000338837	Arhgap45	2145	Promoter (2-3kb)
1341	chr10:80211412-80212413	0.000146646	2.8283	0.00170806	Pwwp3a	-14021	Distal Intergenic
1342	chr10:80606033-80607034	0.00100855	1.98632	0.00754435	Scamp4	0	Promoter (<=1kb)
1343	chr10:80628642-80629643	7.68169e-07	2.09505	3.25537e-05	Csnk1g2	-13	Promoter (<=1kb)
1344	chr10:80763107-80764108	0.000340757	2.72933	0.0032728	Dot1l	7644	Intron (ENSMUST00000105336.8/208266, intron 1 of 27)
1345	chr10:80848216-80849217	0.00587667	1.05436	0.0283509	Lingo3	-4177	Distal Intergenic
1346	chr10:80955367-80956368	0.000168242	1.48184	0.00189882	Gadd45b	24555	Intron (ENSMUST00000099462.7/14708, intron 2 of 3)
1347	chr10:81041186-81042187	0.00382308	1.06685	0.0206046	Slc39a3	-3760	Distal Intergenic
1348	chr10:81229795-81230796	0.0120272	1.18461	0.0482789	Atcay	0	Promoter (<=1kb)
1349	chr10:81247501-81248502	3.9974e-06	2.65527	0.000109885	Zfr2	0	Promoter (<=1kb)
1350	chr10:81351383-81352384	2.55858e-05	1.63461	0.000452359	Hmg20b	-903	Promoter (<=1kb)
1351	chr10:81404453-81405454	0.00942978	1.02862	0.0403557	Nfic	2187	Promoter (2-3kb)
1352	chr10:81405525-81406526	0.00232704	1.18336	0.0141519	Nfic	1115	Promoter (1-2kb)
1353	chr10:81507781-81508782	4.72088e-07	2.38746	2.28647e-05	Gna15	0	Promoter (<=1kb)
1354	chr10:81509965-81510966	1.08265e-07	3.23702	7.8698e-06	Gna15	1673	Promoter (1-2kb)
1355	chr10:81537119-81538120	6.84379e-05	3.25042	0.000959535	Gna11	-1986	Promoter (1-2kb)
1356	chr10:81560763-81561764	2.05893e-06	1.29124	6.68899e-05	Tle5	0	Promoter (<=1kb)
1357	chr10:81659141-81660142	0.00258774	1.9422	0.015338	Gm10778	-1856	Promoter (1-2kb)
1358	chr10:82662188-82663189	0.00600251	1.56775	0.0288084	Glt8d2	7279	3' UTR
1359	chr10:82777857-82778858	0.00175705	2.09114	0.0114675	Nfyb	-13713	Distal Intergenic
1360	chr10:82778878-82779879	6.84161e-05	1.71373	0.000959437	Nfyb	-14734	Distal Intergenic
1361	chr10:82887044-82888045	2.24657e-07	2.65937	1.33853e-05	Txnrd1	198	Promoter (<=1kb)
1362	chr10:83129316-83130317	0.00113347	2.40797	0.00823274	Chst11	143818	Intron (ENSMUST00000040110.7/58250, intron 2 of 2)
1363	chr10:83140194-83141195	9.40349e-08	2.33633	7.15346e-06	Chst11	154696	Intron (ENSMUST00000040110.7/58250, intron 2 of 2)
1364	chr10:83153567-83154568	2.01965e-06	2.63486	6.60791e-05	Slc41a2	149807	Intron (ENSMUST00000040110.7/58250, intron 2 of 2)
1365	chr10:83161359-83162360	4.28592e-05	2.75559	0.0006704	Slc41a2	142015	Intron (ENSMUST00000040110.7/58250, intron 2 of 2)
1366	chr10:83206400-83207401	0.000159667	3.76405	0.00182355	Slc41a2	96974	Distal Intergenic
1367	chr10:83643836-83644837	0.000464183	3.25882	0.00414826	Appl2	3766	Intron (ENSMUST00000020500.13/216190, intron 1 of 20)
1368	chr10:83663531-83664532	0.000680964	2.52159	0.00558091	Appl2	-14793	Distal Intergenic
1369	chr10:83718528-83719529	2.15611e-05	2.7424	0.000396733	1500009L16Rik	-3336	Distal Intergenic
1370	chr10:83722203-83723204	0.00190378	1.49287	0.0121776	1500009L16Rik	0	Promoter (<=1kb)
1371	chr10:83729183-83730184	0.000325357	2.26763	0.00315871	1500009L16Rik	6257	Intron (ENSMUST00000150459.2/69784, intron 1 of 5)
1372	chr10:84631712-84632713	0.0005718	2.11149	0.00487731	Polr3b	-5421	Exon (ENSMUST00000077175.6/70428, exon 5 of 28)
1373	chr10:84705037-84706038	0.00580014	1.4738	0.028074	Rfx4	-50024	Intron (ENSMUST00000077175.6/70428, intron 23 of 27)
1374	chr10:84835877-84836878	8.14448e-05	2.34974	0.00109518	Rfx4	1131	Promoter (1-2kb)
1375	chr10:84897192-84898193	6.54785e-05	2.31913	0.000929647	Ric8b	-19423	Intron (ENSMUST00000060397.12/71137, intron 17 of 17)
1376	chr10:85044995-85045996	6.7485e-05	2.63283	0.000949887	Ric8b	36279	Distal Intergenic
1377	chr10:85141826-85142827	0.00882552	2.83062	0.0384335	Cry1	1614	Promoter (1-2kb)
1378	chr10:85159934-85160935	0.00153157	1.80123	0.0103562	Cry1	-8578	Intron (ENSMUST00000020227.10/12952, intron 1 of 12)
1379	chr10:85352177-85353178	4.69678e-06	4.16932	0.000124342	Btbd11	-33636	Distal Intergenic
1380	chr10:85353741-85354742	4.42809e-05	2.7476	0.000687973	Btbd11	-32072	Distal Intergenic
1381	chr10:85359181-85360182	2.53826e-06	3.2681	7.86447e-05	Btbd11	-26632	Distal Intergenic
1382	chr10:85386287-85387288	6.65025e-07	2.74217	2.92582e-05	Btbd11	0	Promoter (<=1kb)
1383	chr10:85388422-85389423	0.000105392	2.1397	0.0013275	Btbd11	1595	Promoter (1-2kb)
1384	chr10:85410835-85411836	3.58334e-06	2.79135	0.000101727	Btbd11	24008	Intron (ENSMUST00000105307.7/74007, intron 1 of 16)
1385	chr10:85448526-85449527	0.00328091	3.76259	0.0183614	Btbd11	61699	Intron (ENSMUST00000105307.7/74007, intron 1 of 16)
1386	chr10:85563261-85564262	1.7572e-06	5.00492	5.95837e-05	Btbd11	-34139	Intron (ENSMUST00000105307.7/74007, intron 3 of 16)
1387	chr10:85566769-85567770	1.24882e-05	3.85369	0.000261276	Btbd11	-30631	Intron (ENSMUST00000105307.7/74007, intron 3 of 16)
1388	chr10:85651453-85652454	0.00120519	2.90711	0.00862614	Btbd11	-1704	Promoter (1-2kb)
1389	chr10:86846826-86847827	0.0056654	2.78498	0.0275872	Nt5dc3	21723	3' UTR
1390	chr10:88122669-88123670	2.18386e-05	4.2509	0.00040047	Parpbp	23208	Intron (ENSMUST00000048518.15/75317, intron 6 of 10)
1391	chr10:88202932-88203933	0.000539922	1.81348	0.00466192	Washc3	-613	Promoter (<=1kb)
1392	chr10:88427660-88428661	0.000662532	1.52137	0.00546732	Gnptab	-905	Promoter (<=1kb)
1393	chr10:89521525-89522526	0.00183185	3.10217	0.0118315	Nr1h4	11059	Intron (ENSMUST00000105297.1/20186, intron 1 of 9)
1394	chr10:89619219-89620220	0.000508891	2.39649	0.00445261	Slc17a8	1033	Promoter (1-2kb)
1395	chr10:89765658-89766659	3.82773e-09	2.67991	8.1321e-07	Uhrf1bp1l	20420	Intron (ENSMUST00000020112.6/75089, intron 1 of 20)
1396	chr10:92790822-92791823	0.00307966	3.05062	0.0174903	Cfap54	44523	Intron (ENSMUST00000168110.7/380654, intron 66 of 66)
1397	chr10:93006134-93007135	0.00151494	3.04635	0.0102749	Cfap54	17982	Intron (ENSMUST00000168110.7/380654, intron 22 of 66)
1398	chr10:93041097-93042098	0.000566352	1.95663	0.00484126	Cfap54	-6276	Intron (ENSMUST00000168110.7/380654, intron 9 of 66)
1399	chr10:93042203-93043204	0.000380611	2.66227	0.00356777	Cfap54	-7382	Intron (ENSMUST00000168110.7/380654, intron 9 of 66)
1400	chr10:93103991-93104992	0.0015407	1.85677	0.0103978	Cfap54	-22373	Distal Intergenic
1401	chr10:93149322-93150323	3.9516e-05	3.57102	0.000631489	Cdk17	-10552	Distal Intergenic
1402	chr10:93179367-93180368	0.009646	1.02413	0.0410484	Cdk17	-1242	Promoter (1-2kb)
1403	chr10:93204978-93205979	5.27976e-06	1.49702	0.000136276	Cdk17	-1008	Promoter (1-2kb)
1404	chr10:93225470-93226471	0.00336919	1.50952	0.018735	Cdk17	-12552	Exon (ENSMUST00000069965.8/237459, exon 8 of 17)
1405	chr10:93227585-93228586	3.66483e-05	1.11373	0.000596288	Cdk17	-10437	Intron (ENSMUST00000069965.8/237459, intron 9 of 16)
1406	chr10:93260859-93261860	0.00646007	1.18731	0.0304768	Cdk17	21836	Intron (ENSMUST00000215286.1/237459, intron 16 of 16)
1407	chr10:93402375-93403376	0.00190946	2.17872	0.0122037	Mir7688	-29731	Distal Intergenic
1408	chr10:93451613-93452614	1.00033e-06	1.49733	3.93376e-05	Lta4h	-797	Promoter (<=1kb)
1409	chr10:93679307-93680308	0.000107107	1.75475	0.00134315	Gm15915	3014	Exon (ENSMUST00000147379.2/100504069, exon 4 of 6)
1410	chr10:93688488-93689489	0.00674752	1.05236	0.0315027	Gm15915	-5166	Intron (ENSMUST00000020204.4/57764, intron 3 of 9)
1411	chr10:93700652-93701653	6.03581e-05	1.79664	0.000873168	Gm15915	-17330	Intron (ENSMUST00000020204.4/57764, intron 3 of 9)
1412	chr10:93742291-93743292	2.97351e-05	2.20415	0.000507351	Gm15915	-58969	Intron (ENSMUST00000020204.4/57764, intron 9 of 9)
1413	chr10:93932611-93933612	0.0011484	3.05453	0.00832107	Mir331	30251	Intron (ENSMUST00000225546.1/ENSMUST00000225546.1, intron 1 of 1)
1414	chr10:93938407-93939408	0.000104683	2.30694	0.0013205	Mir331	24455	3' UTR
1415	chr10:94523295-94524296	0.00474147	1.21741	0.0241956	Tmcc3	8438	Intron (ENSMUST00000132743.2/319880, intron 2 of 2)
1416	chr10:94524559-94525560	0.00035182	1.41513	0.00335313	Tmcc3	9702	Intron (ENSMUST00000132743.2/319880, intron 2 of 2)
1417	chr10:95076093-95077094	0.000999241	1.80204	0.00749205	Gm29684	68731	Distal Intergenic
1418	chr10:95262026-95263027	0.00438568	1.45392	0.0228484	Cradd	59938	Intron (ENSMUST00000220279.1/12905, intron 1 of 1)
1419	chr10:95313199-95314200	0.00310446	1.39838	0.0175965	Cradd	8765	Exon (ENSMUST00000219461.1/ENSMUST00000219461.1, exon 1 of 1)
1420	chr10:95338020-95339021	0.00694036	1.91751	0.0321773	2310039L15Rik	1744	Promoter (1-2kb)
1421	chr10:95415147-95416148	0.00842361	1.1024	0.0371183	Socs2	0	Promoter (<=1kb)
1422	chr10:95691980-95692981	0.00226785	1.95869	0.0138834	Nudt4	-127834	Distal Intergenic
1423	chr10:95698613-95699614	5.41323e-08	3.44417	4.86931e-06	Nudt4	-134467	Distal Intergenic
1424	chr10:95745495-95746496	7.47921e-07	1.73739	3.19265e-05	Nudt4	-181349	Exon (ENSMUST00000187483.6/ENSMUST00000187483.6, exon 1 of 6)
1425	chr10:95755103-95756104	0.000311481	3.02749	0.00305407	Eea1	-184546	Intron (ENSMUST00000187483.6/ENSMUST00000187483.6, intron 1 of 5)
1426	chr10:96117775-96118776	0.0073299	1.15901	0.0334849	4930459C07Rik	-107244	Distal Intergenic
1427	chr10:96136374-96137375	0.000890543	1.91089	0.00685532	4930459C07Rik	-88645	Exon (ENSMUST00000074615.6/ENSMUST00000074615.6, exon 1 of 1)
1428	chr10:96181071-96182072	6.32119e-05	1.18398	0.00090603	4930459C07Rik	-43948	Distal Intergenic
1429	chr10:96203996-96204997	0.00128777	1.18435	0.00908148	4930459C07Rik	-21023	Distal Intergenic
1430	chr10:96324941-96325942	0.000133504	1.4837	0.00158894	4930459C07Rik	98734	Intron (ENSMUST00000218518.1/ENSMUST00000218518.1, intron 1 of 2)
1431	chr10:96350347-96351348	6.06305e-05	1.43978	0.000876251	4930459C07Rik	124140	Intron (ENSMUST00000218518.1/ENSMUST00000218518.1, intron 1 of 2)
1432	chr10:96460270-96461271	0.00281218	1.86479	0.0163325	Btg1	-155735	Distal Intergenic
1433	chr10:96466588-96467589	0.00155774	1.0564	0.0104832	Btg1	-149417	Distal Intergenic
1434	chr10:96497181-96498182	0.00146929	1.06671	0.0100413	Btg1	-118824	Exon (ENSMUST00000219016.1/ENSMUST00000219016.1, exon 2 of 2)
1435	chr10:96518999-96520000	0.005974	1.30503	0.0287047	Btg1	-97006	Exon (ENSMUST00000219313.1/ENSMUST00000219313.1, exon 3 of 3)
1436	chr10:96535137-96536138	0.00188049	1.47679	0.0120632	Btg1	-80868	Intron (ENSMUST00000219313.1/ENSMUST00000219313.1, intron 2 of 2)
1437	chr10:96536665-96537666	0.00153777	1.85905	0.0103861	Btg1	-79340	Intron (ENSMUST00000219313.1/ENSMUST00000219313.1, intron 2 of 2)
1438	chr10:96569141-96570142	0.00182788	1.25099	0.0118114	Btg1	-46864	Intron (ENSMUST00000219313.1/ENSMUST00000219313.1, intron 2 of 2)
1439	chr10:96579142-96580143	6.52964e-06	3.41431	0.000160502	Btg1	-36863	Intron (ENSMUST00000219313.1/ENSMUST00000219313.1, intron 2 of 2)
1440	chr10:96580859-96581860	0.00059269	1.67272	0.00501615	Btg1	-35146	Intron (ENSMUST00000219313.1/ENSMUST00000219313.1, intron 2 of 2)
1441	chr10:96585707-96586708	5.09278e-05	1.38197	0.000767787	Btg1	-30298	Intron (ENSMUST00000219313.1/ENSMUST00000219313.1, intron 1 of 2)
1442	chr10:96587947-96588948	0.0061089	1.11394	0.0291868	Btg1	-28058	Intron (ENSMUST00000219313.1/ENSMUST00000219313.1, intron 1 of 2)
1443	chr10:96589458-96590459	0.00070699	1.41577	0.00574248	Btg1	-26547	Intron (ENSMUST00000219313.1/ENSMUST00000219313.1, intron 1 of 2)
1444	chr10:96597754-96598755	0.000174462	1.05469	0.00195366	Btg1	-18251	Distal Intergenic
1445	chr10:96599306-96600307	0.0122538	1.02126	0.0489428	Btg1	-16699	Distal Intergenic
1446	chr10:96608994-96609995	1.12257e-07	3.01773	8.06026e-06	Btg1	-7011	Distal Intergenic
1447	chr10:96647610-96648611	0.000272032	1.67611	0.0027523	Btg1	30056	Distal Intergenic
1448	chr10:96649185-96650186	0.00183204	1.68337	0.0118317	Btg1	31631	Distal Intergenic
1449	chr10:96654275-96655276	0.00028435	1.12248	0.00284594	Btg1	36721	Distal Intergenic
1450	chr10:96690581-96691582	2.70393e-10	1.92182	1.47995e-07	Btg1	73027	Distal Intergenic
1451	chr10:96693492-96694493	5.03227e-10	2.85548	2.19636e-07	Btg1	75938	Distal Intergenic
1452	chr10:96697580-96698581	5.58078e-05	1.44653	0.000822376	Btg1	80026	Distal Intergenic
1453	chr10:96702633-96703634	4.54159e-05	1.31639	0.000701507	Btg1	85079	Distal Intergenic
1454	chr10:96716124-96717125	0.00432335	1.43623	0.0226057	Btg1	98570	Distal Intergenic
1455	chr10:96720643-96721644	4.73937e-06	2.38227	0.000125115	Btg1	103089	Distal Intergenic
1456	chr10:96724527-96725528	4.49116e-08	2.14096	4.29088e-06	Btg1	106973	Distal Intergenic
1457	chr10:96786919-96787920	2.02791e-06	1.27529	6.62822e-05	Btg1	169365	Distal Intergenic
1458	chr10:96822246-96823247	1.08098e-06	2.14943	4.15692e-05	Btg1	204692	Intron (ENSMUST00000218446.1/ENSMUST00000218446.1, intron 1 of 1)
1459	chr10:96825864-96826865	0.00196991	1.45449	0.0124886	Btg1	208310	Intron (ENSMUST00000218446.1/ENSMUST00000218446.1, intron 1 of 1)
1460	chr10:96834807-96835808	0.00116698	2.1565	0.00841666	4930556N09Rik	-199960	Intron (ENSMUST00000218446.1/ENSMUST00000218446.1, intron 1 of 1)
1461	chr10:98683813-98684814	2.67065e-06	1.01122	8.17271e-05	Atp2b1	-229592	Intron (ENSMUST00000217680.1/ENSMUST00000217680.1, intron 1 of 1)
1462	chr10:98739145-98740146	0.000878015	1.4244	0.00677908	Atp2b1	-174260	Distal Intergenic
1463	chr10:98745147-98746148	2.78506e-07	2.35178	1.56141e-05	Atp2b1	-168258	Distal Intergenic
1464	chr10:98759217-98760218	0.00172469	1.37982	0.0113092	Atp2b1	-154188	Distal Intergenic
1465	chr10:98781453-98782454	0.0019734	1.17348	0.0125009	Atp2b1	-131952	Distal Intergenic
1466	chr10:98897225-98898226	1.62826e-08	2.42182	2.18179e-06	Atp2b1	-16180	Distal Intergenic
1467	chr10:98929785-98930786	0.00498204	1.24031	0.0250773	Atp2b1	14313	Intron (ENSMUST00000219557.1/67972, intron 1 of 3)
1468	chr10:99116482-99117483	1.78214e-05	1.90631	0.000341849	Galnt4	8323	Intron (ENSMUST00000020113.14/382406, intron 2 of 11)
1469	chr10:99119153-99120154	0.000123179	1.80517	0.00149302	Poc1b	-9333	Intron (ENSMUST00000020113.14/382406, intron 2 of 11)
1470	chr10:99198873-99199874	8.39927e-06	1.74831	0.00019374	Poc1b	5981	Distal Intergenic
1471	chr10:99210691-99211692	0.00313786	1.75003	0.0177383	Poc1b	17799	Distal Intergenic
1472	chr10:99241514-99242515	1.42581e-07	1.54542	9.52293e-06	Dusp6	-20716	Intron (ENSMUST00000219688.1/ENSMUST00000219688.1, intron 3 of 3)
1473	chr10:99284499-99285500	0.000582372	1.97746	0.00494469	Dusp6	18858	Distal Intergenic
1474	chr10:99385627-99386628	1.3778e-05	1.91906	0.000280934	Dusp6	119986	Intron (ENSMUST00000189035.1/ENSMUST00000189035.1, intron 1 of 2)
1475	chr10:99416525-99417526	4.64386e-05	1.80593	0.000714025	Dusp6	150884	Intron (ENSMUST00000189035.1/ENSMUST00000189035.1, intron 2 of 2)
1476	chr10:99591824-99592825	0.00457956	1.25733	0.0235845	Gm20110	-16346	Distal Intergenic
1477	chr10:100629439-100630440	8.15922e-05	1.66927	0.00109614	1700017N19Rik	20284	Distal Intergenic
1478	chr10:100686501-100687502	0.00163601	2.23081	0.0108847	Gm35722	54133	Distal Intergenic
1479	chr10:100695569-100696570	6.16604e-07	3.23288	2.76553e-05	Gm35722	45065	Distal Intergenic
1480	chr10:100701639-100702640	9.50775e-07	2.59457	3.80225e-05	Gm35722	38995	Distal Intergenic
1481	chr10:100715923-100716924	1.45362e-05	2.62218	0.000292653	Gm35722	24711	Intron (ENSMUST00000218270.1/102639396, intron 2 of 2)
1482	chr10:100741772-100742773	0.00141437	1.23165	0.00976252	Gm35722	-137	Promoter (<=1kb)
1483	chr10:100752767-100753768	0.00975937	1.19835	0.0414135	Gm35722	-11132	Distal Intergenic
1484	chr10:100769934-100770935	2.03208e-08	2.72792	2.52489e-06	Gm35722	-28299	Distal Intergenic
1485	chr10:100776906-100777907	9.25755e-07	3.33044	3.73022e-05	Gm35722	-35271	Distal Intergenic
1486	chr10:100784971-100785972	0.00230397	3.19229	0.0140464	Gm35722	-43336	Distal Intergenic
1487	chr10:100786298-100787299	0.00479301	1.95003	0.0243824	Gm35722	-44663	Distal Intergenic
1488	chr10:100802402-100803403	0.00412684	1.79025	0.0218276	Gm35722	-60767	Distal Intergenic
1489	chr10:100811404-100812405	0.00303022	2.37175	0.0172757	Gm35722	-69769	Distal Intergenic
1490	chr10:100853411-100854412	0.000405209	1.79034	0.0037378	Gm35722	-111776	Distal Intergenic
1491	chr10:100867710-100868711	0.000366031	2.39114	0.00345947	Gm35722	-126075	Distal Intergenic
1492	chr10:100967204-100968205	0.000739407	2.2507	0.00594411	Gm35722	-225569	Distal Intergenic
1493	chr10:101623241-101624242	0.0118341	2.11831	0.0477367	Mgat4c	-57245	Distal Intergenic
1494	chr10:107095386-107096387	0.00275513	1.63877	0.0160814	Acss3	27196	Intron (ENSMUST00000165067.8/380660, intron 1 of 15)
1495	chr10:107868598-107869599	3.81932e-06	2.89039	0.000106179	Otogl	42535	Exon (ENSMUST00000165341.4/628870, exon 18 of 58)
1496	chr10:108117923-108118924	3.43205e-08	2.89331	3.60132e-06	Ppp1r12a	-43269	Distal Intergenic
1497	chr10:108119140-108120141	0.000428694	1.83486	0.00390156	Ppp1r12a	-42052	Distal Intergenic
1498	chr10:108167534-108168535	9.55871e-07	1.76351	3.81318e-05	Ppp1r12a	5134	Intron (ENSMUST00000219263.1/17931, intron 1 of 24)
1499	chr10:108809162-108810163	0.00389963	2.54248	0.0209255	Brcc3dc	-109002	Intron (ENSMUST00000105276.7/20979, intron 4 of 11)
1500	chr10:110154010-110155011	0.00597241	1.84105	0.0287013	Nav3	-153791	Intron (ENSMUST00000160159.2/260315, intron 3 of 4)
1501	chr10:110985494-110986495	0.00217813	2.49421	0.0134692	Zdhhc17	-17648	5' UTR
1502	chr10:111214413-111215414	5.12966e-07	1.99954	2.42712e-05	Osbpl8	-18215	Intron (ENSMUST00000105275.8/237542, intron 2 of 23)
1503	chr10:111559620-111560621	0.000183716	3.50759	0.00203088	4933440J02Rik	33652	Distal Intergenic
1504	chr10:111578227-111579228	9.13513e-06	2.82325	0.000206496	4933440J02Rik	15045	Distal Intergenic
1505	chr10:112396836-112397837	0.00395711	2.8503	0.0211627	Kcnc2	-58419	Intron (ENSMUST00000219301.1/268345, intron 2 of 4)
1506	chr10:113843479-113844480	0.0125004	2.70261	0.0496671	Atxn7l3b	-914484	Distal Intergenic
1507	chr10:115260112-115261113	0.00293713	2.62272	0.0168641	Tbc1d15	-8645	Distal Intergenic
1508	chr10:116422213-116423214	0.000221324	2.02279	0.00234388	Kcnmb4os1	4161	Intron (ENSMUST00000068233.10/58802, intron 2 of 2)
1509	chr10:116612921-116613922	0.00892103	1.38442	0.0387445	Cnot2	-31410	Distal Intergenic
1510	chr10:116883198-116884199	0.00235888	2.9422	0.0143098	Myrfl	12720	Intron (ENSMUST00000048229.8/237558, intron 1 of 24)
1511	chr10:116913550-116914551	1.61201e-12	3.25612	8.1035e-09	Rab3ip	5382	Exon (ENSMUST00000020375.6/216363, exon 7 of 10)
1512	chr10:116915047-116916048	2.71196e-06	4.46746	8.25955e-05	Rab3ip	3885	Exon (ENSMUST00000020375.6/216363, exon 6 of 10)
1513	chr10:116916124-116917125	1.00221e-07	4.0094	7.4486e-06	Rab3ip	2808	Promoter (2-3kb)
1514	chr10:116919282-116920283	0.00485433	1.01162	0.0246185	Rab3ip	0	Promoter (<=1kb)
1515	chr10:116985566-116986567	0.00854283	3.22932	0.0375141	Best3	0	Promoter (<=1kb)
1516	chr10:117118150-117119151	1.85775e-06	1.70931	6.1895e-05	Frs2	11695	Intron (ENSMUST00000020381.4/327826, intron 1 of 9)
1517	chr10:117119167-117120168	0.00322006	1.38407	0.018104	Frs2	10678	Intron (ENSMUST00000020381.4/327826, intron 1 of 9)
1518	chr10:117127186-117128187	4.16927e-06	1.73848	0.000113618	Frs2	2659	Promoter (2-3kb)
1519	chr10:117397814-117398815	9.57979e-06	1.27745	0.000214051	Cpsf6	-17799	Exon (ENSMUST00000219525.1/ENSMUST00000219525.1, exon 2 of 2)
1520	chr10:117784316-117785317	0.000249749	2.65809	0.00257321	Nup107	-2305	Promoter (2-3kb)
1521	chr10:117804114-117805115	1.85113e-05	1.87145	0.00035205	Nup107	-11409	Distal Intergenic
1522	chr10:117864438-117865439	1.63921e-11	2.21571	2.60362e-08	Rap1b	-18403	Exon (ENSMUST00000218113.1/ENSMUST00000218113.1, exon 1 of 3)
1523	chr10:117873716-117874717	0.00542767	1.16525	0.0267272	Rap1b	-27681	Distal Intergenic
1524	chr10:117894120-117895121	2.19904e-06	1.47061	7.02403e-05	4933411E08Rik	-30338	Distal Intergenic
1525	chr10:117906194-117907195	0.000140188	1.20736	0.00165055	4933411E08Rik	-18264	Distal Intergenic
1526	chr10:117918227-117919228	1.52936e-09	2.70906	4.51954e-07	4933411E08Rik	-6231	Distal Intergenic
1527	chr10:117925629-117926630	3.43448e-05	1.52712	0.000567598	4933411E08Rik	170	Promoter (<=1kb)
1528	chr10:117947609-117948610	4.27269e-08	1.72528	4.14968e-06	4933411E08Rik	22150	Exon (ENSMUST00000217950.1/71067, exon 4 of 4)
1529	chr10:118001628-118002629	7.86463e-05	1.68636	0.00106498	4933411E08Rik	76169	Distal Intergenic
1530	chr10:118006854-118007855	8.35664e-06	1.86875	0.000193032	4933411E08Rik	81395	Distal Intergenic
1531	chr10:118057192-118058193	1.48507e-05	1.58283	0.000297222	Mdm1	-83618	Distal Intergenic
1532	chr10:118064370-118065371	5.2897e-05	1.41916	0.000789812	Mdm1	-76440	Distal Intergenic
1533	chr10:118113939-118114940	0.00803608	1.46236	0.0358313	Mdm1	-26871	Intron (ENSMUST00000218667.1/ENSMUST00000218667.1, intron 1 of 1)
1534	chr10:118412507-118413508	0.000164425	1.81198	0.001867	Ifng	-27538	Distal Intergenic
1535	chr10:118435151-118436152	0.0119275	1.76233	0.0480058	Ifng	-4894	Distal Intergenic
1536	chr10:118533789-118534790	0.0109612	2.10625	0.0450784	Ifngas1	21735	Intron (ENSMUST00000220034.1/103214, intron 1 of 4)
1537	chr10:118549931-118550932	0.000244486	2.83192	0.00252988	Ifngas1	5593	Intron (ENSMUST00000220034.1/103214, intron 1 of 4)
1538	chr10:118556182-118557183	2.62062e-05	1.89334	0.00046087	Ifngas1	0	Promoter (<=1kb)
1539	chr10:118554693-118555694	0.00462016	1.51571	0.0237327	Ifngas1	831	Promoter (<=1kb)
1540	chr10:118631910-118632911	0.000711698	1.33025	0.00576814	Ifngas1	-75385	Distal Intergenic
1541	chr10:118633131-118634132	1.69447e-05	2.21687	0.000328644	Ifngas1	-76606	Distal Intergenic
1542	chr10:118713893-118714894	0.000619369	1.68147	0.00518466	Gm33337	832	Promoter (<=1kb)
1543	chr10:118714965-118715966	0.00809774	1.20857	0.0360388	Gm33337	0	Promoter (<=1kb)
1544	chr10:118727766-118728767	0.00601448	1.78854	0.0288475	Gm33337	-12040	Distal Intergenic
1545	chr10:118751027-118752028	0.0100994	1.43464	0.0424385	Gm33337	-35301	Distal Intergenic
1546	chr10:118755786-118756787	0.00232102	1.88637	0.0141219	Gm33337	-40060	Distal Intergenic
1547	chr10:118758453-118759454	0.000115908	3.99515	0.00142699	Gm33337	-42727	Distal Intergenic
1548	chr10:118781666-118782667	0.000470348	2.43334	0.00419262	Gm33337	-65940	Distal Intergenic
1549	chr10:118813420-118814421	0.00127484	1.39767	0.0090103	Dyrk2	53878	Distal Intergenic
1550	chr10:118882217-118883218	4.21232e-08	1.01021	4.11581e-06	Dyrk2	-12008	Exon (ENSMUST00000220184.1/ENSMUST00000220184.1, exon 1 of 1)
1551	chr10:118893395-118894396	0.00406191	1.66651	0.0215705	Dyrk2	-23186	Exon (ENSMUST00000182929.1/ENSMUST00000182929.1, exon 1 of 1)
1552	chr10:118908599-118909600	0.000943673	1.57675	0.00718341	Gm38403	17543	Distal Intergenic
1553	chr10:118953669-118954670	0.00106136	3.53912	0.00784535	Gm38403	-26526	Distal Intergenic
1554	chr10:118996939-118997940	0.00175813	1.55848	0.0114726	Gm33677	52559	Distal Intergenic
1555	chr10:119001582-119002583	2.78486e-09	2.77634	6.69875e-07	Gm33677	47916	Distal Intergenic
1556	chr10:119004087-119005088	8.49798e-07	3.16794	3.50365e-05	Gm33677	45411	Distal Intergenic
1557	chr10:119005202-119006203	2.44366e-08	3.27849	2.88792e-06	Gm33677	44296	Distal Intergenic
1558	chr10:119010688-119011689	5.31277e-05	2.35925	0.000792444	Gm33677	38810	Distal Intergenic
1559	chr10:119031027-119032028	0.00385067	1.59044	0.0207222	Gm33677	18471	Intron (ENSMUST00000220074.1/102636674, intron 3 of 3)
1560	chr10:119039383-119040384	0.000531018	2.32694	0.00460283	Gm33677	10115	Intron (ENSMUST00000220074.1/102636674, intron 3 of 3)
1561	chr10:119083095-119084096	0.000677547	2.68325	0.00555926	1700064J06Rik	-8809	Distal Intergenic
1562	chr10:119218410-119219411	2.07473e-05	3.18309	0.000384939	Cand1	-5801	Intron (ENSMUST00000020315.12/71902, intron 3 of 14)
1563	chr10:119294415-119295416	0.000109669	2.04863	0.00136812	4930477N07Rik	-24818	Distal Intergenic
1564	chr10:119381945-119382946	1.55212e-05	3.46095	0.000306745	1700025F24Rik	-30498	Distal Intergenic
1565	chr10:120555767-120556768	0.0117693	1.66559	0.0475377	Hmga2	-79298	Distal Intergenic
1566	chr10:120616339-120617340	6.91944e-07	4.47826	3.01424e-05	Hmga2	-139870	Distal Intergenic
1567	chr10:120625244-120626245	4.54857e-08	3.09564	4.31306e-06	4921513I03Rik	-139487	Distal Intergenic
1568	chr10:120627811-120628812	0.00143828	4.08483	0.00988371	4921513I03Rik	-136920	Distal Intergenic
1569	chr10:120635463-120636464	0.00434227	2.1979	0.02268	4921513I03Rik	-129268	Exon (ENSMUST00000219022.1/ENSMUST00000219022.1, exon 1 of 2)
1570	chr10:120651450-120652451	0.00264181	2.85729	0.015572	4921513I03Rik	-113281	Intron (ENSMUST00000219150.1/ENSMUST00000219150.1, intron 1 of 2)
1571	chr10:120696839-120697840	0.00669697	2.02019	0.0313253	4921513I03Rik	-67892	Intron (ENSMUST00000219150.1/ENSMUST00000219150.1, intron 1 of 2)
1572	chr10:120827913-120828914	0.000193541	1.02987	0.00211257	Msrb3	21554	Intron (ENSMUST00000092143.11/320183, intron 4 of 6)
1573	chr10:120857379-120858380	0.000295811	1.34813	0.00293338	Gm15910	0	Promoter (<=1kb)
1574	chr10:120895522-120896523	0.00109874	1.3791	0.00804886	Msrb3	2578	Promoter (2-3kb)
1575	chr10:121188813-121189814	0.00249328	4.18646	0.0149226	4930432O09Rik	12835	Distal Intergenic
1576	chr10:121263631-121264632	5.11089e-06	2.12783	0.000132831	Tbc1d30	30016	3' UTR
1577	chr10:121268543-121269544	0.0119249	1.61503	0.0479995	Tbc1d30	25104	Intron (ENSMUST00000064107.6/74694, intron 11 of 11)
1578	chr10:121282173-121283174	0.0019735	3.22025	0.0125009	Tbc1d30	11474	Intron (ENSMUST00000064107.6/74694, intron 8 of 11)
1579	chr10:121300312-121301313	0.0118031	1.19566	0.0476487	Tbc1d30	-3277	Intron (ENSMUST00000064107.6/74694, intron 5 of 11)
1580	chr10:121493719-121494720	1.39438e-06	2.04435	5.0185e-05	Rassf3	-17372	Distal Intergenic
1581	chr10:121886461-121887462	1.03045e-05	3.88791	0.000226176	Srgap1	-63328	Intron (ENSMUST00000020322.11/117600, intron 4 of 21)
1582	chr10:122008384-122009385	0.00312072	2.16562	0.0176627	Srgap1	37923	Intron (ENSMUST00000020322.11/117600, intron 1 of 21)
1583	chr10:122199505-122200506	0.000351474	2.87641	0.00335131	Gm4489	79805	Distal Intergenic
1584	chr10:122566552-122567553	7.93731e-07	3.61257	3.32664e-05	Sros1	2338	Promoter (2-3kb)
1585	chr10:122577927-122578928	3.65894e-08	4.06188	3.77198e-06	Sros1	-8036	Distal Intergenic
1586	chr10:122599188-122600189	0.000413633	3.04456	0.00379739	Sros1	-29297	Distal Intergenic
1587	chr10:122651654-122652655	7.27144e-10	5.87997	2.77068e-07	Mir6412	3315	Distal Intergenic
1588	chr10:122662891-122663892	1.23899e-07	2.73232	8.62265e-06	Mir6412	14552	Distal Intergenic
1589	chr10:122678184-122679185	2.11402e-11	3.59704	2.96965e-08	Ppm1h	0	Promoter (<=1kb)
1590	chr10:122680034-122681035	7.09403e-09	3.87317	1.2383e-06	Mir8104	719	Promoter (<=1kb)
1591	chr10:122681784-122682785	0.000122075	2.72011	0.00148312	Mir8104	2469	Promoter (2-3kb)
1592	chr10:122711948-122712949	0.00140384	4.69289	0.00970489	Mir8104	32633	Intron (ENSMUST00000162853.7/319468, intron 1 of 5)
1593	chr10:122717334-122718335	3.7467e-08	3.54529	3.8188e-06	Mir8104	38019	Intron (ENSMUST00000162853.7/319468, intron 1 of 5)
1594	chr10:122725685-122726686	0.000329981	3.19208	0.00319341	Ppm1h	-30512	Intron (ENSMUST00000162853.7/319468, intron 1 of 5)
1595	chr10:122727875-122728876	1.59819e-05	2.79954	0.000313691	Ppm1h	-28322	Intron (ENSMUST00000162853.7/319468, intron 1 of 5)
1596	chr10:122736466-122737467	0.00757294	1.36144	0.0343085	Ppm1h	-19731	Intron (ENSMUST00000162853.7/319468, intron 1 of 5)
1597	chr10:122738851-122739852	6.33285e-08	3.12351	5.44259e-06	Ppm1h	-17346	Intron (ENSMUST00000162853.7/319468, intron 1 of 5)
1598	chr10:122741829-122742830	2.36604e-06	3.11411	7.45969e-05	Ppm1h	-14368	Intron (ENSMUST00000162853.7/319468, intron 1 of 5)
1599	chr10:122747232-122748233	0.00110112	3.03784	0.00806218	Ppm1h	-8965	Intron (ENSMUST00000162853.7/319468, intron 1 of 5)
1600	chr10:122753541-122754542	0.00167694	2.59595	0.0110925	Ppm1h	-2656	Promoter (2-3kb)
1601	chr10:122758048-122759049	6.40741e-09	4.13486	1.14952e-06	Ppm1h	850	Promoter (<=1kb)
1602	chr10:122776719-122777720	0.0119356	2.83946	0.0480308	Ppm1h	19521	Exon (ENSMUST00000218987.1/ENSMUST00000218987.1, exon 1 of 1)
1603	chr10:122792036-122793037	0.000156861	1.98214	0.00179898	Ppm1h	-18207	Exon (ENSMUST00000220013.1/ENSMUST00000220013.1, exon 1 of 1)
1604	chr10:122845854-122846855	0.0074289	1.61459	0.0338244	Ppm1h	34407	Intron (ENSMUST00000162853.7/319468, intron 4 of 5)
1605	chr10:122915589-122916590	0.00177585	3.93385	0.0115625	Ppm1h	20221	Intron (ENSMUST00000161487.7/319468, intron 8 of 8)
1606	chr10:122975747-122976748	0.0100871	1.94851	0.0424031	Mirlet7i	8976	Distal Intergenic
1607	chr10:123131160-123132161	0.0102835	1.88751	0.0430272	Usp15	-3275	Exon (ENSMUST00000220377.1/14479, exon 10 of 22)
1608	chr10:124191243-124192244	0.00447445	2.37486	0.0232023	4930503E24Rik	-276830	Distal Intergenic
1609	chr10:127110724-127111725	0.000363654	2.96376	0.00344254	Os9	9390	Intron (ENSMUST00000080975.5/216440, intron 5 of 13)
1610	chr10:127135232-127136233	9.26926e-06	1.10902	0.000208562	Os9	-14101	Distal Intergenic
1611	chr10:127141202-127142203	5.37167e-06	1.579	0.00013811	Os9	-20071	Distal Intergenic
1612	chr10:127144643-127145644	0.000229974	1.45017	0.00241335	B4galnt1	-19581	Distal Intergenic
1613	chr10:127150919-127151920	5.25935e-05	2.04525	0.000786655	B4galnt1	-13305	Distal Intergenic
1614	chr10:127149730-127150731	6.143e-05	1.24883	0.000885872	B4galnt1	-14494	Distal Intergenic
1615	chr10:127162678-127163679	3.07048e-06	1.27734	9.06761e-05	B4galnt1	-1546	Promoter (1-2kb)
1616	chr10:127230718-127231719	0.0117754	1.44492	0.0475544	Pip4k2c	-19133	Exon (ENSMUST00000099172.4/16572, exon 24 of 29)
1617	chr10:127244502-127245503	0.00674404	2.23675	0.0314887	Kif5a	17577	Exon (ENSMUST00000099172.4/16572, exon 8 of 29)
1618	chr10:127325605-127326606	0.00456259	1.08064	0.0235243	Arhgap9	1282	Promoter (1-2kb)
1619	chr10:127337193-127338194	1.09629e-06	2.7775	4.20328e-05	Gli1	-138	Promoter (<=1kb)
1620	chr10:127348638-127349639	0.0118388	1.37942	0.0477512	Inhbe	4772	3' UTR
1621	chr10:127350327-127351328	0.000114027	1.37024	0.00140947	Inhbe	3083	Exon (ENSMUST00000059718.5/16326, exon 1 of 2)
1622	chr10:128038854-128039855	0.000288148	1.23401	0.00287505	Naca	3219	Exon (ENSMUST00000092048.12/17938, exon 3 of 9)
1623	chr10:128135084-128136085	5.63743e-05	1.77791	0.000828484	Rbms2	-849	Promoter (<=1kb)
1624	chr10:128221671-128222672	0.000192792	1.71784	0.00210742	Mip	-3166	Distal Intergenic
1625	chr10:128491277-128492278	2.33603e-06	1.36763	7.37588e-05	Myl6	753	Promoter (<=1kb)
1626	chr10:128578045-128579046	0.00638929	1.29983	0.0302146	Mir6917	5451	Exon (ENSMUST00000082059.6/13867, exon 11 of 28)
1627	chr10:128636731-128637732	2.61799e-05	1.24379	0.000460575	Ikzf4	6916	3' UTR
1628	chr10:128645744-128646745	0.000990842	1.13312	0.00744463	Gm26876	0	Promoter (<=1kb)
1629	chr10:128725555-128726556	0.00465387	1.65681	0.0238663	Dgka	17519	Intron (ENSMUST00000026414.8/13139, intron 17 of 23)
1630	chr10:128757149-128758150	0.000703269	1.72487	0.00572031	Pym1	8621	Intron (ENSMUST00000163377.9/78428, intron 1 of 2)
1631	chr10:128763348-128764349	0.0108907	1.13724	0.0448729	Pym1	14820	Intron (ENSMUST00000163377.9/78428, intron 1 of 2)
1632	chr10:128940157-128941158	7.33458e-05	5.38859	0.00101137	Itga7	6101	Exon (ENSMUST00000099112.3/16404, exon 4 of 25)
1633	chr10:128977214-128978215	0.000300597	2.28225	0.00296831	9030616G12Rik	6017	Exon (ENSMUST00000181142.1/77699, exon 2 of 2)
1634	chr10:128990618-128991619	6.09879e-09	3.41112	1.11165e-06	Or10p22	1187	Promoter (1-2kb)
1635	chr10:130343719-130344720	0.0114125	1.6198	0.0464714	Tespa1	20840	Intron (ENSMUST00000217702.1/67596, intron 2 of 9)
1636	chr10:130438714-130439715	0.000102745	3.02727	0.00130237	Vmn2r85	-9011	Distal Intergenic
1637	chr11:3169030-3170031	0.00519359	1.46392	0.025867	Sfi1	673	Promoter (<=1kb)
1638	chr11:3309675-3310676	0.00402611	1.88034	0.0214403	Gm11944	679	Promoter (<=1kb)
1639	chr11:3344641-3345642	9.46265e-05	1.77801	0.00122377	Limk2	7175	3' UTR
1640	chr11:3352692-3353693	0.00904426	1.51024	0.0391376	Limk2	0	Promoter (<=1kb)
1641	chr11:4202932-4203933	2.37839e-07	2.394	1.38888e-05	Tbc1d10a	-1490	Promoter (1-2kb)
1642	chr11:4206301-4207302	0.00623507	1.65193	0.0296481	Tbc1d10a	878	Promoter (<=1kb)
1643	chr11:4251128-4252129	0.00898989	2.61143	0.0389754	Lif	-5428	Distal Intergenic
1644	chr11:4260840-4261841	0.000528976	1.74575	0.00459187	Lif	3283	Intron (ENSMUST00000066283.11/16878, intron 1 of 3)
1645	chr11:4266280-4267281	0.00103952	1.39289	0.00772324	Lif	0	Promoter (<=1kb)
1646	chr11:4317657-4318658	0.00745705	2.58605	0.0339322	Lif	50562	Distal Intergenic
1647	chr11:4423558-4424559	3.17124e-06	2.92157	9.29504e-05	Hormad2	2703	Promoter (2-3kb)
1648	chr11:4422415-4423416	2.97499e-05	1.83009	0.000507371	Hormad2	3846	Intron (ENSMUST00000109948.7/75828, intron 5 of 10)
1649	chr11:4458149-4459150	0.00325775	2.65159	0.0182642	Hormad2	-17044	Distal Intergenic
1650	chr11:4784731-4785732	0.000542246	1.87364	0.00467755	Nf2	0	Promoter (<=1kb)
1651	chr11:4803568-4804569	1.29346e-05	2.36779	0.000268011	Nf2	10671	3' UTR
1652	chr11:4946749-4947750	1.17342e-05	1.7592	0.000249013	Nefh	314	Promoter (<=1kb)
1653	chr11:5206576-5207577	0.0027505	1.68523	0.0160617	Kremen1	30871	3' UTR
1654	chr11:5215476-5216477	8.65671e-08	2.08217	6.71993e-06	Kremen1	21971	Exon (ENSMUST00000020662.14/84035, exon 4 of 9)
1655	chr11:5219021-5220022	0.00120123	2.77537	0.00860589	Kremen1	18426	Intron (ENSMUST00000020662.14/84035, intron 3 of 8)
1656	chr11:5220578-5221579	0.00736661	1.75174	0.0336151	Kremen1	16869	Intron (ENSMUST00000020662.14/84035, intron 3 of 8)
1657	chr11:5259583-5260584	2.5007e-05	1.8614	0.000444255	Kremen1	974	Promoter (<=1kb)
1658	chr11:5297313-5298314	2.21893e-05	2.36882	0.000405176	Kremen1	-35755	Intron (ENSMUST00000109867.7/407821, intron 2 of 8)
1659	chr11:5295994-5296995	3.10131e-05	2.27211	0.00052407	Kremen1	-34436	Intron (ENSMUST00000109867.7/407821, intron 2 of 8)
1660	chr11:5411326-5412327	3.24671e-07	2.89319	1.73728e-05	Znrf3	-29586	Intron (ENSMUST00000109867.7/407821, intron 1 of 8)
1661	chr11:5415612-5416613	7.40976e-06	1.919	0.000176266	Znrf3	28234	Intron (ENSMUST00000109867.7/407821, intron 1 of 8)
1662	chr11:5429509-5430510	0.000362487	2.08778	0.00343401	Znrf3	14337	Intron (ENSMUST00000109867.7/407821, intron 1 of 8)
1663	chr11:5432042-5433043	9.82447e-05	1.00917	0.0012588	Znrf3	11804	Intron (ENSMUST00000109867.7/407821, intron 1 of 8)
1664	chr11:5435216-5436217	1.41087e-06	2.90939	5.06373e-05	Znrf3	8630	Intron (ENSMUST00000109867.7/407821, intron 1 of 8)
1665	chr11:5690654-5691655	0.000329993	2.52852	0.00319341	Mrps24	15987	Distal Intergenic
1666	chr11:6000246-6001247	3.37747e-06	1.38515	9.74255e-05	Camk2b	0	Promoter (<=1kb)
1667	chr11:6018207-6019208	0.000976715	2.12856	0.00736419	Camk2b	-17759	Intron (ENSMUST00000109813.8/12323, intron 2 of 20)
1668	chr11:6180532-6181533	0.00871384	1.02044	0.0380708	Rps15a-ps6	-7496	Intron (ENSMUST00000066496.9/209586, intron 2 of 5)
1669	chr11:6182925-6183926	0.000263671	1.56771	0.00268575	Nudcd3	9550	Exon (ENSMUST00000118848.1/ENSMUST00000118848.1, exon 1 of 1)
1670	chr11:6332327-6333328	6.61228e-05	1.80847	0.000936119	Ogdh	39722	Intron (ENSMUST00000003461.14/18293, intron 4 of 22)
1671	chr11:6409850-6410851	8.08207e-08	1.90695	6.39295e-06	Ppia	-4592	Distal Intergenic
1672	chr11:6560593-6561594	3.11746e-05	1.19067	0.000525973	Ccm2	0	Promoter (<=1kb)
1673	chr11:6567596-6568597	1.94205e-05	1.87889	0.000365739	Ccm2	6366	Intron (ENSMUST00000000388.14/216527, intron 1 of 9)
1674	chr11:6654603-6655604	0.000188416	1.24037	0.00207165	Ramp3	-2917	Promoter (2-3kb)
1675	chr11:6658004-6659005	0.00128804	2.40859	0.00908221	Gm11978	0	Promoter (<=1kb)
1676	chr11:6679455-6680456	3.22737e-07	2.59485	1.73124e-05	Gm11978	-19222	Distal Intergenic
1677	chr11:6694766-6695767	7.01839e-09	2.81908	1.23176e-06	Gm11981	24270	Distal Intergenic
1678	chr11:6704594-6705595	7.33831e-12	4.22546	1.72039e-08	Gm11981	14442	Distal Intergenic
1679	chr11:6706479-6707480	3.01292e-05	7.19074	0.000512178	Gm11981	12557	Distal Intergenic
1680	chr11:7144872-7145873	3.68482e-07	4.05186	1.90847e-05	Adcy1	-14009	Exon (ENSMUST00000020706.4/432530, exon 9 of 20)
1681	chr11:7148333-7149334	8.59954e-06	3.69913	0.000197189	Adcy1	-10548	Intron (ENSMUST00000020706.4/432530, intron 11 of 19)
1682	chr11:7161226-7162227	0.000581199	2.19648	0.00493746	Adcy1	1344	Promoter (1-2kb)
1683	chr11:8423898-8424899	0.00148889	2.59996	0.0101381	Tns3	43776	Distal Intergenic
1684	chr11:10544181-10545182	0.0096223	2.21981	0.0409746	Vwc2	-569041	Distal Intergenic
1685	chr11:11474473-11475474	0.00405763	2.18706	0.0215518	Spata48	10217	Intron (ENSMUST00000170661.1/73862, intron 1 of 2)
1686	chr11:11497477-11498478	8.35709e-05	1.90061	0.00111622	Spata48	8211	Intron (ENSMUST00000020410.10/73862, intron 7 of 8)
1687	chr11:11511737-11512738	0.00142229	1.17137	0.00980328	Spata48	22471	Intron (ENSMUST00000020410.10/73862, intron 8 of 8)
1688	chr11:11710782-11711783	0.00269013	1.13481	0.0157908	Ikzf1	24337	Intron (ENSMUST00000126058.7/22778, intron 3 of 3)
1689	chr11:11719576-11720577	0.00125868	1.23165	0.0089293	Ikzf1	33131	Intron (ENSMUST00000126058.7/22778, intron 3 of 3)
1690	chr11:11725783-11726784	8.23676e-08	1.93647	6.49772e-06	Ikzf1	39338	Intron (ENSMUST00000126058.7/22778, intron 3 of 3)
1691	chr11:11741269-11742270	8.88807e-09	1.92199	1.4496e-06	Ikzf1	54824	Intron (ENSMUST00000126058.7/22778, intron 3 of 3)
1692	chr11:11852438-11853439	0.00701341	1.62899	0.0324287	Ddc	11468	Intron (ENSMUST00000066237.9/13195, intron 6 of 14)
1693	chr11:11867574-11868575	0.00271005	3.70909	0.0158822	1700042O10Rik	0	Promoter (<=1kb)
1694	chr11:11872143-11873144	0.00107901	1.6678	0.00794163	1700042O10Rik	4020	Exon (ENSMUST00000066237.9/13195, exon 4 of 15)
1695	chr11:11878340-11879341	9.66409e-07	2.77432	3.84071e-05	Ddc	1288	Promoter (1-2kb)
1696	chr11:11888469-11889470	0.00047065	2.10838	0.00419416	Ddc	899	Promoter (<=1kb)
1697	chr11:11973094-11974095	0.00212025	1.51277	0.0131873	Grb10	-2452	Promoter (2-3kb)
1698	chr11:15571787-15572788	0.00452623	3.03549	0.0233882	Vstm2a	-684936	Distal Intergenic
1699	chr11:16752514-16753515	0.00331797	1.80187	0.018515	Egfr	284	Promoter (<=1kb)
1700	chr11:16767712-16768713	0.0063562	2.30784	0.0300934	Egfr	15482	Intron (ENSMUST00000102884.9/13649, intron 1 of 15)
1701	chr11:17385814-17386815	0.00368287	1.97513	0.020048	C1d	122193	Distal Intergenic
1702	chr11:19890382-19891383	5.17046e-05	3.56965	0.000776326	Spred2	-32992	Distal Intergenic
1703	chr11:19988774-19989775	4.61227e-06	2.75253	0.000122789	Spred2	34204	Intron (ENSMUST00000093299.12/114716, intron 1 of 6)
1704	chr11:20107377-20108378	5.46152e-06	1.42531	0.000140141	Actr2	4489	Intron (ENSMUST00000000137.7/66713, intron 1 of 8)
1705	chr11:20150992-20151993	0.00321756	2.03072	0.0180963	Actr2	-38079	Distal Intergenic
1706	chr11:20552695-20553696	2.46981e-05	1.37212	0.000439492	Sertad2	9361	Intron (ENSMUST00000145328.1/58172, intron 1 of 2)
1707	chr11:20608437-20609438	0.000309819	2.16073	0.00304226	Sertad2	-22541	Intron (ENSMUST00000093292.10/58172, intron 1 of 1)
1708	chr11:20614540-20615541	2.84025e-06	1.94902	8.5482e-05	Sertad2	-16438	Intron (ENSMUST00000093292.10/58172, intron 1 of 1)
1709	chr11:20615778-20616779	2.59099e-07	2.21732	1.48107e-05	Sertad2	-15200	Intron (ENSMUST00000093292.10/58172, intron 1 of 1)
1710	chr11:20672640-20673641	2.8449e-05	2.50661	0.000489604	Aftph	19161	Distal Intergenic
1711	chr11:20678193-20679194	0.0099897	1.97477	0.0421266	Aftph	13608	Distal Intergenic
1712	chr11:20896055-20897056	0.00588502	1.67247	0.0283838	Lgalsl	-64999	Distal Intergenic
1713	chr11:20939357-20940358	0.00199873	3.03091	0.0126236	Lgalsl	-108301	Distal Intergenic
1714	chr11:21033426-21034427	0.00547004	1.41788	0.0268832	Peli1	-56864	Distal Intergenic
1715	chr11:21102871-21103872	0.00837103	1.02886	0.036961	2610024D14Rik	3337	Intron (ENSMUST00000156122.7/67245, intron 1 of 3)
1716	chr11:21124179-21125180	0.00845914	1.2874	0.037233	Peli1	-10289	Intron (ENSMUST00000156122.7/67245, intron 1 of 3)
1717	chr11:21134601-21135602	8.73991e-05	2.42361	0.00115505	Peli1	0	Promoter (<=1kb)
1718	chr11:21139476-21140477	0.0014224	1.63623	0.00980328	Peli1	4007	Intron (ENSMUST00000156122.7/67245, intron 2 of 3)
1719	chr11:21140909-21141910	0.00135671	1.36319	0.00944545	Peli1	5440	Exon (ENSMUST00000149675.1/67245, exon 3 of 7)
1720	chr11:21149983-21150984	4.03657e-05	2.12451	0.000641575	Peli1	14514	3' UTR
1721	chr11:21151350-21152351	0.000480139	1.28974	0.00425787	Peli1	15881	Distal Intergenic
1722	chr11:21163975-21164976	3.6538e-05	1.44085	0.000595089	Peli1	28506	Distal Intergenic
1723	chr11:21166521-21167522	0.000134306	1.86757	0.00159673	Peli1	31052	Distal Intergenic
1724	chr11:21172004-21173005	0.00180641	1.88888	0.0117118	Peli1	36535	Distal Intergenic
1725	chr11:21191561-21192562	0.0013464	2.23587	0.00939374	Vps54	-46719	Distal Intergenic
1726	chr11:21403130-21404131	0.00901629	1.68621	0.0390548	Ugp2	-31929	Distal Intergenic
1727	chr11:21447651-21448652	0.000680262	2.52437	0.00557728	4932414J04Rik	62526	Distal Intergenic
1728	chr11:22184294-22185295	0.000281914	4.08798	0.00282616	Ehbp1	-11288	Intron (ENSMUST00000045167.10/216565, intron 4 of 23)
1729	chr11:22882591-22883592	0.00612959	1.42501	0.029262	B3gnt2	-21630	Intron (ENSMUST00000160826.1/53625, intron 2 of 2)
1730	chr11:23489099-23490100	0.00336196	1.74467	0.0187007	Ahsa2	977	Promoter (<=1kb)
1731	chr11:30126530-30127531	5.17534e-05	1.80101	0.000776788	Sptbn1	-15171	Intron (ENSMUST00000006629.13/20742, intron 18 of 35)
1732	chr11:30139177-30140178	0.00100474	2.40734	0.00752147	Sptbn1	-27818	Exon (ENSMUST00000006629.13/20742, exon 14 of 36)
1733	chr11:30164182-30165183	0.00271215	1.26544	0.0158909	Sptbn1	33074	Intron (ENSMUST00000006629.13/20742, intron 2 of 35)
1734	chr11:30167790-30168791	0.0121163	1.13283	0.048546	Sptbn1	29466	Intron (ENSMUST00000006629.13/20742, intron 2 of 35)
1735	chr11:30177128-30178129	0.000210663	1.82495	0.00225431	Sptbn1	20128	Intron (ENSMUST00000006629.13/20742, intron 2 of 35)
1736	chr11:30182442-30183443	7.54047e-09	1.4634	1.28837e-06	Sptbn1	14814	Intron (ENSMUST00000006629.13/20742, intron 2 of 35)
1737	chr11:30217319-30218320	0.00131144	2.17022	0.00921	Sptbn1	1452	Promoter (1-2kb)
1738	chr11:31352527-31353528	0.000728601	4.35338	0.00587442	Stc2	14638	Distal Intergenic
1739	chr11:31357586-31358587	4.81008e-05	3.82764	0.000734685	Stc2	9579	3' UTR
1740	chr11:31359278-31360279	5.67853e-06	2.71995	0.000144447	Stc2	7887	3' UTR
1741	chr11:31369729-31370730	2.63919e-06	2.98287	8.10524e-05	Stc2	0	Promoter (<=1kb)
1742	chr11:31373149-31374150	0.000153539	2.03343	0.00176889	Stc2	-3075	Distal Intergenic
1743	chr11:31759581-31760582	0.00187756	1.56091	0.012051	D630024D03Rik	63891	Distal Intergenic
1744	chr11:31831617-31832618	9.65403e-05	2.35407	0.00124255	D630024D03Rik	-7093	Distal Intergenic
1745	chr11:31891783-31892784	0.000135756	2.18395	0.00160893	Cpeb4	18508	Intron (ENSMUST00000020543.12/67579, intron 2 of 9)
1746	chr11:31949107-31950108	0.000241251	1.09061	0.00250282	4930524B15Rik	-15484	Distal Intergenic
1747	chr11:31948094-31949095	1.42911e-05	2.3479	0.000288572	4930524B15Rik	-16497	Distal Intergenic
1748	chr11:31983163-31984164	0.00509397	1.7067	0.0254977	Nsg2	-16299	Distal Intergenic
1749	chr11:31992189-31993190	0.00386918	2.2733	0.0208019	Nsg2	-7273	Distal Intergenic
1750	chr11:31999895-32000896	1.27994e-11	3.48092	2.37263e-08	Nsg2	0	Promoter (<=1kb)
1751	chr11:32000898-32001899	7.47503e-05	2.16329	0.00102466	Nsg2	396	Promoter (<=1kb)
1752	chr11:32002355-32003356	1.51345e-05	2.81462	0.0003015	Nsg2	1853	Promoter (1-2kb)
1753	chr11:32009958-32010959	0.00329305	2.05907	0.0184173	Nsg2	9456	Intron (ENSMUST00000109409.7/18197, intron 2 of 2)
1754	chr11:32011467-32012468	0.000136976	1.71909	0.00162026	Nsg2	10965	Intron (ENSMUST00000109409.7/18197, intron 2 of 2)
1755	chr11:32013315-32014316	2.9701e-05	2.80836	0.000506938	Nsg2	12813	Intron (ENSMUST00000109409.7/18197, intron 2 of 2)
1756	chr11:32019910-32020911	0.00201201	1.32019	0.0126839	Nsg2	19408	Intron (ENSMUST00000020537.8/18197, intron 3 of 4)
1757	chr11:32021268-32022269	0.00185279	2.99192	0.0119299	Nsg2	20766	Intron (ENSMUST00000020537.8/18197, intron 3 of 4)
1758	chr11:32061574-32062575	4.9235e-09	4.39936	9.53935e-07	Gm12108	38653	Distal Intergenic
1759	chr11:32104444-32105445	0.000151178	3.2698	0.00174773	Gm12108	-3216	Distal Intergenic
1760	chr11:32120304-32121305	0.00280931	2.30673	0.0163196	Gm12108	-19076	Distal Intergenic
1761	chr11:32125703-32126704	4.97941e-09	2.84592	9.62868e-07	Gm12108	-24475	Distal Intergenic
1762	chr11:32131912-32132913	0.00138338	2.26091	0.00959424	Gm12108	-30684	Distal Intergenic
1763	chr11:32137943-32138944	0.00113314	1.82307	0.00823266	Gm12108	-36715	Distal Intergenic
1764	chr11:32139278-32140279	0.000322501	2.19896	0.00313688	Gm12108	-38050	Distal Intergenic
1765	chr11:32155686-32156687	0.0118791	2.36973	0.0478808	Il9r	43535	Distal Intergenic
1766	chr11:32474456-32475457	0.00206743	2.18392	0.0129461	Ubtd2	19086	Intron (ENSMUST00000051053.4/327900, intron 1 of 2)
1767	chr11:32486296-32487297	0.000316666	1.01144	0.00309293	Ubtd2	30926	Intron (ENSMUST00000051053.4/327900, intron 1 of 2)
1768	chr11:32553308-32554309	0.000488263	1.26378	0.00431598	Stk10	20003	Intron (ENSMUST00000102821.3/20868, intron 1 of 18)
1769	chr11:32580182-32581183	0.00123278	1.34303	0.00878125	Stk10	-7412	Intron (ENSMUST00000102821.3/20868, intron 4 of 18)
1770	chr11:32582547-32583548	0.0115943	1.02304	0.0470026	Stk10	-5047	Intron (ENSMUST00000102821.3/20868, intron 4 of 18)
1771	chr11:32768681-32769682	7.22154e-05	1.59072	0.00100055	Smim23	54880	Distal Intergenic
1772	chr11:33155124-33156125	0.00775426	1.27504	0.0348962	Npm1	-659	Promoter (<=1kb)
1773	chr11:33199364-33200365	0.00489592	2.6506	0.0247567	Tlx3	3224	Distal Intergenic
1774	chr11:33700451-33701452	4.97081e-05	3.82288	0.000754063	Kcnip1	-19880	Intron (ENSMUST00000101368.8/70357, intron 1 of 7)
1775	chr11:33706500-33707501	0.000126349	3.45818	0.00152314	Kcnip1	-25929	Intron (ENSMUST00000125068.1/ENSMUST00000125068.1, intron 1 of 1)
1776	chr11:33917246-33918247	0.000269028	1.43342	0.00272853	Kcnmb1	-44766	Intron (ENSMUST00000238903.1/70357, intron 1 of 7)
1777	chr11:33919532-33920533	0.000316081	1.49395	0.00308885	Kcnmb1	-42480	Intron (ENSMUST00000238903.1/70357, intron 1 of 7)
1778	chr11:33928403-33929404	0.00130519	2.10165	0.00917695	Kcnmb1	-33609	Intron (ENSMUST00000238903.1/70357, intron 1 of 7)
1779	chr11:33932562-33933563	0.000101164	1.39781	0.00128667	Kcnmb1	-29450	Intron (ENSMUST00000238903.1/70357, intron 1 of 7)
1780	chr11:33939493-33940494	2.30038e-10	2.81966	1.36304e-07	Kcnmb1	-22519	Intron (ENSMUST00000238903.1/70357, intron 1 of 7)
1781	chr11:33938489-33939490	6.35187e-08	2.89017	5.4553e-06	Kcnmb1	-23523	Intron (ENSMUST00000238903.1/70357, intron 1 of 7)
1782	chr11:33943760-33944761	0.00210788	2.49846	0.01313	Kcnmb1	-18252	Intron (ENSMUST00000238903.1/70357, intron 1 of 7)
1783	chr11:33958406-33959407	0.0015708	3.05904	0.0105466	Kcnmb1	-3606	Intron (ENSMUST00000238903.1/70357, intron 1 of 7)
1784	chr11:34009415-34010416	2.18757e-09	2.61154	5.60655e-07	Kcnip1	-16263	Intron (ENSMUST00000141450.1/76874, intron 4 of 4)
1785	chr11:34042468-34043469	0.000106806	1.76423	0.00134106	Lcp2	-3451	Intron (ENSMUST00000141450.1/76874, intron 4 of 4)
1786	chr11:34046609-34047610	6.37901e-06	1.86264	0.00015767	Lcp2	0	Promoter (<=1kb)
1787	chr11:34048385-34049386	5.69998e-10	2.61163	2.36743e-07	Lcp2	1217	Promoter (1-2kb)
1788	chr11:34050376-34051377	2.5945e-05	1.88241	0.000457148	Lcp2	3208	Exon (ENSMUST00000052413.11/16822, exon 2 of 21)
1789	chr11:34054030-34055031	1.5635e-05	2.04566	0.000308184	Lcp2	6862	Exon (ENSMUST00000052413.11/16822, exon 3 of 21)
1790	chr11:34056427-34057428	0.000107877	3.56854	0.00135143	Lcp2	9259	Intron (ENSMUST00000052413.11/16822, intron 3 of 20)
1791	chr11:34057971-34058972	0.00171047	2.86655	0.0112525	Lcp2	10803	Intron (ENSMUST00000052413.11/16822, intron 3 of 20)
1792	chr11:34063725-34064726	1.77698e-07	2.06085	1.12572e-05	Lcp2	-13451	Intron (ENSMUST00000052413.11/16822, intron 3 of 20)
1793	chr11:34073441-34074442	0.0013039	2.02315	0.00916919	Lcp2	-3735	Exon (ENSMUST00000052413.11/16822, exon 8 of 21)
1794	chr11:34419191-34420192	0.000380511	2.76052	0.00356735	Insyn2b	104369	3' UTR
1795	chr11:34506121-34507122	0.00686569	1.47027	0.0319133	Dock2	181357	Intron (ENSMUST00000093193.11/94176, intron 23 of 51)
1796	chr11:34739539-34740540	0.000116326	1.49631	0.0014305	Dock2	43343	Intron (ENSMUST00000093193.11/94176, intron 2 of 51)
1797	chr11:34763617-34764618	0.00775346	1.04949	0.0348938	Dock2	19265	Intron (ENSMUST00000093193.11/94176, intron 1 of 51)
1798	chr11:34761925-34762926	0.00135109	1.11922	0.00941577	Dock2	20957	Intron (ENSMUST00000093193.11/94176, intron 1 of 51)
1799	chr11:34819648-34820649	0.00123581	2.44041	0.0087999	Spdl1	3302	Exon (ENSMUST00000093191.2/70385, exon 9 of 12)
1800	chr11:35282892-35283893	0.000438432	3.76128	0.00396755	Slit3	105109	Intron (ENSMUST00000069837.3/20564, intron 4 of 35)
1801	chr11:35326049-35327050	0.00451829	1.93716	0.0233584	Slit3	148266	Intron (ENSMUST00000069837.3/20564, intron 4 of 35)
1802	chr11:35504995-35505996	6.65918e-05	2.58097	0.000940492	Slit3	-38689	Intron (ENSMUST00000069837.3/20564, intron 4 of 35)
1803	chr11:37908471-37909472	0.00641569	4.51709	0.0303117	Gm12128	249482	Distal Intergenic
1804	chr11:40744006-40745007	0.000246748	2.78278	0.0025486	Nudcd2	7700	Distal Intergenic
1805	chr11:43174163-43175164	0.00936649	1.49286	0.0401606	Atp10b	18492	Intron (ENSMUST00000077659.5/319767, intron 3 of 21)
1806	chr11:43362216-43363217	0.000658603	1.38197	0.00544254	Mir146	11244	Distal Intergenic
1807	chr11:44450756-44451757	2.65305e-05	2.87585	0.000464799	Ublcp1	6485	Distal Intergenic
1808	chr11:45621575-45622576	0.00371701	2.75024	0.0201857	F630206G17Rik	-185511	Distal Intergenic
1809	chr11:45791421-45792422	9.23106e-06	2.22743	0.000208009	F630206G17Rik	-15665	Distal Intergenic
1810	chr11:45794307-45795308	2.54196e-11	3.12855	3.32544e-08	F630206G17Rik	-12779	Distal Intergenic
1811	chr11:45795328-45796329	1.18538e-05	2.43334	0.000250854	F630206G17Rik	-11758	Distal Intergenic
1812	chr11:45793280-45794281	2.56009e-06	3.15551	7.91311e-05	F630206G17Rik	-13806	Distal Intergenic
1813	chr11:45871831-45872832	0.00129021	1.57898	0.00909406	Clint1	-9565	Intron (ENSMUST00000109260.2/216705, intron 1 of 11)
1814	chr11:45872933-45873934	0.00200873	1.51023	0.0126688	Clint1	-8463	Intron (ENSMUST00000109260.2/216705, intron 1 of 11)
1815	chr11:45873935-45874936	0.00032146	2.32784	0.00312975	Clint1	-7461	Intron (ENSMUST00000109260.2/216705, intron 1 of 11)
1816	chr11:45875250-45876251	0.000116027	1.93761	0.00142791	Clint1	-6146	Intron (ENSMUST00000109260.2/216705, intron 1 of 11)
1817	chr11:46057135-46058136	0.00174632	1.22292	0.0114186	Adam19	1077	Promoter (1-2kb)
1818	chr11:46083143-46084144	1.62978e-05	1.29323	0.00031844	Mir8100	-18126	Intron (ENSMUST00000011400.7/11492, intron 3 of 22)
1819	chr11:46086174-46087175	1.09301e-06	2.76532	4.19443e-05	Mir8100	-15095	Intron (ENSMUST00000011400.7/11492, intron 3 of 22)
1820	chr11:46089736-46090737	0.000213251	1.62869	0.0022767	Mir8100	-11533	Intron (ENSMUST00000011400.7/11492, intron 3 of 22)
1821	chr11:46119965-46120966	0.00619371	1.50565	0.0294939	Adam19	-6939	Intron (ENSMUST00000011400.7/11492, intron 8 of 22)
1822	chr11:46268654-46269655	0.00787143	1.05398	0.035276	Cyfip2	1014	Promoter (1-2kb)
1823	chr11:46307489-46308490	6.88052e-05	1.0387	0.000963743	Cyfip2	3730	Intron (ENSMUST00000165599.8/76884, intron 1 of 30)
1824	chr11:46358129-46359130	6.54172e-05	2.69651	0.000928989	Gm12167	15842	Intron (ENSMUST00000109237.8/16428, intron 5 of 16)
1825	chr11:46359692-46360693	0.000187895	1.80188	0.00206664	Gm12167	17405	Exon (ENSMUST00000109237.8/16428, exon 5 of 17)
1826	chr11:46362310-46363311	7.56097e-05	2.64049	0.00103284	Gm12167	20023	Exon (ENSMUST00000155991.1/16428, exon 4 of 4)
1827	chr11:46374700-46375701	0.00325854	1.34017	0.0182678	Itk	13756	Intron (ENSMUST00000109237.8/16428, intron 1 of 16)
1828	chr11:46379863-46380864	5.1614e-05	1.66144	0.000775506	Itk	8593	Intron (ENSMUST00000109237.8/16428, intron 1 of 16)
1829	chr11:46384662-46385663	1.18541e-05	2.20031	0.000250854	Itk	3794	Intron (ENSMUST00000109237.8/16428, intron 1 of 16)
1830	chr11:46386213-46387214	2.07672e-06	2.2957	6.72815e-05	Itk	2243	Promoter (2-3kb)
1831	chr11:46389034-46390035	2.2184e-12	4.01635	8.67608e-09	Itk	0	Promoter (<=1kb)
1832	chr11:46395864-46396865	1.80571e-06	1.91129	6.07569e-05	Garin3	0	Promoter (<=1kb)
1833	chr11:46404667-46405668	5.92122e-06	2.89341	0.000149297	Garin3	0	Promoter (<=1kb)
1834	chr11:46421239-46422240	1.36295e-11	2.9582	2.41169e-08	Med7	-14685	Distal Intergenic
1835	chr11:48927800-48928801	0.000792372	1.77417	0.00626693	Gm12185	-621	Promoter (<=1kb)
1836	chr11:48989818-48990819	0.00109053	1.63518	0.00800508	Gm12185	1407	Promoter (1-2kb)
1837	chr11:48991827-48992828	0.00449788	1.87161	0.0232808	Tgtp1	0	Promoter (<=1kb)
1838	chr11:48993680-48994681	0.00199166	1.26304	0.0125876	Tgtp1	0	Promoter (<=1kb)
1839	chr11:49063750-49064751	0.00627194	1.14105	0.029784	Tgtp2	0	Promoter (<=1kb)
1840	chr11:49073054-49074055	1.82312e-05	2.4446	0.000348056	Ifi47	-2532	Promoter (2-3kb)
1841	chr11:49082842-49083843	0.000209648	1.07617	0.00224473	Ifi47	-2857	Promoter (2-3kb)
1842	chr11:49086914-49087915	0.00118809	1.16535	0.00853625	Ifi47	0	Promoter (<=1kb)
1843	chr11:49196272-49197273	0.00112737	1.28509	0.00820002	Zfp62	-6019	Distal Intergenic
1844	chr11:49264288-49265289	0.00230464	1.68846	0.0140487	Mgat1	13698	Distal Intergenic
1845	chr11:49719505-49720506	0.0122694	1.29006	0.0489953	Cnot6	-6782	Distal Intergenic
1846	chr11:49722433-49723434	2.76189e-05	2.81547	0.000478995	Cnot6	-9710	Distal Intergenic
1847	chr11:49811566-49812567	0.000376051	1.85663	0.003534	Gfpt2	17379	Exon (ENSMUST00000020629.4/14584, exon 6 of 19)
1848	chr11:50279759-50280760	0.00111873	1.24891	0.00814942	Maml1	11044	Intron (ENSMUST00000180443.2/ENSMUST00000180443.2, intron 1 of 2)
1849	chr11:50835436-50836437	0.00102705	1.28721	0.00765343	Zfp879	5109	Intron (ENSMUST00000109134.7/214779, intron 4 of 4)
1850	chr11:51746541-51747542	0.00509618	2.26491	0.0255048	Sec24a	8669	Intron (ENSMUST00000109097.8/77371, intron 1 of 22)
1851	chr11:51753295-51754296	0.000633438	1.93005	0.00527508	Sec24a	1915	Promoter (1-2kb)
1852	chr11:51883490-51884491	2.41518e-05	1.55121	0.000432804	Jade2	-25837	Distal Intergenic
1853	chr11:51898366-51899367	0.000334895	1.82307	0.00323091	Jade2	-40713	Exon (ENSMUST00000212253.1/ENSMUST00000212253.1, exon 1 of 3)
1854	chr11:51961465-51962466	0.00488283	1.14925	0.0247132	Cdkn2aipnl	-5195	Distal Intergenic
1855	chr11:51968614-51969615	0.0043326	1.39369	0.0226449	Cdkn2aipnl	722	Promoter (<=1kb)
1856	chr11:52035620-52036621	0.0011676	1.66374	0.00842052	Cdkl3	2090	Promoter (2-3kb)
1857	chr11:52046143-52047144	0.000779652	1.33151	0.00619142	Cdkl3	12613	Intron (ENSMUST00000121591.7/213084, intron 13 of 13)
1858	chr11:52075960-52076961	3.56292e-05	1.09491	0.000584192	Ppp2ca	-21720	Intron (ENSMUST00000121591.7/213084, intron 13 of 13)
1859	chr11:52074308-52075309	0.000889776	1.30568	0.00685139	Ppp2ca	-23372	Intron (ENSMUST00000121591.7/213084, intron 13 of 13)
1860	chr11:52180334-52181335	0.00361258	2.0032	0.0197594	Or2y7	-12175	Distal Intergenic
1861	chr11:52222587-52223588	0.00404806	1.3927	0.0215217	Skp1	-8407	Distal Intergenic
1862	chr11:52240798-52241799	0.000180458	2.91175	0.0020036	Skp1	3934	Intron (ENSMUST00000147684.7/21402, intron 3 of 5)
1863	chr11:52249197-52250198	0.00207871	2.70141	0.0129991	Skp1	12333	Distal Intergenic
1864	chr11:52253677-52254678	0.000911247	1.79585	0.00698163	Skp1	16813	3' UTR
1865	chr11:52261641-52262642	6.76777e-06	3.18115	0.000164757	Tcf7	12235	Intron (ENSMUST00000086844.9/21414, intron 2 of 9)
1866	chr11:52265304-52266305	1.27369e-09	3.58123	4.003e-07	Tcf7	8572	Intron (ENSMUST00000086844.9/21414, intron 2 of 9)
1867	chr11:52268157-52269158	2.54465e-07	2.61723	1.46264e-05	Tcf7	5719	Intron (ENSMUST00000086844.9/21414, intron 2 of 9)
1868	chr11:52275102-52276103	5.26015e-10	3.10897	2.24987e-07	Tcf7	-225	Promoter (<=1kb)
1869	chr11:52273606-52274607	4.15373e-07	3.60862	2.08421e-05	Tcf7	270	Promoter (<=1kb)
1870	chr11:52276780-52277781	1.31448e-06	2.58402	4.80728e-05	Tcf7	-1903	Promoter (1-2kb)
1871	chr11:52282904-52283905	3.17833e-06	1.8097	9.3116e-05	Tcf7	0	Promoter (<=1kb)
1872	chr11:52283927-52284928	1.5254e-06	2.51549	5.36011e-05	Tcf7	-596	Promoter (<=1kb)
1873	chr11:52293739-52294740	2.18694e-05	2.26306	0.000400808	Tcf7	-10408	Distal Intergenic
1874	chr11:52297052-52298053	0.000298455	1.71453	0.00295234	Tcf7	-13721	Distal Intergenic
1875	chr11:52299283-52300284	6.49466e-10	3.58619	2.57338e-07	Tcf7	-15952	Distal Intergenic
1876	chr11:52309146-52310147	1.43489e-07	3.90952	9.56631e-06	Tcf7	-25815	Distal Intergenic
1877	chr11:52310486-52311487	3.76792e-05	2.7239	0.000609144	Tcf7	-27155	Distal Intergenic
1878	chr11:52313818-52314819	7.84437e-11	3.02741	6.71036e-08	Tcf7	-30487	Distal Intergenic
1879	chr11:52318176-52319177	2.87633e-09	3.45763	6.82974e-07	Tcf7	-34845	Distal Intergenic
1880	chr11:52327138-52328139	2.08041e-05	2.45858	0.000385495	Vdac1	-32721	Distal Intergenic
1881	chr11:52332108-52333109	0.000161803	3.26285	0.00184306	Vdac1	-27751	Distal Intergenic
1882	chr11:52340707-52341708	3.26672e-08	3.33135	3.48731e-06	Vdac1	-19152	Distal Intergenic
1883	chr11:52342858-52343859	0.000288405	1.58681	0.00287672	Vdac1	-17001	Distal Intergenic
1884	chr11:53085089-53086090	0.00170603	2.27026	0.0112313	Gm11186	33966	Intron (ENSMUST00000036796.7/320027, intron 6 of 15)
1885	chr11:53096568-53097569	7.69715e-08	2.80411	6.17454e-06	Gm11186	22487	Intron (ENSMUST00000036796.7/320027, intron 6 of 15)
1886	chr11:53128319-53129320	0.00435822	1.75647	0.0227457	Gm11186	-8263	Intron (ENSMUST00000036796.7/320027, intron 6 of 15)
1887	chr11:53132318-53133319	7.657e-05	2.63355	0.00104167	Gm11186	-12262	Intron (ENSMUST00000036796.7/320027, intron 6 of 15)
1888	chr11:53140792-53141793	5.91938e-08	3.50412	5.20498e-06	Gm11186	-20736	Intron (ENSMUST00000036796.7/320027, intron 7 of 15)
1889	chr11:53329975-53330976	9.34151e-05	2.75293	0.00121291	Zcchc10	2575	Promoter (2-3kb)
1890	chr11:53393530-53394531	0.00211139	2.49682	0.0131456	Aff4	-10016	Intron (ENSMUST00000060945.11/93736, intron 7 of 20)
1891	chr11:53441628-53442629	0.00516012	2.19038	0.025743	Gdf9	8329	Distal Intergenic
1892	chr11:53443542-53444543	0.00255202	1.42524	0.0151862	Gdf9	10243	Distal Intergenic
1893	chr11:53516464-53517465	0.000848055	2.09071	0.00659666	Septin8	-1792	Promoter (1-2kb)
1894	chr11:53799796-53800797	0.00045711	1.56363	0.00409982	Gm12216	-3921	Intron (ENSMUST00000135815.7/622459, intron 3 of 4)
1895	chr11:53838822-53839823	0.00126022	1.30923	0.00893773	Gm12216	10225	Intron (ENSMUST00000135815.7/622459, intron 2 of 4)
1896	chr11:53841640-53842641	3.69825e-07	2.55306	1.91389e-05	Gm12216	7407	Intron (ENSMUST00000135815.7/622459, intron 2 of 4)
1897	chr11:53845278-53846279	3.79728e-05	1.20762	0.000612357	Gm12216	3769	Intron (ENSMUST00000135815.7/622459, intron 2 of 4)
1898	chr11:53851484-53852485	1.10429e-05	1.45699	0.000238212	Gm12216	-1436	Promoter (1-2kb)
1899	chr11:53857699-53858700	0.00107734	1.69663	0.00793135	Gm12216	444	Promoter (<=1kb)
1900	chr11:54050679-54051680	0.00943804	1.74352	0.0403763	Pdlim4	12888	Distal Intergenic
1901	chr11:54062805-54063806	1.64299e-09	2.80554	4.6541e-07	Pdlim4	762	Promoter (<=1kb)
1902	chr11:54068054-54069055	0.00310675	1.53814	0.0176079	Pdlim4	0	Promoter (<=1kb)
1903	chr11:54075565-54076566	0.0101851	2.36019	0.0427232	Pdlim4	-6551	Distal Intergenic
1904	chr11:54080014-54081015	0.000484973	1.79326	0.00429306	Pdlim4	-11000	Distal Intergenic
1905	chr11:54082429-54083430	2.19452e-05	3.34692	0.000401798	Pdlim4	-13415	Distal Intergenic
1906	chr11:54104727-54105728	3.40477e-05	3.61197	0.00056346	P4ha2	-1592	Promoter (1-2kb)
1907	chr11:54112548-54113549	0.000287448	2.36819	0.00287028	P4ha2	0	Promoter (<=1kb)
1908	chr11:54150801-54151802	2.30644e-06	3.02167	7.30208e-05	P4ha2	23108	Distal Intergenic
1909	chr11:54152346-54153347	0.000672334	1.79572	0.00552702	P4ha2	24653	Distal Intergenic
1910	chr11:54162630-54163631	7.03875e-06	2.40054	0.000169722	P4ha2	34937	Distal Intergenic
1911	chr11:54193603-54194604	0.00517531	1.89566	0.0257979	4933405E24Rik	18681	Intron (ENSMUST00000131019.1/71056, intron 2 of 2)
1912	chr11:54208259-54209260	0.00449243	1.7238	0.023261	4933405E24Rik	4025	Exon (ENSMUST00000131019.1/71056, exon 2 of 3)
1913	chr11:54277615-54278616	0.00867911	3.30356	0.0379722	Il3	-10338	Distal Intergenic
1914	chr11:54294118-54295119	0.000143186	3.19258	0.00167775	Acsl6	-8679	Distal Intergenic
1915	chr11:54296475-54297476	0.00603057	1.7969	0.0289034	Acsl6	-6322	Distal Intergenic
1916	chr11:54562483-54563484	0.00643844	1.00754	0.0303947	Rapgef6	-32662	Intron (ENSMUST00000102743.9/192786, intron 5 of 27)
1917	chr11:54567657-54568658	5.40627e-09	3.09183	1.02999e-06	Rapgef6	-27488	Exon (ENSMUST00000102743.9/192786, exon 6 of 28)
1918	chr11:54568690-54569691	7.28552e-05	2.4977	0.00100704	Rapgef6	-26455	Intron (ENSMUST00000102743.9/192786, intron 6 of 27)
1919	chr11:54597602-54598603	0.000138715	1.90146	0.00163754	Rapgef6	1428	Promoter (1-2kb)
1920	chr11:54616649-54617650	0.000227897	2.16261	0.00239779	Rapgef6	-4716	Intron (ENSMUST00000102743.9/192786, intron 7 of 27)
1921	chr11:54618643-54619644	0.00883394	1.49063	0.0384568	Rapgef6	-2722	Promoter (2-3kb)
1922	chr11:54621467-54622468	9.83294e-07	3.22378	3.89123e-05	Rapgef6	0	Promoter (<=1kb)
1923	chr11:54626575-54627576	0.00084639	1.68672	0.00658847	Rapgef6	236	Promoter (<=1kb)
1924	chr11:54690848-54691849	0.0063695	1.58561	0.0301419	Rapgef6	0	Promoter (<=1kb)
1925	chr11:54741034-54742035	0.00729521	1.26586	0.0333804	Cdc42se2	18304	5' UTR
1926	chr11:54801792-54802793	1.24283e-08	1.41434	1.80582e-06	Cdc42se2	-14117	Distal Intergenic
1927	chr11:54850106-54851107	6.30489e-07	1.75395	2.81203e-05	Lyrm7	0	Promoter (<=1kb)
1928	chr11:54927444-54928445	0.000126528	1.99373	0.00152452	Tnip1	-6369	Intron (ENSMUST00000108889.9/57783, intron 8 of 17)
1929	chr11:54982199-54983200	0.000663868	1.38153	0.00547568	Tnip1	-19282	Intron (ENSMUST00000102727.2/11749, intron 23 of 24)
1930	chr11:55022670-55023671	9.0398e-07	1.40353	3.66389e-05	Anxa6	9744	Intron (ENSMUST00000102727.2/11749, intron 1 of 24)
1931	chr11:55194848-55195849	0.00276838	1.50184	0.0161471	Slc36a1os	1833	Promoter (1-2kb)
1932	chr11:55193777-55194778	5.41361e-05	2.31816	0.000803125	Slc36a1os	2904	Promoter (2-3kb)
1933	chr11:55230743-55231744	0.00011846	4.63209	0.00144888	Slc36a1	16948	Intron (ENSMUST00000108872.8/215335, intron 10 of 10)
1934	chr11:57613821-57614822	0.000386055	3.22909	0.00360677	Galnt10	-30620	Distal Intergenic
1935	chr11:57664456-57665457	0.00022586	2.2143	0.00238101	4933424L21Rik	-14962	Intron (ENSMUST00000066987.13/171212, intron 1 of 11)
1936	chr11:57667741-57668742	0.000106453	3.42617	0.00133809	4933424L21Rik	-18247	Intron (ENSMUST00000066987.13/171212, intron 1 of 11)
1937	chr11:57669246-57670247	0.000627409	3.00498	0.00523365	4933424L21Rik	-19752	Intron (ENSMUST00000066987.13/171212, intron 1 of 11)
1938	chr11:57672774-57673775	0.000275984	1.67388	0.00278248	4933424L21Rik	-23280	Intron (ENSMUST00000066987.13/171212, intron 1 of 11)
1939	chr11:57675192-57676193	0.000103411	2.00347	0.00130842	4933424L21Rik	-25698	Intron (ENSMUST00000066987.13/171212, intron 1 of 11)
1940	chr11:57687861-57688862	0.00747336	1.36762	0.0339938	4933424L21Rik	-38367	Intron (ENSMUST00000066987.13/171212, intron 1 of 11)
1941	chr11:58102264-58103265	0.000247686	1.05107	0.00255542	Cnot8	-888	Promoter (<=1kb)
1942	chr11:58116225-58117226	0.00542989	1.65928	0.0267347	Cnot8	2198	Promoter (2-3kb)
1943	chr11:58131743-58132744	8.05662e-07	3.80512	3.36464e-05	Gemin5	6729	Intron (ENSMUST00000172035.7/216766, intron 21 of 27)
1944	chr11:58134563-58135564	9.94177e-06	1.86479	0.000220348	Gemin5	3909	Exon (ENSMUST00000172035.7/216766, exon 21 of 28)
1945	chr11:58139161-58140162	3.85594e-06	2.98343	0.000106814	Gemin5	0	Promoter (<=1kb)
1946	chr11:58181335-58182336	0.000362536	1.61551	0.00343423	Mrpl22	9646	Distal Intergenic
1947	chr11:58193108-58194109	0.0082251	1.80698	0.036475	Igtp	-5447	Distal Intergenic
1948	chr11:58200823-58201824	0.000326803	2.2412	0.00317003	Irgm2	1205	Promoter (1-2kb)
1949	chr11:58211365-58212366	0.00092266	1.82218	0.0070528	Irgm2	-2642	Promoter (2-3kb)
1950	chr11:58210162-58211163	6.80152e-06	2.5861	0.000165454	Irgm2	-3845	Intron (ENSMUST00000058704.8/54396, intron 1 of 1)
1951	chr11:58290020-58291021	0.00262504	2.21255	0.0154998	Zfp692	-16048	Intron (ENSMUST00000108834.2/ENSMUST00000108834.2, intron 5 of 6)
1952	chr11:58436762-58437763	1.77624e-05	2.48217	0.000341122	Gm12253	4203	Exon (ENSMUST00000108825.1/624860, exon 5 of 7)
1953	chr11:59397517-59398518	0.00213867	2.07634	0.0132757	Prss38	-21860	Distal Intergenic
1954	chr11:59425557-59426558	9.78851e-06	2.24764	0.000217549	Snap47	20933	Intron (ENSMUST00000010038.9/67826, intron 3 of 4)
1955	chr11:60032565-60033566	2.0616e-06	1.91337	6.69261e-05	Pemt	3340	Intron (ENSMUST00000102692.9/18618, intron 1 of 6)
1956	chr11:60100554-60101555	3.03084e-08	2.46291	3.31496e-06	Rai1	-3458	Distal Intergenic
1957	chr11:60130250-60131251	0.000801302	1.29416	0.0063208	Rai1	-8831	Intron (ENSMUST00000064190.12/19377, intron 1 of 5)
1958	chr11:60139004-60140005	7.49509e-06	1.97442	0.000177739	Rai1	-77	Promoter (<=1kb)
1959	chr11:60142399-60143400	2.10011e-06	2.40654	6.78258e-05	Rai1	2140	Promoter (2-3kb)
1960	chr11:60232345-60233346	6.1951e-05	2.90194	0.000891718	Tom1l2	-998	Promoter (<=1kb)
1961	chr11:60330275-60331276	0.000821033	3.23193	0.00643686	Tom1l2	21629	Intron (ENSMUST00000095254.11/216810, intron 1 of 13)
1962	chr11:60333992-60334993	0.000225081	2.26694	0.00237435	Tom1l2	17912	Intron (ENSMUST00000095254.11/216810, intron 1 of 13)
1963	chr11:60872816-60873817	0.0117207	1.76452	0.0473872	Tmem11	4970	Intron (ENSMUST00000168218.7/216821, intron 2 of 2)
1964	chr11:61029554-61030555	0.012414	1.62375	0.0494085	Kcnj12	6990	Intron (ENSMUST00000089184.10/16515, intron 1 of 1)
1965	chr11:61355322-61356323	0.00776823	3.29665	0.0349359	Slc47a1	9329	Intron (ENSMUST00000010267.9/67473, intron 12 of 16)
1966	chr11:61866779-61867780	0.000172361	3.60336	0.00193685	Akap10	10670	Exon (ENSMUST00000182516.1/ENSMUST00000182516.1, exon 2 of 2)
1967	chr11:62127383-62128384	0.00573381	1.56276	0.02785	Specc1	50286	5' UTR
1968	chr11:62131346-62132347	0.00863213	1.91097	0.0378012	Specc1	54249	Exon (ENSMUST00000201671.3/432572, exon 6 of 8)
1969	chr11:62441746-62442747	0.0101991	1.72537	0.0427652	Ncor1	-3231	Intron (ENSMUST00000018645.12/20185, intron 1 of 45)
1970	chr11:62489229-62490230	0.00241009	2.04474	0.0145392	Pigl	30621	Intron (ENSMUST00000014389.5/327942, intron 2 of 6)
1971	chr11:62494460-62495461	9.71438e-09	2.58447	1.55339e-06	Cenpv	32435	Intron (ENSMUST00000014389.5/327942, intron 2 of 6)
1972	chr11:62507421-62508422	3.29497e-06	3.10356	9.56911e-05	Cenpv	19474	Exon (ENSMUST00000014389.5/327942, exon 4 of 7)
1973	chr11:62508473-62509474	0.000381814	3.89063	0.00357568	Cenpv	18422	Exon (ENSMUST00000147918.1/327942, exon 5 of 7)
1974	chr11:62523970-62524971	0.000457492	2.25088	0.00410181	Cenpv	2925	Promoter (2-3kb)
1975	chr11:62598345-62599346	0.000688261	1.13159	0.00562502	2410006H16Rik	-3531	Intron (ENSMUST00000151195.7/22368, intron 13 of 13)
1976	chr11:62739005-62740006	0.00364883	1.57255	0.019909	Zfp287	-7120	Distal Intergenic
1977	chr11:62740827-62741828	0.000167787	3.92366	0.00189468	Zfp287	-8942	Distal Intergenic
1978	chr11:62751912-62752913	6.83445e-07	2.7397	2.98651e-05	Zfp287	-20027	3' UTR
1979	chr11:62761510-62762511	6.49222e-05	2.33989	0.000924491	Zfp286	21640	Exon (ENSMUST00000128292.1/ENSMUST00000128292.1, exon 2 of 3)
1980	chr11:62823962-62824963	4.40549e-06	3.61549	0.000118703	Trim16	3493	Intron (ENSMUST00000055006.11/94092, intron 1 of 5)
1981	chr11:63146373-63147374	0.00991594	1.63785	0.0419127	Pmp22	13305	Intron (ENSMUST00000108702.7/18858, intron 3 of 4)
1982	chr11:63147986-63148987	0.00058252	2.41976	0.00494524	Pmp22	14918	Intron (ENSMUST00000108702.7/18858, intron 3 of 4)
1983	chr11:63924938-63925939	5.73164e-07	1.66275	2.61982e-05	Hs3st3b1	-2648	Promoter (2-3kb)
1984	chr11:63943654-63944655	0.00104746	5.03497	0.00776972	9630013K17Rik	-19571	Distal Intergenic
1985	chr11:63956972-63957973	0.00099608	1.66362	0.00747572	9630013K17Rik	-6253	Distal Intergenic
1986	chr11:63973789-63974790	0.000649363	2.56989	0.00538041	9630013K17Rik	9563	Intron (ENSMUST00000049091.8/70383, intron 6 of 6)
1987	chr11:63974889-63975890	6.06548e-08	2.5109	5.2831e-06	9630013K17Rik	10663	Intron (ENSMUST00000049091.8/70383, intron 6 of 6)
1988	chr11:63984471-63985472	4.95352e-08	3.87632	4.58346e-06	9630013K17Rik	20245	Intron (ENSMUST00000049091.8/70383, intron 5 of 6)
1989	chr11:63988982-63989983	3.54539e-08	2.80685	3.69026e-06	9630013K17Rik	24756	Intron (ENSMUST00000049091.8/70383, intron 5 of 6)
1990	chr11:63990046-63991047	7.60051e-06	2.18323	0.000179679	9630013K17Rik	25820	Intron (ENSMUST00000049091.8/70383, intron 5 of 6)
1991	chr11:63991688-63992689	1.1427e-05	4.67341	0.000244297	9630013K17Rik	27462	Intron (ENSMUST00000049091.8/70383, intron 5 of 6)
1992	chr11:64016133-64017134	6.59898e-05	3.60691	0.000934937	9630013K17Rik	51907	Intron (ENSMUST00000049091.8/70383, intron 4 of 6)
1993	chr11:64035184-64036185	0.0012405	1.61024	0.00882992	Cox10	43281	Intron (ENSMUST00000049091.8/70383, intron 4 of 6)
1994	chr11:64037378-64038379	4.36062e-07	3.62289	2.15976e-05	Cox10	41087	Intron (ENSMUST00000049091.8/70383, intron 4 of 6)
1995	chr11:64040984-64041985	0.00176181	2.31419	0.0114913	Cox10	37481	Intron (ENSMUST00000049091.8/70383, intron 4 of 6)
1996	chr11:64047136-64048137	2.16279e-06	2.45547	6.94085e-05	Cox10	31329	Intron (ENSMUST00000049091.8/70383, intron 3 of 6)
1997	chr11:64051274-64052275	4.05948e-08	3.471	4.0254e-06	Cox10	27191	Intron (ENSMUST00000049091.8/70383, intron 3 of 6)
1998	chr11:64085606-64086607	1.23862e-07	2.44299	8.62265e-06	2810001G20Rik	6024	Distal Intergenic
1999	chr11:64114801-64115802	3.18491e-06	3.50599	9.32664e-05	2810001G20Rik	35219	Distal Intergenic
[truncated: 10,072 more rows]

## Sheet: B cell
	peaks	Pvl_Bcell	FC_Bcell	FDR_Bcell	SYMBOL	distanceToTSS	annotation
1	chr1:6262634-6263635	9.78324e-08	3.183	1.05177e-05	Rb1cc1	0	Promoter (<=1kb)
2	chr1:6858677-6859678	0.000544216	3.9932	0.00551124	St18	1336	Promoter (1-2kb)
3	chr1:6951978-6952979	4.48194e-05	5.38126	0.000850497	St18	94637	Distal Intergenic
4	chr1:6975932-6976933	4.23835e-05	2.38066	0.000817521	Pcmtd1	-111987	Distal Intergenic
5	chr1:6974886-6975887	0.00297897	2.20686	0.0191756	Pcmtd1	-113033	Distal Intergenic
6	chr1:7009880-7010881	0.0011989	2.7355	0.00982071	Pcmtd1	-78039	Distal Intergenic
7	chr1:7046797-7047798	0.000264362	2.66134	0.00322388	Pcmtd1	-41122	Distal Intergenic
8	chr1:7076880-7077881	3.73303e-08	2.28996	5.37777e-06	Pcmtd1	-11039	Distal Intergenic
9	chr1:7111102-7112103	1.51109e-07	2.83801	1.41934e-05	Pcmtd1	21936	Intron (ENSMUST00000061280.16/319263, intron 1 of 5)
10	chr1:7163473-7164474	0.000771055	1.9253	0.00709645	Pcmtd1	2916	Promoter (2-3kb)
11	chr1:7165018-7166019	4.20878e-08	3.76007	5.80206e-06	Pcmtd1	4461	Intron (ENSMUST00000061280.16/319263, intron 5 of 5)
12	chr1:9572926-9573927	8.34124e-05	2.26172	0.00136368	Adhfe1	24807	Intron (ENSMUST00000144177.7/76187, intron 13 of 13)
13	chr1:9588209-9589210	4.09953e-05	2.67902	0.000797931	Vxn	-11989	Intron (ENSMUST00000115480.7/72481, intron 3 of 4)
14	chr1:9591761-9592762	4.13682e-08	3.08061	5.7396e-06	Vxn	-8437	Intron (ENSMUST00000115480.7/72481, intron 3 of 4)
15	chr1:9593392-9594393	4.62901e-08	2.79915	6.18979e-06	Vxn	-6806	Intron (ENSMUST00000115480.7/72481, intron 3 of 4)
16	chr1:9607624-9608625	0.00887895	4.68768	0.042451	Vxn	6425	Intron (ENSMUST00000088666.3/76982, intron 2 of 5)
17	chr1:9663728-9664729	0.00451481	3.04655	0.0260082	Mybl1	13881	Distal Intergenic
18	chr1:9673332-9674333	0.00347853	1.93811	0.0214783	Mybl1	4277	Exon (ENSMUST00000088658.10/17864, exon 11 of 16)
19	chr1:9797011-9798012	3.51831e-06	1.56157	0.00013131	Sgk3	-95	Promoter (<=1kb)
20	chr1:9798057-9799058	0.000395788	1.10813	0.00435395	Sgk3	0	Promoter (<=1kb)
21	chr1:9841457-9842458	0.000389935	1.97086	0.00430608	Sgk3	-5814	Intron (ENSMUST00000166384.7/170755, intron 1 of 16)
22	chr1:9857239-9858240	0.000163286	2.53584	0.00225919	Sgk3	8842	Intron (ENSMUST00000166384.7/170755, intron 1 of 16)
23	chr1:9858704-9859705	0.000149428	1.34188	0.00210948	Sgk3	10307	Intron (ENSMUST00000166384.7/170755, intron 1 of 16)
24	chr1:9876482-9877483	0.000126454	1.27535	0.00186847	Sgk3	-5984	3' UTR
25	chr1:10251803-10252804	0.000107474	2.25885	0.00164914	Arfgef1	-19133	Distal Intergenic
26	chr1:12991144-12992145	2.65363e-05	2.37333	0.000576184	Slco5a1	0	Promoter (<=1kb)
27	chr1:12992246-12993247	9.41525e-05	1.81524	0.00149334	Slco5a1	0	Promoter (<=1kb)
28	chr1:12989884-12990885	0.000260857	2.41565	0.00319325	Slco5a1	29	Promoter (<=1kb)
29	chr1:13001794-13002795	0.000290303	3.72103	0.00345515	Slco5a1	-9144	Distal Intergenic
30	chr1:13220349-13221350	0.00345417	3.69714	0.0213677	Ncoa2	-69331	Exon (ENSMUST00000081713.10/17978, exon 4 of 22)
31	chr1:13355212-13356213	0.00262765	2.28647	0.0174979	Ncoa2	16216	Exon (ENSMUST00000195718.1/ENSMUST00000195718.1, exon 1 of 1)
32	chr1:13383193-13384194	0.000148642	2.0408	0.00210234	Ncoa2	-9110	Intron (ENSMUST00000185813.1/ENSMUST00000185813.1, intron 1 of 1)
33	chr1:13598627-13599628	0.00523859	1.07222	0.0289685	Tram1	-8717	Distal Intergenic
34	chr1:13746975-13747976	4.73407e-05	3.5954	0.000887268	Gm5523	38903	Distal Intergenic
35	chr1:13788906-13789907	0.00887321	1.90155	0.0424331	Gm5523	-2027	Promoter (2-3kb)
36	chr1:13834516-13835517	0.000730756	5.3472	0.00682668	Gm5523	-47637	Distal Intergenic
37	chr1:13979983-13980984	0.000850981	1.03668	0.00763613	Gm5523	-193104	Distal Intergenic
38	chr1:13984553-13985554	0.000195445	1.56141	0.0025852	Gm5523	-197674	Distal Intergenic
39	chr1:14064550-14065551	2.19476e-06	6.06327	9.37188e-05	Eya1	165941	Distal Intergenic
40	chr1:14104202-14105203	9.67559e-07	1.68411	5.22931e-05	Eya1	126289	Distal Intergenic
41	chr1:14143524-14144525	7.49007e-07	2.16275	4.34636e-05	Eya1	86967	Distal Intergenic
42	chr1:14150411-14151412	2.93144e-06	2.95854	0.000115762	Eya1	80080	Distal Intergenic
43	chr1:14196258-14197259	0.000455151	3.53181	0.00482655	Eya1	34233	Intron (ENSMUST00000027066.12/14048, intron 12 of 17)
44	chr1:14304197-14305198	0.0102672	2.23038	0.0470977	Eya1	0	Promoter (<=1kb)
45	chr1:14306862-14307863	0.000798758	1.77016	0.00728749	Eya1	1973	Promoter (1-2kb)
46	chr1:14464453-14465454	0.000612063	3.53372	0.00599263	Eya1	-154218	Distal Intergenic
47	chr1:16344710-16345711	1.91233e-05	3.73882	0.000452248	Stau2	29684	3' UTR
48	chr1:16354926-16355927	0.000104556	2.10521	0.00161378	Stau2	19468	Intron (ENSMUST00000162751.7/29819, intron 11 of 13)
49	chr1:16439929-16440930	0.00521454	2.07445	0.0288719	Stau2	-64534	5' UTR
50	chr1:16568145-16569146	0.000759042	1.58243	0.00701583	Ube2w	16252	Exon (ENSMUST00000182080.1/66799, exon 3 of 4)
51	chr1:16677943-16678944	0.000397081	2.26702	0.00436253	Ly96	-9107	3' UTR
52	chr1:16696540-16697541	0.000505821	2.07127	0.00521615	Ly96	8032	Intron (ENSMUST00000026881.10/17087, intron 2 of 4)
53	chr1:16737608-16738609	0.000467459	1.70083	0.00492272	Ly96	49100	Distal Intergenic
54	chr1:16746991-16747992	0.000885539	1.02535	0.00786104	Ly96	58483	Distal Intergenic
55	chr1:16745688-16746689	0.00351978	1.03403	0.0216615	Ly96	57180	Distal Intergenic
56	chr1:16758448-16759449	7.15684e-08	2.49191	8.51249e-06	Ly96	69940	Exon (ENSMUST00000185649.1/ENSMUST00000185649.1, exon 1 of 1)
57	chr1:16760042-16761043	3.57654e-05	1.45073	0.00071994	Ly96	71534	Distal Intergenic
58	chr1:16930870-16931871	0.00569579	2.78343	0.0308043	Jph1	72348	Exon (ENSMUST00000194790.1/ENSMUST00000194790.1, exon 1 of 1)
59	chr1:16937843-16938844	4.18907e-05	3.33896	0.000810403	Jph1	65375	Intron (ENSMUST00000186604.1/ENSMUST00000186604.1, intron 1 of 2)
60	chr1:16942143-16943144	0.000115796	2.84538	0.00174717	Jph1	61075	Intron (ENSMUST00000186604.1/ENSMUST00000186604.1, intron 1 of 2)
61	chr1:16944013-16945014	0.00335172	2.07387	0.0209011	Jph1	59205	Intron (ENSMUST00000186604.1/ENSMUST00000186604.1, intron 1 of 2)
62	chr1:16965115-16966116	0.00144695	5.05965	0.011266	Jph1	38103	Intron (ENSMUST00000186604.1/ENSMUST00000186604.1, intron 1 of 2)
63	chr1:16968261-16969262	0.000927991	1.66411	0.00813236	Jph1	34957	Intron (ENSMUST00000186604.1/ENSMUST00000186604.1, intron 1 of 2)
64	chr1:17076821-17077822	0.00348934	5.0819	0.0215254	Jph1	20067	Intron (ENSMUST00000186604.1/ENSMUST00000186604.1, intron 2 of 2)
65	chr1:17123100-17124101	0.000274983	3.48981	0.00331527	Gdap1	-21261	Distal Intergenic
66	chr1:21018203-21019204	0.00014098	2.04128	0.00202384	Tram2	24452	Intron (ENSMUST00000037998.5/170829, intron 2 of 10)
67	chr1:21035544-21036545	0.00125735	1.53361	0.0101634	Tram2	7111	Intron (ENSMUST00000037998.5/170829, intron 2 of 10)
68	chr1:21039880-21040881	1.38837e-08	3.39086	2.80214e-06	Tram2	2775	Promoter (2-3kb)
69	chr1:21618402-21619403	0.000155423	2.12793	0.0021751	Khdc1b	234846	Intron (ENSMUST00000029667.12/226922, intron 1 of 13)
70	chr1:21819236-21820237	1.62463e-05	3.81387	0.000403567	Kcnq5	35665	Intron (ENSMUST00000029667.12/226922, intron 1 of 13)
71	chr1:21829582-21830583	0.00499159	1.32458	0.0279806	Kcnq5	25319	Intron (ENSMUST00000029667.12/226922, intron 1 of 13)
72	chr1:21880802-21881803	1.66736e-05	2.87171	0.000410912	Kcnq5	-24900	Intron (ENSMUST00000029667.12/226922, intron 1 of 13)
73	chr1:21890507-21891508	0.00183271	3.97033	0.0134301	Kcnq5	-34605	Intron (ENSMUST00000029667.12/226922, intron 1 of 13)
74	chr1:21891623-21892624	0.0046577	2.35422	0.0265883	Kcnq5	-35721	Intron (ENSMUST00000029667.12/226922, intron 1 of 13)
75	chr1:21950365-21951366	0.00793157	2.44153	0.0391303	Kcnq5	10215	Intron (ENSMUST00000029667.12/226922, intron 1 of 13)
76	chr1:21960137-21961138	2.76406e-07	1.55607	2.15993e-05	Kcnq5	443	Promoter (<=1kb)
77	chr1:21963177-21964178	1.54337e-06	1.09128	7.29573e-05	Kcnq5	-1235	Promoter (1-2kb)
78	chr1:23705215-23706216	2.6357e-08	3.99439	4.29326e-06	B3gat2	-55537	Distal Intergenic
79	chr1:23720031-23721032	1.87074e-06	3.52162	8.36432e-05	B3gat2	-40721	Distal Intergenic
80	chr1:23762480-23763481	0.00058757	1.80264	0.00581275	B3gat2	469	Promoter (<=1kb)
81	chr1:23792450-23793451	0.00145581	1.9093	0.0113187	B3gat2	30439	Intron (ENSMUST00000144602.1/280645, intron 2 of 2)
82	chr1:23826782-23827783	0.0016261	1.57534	0.0122877	Smap1	19994	Intron (ENSMUST00000063663.5/280645, intron 2 of 3)
83	chr1:23833903-23834904	1.83623e-05	2.13752	0.000439642	Smap1	12873	Intron (ENSMUST00000063663.5/280645, intron 2 of 3)
84	chr1:23982783-23983784	0.000205694	1.86869	0.00269034	Sdhaf4	21846	Distal Intergenic
85	chr1:24680691-24681692	5.30454e-12	2.03547	3.67227e-08	Lmbrd1	1765	Promoter (1-2kb)
86	chr1:24683673-24684674	0.00122112	1.00117	0.00995601	Lmbrd1	4747	Intron (ENSMUST00000191471.6/68421, intron 1 of 15)
87	chr1:24685272-24686273	3.75503e-11	3.36102	9.35364e-08	Lmbrd1	6346	5' UTR
88	chr1:24686294-24687295	8.72759e-05	2.04465	0.00141184	Lmbrd1	7368	Intron (ENSMUST00000191471.6/68421, intron 2 of 15)
89	chr1:24713105-24714106	0.00262304	1.59701	0.0174749	Lmbrd1	-14536	Intron (ENSMUST00000191471.6/68421, intron 6 of 15)
90	chr1:24736078-24737079	0.00252049	2.85545	0.0169694	Lmbrd1	7436	Intron (ENSMUST00000191471.6/68421, intron 9 of 15)
91	chr1:30881828-30882829	0.0047262	3.76821	0.0268801	Phf3	-7907	Distal Intergenic
92	chr1:33470169-33471170	0.00899498	3.03233	0.0428553	Prim2	150972	Intron (ENSMUST00000027312.10/19076, intron 12 of 13)
93	chr1:33551017-33552018	2.32643e-07	3.70023	1.91284e-05	Prim2	70124	Intron (ENSMUST00000027312.10/19076, intron 7 of 13)
94	chr1:33558529-33559530	0.000209197	2.38256	0.00272498	Prim2	62612	Intron (ENSMUST00000027312.10/19076, intron 7 of 13)
95	chr1:33565459-33566460	0.000208201	1.6612	0.00271569	Prim2	55682	Intron (ENSMUST00000027312.10/19076, intron 7 of 13)
96	chr1:33578279-33579280	0.000763404	1.13877	0.00704657	Prim2	42862	Intron (ENSMUST00000027312.10/19076, intron 7 of 13)
97	chr1:33582784-33583785	0.0094981	1.01069	0.0444844	Prim2	38357	Intron (ENSMUST00000027312.10/19076, intron 7 of 13)
98	chr1:33595652-33596653	0.000278762	1.47495	0.00335083	Prim2	25489	Intron (ENSMUST00000027312.10/19076, intron 7 of 13)
99	chr1:33596791-33597792	0.00768066	1.11018	0.038226	Prim2	24350	Intron (ENSMUST00000027312.10/19076, intron 7 of 13)
100	chr1:34463941-34464942	0.000688989	1.05241	0.00653288	Ptpn18	670	Promoter (<=1kb)
101	chr1:34492141-34493142	0.0024254	1.16605	0.0164769	Prss39	-5268	Distal Intergenic
102	chr1:34837997-34838998	0.00120881	1.09373	0.00988746	Fam168b	3966	Intron (ENSMUST00000167518.7/214469, intron 1 of 7)
103	chr1:34858344-34859345	0.000328177	1.47869	0.00379644	Plekhb2	6507	Intron (ENSMUST00000156687.7/226971, intron 1 of 6)
104	chr1:35619172-35620173	5.36069e-07	1.76998	3.47146e-05	Hs6st1	-448227	Distal Intergenic
105	chr1:35656069-35657070	2.01994e-05	1.89634	0.000471312	Hs6st1	-411330	Distal Intergenic
106	chr1:35673476-35674477	0.000518416	3.31234	0.00531405	Hs6st1	-393923	Distal Intergenic
107	chr1:35687697-35688698	0.0021081	3.81011	0.0148476	Hs6st1	-379702	Distal Intergenic
108	chr1:35860455-35861456	0.000840293	1.10024	0.0075644	Hs6st1	-206944	Distal Intergenic
109	chr1:36052264-36053265	0.000123381	1.31836	0.00183324	Hs6st1	-15135	Distal Intergenic
110	chr1:36281541-36282542	3.19223e-05	1.3556	0.000661019	Neurl3	-6862	Distal Intergenic
111	chr1:36921803-36922804	1.41937e-05	1.04131	0.000364133	Tmem131	16723	Exon (ENSMUST00000194249.1/ENSMUST00000194249.1, exon 1 of 1)
112	chr1:36947147-36948148	0.00907498	1.42703	0.043106	Tmem131	-3481	Distal Intergenic
113	chr1:36987880-36988881	0.00502418	1.09675	0.0281067	Vwa3b	-37715	Distal Intergenic
114	chr1:37113471-37114472	0.00403291	2.58663	0.023927	Vwa3b	12803	Exon (ENSMUST00000238425.1/70853, exon 11 of 29)
115	chr1:37309569-37310570	7.39499e-07	2.32393	4.29891e-05	Inpp4a	9261	Intron (ENSMUST00000146676.1/269180, intron 1 of 1)
116	chr1:37308351-37309352	0.00221857	1.05101	0.0154131	Inpp4a	8043	Intron (ENSMUST00000146676.1/269180, intron 1 of 1)
117	chr1:37357473-37358474	1.77253e-06	3.36726	8.06194e-05	Inpp4a	0	Promoter (<=1kb)
118	chr1:37359368-37360369	0.000246468	1.95501	0.00306474	Inpp4a	1449	Promoter (1-2kb)
119	chr1:37448075-37449076	0.00493906	1.18375	0.0277541	Unc50	16731	Intron (ENSMUST00000042161.14/269181, intron 13 of 14)
120	chr1:37466168-37467169	0.000313198	1.55121	0.00366747	4930594C11Rik	21436	Exon (ENSMUST00000042161.14/269181, exon 5 of 15)
121	chr1:37467493-37468494	0.00417621	1.39314	0.0245526	4930594C11Rik	20111	Intron (ENSMUST00000042161.14/269181, intron 4 of 14)
122	chr1:37474312-37475313	6.40035e-06	1.0787	0.000203881	4930594C11Rik	13292	Intron (ENSMUST00000042161.14/269181, intron 4 of 14)
123	chr1:37480387-37481388	0.00375213	1.03142	0.022718	4930594C11Rik	7217	Intron (ENSMUST00000042161.14/269181, intron 4 of 14)
124	chr1:37486189-37487190	4.7694e-05	1.11605	0.000892296	4930594C11Rik	1415	Promoter (1-2kb)
125	chr1:37566165-37567166	4.21955e-07	2.43285	2.93898e-05	Mgat4a	-25149	Distal Intergenic
126	chr1:37584346-37585347	0.00171062	1.40658	0.0127554	Cracdl	39895	Distal Intergenic
127	chr1:37585813-37586814	3.22705e-05	1.59129	0.000666093	Cracdl	38428	Distal Intergenic
128	chr1:37600391-37601392	7.46897e-06	2.58336	0.000227648	Cracdl	23850	Distal Intergenic
129	chr1:37884130-37885131	0.00417878	2.40082	0.0245644	Mitd1	-2262	Promoter (2-3kb)
130	chr1:38011774-38012775	0.000101535	1.25351	0.00157902	Eif5b	13645	Intron (ENSMUST00000027252.7/226982, intron 1 of 23)
131	chr1:38113640-38114641	0.00748588	1.91327	0.037504	Rev1	13660	Intron (ENSMUST00000027251.11/56210, intron 1 of 22)
132	chr1:38121732-38122733	0.00038957	1.61551	0.0043028	Rev1	5568	Intron (ENSMUST00000027251.11/56210, intron 1 of 22)
133	chr1:38139072-38140073	0.000643487	1.5711	0.00621225	Gm5099	6989	Intron (ENSMUST00000194892.1/329123, intron 1 of 5)
134	chr1:38140621-38141622	0.00885619	1.42086	0.04238	Gm5099	8538	Intron (ENSMUST00000194892.1/329123, intron 1 of 5)
135	chr1:38149718-38150719	0.00133576	1.68473	0.0106297	Gm5099	17635	Intron (ENSMUST00000194892.1/329123, intron 3 of 5)
136	chr1:38156119-38157120	0.00273734	2.6212	0.0180272	Gm5099	24036	Intron (ENSMUST00000194892.1/329123, intron 3 of 5)
137	chr1:38185203-38186204	0.000147683	1.83912	0.00209216	Aff3	11239	Exon (ENSMUST00000095027.8/16764, exon 19 of 22)
138	chr1:38346169-38347170	0.008185	2.13873	0.0400343	Aff3	-148726	Intron (ENSMUST00000095027.8/16764, intron 5 of 21)
139	chr1:38392618-38393619	0.00577754	1.79175	0.0311383	Aff3	-195175	Exon (ENSMUST00000143261.7/ENSMUST00000143261.7, exon 5 of 5)
140	chr1:38407936-38408937	0.000450823	2.2339	0.00479484	Aff3	-210493	Intron (ENSMUST00000095027.8/16764, intron 4 of 21)
141	chr1:38494993-38495994	0.0100684	1.76598	0.0464416	Aff3	131191	Intron (ENSMUST00000095027.8/16764, intron 4 of 21)
142	chr1:38510099-38511100	0.00466055	2.21811	0.0266034	Aff3	116085	Intron (ENSMUST00000095027.8/16764, intron 4 of 21)
143	chr1:38519033-38520034	0.00294375	1.82373	0.0190057	Aff3	107151	Intron (ENSMUST00000095027.8/16764, intron 4 of 21)
144	chr1:38567450-38568451	6.06338e-06	3.02298	0.000196146	Aff3	58734	Intron (ENSMUST00000095027.8/16764, intron 1 of 21)
145	chr1:38632105-38633106	0.00298719	1.21076	0.0192132	Aff3	-4904	Intron (ENSMUST00000039827.13/16764, intron 1 of 22)
146	chr1:38637730-38638731	0.00864412	1.10637	0.0416303	Aff3	-10529	Intron (ENSMUST00000039827.13/16764, intron 1 of 22)
147	chr1:38650598-38651599	0.0104062	3.06301	0.0475698	Aff3	13356	Intron (ENSMUST00000039827.13/16764, intron 1 of 22)
148	chr1:38681573-38682574	0.00964616	2.39186	0.0450065	Aff3	-16618	Distal Intergenic
149	chr1:38714306-38715307	7.29394e-06	2.94644	0.000224325	Aff3	-49351	Distal Intergenic
150	chr1:38750560-38751561	0.0086582	2.58901	0.041678	Lonrf2	69654	Distal Intergenic
151	chr1:38776074-38777075	0.000143586	1.836	0.00204854	Lonrf2	44140	Distal Intergenic
152	chr1:38902253-38903254	1.21485e-06	1.79173	6.14423e-05	Chst10	-4092	Distal Intergenic
153	chr1:39895203-39896204	4.95085e-07	1.72337	3.28289e-05	Map4k4	-4709	Distal Intergenic
154	chr1:40001899-40002900	0.00185034	2.00447	0.0135177	Map4k4	1222	Promoter (1-2kb)
155	chr1:40022424-40023425	0.00423761	1.8996	0.0248086	Map4k4	0	Promoter (<=1kb)
156	chr1:40045480-40046481	0.000239699	1.6671	0.003004	Map4k4	22270	Distal Intergenic
157	chr1:40072669-40073670	0.00589797	5.09215	0.0315925	Il1r2	-409	Promoter (<=1kb)
158	chr1:40077413-40078414	0.00167425	2.55037	0.0125487	Il1r2	3334	Intron (ENSMUST00000191671.5/16178, intron 1 of 3)
159	chr1:40084133-40085134	0.0025599	1.16865	0.0171542	Il1r2	0	Promoter (<=1kb)
160	chr1:40240115-40241116	2.18655e-05	2.19327	0.000498304	Il1r1	15035	Exon (ENSMUST00000191850.1/ENSMUST00000191850.1, exon 1 of 1)
161	chr1:40262429-40263430	1.61221e-10	2.7806	1.96464e-07	Il1r1	-3156	Intron (ENSMUST00000027241.10/16177, intron 1 of 10)
162	chr1:42773655-42774656	0.000458324	2.29586	0.00484866	Dalir	22943	Distal Intergenic
163	chr1:43234192-43235193	7.12277e-05	1.84093	0.00120964	Fhl2	-37208	Distal Intergenic
164	chr1:43240922-43241923	3.5663e-06	1.39567	0.000132756	Fhl2	-43938	Distal Intergenic
165	chr1:43326820-43327821	0.00289142	2.70985	0.0187625	Nck2	-116758	Distal Intergenic
166	chr1:43357896-43358897	0.000121333	2.07406	0.00180993	Nck2	-85682	Distal Intergenic
167	chr1:43361114-43362115	0.000205775	1.38319	0.00269084	Nck2	-82464	Distal Intergenic
168	chr1:43374636-43375637	4.75168e-07	2.20754	3.19843e-05	Nck2	-68942	Distal Intergenic
169	chr1:43592787-43593788	0.00201947	1.54925	0.0143983	Nck2	59218	Distal Intergenic
170	chr1:43912332-43913333	0.00531304	1.01384	0.0292661	Tpp2	-20314	Distal Intergenic
171	chr1:44044428-44045429	2.07377e-09	2.47052	8.1668e-07	Mettl21c	-24394	Distal Intergenic
172	chr1:44064290-44065291	0.00387143	1.14324	0.0232494	Tex30	34704	Exon (ENSMUST00000238662.1/ENSMUST00000238662.1, exon 4 of 4)
173	chr1:46921291-46922292	0.00584039	1.04602	0.0313801	Slc39a10	-28439	Distal Intergenic
174	chr1:47101730-47102731	0.00288441	1.6098	0.0187265	Slc39a10	-208878	Distal Intergenic
175	chr1:51485997-51486998	0.00149388	1.31076	0.0115369	Nabp1	-7572	Distal Intergenic
176	chr1:51804961-51805962	0.0066449	1.99268	0.034435	Myo1b	-9736	Intron (ENSMUST00000046390.13/17912, intron 7 of 29)
177	chr1:51907396-51908397	0.000120624	1.87959	0.00180191	Myo1b	-80	Promoter (<=1kb)
178	chr1:51922298-51923299	0.0080211	2.73204	0.0394567	Myo1b	-6227	Distal Intergenic
179	chr1:51930254-51931255	2.36808e-05	1.60629	0.000529125	Myo1b	-14183	Distal Intergenic
180	chr1:52044970-52045971	0.00629902	2.35646	0.0331656	Stat1	-31290	Intron (ENSMUST00000168302.7/20849, intron 4 of 24)
181	chr1:52298025-52299026	0.000640906	1.30876	0.00619334	Gls	-64793	Distal Intergenic
182	chr1:52373073-52374074	0.00220464	1.93981	0.0153427	Nab1	92983	Distal Intergenic
183	chr1:52397171-52398172	0.000354444	3.33177	0.00401366	Nab1	68885	Distal Intergenic
184	chr1:52447439-52448440	0.00870021	1.16423	0.0418267	Nab1	18617	Distal Intergenic
185	chr1:52470779-52471780	0.00828082	1.84478	0.040355	Nab1	-3722	Intron (ENSMUST00000186764.6/17936, intron 5 of 8)
186	chr1:52511307-52512308	0.000381296	1.65364	0.00423474	Nab1	-10628	Distal Intergenic
187	chr1:52513471-52514472	0.00276027	1.31423	0.0181375	Nab1	-12792	Distal Intergenic
188	chr1:52521115-52522116	9.46097e-05	2.66774	0.00149946	Nab1	-20436	Distal Intergenic
189	chr1:53348030-53349031	0.000751279	1.49778	0.00696251	Asnsd1	2244	Promoter (2-3kb)
190	chr1:53807906-53808907	0.00028154	1.12232	0.00337604	Stk17b	-22682	3' UTR
191	chr1:53816082-53817083	0.000767629	1.41605	0.00707545	Hecw2	24088	Intron (ENSMUST00000120904.7/329152, intron 28 of 28)
192	chr1:53855380-53856381	0.000244844	1.1585	0.0030513	Mir7681	5956	Intron (ENSMUST00000120904.7/329152, intron 19 of 28)
193	chr1:53870630-53871631	0.00741265	1.25397	0.0372481	Hecw2	-4118	Intron (ENSMUST00000120904.7/329152, intron 17 of 28)
194	chr1:53975853-53976854	0.00683806	1.54301	0.0351106	Hecw2	-109341	Intron (ENSMUST00000120904.7/329152, intron 2 of 28)
195	chr1:54535792-54536793	0.00795774	1.38968	0.0392197	Pgap1	20889	Exon (ENSMUST00000097739.4/241062, exon 5 of 27)
196	chr1:54545289-54546290	0.00462051	2.35386	0.0264414	Pgap1	11392	Intron (ENSMUST00000097739.4/241062, intron 3 of 26)
197	chr1:54568768-54569769	4.12992e-06	1.87721	0.000147633	Pgap1	-11084	Distal Intergenic
198	chr1:54570675-54571676	0.000487598	2.1794	0.00507645	Pgap1	-12991	Distal Intergenic
199	chr1:54578340-54579341	0.000119011	1.83848	0.00178338	Pgap1	-20656	Distal Intergenic
200	chr1:54585111-54586112	1.55309e-07	1.35135	1.43578e-05	Pgap1	-27427	Distal Intergenic
201	chr1:54592145-54593146	2.67258e-05	2.15485	0.000578834	Pgap1	-34461	Distal Intergenic
202	chr1:54600096-54601097	0.00748557	1.24407	0.037504	Pgap1	-42412	Distal Intergenic
203	chr1:54629972-54630973	0.00282917	3.64829	0.0184578	Ankrd44	26714	Distal Intergenic
204	chr1:54637036-54638037	0.000245783	1.21582	0.00305916	Ankrd44	19650	Distal Intergenic
205	chr1:54706297-54707298	0.000237982	2.11914	0.0029884	Ankrd44	-15350	Intron (ENSMUST00000190007.6/ENSMUST00000190007.6, intron 1 of 4)
206	chr1:54775782-54776783	0.0023585	2.57399	0.0161177	Ankrd44	-6955	Intron (ENSMUST00000179030.7/329154, intron 4 of 27)
207	chr1:55097189-55098190	0.00937761	1.89315	0.0440847	Hspe1	8875	Distal Intergenic
208	chr1:55212480-55213481	0.00233501	1.53314	0.0159983	Rftn2	-5991	Intron (ENSMUST00000027121.14/74013, intron 2 of 8)
209	chr1:55223882-55224883	0.00521169	1.41187	0.028864	Rftn2	1899	Promoter (1-2kb)
210	chr1:55622817-55623818	0.00732797	1.79637	0.0369246	Plcl1	-78207	Intron (ENSMUST00000042986.9/227120, intron 1 of 5)
211	chr1:55624574-55625575	0.000173441	2.03752	0.00236325	Plcl1	-76450	Intron (ENSMUST00000042986.9/227120, intron 1 of 5)
212	chr1:55628305-55629306	0.00240201	2.51898	0.0163558	Plcl1	-72719	Intron (ENSMUST00000042986.9/227120, intron 1 of 5)
213	chr1:55736948-55737949	0.00026862	2.29187	0.00326138	Plcl1	34923	Intron (ENSMUST00000042986.9/227120, intron 5 of 5)
214	chr1:55738683-55739684	7.43421e-06	3.25498	0.000226696	Plcl1	36658	Intron (ENSMUST00000042986.9/227120, intron 5 of 5)
215	chr1:55792594-55793595	0.00036286	1.91728	0.00407964	Plcl1	90569	Distal Intergenic
216	chr1:56713052-56714053	0.000580899	1.86849	0.00576397	Hsfy2	-75617	Distal Intergenic
217	chr1:56832537-56833538	0.000106858	3.89513	0.00164125	Satb2	136302	Intron (ENSMUST00000042857.13/212712, intron 8 of 9)
218	chr1:56845866-56846867	0.00227797	4.12463	0.01572	Satb2	122973	Intron (ENSMUST00000042857.13/212712, intron 7 of 9)
219	chr1:56969198-56970199	0.00434941	1.73037	0.0252888	Satb2	0	Promoter (<=1kb)
220	chr1:56972960-56973961	1.93187e-05	1.9319	0.000455533	Satb2	-458	Promoter (<=1kb)
221	chr1:56971869-56972870	0.00537834	1.03376	0.0295628	Satb2	0	Promoter (<=1kb)
222	chr1:57370213-57371214	0.00154049	1.50294	0.0118079	4930558J18Rik	6330	Intron (ENSMUST00000181949.2/75323, intron 2 of 3)
223	chr1:57375039-57376040	5.31779e-05	1.78957	0.000968274	4930558J18Rik	1504	Promoter (1-2kb)
224	chr1:57594467-57595468	0.00197253	2.35031	0.0141585	Spats2l	-178694	Distal Intergenic
225	chr1:58244161-58245162	3.51336e-05	2.47525	0.000710098	Aox4	3555	Exon (ENSMUST00000040442.5/71872, exon 16 of 35)
226	chr1:58836984-58837985	0.00333668	2.21951	0.0208354	Casp8	34331	Intron (ENSMUST00000027189.14/12370, intron 7 of 8)
227	chr1:58882990-58883991	1.37356e-05	2.12043	0.000354781	Trak2	23221	Intron (ENSMUST00000188624.1/ENSMUST00000188624.1, intron 3 of 11)
228	chr1:58889861-58890862	0.00197849	4.12517	0.0141885	Trak2	16350	Exon (ENSMUST00000188624.1/ENSMUST00000188624.1, exon 3 of 12)
229	chr1:58897200-58898201	0.00760994	1.01765	0.0379542	Trak2	9011	Distal Intergenic
230	chr1:58937266-58938267	7.73598e-08	2.69835	8.99428e-06	Trak2	8070	Intron (ENSMUST00000027186.11/70827, intron 2 of 15)
231	chr1:58947808-58948809	0.00275122	1.45736	0.0180946	Trak2	-1471	Promoter (1-2kb)
232	chr1:58949375-58950376	0.000172165	1.84614	0.00234958	Trak2	-3038	Intron (ENSMUST00000027186.11/70827, intron 1 of 15)
233	chr1:58995022-58996023	4.03826e-07	2.4834	2.85198e-05	Stradb	3964	3' UTR
234	chr1:59890573-59891574	0.00130146	5.55413	0.0104332	Fam117b	-21432	Distal Intergenic
235	chr1:59910649-59911650	1.2522e-05	1.77408	0.000332063	Fam117b	-1356	Promoter (1-2kb)
236	chr1:61001500-61002501	0.00426437	2.17197	0.0249252	Icos	23573	Distal Intergenic
237	chr1:61581078-61582079	0.00826274	2.0717	0.0402997	Pard3b	-56745	Distal Intergenic
238	chr1:61601646-61602647	2.13151e-06	2.41749	9.19605e-05	Pard3b	-36177	Distal Intergenic
239	chr1:61621766-61622767	0.000112505	4.45924	0.0017097	Pard3b	-16057	Distal Intergenic
240	chr1:61629619-61630620	0.000747225	2.20273	0.00693517	Pard3b	-8204	Distal Intergenic
241	chr1:61638317-61639318	0.00108141	1.92025	0.00910305	Pard3b	0	Promoter (<=1kb)
242	chr1:61647984-61648985	0.0060686	5.18444	0.0322454	Pard3b	8741	Intron (ENSMUST00000138768.7/72823, intron 1 of 4)
243	chr1:61698122-61699123	1.45746e-06	2.62926	6.98039e-05	Pard3b	58879	Intron (ENSMUST00000138768.7/72823, intron 1 of 4)
244	chr1:61709278-61710279	5.16044e-05	2.1161	0.000946576	Pard3b	70035	Intron (ENSMUST00000138768.7/72823, intron 1 of 4)
245	chr1:61714766-61715767	0.000206979	1.94494	0.00270221	Pard3b	75523	Intron (ENSMUST00000138768.7/72823, intron 1 of 4)
246	chr1:61770940-61771941	0.000852118	1.5518	0.00764254	Pard3b	131697	Intron (ENSMUST00000138768.7/72823, intron 2 of 4)
247	chr1:61917756-61918757	0.00862895	1.74124	0.0415837	Pard3bos2	217352	Intron (ENSMUST00000138768.7/72823, intron 2 of 4)
248	chr1:61924688-61925689	0.000766384	2.56546	0.007067	Pard3bos2	210420	Intron (ENSMUST00000138768.7/72823, intron 2 of 4)
249	chr1:61927864-61928865	0.000925258	2.0607	0.00811712	Pard3bos2	207244	Intron (ENSMUST00000138768.7/72823, intron 2 of 4)
250	chr1:61926161-61927162	0.000222501	3.73806	0.00284702	Pard3bos2	208947	Intron (ENSMUST00000138768.7/72823, intron 2 of 4)
251	chr1:61933180-61934181	7.33294e-07	2.37266	4.27631e-05	Pard3bos2	201928	Intron (ENSMUST00000138768.7/72823, intron 2 of 4)
252	chr1:62482768-62483769	5.87456e-06	2.45475	0.000191525	Nrp2	-219516	Intron (ENSMUST00000075374.9/72823, intron 20 of 22)
253	chr1:62700765-62701766	0.000164353	2.7033	0.00226982	Nrp2	-1519	Promoter (1-2kb)
254	chr1:62721062-62722063	1.31941e-06	2.02314	6.50742e-05	Nrp2	17360	Intron (ENSMUST00000126344.1/18187, intron 2 of 2)
255	chr1:62726611-62727612	0.00352509	1.15941	0.0216849	Nrp2	22909	Intron (ENSMUST00000126344.1/18187, intron 2 of 2)
256	chr1:62736137-62737138	6.34176e-07	2.15586	3.8971e-05	Nrp2	32435	Intron (ENSMUST00000126344.1/18187, intron 2 of 2)
257	chr1:62759739-62760740	8.9018e-05	1.89692	0.00143373	Nrp2	56037	Intron (ENSMUST00000075144.11/18187, intron 7 of 15)
258	chr1:62766655-62767656	0.0087367	2.29301	0.0419553	Nrp2	62953	Intron (ENSMUST00000075144.11/18187, intron 10 of 15)
259	chr1:63001496-63002497	0.000572426	2.35321	0.00570751	Ino80d	89432	Intron (ENSMUST00000133236.7/227195, intron 9 of 12)
260	chr1:63004959-63005960	0.00150205	2.40619	0.0115855	Ino80d	85969	Intron (ENSMUST00000133236.7/227195, intron 9 of 12)
261	chr1:64043525-64044526	0.00129915	1.59756	0.0104205	Mir6899	-1024	Promoter (1-2kb)
262	chr1:64048263-64049264	0.0101033	1.92505	0.0465643	Mir6899	-5762	Intron (ENSMUST00000114086.7/93691, intron 2 of 3)
263	chr1:64052095-64053096	0.000932173	1.16857	0.00815721	Mir6899	-9594	Intron (ENSMUST00000114086.7/93691, intron 2 of 3)
264	chr1:64078174-64079175	5.10125e-05	2.11268	0.000939187	Mir6899	-35673	Exon (ENSMUST00000149820.1/ENSMUST00000149820.1, exon 1 of 4)
265	chr1:64192889-64193890	0.000532926	2.04861	0.00542875	Klf7	-70607	Intron (ENSMUST00000190863.1/ENSMUST00000190863.1, intron 1 of 1)
266	chr1:64305245-64306246	0.00196626	2.30488	0.0141322	Klf7	-182963	Distal Intergenic
267	chr1:64529561-64530562	2.95516e-06	1.40397	0.000116307	Creb1	-2083	Promoter (2-3kb)
268	chr1:64587481-64588482	0.000181919	1.54566	0.00245007	Mettl21a	27149	Intron (ENSMUST00000185594.6/12912, intron 7 of 7)
269	chr1:64675151-64676152	0.00574337	1.75812	0.0310033	Ccnyl1	-14303	Distal Intergenic
270	chr1:64717162-64718163	4.55236e-05	1.23224	0.000860578	Fzd5	19586	Exon (ENSMUST00000114077.7/227210, exon 9 of 11)
271	chr1:64866610-64867611	4.2502e-05	2.60356	0.000819284	Plekhm3	-29846	Intron (ENSMUST00000139649.7/241075, intron 5 of 8)
272	chr1:64925404-64926405	1.73168e-06	1.52511	7.92641e-05	Plekhm3	1692	Promoter (1-2kb)
273	chr1:64928238-64929239	6.32613e-08	1.4913	7.71627e-06	Plekhm3	-141	Promoter (<=1kb)
274	chr1:64927109-64928110	0.000253108	1.69298	0.0031242	Plekhm3	0	Promoter (<=1kb)
275	chr1:65221423-65222424	0.00553791	2.56542	0.0301802	Pikfyve	24663	3' UTR
276	chr1:65227318-65228319	1.80778e-07	2.36835	1.6005e-05	Pikfyve	30558	Intron (ENSMUST00000190058.6/18711, intron 11 of 18)
277	chr1:65229512-65230513	6.48275e-06	2.67702	0.000205862	Pikfyve	32752	Intron (ENSMUST00000190058.6/18711, intron 11 of 18)
278	chr1:65234572-65235573	0.000119893	2.20913	0.00179351	Pikfyve	37812	3' UTR
279	chr1:65237348-65238349	2.72868e-06	2.76217	0.000109987	Pikfyve	40588	Intron (ENSMUST00000190058.6/18711, intron 15 of 18)
280	chr1:66225376-66226377	0.000616887	1.68842	0.00602525	Map2	-25270	Intron (ENSMUST00000156636.8/17756, intron 1 of 4)
281	chr1:66230043-66231044	4.17577e-05	3.21442	0.000808557	Map2	-20603	Intron (ENSMUST00000156636.8/17756, intron 1 of 4)
282	chr1:66231621-66232622	0.00249853	2.02294	0.0168514	Map2	-19025	Intron (ENSMUST00000156636.8/17756, intron 1 of 4)
283	chr1:66388275-66389276	0.00143708	3.43844	0.0112061	Map2	1264	Promoter (1-2kb)
284	chr1:66399293-66400294	0.00288282	2.51442	0.018719	Map2	12282	5' UTR
285	chr1:66758885-66759886	0.000112906	1.65861	0.00171397	Kansl1l	41324	Intron (ENSMUST00000129190.7/68691, intron 5 of 13)
286	chr1:66760398-66761399	0.00167085	1.92824	0.0125296	Kansl1l	39811	Intron (ENSMUST00000129190.7/68691, intron 5 of 13)
287	chr1:66847190-66848191	0.000471573	3.24869	0.00495435	Acadl	10140	Intron (ENSMUST00000027153.5/11363, intron 5 of 10)
288	chr1:66859140-66860141	1.41072e-05	1.80621	0.00036242	Acadl	-809	Promoter (<=1kb)
289	chr1:70343284-70344285	0.00132544	4.29134	0.0105664	Vwc2l	-381430	Intron (ENSMUST00000065425.11/66722, intron 13 of 16)
290	chr1:71003416-71004417	0.000249302	2.83942	0.00309076	Bard1	98729	Distal Intergenic
291	chr1:71115474-71116475	1.29561e-06	2.33246	6.42437e-05	Bard1	-12328	Distal Intergenic
292	chr1:71126888-71127889	9.97277e-09	2.57274	2.29624e-06	Bard1	-23742	Distal Intergenic
293	chr1:71131220-71132221	7.441e-05	2.60093	0.00124874	Bard1	-28074	Distal Intergenic
294	chr1:71148977-71149978	0.00590901	1.85441	0.0316356	Bard1	-45831	Distal Intergenic
295	chr1:71956611-71957612	0.00426865	2.82127	0.0249388	4933417E11Rik	47583	Distal Intergenic
296	chr1:72141538-72142539	0.0108303	1.41859	0.0488925	Mreg	69768	Distal Intergenic
297	chr1:72214206-72215207	4.68705e-07	2.01745	3.16648e-05	Mreg	-1899	Promoter (1-2kb)
298	chr1:72221500-72222501	0.00306109	1.34903	0.0195613	Mreg	-9193	Distal Intergenic
299	chr1:72233468-72234469	4.1719e-05	2.65061	0.000807929	Mreg	-21161	Distal Intergenic
300	chr1:72316719-72317720	7.72007e-06	1.82176	0.000233068	Xrcc5	9292	Intron (ENSMUST00000027379.9/22596, intron 5 of 20)
301	chr1:72428884-72429885	0.000546746	2.2729	0.00552525	Marchf4	107045	Exon (ENSMUST00000047786.5/381270, exon 4 of 4)
302	chr1:73752861-73753862	0.000102013	2.52376	0.00158455	6030407O03Rik	-8914	Intron (ENSMUST00000189514.1/109198, intron 6 of 8)
303	chr1:74085276-74086277	0.0109044	1.34816	0.0491379	Tns1	5074	Intron (ENSMUST00000169786.7/21961, intron 1 of 34)
304	chr1:74094166-74095167	0.000244191	3.7988	0.00304559	Tns1	1658	Promoter (1-2kb)
305	chr1:74461517-74462518	0.00290523	2.88855	0.0188221	Usp37	5056	Exon (ENSMUST00000044260.10/319651, exon 16 of 24)
306	chr1:74701942-74702943	2.48419e-05	1.53595	0.000548054	Ttll4	6208	3' UTR
307	chr1:74712147-74713148	0.000444253	1.31137	0.00473768	Cyp27a1	-426	Promoter (<=1kb)
308	chr1:74715212-74716213	1.26718e-05	1.84789	0.0003348	Cyp27a1	1638	Promoter (1-2kb)
309	chr1:74753021-74754022	0.000461683	3.89646	0.00487601	Prkag3	-3800	Distal Intergenic
310	chr1:74790880-74791881	0.00223187	1.64656	0.0154764	Wnt10a	0	Promoter (<=1kb)
311	chr1:75494905-75495906	0.000210745	3.40748	0.00273893	Obsl1	-1838	Promoter (1-2kb)
312	chr1:75524401-75525402	4.87106e-06	2.11506	0.000166411	Stk11ip	2590	Promoter (2-3kb)
313	chr1:75559163-75560164	6.97905e-06	1.67356	0.000217606	Slc4a3	7454	3' UTR
314	chr1:75565299-75566300	1.01207e-08	1.96765	2.30158e-06	Slc4a3	13590	Distal Intergenic
315	chr1:75569032-75570033	1.11639e-05	2.44333	0.000305001	Slc4a3	17323	Distal Intergenic
316	chr1:78187140-78188141	0.00060788	3.87104	0.00596388	Pax3	8697	Intron (ENSMUST00000004994.15/18505, intron 4 of 8)
317	chr1:78215266-78216267	0.00802362	2.92977	0.0394631	Pax3	-18132	Distal Intergenic
318	chr1:78422343-78423344	8.93693e-06	2.03105	0.000259385	Farsb	65451	Intron (ENSMUST00000170217.7/23874, intron 17 of 17)
319	chr1:78423645-78424646	2.18858e-05	2.10275	0.000498591	Farsb	64149	Intron (ENSMUST00000170217.7/23874, intron 17 of 17)
320	chr1:78435799-78436800	9.40195e-10	2.84256	4.87873e-07	Farsb	51995	Intron (ENSMUST00000170217.7/23874, intron 16 of 17)
321	chr1:78434476-78435477	0.000373143	1.35923	0.00416552	Farsb	53318	Intron (ENSMUST00000170217.7/23874, intron 16 of 17)
322	chr1:78441653-78442654	0.000609249	2.50526	0.00597278	Farsb	46141	Intron (ENSMUST00000170217.7/23874, intron 16 of 17)
323	chr1:78489812-78490813	0.000743367	1.68281	0.006912	Farsb	-915	Promoter (<=1kb)
324	chr1:78672409-78673410	0.010746	1.92715	0.0486375	Acsl3	1516	Promoter (1-2kb)
325	chr1:78674283-78675284	0.00389892	1.42513	0.0233658	Acsl3	3390	Intron (ENSMUST00000035779.14/74205, intron 2 of 15)
326	chr1:79619177-79620178	0.000179585	2.84898	0.00242522	Ap1s3	51787	Exon (ENSMUST00000195349.1/ENSMUST00000195349.1, exon 1 of 1)
327	chr1:79629454-79630455	1.58244e-10	3.69207	1.94671e-07	Ap1s3	41510	Intron (ENSMUST00000162342.7/252903, intron 1 of 4)
328	chr1:79767749-79768750	0.00238996	1.64266	0.0162883	Wdfy1	-5702	Intron (ENSMUST00000143368.7/69368, intron 1 of 6)
329	chr1:80371207-80372208	0.00019142	1.4314	0.00254565	Cul3	-30727	Distal Intergenic
330	chr1:80401666-80402667	8.12307e-06	2.18646	0.000241266	1700016L21Rik	-43265	Distal Intergenic
331	chr1:80627727-80628728	0.00351851	1.44983	0.0216558	Dock10	-34895	Intron (ENSMUST00000077946.11/210293, intron 3 of 55)
332	chr1:80659152-80660153	0.00202737	1.16349	0.0144369	Dock10	5122	Intron (ENSMUST00000077946.11/210293, intron 1 of 55)
333	chr1:82235235-82236236	0.000121691	5.3346	0.00181365	Irs1	55180	3' UTR
334	chr1:85092869-85093870	1.05733e-09	3.32784	5.20513e-07	A530032D15Rik	15579	Intron (ENSMUST00000159114.1/ENSMUST00000159114.1, intron 2 of 2)
335	chr1:85101530-85102531	0.0054725	1.42883	0.0299362	A530032D15Rik	6918	Intron (ENSMUST00000159114.1/ENSMUST00000159114.1, intron 2 of 2)
336	chr1:85111258-85112259	0.000578117	1.71859	0.0057474	A530032D15Rik	-1405	Promoter (1-2kb)
337	chr1:85113796-85114797	0.00506383	2.64684	0.0282707	A530032D15Rik	-3943	Exon (ENSMUST00000162353.7/ENSMUST00000162353.7, exon 4 of 4)
338	chr1:85206220-85207221	0.000247776	3.86601	0.00307612	Gm7609	6512	Intron (ENSMUST00000113407.9/665378, intron 2 of 2)
339	chr1:85506097-85507098	0.00279197	1.22319	0.0182825	Sp110	77180	Exon (ENSMUST00000189121.1/ENSMUST00000189121.1, exon 3 of 9)
340	chr1:85543520-85544521	0.00298172	3.0142	0.0191885	Sp110	39757	Intron (ENSMUST00000160674.2/ENSMUST00000160674.2, intron 3 of 3)
341	chr1:85604175-85605176	0.00224996	1.30682	0.0155759	Sp140	3472	Exon (ENSMUST00000161763.1/ENSMUST00000161763.1, exon 3 of 3)
342	chr1:85608010-85609011	1.69239e-05	3.26937	0.000415209	Sp140	-1822	Promoter (1-2kb)
343	chr1:85611485-85612486	7.39995e-06	1.74647	0.000226132	Sp140	652	Promoter (<=1kb)
344	chr1:85617355-85618356	0.00678048	1.58923	0.034901	Sp140	6522	Intron (ENSMUST00000080204.10/434484, intron 5 of 16)
345	chr1:85618415-85619416	2.01049e-06	2.57691	8.81525e-05	Sp140	7582	Intron (ENSMUST00000080204.10/434484, intron 5 of 16)
346	chr1:85840026-85841027	4.42246e-06	1.18976	0.000154867	Cab39	45515	Intron (ENSMUST00000113360.7/12283, intron 4 of 8)
347	chr1:85843141-85844142	7.18861e-05	1.20174	0.00121805	Cab39	48630	Exon (ENSMUST00000187623.1/ENSMUST00000187623.1, exon 1 of 1)
348	chr1:85935131-85936132	0.0058092	1.05574	0.0312528	4933407L21Rik	6404	Exon (ENSMUST00000190367.1/ENSMUST00000190367.1, exon 1 of 2)
349	chr1:85981402-85982403	0.000241291	1.45402	0.00301938	Gpr55	-20395	Intron (ENSMUST00000186560.1/ENSMUST00000186560.1, intron 1 of 3)
350	chr1:85986933-85987934	0.00257387	1.36292	0.0172246	Gpr55	-25926	Distal Intergenic
351	chr1:86144232-86145233	0.000642709	1.64344	0.00620659	Armc9	-9547	Intron (ENSMUST00000135197.1/78795, intron 2 of 5)
352	chr1:86213859-86214860	0.000112804	1.04125	0.00171303	Armc9	11363	Intron (ENSMUST00000123618.7/78795, intron 19 of 19)
353	chr1:86216108-86217109	8.8664e-08	2.47949	9.8804e-06	Armc9	13612	Intron (ENSMUST00000123618.7/78795, intron 19 of 19)
354	chr1:86214955-86215956	1.65617e-06	1.72202	7.67319e-05	Armc9	12459	Intron (ENSMUST00000123618.7/78795, intron 19 of 19)
355	chr1:86233464-86234465	0.000119618	1.8256	0.00179062	Armc9	-10101	Intron (ENSMUST00000123618.7/78795, intron 19 of 19)
356	chr1:86253123-86254124	4.8284e-06	3.35482	0.000165259	Armc9	8557	Intron (ENSMUST00000135973.7/78795, intron 21 of 21)
357	chr1:86257911-86258912	0.000666581	2.02765	0.00637564	Armc9	13345	Exon (ENSMUST00000135973.7/78795, exon 22 of 22)
358	chr1:86263212-86264213	8.34968e-05	1.58515	0.00136434	Armc9	18646	Intron (ENSMUST00000113309.8/78795, intron 23 of 24)
359	chr1:86264765-86265766	2.71722e-05	1.47591	0.000585953	Armc9	20199	Intron (ENSMUST00000113309.8/78795, intron 23 of 24)
360	chr1:86278508-86279509	0.000191911	2.29488	0.00255061	B3gnt7	-23725	Intron (ENSMUST00000126385.1/ENSMUST00000126385.1, intron 3 of 3)
361	chr1:86300897-86301898	1.91739e-06	2.28953	8.51704e-05	B3gnt7	-1336	Promoter (1-2kb)
362	chr1:86302653-86303654	0.000897114	1.30419	0.00793489	B3gnt7	0	Promoter (<=1kb)
363	chr1:86497734-86498735	4.2133e-05	2.03029	0.000813994	Ptma	-27991	Distal Intergenic
364	chr1:86499565-86500566	4.30776e-05	1.16677	0.000827294	Ptma	-26160	Distal Intergenic
365	chr1:87025689-87026690	0.0074615	1.40134	0.0374164	Alppl2	63115	Intron (ENSMUST00000168237.7/208718, intron 15 of 21)
366	chr1:87528583-87529584	0.00293018	5.25399	0.0189465	Ngef	-18221	Intron (ENSMUST00000166055.7/23956, intron 1 of 2)
367	chr1:87621464-87622465	0.000134195	1.1309	0.00195007	Inpp5d	0	Promoter (<=1kb)
368	chr1:87624996-87625997	3.78128e-06	1.5242	0.000138759	Inpp5d	3322	Intron (ENSMUST00000169754.7/16331, intron 1 of 26)
369	chr1:87650460-87651461	1.30035e-08	1.38807	2.68314e-06	Inpp5d	-24778	Intron (ENSMUST00000169754.7/16331, intron 2 of 26)
370	chr1:87652329-87653330	0.00387283	1.05861	0.0232514	Inpp5d	-22909	Intron (ENSMUST00000169754.7/16331, intron 2 of 26)
371	chr1:87657727-87658728	3.11119e-05	1.49019	0.00064871	Inpp5d	-17511	Intron (ENSMUST00000169754.7/16331, intron 2 of 26)
372	chr1:87849000-87850001	4.01013e-05	1.23438	0.000784125	Dgkd	-3286	Distal Intergenic
373	chr1:87856523-87857524	3.91947e-06	1.16906	0.000142294	Gm19582	-2224	Promoter (2-3kb)
374	chr1:89424802-89425803	0.0104271	3.30608	0.0476214	C030007H22Rik	-18669	Distal Intergenic
375	chr1:90161834-90162835	0.00516152	2.86139	0.0286671	Iqca	-8433	Distal Intergenic
376	chr1:90181011-90182012	1.20124e-05	2.44025	0.000322522	Ackr3	-21968	Distal Intergenic
377	chr1:90202181-90203182	0.00208537	2.03715	0.0147252	Ackr3	-798	Promoter (<=1kb)
378	chr1:90203440-90204441	9.32655e-05	2.86706	0.00148352	Ackr3	0	Promoter (<=1kb)
379	chr1:90216107-90217108	0.00894686	2.11377	0.0426746	Ackr3	12101	3' UTR
380	chr1:90221789-90222790	0.000139032	2.89586	0.00200345	Ackr3	17783	Distal Intergenic
381	chr1:90227728-90228729	0.00107423	3.95037	0.00905745	Ackr3	23722	Exon (ENSMUST00000195172.1/ENSMUST00000195172.1, exon 1 of 1)
382	chr1:91220027-91221028	8.91785e-06	2.01978	0.000259093	Ube2f	-29276	Intron (ENSMUST00000097648.5/51801, intron 2 of 2)
383	chr1:91282282-91283283	0.00148296	2.00253	0.0114722	Ube2f	6171	Intron (ENSMUST00000059743.11/67921, intron 9 of 10)
384	chr1:92991874-92992875	0.000863502	4.68572	0.00771579	Gpr35	12952	Distal Intergenic
385	chr1:93285594-93286595	0.00726482	1.41254	0.0366965	Sned1	-247	Promoter (<=1kb)
386	chr1:93401330-93402331	0.00108686	1.24605	0.00913943	Ano7	0	Promoter (<=1kb)
387	chr1:93722508-93723509	0.00619167	2.21375	0.0327458	Thap4	-7526	Intron (ENSMUST00000190116.6/67026, intron 3 of 5)
388	chr1:95214416-95215417	0.00429336	2.79651	0.0250423	Fam174a	-98206	Distal Intergenic
389	chr1:95322692-95323693	0.00923109	1.71083	0.0436229	Fam174a	9064	Intron (ENSMUST00000059975.7/67698, intron 1 of 2)
390	chr1:95365771-95366772	0.00398774	2.21156	0.0237386	Fam174a	52143	Distal Intergenic
391	chr1:95380746-95381747	3.01715e-06	2.34614	0.000118028	Fam174a	67118	Distal Intergenic
392	chr1:95396839-95397840	0.00083274	1.67169	0.00751578	Fam174a	83211	Distal Intergenic
393	chr1:95413238-95414239	0.00500155	2.22652	0.0280199	Fam174a	99610	Distal Intergenic
394	chr1:95437106-95438107	0.000890227	2.50861	0.00789124	Fam174a	123478	Distal Intergenic
395	chr1:95442447-95443448	0.00787439	1.64476	0.0389188	Fam174a	128819	Distal Intergenic
396	chr1:95449455-95450456	0.000367363	1.68805	0.00411796	Fam174a	135827	Distal Intergenic
397	chr1:95459029-95460030	0.00022988	1.73296	0.00291304	Fam174a	145401	Distal Intergenic
398	chr1:95492642-95493643	5.89132e-07	2.42046	3.70026e-05	St8sia4	173892	Distal Intergenic
399	chr1:95544900-95545901	0.00863133	1.94903	0.0415921	St8sia4	121634	Distal Intergenic
400	chr1:95570804-95571805	0.00183513	1.75797	0.013441	St8sia4	95730	Distal Intergenic
401	chr1:95589766-95590767	2.01222e-05	1.56389	0.000469808	St8sia4	76768	3' UTR
402	chr1:95592249-95593250	6.84009e-05	1.78858	0.00117461	St8sia4	74285	Intron (ENSMUST00000043336.10/20452, intron 4 of 4)
403	chr1:95596519-95597520	1.92976e-06	2.03162	8.54833e-05	St8sia4	70015	Intron (ENSMUST00000043336.10/20452, intron 4 of 4)
404	chr1:95597652-95598653	0.000327545	1.65328	0.00379116	St8sia4	68882	Intron (ENSMUST00000043336.10/20452, intron 4 of 4)
405	chr1:95604085-95605086	3.33622e-05	2.14316	0.000682737	St8sia4	62449	Intron (ENSMUST00000043336.10/20452, intron 4 of 4)
406	chr1:95605174-95606175	0.000429617	1.111	0.00461761	St8sia4	61360	Intron (ENSMUST00000043336.10/20452, intron 4 of 4)
407	chr1:95610263-95611264	8.26242e-05	2.33648	0.00135388	St8sia4	56271	Intron (ENSMUST00000043336.10/20452, intron 4 of 4)
408	chr1:95656851-95657852	6.91177e-07	1.24672	4.11354e-05	St8sia4	9683	Intron (ENSMUST00000043336.10/20452, intron 2 of 4)
409	chr1:97625254-97626255	0.00115625	1.3143	0.00957395	Macir	35421	3' UTR
410	chr1:97659123-97660124	2.44997e-08	1.27055	4.09928e-06	Macir	1552	Promoter (1-2kb)
411	chr1:97781302-97782303	3.6554e-05	2.23358	0.000731595	Gin1	3903	Intron (ENSMUST00000112844.9/252876, intron 3 of 7)
412	chr1:100079507-100080508	0.00047738	3.86675	0.00499787	Cntnap5b	-17253	Intron (ENSMUST00000086738.9/241175, intron 6 of 23)
413	chr1:105169796-105170797	0.00378073	1.81718	0.0228451	Gm17634	-185210	Distal Intergenic
414	chr1:105172012-105173013	2.21521e-06	4.9882	9.42804e-05	Gm17634	-182994	Distal Intergenic
415	chr1:105256835-105257836	0.00462434	3.98702	0.0264516	Gm17634	-98171	Distal Intergenic
416	chr1:105266564-105267565	0.00388523	2.74015	0.0233087	Gm17634	-88442	Distal Intergenic
417	chr1:105274505-105275506	2.36683e-06	2.61267	9.87863e-05	Gm17634	-80501	Distal Intergenic
418	chr1:105910041-105911042	0.00433391	2.79573	0.0252158	Gm7160	79240	Distal Intergenic
419	chr1:106019558-106020559	0.000952547	1.34901	0.00829344	Zcchc2	7814	3' UTR
420	chr1:106030064-106031065	2.04779e-05	2.11905	0.000476088	Zcchc2	18320	Exon (ENSMUST00000118196.7/227449, exon 13 of 14)
421	chr1:106031592-106032593	0.00375511	1.13962	0.0227276	Zcchc2	19848	3' UTR
422	chr1:106060843-106061844	0.000907065	1.47696	0.0079999	Zcchc2	49099	Distal Intergenic
423	chr1:106070940-106071941	0.00361738	1.16182	0.0220761	Zcchc2	59196	Distal Intergenic
424	chr1:106121081-106122082	0.00822167	2.0182	0.0401558	Gm20753	49442	Distal Intergenic
425	chr1:106145233-106146234	3.58708e-09	3.18209	1.18206e-06	Gm20753	25290	Distal Intergenic
426	chr1:106148700-106149701	1.91956e-06	2.30803	8.51711e-05	Gm20753	21823	Distal Intergenic
427	chr1:106157630-106158631	1.25328e-05	3.09405	0.000332282	Gm20753	12893	Intron (ENSMUST00000190105.1/626049, intron 2 of 2)
428	chr1:106162293-106163294	8.66072e-11	2.26786	1.45288e-07	Gm20753	8230	Intron (ENSMUST00000190105.1/626049, intron 2 of 2)
429	chr1:106163495-106164496	4.70907e-05	2.48174	0.000883222	Gm20753	7028	Exon (ENSMUST00000190105.1/626049, exon 2 of 3)
430	chr1:106221714-106222715	0.00777609	2.46714	0.0385539	Phlpp1	49962	Exon (ENSMUST00000194600.1/ENSMUST00000194600.1, exon 1 of 1)
431	chr1:106274366-106275367	7.34795e-05	2.76913	0.00123812	Phlpp1	-6058	Intron (ENSMUST00000061047.6/98432, intron 1 of 16)
432	chr1:106286521-106287522	3.28739e-05	2.44326	0.000675244	Phlpp1	5096	Exon (ENSMUST00000061047.6/98432, exon 3 of 17)
433	chr1:106321133-106322134	0.00534005	1.50266	0.0293823	Phlpp1	3895	Intron (ENSMUST00000061047.6/98432, intron 4 of 16)
434	chr1:106344884-106345885	0.00314255	1.84713	0.0199374	Phlpp1	27646	Exon (ENSMUST00000061047.6/98432, exon 8 of 17)
435	chr1:106552567-106553568	0.000962767	1.40002	0.00836012	Mir3473f	-5936	Intron (ENSMUST00000144260.7/ENSMUST00000144260.7, intron 2 of 2)
436	chr1:106570610-106571611	4.02172e-09	2.37467	1.28269e-06	Mir3473f	-23979	Intron (ENSMUST00000149909.1/ENSMUST00000149909.1, intron 4 of 4)
437	chr1:106569300-106570301	7.1021e-06	1.41333	0.000220208	Mir3473f	-22669	Exon (ENSMUST00000149909.1/ENSMUST00000149909.1, exon 4 of 5)
438	chr1:106653940-106654941	0.000847012	2.47608	0.00760897	Bcl2	58238	Intron (ENSMUST00000112751.1/12043, intron 1 of 1)
439	chr1:106682570-106683571	0.00181541	1.3365	0.0133356	Bcl2	29608	Intron (ENSMUST00000112751.1/12043, intron 1 of 1)
440	chr1:106695470-106696471	0.0030032	1.08855	0.0192859	Bcl2	16708	Intron (ENSMUST00000112751.1/12043, intron 1 of 1)
441	chr1:106901215-106902216	0.007981	1.80468	0.0393103	Serpinb5	30981	Distal Intergenic
442	chr1:107242895-107243896	0.000102784	2.78996	0.00159365	Serpinb3b	34465	Intron (ENSMUST00000166100.1/383548, intron 1 of 7)
443	chr1:107328666-107329667	8.94396e-06	3.86518	0.000259385	Serpinb11	-31531	Distal Intergenic
444	chr1:107352743-107353744	2.47304e-05	2.52156	0.000546433	Serpinb11	-7454	Distal Intergenic
445	chr1:107355274-107356275	0.000483236	1.69476	0.00504235	Serpinb11	-4923	Distal Intergenic
446	chr1:107381164-107382165	0.000441608	2.29202	0.00471491	Serpinb7	-17490	Distal Intergenic
447	chr1:107389532-107390533	0.00189056	2.35016	0.0137279	Serpinb7	-9122	Distal Intergenic
448	chr1:107393377-107394378	1.84052e-06	3.79759	8.26067e-05	Serpinb7	-5277	Distal Intergenic
449	chr1:107399983-107400984	0.00348535	2.0882	0.021509	Serpinb7	328	Promoter (<=1kb)
450	chr1:107422231-107423232	0.00324478	1.87017	0.0204235	Serpinb7	0	Promoter (<=1kb)
451	chr1:107431233-107432234	0.000800636	2.60249	0.00729896	Serpinb7	8544	Intron (ENSMUST00000154538.7/116872, intron 2 of 3)
452	chr1:107435233-107436234	1.60269e-06	2.6629	7.47368e-05	Serpinb7	12544	Exon (ENSMUST00000154538.7/116872, exon 4 of 4)
453	chr1:107439140-107440141	8.68387e-07	3.38872	4.84119e-05	Serpinb7	16451	Exon (ENSMUST00000158653.1/ENSMUST00000158653.1, exon 1 of 1)
454	chr1:107445168-107446169	9.69594e-05	2.28279	0.00152628	Serpinb7	22479	Exon (ENSMUST00000086690.5/116872, exon 5 of 8)
455	chr1:107446940-107447941	2.40885e-10	2.54505	2.35222e-07	Serpinb7	24251	Intron (ENSMUST00000086690.5/116872, intron 5 of 7)
456	chr1:107452281-107453282	0.00220505	2.29408	0.0153439	Serpinb7	29592	3' UTR
457	chr1:107457463-107458464	0.000734179	3.34935	0.00684678	Serpinb7	34774	Distal Intergenic
458	chr1:107458782-107459783	0.00131443	3.54024	0.0105056	Serpinb7	36093	Distal Intergenic
459	chr1:107481196-107482197	0.000465071	1.77058	0.00490307	Serpinb2	-29226	Distal Intergenic
460	chr1:109293720-109294721	0.00367692	2.28195	0.0223675	Cdh7	-687710	Distal Intergenic
461	chr1:109386705-109387706	0.0012241	5.67164	0.00997342	Cdh7	-594725	Distal Intergenic
462	chr1:113732245-113733246	0.0062561	2.62099	0.0330045	Dsel	-1867327	Distal Intergenic
463	chr1:113755402-113756403	0.0104006	1.27457	0.0475542	Dsel	-1890484	Distal Intergenic
464	chr1:116132535-116133536	0.0017925	2.99584	0.0132071	Cntnap5a	447779	Intron (ENSMUST00000043725.8/636808, intron 7 of 23)
465	chr1:118437730-118438731	0.000228625	2.24141	0.00290181	Clasp1	18006	Intron (ENSMUST00000049404.12/76707, intron 2 of 39)
466	chr1:118447950-118448951	0.000538611	1.64453	0.00547329	2900060B14Rik	9796	Intron (ENSMUST00000049404.12/76707, intron 2 of 39)
467	chr1:118453297-118454298	2.39192e-09	2.68795	8.90392e-07	2900060B14Rik	4449	Exon (ENSMUST00000104069.1/ENSMUST00000104069.1, exon 1 of 1)
468	chr1:118454520-118455521	1.99755e-05	2.29611	0.000467013	2900060B14Rik	3226	Intron (ENSMUST00000049404.12/76707, intron 2 of 39)
469	chr1:119502234-119503235	0.000145011	1.81897	0.00206314	Ralb	1559	Promoter (1-2kb)
470	chr1:120019140-120020141	0.00961393	1.22058	0.0448983	Sctr	12106	Intron (ENSMUST00000072886.10/319229, intron 1 of 13)
471	chr1:120145574-120146575	1.06375e-05	2.35641	0.000294672	3110009E18Rik	-4024	Intron (ENSMUST00000027637.12/73103, intron 1 of 4)
472	chr1:120146694-120147695	0.00641872	1.66735	0.0336081	3110009E18Rik	-2904	Promoter (2-3kb)
473	chr1:120162325-120163326	0.000605905	1.78856	0.00595173	3110009E18Rik	1845	Promoter (1-2kb)
474	chr1:120171506-120172507	0.000967926	1.91861	0.00839226	3110009E18Rik	11026	Intron (ENSMUST00000027637.12/73103, intron 4 of 4)
475	chr1:120174725-120175726	1.98228e-05	2.5205	0.000464025	3110009E18Rik	14245	Intron (ENSMUST00000027637.12/73103, intron 4 of 4)
476	chr1:120176868-120177869	0.00784952	2.39982	0.0388271	3110009E18Rik	16388	Intron (ENSMUST00000027637.12/73103, intron 4 of 4)
477	chr1:120206543-120207544	0.00669486	1.89963	0.034619	3110009E18Rik	46063	Intron (ENSMUST00000140490.7/68428, intron 4 of 4)
478	chr1:120208134-120209135	6.78809e-05	3.02996	0.0011691	3110009E18Rik	47654	Intron (ENSMUST00000140490.7/68428, intron 4 of 4)
479	chr1:120293508-120294509	0.00205575	1.43943	0.0145775	Steap3	-20803	Distal Intergenic
480	chr1:120297579-120298580	0.000381419	1.98655	0.00423474	Steap3	-24874	Distal Intergenic
481	chr1:121248704-121249705	0.000936298	3.3674	0.00818673	Insig2	57613	Distal Intergenic
482	chr1:121314516-121315517	1.16099e-08	1.74949	2.52381e-06	Insig2	-2102	Promoter (2-3kb)
483	chr1:121461605-121462606	6.80666e-07	2.23919	4.07803e-05	Ccdc93	-28611	Exon (ENSMUST00000036025.15/70829, exon 9 of 24)
484	chr1:122379481-122380482	0.00724507	3.58144	0.0366237	Gm28590	174336	Distal Intergenic
485	chr1:124207641-124208642	0.00437792	2.21041	0.0254159	Dpp10	-162082	Intron (ENSMUST00000239072.1/269109, intron 1 of 25)
486	chr1:125404139-125405140	0.00396423	1.5646	0.0236443	Actr3	3801	Intron (ENSMUST00000027579.16/74117, intron 8 of 12)
487	chr1:125470933-125471934	0.000130727	1.4125	0.00191301	Actr3	-35206	Distal Intergenic
488	chr1:125583623-125584624	0.0111515	1.39618	0.0499305	Slc35f5	0	Promoter (<=1kb)
489	chr1:126829475-126830476	0.00204986	1.70813	0.0145471	Nckap5	5	Promoter (<=1kb)
490	chr1:127237334-127238335	0.00256892	1.28751	0.0171986	Mgat5	32306	Intron (ENSMUST00000189427.6/107895, intron 1 of 7)
491	chr1:127496400-127497401	0.00152873	1.74944	0.0117407	Tmem163	2943	Promoter (2-3kb)
492	chr1:127500387-127501388	3.32532e-06	2.88599	0.000126259	Tmem163	-43	Promoter (<=1kb)
493	chr1:127514138-127515139	3.95823e-09	2.80776	1.26871e-06	Tmem163	-13794	Intron (ENSMUST00000027585.13/72160, intron 5 of 8)
494	chr1:127512877-127513878	5.49924e-07	2.12949	3.53228e-05	Tmem163	-12533	Intron (ENSMUST00000027585.13/72160, intron 5 of 8)
495	chr1:127576878-127577879	0.00321867	1.98969	0.0202998	Tmem163	-39448	Intron (ENSMUST00000027585.13/72160, intron 2 of 8)
496	chr1:127595833-127596834	5.96506e-05	1.62878	0.00106146	Tmem163	-58403	Intron (ENSMUST00000027585.13/72160, intron 2 of 8)
497	chr1:127662057-127663058	0.00135013	1.64135	0.0107126	Tmem163	14963	Intron (ENSMUST00000027585.13/72160, intron 2 of 8)
498	chr1:127665965-127666966	0.000330162	2.0754	0.00381455	Tmem163	11055	Intron (ENSMUST00000027585.13/72160, intron 2 of 8)
499	chr1:127673052-127674053	2.28148e-09	4.64516	8.66769e-07	Tmem163	3968	Intron (ENSMUST00000027585.13/72160, intron 1 of 8)
500	chr1:127677316-127678317	0.000198457	2.11926	0.00261554	Tmem163	0	Promoter (<=1kb)
501	chr1:127679485-127680486	4.29172e-05	1.97453	0.000825318	Tmem163	0	Promoter (<=1kb)
502	chr1:127780564-127781565	0.000155029	1.55251	0.002171	Ccnt2	6400	Intron (ENSMUST00000125760.7/72949, intron 2 of 3)
503	chr1:127858659-127859660	3.58816e-06	2.224	0.000133262	Map3k19	-3628	Distal Intergenic
504	chr1:128070372-128071373	0.00991659	1.61357	0.0459084	Zranb3	31081	Intron (ENSMUST00000086614.11/226409, intron 2 of 20)
505	chr1:128076847-128077848	4.04999e-05	1.86368	0.000790424	Zranb3	24606	Intron (ENSMUST00000086614.11/226409, intron 2 of 20)
506	chr1:128371861-128372862	0.0025682	1.12569	0.0171947	Dars	6625	Exon (ENSMUST00000027602.14/226414, exon 11 of 16)
507	chr1:128582958-128583959	1.71655e-05	2.14766	0.000419225	Cxcr4	8331	Distal Intergenic
508	chr1:128607754-128608755	1.49299e-07	1.13	1.40965e-05	Cxcr4	-15461	Distal Intergenic
509	chr1:128617581-128618582	0.000308259	1.26076	0.00362027	Cxcr4	-25288	Distal Intergenic
510	chr1:128640959-128641960	0.011109	1.45851	0.0497993	Cxcr4	-48666	Distal Intergenic
511	chr1:128662889-128663890	0.00957084	1.27798	0.044752	Cxcr4	-70596	Distal Intergenic
512	chr1:128686426-128687427	0.00260454	1.12644	0.0173849	Cxcr4	-94133	Distal Intergenic
513	chr1:128695609-128696610	0.00649215	1.22386	0.0338704	Cxcr4	-103316	Distal Intergenic
514	chr1:128704789-128705790	2.50918e-07	1.28745	2.01312e-05	Cxcr4	-112496	Distal Intergenic
515	chr1:128710668-128711669	5.36759e-06	1.84609	0.000178833	Cxcr4	-118375	Distal Intergenic
516	chr1:128875007-128876008	0.000699345	1.38788	0.00660296	Cxcr4	-282714	Distal Intergenic
517	chr1:128879881-128880882	0.00432356	2.11823	0.0251737	Cxcr4	-287588	Distal Intergenic
518	chr1:129001283-129002284	0.000840129	2.32221	0.00756398	Thsd7b	-271018	Distal Intergenic
519	chr1:130464982-130465983	0.000773561	1.89802	0.00711288	Cd55	-2238	Promoter (2-3kb)
520	chr1:130540886-130541887	0.000275702	1.84652	0.0033227	Cd55	-78142	Exon (ENSMUST00000125681.1/ENSMUST00000125681.1, exon 4 of 5)
521	chr1:130547352-130548353	2.05682e-08	1.9532	3.6849e-06	Zp3r	81259	Intron (ENSMUST00000125681.1/ENSMUST00000125681.1, intron 4 of 4)
522	chr1:130548904-130549905	5.22313e-09	1.96374	1.50262e-06	Zp3r	79707	Intron (ENSMUST00000125681.1/ENSMUST00000125681.1, intron 4 of 4)
523	chr1:130551103-130552104	3.39241e-06	1.51513	0.000128017	Zp3r	77508	Intron (ENSMUST00000125681.1/ENSMUST00000125681.1, intron 4 of 4)
524	chr1:130566407-130567408	0.000515907	2.07758	0.00529521	Zp3r	62204	Distal Intergenic
525	chr1:130575639-130576640	0.00292679	1.20543	0.0189272	Zp3r	52972	Distal Intergenic
526	chr1:130589099-130590100	0.00845907	2.82061	0.0409715	Zp3r	39512	Intron (ENSMUST00000039862.10/22789, intron 8 of 11)
527	chr1:130786713-130787714	0.000676864	3.17069	0.00644535	Fcamr	-13188	Distal Intergenic
528	chr1:130799055-130800056	0.0068106	1.08726	0.0350058	Fcamr	-846	Promoter (<=1kb)
529	chr1:130810176-130811177	0.000832675	2.53246	0.00751578	Fcamr	9274	Exon (ENSMUST00000125056.7/ENSMUST00000125056.7, exon 4 of 4)
530	chr1:130820219-130821220	7.86816e-12	2.27294	4.43312e-08	Pigr	-5464	Exon (ENSMUST00000122968.1/ENSMUST00000122968.1, exon 1 of 3)
531	chr1:130825499-130826500	0.00479954	1.3335	0.0271865	Pigr	-184	Promoter (<=1kb)
532	chr1:130837983-130838984	1.77501e-06	2.9538	8.0704e-05	Pigr	8973	Intron (ENSMUST00000027675.13/18703, intron 2 of 10)
533	chr1:130850115-130851116	1.82816e-13	2.60496	5.6868e-09	Fcmr	-14553	3' UTR
534	chr1:130863974-130864975	5.31216e-08	2.2112	6.78578e-06	Fcmr	-694	Promoter (<=1kb)
535	chr1:130865176-130866177	1.13529e-09	2.80752	5.45153e-07	Fcmr	0	Promoter (<=1kb)
536	chr1:130872640-130873641	0.000360236	2.05725	0.00405756	Fcmr	-4517	Intron (ENSMUST00000038829.6/69169, intron 1 of 7)
537	chr1:130874834-130875835	0.00274421	1.34344	0.0180596	Fcmr	-2323	Promoter (2-3kb)
538	chr1:130877984-130878985	0.000921136	2.05075	0.00809305	Fcmr	0	Promoter (<=1kb)
539	chr1:130876645-130877646	3.21414e-05	2.00127	0.000664384	Fcmr	-512	Promoter (<=1kb)
540	chr1:130922296-130923297	0.00275443	1.64013	0.0181092	Il20	-10845	Distal Intergenic
541	chr1:130932909-130933910	0.000323519	2.54536	0.00375836	Il19	5331	3' UTR
542	chr1:130979164-130980165	0.00169372	1.36146	0.0126558	Il19	-39049	Distal Intergenic
543	chr1:131020589-131021590	0.00014602	2.44506	0.00207316	Il10	744	Promoter (<=1kb)
544	chr1:131103455-131104456	3.92923e-06	1.94912	0.000142568	Mapkapk2	-5629	Distal Intergenic
545	chr1:131110114-131111115	3.77237e-05	1.25251	0.000748971	Mapkapk2	-12288	Distal Intergenic
546	chr1:131118750-131119751	0.00123895	1.48324	0.0100617	Dyrk3	18494	Distal Intergenic
547	chr1:131145990-131146991	3.96901e-06	2.27649	0.000143568	Eif2d	-6190	Distal Intergenic
548	chr1:131214487-131215488	0.00322451	1.6441	0.0203252	Rassf5	-14352	Intron (ENSMUST00000027688.14/54354, intron 1 of 5)
549	chr1:131402356-131403357	0.00873094	1.48802	0.041936	Srgap2	-38292	Intron (ENSMUST00000097588.8/14270, intron 4 of 22)
550	chr1:131473428-131474429	0.00168488	2.09547	0.0126035	Srgap2	29937	Intron (ENSMUST00000097588.8/14270, intron 2 of 22)
551	chr1:131672050-131673051	0.00334341	1.16152	0.0208694	Ctse	10139	Exon (ENSMUST00000073350.12/13034, exon 8 of 10)
552	chr1:132054078-132055079	0.000164641	1.79371	0.00227161	Mfsd4a	0	Promoter (<=1kb)
553	chr1:132101911-132102912	0.000746142	3.60094	0.00692877	Cdk18	13343	Exon (ENSMUST00000193350.1/ENSMUST00000193350.1, exon 1 of 1)
554	chr1:132289582-132290583	0.00280469	1.49339	0.0183416	Klhdc8a	-8043	Distal Intergenic
555	chr1:132292126-132293127	1.47259e-05	1.83957	0.000374358	Klhdc8a	-5499	Distal Intergenic
556	chr1:132298403-132299404	0.000933915	2.20315	0.00817087	Klhdc8a	0	Promoter (<=1kb)
557	chr1:132310836-132311837	1.495e-05	1.39511	0.000378278	Nuak2	-4289	Distal Intergenic
558	chr1:132525519-132526520	0.00603732	1.30504	0.0321441	Cntn2	-2126	Promoter (2-3kb)
559	chr1:132533550-132534551	3.9726e-06	3.30656	0.00014363	Cntn2	0	Promoter (<=1kb)
560	chr1:133012089-133013090	4.05649e-05	1.42167	0.000791056	Mdm4	5768	Exon (ENSMUST00000186617.6/17248, exon 3 of 11)
561	chr1:133044495-133045496	0.00139885	1.25494	0.0109796	Pik3c2b	-171	Promoter (<=1kb)
562	chr1:133052715-133053716	6.74399e-07	2.36374	4.05364e-05	Pik3c2b	6703	Intron (ENSMUST00000153707.7/240752, intron 1 of 1)
563	chr1:133073023-133074024	6.95998e-05	1.28389	0.00118998	Pik3c2b	27011	Intron (ENSMUST00000124934.7/240752, intron 5 of 11)
564	chr1:133082811-133083812	1.79826e-07	2.52925	1.59535e-05	Pik3c2b	36799	Intron (ENSMUST00000077730.6/240752, intron 12 of 32)
565	chr1:133083977-133084978	0.000301156	1.81156	0.00355486	Pik3c2b	37965	Exon (ENSMUST00000077730.6/240752, exon 13 of 33)
566	chr1:133087299-133088300	0.000921528	1.65701	0.00809429	Pik3c2b	41287	Exon (ENSMUST00000077730.6/240752, exon 16 of 33)
567	chr1:133239458-133240459	0.00731276	1.46643	0.0368649	Plekha6	-5638	Intron (ENSMUST00000212252.1/240753, intron 3 of 9)
568	chr1:133347498-133348499	0.00842605	1.28565	0.040859	Ren2	-2011	Promoter (2-3kb)
569	chr1:133356037-133357038	0.00116335	1.97209	0.00961179	Ren1	4128	Exon (ENSMUST00000094556.2/19702, exon 5 of 9)
570	chr1:133678715-133679716	0.00193506	2.72746	0.0139709	Lax1	10370	3' UTR
571	chr1:133694625-133695626	2.56259e-07	1.34004	2.04707e-05	Lax1	-4517	Distal Intergenic
572	chr1:133698197-133699198	4.36967e-06	1.99401	0.000153755	Lax1	-8089	Distal Intergenic
573	chr1:134062800-134063801	2.5059e-06	1.03605	0.000102759	Btg2	15319	Distal Intergenic
574	chr1:134196055-134197056	0.00171863	2.13665	0.0127974	Mybph	2598	Promoter (2-3kb)
575	chr1:134301015-134302016	1.54664e-07	2.89674	1.43418e-05	Ppfia4	2792	Promoter (2-3kb)
576	chr1:134645958-134646959	0.00226793	2.35299	0.0156658	Syt2	0	Promoter (<=1kb)
577	chr1:134651338-134652339	2.01444e-05	2.40918	0.000470198	Syt2	4657	Intron (ENSMUST00000187725.6/20980, intron 1 of 2)
578	chr1:134679141-134680142	0.000840908	1.32056	0.00756782	Syt2	-29158	Intron (ENSMUST00000187725.6/20980, intron 1 of 2)
579	chr1:134747248-134748249	0.00789901	1.10309	0.0390127	Syt2	37948	3' UTR
580	chr1:134850054-134851055	0.000391885	1.61119	0.00432134	Ppp1r12b	-3634	Intron (ENSMUST00000045665.12/329251, intron 13 of 23)
581	chr1:134852936-134853937	0.000812511	1.42851	0.00737495	Ppp1r12b	-6516	Intron (ENSMUST00000045665.12/329251, intron 13 of 23)
582	chr1:134872371-134873372	2.5773e-06	2.53262	0.000105385	Ppp1r12b	-25951	Exon (ENSMUST00000045665.12/329251, exon 12 of 24)
583	chr1:134919363-134920364	0.0108622	2.68458	0.0489987	Ppp1r12b	35487	Intron (ENSMUST00000045665.12/329251, intron 1 of 23)
584	chr1:135090575-135091576	0.00211676	3.16094	0.0148883	Lgr6	13700	Intron (ENSMUST00000044828.13/329252, intron 1 of 17)
585	chr1:136062015-136063016	0.000691591	3.61513	0.00655226	Cacna1s	9114	Intron (ENSMUST00000160641.7/12292, intron 2 of 43)
586	chr1:136118568-136119569	1.27909e-07	1.53993	1.26412e-05	Cacna1s	1312	Promoter (1-2kb)
587	chr1:136429853-136430854	0.00482811	1.71772	0.0272967	Ddx59	0	Promoter (<=1kb)
588	chr1:136428695-136429696	0.00100945	1.85528	0.00866098	Ddx59	-487	Promoter (<=1kb)
589	chr1:137917105-137918106	3.67129e-05	1.26107	0.000734092	Mir181a-1	-48349	Exon (ENSMUST00000182971.1/ENSMUST00000182971.1, exon 2 of 2)
590	chr1:137922420-137923421	1.18725e-05	3.0038	0.000319567	Mir181a-1	-43034	Intron (ENSMUST00000182127.1/ENSMUST00000182127.1, intron 1 of 2)
591	chr1:138219833-138220834	0.00689992	1.04928	0.0353328	Ptprc	-44125	Distal Intergenic
592	chr1:138223927-138224928	0.000978196	1.39191	0.00845181	Ptprc	-48219	Distal Intergenic
593	chr1:138236933-138237934	1.18248e-07	2.77946	1.1961e-05	Atp6v1g3	-35804	Distal Intergenic
594	chr1:138246426-138247427	1.21268e-05	1.71418	0.000324559	Atp6v1g3	-26311	Distal Intergenic
595	chr1:138248405-138249406	6.88037e-05	1.34261	0.00117933	Atp6v1g3	-24332	Distal Intergenic
596	chr1:138261201-138262202	5.86991e-08	1.79913	7.29761e-06	Atp6v1g3	-11536	Exon (ENSMUST00000191817.1/ENSMUST00000191817.1, exon 1 of 1)
597	chr1:138267394-138268395	7.40956e-09	2.69355	1.8915e-06	Atp6v1g3	-5343	Distal Intergenic
598	chr1:138384148-138385149	1.12251e-05	1.87378	0.000306352	Atp6v1g3	110410	Distal Intergenic
599	chr1:138434380-138435381	0.00578589	2.17045	0.031169	Atp6v1g3	160642	Distal Intergenic
600	chr1:138601002-138602003	0.00981375	1.83059	0.0455499	Nek7	17671	Intron (ENSMUST00000186017.6/59125, intron 1 of 9)
601	chr1:138603602-138604603	0.00336979	1.33813	0.0209743	Nek7	15071	Intron (ENSMUST00000186017.6/59125, intron 1 of 9)
602	chr1:138614207-138615208	1.39867e-06	2.04369	6.78494e-05	Nek7	4466	Intron (ENSMUST00000186017.6/59125, intron 1 of 9)
603	chr1:138920424-138921425	0.00551158	1.8189	0.0300816	Dennd1b	-42010	Distal Intergenic
604	chr1:138975600-138976601	0.000176347	1.15309	0.00239124	4930596I21Rik	-1055	Promoter (1-2kb)
605	chr1:139036809-139037810	0.000140616	1.22952	0.00201974	Dennd1b	-48114	Intron (ENSMUST00000200533.4/329260, intron 3 of 9)
606	chr1:139039509-139040510	0.00267717	1.44697	0.0177294	Dennd1b	-45414	5' UTR
607	chr1:139066911-139067912	6.1685e-07	3.03133	3.81788e-05	Dennd1b	-18012	Intron (ENSMUST00000168527.7/329260, intron 9 of 21)
608	chr1:139229973-139230974	0.0106877	3.7584	0.0484452	Crb1	24788	3' UTR
609	chr1:139346523-139347524	0.00177478	2.23605	0.0131015	Crb1	-18255	Intron (ENSMUST00000059825.11/170788, intron 1 of 11)
610	chr1:144101549-144102550	0.00159979	3.11655	0.01214	Rgs13	74725	Distal Intergenic
611	chr1:144138173-144139174	0.00831461	4.14953	0.0404873	Rgs13	38101	3' UTR
612	chr1:144165971-144166972	0.00757337	1.88232	0.0378247	Rgs13	10303	Intron (ENSMUST00000052375.7/246709, intron 4 of 5)
613	chr1:144173382-144174383	2.31219e-10	2.87266	2.34275e-07	Rgs13	2892	Promoter (2-3kb)
614	chr1:144178020-144179021	1.11471e-08	2.49976	2.46977e-06	Rgs13	-648	Promoter (<=1kb)
615	chr1:144184736-144185737	0.000105125	1.99931	0.00162054	Rgs13	-7364	Distal Intergenic
616	chr1:144186244-144187245	0.00517596	1.79561	0.0287168	Rgs13	-8872	Distal Intergenic
617	chr1:144200216-144201217	0.000548926	1.25204	0.005542	Rgs13	-22844	Distal Intergenic
618	chr1:146259146-146260147	0.00108809	4.23705	0.00914563	Brinp3	-234613	Distal Intergenic
619	chr1:146539664-146540665	0.000148094	2.57754	0.00209647	Brinp3	41926	Intron (ENSMUST00000074622.10/215378, intron 2 of 7)
620	chr1:146897681-146898682	0.000393032	3.26153	0.00433201	Brinp3	399943	Intron (ENSMUST00000074622.10/215378, intron 7 of 7)
621	chr1:147613859-147614860	0.00726898	2.41021	0.0367021	Brinp3	1116121	Distal Intergenic
622	chr1:149923448-149924449	4.69236e-05	1.54588	0.000880856	Pla2g4a	-1009	Promoter (1-2kb)
623	chr1:150387271-150388272	7.37295e-08	3.21091	8.72135e-06	Odr4	4447	Exon (ENSMUST00000140112.1/226499, exon 3 of 3)
624	chr1:150389431-150390432	8.89156e-06	1.64836	0.000258562	Odr4	2287	Promoter (2-3kb)
625	chr1:151270297-151271298	0.000892456	1.68797	0.00790397	Ivns1abp	-73179	Distal Intergenic
626	chr1:151312220-151313221	0.000373869	1.52776	0.00417183	Ivns1abp	-31256	Distal Intergenic
627	chr1:151364809-151365810	0.000413288	1.98976	0.00449291	Ivns1abp	3562	Distal Intergenic
628	chr1:151370315-151371316	0.000132303	2.36983	0.00192929	Swt1	1048	Promoter (1-2kb)
629	chr1:151389721-151390722	0.00460423	3.0006	0.0263721	Swt1	-5205	Intron (ENSMUST00000064771.11/66875, intron 14 of 19)
630	chr1:151708488-151709489	0.0103492	1.45535	0.047383	Niban1	31321	Exon (ENSMUST00000148810.7/63913, exon 12 of 14)
631	chr1:152524678-152525679	0.00436501	1.64419	0.0253613	Rgl1	67080	Exon (ENSMUST00000111859.7/19731, exon 17 of 19)
632	chr1:152605905-152606906	0.00223366	2.12522	0.0154829	Rgl1	-13146	Intron (ENSMUST00000111859.7/19731, intron 3 of 18)
633	chr1:152693528-152694529	0.000828885	3.23484	0.00748779	Apobec4	-56022	Intron (ENSMUST00000111859.7/19731, intron 1 of 18)
634	chr1:152717472-152718473	2.10428e-05	3.28313	0.000486159	Apobec4	-32078	Intron (ENSMUST00000111859.7/19731, intron 1 of 18)
635	chr1:152746176-152747177	0.00517773	1.58346	0.0287242	Apobec4	-3374	Intron (ENSMUST00000111859.7/19731, intron 1 of 18)
636	chr1:152748956-152749957	0.00106743	2.69641	0.00901491	Apobec4	-594	Promoter (<=1kb)
637	chr1:152789918-152790919	3.37356e-07	2.49323	2.52034e-05	Ncf2	-9275	Distal Intergenic
638	chr1:152796470-152797471	0.00295225	1.10564	0.019051	Ncf2	-2723	Promoter (2-3kb)
639	chr1:152797856-152798857	5.41554e-06	1.52579	0.000180152	Ncf2	-1337	Promoter (1-2kb)
640	chr1:152804559-152805560	0.00104544	1.3733	0.00888073	Ncf2	-2277	Promoter (2-3kb)
641	chr1:152807291-152808292	2.86349e-06	1.6966	0.000113774	Ncf2	0	Promoter (<=1kb)
642	chr1:152817084-152818085	1.42272e-08	2.41956	2.84922e-06	Ncf2	6194	Exon (ENSMUST00000186568.6/17970, exon 4 of 16)
643	chr1:152822727-152823728	0.000569236	2.18489	0.00568492	Ncf2	11837	Exon (ENSMUST00000187235.1/ENSMUST00000187235.1, exon 1 of 2)
644	chr1:152841609-152842610	0.0104635	1.53455	0.0477345	Smg7	6310	Intron (ENSMUST00000073441.12/226517, intron 17 of 21)
645	chr1:152887415-152888416	0.00219756	1.77834	0.0153033	Smg7	-9247	Intron (ENSMUST00000073441.12/226517, intron 1 of 21)
646	chr1:153287706-153288707	2.20546e-06	1.81892	9.39727e-05	Lamc1	-37245	Intron (ENSMUST00000027752.14/226519, intron 1 of 27)
647	chr1:153299206-153300207	4.78016e-08	2.40694	6.28137e-06	Lamc1	32579	Intron (ENSMUST00000027752.14/226519, intron 1 of 27)
648	chr1:153303786-153304787	2.33034e-06	2.16853	9.76047e-05	Lamc1	27999	Intron (ENSMUST00000027752.14/226519, intron 1 of 27)
649	chr1:153308656-153309657	4.07861e-09	2.51743	1.29397e-06	Lamc1	23129	Intron (ENSMUST00000027752.14/226519, intron 1 of 27)
650	chr1:153306942-153307943	9.40193e-05	1.38284	0.00149191	Lamc1	24843	Intron (ENSMUST00000027752.14/226519, intron 1 of 27)
651	chr1:153317266-153318267	4.53018e-06	2.25407	0.000157687	Lamc1	14519	Intron (ENSMUST00000027752.14/226519, intron 1 of 27)
652	chr1:153338117-153339118	0.00126972	2.52183	0.0102335	Lamc1	-5331	Distal Intergenic
653	chr1:153339154-153340155	0.0044451	2.08732	0.0257003	Lamc1	-6368	Distal Intergenic
654	chr1:153407421-153408422	0.000883805	2.03946	0.00784996	E330020D12Rik	0	Promoter (<=1kb)
655	chr1:153414705-153415706	1.81039e-07	1.77892	1.60171e-05	E330020D12Rik	-472	Promoter (<=1kb)
656	chr1:153413198-153414199	1.62897e-05	1.58587	0.000404334	E330020D12Rik	34	Promoter (<=1kb)
657	chr1:153450924-153451925	0.000369349	1.55421	0.00413711	Shcbp1l	5561	Intron (ENSMUST00000042373.11/71836, intron 9 of 9)
658	chr1:153488821-153489822	8.56682e-07	1.47411	4.78627e-05	Dhx9	-1161	Promoter (1-2kb)
659	chr1:153709119-153710120	0.000403604	1.49794	0.00441177	C230024C17Rik	27709	Distal Intergenic
660	chr1:154076400-154077401	0.00331301	1.80686	0.0207287	Zfp648	-123786	Exon (ENSMUST00000190485.1/ENSMUST00000190485.1, exon 3 of 4)
661	chr1:154095784-154096785	4.81971e-05	2.13581	0.000899144	Zfp648	-104402	Intron (ENSMUST00000185465.6/ENSMUST00000185465.6, intron 2 of 2)
662	chr1:154097321-154098322	0.00319636	1.38268	0.0202004	Zfp648	-102865	Intron (ENSMUST00000185465.6/ENSMUST00000185465.6, intron 2 of 2)
663	chr1:154101746-154102747	0.00281935	1.56794	0.0184096	Zfp648	-98440	Intron (ENSMUST00000185465.6/ENSMUST00000185465.6, intron 2 of 2)
664	chr1:154103238-154104239	9.82178e-08	2.93564	1.05258e-05	Zfp648	-96948	Intron (ENSMUST00000185465.6/ENSMUST00000185465.6, intron 2 of 2)
665	chr1:154104430-154105431	1.68272e-05	1.92311	0.000413465	Zfp648	-95756	Intron (ENSMUST00000185465.6/ENSMUST00000185465.6, intron 2 of 2)
666	chr1:154546719-154547720	0.00591455	2.14496	0.0316587	Cacna1e	-70023	Intron (ENSMUST00000187541.6/12290, intron 7 of 46)
667	chr1:154617408-154618409	0.000455569	2.71102	0.00482941	Cacna1e	107511	Intron (ENSMUST00000187541.6/12290, intron 6 of 46)
668	chr1:154648150-154649151	0.000701482	2.90376	0.00661807	Cacna1e	76769	Intron (ENSMUST00000187541.6/12290, intron 3 of 46)
669	chr1:154677341-154678342	0.00901472	1.75546	0.0429109	Cacna1e	47578	Intron (ENSMUST00000187541.6/12290, intron 3 of 46)
670	chr1:154762824-154763825	0.000381587	2.04025	0.00423599	Cacna1e	-36468	Intron (ENSMUST00000211821.1/12290, intron 1 of 46)
671	chr1:154792307-154793308	0.00024977	1.35612	0.00309448	Cacna1e	23633	Intron (ENSMUST00000211821.1/12290, intron 1 of 46)
672	chr1:154796358-154797359	0.00117384	1.29235	0.00967309	Cacna1e	19582	Intron (ENSMUST00000211821.1/12290, intron 1 of 46)
673	chr1:154806737-154807738	0.0108732	2.81845	0.0490364	Cacna1e	9203	Intron (ENSMUST00000211821.1/12290, intron 1 of 46)
674	chr1:154816500-154817501	0.0004532	1.67979	0.0048118	Cacna1e	0	Promoter (<=1kb)
675	chr1:154819396-154820397	0.0030752	1.91599	0.0196238	Cacna1e	-2455	Promoter (2-3kb)
676	chr1:154822801-154823802	1.10089e-05	2.93383	0.000301853	Cacna1e	-5860	Intron (ENSMUST00000211821.1/12290, intron 1 of 46)
677	chr1:154833740-154834741	0.000767013	1.46035	0.00707028	Cacna1e	-16799	Intron (ENSMUST00000211821.1/12290, intron 1 of 46)
678	chr1:154840830-154841831	0.000122324	2.34231	0.00181985	Cacna1e	22236	Intron (ENSMUST00000211821.1/12290, intron 1 of 46)
679	chr1:154848881-154849882	2.41656e-06	2.54631	0.000100112	Cacna1e	14185	Intron (ENSMUST00000211821.1/12290, intron 1 of 46)
680	chr1:154850608-154851609	9.1645e-06	3.59246	0.000264061	Cacna1e	12458	Intron (ENSMUST00000211821.1/12290, intron 1 of 46)
681	chr1:154854231-154855232	2.60198e-06	2.19605	0.000106126	Cacna1e	8835	Intron (ENSMUST00000211821.1/12290, intron 1 of 46)
682	chr1:154855945-154856946	0.00362072	1.07207	0.0220922	Cacna1e	7121	Intron (ENSMUST00000211821.1/12290, intron 1 of 46)
683	chr1:154872207-154873208	0.0072949	2.03853	0.0368024	Cacna1e	-8140	Intron (ENSMUST00000188321.1/12290, intron 1 of 3)
684	chr1:154883943-154884944	0.000411629	1.76037	0.00448092	Cacna1e	0	Promoter (<=1kb)
685	chr1:154916913-154917914	0.0017041	2.73723	0.0127157	Cacna1e	-32412	Distal Intergenic
686	chr1:154947317-154948318	7.0732e-05	3.22914	0.00120312	Cacna1e	-62816	Distal Intergenic
687	chr1:155006215-155007216	6.40226e-05	1.0836	0.00112177	Gm9530	76050	Distal Intergenic
688	chr1:155013437-155014438	0.000626561	1.49077	0.00609164	Gm9530	68828	Intron (ENSMUST00000190720.1/ENSMUST00000190720.1, intron 3 of 3)
689	chr1:155042572-155043573	3.13754e-05	1.38591	0.000652728	Gm9530	39693	Intron (ENSMUST00000190720.1/ENSMUST00000190720.1, intron 1 of 3)
690	chr1:155054366-155055367	8.7934e-06	1.30507	0.0002564	Gm9530	27899	Intron (ENSMUST00000190720.1/ENSMUST00000190720.1, intron 1 of 3)
691	chr1:155061759-155062760	0.000125475	1.3824	0.0018572	Gm9530	20506	Distal Intergenic
692	chr1:155090988-155091989	5.14744e-07	1.75648	3.36803e-05	Ier5	7647	Distal Intergenic
693	chr1:155412384-155413385	0.00122875	1.33372	0.0100031	Xpr1	3944	Intron (ENSMUST00000027741.11/19775, intron 1 of 14)
694	chr1:155483330-155484331	9.3741e-05	1.87467	0.00148863	Gm5532	42780	Distal Intergenic
695	chr1:155577040-155578041	0.0016338	1.73006	0.0123311	Acbd6	9792	Intron (ENSMUST00000035560.8/72482, intron 3 of 7)
696	chr1:155721896-155722897	0.00507009	2.87438	0.0282971	Lhx4	19130	Intron (ENSMUST00000027740.13/16872, intron 2 of 5)
697	chr1:155827619-155828620	0.00203624	2.18416	0.0144821	Qsox1	-14730	Intron (ENSMUST00000195048.1/ENSMUST00000195048.1, intron 1 of 1)
698	chr1:155849537-155850538	0.00950182	2.48591	0.0444958	Cep350	10835	Intron (ENSMUST00000195048.1/ENSMUST00000195048.1, intron 1 of 1)
699	chr1:156073122-156074123	0.00428658	2.10696	0.025017	Tor1aip2	9909	Distal Intergenic
700	chr1:156437015-156438016	7.07959e-07	1.5973	4.18334e-05	Soat1	-3996	Exon (ENSMUST00000189661.6/20652, exon 11 of 16)
701	chr1:156459348-156460349	0.00221285	1.25868	0.0153856	Soat1	6455	Intron (ENSMUST00000189661.6/20652, intron 2 of 15)
702	chr1:156660427-156661428	0.000623201	1.5968	0.00606963	Tor3a	-1969	Promoter (1-2kb)
703	chr1:156708322-156709323	0.000851883	2.2703	0.00764157	Fam20b	-4528	Intron (ENSMUST00000122424.7/215015, intron 2 of 8)
704	chr1:156841381-156842382	9.57676e-05	2.4182	0.00151227	Angptl1	2439	Promoter (2-3kb)
705	chr1:156860096-156861097	0.000132253	2.1155	0.00192879	Angptl1	21154	3' UTR
706	chr1:156861354-156862355	4.02198e-05	1.74306	0.000785729	Angptl1	22412	Intron (ENSMUST00000172057.7/78255, intron 7 of 18)
707	chr1:156873690-156874691	9.99063e-05	2.10029	0.00156178	Angptl1	34748	Exon (ENSMUST00000194053.1/ENSMUST00000194053.1, exon 1 of 1)
708	chr1:156889778-156890779	0.000235188	2.6659	0.00296356	Ralgps2	48002	Intron (ENSMUST00000172057.7/78255, intron 3 of 18)
709	chr1:156896807-156897808	0.0102491	1.54202	0.0470346	Ralgps2	40973	Intron (ENSMUST00000172057.7/78255, intron 3 of 18)
710	chr1:156910677-156911678	0.000178573	1.19505	0.00241483	Ralgps2	27103	Intron (ENSMUST00000172057.7/78255, intron 1 of 18)
711	chr1:156921237-156922238	2.40881e-06	1.1675	9.99366e-05	Ralgps2	16543	Intron (ENSMUST00000172057.7/78255, intron 1 of 18)
712	chr1:156922518-156923519	0.00708145	1.02913	0.0360366	Ralgps2	15262	Intron (ENSMUST00000172057.7/78255, intron 1 of 18)
713	chr1:156933450-156934451	0.000108314	1.30698	0.00165948	Ralgps2	4330	Intron (ENSMUST00000172057.7/78255, intron 1 of 18)
714	chr1:156963129-156964130	0.00677072	1.42682	0.0348758	Ralgps2	-23503	Distal Intergenic
715	chr1:156985946-156986947	3.50412e-06	1.13686	0.000131007	Ralgps2	-46320	Intron (ENSMUST00000190681.1/ENSMUST00000190681.1, intron 2 of 2)
716	chr1:156989877-156990878	2.70866e-07	2.29137	2.1368e-05	Ralgps2	-50251	Intron (ENSMUST00000190681.1/ENSMUST00000190681.1, intron 2 of 2)
717	chr1:156993954-156994955	9.96493e-06	2.66658	0.000280187	Ralgps2	-54328	Intron (ENSMUST00000190681.1/ENSMUST00000190681.1, intron 2 of 2)
718	chr1:156996134-156997135	3.07641e-10	2.01413	2.58041e-07	Ralgps2	-56508	Intron (ENSMUST00000190681.1/ENSMUST00000190681.1, intron 2 of 2)
719	chr1:157002767-157003768	7.69436e-07	2.03986	4.41532e-05	Ralgps2	-63141	Intron (ENSMUST00000190681.1/ENSMUST00000190681.1, intron 2 of 2)
720	chr1:157007572-157008573	0.0108164	1.14626	0.0488467	Ralgps2	-67946	Intron (ENSMUST00000190681.1/ENSMUST00000190681.1, intron 2 of 2)
721	chr1:157017242-157018243	1.93521e-05	1.33754	0.000455905	Ralgps2	-77616	Intron (ENSMUST00000190681.1/ENSMUST00000190681.1, intron 2 of 2)
722	chr1:157019555-157020556	0.00737865	1.36141	0.0371119	Ralgps2	-79929	Intron (ENSMUST00000190681.1/ENSMUST00000190681.1, intron 2 of 2)
723	chr1:157022121-157023122	7.91359e-05	1.77995	0.00130985	Ralgps2	-82495	Intron (ENSMUST00000190681.1/ENSMUST00000190681.1, intron 2 of 2)
724	chr1:157027452-157028453	2.84376e-06	1.87046	0.000113164	Tex35	79935	Intron (ENSMUST00000190681.1/ENSMUST00000190681.1, intron 2 of 2)
725	chr1:157028641-157029642	0.00274234	1.72486	0.0180509	Tex35	78746	Intron (ENSMUST00000190681.1/ENSMUST00000190681.1, intron 2 of 2)
726	chr1:157048161-157049162	1.86549e-07	1.82889	1.64035e-05	Tex35	59226	Intron (ENSMUST00000190681.1/ENSMUST00000190681.1, intron 1 of 2)
727	chr1:157047070-157048071	0.00277395	1.23713	0.0182051	Tex35	60317	Intron (ENSMUST00000190681.1/ENSMUST00000190681.1, intron 1 of 2)
728	chr1:157052701-157053702	4.58779e-05	1.65939	0.000865734	Tex35	54686	Intron (ENSMUST00000190681.1/ENSMUST00000190681.1, intron 1 of 2)
729	chr1:157054431-157055432	0.00121863	1.68811	0.00994356	Tex35	52956	Distal Intergenic
730	chr1:157063460-157064461	9.68274e-06	1.34786	0.00027463	Tex35	43927	Distal Intergenic
731	chr1:157082388-157083389	1.05521e-06	2.26644	5.55203e-05	Tex35	24999	Distal Intergenic
732	chr1:157085802-157086803	0.00321666	1.79234	0.0202936	Tex35	21585	Distal Intergenic
733	chr1:157517117-157518118	2.2038e-06	2.69898	9.39727e-05	Gm15486	-5396	Intron (ENSMUST00000086130.8/89867, intron 2 of 27)
734	chr1:157532845-157533846	0.00394465	2.5463	0.0235688	Sec16b	0	Promoter (<=1kb)
735	chr1:157549487-157550488	0.00115147	1.62093	0.00954481	Sec16b	11436	Intron (ENSMUST00000086130.8/89867, intron 14 of 27)
736	chr1:157552737-157553738	0.00384922	1.22697	0.0231453	Sec16b	14686	Exon (ENSMUST00000086130.8/89867, exon 16 of 28)
737	chr1:158764412-158765413	0.00125773	2.28373	0.0101641	Pappa2	49056	Exon (ENSMUST00000159861.8/23850, exon 17 of 22)
738	chr1:159225120-159226121	0.000278613	1.72782	0.00334934	Cop1	-6199	Distal Intergenic
739	chr1:159273901-159274902	0.00209618	1.89526	0.014783	Cop1	15233	Intron (ENSMUST00000076894.10/26374, intron 8 of 19)
740	chr1:159952265-159953266	0.000359011	1.59859	0.00404795	4930523C07Rik	-91118	Distal Intergenic
741	chr1:159963062-159964063	0.000247699	2.03292	0.00307561	4930523C07Rik	-80321	Distal Intergenic
742	chr1:159991592-159992593	1.32427e-10	1.76187	1.83933e-07	4930523C07Rik	-51791	Distal Intergenic
743	chr1:159998032-159999033	6.56072e-07	1.89152	3.97558e-05	4930523C07Rik	-45351	Distal Intergenic
744	chr1:160001118-160002119	0.00105285	1.83693	0.008921	4930523C07Rik	-42265	Distal Intergenic
745	chr1:160012752-160013753	9.34811e-06	1.95679	0.000267918	4930523C07Rik	-30631	Distal Intergenic
746	chr1:160024820-160025821	1.08925e-06	1.03842	5.70095e-05	4930523C07Rik	-18563	Distal Intergenic
747	chr1:160233537-160234538	3.63962e-07	1.77264	2.65293e-05	Rabgap1l	-1670	Promoter (1-2kb)
748	chr1:160245649-160246650	9.72049e-06	1.48761	0.000275178	Rabgap1l	1348	Promoter (1-2kb)
749	chr1:160311554-160312555	0.00191948	1.65374	0.0138848	Rabgap1l	-2383	Promoter (2-3kb)
750	chr1:160830843-160831844	0.00356559	1.63645	0.0218618	Rabgap1l	-37632	Distal Intergenic
751	chr1:160854156-160855157	0.00718383	3.34828	0.0364024	Rc3h1	-51261	Distal Intergenic
752	chr1:160859581-160860582	0.000507847	1.92128	0.00523077	Rc3h1	-45836	Distal Intergenic
753	chr1:161111279-161112280	0.00463001	1.73781	0.0264758	Klhl20	-15655	Intron (ENSMUST00000111611.7/226541, intron 2 of 11)
754	chr1:161139169-161140170	0.000168087	2.22868	0.00230855	Ankrd45	-2521	Promoter (2-3kb)
755	chr1:161170412-161171413	0.00289816	1.28621	0.0187893	Tex50	-11098	3' UTR
756	chr1:161321302-161322303	8.66295e-05	2.86296	0.00140367	Prdx6	-70083	Distal Intergenic
757	chr1:161496944-161497945	3.67328e-05	3.44592	0.000734316	Tnfsf18	2289	Promoter (2-3kb)
758	chr1:161499889-161500890	2.29893e-08	2.20766	3.92569e-06	Tnfsf18	5234	Exon (ENSMUST00000086084.1/240873, exon 2 of 3)
759	chr1:161511784-161512785	0.000172542	2.47335	0.00235348	Tnfsf18	17129	Distal Intergenic
760	chr1:161517093-161518094	2.63607e-05	2.54061	0.000573239	Tnfsf18	22438	Distal Intergenic
761	chr1:161519856-161520857	0.000239368	2.04168	0.00300101	Tnfsf18	25201	Distal Intergenic
762	chr1:161527883-161528884	0.000816235	2.57757	0.00739896	Tnfsf18	33228	Distal Intergenic
763	chr1:161551735-161552736	0.00318767	1.77571	0.0201575	Tnfsf18	57080	Exon (ENSMUST00000158728.1/ENSMUST00000158728.1, exon 1 of 1)
764	chr1:161764665-161765666	0.00338802	1.12062	0.0210535	Fasl	22829	Distal Intergenic
765	chr1:161798597-161799598	0.00103116	1.1698	0.00878699	Fasl	-10102	Distal Intergenic
766	chr1:161801003-161802004	0.00636497	1.02809	0.0334039	Fasl	-12508	Distal Intergenic
767	chr1:161897033-161898034	7.08122e-08	2.03517	8.47041e-06	Suco	-20351	Intron (ENSMUST00000193561.5/ENSMUST00000193561.5, intron 3 of 3)
768	chr1:161908727-161909728	0.0040608	1.39534	0.0240548	Suco	-32045	Distal Intergenic
769	chr1:161918620-161919621	0.00497989	1.00705	0.0279301	Suco	-41938	Distal Intergenic
770	chr1:161921685-161922686	8.22812e-07	1.67413	4.63715e-05	Suco	-45003	Distal Intergenic
771	chr1:163974824-163975825	0.00074983	1.41627	0.00695314	BC055324	-2505	Promoter (2-3kb)
772	chr1:165160850-165161851	0.00969712	1.53715	0.0451741	Tbx19	-77	Promoter (<=1kb)
773	chr1:165172722-165173723	0.00862528	4.10742	0.0415723	Tbx19	-11949	Distal Intergenic
774	chr1:165662393-165663394	0.000476969	2.09741	0.00499424	Mpzl1	-27855	Intron (ENSMUST00000097474.8/226594, intron 2 of 5)
775	chr1:165913673-165914674	0.00136052	1.64026	0.0107611	Pou2f1	-390	Promoter (<=1kb)
776	chr1:165927619-165928620	3.0188e-06	2.72461	0.000118043	Pou2f1	6280	Intron (ENSMUST00000111427.8/18986, intron 2 of 16)
777	chr1:165934645-165935646	1.02426e-10	2.53713	1.61348e-07	Pou2f1	0	Promoter (<=1kb)
778	chr1:165943274-165944275	0.00551066	1.51208	0.0300795	Pou2f1	-8263	Exon (ENSMUST00000184037.1/ENSMUST00000184037.1, exon 1 of 1)
779	chr1:165955864-165956865	0.000212455	2.3869	0.00275616	Pou2f1	-20853	Intron (ENSMUST00000160260.8/18986, intron 1 of 16)
780	chr1:165990389-165991390	0.00591812	1.34324	0.0316752	Pou2f1	11219	Intron (ENSMUST00000160260.8/18986, intron 1 of 16)
781	chr1:166345313-166346314	0.00182345	1.49508	0.0133833	Tada1	-32783	Distal Intergenic
782	chr1:167245947-167246948	0.000497394	1.48017	0.00514686	Uck2	-2789	Promoter (2-3kb)
783	chr1:170705701-170706702	5.33371e-07	2.40323	3.46038e-05	Olfml2b	61169	3' UTR
784	chr1:170709177-170710178	2.0386e-05	1.62287	0.00047438	Olfml2b	64645	3' UTR
785	chr1:170728965-170729966	0.00326953	1.58141	0.0205273	Olfml2b	84433	Intron (ENSMUST00000027974.6/226641, intron 15 of 15)
786	chr1:170742055-170743056	0.0010931	1.76644	0.00917932	Olfml2b	97523	Intron (ENSMUST00000027974.6/226641, intron 15 of 15)
787	chr1:170853251-170854252	1.08136e-06	1.97276	5.66422e-05	Atf6	13519	Intron (ENSMUST00000027974.6/226641, intron 2 of 15)
788	chr1:170864445-170865446	0.00184401	1.48929	0.0134838	Atf6	2325	Promoter (2-3kb)
789	chr1:170894947-170895948	0.00616603	1.24598	0.032641	Dusp12	-9407	Distal Intergenic
790	chr1:170907563-170908564	0.00315035	2.01085	0.0199771	Fcrlb	4377	Exon (ENSMUST00000094337.1/435653, exon 5 of 6)
791	chr1:170918434-170919435	0.00490091	1.95444	0.0275998	Fcrla	2964	Promoter (2-3kb)
792	chr1:170927107-170928108	5.69465e-09	2.98298	1.58637e-06	Fcrla	0	Promoter (<=1kb)
793	chr1:170928197-170929198	8.29197e-09	2.38081	2.02857e-06	Fcrla	-614	Promoter (<=1kb)
794	chr1:170934103-170935104	0.000159446	2.0262	0.00221603	Fcrla	-6520	Distal Intergenic
795	chr1:170938933-170939934	6.28035e-06	3.05043	0.000201051	Fcrla	-11350	Distal Intergenic
796	chr1:170951363-170952364	0.00527736	1.40902	0.0291168	Fcgr2b	9266	Distal Intergenic
797	chr1:170975602-170976603	4.87416e-07	2.25041	3.25406e-05	Fcgr2b	0	Promoter (<=1kb)
798	chr1:170980815-170981816	0.00417078	1.39888	0.0245352	Fcgr2b	-4268	Distal Intergenic
799	chr1:170982021-170983022	2.18052e-05	2.01942	0.000497457	Fcgr2b	-5474	Exon (ENSMUST00000194503.1/ENSMUST00000194503.1, exon 1 of 3)
800	chr1:170992293-170993294	2.48661e-06	2.16923	0.000102162	Fcgr2b	-15746	Distal Intergenic
801	chr1:171006044-171007045	0.000197836	1.75401	0.00260923	Fcgr4	-11875	Distal Intergenic
802	chr1:171183999-171185000	0.00690889	1.05926	0.0353689	Pcp4l1	11268	Intron (ENSMUST00000111332.1/66425, intron 1 of 2)
803	chr1:171195866-171196867	0.000734322	1.92701	0.00684761	Pcp4l1	0	Promoter (<=1kb)
804	chr1:171271759-171272760	7.59685e-05	1.78531	0.00126896	B4galt3	119	Promoter (<=1kb)
805	chr1:171466232-171467233	0.00617077	1.26916	0.0326567	F11r	3382	Distal Intergenic
806	chr1:171513683-171514684	0.000336327	3.04689	0.00386509	Alyref2	10205	Distal Intergenic
807	chr1:171540809-171541810	0.000434351	1.43347	0.00465567	Itln1	-5515	Exon (ENSMUST00000195218.1/ENSMUST00000195218.1, exon 1 of 1)
808	chr1:171562821-171563822	0.000208278	1.05319	0.00271642	Cd244a	3627	Intron (ENSMUST00000004829.12/18106, intron 1 of 8)
809	chr1:171647380-171648381	0.000223658	1.109	0.0028573	Slamf7	546	Promoter (<=1kb)
810	chr1:171658144-171659145	0.00502866	1.34826	0.0281193	Slamf7	-5109	Distal Intergenic
811	chr1:171661181-171662182	0.00442392	1.11494	0.0256126	Slamf7	-8146	Distal Intergenic
812	chr1:171748079-171749080	0.000490763	1.20791	0.005102	Slamf1	-18047	Distal Intergenic
813	chr1:171767818-171768819	0.000994137	1.02453	0.00855406	Slamf1	663	Promoter (<=1kb)
814	chr1:171787273-171788274	8.14808e-06	2.14759	0.000241953	Slamf1	20118	Exon (ENSMUST00000015460.4/27218, exon 4 of 7)
815	chr1:171785532-171786533	4.038e-05	1.842	0.00078838	Slamf1	18377	Intron (ENSMUST00000015460.4/27218, intron 3 of 6)
816	chr1:171804600-171805601	0.00426662	1.60811	0.0249322	Cd84	-34096	Distal Intergenic
817	chr1:171810798-171811799	9.19671e-05	3.51256	0.00146896	Cd84	-27898	Distal Intergenic
818	chr1:171820956-171821957	0.00320677	1.48837	0.0202523	Cd84	-17740	Distal Intergenic
819	chr1:171825211-171826212	1.7692e-05	1.3038	0.000427506	Cd84	-13485	Distal Intergenic
820	chr1:171905624-171906625	0.00459989	1.15109	0.0263573	Slamf6	-10890	Distal Intergenic
821	chr1:171915772-171916773	0.000175374	1.23262	0.00238255	Slamf6	-742	Promoter (<=1kb)
822	chr1:171954754-171955755	2.34381e-05	1.4243	0.000525247	Slamf6	12125	Distal Intergenic
823	chr1:171975538-171976539	0.000806612	1.56104	0.00733997	Vangl2	32490	Distal Intergenic
824	chr1:171994688-171995689	0.000136446	1.17434	0.001975	Vangl2	13340	Distal Intergenic
825	chr1:172093156-172094157	0.00438213	1.89515	0.0254345	Copa	-1094	Promoter (1-2kb)
826	chr1:172417892-172418893	4.31727e-05	3.2572	0.000828802	Pigm	41346	Distal Intergenic
827	chr1:172433472-172434473	5.47455e-08	1.72744	6.92724e-06	Slamf9	-40885	Distal Intergenic
828	chr1:172472529-172473530	8.02073e-05	1.97274	0.00132377	Slamf9	-1828	Promoter (1-2kb)
829	chr1:172474763-172475764	4.42186e-08	2.13665	6.00606e-06	Slamf9	0	Promoter (<=1kb)
830	chr1:172522234-172523235	0.00290897	1.29656	0.0188405	Cfap45	1053	Promoter (1-2kb)
831	chr1:173398267-173399268	0.00253367	1.27535	0.0170341	Aim2	-19928	Intron (ENSMUST00000147604.7/383619, intron 2 of 11)
832	chr1:173408712-173409713	3.94776e-05	1.61984	0.000774743	Aim2	-9483	Intron (ENSMUST00000147604.7/383619, intron 2 of 11)
833	chr1:173411556-173412557	0.000831878	1.31116	0.0075101	Aim2	-6639	Intron (ENSMUST00000147604.7/383619, intron 2 of 11)
834	chr1:173521115-173522116	5.04808e-06	2.75053	0.000170953	Ifi214	13686	3' UTR
835	chr1:173546887-173547888	3.3282e-06	3.28201	0.000126332	Ifi214	-10930	Distal Intergenic
836	chr1:173645424-173646425	0.000322456	2.18947	0.00374973	Ifi209	14399	3' UTR
837	chr1:173886947-173887948	0.00765171	5.90009	0.0381231	Mndal	-6066	Distal Intergenic
838	chr1:173977344-173978345	0.000433101	1.31369	0.00464459	Ifi202b	4399	5' UTR
839	chr1:174012226-174013227	0.000174448	4.09171	0.00237396	Ifi205	18528	3' UTR
840	chr1:174017512-174018513	0.00154803	2.12536	0.0118474	Ifi205	13242	Exon (ENSMUST00000059226.6/226695, exon 5 of 7)
841	chr1:174050363-174051364	0.00134849	1.62584	0.0107021	Or10aa3	0	Promoter (<=1kb)
842	chr1:174049114-174050115	0.00321707	1.97606	0.0202946	Or10aa3	-260	Promoter (<=1kb)
843	chr1:174054990-174055991	0.00196782	1.50053	0.0141403	Or10aa3	4615	Distal Intergenic
844	chr1:174141101-174142102	1.21636e-07	2.96009	1.22176e-05	Or6k4	4355	Intron (ENSMUST00000218625.1/ENSMUST00000218625.1, intron 1 of 1)
845	chr1:174469386-174470387	0.00530538	1.91303	0.0292403	Or6y1	20761	Distal Intergenic
846	chr1:174503122-174504123	0.00665885	2.50307	0.0344841	Fmn2	1297	Promoter (1-2kb)
847	chr1:175524617-175525618	0.00359598	2.03114	0.0219959	Rgs7	-32117	Distal Intergenic
848	chr1:175631442-175632443	2.01251e-07	1.99027	1.73885e-05	Kmo	0	Promoter (<=1kb)
849	chr1:175637386-175638387	0.000243137	2.45336	0.00303648	Kmo	5147	Exon (ENSMUST00000140474.7/98256, exon 2 of 14)
850	chr1:175640135-175641136	6.57533e-05	1.92437	0.0011442	Kmo	7896	Intron (ENSMUST00000140474.7/98256, intron 4 of 13)
851	chr1:175643690-175644691	1.0096e-07	2.2342	1.06894e-05	Kmo	11451	Intron (ENSMUST00000140474.7/98256, intron 5 of 13)
852	chr1:175659586-175660587	8.83188e-06	2.24445	0.000257174	Kmo	27347	3' UTR
853	chr1:175668681-175669682	0.000793032	1.77658	0.00724765	Chml	18671	Intron (ENSMUST00000027809.7/13603, intron 1 of 3)
854	chr1:176730257-176731258	0.00265062	1.56067	0.0176105	Cep170	18902	Distal Intergenic
855	chr1:176732568-176733569	8.58981e-08	3.29093	9.61757e-06	Cep170	16591	Distal Intergenic
856	chr1:176749716-176750717	0.000936916	1.88013	0.0081898	Cep170	0	Promoter (<=1kb)
857	chr1:176791855-176792856	2.13552e-05	1.38237	0.000490657	Cep170	753	Promoter (<=1kb)
858	chr1:176823594-176824595	0.000538179	1.69044	0.00547035	Sdccag8	8934	Intron (ENSMUST00000150429.7/76816, intron 1 of 7)
859	chr1:176824722-176825723	0.00181521	1.47991	0.0133355	Sdccag8	10062	Exon (ENSMUST00000150429.7/76816, exon 2 of 8)
860	chr1:176858973-176859974	1.4884e-05	3.46867	0.000377237	Sdccag8	44313	Intron (ENSMUST00000056773.14/76816, intron 8 of 8)
861	chr1:176960675-176961676	0.00928985	1.32368	0.0438089	Sdccag8	-36333	Intron (ENSMUST00000027785.14/76816, intron 16 of 17)
862	chr1:176971167-176972168	0.00116601	1.71778	0.00962336	Sdccag8	-25841	Intron (ENSMUST00000027785.14/76816, intron 16 of 17)
863	chr1:176980631-176981632	0.000694947	1.14425	0.00657127	Sdccag8	-16377	Intron (ENSMUST00000027785.14/76816, intron 16 of 17)
864	chr1:176986035-176987036	1.10905e-06	1.95129	5.77185e-05	Sdccag8	-10973	Intron (ENSMUST00000027785.14/76816, intron 16 of 17)
865	chr1:176992796-176993797	3.5835e-05	1.49507	0.000721004	Sdccag8	-4212	Intron (ENSMUST00000027785.14/76816, intron 16 of 17)
866	chr1:176996366-176997367	0.00205303	1.23983	0.0145636	Sdccag8	-642	Promoter (<=1kb)
867	chr1:176998799-176999800	0.000252945	1.33649	0.00312278	Sdccag8	790	Promoter (<=1kb)
868	chr1:177039802-177040803	0.00185304	1.73688	0.0135308	Sdccag8	41793	Intron (ENSMUST00000019843.14/23797, intron 11 of 12)
869	chr1:177065420-177066421	0.000140105	2.20431	0.00201429	Sdccag8	67411	Intron (ENSMUST00000019843.14/23797, intron 8 of 12)
870	chr1:177089247-177090248	0.00116389	1.23627	0.00961255	Sdccag8	91238	Intron (ENSMUST00000019843.14/23797, intron 5 of 12)
871	chr1:177094629-177095630	4.73022e-07	3.04243	3.18565e-05	Sdccag8	96620	Intron (ENSMUST00000019843.14/23797, intron 5 of 12)
872	chr1:177110364-177111365	0.000374375	2.18245	0.00417603	Sdccag8	112355	Intron (ENSMUST00000019843.14/23797, intron 2 of 12)
873	chr1:177131209-177132210	0.0107501	1.86968	0.0486455	Akt3	116557	Intron (ENSMUST00000019843.14/23797, intron 1 of 12)
874	chr1:177135849-177136850	0.00173723	1.81803	0.0129054	Akt3	111917	Intron (ENSMUST00000019843.14/23797, intron 1 of 12)
875	chr1:177210744-177211745	0.00436448	1.84458	0.0253606	Akt3	37022	Intron (ENSMUST00000019843.14/23797, intron 1 of 12)
876	chr1:177262643-177263644	2.00787e-05	1.88375	0.000469004	Akt3	-4440	Distal Intergenic
877	chr1:177281594-177282595	2.1474e-06	2.13093	9.23377e-05	Akt3	-23391	Distal Intergenic
878	chr1:177321635-177322636	1.75097e-05	2.67187	0.000424899	Akt3	-63432	Distal Intergenic
879	chr1:177332504-177333505	0.000149104	2.10179	0.00210668	Akt3	-74301	Distal Intergenic
880	chr1:177343652-177344653	7.96543e-06	2.38579	0.000237705	Akt3	-85449	Distal Intergenic
881	chr1:177345221-177346222	5.01634e-05	2.25326	0.000926724	Akt3	-87018	Distal Intergenic
882	chr1:177408408-177409409	0.0006563	1.51639	0.00630485	Zbtb18	-32942	Distal Intergenic
883	chr1:177427948-177428949	3.16775e-07	2.78562	2.39848e-05	Zbtb18	-13402	Exon (ENSMUST00000193187.1/ENSMUST00000193187.1, exon 1 of 2)
884	chr1:177466757-177467758	8.22151e-09	2.44032	2.01514e-06	Zbtb18	20936	Exon (ENSMUST00000193447.1/ENSMUST00000193447.1, exon 1 of 2)
885	chr1:177469680-177470681	0.00420123	1.55386	0.0246565	Zbtb18	23859	Intron (ENSMUST00000193447.1/ENSMUST00000193447.1, intron 1 of 1)
886	chr1:177478256-177479257	0.00241568	1.80385	0.0164299	Zbtb18	32435	Distal Intergenic
887	chr1:177484282-177485283	0.000172753	2.53657	0.00235596	Zbtb18	38461	Distal Intergenic
888	chr1:177489503-177490504	4.50881e-07	2.06471	3.07177e-05	Zbtb18	43682	Distal Intergenic
889	chr1:177490813-177491814	0.0101041	1.48792	0.0465643	Zbtb18	44992	Distal Intergenic
890	chr1:177595489-177596490	0.00143159	3.68895	0.0111714	2310043L19Rik	46453	Distal Intergenic
891	chr1:177633909-177634910	0.00496967	3.42826	0.0278885	2310043L19Rik	8033	Distal Intergenic
892	chr1:177667126-177668127	0.000223437	1.36995	0.00285588	2310043L19Rik	-24183	Distal Intergenic
893	chr1:177670228-177671229	0.000581088	1.75436	0.0057654	2310043L19Rik	-27285	Distal Intergenic
894	chr1:178352502-178353503	0.000120578	2.08672	0.00180143	Hnrnpu	-14705	Distal Intergenic
895	chr1:179434442-179435443	7.12468e-05	2.47048	0.00120981	Smyd3	-29023	Intron (ENSMUST00000128302.7/69726, intron 1 of 11)
896	chr1:179786984-179787985	0.00861333	1.27351	0.0415301	Ahctf1	15621	Exon (ENSMUST00000027768.13/226747, exon 9 of 36)
897	chr1:180147735-180148736	0.000943276	1.87825	0.00822936	Cdc42bpa	-12271	Exon (ENSMUST00000195719.1/ENSMUST00000195719.1, exon 1 of 1)
898	chr1:180197665-180198666	5.18336e-05	1.35485	0.000949433	Coq8a	936	Promoter (<=1kb)
899	chr1:180199202-180200203	2.86304e-10	2.21058	2.50062e-07	Coq8a	0	Promoter (<=1kb)
900	chr1:180250890-180251891	4.39144e-05	1.43712	0.000838259	Psen2	1247	Promoter (1-2kb)
901	chr1:180299994-180300995	0.00034476	1.40716	0.00393644	Gm5069	27189	Distal Intergenic
902	chr1:180422890-180423891	0.00207748	1.12403	0.014684	Stum	38721	3' UTR
903	chr1:180433857-180434858	0.00923955	1.38696	0.0436485	Stum	27754	3' UTR
904	chr1:180495741-180496742	0.00102853	2.73233	0.00877528	Stum	-12237	Distal Intergenic
905	chr1:180497459-180498460	0.00319044	2.35869	0.0201709	Stum	-13955	Distal Intergenic
906	chr1:180499660-180500661	0.000292681	1.76619	0.0034764	Stum	-16156	Distal Intergenic
907	chr1:180510562-180511563	0.000299328	1.43068	0.00353876	Stum	-27058	Exon (ENSMUST00000194222.1/ENSMUST00000194222.1, exon 3 of 4)
908	chr1:180513693-180514694	0.000400108	2.3692	0.00438431	Stum	-30189	Intron (ENSMUST00000194222.1/ENSMUST00000194222.1, intron 1 of 3)
909	chr1:180517330-180518331	5.0316e-05	1.72829	0.000929012	Stum	-33826	Intron (ENSMUST00000194222.1/ENSMUST00000194222.1, intron 1 of 3)
910	chr1:180519320-180520321	1.7087e-06	2.76454	7.85742e-05	Stum	-35816	Exon (ENSMUST00000194222.1/ENSMUST00000194222.1, exon 1 of 4)
911	chr1:180528043-180529044	0.000145213	2.32173	0.0020651	Parp1	-39880	Distal Intergenic
912	chr1:180529468-180530469	7.53168e-07	2.02954	4.36267e-05	Parp1	-38455	Distal Intergenic
913	chr1:180531043-180532044	0.000291089	1.96497	0.0034614	Parp1	-36880	Distal Intergenic
914	chr1:180536427-180537428	2.27326e-07	2.45882	1.87749e-05	Parp1	-31496	Distal Intergenic
915	chr1:180541003-180542004	4.47517e-08	2.50178	6.06571e-06	Parp1	-26920	Distal Intergenic
916	chr1:180545879-180546880	1.66821e-06	1.64546	7.7262e-05	Parp1	-22044	Distal Intergenic
917	chr1:180547619-180548620	0.00196703	1.09274	0.0141361	Parp1	-20304	Distal Intergenic
918	chr1:180550499-180551500	0.000929003	2.13136	0.00813811	Parp1	-17424	Distal Intergenic
919	chr1:180555571-180556572	0.00795616	2.38038	0.039216	Parp1	-12352	Distal Intergenic
920	chr1:180587414-180588415	1.74222e-06	2.03765	7.96178e-05	Mir6904	213	Promoter (<=1kb)
921	chr1:180601461-180602462	2.22611e-08	1.6676	3.85454e-06	Parp1	2473	Promoter (2-3kb)
922	chr1:180770999-180772000	0.00114962	1.65047	0.00953355	Acbd3	41142	Distal Intergenic
923	chr1:180821990-180822991	3.11273e-05	1.5736	0.000648822	H3f3a	-8047	Distal Intergenic
924	chr1:180823056-180824057	8.28377e-07	1.54332	4.65835e-05	H3f3a	-9113	Distal Intergenic
925	chr1:180826306-180827307	3.35448e-05	1.47788	0.000685063	H3f3a	-12363	Distal Intergenic
926	chr1:180874820-180875821	0.000874585	2.75871	0.0077855	Sde2	12720	Exon (ENSMUST00000195256.1/ENSMUST00000195256.1, exon 1 of 2)
927	chr1:180921986-180922987	1.57498e-08	1.54876	3.06691e-06	Lefty1	-12035	Distal Intergenic
928	chr1:181169781-181170782	0.000248843	1.75899	0.00308565	Wdr26	12957	Distal Intergenic
929	chr1:181236988-181237989	4.2677e-06	1.27898	0.000151072	Wdr26	-24987	Distal Intergenic
930	chr1:181845505-181846506	0.00235168	1.0146	0.0160784	Lbr	-2459	Promoter (2-3kb)
931	chr1:181847027-181848028	1.25173e-05	1.6003	0.000332014	Lbr	-3981	Distal Intergenic
932	chr1:181850523-181851524	0.00226495	1.09127	0.0156511	Lbr	-7477	Distal Intergenic
933	chr1:181951006-181952007	0.00019379	1.80019	0.0025694	Enah	4505	Exon (ENSMUST00000194331.1/ENSMUST00000194331.1, exon 1 of 1)
934	chr1:181968152-181969153	0.00427015	2.73326	0.0249448	Enah	-11640	Exon (ENSMUST00000191884.1/ENSMUST00000191884.1, exon 1 of 1)
935	chr1:182149686-182150687	0.00771604	1.0899	0.0383563	Vmn1r1	7411	Distal Intergenic
936	chr1:182244664-182245665	0.00929709	2.76182	0.0438242	Degs1	36559	Distal Intergenic
937	chr1:182461029-182462030	5.90734e-05	2.00974	0.00105336	Trp53bp2	16257	3' UTR
938	chr1:182525296-182526297	0.000936411	1.65243	0.00818689	Capn2	-7688	Distal Intergenic
939	chr1:182528201-182529202	0.000124335	1.24814	0.00184349	Capn2	-10593	Distal Intergenic
940	chr1:183349546-183350547	0.00204701	1.32837	0.0145327	Mia3	561	Promoter (<=1kb)
941	chr1:183803032-183804033	4.35339e-05	1.76324	0.000833948	Gm34068	54055	Intron (ENSMUST00000193310.1/102637191, intron 2 of 2)
942	chr1:183800527-183801528	0.00669992	1.63326	0.0346319	Gm34068	51550	Intron (ENSMUST00000193310.1/102637191, intron 2 of 2)
943	chr1:183866554-183867555	0.00182503	2.03465	0.0133928	Gm34068	117577	Distal Intergenic
944	chr1:183930276-183931277	0.000175264	1.49541	0.00238156	Dusp10	-82025	Distal Intergenic
945	chr1:183932222-183933223	0.00491679	1.86151	0.0276614	Dusp10	-80079	Distal Intergenic
946	chr1:183979425-183980426	1.25438e-12	1.62789	1.36096e-08	Dusp10	-32876	Distal Intergenic
947	chr1:184079013-184080014	0.000151507	1.35637	0.00213301	Dusp10	44632	Distal Intergenic
948	chr1:184384182-184385183	0.000677304	1.91016	0.00644859	1700112H15Rik	172508	Intron (ENSMUST00000195070.5/ENSMUST00000195070.5, intron 3 of 4)
949	chr1:184440963-184441964	0.00748145	1.27562	0.0374928	1700112H15Rik	115727	Distal Intergenic
950	chr1:184562658-184563659	1.94031e-05	1.52315	0.000456607	1700112H15Rik	-4967	Distal Intergenic
951	chr1:184718316-184719317	0.00735299	2.9376	0.0370121	4930488B22Rik	5819	Exon (ENSMUST00000172500.1/74971, exon 3 of 3)
952	chr1:184734962-184735963	0.00776624	1.70389	0.0385227	Hlx	-2343	Promoter (2-3kb)
953	chr1:185277351-185278352	0.000347893	2.00128	0.00395961	Rab3gap2	0	Promoter (<=1kb)
954	chr1:187366507-187367508	0.000149768	1.80885	0.00211266	Gpatch2	140327	Intron (ENSMUST00000192285.1/ENSMUST00000192285.1, intron 1 of 1)
955	chr1:187368721-187369722	1.65118e-07	2.18394	1.49463e-05	Gpatch2	142541	Intron (ENSMUST00000192285.1/ENSMUST00000192285.1, intron 1 of 1)
956	chr1:187370464-187371465	0.000707467	1.78082	0.00666604	Gpatch2	144284	Intron (ENSMUST00000192285.1/ENSMUST00000192285.1, intron 1 of 1)
957	chr1:187376652-187377653	1.61683e-07	2.37117	1.47633e-05	Gpatch2	150472	Exon (ENSMUST00000192285.1/ENSMUST00000192285.1, exon 1 of 2)
958	chr1:187377779-187378780	6.18472e-10	2.44913	3.87438e-07	Gpatch2	151599	Distal Intergenic
959	chr1:187382320-187383321	0.000155414	3.50115	0.0021751	Gpatch2	156140	Distal Intergenic
960	chr1:187451826-187452827	6.75598e-05	4.97549	0.00116521	Esrrg	-155964	Intron (ENSMUST00000195611.1/ENSMUST00000195611.1, intron 2 of 3)
961	chr1:187554469-187555470	0.00159667	1.84217	0.0121251	Esrrg	-53321	Distal Intergenic
962	chr1:187571457-187572458	0.00795628	2.6408	0.039216	Esrrg	-36333	Distal Intergenic
963	chr1:187586337-187587338	0.00108483	1.34686	0.00912621	Esrrg	-21453	Distal Intergenic
964	chr1:188997584-188998585	0.00619619	1.66408	0.0327644	Kctd3	0	Promoter (<=1kb)
965	chr1:188999906-189000907	3.41904e-05	1.51647	0.000694732	Kctd3	-2190	Promoter (2-3kb)
966	chr1:189027924-189028925	0.00381383	1.48964	0.0229851	Kctd3	-20083	Distal Intergenic
967	chr1:189030996-189031997	0.00943174	1.61834	0.044265	Kctd3	-23155	Distal Intergenic
968	chr1:189053838-189054839	2.47916e-05	3.12728	0.000547131	Kctd3	-45997	Distal Intergenic
969	chr1:189058542-189059543	3.30858e-05	2.86486	0.000678584	Kctd3	-50701	Distal Intergenic
970	chr1:189068671-189069672	0.0017625	3.51267	0.0130377	Kctd3	-60830	Distal Intergenic
971	chr1:189079114-189080115	3.04715e-07	3.00978	2.32764e-05	Kctd3	-71273	Exon (ENSMUST00000192327.1/ENSMUST00000192327.1, exon 1 of 2)
972	chr1:189080494-189081495	0.0103167	1.86802	0.0472752	Kctd3	-72653	Distal Intergenic
973	chr1:189084974-189085975	1.87011e-05	1.97657	0.00044487	Kctd3	-77133	Distal Intergenic
974	chr1:189089332-189090333	4.15302e-06	2.25133	0.000148191	Kctd3	-81491	Distal Intergenic
975	chr1:189156320-189157321	0.0014686	6.82138	0.0113861	Kcnk2	57896	Distal Intergenic
976	chr1:189164858-189165859	0.00432236	2.83949	0.0251701	Kcnk2	49358	Distal Intergenic
977	chr1:189170717-189171718	0.000127372	3.97754	0.00187689	Kcnk2	43499	Distal Intergenic
978	chr1:189220493-189221494	0.00265279	1.12954	0.0176195	Kcnk2	-5276	Intron (ENSMUST00000079451.12/16526, intron 6 of 6)
979	chr1:189309991-189310992	0.00102185	1.55192	0.00873207	Kcnk2	32363	Intron (ENSMUST00000079451.12/16526, intron 2 of 6)
980	chr1:189594044-189595045	0.00634696	2.56903	0.0333338	Cenpf	53811	Distal Intergenic
981	chr1:189605311-189606312	2.15428e-05	3.08449	0.000493312	Cenpf	42544	Distal Intergenic
982	chr1:189608371-189609372	9.25898e-07	1.52069	5.06706e-05	Cenpf	39484	Distal Intergenic
983	chr1:189702869-189703870	0.00179975	1.16694	0.0132522	Cenpf	-14783	Distal Intergenic
984	chr1:189726881-189727882	9.89229e-05	2.62899	0.00155016	Ptpn14	-386	Promoter (<=1kb)
985	chr1:189725851-189726852	2.39074e-07	2.69991	1.94713e-05	Ptpn14	-1416	Promoter (1-2kb)
986	chr1:189737837-189738838	0.00963848	2.07745	0.0449785	Ptpn14	9562	Intron (ENSMUST00000097442.8/19250, intron 1 of 18)
987	chr1:189780411-189781412	1.68455e-06	2.18647	7.77958e-05	Ptpn14	-5224	Intron (ENSMUST00000097442.8/19250, intron 1 of 18)
988	chr1:189789242-189790243	0.00486921	2.17562	0.0274667	Ptpn14	2570	Promoter (2-3kb)
989	chr1:189791188-189792189	0.000754139	2.11078	0.0069795	Ptpn14	4516	Intron (ENSMUST00000097442.8/19250, intron 2 of 18)
990	chr1:189792231-189793232	6.97807e-05	2.60733	0.00119228	Ptpn14	5559	Intron (ENSMUST00000097442.8/19250, intron 2 of 18)
991	chr1:189793824-189794825	1.07669e-05	2.0806	0.000297491	Ptpn14	7152	Intron (ENSMUST00000097442.8/19250, intron 2 of 18)
992	chr1:189800994-189801995	3.20483e-10	2.48372	2.63676e-07	Ptpn14	14322	Intron (ENSMUST00000097442.8/19250, intron 3 of 18)
993	chr1:189811744-189812745	8.10944e-06	3.10255	0.000240976	Ptpn14	25072	Intron (ENSMUST00000097442.8/19250, intron 3 of 18)
994	chr1:189813344-189814345	0.000985679	1.54588	0.00850094	Ptpn14	26672	Intron (ENSMUST00000097442.8/19250, intron 3 of 18)
995	chr1:189824101-189825102	1.43962e-05	2.03319	0.000367723	Ptpn14	-19941	Exon (ENSMUST00000097442.8/19250, exon 5 of 19)
996	chr1:189882619-189883620	0.00615588	1.82502	0.0325993	Smyd2	-247	Promoter (<=1kb)
997	chr1:190979049-190980050	0.00289454	1.2291	0.0187781	Vash2	0	Promoter (<=1kb)
998	chr1:190981106-190982107	0.0102717	1.53688	0.0471116	Vash2	-1810	Promoter (1-2kb)
999	chr1:190989003-190990004	2.65768e-07	2.8287	2.10353e-05	Vash2	-9707	Distal Intergenic
1000	chr1:191184625-191185626	0.000868615	1.42323	0.00774995	Atf3	-1285	Promoter (1-2kb)
1001	chr1:191197580-191198581	5.1166e-05	1.84664	0.000941477	Atf3	-14240	Intron (ENSMUST00000195117.1/11910, intron 1 of 3)
1002	chr1:191226299-191227300	0.000469141	1.77563	0.0049362	D730003I15Rik	1845	Promoter (1-2kb)
1003	chr1:191249688-191250689	1.61269e-09	3.15277	6.88314e-07	D730003I15Rik	25234	Exon (ENSMUST00000193444.1/ENSMUST00000193444.1, exon 1 of 1)
1004	chr1:191277321-191278322	0.000772502	2.20337	0.00710617	Nenf	39872	Intron (ENSMUST00000192965.1/ENSMUST00000192965.1, intron 1 of 5)
1005	chr1:191458026-191459027	0.000952646	1.61625	0.00829374	Gm32200	6021	Intron (ENSMUST00000192778.1/102634668, intron 2 of 5)
1006	chr1:191660913-191661914	0.00817606	1.85543	0.0399981	Lpgat1	-55920	Distal Intergenic
1007	chr1:191714582-191715583	8.29213e-05	1.5045	0.00135737	Lpgat1	-2251	Promoter (2-3kb)
1008	chr1:191724367-191725368	2.30736e-05	1.69673	0.000518699	Lpgat1	5846	Intron (ENSMUST00000110855.7/226856, intron 2 of 7)
1009	chr1:191756219-191757220	1.20366e-08	2.56158	2.56989e-06	Lpgat1	37698	Intron (ENSMUST00000110855.7/226856, intron 4 of 7)
1010	chr1:191762559-191763560	2.72345e-06	2.55686	0.000109866	Lpgat1	44038	Exon (ENSMUST00000110855.7/226856, exon 6 of 8)
1011	chr1:191813016-191814017	1.97849e-09	2.19448	7.91217e-07	Nek2	-7427	Distal Intergenic
1012	chr1:191818729-191819730	1.34615e-05	2.43269	0.000350078	Nek2	-1714	Promoter (1-2kb)
1013	chr1:191899286-191900287	5.65431e-09	3.19207	1.58361e-06	1700034H15Rik	-30	Promoter (<=1kb)
1014	chr1:191916587-191917588	0.000379661	2.2267	0.00422223	1700034H15Rik	-9060	Distal Intergenic
1015	chr1:192080725-192081726	0.0038238	1.34686	0.0230305	Traf5	10833	Intron (ENSMUST00000085573.11/22033, intron 1 of 11)
1016	chr1:192089444-192090445	1.3118e-08	2.24898	2.6982e-06	Traf5	2114	Promoter (2-3kb)
1017	chr1:192598077-192599078	0.00674907	2.22461	0.0348031	Hhat	88628	Intron (ENSMUST00000128619.7/226861, intron 9 of 11)
1018	chr1:192752905-192753906	2.08499e-09	1.18168	8.18604e-07	Hhat	-15625	Intron (ENSMUST00000128619.7/226861, intron 2 of 11)
1019	chr1:192762634-192763635	7.36317e-07	1.46879	4.28285e-05	Hhat	7357	Intron (ENSMUST00000128619.7/226861, intron 1 of 11)
1020	chr1:192764277-192765278	0.000321132	1.1592	0.0037377	Hhat	5714	Intron (ENSMUST00000128619.7/226861, intron 1 of 11)
1021	chr1:192837923-192838924	0.00243285	2.2781	0.0165162	A730013G03Rik	-2709	Promoter (2-3kb)
1022	chr1:192840859-192841860	0.0106931	1.75748	0.0484626	1700065J18Rik	0	Promoter (<=1kb)
1023	chr1:192842042-192843043	0.000365092	1.73193	0.00409997	1700065J18Rik	371	Promoter (<=1kb)
1024	chr1:193207162-193208163	4.82609e-07	1.41296	3.22833e-05	Lamb3	0	Promoter (<=1kb)
1025	chr1:193233901-193234902	0.000131719	1.49143	0.00192295	Hsd11b1	5508	Intron (ENSMUST00000194677.5/16780, intron 1 of 26)
1026	chr1:193242643-193243644	2.97362e-06	2.38473	0.000116963	Hsd11b1	0	Promoter (<=1kb)
1027	chr1:193250439-193251440	1.16122e-05	2.0932	0.000313997	Hsd11b1	-6878	Intron (ENSMUST00000194677.5/16780, intron 1 of 26)
1028	chr1:194776538-194777539	0.0037286	2.65675	0.0226048	Plxna2	11971	Intron (ENSMUST00000027952.11/18845, intron 12 of 31)
1029	chr1:195014241-195015242	0.006625	1.39856	0.034365	A330023F24Rik	-2156	Promoter (2-3kb)
1030	chr1:195176299-195177300	7.76895e-08	1.47928	9.00828e-06	Cr2	0	Promoter (<=1kb)
1031	chr1:195184429-195185430	1.16594e-07	2.64809	1.18214e-05	Cr2	-7713	Distal Intergenic
1032	chr1:195196928-195197929	0.00199458	1.63749	0.0142762	Cr2	-20212	Distal Intergenic
1033	chr1:195201359-195202360	9.38965e-08	2.42167	1.02438e-05	Cr2	-24643	Distal Intergenic
1034	chr1:195202723-195203724	6.22267e-07	2.86729	3.8422e-05	Cr2	-26007	Distal Intergenic
1035	chr1:195207022-195208023	0.00752038	1.28975	0.0376275	Cr2	-30306	Distal Intergenic
1036	chr1:195210662-195211663	0.000106882	1.8894	0.00164143	Cr2	-33946	Distal Intergenic
1037	chr1:195209132-195210133	0.0011922	2.31239	0.00978664	Cr2	-32416	Distal Intergenic
1038	chr1:195217029-195218030	0.00146156	2.5637	0.0113456	Cr2	-40313	Distal Intergenic
1039	chr1:195232312-195233313	2.63016e-06	2.15204	0.00010687	Cr2	-55596	Distal Intergenic
1040	chr1:195234170-195235171	1.55905e-06	2.35144	7.34712e-05	Cr2	-57454	Distal Intergenic
1041	chr10:3643785-3644786	2.48509e-05	2.19354	0.000548159	Plekhg1	-95578	Distal Intergenic
1042	chr10:3644830-3645831	0.000121251	3.91032	0.00180939	Plekhg1	-94533	Distal Intergenic
1043	chr10:3943534-3944535	0.00326259	2.29262	0.0205031	Plekhg1	-13356	Intron (ENSMUST00000120274.7/213783, intron 11 of 16)
1044	chr10:4122896-4123897	0.00206806	1.82466	0.0146428	Gm30570	89217	Intron (ENSMUST00000117291.7/270685, intron 26 of 27)
1045	chr10:4250391-4251392	0.00925339	1.91273	0.043693	Akap12	-14988	Distal Intergenic
1046	chr10:4266221-4267222	0.00199433	1.83245	0.0142756	Akap12	0	Promoter (<=1kb)
1047	chr10:4433597-4434598	0.000541759	1.23501	0.00549506	Armt1	0	Promoter (<=1kb)
1048	chr10:4457183-4458184	2.90636e-06	2.4012	0.000115159	Armt1	22602	Distal Intergenic
1049	chr10:4617962-4618963	0.00421797	1.349	0.0247205	Esr1	5941	Intron (ENSMUST00000149195.7/13982, intron 1 of 7)
1050	chr10:4786665-4787666	0.00215152	1.30513	0.0150673	Esr1	74014	Intron (ENSMUST00000149195.7/13982, intron 5 of 7)
1051	chr10:5511964-5512965	0.0103909	1.4901	0.0475233	Syne1	37713	Intron (ENSMUST00000215295.1/64009, intron 2 of 145)
1052	chr10:7063821-7064822	0.000173242	1.54629	0.00236128	Ipcef1	-11343	Distal Intergenic
1053	chr10:7158226-7159227	0.000426448	1.43906	0.00459499	Cnksr3	-22720	Intron (ENSMUST00000015346.11/215748, intron 2 of 12)
1054	chr10:7232526-7233527	0.00626986	1.40187	0.0330565	Cnksr3	-20289	Distal Intergenic
1055	chr10:7403040-7404041	0.0089428	1.39198	0.0426617	Ulbp1	69300	Distal Intergenic
1056	chr10:7581924-7582925	0.00686113	3.46348	0.0351857	Lrp11	-6875	Distal Intergenic
1057	chr10:7619600-7620601	0.00184492	2.32238	0.013489	Lrp11	23416	Intron (ENSMUST00000019931.11/237253, intron 6 of 6)
1058	chr10:7841489-7842490	9.15476e-06	1.14289	0.000264016	Mir5104	5108	Intron (ENSMUST00000039484.5/237256, intron 2 of 5)
1059	chr10:7846778-7847779	1.00214e-07	2.24505	1.06453e-05	Mir5104	10397	Intron (ENSMUST00000039484.5/237256, intron 2 of 5)
1060	chr10:7851560-7852561	1.53594e-05	1.39507	0.00038689	Mir5104	15179	Intron (ENSMUST00000039484.5/237256, intron 2 of 5)
1061	chr10:7875517-7876518	0.00726574	2.14753	0.0366975	Tab2	33982	Distal Intergenic
1062	chr10:7923126-7924127	0.00296268	1.80599	0.0190993	Tab2	133	Promoter (<=1kb)
1063	chr10:7936262-7937263	0.00340344	1.30432	0.0211317	Tab2	-12002	Intron (ENSMUST00000146444.7/68652, intron 1 of 6)
1064	chr10:8006965-8007966	0.00128444	1.96281	0.0103269	Tab2	-50735	Intron (ENSMUST00000218165.1/ENSMUST00000218165.1, intron 1 of 1)
1065	chr10:8037547-8038548	0.00131943	1.86661	0.0105335	Tab2	-81317	Distal Intergenic
1066	chr10:8940900-8941901	0.000516724	4.23778	0.00530107	Sash1	-54830	Exon (ENSMUST00000215873.1/ENSMUST00000215873.1, exon 3 of 4)
1067	chr10:8952617-8953618	0.000491147	1.35307	0.00510435	Sash1	-66547	Intron (ENSMUST00000213841.1/ENSMUST00000213841.1, intron 1 of 1)
1068	chr10:8955411-8956412	0.00116902	1.35594	0.00964508	Sash1	-69341	Intron (ENSMUST00000213841.1/ENSMUST00000213841.1, intron 1 of 1)
1069	chr10:8973632-8974633	0.000324867	2.20991	0.00376861	Sash1	-87562	Distal Intergenic
1070	chr10:11309581-11310582	0.00263277	2.54692	0.0175192	Fbxo30	27994	Distal Intergenic
1071	chr10:12903465-12904466	1.52863e-07	2.4135	1.42361e-05	B230208H11Rik	18624	Distal Intergenic
1072	chr10:13103510-13104511	0.00164965	2.14632	0.0124162	Plagl1	-8954	Intron (ENSMUST00000193426.5/22634, intron 3 of 7)
1073	chr10:13184842-13185843	0.000973829	1.74709	0.0084277	Ltv1	6585	Exon (ENSMUST00000019950.5/353258, exon 4 of 11)
1074	chr10:13183832-13184833	0.000554261	1.68325	0.00557589	Zc2hc1b	-5809	Intron (ENSMUST00000019950.5/353258, intron 4 of 10)
1075	chr10:13857439-13858440	0.00975627	1.72723	0.0453616	Aig1	2886	Promoter (2-3kb)
1076	chr10:13946196-13947197	1.15512e-07	1.94283	1.1758e-05	Hivep2	-18878	Distal Intergenic
1077	chr10:14054872-14055873	0.00241241	1.25053	0.0164163	Hivep2	87848	Intron (ENSMUST00000187083.6/15273, intron 2 of 12)
1078	chr10:14061744-14062745	0.00148144	1.84046	0.0114645	Hivep2	94720	Intron (ENSMUST00000187083.6/15273, intron 2 of 12)
1079	chr10:14087051-14088052	4.75766e-05	1.27221	0.000890784	Hivep2	120027	Intron (ENSMUST00000187083.6/15273, intron 3 of 12)
1080	chr10:14233044-14234045	0.000338357	3.16224	0.00388186	Hivep2	266020	Exon (ENSMUST00000158708.1/ENSMUST00000158708.1, exon 1 of 1)
1081	chr10:14292577-14293578	0.00174807	1.4816	0.0129621	Adgrg6	251417	Distal Intergenic
1082	chr10:16750182-16751183	0.000786881	3.13469	0.00720203	Gm20125	211997	Distal Intergenic
1083	chr10:16866605-16867606	0.00213307	2.99354	0.0149696	Gm20125	95574	Distal Intergenic
1084	chr10:16996505-16997506	0.000142594	2.29676	0.00203975	Gm20125	-186	Promoter (<=1kb)
1085	chr10:17406113-17407114	0.00110307	1.41951	0.00923848	Gm20125	-310306	Distal Intergenic
1086	chr10:17415836-17416837	2.16878e-06	2.69042	9.28244e-05	Cited2	-306381	Distal Intergenic
1087	chr10:17417877-17418878	6.08959e-06	2.29528	0.000196847	Cited2	-304340	Distal Intergenic
1088	chr10:17484637-17485638	0.000989238	1.0341	0.00852213	Cited2	-237580	Distal Intergenic
1089	chr10:17485647-17486648	0.000216685	2.50158	0.00279391	Cited2	-236570	Distal Intergenic
1090	chr10:17515733-17516734	0.000469286	2.18722	0.00493713	Cited2	-206484	Intron (ENSMUST00000219355.1/ENSMUST00000219355.1, intron 1 of 1)
1091	chr10:17566561-17567562	1.12422e-05	1.33601	0.000306493	Cited2	-155656	Intron (ENSMUST00000219966.1/ENSMUST00000219966.1, intron 1 of 2)
1092	chr10:17586461-17587462	0.00104673	1.40798	0.00888763	Cited2	-135756	Intron (ENSMUST00000219966.1/ENSMUST00000219966.1, intron 1 of 2)
1093	chr10:17588875-17589876	6.95623e-05	1.94318	0.00118981	Cited2	-133342	Intron (ENSMUST00000219966.1/ENSMUST00000219966.1, intron 1 of 2)
1094	chr10:17669092-17670093	4.35619e-06	2.1596	0.00015349	Cited2	-53125	Distal Intergenic
1095	chr10:17683543-17684544	0.0054148	1.07469	0.0297025	Cited2	-38674	Distal Intergenic
1096	chr10:17691347-17692348	5.53189e-06	2.26699	0.000183017	Cited2	-30870	Distal Intergenic
1097	chr10:17788177-17789178	0.00709695	1.48972	0.0360878	Txlnb	-7048	Distal Intergenic
1098	chr10:17950557-17951558	1.69056e-06	1.93302	7.80175e-05	Heca	-2490	Promoter (2-3kb)
1099	chr10:18223799-18224800	0.000862712	3.13683	0.00771193	Ccdc28a	2673	Promoter (2-3kb)
1100	chr10:18987483-18988484	0.00775144	2.39216	0.0384775	Tnfaip3	20361	Distal Intergenic
1101	chr10:18990699-18991700	0.000373595	1.87349	0.00416912	Tnfaip3	17145	Distal Intergenic
1102	chr10:18995199-18996200	0.00018341	2.11874	0.00246478	Tnfaip3	12645	Distal Intergenic
1103	chr10:19033350-19034351	0.00241863	1.32844	0.0164431	Tnfaip3	-17693	Distal Intergenic
1104	chr10:19657188-19658189	8.75674e-06	1.87019	0.000255793	Il22ra2	35190	Intron (ENSMUST00000052806.7/ENSMUST00000052806.7, intron 1 of 3)
1105	chr10:19658262-19659263	2.84397e-10	2.58362	2.50062e-07	Il22ra2	36264	Intron (ENSMUST00000052806.7/ENSMUST00000052806.7, intron 1 of 3)
1106	chr10:19659715-19660716	2.89532e-08	2.09912	4.58983e-06	Il22ra2	37717	Exon (ENSMUST00000052806.7/ENSMUST00000052806.7, exon 3 of 4)
1107	chr10:19660898-19661899	9.45489e-05	1.8537	0.00149871	Il22ra2	38900	Distal Intergenic
1108	chr10:19668582-19669583	1.30219e-07	2.13686	1.27775e-05	Il20ra	-42987	Distal Intergenic
1109	chr10:19852460-19853461	0.00569488	2.3378	0.030802	Slc35d3	-1001	Promoter (1-2kb)
1110	chr10:19911228-19912229	0.00491148	1.44454	0.0276388	Pex7	-3539	Distal Intergenic
1111	chr10:19953090-19954091	9.63427e-06	2.20117	0.00027357	Map3k5	2035	Promoter (2-3kb)
1112	chr10:19978536-19979537	2.08612e-05	2.46855	0.000483087	Map3k5	27481	Intron (ENSMUST00000095806.9/26408, intron 1 of 29)
1113	chr10:19977298-19978299	0.00554674	2.25189	0.0302069	Map3k5	26243	Intron (ENSMUST00000095806.9/26408, intron 1 of 29)
1114	chr10:19991481-19992482	0.000182104	1.13823	0.00245231	Map3k5	40426	Intron (ENSMUST00000095806.9/26408, intron 1 of 29)
1115	chr10:19999390-20000391	0.00020769	1.05684	0.00270985	Map3k5	48335	Intron (ENSMUST00000095806.9/26408, intron 1 of 29)
1116	chr10:20036487-20037488	8.89958e-08	1.74601	9.88451e-06	Map3k5	-62037	Intron (ENSMUST00000095806.9/26408, intron 7 of 29)
1117	chr10:20040306-20041307	0.00442157	1.5481	0.0256024	Map3k5	-58218	Intron (ENSMUST00000095806.9/26408, intron 7 of 29)
1118	chr10:20058619-20059620	6.28979e-06	1.82001	0.000201203	Map3k5	-39905	Exon (ENSMUST00000095806.9/26408, exon 10 of 30)
1119	chr10:20060160-20061161	0.00107772	1.43896	0.00907975	Map3k5	-38364	Intron (ENSMUST00000095806.9/26408, intron 10 of 29)
1120	chr10:20072904-20073905	0.000240198	1.14907	0.0030083	Map3k5	-25620	Intron (ENSMUST00000095806.9/26408, intron 11 of 29)
1121	chr10:20368716-20369717	0.00776137	1.98614	0.0385146	Mtfr2	20709	Distal Intergenic
1122	chr10:20395536-20396537	9.73752e-06	2.40975	0.000275282	Mtfr2	47529	Distal Intergenic
1123	chr10:20397897-20398898	1.27083e-05	1.4121	0.000335282	Mtfr2	49890	3' UTR
1124	chr10:20481535-20482536	5.14184e-05	3.23329	0.000944372	Pde7b	65792	Intron (ENSMUST00000020165.13/29863, intron 2 of 12)
1125	chr10:20504484-20505485	0.00426447	1.89786	0.0249252	Pde7b	42843	Intron (ENSMUST00000020165.13/29863, intron 2 of 12)
1126	chr10:20517878-20518879	1.32727e-06	1.65466	6.53871e-05	Pde7b	29449	Exon (ENSMUST00000097355.3/ENSMUST00000097355.3, exon 1 of 2)
1127	chr10:20771851-20772852	0.00343241	1.87168	0.0212647	Pde7b	-46773	Intron (ENSMUST00000213510.1/ENSMUST00000213510.1, intron 3 of 4)
1128	chr10:20927607-20928608	0.00701963	1.41862	0.0357813	Ahi1	-23939	Distal Intergenic
1129	chr10:21092712-21093713	0.00652259	1.24285	0.0339853	Ahi1	22867	Distal Intergenic
1130	chr10:21112369-21113370	0.000814158	3.8756	0.00738684	Ahi1	42524	Distal Intergenic
1131	chr10:21148941-21149942	0.0109261	1.38768	0.0492081	Myb	6703	Exon (ENSMUST00000216751.1/ENSMUST00000216751.1, exon 1 of 1)
1132	chr10:21151020-21152021	0.000459743	1.48365	0.00485868	Myb	4624	Intron (ENSMUST00000180680.1/ENSMUST00000180680.1, intron 2 of 2)
1133	chr10:21313385-21314386	0.000358739	1.43641	0.00404651	Hbs1l	17327	Intron (ENSMUST00000020153.9/56422, intron 4 of 17)
1134	chr10:21468122-21469123	0.00531227	1.64817	0.0292654	Aldh8a1	90775	Distal Intergenic
1135	chr10:21820418-21821419	0.00318827	2.40453	0.0201592	Sgk1	-60765	Distal Intergenic
1136	chr10:22270598-22271599	0.000423241	1.69795	0.00456805	H60b	-1747	Promoter (1-2kb)
1137	chr10:23840213-23841214	9.50667e-05	2.17375	0.00150432	Vnn3	-10248	Distal Intergenic
1138	chr10:24158659-24159660	0.000647278	2.09239	0.00623951	Stx7	6212	Intron (ENSMUST00000020174.6/53331, intron 2 of 9)
1139	chr10:24160043-24161044	0.000147701	1.94579	0.00209219	Stx7	7596	Intron (ENSMUST00000020174.6/53331, intron 2 of 9)
1140	chr10:24962018-24963019	0.00890599	4.3998	0.0425379	Arg1	-34534	Distal Intergenic
1141	chr10:25160392-25161393	0.00321937	2.50378	0.0203032	Akap7	38765	Distal Intergenic
1142	chr10:25278971-25279972	0.00217324	2.19261	0.0151773	Akap7	16128	3' UTR
1143	chr10:25331370-25332371	6.54156e-05	1.3559	0.00113956	Akap7	-23500	Distal Intergenic
1144	chr10:25366438-25367439	1.44649e-06	1.61108	6.95106e-05	Epb41l2	6582	Intron (ENSMUST00000053748.15/13822, intron 1 of 19)
1145	chr10:25382764-25383765	0.00486073	1.5159	0.0274357	Epb41l2	-14894	Intron (ENSMUST00000053748.15/13822, intron 1 of 19)
1146	chr10:25394927-25395928	0.0079356	1.47787	0.0391464	Epb41l2	-2731	Promoter (2-3kb)
1147	chr10:25437604-25438605	7.57494e-05	2.05141	0.00126596	Epb41l2	-2968	Promoter (2-3kb)
1148	chr10:25443247-25444248	2.22739e-07	2.28317	1.84907e-05	Epb41l2	1636	Promoter (1-2kb)
1149	chr10:25446817-25447818	0.00341074	1.93442	0.0211649	Epb41l2	5206	Intron (ENSMUST00000053748.15/13822, intron 3 of 19)
1150	chr10:25466708-25467709	0.000271247	2.08617	0.00328156	Epb41l2	0	Promoter (<=1kb)
1151	chr10:26780213-26781214	0.000387208	1.46128	0.00428073	Arhgap18	7736	Intron (ENSMUST00000176060.7/73910, intron 1 of 4)
1152	chr10:30544329-30545330	0.000842353	2.04226	0.00757871	Trmt11	44779	Intron (ENSMUST00000019927.6/73681, intron 12 of 12)
1153	chr10:30564824-30565825	0.0105469	2.32416	0.0479819	Trmt11	24284	3' UTR
1154	chr10:30778364-30779365	0.000602932	1.16237	0.00592794	Ncoa7	-6423	Intron (ENSMUST00000068567.4/211329, intron 1 of 15)
1155	chr10:31298869-31299870	0.00996387	1.15897	0.0460728	Hddc2	-13513	Distal Intergenic
1156	chr10:33924113-33925114	0.00807698	1.48091	0.0396471	Zup1	8226	Intron (ENSMUST00000218055.1/72580, intron 10 of 10)
1157	chr10:34131062-34132063	0.00553342	1.26621	0.0301643	Calhm6	-3078	Distal Intergenic
1158	chr10:34185253-34186254	9.17072e-05	1.4801	0.00146632	Dse	-9008	Intron (ENSMUST00000048010.8/212898, intron 1 of 5)
1159	chr10:37136813-37137814	2.22662e-05	1.03813	0.000504782	Marcks	1106	Promoter (1-2kb)
1160	chr10:37183339-37184340	0.00672726	2.02408	0.034727	Marcks	-44419	Distal Intergenic
1161	chr10:37189809-37190810	8.01834e-05	1.48919	0.00132363	Marcks	-50889	Distal Intergenic
1162	chr10:37236715-37237716	0.000205874	1.20474	0.00269187	Marcks	-97795	Distal Intergenic
1163	chr10:37249175-37250176	5.74729e-08	1.84596	7.17278e-06	Marcks	-110255	Distal Intergenic
1164	chr10:37258881-37259882	0.002021	2.21031	0.0144039	Marcks	-119961	Distal Intergenic
1165	chr10:37260820-37261821	0.00703941	2.22532	0.0358624	Marcks	-121900	Distal Intergenic
1166	chr10:37289634-37290635	2.14449e-05	3.16686	0.000491929	Marcks	-150714	Distal Intergenic
1167	chr10:37302653-37303654	0.00606263	2.45473	0.032223	Marcks	-163733	Distal Intergenic
1168	chr10:37306297-37307298	0.000758738	2.23808	0.00701402	Marcks	-167377	Distal Intergenic
1169	chr10:37320856-37321857	7.17346e-07	1.68974	4.21375e-05	Marcks	-181936	Distal Intergenic
1170	chr10:37322023-37323024	2.4375e-07	2.59921	1.97747e-05	Marcks	-183103	Distal Intergenic
1171	chr10:37330118-37331119	6.27685e-07	1.95335	3.86641e-05	Marcks	-191198	Distal Intergenic
1172	chr10:37337807-37338808	9.88543e-10	2.10623	5.00591e-07	Marcks	-198887	Exon (ENSMUST00000181602.1/ENSMUST00000181602.1, exon 2 of 3)
1173	chr10:37342070-37343071	0.000670388	2.0344	0.00640182	Marcks	-203150	Intron (ENSMUST00000181602.1/ENSMUST00000181602.1, intron 2 of 2)
1174	chr10:37352719-37353720	0.00144742	3.33679	0.011267	Marcks	-213799	Intron (ENSMUST00000181602.1/ENSMUST00000181602.1, intron 2 of 2)
1175	chr10:37358645-37359646	0.000107911	1.29702	0.00165506	Marcks	-219725	Intron (ENSMUST00000181602.1/ENSMUST00000181602.1, intron 2 of 2)
1176	chr10:37385955-37386956	5.63853e-08	2.86356	7.08497e-06	Marcks	-247035	Distal Intergenic
1177	chr10:37551055-37552056	0.00401485	2.46007	0.0238548	Marcks	-412135	Distal Intergenic
1178	chr10:37552115-37553116	0.000256483	1.67194	0.00315465	Marcks	-413195	Distal Intergenic
1179	chr10:37561396-37562397	0.000352636	2.2948	0.00400065	Marcks	-422476	Distal Intergenic
1180	chr10:37563349-37564350	1.18801e-05	3.53601	0.000319698	Marcks	-424429	Distal Intergenic
1181	chr10:37811476-37812477	0.00114507	2.05503	0.00950174	4930591E09Rik	-363303	Distal Intergenic
1182	chr10:38268818-38269819	0.00975076	2.08478	0.0453517	4930591E09Rik	93038	Distal Intergenic
1183	chr10:38623086-38624087	1.57724e-05	2.69943	0.00039491	Rfpl4b	197692	Distal Intergenic
1184	chr10:39271755-39272756	0.0100105	1.50676	0.0462254	Fyn	-96099	Distal Intergenic
1185	chr10:39311088-39312089	0.000994894	1.11636	0.00855944	Fyn	-56766	Exon (ENSMUST00000215530.1/ENSMUST00000215530.1, exon 3 of 4)
1186	chr10:39412914-39413915	7.94989e-09	1.64963	1.96347e-06	Fyn	-6094	Intron (ENSMUST00000148152.7/14360, intron 2 of 4)
1187	chr10:39411831-39412832	1.82882e-05	1.67715	0.000438112	Fyn	-7177	Intron (ENSMUST00000148152.7/14360, intron 2 of 4)
1188	chr10:39541755-39542756	0.000368613	2.3171	0.00413066	Fyn	8485	Intron (ENSMUST00000063091.12/14360, intron 12 of 13)
1189	chr10:39686450-39687451	1.55178e-07	2.49872	1.43578e-05	Traf3ip2	35895	Intron (ENSMUST00000129191.7/327744, intron 1 of 3)
1190	chr10:40443318-40444319	0.00273422	1.25942	0.0180124	Cdk19	93792	Intron (ENSMUST00000216736.1/78334, intron 4 of 11)
1191	chr10:41367420-41368421	0.00463807	3.21196	0.0265055	Ak9	63440	Intron (ENSMUST00000173494.3/633979, intron 19 of 39)
1192	chr10:41385548-41386549	4.94353e-07	1.77457	3.28175e-05	Zbtb24	-63834	Intron (ENSMUST00000173494.3/633979, intron 23 of 39)
1193	chr10:41392442-41393443	0.00130289	1.99706	0.0104408	Zbtb24	-56940	Exon (ENSMUST00000173494.3/633979, exon 25 of 40)
1194	chr10:41544514-41545515	0.000174292	2.49929	0.00237234	Ccdc162	7334	Intron (ENSMUST00000159978.1/75973, intron 3 of 5)
1195	chr10:41572850-41573851	0.000234796	1.39262	0.00296013	5730435O14Rik	-1713	Promoter (1-2kb)
1196	chr10:41579583-41580584	1.56878e-05	2.39603	0.000393326	Ccdc162	-376	Promoter (<=1kb)
1197	chr10:41838626-41839627	0.00427978	1.1241	0.0249875	Sesn1	28691	Intron (ENSMUST00000099931.10/140742, intron 1 of 9)
1198	chr10:41891009-41892010	0.000167177	1.01187	0.0022983	Sesn1	3570	Intron (ENSMUST00000099931.10/140742, intron 1 of 9)
1199	chr10:41893358-41894359	1.42285e-06	1.51324	6.87914e-05	Sesn1	-4014	Exon (ENSMUST00000099931.10/140742, exon 2 of 10)
1200	chr10:41896038-41897039	0.000316713	1.24392	0.00369926	Sesn1	-1334	Promoter (1-2kb)
1201	chr10:41962474-41963475	0.000203401	1.77848	0.00266709	Armc2	12647	Intron (ENSMUST00000160262.8/213402, intron 10 of 17)
1202	chr10:42220114-42221115	2.20072e-05	1.40436	0.000500538	Foxo3	37251	Intron (ENSMUST00000105502.7/56484, intron 2 of 3)
1203	chr10:42436572-42437573	3.88467e-07	2.08288	2.7723e-05	Afg1l	-11264	Intron (ENSMUST00000151747.7/215951, intron 1 of 10)
1204	chr10:42825605-42826606	2.04208e-06	2.21302	8.8963e-05	Sec63	7677	Intron (ENSMUST00000019937.4/140740, intron 19 of 20)
1205	chr10:42826840-42827841	6.16004e-05	1.59352	0.0010897	Sec63	8912	Intron (ENSMUST00000019937.4/140740, intron 19 of 20)
1206	chr10:43372065-43373066	3.04689e-05	1.73537	0.000638299	Pdss2	-20855	Exon (ENSMUST00000160823.7/71365, exon 4 of 8)
1207	chr10:43405790-43406791	0.00839403	2.53953	0.0407618	Pdss2	11869	Intron (ENSMUST00000095725.10/71365, intron 6 of 7)
1208	chr10:43411375-43412376	0.00869143	3.04094	0.0417975	Pdss2	17454	Intron (ENSMUST00000095725.10/71365, intron 6 of 7)
1209	chr10:43417090-43418091	0.00136096	1.47987	0.0107633	Pdss2	23169	Intron (ENSMUST00000095725.10/71365, intron 7 of 7)
1210	chr10:43421824-43422825	2.91696e-05	2.5004	0.000618104	Pdss2	27903	Intron (ENSMUST00000095725.10/71365, intron 7 of 7)
1211	chr10:43467331-43468332	0.00745118	1.57673	0.0373793	Bend3	-10499	Distal Intergenic
1212	chr10:43477679-43478680	0.000724691	1.63803	0.00678467	Bend3	-151	Promoter (<=1kb)
1213	chr10:43487184-43488185	0.00855926	2.60557	0.041342	Bend3	1950	Promoter (1-2kb)
1214	chr10:43557461-43558462	0.000287218	2.26945	0.00342727	Mtres1	-16467	Distal Intergenic
1215	chr10:43578607-43579608	5.56436e-06	1.34921	0.00018373	Cd24a	0	Promoter (<=1kb)
1216	chr10:43577176-43578177	0.000391185	1.24156	0.00431557	Cd24a	-992	Promoter (<=1kb)
1217	chr10:43702602-43703603	0.000575988	1.32813	0.00573374	1700027J07Rik	-42206	Intron (ENSMUST00000215599.1/414125, intron 3 of 4)
1218	chr10:43707504-43708505	0.00153988	1.57641	0.0118039	1700027J07Rik	-37304	Exon (ENSMUST00000213342.1/414125, exon 5 of 5)
1219	chr10:43721504-43722505	0.00888724	1.2895	0.0424735	1700027J07Rik	-23304	Distal Intergenic
1220	chr10:43722882-43723883	0.00127976	1.26307	0.0102944	1700027J07Rik	-21926	Distal Intergenic
1221	chr10:43727403-43728404	0.00188891	1.38298	0.0137206	1700027J07Rik	-17405	Distal Intergenic
1222	chr10:43742253-43743254	3.75328e-08	1.67812	5.38086e-06	1700027J07Rik	-2555	Promoter (2-3kb)
1223	chr10:43745576-43746577	0.00152843	2.66365	0.0117391	1700027J07Rik	0	Promoter (<=1kb)
1224	chr10:43748014-43749015	1.02979e-07	2.31667	1.08423e-05	1700027J07Rik	1856	Promoter (1-2kb)
1225	chr10:43750553-43751554	0.000103512	2.18291	0.00160206	1700027J07Rik	4395	Intron (ENSMUST00000213330.1/69443, intron 1 of 1)
1226	chr10:43751722-43752723	2.33965e-10	2.39923	2.34275e-07	1700027J07Rik	5564	Exon (ENSMUST00000217501.1/69443, exon 3 of 3)
1227	chr10:43756807-43757808	8.70619e-05	2.19602	0.00140926	1700027J07Rik	10649	Exon (ENSMUST00000213330.1/69443, exon 2 of 2)
1228	chr10:43758925-43759926	0.000576073	1.73883	0.00573414	1700027J07Rik	12767	Intron (ENSMUST00000215747.1/69443, intron 1 of 3)
1229	chr10:43757874-43758875	6.2362e-06	1.76943	0.000200084	1700027J07Rik	11716	Intron (ENSMUST00000215747.1/69443, intron 1 of 3)
1230	chr10:43760000-43761001	0.000271297	2.47791	0.00328186	1700027J07Rik	13842	Intron (ENSMUST00000215747.1/69443, intron 1 of 3)
1231	chr10:43761690-43762691	0.000115579	1.93133	0.0017445	1700027J07Rik	15532	Intron (ENSMUST00000215747.1/69443, intron 1 of 3)
1232	chr10:43764923-43765924	0.00607563	1.20907	0.0322722	1700027J07Rik	18765	Exon (ENSMUST00000215747.1/69443, exon 3 of 4)
1233	chr10:43782114-43783115	0.00460232	1.91753	0.0263689	1700027J07Rik	35956	Distal Intergenic
1234	chr10:43793559-43794560	6.16718e-06	2.86798	0.000198609	4933404K13Rik	-29640	Distal Intergenic
1235	chr10:43798852-43799853	0.00318163	2.13864	0.0201271	4933404K13Rik	-24347	Distal Intergenic
1236	chr10:43806347-43807348	0.00249334	3.91176	0.0168278	4933404K13Rik	-16852	Distal Intergenic
1237	chr10:43814954-43815955	3.4233e-09	2.49931	1.13938e-06	4933404K13Rik	-8245	Distal Intergenic
1238	chr10:43818246-43819247	2.38462e-11	1.90953	8.04808e-08	4933404K13Rik	-4953	Distal Intergenic
1239	chr10:43823749-43824750	0.000177573	2.52583	0.00240307	4933404K13Rik	0	Promoter (<=1kb)
1240	chr10:43826540-43827541	1.00039e-07	2.57097	1.06443e-05	4933404K13Rik	0	Promoter (<=1kb)
1241	chr10:43829992-43830993	5.67647e-11	3.19855	1.14568e-07	4933404K13Rik	3412	Exon (ENSMUST00000214651.1/71018, exon 2 of 3)
1242	chr10:43852690-43853691	0.0110687	3.1085	0.0496755	Qrsl1	23413	Distal Intergenic
1243	chr10:43871112-43872113	0.00130832	1.58658	0.0104707	Qrsl1	4991	Distal Intergenic
1244	chr10:43873978-43874979	0.000558724	1.93471	0.00560783	Qrsl1	2125	Promoter (2-3kb)
1245	chr10:43875099-43876100	0.000159793	2.21321	0.0022199	Qrsl1	1004	Promoter (1-2kb)
1246	chr10:43885862-43886863	0.00362932	2.67412	0.0221322	Qrsl1	8678	Intron (ENSMUST00000020012.6/76563, intron 5 of 10)
1247	chr10:43897940-43898941	0.000676544	2.54304	0.00644278	Qrsl1	-2399	Promoter (2-3kb)
1248	chr10:43918647-43919648	0.000769623	1.41958	0.0070881	Rtn4ip1	-1387	Promoter (1-2kb)
1249	chr10:44339001-44340002	0.000185235	1.84375	0.00248334	Mir1929	-19674	Intron (ENSMUST00000039286.4/11793, intron 6 of 7)
1250	chr10:44434308-44435309	0.000670103	1.55466	0.00640032	Prdm1	21901	Distal Intergenic
1251	chr10:44538758-44539759	0.000455991	1.33415	0.00483229	Prdm1	-10257	Distal Intergenic
1252	chr10:44537637-44538638	0.00774706	1.04988	0.0384646	Prdm1	-9136	Distal Intergenic
1253	chr10:44546398-44547399	0.00662189	1.97582	0.0343517	Prdm1	-17897	Distal Intergenic
1254	chr10:44595578-44596579	0.0011571	1.62938	0.00957791	Prdm1	-67077	Distal Intergenic
1255	chr10:44599301-44600302	0.00426961	1.095	0.0249428	Prdm1	-70800	Exon (ENSMUST00000217008.1/ENSMUST00000217008.1, exon 2 of 4)
1256	chr10:44608904-44609905	0.00942601	1.6165	0.0442462	Prdm1	-80403	Intron (ENSMUST00000217008.1/ENSMUST00000217008.1, intron 2 of 3)
1257	chr10:44619600-44620601	0.00165177	2.71182	0.0124227	Prdm1	-91099	Intron (ENSMUST00000217008.1/ENSMUST00000217008.1, intron 2 of 3)
1258	chr10:44631236-44632237	2.86008e-07	1.98576	2.21486e-05	Prdm1	-102735	Intron (ENSMUST00000217008.1/ENSMUST00000217008.1, intron 2 of 3)
1259	chr10:44630159-44631160	9.32693e-05	2.06712	0.00148352	Prdm1	-101658	Intron (ENSMUST00000217008.1/ENSMUST00000217008.1, intron 2 of 3)
1260	chr10:44635777-44636778	5.91239e-07	3.62698	3.70392e-05	Prdm1	-107276	Intron (ENSMUST00000217008.1/ENSMUST00000217008.1, intron 2 of 3)
1261	chr10:44638361-44639362	4.37582e-06	2.03089	0.000153846	Prdm1	-109860	Intron (ENSMUST00000217008.1/ENSMUST00000217008.1, intron 2 of 3)
1262	chr10:44641357-44642358	7.62743e-07	2.21679	4.39644e-05	Prdm1	-112856	Intron (ENSMUST00000217008.1/ENSMUST00000217008.1, intron 2 of 3)
1263	chr10:44676221-44677222	1.1847e-05	1.8003	0.000319075	Prdm1	-147720	Intron (ENSMUST00000217008.1/ENSMUST00000217008.1, intron 2 of 3)
1264	chr10:44686341-44687342	0.00183788	2.14739	0.0134527	Prdm1	-157840	Intron (ENSMUST00000217008.1/ENSMUST00000217008.1, intron 2 of 3)
1265	chr10:44703802-44704803	0.00312989	1.98899	0.0198825	Prdm1	-175301	Distal Intergenic
1266	chr10:44761022-44762023	0.000370949	3.37673	0.00415107	Prdm1	-232521	Intron (ENSMUST00000217315.1/ENSMUST00000217315.1, intron 1 of 1)
1267	chr10:45048344-45049345	1.95196e-05	1.986	0.000458514	Prep	-17858	Distal Intergenic
1268	chr10:45098453-45099454	1.33195e-05	2.57527	0.000347222	Prep	31250	Intron (ENSMUST00000099858.3/19072, intron 6 of 14)
1269	chr10:45100511-45101512	9.65813e-05	2.54584	0.00152196	Prep	33308	Intron (ENSMUST00000099858.3/19072, intron 6 of 14)
1270	chr10:45104411-45105412	0.000137891	1.45101	0.00199201	Prep	37208	Intron (ENSMUST00000099858.3/19072, intron 6 of 14)
1271	chr10:45102918-45103919	6.75642e-05	2.00817	0.00116521	Prep	35715	Intron (ENSMUST00000099858.3/19072, intron 6 of 14)
1272	chr10:45106242-45107243	0.000148885	3.74342	0.0021046	Prep	39039	Intron (ENSMUST00000099858.3/19072, intron 6 of 14)
1273	chr10:45128841-45129842	0.00125941	1.8415	0.0101731	Popdc3	-48256	Intron (ENSMUST00000099858.3/19072, intron 10 of 14)
1274	chr10:45916602-45917603	0.000940534	2.44606	0.00821526	D030045P18Rik	78722	Distal Intergenic
1275	chr10:48186404-48187405	0.00950613	1.9036	0.0445091	Grik2	916526	Distal Intergenic
1276	chr10:49602379-49603380	0.00454961	2.3125	0.0261541	Grik2	-67026	Intron (ENSMUST00000218823.1/14806, intron 2 of 16)
1277	chr10:50811269-50812270	0.00388606	3.12293	0.0233126	Ascc3	47473	Intron (ENSMUST00000035606.9/77987, intron 36 of 41)
1278	chr10:50897902-50898903	0.00915997	1.4932	0.0433821	Sim1	2251	Promoter (2-3kb)
1279	chr10:51011105-51012106	0.00105134	2.84629	0.00891312	Sim1	115454	Distal Intergenic
1280	chr10:51181427-51182428	0.00631151	2.08687	0.0332097	Sim1	285776	Exon (ENSMUST00000122500.1/ENSMUST00000122500.1, exon 1 of 1)
1281	chr10:51412455-51413456	0.000373423	1.9843	0.00416757	Lilrb4a	-67156	Distal Intergenic
1282	chr10:51414227-51415228	7.56313e-05	1.46462	0.00126472	Lilrb4a	-65384	Distal Intergenic
1283	chr10:51432707-51433708	0.000235347	3.01293	0.00296404	Lilrb4a	-46904	Distal Intergenic
1284	chr10:51453669-51454670	1.72364e-05	1.40825	0.000420312	Lilrb4a	-25942	Distal Intergenic
1285	chr10:52216485-52217486	0.000395642	3.22846	0.00435385	Dcbld1	-16133	Distal Intergenic
1286	chr10:52233044-52234045	0.00041997	1.10511	0.00454262	Dcbld1	0	Promoter (<=1kb)
1287	chr10:52234048-52235049	0.00552452	1.89762	0.0301311	Dcbld1	411	Promoter (<=1kb)
1288	chr10:52373548-52374549	0.000710371	1.83966	0.00668702	Gopc	7169	Intron (ENSMUST00000105475.8/94221, intron 1 of 7)
1289	chr10:52376122-52377123	0.00206014	1.22388	0.0146006	Gopc	4595	Intron (ENSMUST00000105475.8/94221, intron 1 of 7)
1290	chr10:53376562-53377563	7.78765e-05	1.66951	0.00129324	Cep85l	-425	Promoter (<=1kb)
1291	chr10:53525287-53526288	0.000375081	1.49916	0.00418173	Gm20597	-6298	Distal Intergenic
1292	chr10:53880944-53881945	0.000421941	1.63668	0.00455936	Man1a	95170	Distal Intergenic
1293	chr10:53913583-53914584	7.71111e-06	3.14417	0.000232886	Man1a	62531	Intron (ENSMUST00000003843.15/17155, intron 11 of 12)
1294	chr10:53942670-53943671	0.000753979	1.77459	0.00697935	Man1a	33444	Intron (ENSMUST00000003843.15/17155, intron 6 of 12)
1295	chr10:53952819-53953820	2.84249e-06	3.24916	0.000113164	Man1a	23295	Intron (ENSMUST00000003843.15/17155, intron 6 of 12)
1296	chr10:53972069-53973070	0.00960239	1.94736	0.0448573	Man1a	4045	Intron (ENSMUST00000003843.15/17155, intron 6 of 12)
1297	chr10:53984654-53985655	1.3697e-12	2.82092	1.36096e-08	Man1a	-7539	Intron (ENSMUST00000003843.15/17155, intron 5 of 12)
1298	chr10:53997573-53998574	5.84264e-05	2.21793	0.00104442	Man1a	-20458	Intron (ENSMUST00000003843.15/17155, intron 5 of 12)
1299	chr10:54005554-54006555	9.79946e-07	2.07225	5.27639e-05	Man1a	-28439	Exon (ENSMUST00000105469.1/17155, exon 6 of 6)
1300	chr10:54004549-54005550	0.000987251	1.06427	0.00850956	Man1a	-27434	Exon (ENSMUST00000105469.1/17155, exon 6 of 6)
1301	chr10:54008864-54009865	0.000550671	1.66328	0.00555058	Man1a	-31749	Intron (ENSMUST00000003843.15/17155, intron 5 of 12)
1302	chr10:54013785-54014786	0.00103078	1.63967	0.00878474	Man1a	-36670	Exon (ENSMUST00000003843.15/17155, exon 5 of 13)
1303	chr10:54017760-54018761	2.99929e-05	2.05269	0.000630672	Man1a	-40645	Intron (ENSMUST00000003843.15/17155, intron 4 of 12)
1304	chr10:54035312-54036313	0.00254354	1.13869	0.0170756	Man1a	39396	Intron (ENSMUST00000003843.15/17155, intron 2 of 12)
1305	chr10:54046560-54047561	0.00934784	1.64631	0.0439976	Man1a	28148	Intron (ENSMUST00000003843.15/17155, intron 2 of 12)
1306	chr10:54052157-54053158	6.22993e-05	1.47386	0.00109875	Man1a	22551	Intron (ENSMUST00000003843.15/17155, intron 2 of 12)
1307	chr10:54054271-54055272	0.00524089	1.22548	0.0289774	Man1a	20437	Intron (ENSMUST00000003843.15/17155, intron 2 of 12)
1308	chr10:54059582-54060583	0.0104061	1.08247	0.0475698	Man1a	15126	Intron (ENSMUST00000003843.15/17155, intron 2 of 12)
1309	chr10:54067368-54068369	0.000678124	1.32442	0.0064545	Man1a	7340	Intron (ENSMUST00000003843.15/17155, intron 2 of 12)
1310	chr10:54118931-54119932	1.21187e-07	1.92823	1.22008e-05	Man1a	-42322	Distal Intergenic
1311	chr10:54121369-54122370	0.000370631	2.48125	0.00414932	Man1a	-44760	Distal Intergenic
1312	chr10:57001064-57002065	0.00487254	2.39229	0.0274795	4930467K11Rik	484286	Distal Intergenic
1313	chr10:57008520-57009521	0.000148773	3.58768	0.0021035	4930467K11Rik	476830	Distal Intergenic
1314	chr10:57039842-57040843	0.000527799	2.47337	0.00538625	4930467K11Rik	445508	Distal Intergenic
1315	chr10:57463001-57464002	0.00488059	1.09314	0.0275129	4930467K11Rik	22349	Distal Intergenic
1316	chr10:57583605-57584606	0.00089514	1.53282	0.00792177	Pkib	-47375	Distal Intergenic
1317	chr10:57594686-57595687	0.00318002	2.23608	0.0201189	Pkib	-36294	Distal Intergenic
1318	chr10:57602668-57603669	2.98686e-11	1.90534	8.57368e-08	Pkib	-28312	Distal Intergenic
1319	chr10:57601631-57602632	0.000774347	2.38331	0.00711706	Pkib	-29349	Exon (ENSMUST00000177147.1/ENSMUST00000177147.1, exon 1 of 1)
1320	chr10:57631510-57632511	8.003e-07	2.39588	4.54822e-05	Pkib	0	Promoter (<=1kb)
1321	chr10:57636643-57637644	2.38734e-05	1.68698	0.000532507	Pkib	-3316	Intron (ENSMUST00000095668.9/18768, intron 1 of 5)
1322	chr10:57639099-57640100	0.000451402	4.06773	0.00479902	Pkib	-860	Promoter (<=1kb)
1323	chr10:57664422-57665423	2.5912e-05	3.93754	0.000565863	Pkib	13428	Intron (ENSMUST00000095668.9/18768, intron 2 of 5)
1324	chr10:57666612-57667613	0.00135795	2.04905	0.0107487	Pkib	15618	Intron (ENSMUST00000095668.9/18768, intron 2 of 5)
1325	chr10:57687665-57688666	0.00204115	2.35945	0.0145084	Pkib	36671	Intron (ENSMUST00000095668.9/18768, intron 2 of 5)
1326	chr10:57727349-57728350	0.00301232	1.33669	0.0193277	Pkib	0	Promoter (<=1kb)
1327	chr10:58225050-58226051	0.00225774	4.80156	0.0156133	Dux	6624	Distal Intergenic
1328	chr10:58340344-58341345	0.000712074	1.52229	0.00669914	Lims1	16878	Intron (ENSMUST00000020078.13/110829, intron 1 of 9)
1329	chr10:58351387-58352388	0.000882306	1.18767	0.00783988	Lims1	-19066	Intron (ENSMUST00000020078.13/110829, intron 1 of 9)
1330	chr10:59845552-59846553	0.00389909	3.16819	0.0233658	Micu1	-14965	Intron (ENSMUST00000165563.7/216001, intron 10 of 11)
1331	chr10:60161998-60162999	2.32903e-10	2.04974	2.34275e-07	Chst3	25708	Distal Intergenic
1332	chr10:60159669-60160670	1.04448e-06	4.0034	5.5203e-05	Chst3	28037	Distal Intergenic
1333	chr10:60168090-60169091	1.0068e-08	2.58582	2.29894e-06	Chst3	19616	Distal Intergenic
1334	chr10:60170392-60171393	0.000139835	1.90153	0.00201127	Chst3	17314	Distal Intergenic
1335	chr10:60178825-60179826	0.0100096	2.57812	0.0462241	Chst3	8881	Distal Intergenic
1336	chr10:60189405-60190406	3.57686e-08	3.85518	5.2924e-06	Chst3	-698	Promoter (<=1kb)
1337	chr10:60191419-60192420	1.29316e-05	1.62219	0.000339687	Chst3	1819	Promoter (1-2kb)
1338	chr10:60193208-60194209	0.000143532	2.7137	0.00204854	Chst3	30	Promoter (<=1kb)
1339	chr10:60198881-60199882	0.0017703	1.47879	0.0130782	Chst3	-4642	Intron (ENSMUST00000135158.8/53374, intron 1 of 3)
1340	chr10:60205665-60206666	0.0022566	1.78535	0.0156084	Chst3	-11426	Intron (ENSMUST00000135158.8/53374, intron 1 of 3)
1341	chr10:60212739-60213740	3.72114e-05	1.66952	0.000740911	Chst3	5520	Intron (ENSMUST00000135158.8/53374, intron 1 of 3)
1342	chr10:60216340-60217341	5.02436e-05	2.08809	0.00092794	Chst3	1919	Promoter (1-2kb)
1343	chr10:60218481-60219482	5.81476e-06	1.97388	0.000189959	Chst3	0	Promoter (<=1kb)
1344	chr10:60219624-60220625	6.40939e-12	3.12644	4.13954e-08	Chst3	-364	Promoter (<=1kb)
1345	chr10:60229932-60230933	0.000190561	2.3094	0.00253736	Chst3	-10672	Distal Intergenic
1346	chr10:60228924-60229925	5.06029e-05	2.06009	0.000933509	Chst3	-9664	Distal Intergenic
1347	chr10:60233716-60234717	0.000257785	1.4573	0.00316583	Chst3	-14456	Distal Intergenic
1348	chr10:60237454-60238455	0.000596022	1.86838	0.00587746	Chst3	-18194	Distal Intergenic
1349	chr10:60250196-60251197	0.00135564	2.6448	0.010735	Psap	-26430	Distal Intergenic
1350	chr10:60260244-60261245	9.65626e-07	1.5793	5.22105e-05	Psap	-16382	Distal Intergenic
1351	chr10:60279501-60280502	0.000987115	1.30494	0.00850896	Psap	1873	Promoter (1-2kb)
1352	chr10:60283921-60284922	2.39156e-05	1.27928	0.000533119	Psap	0	Promoter (<=1kb)
1353	chr10:60289740-60290741	0.0017858	1.1205	0.0131656	Psap	5279	Intron (ENSMUST00000105465.7/19156, intron 1 of 13)
1354	chr10:60413428-60414429	0.000181817	2.22057	0.00244922	Cdh23	-6975	Exon (ENSMUST00000073242.10/22295, exon 21 of 67)
1355	chr10:60697461-60698462	4.49806e-06	2.35335	0.000156989	Cdh23	-971	Promoter (<=1kb)
1356	chr10:60704809-60705810	2.92907e-09	2.41203	1.03093e-06	Cdh23	-8319	Distal Intergenic
1357	chr10:60723069-60724070	0.00389205	3.02114	0.0233391	Slc29a3	246	Promoter (<=1kb)
1358	chr10:60737976-60738977	0.00812299	1.35716	0.0398123	Slc29a3	-13660	Intron (ENSMUST00000117513.7/71279, intron 2 of 5)
1359	chr10:60739805-60740806	1.29991e-07	1.88553	1.27775e-05	Slc29a3	11976	Intron (ENSMUST00000117513.7/71279, intron 2 of 5)
1360	chr10:60744552-60745553	2.89466e-07	2.42739	2.23494e-05	Slc29a3	7229	Intron (ENSMUST00000117513.7/71279, intron 2 of 5)
1361	chr10:61121428-61122429	0.00123307	1.36885	0.0100275	Sgpl1	-15951	Intron (ENSMUST00000122259.7/20397, intron 3 of 14)
1362	chr10:61621385-61622386	0.00130583	1.17336	0.010456	Npffr1	25893	Intron (ENSMUST00000020287.7/237362, intron 2 of 3)
1363	chr10:62189738-62190739	3.02947e-05	2.13919	0.000635878	Tspan15	-833	Promoter (<=1kb)
1364	chr10:62201795-62202796	0.00634173	3.73583	0.0333138	Mir7662	-7568	Exon (ENSMUST00000047883.10/70423, exon 3 of 8)
1365	chr10:62511255-62512256	5.50596e-08	2.20333	6.959e-06	Srgn	-3158	Intron (ENSMUST00000160987.7/19073, intron 1 of 3)
1366	chr10:62512582-62513583	3.84722e-05	1.89677	0.00075986	Srgn	-4485	Exon (ENSMUST00000162956.1/19073, exon 3 of 4)
1367	chr10:62541283-62542284	8.53082e-05	1.23667	0.0013873	Srgn	-13832	Intron (ENSMUST00000159704.7/72320, intron 7 of 7)
1368	chr10:62781486-62782487	0.00198988	1.64472	0.0142552	Ccar1	-9510	Exon (ENSMUST00000218355.1/ENSMUST00000218355.1, exon 1 of 1)
1369	chr10:62941362-62942363	0.00264583	2.29066	0.0175877	Slc25a16	-79	Promoter (<=1kb)
1370	chr10:62959301-62960302	0.00141209	2.36424	0.0110553	Dna2	-5379	Exon (ENSMUST00000131422.7/327762, exon 9 of 21)
1371	chr10:62971564-62972565	0.000221948	1.74055	0.00284276	Dna2	5588	3' UTR
1372	chr10:63042864-63043865	0.0014722	2.508	0.0114049	Pbld2	-10345	Intron (ENSMUST00000124784.7/67307, intron 2 of 4)
1373	chr10:63266286-63267287	0.000968773	2.45157	0.00839736	Herc4	-11116	Exon (ENSMUST00000219230.1/67345, exon 4 of 4)
1374	chr10:66857027-66858028	3.5923e-05	1.62987	0.000722216	1110002J07Rik	59711	Distal Intergenic
1375	chr10:66932287-66933288	0.000528221	1.30675	0.00538905	1110002J07Rik	-12029	Distal Intergenic
1376	chr10:66955121-66956122	1.49444e-06	2.3003	7.11793e-05	1110002J07Rik	-34863	Distal Intergenic
1377	chr10:66998454-66999455	8.42954e-06	1.64602	0.00024837	Gm31763	-5565	Distal Intergenic
1378	chr10:67051178-67052179	0.00685934	1.80287	0.0351822	Reep3	-16546	Intron (ENSMUST00000020023.8/28193, intron 2 of 7)
1379	chr10:67071547-67072548	0.000117018	1.21949	0.00176129	Jmjd1c	-23577	Intron (ENSMUST00000020023.8/28193, intron 1 of 7)
1380	chr10:67137126-67138127	0.00159764	1.37017	0.0121293	Jmjd1c	9868	Intron (ENSMUST00000174062.7/108829, intron 1 of 2)
1381	chr10:67311280-67312281	8.9599e-05	1.27969	0.00144089	Nrbf2	-25975	Intron (ENSMUST00000220398.1/ENSMUST00000220398.1, intron 1 of 4)
1382	chr10:67565792-67566793	0.00716826	1.05752	0.0363518	4930563J15Rik	3245	Distal Intergenic
1383	chr10:67598255-67599256	2.13214e-05	2.03144	0.000490444	4930563J15Rik	-26296	Distal Intergenic
1384	chr10:67600582-67601583	0.00189567	1.16656	0.013758	4930563J15Rik	-28623	Distal Intergenic
1385	chr10:67634476-67635477	0.00485334	1.47058	0.0274023	4930563J15Rik	-62517	Distal Intergenic
1386	chr10:67672021-67673022	5.55649e-10	4.35369	3.57722e-07	4930563J15Rik	-100062	Distal Intergenic
1387	chr10:67673081-67674082	3.82024e-05	1.99529	0.000755881	4930563J15Rik	-101122	Distal Intergenic
1388	chr10:67679105-67680106	4.07346e-06	2.35048	0.000146039	4930563J15Rik	-107146	Distal Intergenic
1389	chr10:67680732-67681733	0.00337192	1.54042	0.0209845	4930563J15Rik	-108773	Distal Intergenic
1390	chr10:67694559-67695560	0.00193889	2.16486	0.0139892	4930563J15Rik	-122600	Distal Intergenic
1391	chr10:67742457-67743458	0.00223189	1.71468	0.0154764	Zfp365	155549	Distal Intergenic
1392	chr10:67760317-67761318	3.04655e-05	2.5566	0.000638299	Zfp365	137689	Distal Intergenic
1393	chr10:67759238-67760239	0.000262257	2.69327	0.00320735	Zfp365	138768	Distal Intergenic
1394	chr10:68140536-68141537	0.00311287	1.37699	0.0197997	Arid5b	-3910	Intron (ENSMUST00000219238.1/71371, intron 4 of 9)
1395	chr10:68165014-68166015	4.52963e-06	1.80509	0.000157687	Arid5b	-28388	Intron (ENSMUST00000219238.1/71371, intron 4 of 9)
1396	chr10:68166401-68167402	0.0059129	1.04758	0.0316525	Arid5b	-29775	Intron (ENSMUST00000219238.1/71371, intron 4 of 9)
1397	chr10:68263569-68264570	0.00378831	1.3223	0.0228792	Arid5b	14151	Intron (ENSMUST00000219238.1/71371, intron 2 of 9)
1398	chr10:68366219-68367220	2.19662e-06	2.3437	9.37673e-05	4930545H06Rik	-45077	Distal Intergenic
1399	chr10:68370674-68371675	2.83646e-07	2.77718	2.20053e-05	4930545H06Rik	-49532	Distal Intergenic
1400	chr10:68378163-68379164	0.000375638	1.51125	0.00418614	4930545H06Rik	-57021	Distal Intergenic
1401	chr10:68403985-68404986	0.0084454	2.1748	0.0409236	4930545H06Rik	-82843	Distal Intergenic
1402	chr10:68440002-68441003	0.0105304	1.1332	0.0479305	Cabcoco1	84764	Intron (ENSMUST00000020103.8/73287, intron 5 of 7)
1403	chr10:68722709-68723710	8.62584e-06	2.07407	0.000253114	Tmem26	0	Promoter (<=1kb)
1404	chr10:68724029-68725030	4.32035e-06	1.38241	0.00015256	Tmem26	205	Promoter (<=1kb)
1405	chr10:68746930-68747931	0.000585746	4.96207	0.00579901	Tmem26	23106	Intron (ENSMUST00000219392.1/327766, intron 3 of 3)
1406	chr10:68795151-68796152	4.85454e-05	1.25427	0.000903944	Tmem26	71327	Distal Intergenic
1407	chr10:68809946-68810947	0.00493227	3.59574	0.0277232	Tmem26	86122	Distal Intergenic
1408	chr10:68834254-68835255	0.00435232	2.64438	0.0253035	Tmem26	110430	Distal Intergenic
1409	chr10:68842006-68843007	0.00338355	1.79007	0.0210354	Tmem26	118182	Distal Intergenic
1410	chr10:68844282-68845283	0.000783182	1.16111	0.00717682	Tmem26	120458	Distal Intergenic
1411	chr10:68902367-68903368	0.00283772	1.84773	0.018495	Gm33035	130520	Exon (ENSMUST00000219825.1/ENSMUST00000219825.1, exon 2 of 2)
1412	chr10:69020390-69021391	3.61678e-06	3.14909	0.000134132	Gm33035	12497	Exon (ENSMUST00000219854.1/102635787, exon 4 of 4)
1413	chr10:69210453-69211454	9.03378e-08	3.12209	9.99916e-06	Rhobtb1	-1180	Promoter (1-2kb)
1414	chr10:69221595-69222596	0.00345246	1.55641	0.0213612	Rhobtb1	2210	Promoter (2-3kb)
1415	chr10:69246997-69247998	0.00903587	1.15057	0.0429805	Rhobtb1	-17639	Intron (ENSMUST00000167286.7/69288, intron 3 of 4)
1416	chr10:69245559-69246560	0.00899588	1.64718	0.0428564	Rhobtb1	-19077	Intron (ENSMUST00000167286.7/69288, intron 3 of 4)
1417	chr10:69252135-69253136	4.67849e-07	2.11957	3.16235e-05	Rhobtb1	-12501	Intron (ENSMUST00000164034.7/69288, intron 4 of 10)
1418	chr10:70045297-70046298	0.00841994	1.40855	0.040837	Ccdc6	-50823	Distal Intergenic
1419	chr10:70063647-70064648	0.00439653	2.22969	0.0254997	Ccdc6	-32473	Distal Intergenic
1420	chr10:70196783-70197784	0.00424577	1.92522	0.0248439	Mrln	-6880	Distal Intergenic
1421	chr10:71246628-71247629	5.4766e-06	1.5407	0.000181715	Tfam	-8348	Distal Intergenic
1422	chr10:71258282-71259283	1.93257e-05	1.90977	0.000455616	Ube2d1	-1394	Promoter (1-2kb)
1423	chr10:71328110-71329111	0.0111478	1.43554	0.0499195	Cisd1	15843	Distal Intergenic
1424	chr10:72347643-72348644	0.00378767	2.68363	0.0228764	Zwint	-306201	Distal Intergenic
1425	chr10:75055411-75056412	9.53073e-08	3.28499	1.03453e-05	Bcr	-4180	Distal Intergenic
1426	chr10:75119022-75120023	0.00465564	1.49998	0.0265812	Bcr	-40337	Intron (ENSMUST00000164107.2/110279, intron 1 of 22)
1427	chr10:75125244-75126245	0.0107394	1.57959	0.0486181	Bcr	-34115	Intron (ENSMUST00000164107.2/110279, intron 2 of 22)
1428	chr10:75136742-75137743	0.00575622	1.05423	0.0310519	Bcr	-22617	Intron (ENSMUST00000164107.2/110279, intron 5 of 22)
1429	chr10:75202079-75203080	0.00361644	1.67515	0.0220734	Specc1l	-8993	Distal Intergenic
1430	chr10:75222380-75223381	1.28115e-05	1.32935	0.000337178	Specc1l	-6474	Intron (ENSMUST00000218766.1/74392, intron 1 of 15)
1431	chr10:75254818-75255819	0.0022456	1.30654	0.0155508	Specc1l	-5148	Intron (ENSMUST00000218766.1/74392, intron 5 of 15)
1432	chr10:75257886-75258887	2.61932e-05	1.54647	0.000570748	Specc1l	-2080	Promoter (2-3kb)
1433	chr10:75258979-75259980	0.00682938	1.42915	0.0350772	Specc1l	-987	Promoter (<=1kb)
1434	chr10:75429117-75430118	1.22291e-06	1.93619	6.17373e-05	Upb1	936	Promoter (<=1kb)
1435	chr10:75430298-75431299	0.000124688	1.26298	0.00184744	Upb1	2117	Promoter (2-3kb)
1436	chr10:75444236-75445237	0.00277025	1.31651	0.0181922	Upb1	16055	Intron (ENSMUST00000145890.7/68778, intron 5 of 8)
1437	chr10:75446075-75447076	3.71013e-11	1.65167	9.35364e-08	Upb1	17894	Intron (ENSMUST00000145890.7/68778, intron 5 of 8)
1438	chr10:75471069-75472070	0.000733725	1.64112	0.00684402	Gucd1	39194	Intron (ENSMUST00000145890.7/68778, intron 5 of 8)
1439	chr10:75473138-75474139	0.00696613	1.37625	0.0355703	Gucd1	37125	Intron (ENSMUST00000145890.7/68778, intron 5 of 8)
1440	chr10:75514912-75515913	7.66456e-05	1.34445	0.00127813	Gucd1	1257	Promoter (1-2kb)
1441	chr10:75615785-75616786	0.00650073	2.2013	0.0339001	Ggt5	11704	3' UTR
1442	chr10:75709899-75710900	0.000173166	2.49079	0.00236049	Cabin1	4744	Intron (ENSMUST00000001712.7/104248, intron 26 of 36)
1443	chr10:75780730-75781731	0.000526841	1.38515	0.0053788	Gstt3	0	Promoter (<=1kb)
1444	chr10:75947777-75948778	0.00255816	1.24534	0.017147	Vpreb3	0	Promoter (<=1kb)
1445	chr10:75949324-75950325	4.35827e-06	1.77994	0.000153521	Vpreb3	1024	Promoter (1-2kb)
1446	chr10:75974939-75975940	0.00324803	1.57473	0.020439	Gm5134	853	Promoter (<=1kb)
1447	chr10:76326325-76327326	0.00524007	2.73351	0.0289754	Dip2a	17906	Intron (ENSMUST00000160048.7/64451, intron 2 of 36)
1448	chr10:76354631-76355632	0.00437664	1.27558	0.0254106	Pcnt	590	Promoter (<=1kb)
1449	chr10:76542248-76543249	0.0084891	1.12761	0.0410722	Lss	366	Promoter (<=1kb)
1450	chr10:77056511-77057512	0.0024631	2.43189	0.0166699	Col18a1	2485	Promoter (2-3kb)
1451	chr10:77673464-77674465	9.04158e-06	2.35025	0.000261592	Tspear	-12104	Distal Intergenic
1452	chr10:77689152-77690153	0.0101387	4.46803	0.0466774	Gm19402	604	Promoter (<=1kb)
1453	chr10:77963599-77964600	0.00187068	1.34991	0.0136229	Trpm2	2857	Promoter (2-3kb)
1454	chr10:77970144-77971145	0.000340609	2.03364	0.00390112	Trpm2	0	Promoter (<=1kb)
1455	chr10:78062817-78063818	0.000303276	1.4366	0.00357432	Icosl	-5484	3' UTR
1456	chr10:78066936-78067937	0.000111156	2.03056	0.00169438	Icosl	-1365	Promoter (1-2kb)
1457	chr10:78086714-78087715	1.06647e-05	1.10927	0.0002953	Icosl	13375	Distal Intergenic
1458	chr10:78089984-78090985	6.27398e-07	2.20873	3.86641e-05	Icosl	16645	Distal Intergenic
1459	chr10:78092358-78093359	8.9331e-09	2.584	2.15537e-06	Icosl	19019	Distal Intergenic
1460	chr10:78105213-78106214	0.000118685	1.80658	0.00177953	Icosl	31874	Distal Intergenic
1461	chr10:78148772-78149773	1.24344e-05	2.13786	0.000330415	Gatd3a	17669	Distal Intergenic
1462	chr10:78158233-78159234	0.000270332	1.31205	0.00327602	Gatd3a	8208	Distal Intergenic
1463	chr10:79806666-79807667	0.00929248	2.54422	0.0438089	Palm	0	Promoter (<=1kb)
1464	chr10:79940457-79941458	3.38733e-06	1.91826	0.0001279	Arid3a	-4821	Intron (ENSMUST00000019708.11/13496, intron 3 of 8)
1465	chr10:80313197-80314198	7.82648e-08	2.76385	9.04252e-06	2310011J03Rik	6339	Exon (ENSMUST00000105359.7/23805, exon 15 of 15)
1466	chr10:80370961-80371962	0.000274228	1.24485	0.00330895	Plk5	11691	Exon (ENSMUST00000138988.1/ENSMUST00000138988.1, exon 1 of 2)
1467	chr10:80397397-80398398	0.00926767	1.07601	0.043735	Mbd3	1024	Promoter (1-2kb)
1468	chr10:80429378-80430379	7.8415e-05	2.52452	0.00130057	Tcf3	606	Promoter (<=1kb)
1469	chr10:80442697-80443698	0.000227292	2.66812	0.00289028	Tcf3	-9050	Distal Intergenic
1470	chr10:80603684-80604685	0.00128943	1.36564	0.0103574	Scamp4	727	Promoter (<=1kb)
1471	chr10:80935012-80936013	0.00116507	1.39521	0.00962022	Gadd45b	4200	Distal Intergenic
1472	chr10:80989132-80990133	8.9848e-07	2.06817	4.95337e-05	Gng7	8057	Intron (ENSMUST00000099462.7/14708, intron 2 of 3)
1473	chr10:81161703-81162704	5.76608e-06	1.91055	0.000188703	Pias4	-3692	Intron (ENSMUST00000005064.13/59004, intron 2 of 10)
1474	chr10:81298443-81299444	0.000238764	1.2334	0.00299576	Pip5k1c	5438	Intron (ENSMUST00000163075.7/18717, intron 1 of 16)
1475	chr10:81344068-81345069	0.00146766	1.21682	0.01138	Gipc3	-802	Promoter (<=1kb)
1476	chr10:81516959-81517960	0.000403761	1.27496	0.00441246	Gna15	-4320	Intron (ENSMUST00000043709.7/14676, intron 1 of 6)
1477	chr10:81553459-81554460	0.00126322	1.24729	0.010195	Tle5	-5028	Distal Intergenic
1478	chr10:82167504-82168505	0.00143742	1.37364	0.0112074	AU041133	29251	Distal Intergenic
1479	chr10:82168620-82169621	0.00732058	1.38451	0.0368978	AU041133	30367	Distal Intergenic
1480	chr10:82814258-82815259	1.79001e-08	1.82217	3.33646e-06	1700028I16Rik	2135	Promoter (2-3kb)
1481	chr10:82815584-82816585	0.00470931	1.55404	0.0268023	1700028I16Rik	3461	Intron (ENSMUST00000076984.7/70003, intron 3 of 4)
1482	chr10:82818394-82819395	9.19232e-08	2.53396	1.00955e-05	1700028I16Rik	6271	Exon (ENSMUST00000076984.7/70003, exon 4 of 5)
1483	chr10:82872679-82873680	0.00610562	1.21281	0.0323955	Eid3	6053	5' UTR
1484	chr10:82934645-82935646	3.02701e-10	2.14758	2.57238e-07	Txnrd1	47799	Distal Intergenic
1485	chr10:82964228-82965229	2.9201e-06	2.60887	0.000115487	Chst11	-20269	Distal Intergenic
1486	chr10:82966660-82967661	5.10351e-05	2.02363	0.000939469	Chst11	-17837	Distal Intergenic
1487	chr10:82991804-82992805	0.000555185	1.19127	0.00558258	Chst11	6306	Intron (ENSMUST00000040110.7/58250, intron 1 of 2)
1488	chr10:83068190-83069191	0.000116491	2.11766	0.00175519	Chst11	82692	Intron (ENSMUST00000040110.7/58250, intron 1 of 2)
1489	chr10:83094475-83095476	0.00105034	1.47411	0.00890765	Chst11	108977	Intron (ENSMUST00000040110.7/58250, intron 2 of 2)
1490	chr10:83331540-83332541	1.5896e-05	2.00781	0.000397003	Slc41a2	2861	Promoter (2-3kb)
1491	chr10:83337018-83338019	0.00012408	1.15451	0.00184055	Slc41a2	0	Promoter (<=1kb)
1492	chr10:83350388-83351389	0.000927522	1.70166	0.00812981	Nopchap1	-8832	Exon (ENSMUST00000219407.1/ENSMUST00000219407.1, exon 3 of 4)
1493	chr10:83399248-83400249	2.52178e-05	2.21053	0.000554642	Nopchap1	39027	3' UTR
1494	chr10:83446830-83447831	0.00492707	2.48464	0.0277036	Aldh1l2	48186	3' UTR
1495	chr10:83508657-83509658	0.00157581	1.88962	0.0120088	Aldh1l2	-537	Promoter (<=1kb)
1496	chr10:83565140-83566141	2.67321e-05	2.77118	0.000578834	Washc4	-13327	Intron (ENSMUST00000217842.1/319277, intron 14 of 32)
1497	chr10:83819325-83820326	0.00211898	2.30915	0.0148993	1500009L16Rik	81416	Distal Intergenic
1498	chr10:83914085-83915086	3.82063e-05	3.03089	0.000755881	1500009L16Rik	176176	Distal Intergenic
1499	chr10:83946244-83947245	3.30299e-05	1.67335	0.000677869	Gm34184	153452	Distal Intergenic
1500	chr10:83951963-83952964	0.0084547	2.92701	0.0409595	Gm34184	147733	Distal Intergenic
1501	chr10:84019093-84020094	0.00206356	2.30501	0.0146206	Gm34184	80603	Distal Intergenic
1502	chr10:84087671-84088672	0.00161471	2.44312	0.0122216	Gm34184	12025	Intron (ENSMUST00000216477.1/102637349, intron 1 of 4)
1503	chr10:84109997-84110998	0.00146127	1.45842	0.0113447	Gm34184	-9300	Distal Intergenic
1504	chr10:84111162-84112163	0.000104056	2.19688	0.00160816	Gm34184	-10465	Distal Intergenic
1505	chr10:84383694-84384695	0.00346584	3.73824	0.0214245	Nuak1	7693	Intron (ENSMUST00000020220.14/77976, intron 4 of 6)
1506	chr10:84535102-84536103	9.92543e-05	2.47883	0.00155409	Ckap4	-1040	Promoter (1-2kb)
1507	chr10:84554199-84555200	7.52991e-08	2.37288	8.84224e-06	Platr7	-861	Promoter (<=1kb)
1508	chr10:84555835-84556836	0.00141039	2.91537	0.0110466	Platr7	-2497	Promoter (2-3kb)
1509	chr10:84562275-84563276	0.00248658	1.02274	0.0167909	Platr7	-8937	Distal Intergenic
1510	chr10:84570752-84571753	1.82525e-06	1.83227	8.23875e-05	Tcp11l2	-4873	Distal Intergenic
1511	chr10:84573313-84574314	0.00188922	1.67069	0.0137217	Tcp11l2	-2312	Promoter (2-3kb)
1512	chr10:84758385-84759386	0.00779648	1.34971	0.0386254	Rfx4	2323	Promoter (2-3kb)
1513	chr10:84801261-84802262	0.000576289	3.3593	0.00573584	Rfx4	-32484	Intron (ENSMUST00000060397.12/71137, intron 3 of 17)
1514	chr10:84815751-84816752	1.12446e-06	2.06159	5.8426e-05	Rfx4	-17994	Intron (ENSMUST00000060397.12/71137, intron 4 of 17)
1515	chr10:84863213-84864214	3.83808e-06	3.99334	0.000140344	Rfx4	25065	Exon (ENSMUST00000060397.12/71137, exon 11 of 18)
1516	chr10:84935266-84936267	0.001826	1.00052	0.0133946	Ric8b	-1126	Promoter (1-2kb)
1517	chr10:85003203-85004204	0.000111026	2.43745	0.00169313	Ric8b	-4512	Intron (ENSMUST00000038523.14/237422, intron 9 of 9)
1518	chr10:85951768-85952769	5.11624e-08	1.88806	6.6087e-06	Rtcb	3010	Intron (ENSMUST00000001834.3/28088, intron 3 of 11)
1519	chr10:86656061-86657062	0.0012227	4.00261	0.0099648	1810014B01Rik	-28463	Exon (ENSMUST00000171131.2/ENSMUST00000171131.2, exon 1 of 1)
1520	chr10:86828419-86829420	0.00147843	1.35949	0.0114456	Nt5dc3	3316	Intron (ENSMUST00000218802.1/103466, intron 12 of 13)
1521	chr10:87094026-87095027	1.29705e-06	2.87583	6.42906e-05	1700113H08Rik	35980	Intron (ENSMUST00000189456.6/76640, intron 2 of 4)
1522	chr10:87098377-87099378	0.000164436	1.79694	0.00227052	1700113H08Rik	40331	Intron (ENSMUST00000189456.6/76640, intron 2 of 4)
1523	chr10:87102852-87103853	4.52136e-05	2.06528	0.000856095	1700113H08Rik	44806	Intron (ENSMUST00000189456.6/76640, intron 2 of 4)
1524	chr10:87107247-87108248	2.48969e-11	2.57057	8.04808e-08	1700113H08Rik	49201	Intron (ENSMUST00000189456.6/76640, intron 2 of 4)
1525	chr10:87113252-87114253	0.0035888	3.85514	0.0219659	1700113H08Rik	55206	Intron (ENSMUST00000189456.6/76640, intron 2 of 4)
1526	chr10:87123652-87124653	0.000237987	5.22244	0.0029884	1700113H08Rik	65606	Intron (ENSMUST00000189456.6/76640, intron 3 of 4)
1527	chr10:87125900-87126901	0.00691319	3.81187	0.0353839	1700113H08Rik	67854	Intron (ENSMUST00000189456.6/76640, intron 3 of 4)
1528	chr10:88389796-88390797	1.45872e-05	1.45515	0.000371793	Gnptab	10570	Intron (ENSMUST00000127615.7/432486, intron 2 of 5)
1529	chr10:88398984-88399985	0.00120972	1.64958	0.00989184	Gnptab	19758	Intron (ENSMUST00000127615.7/432486, intron 2 of 5)
1530	chr10:88409492-88410493	0.000722558	2.06432	0.00677312	Gnptab	-19073	Intron (ENSMUST00000127615.7/432486, intron 3 of 5)
1531	chr10:88420339-88421340	2.27392e-05	1.46121	0.000513235	Gnptab	-8226	Intron (ENSMUST00000151273.7/432486, intron 6 of 19)
1532	chr10:88422146-88423147	0.000511474	1.95374	0.005261	Gnptab	-6419	Intron (ENSMUST00000151273.7/432486, intron 6 of 19)
1533	chr10:88573842-88574843	0.000782269	1.77953	0.007171	Mybpc1	-20420	Intron (ENSMUST00000121629.7/109272, intron 3 of 28)
1534	chr10:88682707-88683708	0.000420549	1.07927	0.00454812	Spic	0	Promoter (<=1kb)
1535	chr10:88801908-88802909	0.00164191	1.9204	0.0123745	Utp20	-19242	Intron (ENSMUST00000004470.8/70683, intron 18 of 61)
1536	chr10:89452456-89453457	0.00214687	1.65893	0.0150427	Gas2l3	-8489	Distal Intergenic
1537	chr10:89740766-89741767	0.00172592	1.1211	0.0128354	Uhrf1bp1l	-3224	Distal Intergenic
1538	chr10:90732534-90733535	0.000811967	1.80795	0.00737208	Anks1b	-95576	Intron (ENSMUST00000183156.7/77531, intron 17 of 25)
1539	chr10:90969508-90970509	0.000745817	2.79937	0.00692712	Apaf1	29210	3' UTR
1540	chr10:90977301-90978302	0.00356111	2.41839	0.021842	Apaf1	21417	Distal Intergenic
1541	chr10:90980157-90981158	8.02227e-05	2.21804	0.00132377	Apaf1	18561	Distal Intergenic
1542	chr10:90990033-90991034	9.26926e-06	2.4786	0.000266249	Apaf1	8685	3' UTR
1543	chr10:91027635-91028636	2.14135e-07	2.46071	1.81021e-05	Apaf1	-27224	Intron (ENSMUST00000159110.7/11783, intron 17 of 26)
1544	chr10:91028747-91029748	4.4403e-05	1.63946	0.000845332	Apaf1	-28336	Intron (ENSMUST00000159110.7/11783, intron 17 of 26)
1545	chr10:91033648-91034649	6.21095e-05	1.74868	0.00109683	Apaf1	-33237	Intron (ENSMUST00000159110.7/11783, intron 16 of 26)
1546	chr10:91137045-91138046	0.00150031	1.55451	0.0115768	Slc25a3	-12986	Distal Intergenic
1547	chr10:93247506-93248507	0.00912171	1.17028	0.043258	Cdk17	8483	3' UTR
1548	chr10:93311809-93312810	0.000421172	1.60723	0.00455295	Elk3	-674	Promoter (<=1kb)
1549	chr10:93345840-93346841	0.000289401	1.60546	0.00344664	Gm17745	10447	Intron (ENSMUST00000212186.2/432488, intron 1 of 2)
1550	chr10:93347039-93348040	0.00170977	1.54585	0.0127499	Gm17745	11646	Intron (ENSMUST00000212186.2/432488, intron 1 of 2)
1551	chr10:93353689-93354690	2.0338e-05	1.73834	0.000473517	Gm17745	18296	Distal Intergenic
1552	chr10:93359129-93360130	0.000869195	1.9108	0.0077534	Gm17745	23736	Distal Intergenic
1553	chr10:93398287-93399288	0.000990523	1.38309	0.00852923	Mir7688	-33819	Distal Intergenic
1554	chr10:93408322-93409323	0.0049753	1.68429	0.0279105	Mir7688	-23784	Distal Intergenic
1555	chr10:94038243-94039244	0.00894711	1.2362	0.0426746	Fgd6	2242	Promoter (2-3kb)
1556	chr10:94059267-94060268	0.000515514	2.19128	0.00529244	Fgd6	-12274	Intron (ENSMUST00000020208.4/13998, intron 2 of 20)
1557	chr10:94093122-94094123	0.0038904	1.54235	0.0233321	Fgd6	20580	Intron (ENSMUST00000020208.4/13998, intron 5 of 20)
1558	chr10:94333017-94334018	0.00149161	1.48181	0.0115228	Tmcc3	20880	Intron (ENSMUST00000147869.1/319880, intron 1 of 1)
1559	chr10:94356470-94357471	0.000167023	1.79301	0.00229663	Tmcc3	44333	Intron (ENSMUST00000147869.1/319880, intron 1 of 1)
1560	chr10:94598360-94599361	3.59232e-05	2.97546	0.000722216	Mir7211	-12161	Intron (ENSMUST00000146744.2/ENSMUST00000146744.2, intron 1 of 2)
1561	chr10:94600707-94601708	0.000961609	1.98847	0.00835432	Mir7211	-14508	Intron (ENSMUST00000146744.2/ENSMUST00000146744.2, intron 1 of 2)
1562	chr10:94605156-94606157	5.75588e-07	2.09771	3.63566e-05	Mir7211	-18957	Intron (ENSMUST00000146744.2/ENSMUST00000146744.2, intron 1 of 2)
1563	chr10:94608930-94609931	0.00172351	1.2491	0.0128242	Mir7211	-22731	Intron (ENSMUST00000146744.2/ENSMUST00000146744.2, intron 1 of 2)
1564	chr10:94621032-94622033	0.000964647	2.89254	0.00836945	Mir7211	-34833	Exon (ENSMUST00000219287.1/ENSMUST00000219287.1, exon 1 of 2)
1565	chr10:94638937-94639938	0.000183412	2.08827	0.00246478	Cep83os	48638	Intron (ENSMUST00000219287.1/ENSMUST00000219287.1, intron 1 of 1)
1566	chr10:94811888-94812889	0.00156488	1.48734	0.0119452	Plxnc1	16657	Intron (ENSMUST00000099337.4/54712, intron 22 of 30)
1567	chr10:94844478-94845479	0.000176861	1.51752	0.00239544	Plxnc1	-670	Promoter (<=1kb)
1568	chr10:94856340-94857341	0.00408397	1.52034	0.0241574	Plxnc1	-12532	Intron (ENSMUST00000099337.4/54712, intron 9 of 30)
1569	chr10:94922938-94923939	6.63443e-06	1.62304	0.000209325	Plxnc1	-281	Promoter (<=1kb)
1570	chr10:94942414-94943415	9.8113e-05	1.27687	0.00153957	Plxnc1	1420	Promoter (1-2kb)
1571	chr10:95014138-95015139	0.00380729	2.12006	0.0229669	Plxnc1	-69303	Distal Intergenic
1572	chr10:95020917-95021918	0.00261152	1.3445	0.0174206	Plxnc1	-76082	Distal Intergenic
1573	chr10:95028942-95029943	0.00979811	1.74855	0.0455041	Plxnc1	-84107	Distal Intergenic
1574	chr10:95150765-95151766	7.02983e-06	1.62995	0.000218535	Gm29684	-4940	Distal Intergenic
1575	chr10:95152290-95153291	0.000643814	1.97399	0.00621447	Gm29684	-6465	Distal Intergenic
1576	chr10:95224146-95225147	0.00259009	2.66757	0.0173116	Gm29684	-78321	Intron (ENSMUST00000220279.1/12905, intron 1 of 1)
1577	chr10:95290842-95291843	0.00164172	1.64048	0.0123741	Cradd	31122	Intron (ENSMUST00000220279.1/12905, intron 1 of 1)
1578	chr10:95299473-95300474	0.000873121	1.60434	0.00777752	Cradd	22491	Intron (ENSMUST00000220279.1/12905, intron 1 of 1)
1579	chr10:95330454-95331455	0.00714158	1.02073	0.0362555	2310039L15Rik	-4821	Distal Intergenic
1580	chr10:95365101-95366102	0.000518503	1.71239	0.00531405	2310039L15Rik	3503	Exon (ENSMUST00000219492.1/69629, exon 2 of 2)
1581	chr10:95367512-95368513	4.89927e-05	1.40387	0.000910436	2310039L15Rik	5914	Distal Intergenic
1582	chr10:95371620-95372621	1.89586e-08	2.10189	3.47361e-06	2310039L15Rik	10022	Distal Intergenic
1583	chr10:95388758-95389759	8.35181e-07	2.98767	4.69457e-05	Socs2	25068	3' UTR
1584	chr10:95394835-95395836	0.000655524	1.63794	0.00629996	Socs2	18991	Intron (ENSMUST00000139210.7/ENSMUST00000139210.7, intron 1 of 4)
1585	chr10:95417565-95418566	0.00218193	1.14403	0.0152183	5730420D15Rik	190	Promoter (<=1kb)
1586	chr10:95548193-95549194	0.00342661	1.10726	0.0212402	Ube2n	6680	3' UTR
1587	chr10:95963372-95964373	3.19348e-05	2.93593	0.000661132	Eea1	22615	Intron (ENSMUST00000219207.1/216238, intron 1 of 1)
1588	chr10:96265944-96266945	4.15666e-05	1.33899	0.000805581	4930459C07Rik	39737	Distal Intergenic
1589	chr10:96295108-96296109	0.00228672	1.82343	0.0157695	4930459C07Rik	68901	Distal Intergenic
1590	chr10:96313413-96314414	0.00256699	1.45873	0.0171901	4930459C07Rik	87206	Intron (ENSMUST00000220354.1/ENSMUST00000220354.1, intron 2 of 2)
1591	chr10:96322876-96323877	0.0109755	1.24775	0.0493632	4930459C07Rik	96669	Intron (ENSMUST00000218518.1/ENSMUST00000218518.1, intron 1 of 2)
1592	chr10:96330834-96331835	7.41507e-08	2.04257	8.76315e-06	4930459C07Rik	104627	Intron (ENSMUST00000218518.1/ENSMUST00000218518.1, intron 1 of 2)
1593	chr10:96332537-96333538	4.05431e-06	1.07167	0.000145593	4930459C07Rik	106330	Intron (ENSMUST00000218518.1/ENSMUST00000218518.1, intron 1 of 2)
1594	chr10:96346198-96347199	9.2729e-05	1.60716	0.00147839	4930459C07Rik	119991	Intron (ENSMUST00000218518.1/ENSMUST00000218518.1, intron 1 of 2)
1595	chr10:96377265-96378266	1.43961e-05	1.40293	0.000367723	4930459C07Rik	151058	Distal Intergenic
1596	chr10:96391376-96392377	1.12015e-05	1.18849	0.000305835	4930459C07Rik	165169	Distal Intergenic
1597	chr10:96392491-96393492	0.000200458	1.24038	0.0026368	4930459C07Rik	166284	Distal Intergenic
1598	chr10:96416250-96417251	9.66595e-06	1.82969	0.000274348	4930459C07Rik	190043	Distal Intergenic
1599	chr10:96429855-96430856	0.000384058	1.40333	0.00425611	Btg1	-186150	Distal Intergenic
1600	chr10:96439824-96440825	0.000702843	1.85053	0.00662745	Btg1	-176181	Distal Intergenic
1601	chr10:96513186-96514187	0.00667221	1.42163	0.0345336	Btg1	-102819	Intron (ENSMUST00000219016.1/ENSMUST00000219016.1, intron 1 of 1)
1602	chr10:96566054-96567055	0.00232472	1.25528	0.0159509	Btg1	-49951	Intron (ENSMUST00000219313.1/ENSMUST00000219313.1, intron 2 of 2)
1603	chr10:96591831-96592832	0.00189794	1.17828	0.0137706	Btg1	-24174	Intron (ENSMUST00000219313.1/ENSMUST00000219313.1, intron 1 of 2)
1604	chr10:96595224-96596225	5.8514e-05	1.3764	0.0010457	Btg1	-20781	Exon (ENSMUST00000219313.1/ENSMUST00000219313.1, exon 1 of 3)
1605	chr10:96605546-96606547	3.36659e-05	1.1668	0.000686991	Btg1	-10459	Distal Intergenic
1606	chr10:96751245-96752246	0.000275877	1.30641	0.00332419	Btg1	133691	Distal Intergenic
1607	chr10:96909624-96910625	4.8014e-06	1.75955	0.000164553	4930556N09Rik	-125143	Intron (ENSMUST00000219918.1/ENSMUST00000219918.1, intron 4 of 4)
1608	chr10:97300085-97301086	0.0050691	1.55532	0.0282928	Mir3966	-122392	Distal Intergenic
1609	chr10:97312131-97313132	3.72442e-05	1.12013	0.000741389	Mir3966	-110346	Distal Intergenic
1610	chr10:98841129-98842130	0.000223982	1.02752	0.00286031	Atp2b1	-72276	Distal Intergenic
1611	chr10:98950565-98951566	0.00155198	1.33321	0.0118692	Atp2b1	35093	Intron (ENSMUST00000219557.1/67972, intron 1 of 3)
1612	chr10:98954220-98955221	2.43695e-05	1.56299	0.000540807	Atp2b1	38748	Intron (ENSMUST00000219557.1/67972, intron 1 of 3)
1613	chr10:99130276-99131277	0.00359471	1.38107	0.0219911	Poc1b	789	Promoter (<=1kb)
1614	chr10:99132969-99133970	0.000539967	2.18566	0.00548248	Poc1b	3482	Intron (ENSMUST00000020113.14/382406, intron 4 of 11)
1615	chr10:99197574-99198575	0.00414077	1.6611	0.024402	Poc1b	4682	3' UTR
1616	chr10:99364633-99365634	0.000245901	1.8928	0.00306034	Dusp6	98992	Intron (ENSMUST00000189035.1/ENSMUST00000189035.1, intron 1 of 2)
1617	chr10:99450905-99451906	8.54532e-07	1.91147	4.77632e-05	Gm20110	-157265	Distal Intergenic
1618	chr10:99551223-99552224	0.00025545	2.00326	0.00314614	Gm20110	-56947	Distal Intergenic
1619	chr10:99632194-99633195	0.000371238	1.87782	0.00415277	Gm18409	8725	Intron (ENSMUST00000218263.1/100504202, intron 1 of 2)
1620	chr10:99641516-99642517	0.00718926	2.37199	0.036426	Gm18409	0	Promoter (<=1kb)
1621	chr10:99681604-99682605	5.02402e-05	2.3267	0.00092794	Gm18409	-39684	Distal Intergenic
1622	chr10:99711240-99712241	6.77559e-05	1.61921	0.00116772	Gm35206	-47265	Distal Intergenic
1623	chr10:99901166-99902167	0.000181405	2.42516	0.00244468	Kitl	-113463	Distal Intergenic
1624	chr10:99912626-99913627	3.651e-05	2.39787	0.000731055	Kitl	-102003	Distal Intergenic
1625	chr10:100507357-100508358	0.000200437	2.04519	0.0026368	Cep290	-368	Promoter (<=1kb)
1626	chr10:100521287-100522288	0.00233755	1.06317	0.0160106	Cep290	12561	Intron (ENSMUST00000220346.1/216274, intron 25 of 53)
1627	chr10:100653832-100654833	0.000349716	1.52815	0.00397616	1700017N19Rik	44677	Distal Intergenic
1628	chr10:101879690-101880691	0.000462797	3.15323	0.00488422	Mir3059	106998	Intron (ENSMUST00000146230.7/67569, intron 2 of 2)
1629	chr10:104306884-104307885	0.00783719	3.44909	0.0387735	Mir6411	19615	Distal Intergenic
1630	chr10:104422578-104423579	0.0104877	1.68545	0.0478085	Mir6411	135309	Distal Intergenic
1631	chr10:106724996-106725997	0.00643468	3.21626	0.0336726	4930532I03Rik	-122516	Intron (ENSMUST00000029404.16/327814, intron 3 of 31)
1632	chr10:108090680-108091681	0.00134106	1.75892	0.0106614	Ppp1r12a	-70512	Distal Intergenic
1633	chr10:108178037-108179038	0.00733382	1.22869	0.0369411	Ppp1r12a	15637	Intron (ENSMUST00000219263.1/17931, intron 1 of 24)
1634	chr10:110811510-110812511	0.00479703	2.00731	0.0271794	E2f7	47654	Intron (ENSMUST00000188776.6/75630, intron 2 of 2)
1635	chr10:110821369-110822370	1.72466e-09	3.56965	7.18632e-07	E2f7	57513	Intron (ENSMUST00000188776.6/75630, intron 2 of 2)
1636	chr10:110871031-110872032	0.00179522	2.98278	0.0132222	1700020G17Rik	24456	Intron (ENSMUST00000188776.6/75630, intron 2 of 2)
1637	chr10:110918097-110919098	0.0051686	1.24072	0.0286969	Csrp2	-691	Promoter (<=1kb)
1638	chr10:110945711-110946712	0.00383072	1.95787	0.0230607	Zdhhc17	985	Promoter (<=1kb)
1639	chr10:111034747-111035748	0.00864343	1.55365	0.0416297	Zdhhc17	-24607	Distal Intergenic
1640	chr10:111051312-111052313	5.89332e-07	2.05037	3.70026e-05	Zdhhc17	-41172	Distal Intergenic
1641	chr10:111116869-111117870	0.0039113	1.66491	0.0234216	Osbpl8	-46882	Distal Intergenic
1642	chr10:111118965-111119966	4.29609e-05	1.4489	0.000825788	Osbpl8	-44786	Distal Intergenic
1643	chr10:111123898-111124899	1.70927e-05	2.07366	0.000417874	Osbpl8	-39853	Distal Intergenic
1644	chr10:111177739-111178740	0.00135475	1.71681	0.0107327	Osbpl8	12937	Intron (ENSMUST00000105275.8/237542, intron 1 of 23)
1645	chr10:111408851-111409852	0.00103362	3.43636	0.00880229	Nap1l1	-63371	Distal Intergenic
1646	chr10:111440824-111441825	6.68777e-05	2.08016	0.00115776	Nap1l1	-31398	Distal Intergenic
1647	chr10:111464523-111465524	1.61822e-09	2.07231	6.88314e-07	Nap1l1	-7699	Distal Intergenic
1648	chr10:111470842-111471843	3.78638e-10	2.2875	2.90117e-07	Nap1l1	-1380	Promoter (1-2kb)
1649	chr10:111488466-111489467	0.000649238	1.86202	0.00625048	Nap1l1	-1378	Promoter (1-2kb)
1650	chr10:111554356-111555357	0.00196806	1.78128	0.0141406	4933440J02Rik	38916	Distal Intergenic
1651	chr10:112043179-112044180	0.00396421	1.88508	0.0236443	Glipr1l1	-16009	Exon (ENSMUST00000210819.2/ENSMUST00000210819.2, exon 3 of 14)
1652	chr10:112862984-112863985	0.00689918	2.23938	0.0353304	Gm3942	25232	Distal Intergenic
1653	chr10:113238628-113239629	0.00979471	1.49	0.0454932	Atxn7l3b	-309633	Distal Intergenic
1654	chr10:113798063-113799064	0.000169702	3.69008	0.00232406	Atxn7l3b	-869068	Distal Intergenic
1655	chr10:114295762-114296763	0.00895056	5.1933	0.0426845	Trhde	504601	Distal Intergenic
1656	chr10:115473284-115474285	0.00423281	2.81413	0.0247872	Lgr5	-10205	Exon (ENSMUST00000149008.1/14160, exon 6 of 6)
1657	chr10:115476256-115477257	0.000299393	2.15998	0.00353921	Lgr5	-13177	Intron (ENSMUST00000020350.14/14160, intron 5 of 17)
1658	chr10:116483313-116484314	0.00685164	1.38999	0.0351626	Kcnmb4os2	8968	Distal Intergenic
1659	chr10:116485682-116486683	0.000101728	2.4038	0.001581	Kcnmb4os2	11337	3' UTR
1660	chr10:116487039-116488040	0.00592744	1.06785	0.0317118	Cnot2	11438	Intron (ENSMUST00000168036.7/72068, intron 14 of 14)
1661	chr10:116505010-116506011	0.000153192	1.442	0.00215063	Cnot2	-5532	Intron (ENSMUST00000168036.7/72068, intron 5 of 14)
1662	chr10:116547705-116548706	0.0074847	1.68239	0.0375022	Cnot2	457	Promoter (<=1kb)
1663	chr10:116558709-116559710	0.0078205	1.154	0.0387073	Cnot2	-9546	Intron (ENSMUST00000220305.1/ENSMUST00000220305.1, intron 2 of 2)
1664	chr10:116564854-116565855	0.000178395	1.00469	0.00241293	Cnot2	14683	Intron (ENSMUST00000220305.1/ENSMUST00000220305.1, intron 2 of 2)
1665	chr10:116735746-116736747	0.00458248	1.90532	0.026296	4930579P08Rik	6493	Intron (ENSMUST00000218193.1/75878, intron 2 of 2)
1666	chr10:116741902-116742903	0.00206835	4.29162	0.0146428	4930579P08Rik	12649	Distal Intergenic
1667	chr10:116746293-116747294	0.000770426	2.17953	0.00709212	4930579P08Rik	17040	Distal Intergenic
1668	chr10:116804971-116805972	0.00110862	1.87512	0.00927588	4930579P08Rik	75718	Intron (ENSMUST00000048229.8/237558, intron 13 of 24)
1669	chr10:116827003-116828004	2.1324e-05	3.89658	0.000490444	Myrfl	68915	Intron (ENSMUST00000048229.8/237558, intron 10 of 24)
1670	chr10:117209132-117210133	0.00593644	1.00109	0.0317348	Yeats4	7225	Distal Intergenic
1671	chr10:117215777-117216778	2.1738e-09	1.51152	8.45757e-07	Yeats4	580	Promoter (<=1kb)
1672	chr10:117271737-117272738	0.00119514	2.32473	0.00980097	Lyz2	9583	Distal Intergenic
1673	chr10:117323475-117324476	0.00141238	1.75887	0.0110569	Lyz1	-30607	Distal Intergenic
1674	chr10:117330196-117331197	0.0075754	2.15113	0.0378334	Cpsf6	24859	Distal Intergenic
1675	chr10:117417697-117418698	0.000195103	1.21296	0.00258293	Gm32141	28795	Distal Intergenic
1676	chr10:117424848-117425849	0.000448019	3.1849	0.00477129	Gm32141	21644	Distal Intergenic
1677	chr10:117433643-117434644	1.14562e-05	1.75243	0.000311147	Gm32141	12849	Distal Intergenic
1678	chr10:117449402-117450403	0.0010323	1.39532	0.00879273	Gm32141	-1909	Promoter (1-2kb)
1679	chr10:117464609-117465610	0.0106582	2.18647	0.0483506	Gm32141	-17116	Distal Intergenic
1680	chr10:117481152-117482153	0.000801644	3.92492	0.00730403	Gm32141	-33659	Distal Intergenic
1681	chr10:117492829-117493830	0.00177937	2.1562	0.0131316	Gm32141	-45336	Distal Intergenic
1682	chr10:117530428-117531429	0.00607224	1.37419	0.0322555	Gm32141	-82935	Distal Intergenic
1683	chr10:117531607-117532608	3.56849e-08	2.31933	5.28607e-06	Gm32141	-84114	Distal Intergenic
1684	chr10:117533771-117534772	0.000869212	2.44201	0.0077534	Gm32141	-86278	Distal Intergenic
1685	chr10:117556702-117557703	6.57436e-05	2.48806	0.00114419	Cpm	-71797	Distal Intergenic
1686	chr10:117559587-117560588	2.30063e-08	3.7675	3.92569e-06	Cpm	-68912	Exon (ENSMUST00000218563.1/ENSMUST00000218563.1, exon 3 of 3)
1687	chr10:117561578-117562579	8.86997e-06	1.91314	0.00025805	Cpm	-66921	Distal Intergenic
1688	chr10:117582067-117583068	3.85786e-06	2.30505	0.000140736	Cpm	-46432	Distal Intergenic
1689	chr10:117591480-117592481	1.60141e-06	2.5205	7.47368e-05	Cpm	-37019	Distal Intergenic
1690	chr10:117595629-117596630	9.01765e-08	2.87307	9.99759e-06	Cpm	-32870	Exon (ENSMUST00000179040.1/ENSMUST00000179040.1, exon 1 of 1)
1691	chr10:117598679-117599680	5.94293e-08	3.01155	7.3742e-06	Cpm	-29820	Distal Intergenic
1692	chr10:117605034-117606035	0.00030327	1.93228	0.00357432	Cpm	-23465	Distal Intergenic
1693	chr10:117639681-117640682	4.06468e-08	1.81549	5.65271e-06	Cpm	10181	Intron (ENSMUST00000123374.7/70574, intron 2 of 3)
1694	chr10:117646817-117647818	1.82237e-08	3.41995	3.38214e-06	Cpm	17317	Intron (ENSMUST00000123374.7/70574, intron 2 of 3)
1695	chr10:117653096-117654097	0.000219305	1.96615	0.00281655	Cpm	-21796	Intron (ENSMUST00000123374.7/70574, intron 2 of 3)
1696	chr10:117662854-117663855	4.07111e-05	1.71977	0.000793526	Cpm	-12038	Intron (ENSMUST00000123374.7/70574, intron 3 of 3)
1697	chr10:117665196-117666197	0.00968383	1.73285	0.0451333	Cpm	-9696	Intron (ENSMUST00000123374.7/70574, intron 3 of 3)
1698	chr10:117701936-117702937	0.00479806	1.80571	0.0271826	Mdm2	7085	Exon (ENSMUST00000020408.15/17246, exon 5 of 12)
1699	chr10:117747106-117748107	6.51548e-05	1.97877	0.00113639	Slc35e3	-741	Promoter (<=1kb)
1700	chr10:117754756-117755757	0.00204389	1.10582	0.0145221	Nup107	5600	Intron (ENSMUST00000218576.1/103468, intron 26 of 27)
1701	chr10:117892825-117893826	0.00168853	1.17466	0.0126257	4933411E08Rik	-31633	Distal Intergenic
1702	chr10:117910103-117911104	4.34751e-06	1.93468	0.000153267	4933411E08Rik	-14355	Distal Intergenic
1703	chr10:117975058-117976059	8.85555e-05	1.44105	0.0014286	4933411E08Rik	49599	Distal Intergenic
1704	chr10:118081267-118082268	0.000451233	1.24664	0.00479761	Mdm1	-59543	Distal Intergenic
1705	chr10:118090344-118091345	1.51442e-06	1.36255	7.17867e-05	Mdm1	-50466	Distal Intergenic
1706	chr10:118399569-118400570	0.00133254	2.39527	0.0106107	Ifng	-40476	Distal Intergenic
1707	chr10:118472484-118473485	0.000643483	3.63508	0.00621225	Ifng	31437	Distal Intergenic
1708	chr10:118493698-118494699	0.001195	1.98464	0.00980097	Ifng	52651	Distal Intergenic
1709	chr10:118495046-118496047	3.11946e-06	1.76249	0.000120859	Ifng	53999	Distal Intergenic
1710	chr10:118501361-118502362	1.84273e-05	1.96752	0.000440709	Ifngas1	54163	Exon (ENSMUST00000220034.1/103214, exon 5 of 5)
1711	chr10:118796178-118797179	7.81291e-07	1.46686	4.464e-05	Dyrk2	71120	Distal Intergenic
1712	chr10:118952446-118953447	0.00690682	1.34049	0.0353611	Gm38403	-25303	Distal Intergenic
1713	chr10:120183031-120184032	4.7673e-05	1.48921	0.000892071	Irak3	-12653	Intron (ENSMUST00000020448.10/73914, intron 1 of 11)
1714	chr10:120190881-120191882	0.00244154	1.59794	0.0165578	Irak3	9616	Intron (ENSMUST00000020448.10/73914, intron 1 of 11)
1715	chr10:120247142-120248143	0.00359824	1.0734	0.022006	Llph	19956	Distal Intergenic
1716	chr10:120814972-120815973	0.0001496	2.57515	0.00211093	Msrb3	34495	Intron (ENSMUST00000092143.11/320183, intron 5 of 6)
1717	chr10:121374951-121375952	2.39538e-06	1.68554	9.96202e-05	Gns	608	Promoter (<=1kb)
1718	chr10:121376200-121377201	4.15744e-06	3.15812	0.000148307	Gns	0	Promoter (<=1kb)
1719	chr10:121389325-121390326	0.000201484	2.01525	0.00264867	Gns	6210	Intron (ENSMUST00000040344.6/75612, intron 10 of 13)
1720	chr10:121423224-121424225	3.65199e-05	2.38485	0.000731122	Rassf3	37988	Exon (ENSMUST00000220023.1/ENSMUST00000220023.1, exon 2 of 2)
1721	chr10:121488290-121489291	1.06944e-07	1.4908	1.10956e-05	Rassf3	-11943	Exon (ENSMUST00000218056.1/ENSMUST00000218056.1, exon 1 of 2)
1722	chr10:121582766-121583767	1.75619e-05	1.64539	0.000425651	Tbk1	2974	Promoter (2-3kb)
1723	chr10:122039301-122040302	0.00209836	1.85728	0.0147952	Srgap1	7006	Intron (ENSMUST00000020322.11/117600, intron 1 of 21)
1724	chr10:123146063-123147064	0.00910951	1.27407	0.0432271	Usp15	266	Promoter (<=1kb)
1725	chr10:123155460-123156461	3.27575e-05	1.83814	0.000673455	Usp15	-8130	Intron (ENSMUST00000220377.1/14479, intron 6 of 21)
1726	chr10:123160229-123161230	9.36832e-10	2.67852	4.87873e-07	Usp15	-12899	Intron (ENSMUST00000220377.1/14479, intron 6 of 21)
1727	chr10:123159019-123160020	4.74948e-06	1.83415	0.000163294	Usp15	-11689	Intron (ENSMUST00000220377.1/14479, intron 6 of 21)
1728	chr10:123175474-123176475	5.89389e-05	1.9593	0.00105169	Usp15	5326	Exon (ENSMUST00000220377.1/14479, exon 3 of 22)
1729	chr10:123183381-123184382	0.00420102	1.54099	0.0246565	Usp15	-1580	Promoter (1-2kb)
1730	chr10:124406679-124407680	0.00159208	4.69082	0.0121033	4930503E24Rik	-61394	Distal Intergenic
1731	chr10:125264639-125265640	0.00329952	1.64641	0.0206643	Slc16a7	43176	Intron (ENSMUST00000211781.1/20503, intron 3 of 5)
1732	chr10:125294713-125295714	0.0060352	6.44236	0.0321354	Slc16a7	13102	5' UTR
1733	chr10:125388487-125389488	2.71533e-06	1.40601	0.000109607	Slc16a7	0	Promoter (<=1kb)
1734	chr10:125387394-125388395	5.77531e-07	2.17215	3.64259e-05	Slc16a7	1070	Promoter (1-2kb)
1735	chr10:125418492-125419493	0.00109792	2.10654	0.00920557	Slc16a7	-29027	Distal Intergenic
1736	chr10:126313224-126314225	0.00928964	1.72629	0.0438089	Lrig3	300799	Distal Intergenic
1737	chr10:126330249-126331250	0.000419381	1.96601	0.00453815	Lrig3	317824	Distal Intergenic
1738	chr10:126371270-126372271	0.00440381	2.48519	0.0255283	Mir378d	338120	Exon (ENSMUST00000218075.1/ENSMUST00000218075.1, exon 1 of 2)
1739	chr10:126378341-126379342	0.00696368	2.94022	0.0355618	Mir378d	331049	Distal Intergenic
1740	chr10:126428847-126429848	0.00246937	1.78543	0.0167027	Mir378d	280543	Distal Intergenic
1741	chr10:126434644-126435645	7.33627e-05	4.0877	0.00123647	Mir378d	274746	Distal Intergenic
1742	chr10:126437440-126438441	2.28035e-06	2.90165	9.61678e-05	Mir378d	271950	Distal Intergenic
1743	chr10:126457842-126458843	0.0109899	2.34242	0.0494078	Mir378d	251548	Distal Intergenic
1744	chr10:126472869-126473870	0.00159164	3.55157	0.0121023	Mir378d	236521	Distal Intergenic
1745	chr10:126489836-126490837	0.00729147	3.09951	0.0367902	Mir378d	219554	Distal Intergenic
1746	chr10:126498390-126499391	3.7651e-06	2.0204	0.000138283	Mir378d	211000	Distal Intergenic
1747	chr10:126501708-126502709	1.37343e-08	2.13181	2.7783e-06	Mir378d	207682	Distal Intergenic
1748	chr10:126502716-126503717	0.000711957	1.3198	0.00669914	Mir378d	206674	Distal Intergenic
1749	chr10:126529786-126530787	0.00129594	2.18482	0.0104014	Mir378d	179604	Distal Intergenic
1750	chr10:126531103-126532104	0.000623696	1.9885	0.00607247	Mir378d	178287	Distal Intergenic
1751	chr10:126577960-126578961	7.32283e-05	3.68384	0.00123512	Mir378d	131430	Distal Intergenic
1752	chr10:126864958-126865959	0.000825792	1.77322	0.00746515	Atp23	35389	Distal Intergenic
1753	chr10:126869354-126870355	0.00779818	1.40011	0.0386323	Atp23	30993	Intron (ENSMUST00000026504.12/68876, intron 5 of 5)
1754	chr10:126875843-126876844	0.00130369	2.53542	0.0104434	Atp23	24504	Intron (ENSMUST00000026504.12/68876, intron 5 of 5)
1755	chr10:126968322-126969323	0.00727058	2.77584	0.0367059	Ctdsp2	-9394	Distal Intergenic
1756	chr10:126993295-126994296	0.000775875	2.18585	0.00712553	Mir26a-2	-1234	Promoter (1-2kb)
1757	chr10:127055119-127056120	0.000150906	1.61547	0.00212639	Marchf9	4064	3' UTR
1758	chr10:127411348-127412349	0.0059134	1.51973	0.0316539	R3hdm2	-7989	Intron (ENSMUST00000170164.7/71750, intron 3 of 3)
1759	chr10:127604650-127605651	1.62363e-05	1.93761	0.000403397	Lrp1	15271	Exon (ENSMUST00000049149.14/16971, exon 6 of 89)
1760	chr10:127603418-127604419	0.00173778	1.18088	0.012908	Lrp1	16503	Intron (ENSMUST00000049149.14/16971, intron 6 of 88)
1761	chr10:127736639-127737640	0.000331987	1.07396	0.00382851	Zbtb39	-1898	Promoter (1-2kb)
[truncated: 10,592 more rows]

## Sheet: Myeloid Cell
	peaks	Pvl_MyeloidCell	FC_MyeloidCell	FDR_MyeloidCell	SYMBOL	distanceToTSS	annotation
[truncated: 17,971 more rows]
