# Supplementary material for: scFFPE-ATAC enables high-throughput single cell chromatin accessibility profiling in formalin-fixed paraffin-embedded samples
Source: Nat Commun. 2025 Nov 14;16:10022. doi: 10.1038/s41467-025-66170-4 (PMC12618699; doi:10.1038/s41467-025-66170-4)
Supplement: Supplementary file 10 — Supplementary Table 9 [file 41467_2025_66170_MOESM10_ESM.xlsx]

## Sheet: B cell
padj	LogFC	Names
0	0.550195	PAX5
0	0.611973	FCRLA
0	0.429993	STRBP
0	0.37211	IQCB1
0	0.285837	FAM3C
0	0.472239	ZCCHC7
0	0.39068	PXK
0	0.332013	TMED8
0	0.328702	RRAS2
0	0.47071	BLK
0	0.516787	KLHL14
0	0.502746	SWAP70
0	0.522795	IGLL5
0	0.268601	TFEB
0	0.575317	UGT8
0	0.664004	MS4A12
0	0.585419	EBF1
0	0.493427	SYK
0	0.45993	QRSL1
0	0.399099	MCTP2
0	0.534448	LRRC31
0	0.26556	EFCAB13
0	0.356114	TPD52
0	0.383379	USP6NL
0	0.349023	RHOQ
0	0.42715	TMEM154
0	0.451867	CD5L
0	0.338125	RHBDD1
0	0.527358	CD22
0	0.334277	ZNF70
0	0.271891	SAMD15
0	0.373964	TNFRSF13B
0	0.29365	GEN1
0	0.597664	KCNH8
0	0.360894	TCTN1
0	0.463306	SIPA1L3
0	0.52132	CD1D
0	0.374184	E2F5
0	0.478069	PNOC
0	0.361441	SERPINI1
0	0.501555	CAPN14
0	0.276258	NGEF
0	0.436815	TEAD2
0	0.452723	SSPN
0	0.633677	CNR1
0	0.697519	ADAM28
0	0.298464	LHPP
0	0.442496	EHD3
0	0.575655	FCRL1
0	0.590881	NTNG1
0	0.544679	SAMD7
0	0.383975	SYBU
0	0.459162	COBLL1
0	0.37657	SLC7A7
0	0.454111	PLEKHG1
0	0.713003	CD1C
0	0.352943	PIK3AP1
0	0.424437	BLNK
0	0.369729	RALGPS2
0	0.383355	UTS2B
0	0.367996	STX7
0	0.664233	MS4A1
0	0.628498	CHL1
0	0.305292	KCNJ1
0	0.363674	FCRL2
0	0.603741	BANK1
0	0.352101	SOBP
0	0.435663	ILDR1
0	0.324979	POU2F2
0	0.390932	ENPP3
0	0.356599	HVCN1
0	0.400376	DRAM2
0	0.65963	UGT2B17
0	0.321277	LEKR1
0	0.433169	ZNF532
0	0.276772	ADAM19
0	0.361995	SPIB
0	0.325388	JADE3
0	0.300979	KCNMB3
0	0.310506	TMEM19
0	0.438	CIITA
0	0.39207	DUSP22
0	0.536341	BASP1
0	0.252856	CYB561A3
0	0.314421	DPF3
0	0.359678	CD37
0	0.395794	KMO
0	0.39758	CLCN7
0	0.381833	SLC6A16
0	0.327744	FBXL22
0	0.487066	MSH6
0	0.339499	BLOC1S5-TXNDC5
0	0.281436	CD74
0	0.5085	BCL11A
0	0.33482	CLECL1
0	0.627451	HTR3A
0	0.349946	SYT16
0	0.348367	SLC15A4
0	0.437623	SYT17
0	0.346654	PARP15
0	0.360328	RASGRP3
0	0.362129	IFI30
0	0.308323	BMF
0	0.423628	TMEM132A
0	0.352041	SMIM14
0	0.496584	ZNF608
0	0.398449	CNR2
0	0.304005	CDCA7L
0	0.303983	TSPAN3
0	0.262805	MYBPC2
0	0.276621	VRK2
0	0.441916	ZNF860
0	0.405625	SLCO5A1
0	0.427717	FETUB
0	0.390752	ARL14EPL
0	0.293076	SLC16A4
0	0.327226	LRRIQ4
0	0.271624	RAB30
0	0.252692	BICD1
0	0.382074	MOXD1
0	0.282073	CCDC62
0	0.269388	BOD1L1
0	0.31999	ESPNL
0	0.297094	PRKCD
0	0.341475	C17orf99
0	0.358073	TLR10
0	0.579078	MS4A14
0	0.370339	TSPAN13
0	0.282609	TP73
0	0.296252	GNG7
0	0.261991	SNX8
0	0.456191	LMO2
0	0.262123	ADAMTS13
0	0.391856	OSTN
0	0.284395	SERINC2
0	0.421568	PLD4
0	0.318633	ATP10D
0	0.278295	ATP2A3
0	0.528616	FCRL4
0	0.265739	USP6
0	0.503386	CLEC17A
0	0.253979	NEK8
0	0.434551	ST18
0	0.602021	VPREB3
0	0.362433	CLIC4
0	0.420797	LRRK2
0	0.461982	FCRL5
0	0.471251	MYL2
0	0.310183	TAT
0	0.253444	BTK
0	0.447357	COL19A1
0	0.376045	SCN3A
0	0.369439	DENND5B
0	0.341857	RNGTT
0	0.31986	ZNF814
0	0.412062	SYTL4
0	0.256063	MICAL3
0	0.396503	TNFRSF13C
0	0.497636	MEF2C
0	0.355505	ACY3
0	0.347596	CCL25
0	0.364262	PRICKLE1
0	0.285837	CRYM
0	0.261724	PLEKHF2
0	0.315422	NCF2
0	0.27943	PRKD3
0	0.387254	UBE2E2
0	0.293123	FAM81A
0	0.50391	MS4A5
0	0.378322	MZB1
0	0.334716	CYBB
0	0.445374	CCR6
0	0.297256	CTNNBL1
0	0.59941	MS4A7
0	0.319982	IFNLR1
0	0.335212	SETBP1
0	0.29473	COL9A3
0	0.293605	UNC93B1
0	0.31203	TERF2
0	0.441978	KYNU
0	0.270027	RHBDF2
0	0.263555	SLC9C1
0	0.288341	BCAS4
0	0.349756	METTL7A
0	0.397366	MACC1
0	0.322474	IL12B
0	0.282857	LRRC32
0	0.291466	VSIG10L
0	0.367188	ITGB3
0	0.30094	HLA-DQB1
0	0.352686	SCIMP
0	0.305392	SP110
0	0.281637	SEMA4B
0	0.332808	OLFML2A
0	0.455138	HHEX
0	0.622211	NLRP4
0	0.343493	CD83
0	0.360937	FAM111B
0	0.515318	PLCG2
0	0.373841	SNX22
0	0.327536	MRO
0	0.26129	QPCT
0	0.261589	PARP14
0	0.431811	CDK14
0	0.293444	GLRA2
0	0.266721	MYO5C
0	0.263331	SOX30
0	0.321771	CALCR
0	0.254512	SH2B2
0	0.359165	CHIA
0	0.311598	CD86
0	0.308243	LMAN1L
0	0.456548	MMP20
0	0.31079	CXXC5
0	0.312825	TEC
0	0.327721	LYN
0	0.321055	HSH2D
0	0.432516	XKRX
0	0.3428	PXDNL
0	0.343853	AFF2
0	0.397899	FAM177B
0	0.298447	EHMT1
0	0.325095	TESK2
0	0.543756	ENTPD1
0	0.273987	BEND4
0	0.414074	ADAMDEC1
0	0.303917	GSTP1
0	0.296255	VAV2
0	0.360741	APCDD1
0	0.421736	IL5RA
0	0.265432	RELT
0	0.305773	ANKUB1
0	0.304988	LYPLA1
0	0.412869	STEAP1B
0	0.346107	CIB3
0	0.403871	B3GNT7
0	0.506793	SIGLEC5
0	0.257559	ALCAM
0	0.331242	MYBL2
0	0.36629	LYVE1
0	0.399338	PLA2G5
0	0.296382	ABCB4
0	0.358838	RP9
0	0.291578	IRF8
0	0.284142	STK33
0	0.250905	RABEP2
0	0.356232	TLR7
0	0.329854	SHISA8
0	0.358465	DOK3
0	0.349206	CLCF1
0	0.348059	FADS3
0	0.256197	IRF5
0	0.346541	FCRL3
0	0.258632	TTF1
0	0.313227	NRCAM
0	0.407581	MYLK3
0	0.260794	SLC30A4
0	0.278102	QSOX2
0	0.504616	ARHGAP24
0	0.312297	HS2ST1
0	0.252714	CABP4
0	0.262479	CCDC113
0	0.374657	CA2
0	0.353233	MAP2
0	0.257545	GNB4
0	0.269859	RNF141
0	0.250501	DENND4A
0	0.303326	TOR4A
0	0.293665	DCHS2
0	0.339445	FLT3
0	0.337279	BCL7A
0	0.354233	ST14
0	0.346661	PCDH9
0	0.378381	BEND5
0	0.30489	SLC15A3
0	0.338108	SYCP3
0	0.255181	ZNF296
0	0.452607	PARM1
0	0.250863	AMFR
0	0.392826	A4GALT
0	0.379093	FFAR1
0	0.629002	NLRP11
0	0.391703	PTGS1
0	0.259828	SPPL2B
0	0.292141	CCL17
0	0.29103	DGKG
0	0.315346	TVP23A
0	0.297266	ARSB
0	0.288716	KCNG2
0	0.254417	C16orf86
0	0.284059	LAT2
0	0.258169	SLC45A3
0	0.304764	CLCN4
0	0.263649	VNN2
0	0.29744	GLDC
0	0.375922	NIPSNAP3B
0	0.292416	CD19
0	0.274226	LSM7
0	0.263177	POU2AF1
0	0.260558	PIK3R6
0	0.314462	ACRBP
0	0.521139	SIGLEC14
0	0.461596	GAPT
0	0.257335	JDP2
0	0.253077	HOPX
0	0.288928	ADAP2
0	0.354252	IL22RA2
0	0.340175	KHDRBS2
0	0.364903	HRK
0	0.272254	STAG3
0	0.385376	TEX9
0	0.29072	TGM5
0	0.278703	HS3ST1
0	0.375894	MOB3B
0	0.267395	STAP1
0	0.337179	HDAC9
0	0.255839	DTX1
0	0.333052	IL6
0	0.345572	LINGO3
0	0.370902	ARHGAP22
0	0.257102	KLRK1
0	0.411589	P2RY12
0	0.273805	MGAT5
0	0.316205	TLE1
0	0.277894	DLEU7
0	0.297607	PPP1R14C
0	0.25809	KDM5D
0	0.270741	TRIO
0	0.265358	NIPAL4
0	0.374196	BHLHE41
0	0.290338	CREB5
0	0.300541	AMN
0	0.36384	SLC38A11
0	0.336372	WDFY4
0	0.262067	UBA7
0	0.316095	CPED1
0	0.315551	DNASE1L3
0	0.255087	ZNF695
0	0.390969	GRIP1
0	0.317386	SLC2A5
0	0.309884	MPEG1
0	0.263261	ZNF763
0	0.284876	GPR160
0	0.278175	NKRF
0	0.282161	MNS1
0	0.330411	FMO1
0	0.251599	CD40
0	0.283329	CTSE
0	0.289193	OLFML1
0	0.282044	PDLIM1
0	0.338488	SH3RF1
0	0.269339	SMIM1
0	0.304723	MS4A15
0	0.277811	PLTP
0	0.283182	DKKL1
0	0.276628	ANGPTL1
0	0.460305	RASSF6
0	0.253438	ENPP1
0	0.279556	GALNT3
0	0.297685	MYOT
0	0.259011	AK1
0	0.294894	C2orf88
0	0.30126	LRRC18
0	0.256395	ZNF667
0	0.284481	XKR3
0	0.274708	TBC1D9
0	0.26375	IL17RB
0	0.310758	MIA
0	0.338495	CHST6
0	0.255051	SIRPA
0	0.275634	HTR3B
0	0.268949	SLC30A10
0	0.299114	FRK
0	0.349284	MME
0	0.383078	RPS4Y2
0	0.339476	RGS13
0	0.331756	ZNF215
0	0.251502	CCDC126
0	0.270438	TXNDC5
0	0.294815	UBE2QL1
0	0.280258	GAB1
0	0.265704	C11orf53
0	0.258446	CHDH
0	0.335078	TLR4
0	0.342616	TMC5
0	0.308386	ZNF730
0	0.329711	ABCA6
0	0.270653	CEBPE
0	0.263394	RAB39A
0	0.294667	IDO2
0	0.37508	PLG
0	0.271721	TCF4
0	0.274473	SFTPD
0	0.257399	C3orf20
0	0.256763	PDGFD
0	0.260692	CADPS
0	0.261363	NTF3
4.29482e-09	0.372113	PCDHGC5
4.96784e-09	0.287201	PCDHGA2
5.20637e-09	0.269985	PCDHGA1
1.14769e-08	0.288221	PCDHGA3
5.24901e-08	0.280626	PCDHGB1
1.05856e-07	0.280682	PCDHGA4
1.21819e-07	0.284495	PCDHGB2
1.70427e-07	0.328936	PCDHGC4
2.30077e-07	0.290168	PCDHGB3
2.80986e-07	0.279271	PCDHGA5
3.50248e-07	0.287413	PCDHGA6
4.06354e-07	0.30849	PCDHGA12
8.92908e-07	0.296407	PCDHGA11
1.08849e-06	0.28163	PCDHGA8
1.36494e-06	0.283036	PCDHGB5
1.41584e-06	0.276613	PCDHGA7
1.41952e-06	0.284173	PCDHGA9
1.45818e-06	0.28956	PCDHGB7
1.58783e-06	0.300232	PCDHGC3
1.62189e-06	0.27595	PCDHGB4
1.66921e-06	0.283946	PCDHGB6
2.51883e-06	0.281048	PCDHGA10

## Sheet: T cell
padj	LogFC	Names
0	0.465425	GALM
0	0.790961	TRAT1
0	0.681317	GZMK
0	0.639283	PRKCQ
0	0.688969	CD28
0	0.763649	GIMAP5
0	0.751176	GIMAP1-GIMAP5
0	0.867584	BCL11B
0	0.822744	ICOS
0	0.323019	KIAA0319L
0	0.521637	DUSP16
0	0.556587	LEF1
0	0.539658	KLRG1
0	0.343631	OLFM2
0	0.627252	UNC45B
0	0.474748	C12orf40
0	0.41867	NTRK1
0	0.716832	CD3D
0	0.72331	INPP4B
0	0.724856	SH2D1A
0	0.339205	ANO10
0	0.577744	TNIP3
0	0.39826	CMTM8
0	0.464997	CNIH3
0	0.42427	STAT4
0	0.465902	DPP4
0	0.446573	TIAM1
0	0.576503	CD3G
0	0.391401	RASGRF2
0	0.482552	GRM5
0	0.686951	CD2
0	0.445163	CD226
0	0.473868	ANKRD55
0	0.373945	GPRIN3
0	0.715064	CTLA4
0	0.428059	FBLN7
0	0.422687	TCF7
0	0.402891	CYP4F22
0	0.422352	SIRPG
0	0.630581	GIMAP7
0	0.609705	GIMAP8
0	0.272689	ZSWIM5
0	0.360773	AAK1
0	0.372947	IL18R1
0	0.451007	MAL
0	0.386851	KIAA1549
0	0.353843	TXK
0	0.457799	TXNRD3
0	0.516876	FBXO32
0	0.458595	PLCL1
0	0.463431	CD8B
0	0.469283	CHRM3
0	0.314425	PBX4
0	0.411599	RGCC
0	0.581617	CAPSL
0	0.371319	ZSCAN25
0	0.430093	FYN
0	0.435388	CAMK4
0	0.577703	PLN
0	0.362653	RASGRP1
0	0.49853	COX10
0	0.305284	D2HGDH
0	0.714951	MBOAT4
0	0.36618	EPHX2
0	0.49597	EDAR
0	0.520822	TNFRSF9
0	0.384716	PRKAR1B
0	0.262201	TMCO4
0	0.379728	NOS3
0	0.451285	UBASH3A
0	0.320757	IQGAP2
0	0.291339	TBC1D31
0	0.46791	TOX2
0	0.316364	SLC16A10
0	0.357834	PCBP3
0	0.589267	APBA2
0	0.380214	SERINC5
0	0.306602	ST6GALNAC3
0	0.408242	MAF
0	0.477186	SH2D2A
0	0.356295	ATP8A2
0	0.36287	ULK2
0	0.285559	NUP50
0	0.35861	HNRNPLL
0	0.422768	NEIL3
0	0.320073	WDR88
0	0.425808	LEPROTL1
0	0.324794	IL6R
0	0.545807	SULT1B1
0	0.380132	HORMAD2
0	0.340747	IL2RB
0	0.51625	ITK
0	0.364565	SEC31B
0	0.333805	SYTL2
0	0.273139	TRAPPC10
0	0.50655	GCNT4
0	0.365094	CENPF
0	0.410719	CD6
0	0.519115	SUSD4
0	0.323898	TMPRSS6
0	0.4907	MICAL2
0	0.525231	CD3E
0	0.462905	SFXN1
0	0.280672	IL6ST
0	0.379595	ANKRD31
0	0.724002	IL7R
0	0.314317	ZAP70
0	0.395629	TNIK
0	0.31918	ANKRD22
0	0.460899	F2R
0	0.322598	BAG3
0	0.329658	GFI1
0	0.424214	SBK1
0	0.283753	ATP8B2
0	0.298733	AOAH
0	0.36172	LPAR3
0	0.360936	ATG14
0	0.363278	USP35
0	0.614719	GATA3
0	0.261152	CPNE2
0	0.421963	LIPM
0	0.335428	FAAH2
0	0.520246	TMIGD1
0	0.273586	ATP6V0E2
0	0.255363	GBP5
0	0.3114	SAE1
0	0.315692	SEC14L2
0	0.282461	THEM4
0	0.275996	PIGK
0	0.337253	IL12RB2
0	0.570034	LIPC
0	0.390906	ECSCR
0	0.321706	GNPDA1
0	0.464454	DNAI2
0	0.322107	MED15
0	0.412143	CD247
0	0.310255	CCDC57
0	0.337863	CNIH4
0	0.307921	PYHIN1
0	0.442193	CD40LG
0	0.287112	CMC1
0	0.327983	HBS1L
0	0.287622	MGAT4A
0	0.295679	COL18A1
0	0.419612	PDE3B
0	0.27995	KCTD21
0	0.304128	TRERF1
0	0.683124	TMEM45B
0	0.469958	BRDT
0	0.384174	RORA
0	0.609136	SPEF2
0	0.360277	IGSF9B
0	0.252759	VPS33B
0	0.36222	MAN1C1
0	0.271456	DGKZ
0	0.284174	KIF21A
0	0.418435	TSPEAR
0	0.336948	IGSF11
0	0.271218	TMEM181
0	0.307384	GLB1L3
0	0.312508	CHRNB3
0	0.419341	ANXA1
0	0.351099	FAM178B
0	0.327875	SURF4
0	0.492916	WNT7A
0	0.338815	ST8SIA6
0	0.314966	FSD1
0	0.4908	ATP6V0A4
0	0.303139	ATP2B4
0	0.283705	WDR82
0	0.332825	PITPNC1
0	0.435161	JAKMIP1
0	0.361416	CDC14A
0	0.273972	JAKMIP3
0	0.286849	GABARAPL1
0	0.321611	PTPRN2
0	0.50926	OPRM1
0	0.263889	SDF4
0	0.325149	TRPM8
0	0.470022	CST7
0	0.710195	FASLG
0	0.313739	GREM2
0	0.427279	TDRD12
0	0.309087	PSMA1
0	0.293777	CD300A
0	0.280788	ESYT2
0	0.274714	GPR68
0	0.388108	SCML4
0	0.255491	FGD3
0	0.535795	IPCEF1
0	0.349767	YES1
0	0.286063	PCDH12
0	0.253027	FBXO34
0	0.27377	LDLRAP1
0	0.313608	RBL2
0	0.250219	HIPK1
0	0.254752	HDDC2
0	0.333233	RPAP2
0	0.394879	PTGFRN
0	0.444893	SARDH
0	0.270312	SV2C
0	0.625347	PRG4
0	0.304794	CHURC1
0	0.294718	HAX1
0	0.309393	FADD
0	0.337924	LAT
0	0.315243	PLB1
0	0.342517	GIMAP2
0	0.390374	ADAMTS17
0	0.28118	TENM1
0	0.326365	LYAR
0	0.303317	RHBDD2
0	0.296868	HS3ST3B1
0	0.507723	GPR171
0	0.323935	DOK2
0	0.333495	SUPT3H
0	0.385374	C4orf50
0	0.323725	SIGIRR
0	0.266769	TBPL2
0	0.2775	CTSD
0	0.431401	ACSL6
0	0.290919	NOSIP
0	0.468437	CA6
0	0.383686	DNAH6
0	0.423216	CD5
0	0.464828	HAVCR1
0	0.424996	SLA2
0	0.340275	ITGA6
0	0.267157	GRAMD1A
0	0.429474	GRAP2
0	0.530759	CDCP1
0	0.289843	TSPAN2
0	0.333197	ERMN
0	0.276982	ARSG
0	0.289407	ARL4C
0	0.336603	ZNF382
0	0.368607	KIAA1671
0	0.391231	SLAMF8
0	0.323853	NAA16
0	0.277153	CACNA1S
0	0.311898	OASL
0	0.303469	SAMHD1
0	0.379907	TNS4
0	0.301627	NDFIP1
0	0.27541	DNASE1
0	0.258366	TMEM71
0	0.363117	DMBT1
0	0.264442	LAG3
0	0.323918	HSD11B1
0	0.332121	APOD
0	0.284462	NBL1
0	0.267161	ARRB1
0	0.39134	NELL2
0	0.255928	KCNA3
0	0.376814	AFAP1
0	0.275301	TNFRSF1A
0	0.274561	ESPN
0	0.26996	TAGLN3
0	0.269116	PAM
0	0.274146	ZNF831
0	0.326305	CEP41
0	0.485941	ISM1
0	0.256241	C1orf105
0	0.290736	GOLGA7B
0	0.285878	CACNA1I
0	0.284878	RNF157
0	0.265572	ABCD2
0	0.250587	RFFL
0	0.329297	ACTN1
0	0.279209	POMT1
0	0.278244	DCBLD1
0	0.423432	CRYGN
0	0.27645	INSRR
0	0.334082	PTPN14
0	0.316056	IL26
0	0.351954	FBLN5
0	0.28733	GBP1
0	0.261059	IL23R
0	0.279554	EFCAB8
0	0.319533	TGFBR3
0	0.264571	TIGIT
0	0.271796	BCL9
0	0.415511	SNPH
0	0.27552	FAHD1
0	0.406218	MEOX1
0	0.274984	SLFN5
0	0.269314	UCP3
0	0.302698	USP36
0	0.315026	C1QTNF6
0	0.252759	TNFAIP8L2
0	0.284109	MT2A
0	0.250526	TESPA1
0	0.338752	RAD21L1
0	0.306949	FOSL2
0	0.268584	BNIP3
0	0.264231	MRPL30
0	0.272612	TSEN54
0	0.298005	COA4
0	0.25911	PLAT
0	0.383093	NRP1
0	0.258865	SLC25A11
0	0.296752	TTC4
0	0.330277	SLC17A3
0	0.29824	FLT4
0	0.261269	CRTAM
0	0.301857	HEPACAM
0	0.390329	SIGLEC9
0	0.25829	UBE2C
0	0.287807	BCL2L15
0	0.321313	ALDH8A1
0	0.277652	TMEM244
0	0.297545	AXIN2
0	0.316801	PRKCA
0	0.302703	AK5
0	0.309658	LPAR6
0	0.270365	DEPDC7
0	0.400357	HRH2
0	0.366973	IFI44
0	0.296706	DHRS3
0	0.267273	TMEM204
0	0.269485	SMIM3
0	0.251217	IL1RL1
0	0.303293	ZCCHC14
0	0.300025	HTR2A
0	0.37305	HOXB2
0	0.273764	POMGNT2
0	0.262885	PRDX4
0	0.252102	GLB1L2
0	0.350627	ST8SIA1
0	0.27102	MFGE8
0	0.290469	ZNF414
0	0.270824	USP20
0	0.263078	GRIN3B
0	0.262418	ADAT2
0	0.332426	TC2N
0	0.266726	CD320
0	0.253137	MRPL53
0	0.250052	COL5A2
0	0.273977	SLC25A46
0	0.293283	SUN5
0	0.270931	FRMD4B
0	0.277592	EVA1C
0	0.345585	ITGA2
0	0.275006	S100A5
0	0.280419	LYPD3
0	0.266856	IRS2
0	0.287286	FBXL16
0	0.292929	SPATA32
0	0.251485	EXTL1
0	0.256089	SLC4A1AP
0	0.254591	SLC34A1
0	0.295569	CDHR1
0	0.318261	GNG4
0	0.265991	SLA
0	0.255897	GUCA1C
0	0.330209	KSR2
0	0.275808	ZNF541
0	0.318581	NPTXR
0	0.265037	PARD3B
0	0.309056	ZNF239
0	0.290513	CNKSR3
0	0.252874	MATK
0	0.253929	S100A4
0	0.27495	ACTG2
0	0.251634	SLC40A1

## Sheet: Myeloid Cell
padj	LogFC	Names
0	0.517727	CYYR1
0	0.771039	LPCAT2
0	0.489204	FAM135B
0	0.670044	SLC1A3
0	0.48252	NTM
0	0.522358	SEMA3C
0	0.352419	DACH1
0	0.351331	PLCB1
0	0.501371	TMEM144
0	0.554286	NEGR1
0	0.649272	PDGFC
0	0.349165	C4orf51
0	0.66953	PLCB4
0	0.400625	FHAD1
0	0.386463	FNIP2
0	0.602053	MMP2
0	0.510149	MSR1
0	0.285975	TNFRSF11A
0	0.603779	C1orf21
0	0.490572	DOCK5
0	0.485672	A2M
0	0.59053	CMKLR1
0	0.638806	CD36
0	0.338288	B4GALT6
0	0.288509	FTCDNL1
0	0.352115	DOK5
0	0.340561	CTNND2
0	0.523873	PLXDC2
0	0.451742	HGF
0	0.347458	CDH17
0	0.376072	DYNC1I1
0	0.375044	SGMS2
0	0.490404	SOCS6
0	0.505134	ANGPT1
0	0.41396	ITGB5
0	0.54693	EPB41L3
0	0.458959	ST3GAL6
0	0.31868	FAR2
0	0.409408	AQP9
0	0.443754	CSF1R
0	0.423783	SCHIP1
0	0.341621	LRP12
0	0.378733	CALN1
0	0.319658	ENPP2
0	0.331264	KIRREL3
0	0.439793	DSCAM
0	0.335854	KCNK10
0	0.410582	SCUBE2
0	0.473248	GPR39
0	0.811877	DAPK1
0	0.519253	GPR141
0	0.370648	ADORA1
0	0.302057	ABCA13
0	0.28555	CCDC170
0	0.359044	KCNIP1
0	0.352444	RTN1
0	0.295712	BEND6
0	0.369166	CTTNBP2
0	0.397424	ENOX1
0	0.401562	UNC13C
0	0.353795	SH2D4A
0	0.584403	ZFHX3
0	0.418632	TMEM236
0	0.557387	CHRDL1
0	0.280272	WDR49
0	0.500398	MRC1
0	0.407145	GAS2L3
0	0.318515	SLC2A9
0	0.29563	MPPED2
0	0.451237	ELAVL4
0	0.38542	RBFOX1
0	0.550798	SLC8A1
0	0.571868	ST6GAL2
0	0.499763	TMEM51
0	0.3087	DCPS
0	0.666491	ALDH1A1
0	0.530503	PLAC1
0	0.304385	TBC1D8
0	0.702245	PLA2G4A
0	0.421647	ZNF618
0	0.294324	FAM47E-STBD1
0	0.398869	GNAQ
0	0.76319	FPR3
0	0.280619	SIAH3
0	0.591408	LIMCH1
0	0.412751	FABP6
0	0.298832	ALK
0	0.378753	TNFRSF21
0	0.340061	PIEZO2
0	0.571456	DOCK1
0	0.538949	SORCS1
0	0.283081	UNC5D
0	0.541278	FPR1
0	0.666581	SRGAP1
0	0.445435	RNF165
0	0.477681	TNFSF13B
0	0.439168	PLXNA4
0	0.420294	SPIRE1
0	0.556615	DAB2
0	0.386547	PREX2
0	0.492525	CASQ2
0	0.650816	TFPI
0	0.48294	COLEC12
0	0.379305	PHKA1
0	0.315002	NOS1AP
0	0.326889	SMAD9
0	0.297972	COL13A1
0	0.540057	PDE1C
0	0.656861	STARD8
0	0.616321	CLEC1A
0	0.287915	ELF5
0	0.443214	DPYS
0	0.372904	COL23A1
0	0.591303	OPHN1
0	0.386629	ZBED3
0	0.444995	NMNAT3
0	0.280259	MAGI3
0	0.326966	CNTLN
0	0.339606	DCLK3
0	0.338468	CYP19A1
0	0.347673	FAT3
0	0.366405	ALDH1A3
0	0.41526	FMNL2
0	0.250762	PLEKHG4B
0	0.282897	SMOC1
0	0.730505	LPAR1
0	0.268953	PPEF1
0	0.418234	CPQ
0	0.298384	OR9Q1
0	0.308685	MERTK
0	0.325127	HDX
0	0.409583	PPP1R1C
0	0.315207	ZC3H12C
0	0.38464	SYNDIG1
0	0.425593	STAB2
0	0.335146	VCAN
0	0.318066	FRMD4B
0	0.471245	SHC3
0	0.370468	ABCA9
0	0.267028	PLEKHG3
0	0.394769	VASH1
0	0.284963	MMP16
0	0.354706	RAB20
0	0.420978	CD163L1
0	0.412791	NPR3
0	0.342945	CLEC9A
0	0.440129	KALRN
0	0.329093	GLUL
0	0.393037	CPVL
0	0.277946	TMC1
0	0.388364	HMGA2
0	0.301586	CDH10
0	0.371749	SCARA5
0	0.392843	SLC18A1
0	0.325248	OSBPL6
0	0.470369	CDH5
0	0.265913	RYR3
0	0.296703	FRMD3
0	0.540797	PTGER3
0	0.646146	WDFY3
0	0.495099	WWC2
0	0.369383	LATS2
0	0.417664	MSRB3
0	0.326449	MGST2
0	0.343975	ARHGEF28
0	0.516135	AR
0	0.25848	CACNB2
0	0.349773	COL25A1
0	0.335567	CCDC60
0	0.504814	KIF26B
0	0.251093	CDH4
0	0.254041	SCN5A
0	0.440285	JAG1
0	0.286023	COLQ
0	0.571246	BTBD3
0	0.671752	ITGA9
0	0.367748	SPIDR
0	0.462528	CALCRL
0	0.257637	CAPN8
0	0.258393	EGF
0	0.45323	OPCML
0	0.503529	DST
0	0.27826	DZIP1
0	0.344594	TENM2
0	0.393653	NRG1
0	0.253076	CLCN5
0	0.399599	PLEKHA5
0	0.258658	RASGEF1C
0	0.358701	GAS7
0	0.277453	POU2F3
0	0.398628	TENM4
0	0.264186	KCTD12
0	0.275523	IL1RAPL2
0	0.291736	SH3RF2
0	0.449983	CCDC149
0	0.389451	RAB31
0	0.314593	PRDM16
0	0.448477	KLHL13
0	0.255949	IL31RA
0	0.453147	ANO5
0	0.349736	CDH26
0	0.463759	ARHGEF38
0	0.450455	PAPSS2
0	0.26858	TTLL7
0	0.557231	SH3PXD2B
0	0.287361	ATP6V0D2
0	0.28735	RXFP1
0	0.292448	TTC7B
0	0.430151	RASEF
0	0.334137	ME1
0	0.288704	COL21A1
0	0.382887	IGF2BP2
0	0.401708	TSPAN15
0	0.493562	KCNJ16
0	0.344752	CTTNBP2NL
0	0.255977	DISC1
0	0.30628	APBA1
0	0.640113	PLD1
0	0.454678	NRXN3
0	0.69013	ATP8B4
0	0.481495	STON2
0	0.313627	PPARG
0	0.684166	CCNJL
0	0.41155	ADAMTS14
0	0.448516	KCNJ15
0	0.42787	PDZRN3
0	0.310246	GRIA3
0	0.29108	HBE1
0	0.34459	ST3GAL4
0	0.337583	AKAP6
0	0.503099	GRM7
0	0.305663	CD276
0	0.278365	FAM83B
0	0.349942	LNX1
0	0.300735	ZBTB7C
0	0.29732	CHSY3
0	0.264874	FRRS1
0	0.250444	SMOX
0	0.521927	ZNF462
0	0.264118	RNF152
0	0.326795	B3GNT5
0	0.339681	HTR7
0	0.54729	PPM1H
0	0.255708	FEZ2
0	0.364153	FAM13A
0	0.32956	RANBP17
0	0.3196	IQCJ-SCHIP1
0	0.412886	SNAP91
0	0.353492	SPRED1
0	0.2986	SULF2
0	0.304512	SLC22A23
0	0.384961	TRIQK
0	0.281757	POU6F2
0	0.254566	TRPC5
0	0.328118	ELOVL7
0	0.527641	NCKAP5
0	0.377898	DOCK4
0	0.537385	SLC17A8
0	0.268456	STRA8
0	0.280748	DMXL2
0	0.355265	ETV3L
0	0.330906	IL15
0	0.26849	WASF3
0	0.452986	PIWIL4
0	0.278173	SCML2
0	0.274536	SPTLC3
0	0.295382	PLXNA2
0	0.50648	CACNA2D1
0	0.264614	DUSP3
0	0.487909	GALNT18
0	0.312777	GRM1
0	0.364027	RPS6KA6
0	0.414961	ACOT11
0	0.534699	RNF217
0	0.277851	HBG2
0	0.597255	PMP22
0	0.357952	IL1RL2
0	0.382756	OLFML2B
0	0.344866	ANO2
0	0.317802	C12orf56
0	0.496246	ASAP2
0	0.434072	UNC5C
0	0.84867	HNMT
0	0.466669	SLIT2
0	0.404011	TMEM108
0	0.350439	GABRB3
0	0.302498	AK4
0	0.29266	RSPO2
0	0.372226	CPNE8
0	0.353251	FAM174B
0	0.474302	STXBP6
0	0.633466	SLCO2B1
0	0.347067	COL22A1
0	0.486391	PALLD
0	0.303955	KAZN
0	0.367928	TGFBI
0	0.296025	GLDN
0	0.519866	RNF150
0	0.259385	SLC22A4
0	0.27779	ARPP21
0	0.550691	SLCO2A1
0	0.261238	ANKFN1
0	0.465935	MITF
0	0.628491	ERG
0	0.474162	SLC25A48
0	0.305479	PLAUR
0	0.395841	KCNU1
0	0.350086	RASAL2
0	0.401647	KREMEN1
0	0.284958	PGR
0	0.653993	PKP2
0	0.526284	TCF7L2
0	0.399103	SORCS2
0	0.5868	PTPRT
0	0.262164	TMEM45A
0	0.580408	EFEMP1
0	0.333726	MB21D2
0	0.297478	DEPTOR
0	0.610291	SDC2
0	0.379574	NHS
0	0.290566	CCDC80
0	0.256477	FMN1
0	0.484451	STARD13
0	0.323005	KHDRBS3
0	0.476717	SASH1
0	0.408322	SH3TC2
0	0.353474	INTU
0	0.593101	SEMA6D
0	0.336802	GRIA1
0	0.481684	SHB
0	0.324793	ITGB6
0	0.251682	PRUNE2
0	0.414943	STK32B
0	0.271961	HCK
0	0.608801	LDLRAD3
0	0.586703	SH3D19
0	0.413018	STK32A
0	0.278199	MYO10
0	0.258523	C1orf127
0	0.350604	KIF13A
0	0.394035	FAM110B
0	0.332219	CNKSR3
0	0.371558	NEURL1B
0	0.279231	TCERG1L
0	0.298867	KCNJ12
0	0.429595	CRIM1
0	0.327871	GABRA3
0	0.384197	CEMIP
0	0.491315	SHROOM4
0	0.422955	TTC28
0	0.261821	SPATA22
0	0.281409	ST6GALNAC5
0	0.288251	TVP23C-CDRT4
0	0.373664	IGSF21
0	0.330788	LRRC74A
0	0.465208	TPD52L1
0	0.417235	NCAM1
0	0.398758	MRAS
0	0.296423	PADI1
0	0.509685	IL1R1
0	0.366641	CADPS2
0	0.339551	SLC6A11
0	0.602882	P3H2
0	0.265067	SIPA1L2
0	0.341997	TLN2
0	0.46093	NPAS3
0	0.255702	TMTC2
0	0.359443	ZMAT4
0	0.478218	SPSB4
0	0.311354	FGGY
0	0.371033	NEDD4
0	0.375616	ABCA8
0	0.317362	ADAM9
0	0.279052	PPM1F
0	0.612244	LAMA1
0	0.255744	SLCO1A2
0	0.389757	HSPA4L
0	0.606432	ZNF521
0	0.3817	ANKRD29
0	0.29715	ATRNL1
0	0.263537	ADAMTS18
0	0.398521	CYP7B1
0	0.27637	TPRXL
0	0.294298	CDC42BPA
0	0.407511	NR1H4
0	0.280799	SHISA9
0	0.288406	CD302
0	0.362236	SV2B
0	0.258778	RGS17
0	0.289386	MYO3B
0	0.375879	RAB38
0	0.58469	TSHZ3
0	0.385237	GFRA2
0	0.281398	CNGB1
0	0.339625	IL1R2
0	0.332895	CCDC3
0	0.463228	SLC40A1
0	0.304557	FAM47E
0	0.63059	ARHGEF10L
0	0.325507	DGKI
0	0.268947	AJAP1
0	0.373571	CTBP2
0	0.33419	SRPX
0	0.314339	RIT2
0	0.278133	SIRPB2
0	0.392664	RAPGEF4
0	0.384406	C10orf90
0	0.282108	NBEA
0	0.315892	SLC38A4
0	0.281375	PSD3
0	0.427022	SLC13A3
0	0.325612	CDH6
0	0.258938	ROBO3
0	0.398134	SLCO3A1
0	0.282974	VAX2
0	0.254365	LONRF3
0	0.296127	KCNH1
0	0.348423	STOX2
0	0.255515	EYA1
0	0.258734	DMD
0	0.335872	SLC9A4
0	0.491028	LRRC49
0	0.340761	ERC2
0	0.294736	DAB1
0	0.283308	FNDC3B
0	0.299792	NLGN1
0	0.556686	PTPRM
0	0.694377	RBMS3
0	0.32629	LTBP2
0	0.271306	DZIP1L
0	0.278811	ADAM7
0	0.497405	FGF13
0	0.290292	DSCR4
0	0.323321	HSPG2
0	0.446796	DTNA
0	0.273269	TTC23L
0	0.497731	ZFHX4
0	0.303783	LRRTM3
0	0.324602	EMP1
0	0.327082	ZNF536
0	0.337661	MYO16
0	0.421374	DYSF
0	0.272404	HYDIN
0	0.259061	PLEKHG6
0	0.441422	CCDC169-SOHLH2
0	0.261109	FOSL2
0	0.448887	MS4A4E
0	0.283348	EXOC6B
0	0.278011	ADGB
0	0.666347	MEIS1
0	0.339356	KIFC3
0	0.324479	C10orf71
0	0.254547	TNS3
0	0.306691	PLA2R1
0	0.274489	UGGT2
0	0.376984	KCNIP3
0	0.367172	ETS2
0	0.429883	KCNK13
0	0.427499	LAMB1
0	0.295158	MAP3K13
0	0.461782	PHACTR3
0	0.58297	MAGI1
0	0.520082	RHOJ
0	0.277145	VNN1
0	0.320738	SYNPR
0	0.356232	CAP2
0	0.296105	LANCL3
0	0.349009	FHL1
0	0.362328	KIF6
0	0.611701	LDB2
0	0.278317	RCN1
0	0.258478	PIK3C2G
0	0.329391	DAB2IP
0	0.522907	ARNT2
0	0.592667	ANTXR1
0	0.305908	NCEH1
0	0.456661	SVEP1
0	0.289222	PRTG
0	0.587578	PDGFRB
0	0.337872	PTPN21
0	0.427217	CDH2
0	0.830891	MUSK
0	0.401926	COL14A1
0	0.389271	SPATA6
0	0.508285	UNC5B
0	0.43692	OSMR
0	0.251703	COL8A1
0	0.344032	LAMB3
0	0.468572	DIRC3
0	0.290938	C9
0	0.254235	VIPR2
0	0.311426	ENTPD7
0	0.402273	SEL1L2
0	0.385725	BAHCC1
0	0.635014	FGF7
0	0.432884	ABHD17C
0	0.32704	LRP6
0	0.314688	HS3ST5
0	0.354973	PCDH17
0	0.459464	SLIT3
0	0.410655	ZNF366
0	0.383048	KIAA2012
0	0.285255	DSP
0	0.385116	DNAH9
0	0.393437	PAK3
0	0.435801	OAF
0	0.375809	THRB
0	0.410682	TUSC3
0	0.286206	SOX6
0	0.380286	OSBPL5
0	0.40523	OTOGL
0	0.635344	TMTC1
0	0.291476	PDE1A
0	0.499695	NMNAT2
0	0.353895	KL
0	0.402973	COL4A6
0	0.398884	CELF4
0	0.267446	NAV3
0	0.384161	DAAM2
0	0.286378	LMX1A
0	0.27328	TECTA
0	0.27852	TCEA3
0	0.384154	CDC42EP4
0	0.368678	CYBRD1
0	0.318496	GREB1L
0	0.535389	PALMD
0	0.397104	PTPRG
0	0.299993	C8orf34
0	0.428772	GABRG3
0	0.456612	GLIS3
0	0.3815	TENM3
0	0.436756	SCD5
0	0.256601	ARHGAP10
0	0.318728	BOC
0	0.392092	TNFAIP8L3
0	0.523796	ZIM2
0	0.633876	PBX1
0	0.773689	IGFBP7
0	0.303848	SORBS2
0	0.267433	TNKS1BP1
0	0.2783	THSD7A
0	0.277702	SLC16A2
0	0.314642	SPATA7
0	0.338359	THSD4
0	0.33242	CAPN13
0	0.456651	PPARGC1A
0	0.42168	SH3GL3
0	0.284673	SUCNR1
0	0.394041	MASP1
0	0.261152	TGM2
0	0.626977	PDE3A
0	0.782291	PLS3
0	0.40811	TSPAN7
0	0.669102	PLSCR4
0	0.312454	CCBE1
0	0.353923	ASTN1
0	0.299287	EXT1
0	0.263422	CA10
0	0.263315	TSPAN12
0	0.500228	SPARC
0	0.552761	VSTM4
0	0.400391	RUSC2
0	0.262181	SMAD1
0	0.39869	PDGFRA
0	0.277571	COL4A5
0	0.311672	COL5A1
0	0.257573	PCDH19
0	0.515646	TMEM178B
0	0.485822	LIFR
0	0.458329	FGFR2
0	0.437313	NAV1
0	0.308734	GRHL2
0	0.251288	PTPN13
0	0.401124	EPHB2
0	0.697746	HS3ST3A1
0	0.378241	B3GALT5
0	0.310682	ANXA13
0	0.511494	TNS1
0	0.533004	GPC4
0	0.733099	DPYSL3
0	0.645821	ADRA1A
0	0.375128	MKX
0	0.498549	CHST3
0	0.391632	C3orf70
0	0.3462	KIAA1217
0	0.421476	LMCD1
0	0.367923	ACVRL1
0	0.500502	TACC2
0	0.616845	ABCA4
0	0.557368	RARB
0	0.49852	RBPMS
0	0.468136	HTRA1
0	0.362454	SYNPO2
0	0.508258	SYTL5
0	0.254785	MUC12
0	0.283053	BTG4
0	0.436836	SMOC2
0	0.489846	PROX1
0	0.340879	VAC14
0	0.485671	CLSTN2
0	0.304475	EVA1C
0	0.253476	ZNF385B
0	0.471274	LAMC2
0	0.350154	PARD6G
0	0.258241	NME8
0	0.726301	FLRT2
0	0.250242	ATG7
0	0.43184	PRSS23
0	0.289158	RUFY4
0	0.304672	GPR161
0	0.515289	MYLK
0	0.366261	EGFLAM
0	0.471659	AGAP1
0	0.479868	COL4A2
0	0.301409	SMCO2
0	0.322361	TEAD4
0	0.34927	PARD3
0	0.362452	VWA2
0	0.416256	WWTR1
0	0.376712	CYSLTR2
0	0.280115	MLIP
0	0.31251	HRH2
0	0.468134	PDE10A
0	0.417248	CCDC102B
0	0.389529	GNA14
0	0.282056	ATP1B1
0	0.296231	NAALADL2
0	0.337353	BARX2
0	0.3415	GABRR1
0	0.372896	SOX13
0	0.618103	DLC1
0	0.343418	IQCK
0	0.312138	NTRK3
0	0.262235	HSD17B3
0	0.331879	PDLIM5
0	0.635593	ZNF474
0	0.263514	SLC25A21
0	0.312556	LTBR
0	0.382154	NTRK2
0	0.338287	GUCY1A2
0	0.371224	CRMP1
0	0.27924	MYH13
0	0.568137	CYP1B1
0	0.343137	RAMP3
0	0.396773	ATOH8
0	0.272136	HUNK
0	0.502045	SPARCL1
0	0.511333	XKR4
0	0.397547	NXN
0	0.324545	SEMA6A
0	0.35401	SVIL
0	0.393459	CUBN
0	0.399844	MID1
0	0.686401	GFRA1
0	0.420978	FAM13C
0	0.586673	EDNRB
0	0.250574	SLC28A1
0	0.397283	PLCXD3
0	0.364071	CPXM2
0	0.592517	ZFPM2
0	0.782735	COL4A1
0	0.309015	MYRFL
0	0.320481	NID2
0	0.37631	FHOD3
0	0.547225	ADRA1B
0	0.585658	GLI2
0	0.501844	BMPER
0	0.31364	TACR1
0	0.407874	CCDC169
0	0.314093	PCSK5
0	0.473012	ME3
0	0.347205	CFH
0	0.439683	FSTL1
0	0.303104	PHLDB2
0	0.316389	PPP1R9A
0	0.550695	FAM20A
0	0.309858	NIPAL2
0	0.533802	CRISPLD2
0	0.433338	PCDH7
0	0.545497	ROBO1
0	0.406657	POPDC2
0	0.397839	TRABD2B
0	0.334018	PCDH11X
0	0.441952	SYN3
0	0.437282	ARHGAP29
0	0.656478	GLP2R
0	0.286542	ANXA10
0	0.581526	PAPPA
0	0.250078	PRELID2
0	0.336921	SYT6
0	0.652766	FBN1
0	0.46546	EMID1
0	0.394993	MLF1
0	0.282795	DKK3
0	0.341343	PGM5
0	0.272691	FAM124A
0	0.488908	MPDZ
0	0.493223	FILIP1
0	0.550487	C6
0	0.299587	MS4A4A
0	0.294669	EPHB3
0	0.250215	ABLIM3
0	0.342452	MTUS1
0	0.319885	GNAI1
0	0.2686	TXNDC8
0	0.67602	SEMA5A
0	0.369133	PLCE1
0	0.34328	TSPAN11
0	0.594032	CACNA2D3
0	0.257094	STAC
0	0.362061	FAM189A2
0	0.797935	ADAMTS9
0	0.276866	TANC1
0	0.393312	LONRF2
0	0.619745	BICC1
0	0.260517	FHL2
0	0.258245	SNX7
0	0.36758	TLL1
0	0.341691	KCNT2
0	0.628841	TNC
0	0.577227	SCARA3
0	0.519235	ZNF385D
0	0.552663	SLC22A3
0	0.251248	CXADR
0	0.450969	ADAMTS2
0	0.407081	COL6A6
0	0.544014	LIN7A
0	0.61166	BNC2
0	0.619731	PLOD2
0	0.28576	TMPRSS11D
0	0.388751	LOXL2
0	0.354347	SLC26A7
0	0.27686	FAM227B
0	0.277324	CACNA1C
0	0.331457	SRRM4
0	0.493047	YAP1
0	0.380216	PXDN
0	0.631598	TIMP3
0	0.627988	ARHGAP28
0	0.379095	DENND2A
0	0.56868	NFIA
0	0.292052	FADS2
0	0.269964	FAM171A1
0	0.476052	COL6A5
0	0.271256	CNTN1
0	0.286451	SLC30A8
0	0.620473	TEAD1
0	0.48104	FAT4
0	0.255096	PRKD1
0	0.342031	NPAS2
0	0.284104	PCDH11Y
0	0.315416	ROBO2
0	0.418507	SULF1
0	0.520004	GPRC5B
0	0.308019	PID1
0	0.253256	HTRA3
0	0.563388	EGFR
0	0.279581	GALNT16
0	0.353305	ZNF423
0	0.61881	ADAMTSL1
0	0.281862	RFTN2
0	0.378111	USP31
0	0.49734	SNX33
0	0.507402	TMEM132C
0	0.27394	NOL4
0	0.296704	LOXL1
0	0.395439	AMOTL1
0	0.572622	ITGA8
0	0.394446	IL34
0	0.377838	ABCC9
0	0.360284	PTPRB
0	0.251458	ZCWPW2
0	0.276478	PIWIL3
0	0.440557	KITLG
0	0.668838	C9orf92
0	0.390749	PLD5
0	0.396708	HMGCLL1
0	0.517034	WLS
0	0.605437	NUAK1
0	0.365331	LAMA4
0	0.539522	SNCAIP
0	0.463137	ABCC3
0	0.265684	ANK2
0	0.388971	TBX15
0	0.443993	DDR2
0	0.385305	COL27A1
0	0.618593	EBF3
0	0.28367	NLGN4X
0	0.29249	ZNF22
0	0.310478	ADAMTS12
0	0.338187	ANO1
0	0.751647	CDH11
0	0.623803	NFIB
0	0.336374	CNTN4
0	0.311674	ACSS3
0	0.432473	NAV2
0	0.26083	KIAA1755
0	0.504626	NOVA1
0	0.335264	EVC2
0	0.292187	NID1
0	0.383412	SEMA3A
0	0.451287	ABI3BP
0	0.26541	LZTS1
0	0.270389	APBB2
0	0.409381	LSAMP
0	0.335251	TCF7L1
0	0.255999	DPY19L2
0	0.448261	FAT1
0	0.29032	CCND1
0	0.279114	WWC1
0	0.284195	PEAR1
0	0.385668	ADCY5
0	0.687323	DCLK1
0	0.27386	HOXA3
0	0.587711	MEIS2
0	0.529578	BBOX1
0	0.50351	PKNOX2
0	0.435677	EPHA3
0	0.487293	MATN2
0	0.278418	ELOVL2
0	0.371343	FAM107A
0	0.426408	BRINP2
0	0.250488	FARP1
0	0.251296	CELSR2
0	0.268365	FRMD6
0	0.466792	VEGFC
0	0.306069	NRAP
0	0.314462	MAOB
0	0.400303	C1QTNF1
0	0.259089	NRP1
0	0.257478	AGBL1
0	0.373113	AGMO
0	0.589893	RAI14
0	0.345199	C7
0	0.298908	CERS3
0	0.343792	TNNI3K
0	0.623486	FBXL7
0	0.473513	ADAM12
0	0.370158	MUC3A
0	0.313858	GNG12
0	0.460782	FIGN
0	0.644221	IGFBP5
0	0.262422	AKNAD1
6.36918e-304	0.431192	BMP5
6.06522e-305	0.418112	FGF10
2.86976e-302	0.743712	RUNX1T1
0	0.317453	GLI3
1.35841e-300	0.608421	PARVA
3.89446e-306	0.405673	HHIPL1
2.42159e-299	0.655379	PRRX1
0	0.27862	CSMD2
8.08567e-301	0.519215	COL6A3
1.02223e-297	0.385498	DDAH1
1.57534e-295	0.568635	COL12A1
1.46501e-295	0.594529	MEOX2
0	0.316682	ITGA2
0	0.314146	ST8SIA1
4.50637e-299	0.359244	SLC22A25
3.44948e-289	0.355932	TSPAN8
1.87049e-289	0.368814	SEMA3D
1.61244e-291	0.269737	MYO6
7.29823e-285	0.572118	NPNT
3.02023e-287	0.257674	GPC6
8.92739e-291	0.255077	GXYLT2
4.38504e-289	0.291874	ARHGAP42
1.50738e-281	0.27914	PLEKHH2
8.36386e-280	0.409752	RSPO3
9.05117e-291	0.263011	PARD3B
2.38884e-276	0.42648	PRICKLE2
4.54791e-279	0.333302	OCA2
6.49918e-289	0.253926	TGFBR3
4.06353e-270	0.301099	EPHX1
1.39656e-268	0.410689	PTGFR
3.73297e-271	0.415359	RAI2
6.45856e-270	0.281469	LCA5
3.38995e-268	0.410474	MID2
3.8219e-270	0.254425	EXOC3L4
9.56915e-264	0.268016	BCAR1
5.1783e-271	0.250292	PVR
2.59956e-259	0.279336	ITIH5
6.47578e-259	0.282258	AFAP1L2
1.01285e-257	0.300998	HIF3A
5.29758e-257	0.273079	LMOD1
6.56525e-255	0.284847	FAM163B
2.09137e-249	0.307072	RERG
7.71664e-248	0.284295	FKBP9
9.73763e-244	0.27342	CHRDL2
5.84311e-245	0.356859	CHN1
5.04501e-244	0.286734	ITGA1
3.4967e-254	0.266836	AFAP1
5.78332e-242	0.325621	COL1A2
1.18291e-240	0.419212	SH3BGRL2
6.62348e-239	0.328057	NNMT
2.57284e-241	0.362175	C8orf86
1.61134e-234	0.332426	CNN3
9.06349e-230	0.294235	ANGPTL2
1.5643e-236	0.293113	OPN5
6.5872e-209	0.27348	GRIN2B
7.73658e-196	0.292295	NYNRIN
6.8845e-192	0.498326	PCDHA1
1.18523e-188	0.502633	PCDHA2
4.46044e-188	0.502544	PCDHA3
5.58522e-184	0.501862	PCDHA4
2.59906e-178	0.568679	PCDHA11
3.57916e-178	0.526733	PCDHA5
2.31405e-180	0.25131	PAMR1
1.10092e-175	0.560765	PCDHA12
2.7772e-174	0.571252	PCDHA13
4.81581e-171	0.506246	PCDHA6
9.0752e-168	0.523121	PCDHA10
1.00674e-167	0.506359	PCDHA8
4.70956e-166	0.505465	PCDHA9
4.37094e-162	0.492687	PCDHA7
2.15068e-05	0.334727	PCDHGC3
3.03921e-05	0.318214	PCDHGA11
4.14898e-05	0.315596	PCDHGA12
0.000144255	0.290877	PCDHGB7
0.000209105	0.282467	PCDHGA10
0.00021133	0.280306	PCDHGB6
0.00025037	0.274205	PCDHGB5
0.000273222	0.274054	PCDHGA9
0.000317113	0.266254	PCDHGA8
0.000327839	0.263893	PCDHGA7
0.000359382	0.263049	PCDHGB4
0.000414001	0.254043	PCDHGB3
0.00043837	0.254463	PCDHGA6
0.000555047	0.276505	PCDHGC4
0.00108664	0.263619	PCDHGC5
