# Supplementary material for: scFFPE-ATAC enables high-throughput single cell chromatin accessibility profiling in formalin-fixed paraffin-embedded samples
Source: Nat Commun. 2025 Nov 14;16:10022. doi: 10.1038/s41467-025-66170-4 (PMC12618699; doi:10.1038/s41467-025-66170-4)
Supplement: Supplementary file 11 — Supplementary Table 10 [file 41467_2025_66170_MOESM11_ESM.xlsx]

## Sheet: T cell
	peaks	Pvl_Tcell	FC_Tcell	FDR_Tcell	SYMBOL	distanceToTSS	annotation
1	chr1:1123507-1124008	0.002073	1.54732	0.0337166	C1orf159	-7146	Distal Intergenic
2	chr1:1250862-1251363	0.000660824	3.39707	0.0192932	C1QTNF12	-4140	Exon (ENST00000565563.1/ENST00000565563.1, exon 1 of 1)
3	chr1:1291813-1292314	0.00425468	2.11333	0.0477492	ACAP3	2694	Promoter (2-3kb)
4	chr1:2152866-2153367	0.00169751	2.34225	0.0306523	PRKCZ	7479	Intron (ENST00000378567.8/5590, intron 9 of 17)
5	chr1:6460355-6460856	0.000460782	1.73227	0.0161496	ESPN	0	Promoter (<=1kb)
6	chr1:6963448-6963949	9.53986e-05	4.64549	0.0077705	CAMTA1	89392	Intron (ENST00000303635.12/23261, intron 3 of 22)
7	chr1:7949002-7949503	0.00219613	4.31403	0.0347288	PARK7	-4788	Distal Intergenic
8	chr1:8026693-8027194	0.00163118	1.22747	0.0300193	ERRFI1	-384	Promoter (<=1kb)
9	chr1:8152527-8153028	0.00310923	2.13849	0.0410573	LINC01714	-48490	Distal Intergenic
10	chr1:8153103-8153604	0.000129461	2.61639	0.00902075	LINC01714	-47914	Distal Intergenic
11	chr1:8623627-8624128	0.0015636	1.5404	0.0293221	RERE	252	Promoter (<=1kb)
12	chr1:8701260-8701761	0.000247295	1.11034	0.0123337	RERE	1458	Promoter (1-2kb)
13	chr1:8712109-8712610	0.00259388	1.74999	0.0374964	RERE	-8890	Intron (ENST00000337907.7/473, intron 2 of 23)
14	chr1:8879224-8879725	0.00184299	1.25838	0.0318323	ENO1	-34	Promoter (<=1kb)
15	chr1:8970847-8971348	0.0017161	1.41238	0.0308216	CA6	24960	Exon (ENST00000476083.1/765, exon 5 of 6)
16	chr1:9122018-9122519	0.00415846	2.10038	0.0472312	GPR157	6262	Intron (ENST00000377411.5/80045, intron 1 of 3)
17	chr1:9951018-9951519	0.00444151	1.57034	0.0486578	NMNAT1	7530	Exon (ENST00000636827.2/113391335, exon 4 of 5)
18	chr1:10917692-10918193	0.000284251	3.52321	0.0131061	C1orf127	29677	Distal Intergenic
19	chr1:11031585-11032086	0.00263762	3.86311	0.0378084	TARDBP	6792	Intron (ENST00000700088.1/10747, intron 8 of 11)
20	chr1:12178973-12179474	0.000123811	2.17706	0.00881719	TNFRSF1B	11970	Intron (ENST00000376259.7/7133, intron 1 of 9)
21	chr1:12604279-12604780	0.000993555	2.40156	0.0235777	DHRS3	-7971	Intron (ENST00000616661.5/9249, intron 1 of 5)
22	chr1:16440334-16440835	0.00347741	1.5603	0.0433512	NECAP2	0	Promoter (<=1kb)
23	chr1:17053929-17054430	0.000715901	1.38769	0.0200324	SDHB	0	Promoter (<=1kb)
24	chr1:19094924-19095425	0.000955187	3.45033	0.0231515	UBR4	497	Promoter (<=1kb)
25	chr1:19311911-19312412	0.00129991	1.27164	0.0265411	SLC66A1	0	Promoter (<=1kb)
26	chr1:19390692-19391193	0.00304724	1.25025	0.0406106	CAPZB	-4895	Intron (ENST00000264202.8/832, intron 2 of 8)
27	chr1:19468328-19468829	0.000116164	1.33999	0.00856631	MICOS10	-15574	Intron (ENST00000264202.8/832, intron 1 of 8)
28	chr1:19799160-19799661	0.000365794	1.61543	0.0145457	TMCO4	0	Promoter (<=1kb)
29	chr1:21244941-21245442	5.92885e-05	2.99933	0.00629373	ECE1	-6591	Exon (ENST00000415912.6/1889, exon 10 of 19)
30	chr1:21334074-21334575	0.00112205	1.15403	0.0249646	ECE1	10562	Intron (ENST00000415912.6/1889, intron 1 of 18)
31	chr1:21956543-21957044	0.00207568	3.81255	0.0337371	HSPG2	-19233	Exon (ENST00000637118.1/ENST00000637118.1, exon 1 of 2)
32	chr1:22018961-22019462	0.000154952	1.96813	0.00986928	LINC00339	-5096	Intron (ENST00000650360.1/10136, intron 7 of 8)
33	chr1:23098720-23099221	0.00016162	3.25325	0.0100759	KDM1A	19357	Intron (ENST00000302291.8/7798, intron 3 of 4)
34	chr1:23592105-23592606	0.00439886	1.76604	0.0484576	LOC107984928	1015	Promoter (1-2kb)
35	chr1:23601781-23602282	0.00114523	2.25873	0.0251293	LOC107984928	-8160	Intron (ENST00000477916.5/259283, intron 2 of 6)
36	chr1:24211874-24212375	0.00265151	3.72563	0.0378805	LINC02800	11634	Intron (ENST00000690803.1/57822, intron 1 of 15)
37	chr1:24910954-24911455	0.000418369	1.89576	0.0156855	MIR6731	7961	Intron (ENST00000308873.11/864, intron 3 of 4)
38	chr1:24964857-24965358	0.00086229	1.24597	0.0218966	RUNX3	0	Promoter (<=1kb)
39	chr1:24981423-24981924	0.000724707	2.21943	0.0201333	RUNX3	-16302	Distal Intergenic
40	chr1:25012220-25012721	0.00459059	3.2159	0.0494013	MIR4425	-10782	Distal Intergenic
41	chr1:25099490-25099991	0.000120433	5.21781	0.00868108	LINC02793	58354	Intron (ENST00000424084.1/ENST00000424084.1, intron 2 of 2)
42	chr1:25339118-25339619	0.00384185	1.55321	0.0454602	TMEM50A	658	Promoter (<=1kb)
43	chr1:25473533-25474034	0.000239192	4.66845	0.0121362	MACO1	24640	Intron (ENST00000399766.7/55219, intron 4 of 8)
44	chr1:25774801-25775302	0.00210968	1.24673	0.034005	MAN1C1	-2287	Promoter (2-3kb)
45	chr1:26126337-26126838	5.79092e-05	2.48478	0.00627424	PDIK1L	14500	Distal Intergenic
46	chr1:26317630-26318131	0.00162821	1.48383	0.0299973	CD52	0	Promoter (<=1kb)
47	chr1:26800164-26800665	0.00355033	3.77731	0.0438165	PIGV	10855	3' UTR
48	chr1:27662598-27663099	0.000783045	1.43813	0.0207877	LINC02574	0	Promoter (<=1kb)
49	chr1:28169305-28169806	0.00137731	1.6153	0.0274437	PTAFR	6884	Intron (ENST00000373857.8/5724, intron 1 of 1)
50	chr1:31394621-31395122	0.0017402	2.16845	0.0310949	SERINC2	-14443	Distal Intergenic
51	chr1:31769338-31769839	3.99128e-05	2.76569	0.0053498	ADGRB2	-4445	Distal Intergenic
52	chr1:31945375-31945876	0.00288826	1.761	0.0396312	PTP4A2	-519	Promoter (<=1kb)
53	chr1:32255317-32255818	0.000440935	1.81672	0.0158618	LCK	3999	Intron (ENST00000696990.1/3932, intron 1 of 5)
54	chr1:32673955-32674456	0.0037566	2.44722	0.0449649	RBBP4	4699	Intron (ENST00000414241.7/5928, intron 11 of 11)
55	chr1:35506015-35506516	0.000204173	2.39601	0.0112678	KIAA0319L	351	Promoter (<=1kb)
56	chr1:35539585-35540086	5.69951e-05	4.14972	0.00625453	KIAA0319L	14393	Intron (ENST00000697000.1/79932, intron 2 of 21)
57	chr1:36299723-36300224	3.48397e-06	2.72717	0.00179229	SH3D21	-6144	Intron (ENST00000469141.6/9967, intron 10 of 12)
58	chr1:36367066-36367567	7.32068e-05	1.82068	0.00697598	STK40	-994	Promoter (<=1kb)
59	chr1:36411834-36412335	0.00328259	1.46734	0.0422091	SNORA63C	6243	Distal Intergenic
60	chr1:37479510-37480011	0.00133233	1.19085	0.026934	ZC3H12A	0	Promoter (<=1kb)
61	chr1:37995386-37995887	0.00136688	2.13736	0.027311	FHL3	3545	Distal Intergenic
62	chr1:38997015-38997516	0.00100287	2.85848	0.0236461	AKIRIN1	5519	Intron (ENST00000432648.8/79647, intron 1 of 4)
63	chr1:40060415-40060916	0.00185537	1.25564	0.0318828	CAP1	-6354	Intron (ENST00000372797.7/10487, intron 3 of 12)
64	chr1:40316498-40316999	0.0019275	1.59224	0.0324033	COL9A2	0	Promoter (<=1kb)
65	chr1:40413919-40414420	0.00119815	2.14332	0.0256973	SMAP2	0	Promoter (<=1kb)
66	chr1:40849983-40850484	0.000752106	2.30582	0.0205027	CITED4	11879	Distal Intergenic
67	chr1:40862194-40862695	0.00126271	1.10879	0.0262445	CITED4	0	Promoter (<=1kb)
68	chr1:41919906-41920407	0.000121663	1.48964	0.00871485	HIVEP3	-984	Promoter (<=1kb)
69	chr1:45116294-45116795	5.8189e-05	3.8371	0.00627424	ZSWIM5	89810	Intron (ENST00000359600.6/57643, intron 1 of 13)
70	chr1:45246724-45247225	0.0012238	3.32872	0.0259016	ZSWIM5	-40119	Intron (ENST00000464588.1/57643, intron 2 of 2)
71	chr1:45339892-45340393	0.00308494	1.04013	0.0408613	TOE1	0	Promoter (<=1kb)
72	chr1:46184871-46185372	0.000734477	3.09146	0.0202442	TSPAN1	4	Promoter (<=1kb)
73	chr1:46659576-46660077	0.00197471	3.33071	0.0329067	ATPAF1	-849	Promoter (<=1kb)
74	chr1:50611565-50612066	0.00182264	2.26985	0.0317383	FAF1	-4621	Intron (ENST00000396153.7/11124, intron 8 of 18)
75	chr1:50774711-50775212	0.0044822	1.81929	0.0488187	FAF1	-68660	Intron (ENST00000396153.7/11124, intron 4 of 18)
76	chr1:50795993-50796494	0.0025302	2.5325	0.0370786	FAF1	-89942	Intron (ENST00000396153.7/11124, intron 3 of 18)
77	chr1:52637385-52637886	0.00147362	1.51521	0.0285357	SHISAL2A	3792	Intron (ENST00000517870.2/348378, intron 1 of 2)
78	chr1:53238876-53239377	0.00125453	1.82334	0.0261815	MAGOH-DT	260	Promoter (<=1kb)
79	chr1:53413775-53414276	0.00331695	1.98558	0.0424448	SLC25A3P1	25293	Intron (ENST00000563752.5/163742, intron 2 of 2)
80	chr1:54460340-54460841	0.00234663	2.52136	0.0357708	SSBP3	-46861	Distal Intergenic
81	chr1:54476037-54476538	0.000186301	2.53996	0.0106999	LOC105378735	-37879	Distal Intergenic
82	chr1:58995298-58995799	0.000778388	2.74746	0.0207678	LINC01358	-24567	Intron (ENST00000634502.1/101926925, intron 3 of 13)
83	chr1:63651319-63651820	0.000833158	2.75158	0.0214778	PGM1	0	Promoter (<=1kb)
84	chr1:64550505-64551006	7.72639e-05	3.03415	0.00711053	CACHD1	-12671	5' UTR
85	chr1:64877069-64877570	2.75179e-06	2.20149	0.00160663	JAK1	-7661	Intron (ENST00000342505.5/3716, intron 4 of 24)
86	chr1:64965784-64966285	0.00419775	1.36223	0.0474069	JAK1	0	Promoter (<=1kb)
87	chr1:66357430-66357931	0.000214481	2.02189	0.0114604	PDE4B	2305	Promoter (2-3kb)
88	chr1:67142915-67143416	0.003986	2.23059	0.0462581	IL23R	3928	Intron (ENST00000637002.1/149233, intron 1 of 10)
89	chr1:67264888-67265389	0.0012989	3.89512	0.026528	C1orf141	-33035	Distal Intergenic
90	chr1:67332935-67333436	0.00119957	2.00873	0.0257053	IL12RB2	6166	Intron (ENST00000262345.5/3595, intron 7 of 15)
91	chr1:67674635-67675136	0.0045789	1.94587	0.0493376	GADD45A	-10065	Distal Intergenic
92	chr1:67735978-67736479	0.00139402	1.98383	0.0276567	GADD45A	50302	Intron (ENST00000370982.4/55970, intron 2 of 3)
93	chr1:76154271-76154772	3.34165e-06	2.79504	0.00178136	ST6GALNAC3	79525	Intron (ENST00000328299.4/256435, intron 1 of 4)
94	chr1:76294325-76294826	0.00157239	2.665	0.0294094	ST6GALNAC3	-18974	Intron (ENST00000328299.4/256435, intron 1 of 4)
95	chr1:76971106-76971607	0.00110416	1.65176	0.0247779	ST6GALNAC5	-23850	Intron (ENST00000318803.6/81849, intron 2 of 4)
96	chr1:78004608-78005109	7.80944e-05	1.01906	0.00711965	DNAJB4	0	Promoter (<=1kb)
97	chr1:84480073-84480574	0.000286522	2.19839	0.0131482	RPF1	807	Promoter (<=1kb)
98	chr1:85298182-85298683	0.000494798	2.18661	0.0167323	BCL10-AS1	21467	Intron (ENST00000654182.1/646626, intron 2 of 2)
99	chr1:86396824-86397325	0.000829563	1.20016	0.0214374	ODF2L	-482	Promoter (<=1kb)
100	chr1:86429880-86430381	0.000729762	4.08587	0.0201807	CLCA2	5709	Intron (ENST00000370565.5/9635, intron 3 of 13)
101	chr1:86740389-86740890	0.000155425	3.86933	0.00988233	SH3GLB1	6145	Intron (ENST00000535010.5/51100, intron 6 of 7)
102	chr1:86868465-86868966	0.00267871	1.58442	0.0380497	LOC105378831	-34296	Intron (ENST00000331835.10/9403, intron 3 of 4)
103	chr1:89273210-89273711	0.00053953	1.63693	0.0174311	GBP5	-350	Promoter (<=1kb)
104	chr1:89608210-89608711	0.00041533	1.69282	0.0156125	LRRC8C	-21014	Intron (ENST00000443562.2/400761, intron 1 of 4)
105	chr1:89657884-89658385	6.25062e-05	2.34232	0.00646732	LRRC8C	24703	Intron (ENST00000429074.1/84230, intron 2 of 3)
106	chr1:89698684-89699185	0.000433088	1.84957	0.0157225	LRRC8C	65503	Intron (ENST00000479252.1/84230, intron 2 of 3)
107	chr1:89757506-89758007	0.000117796	2.40627	0.00862682	LOC101927975	-30907	Intron (ENST00000479252.1/84230, intron 2 of 3)
108	chr1:91548937-91549438	0.00435949	1.31346	0.0482339	CDC7	35810	Distal Intergenic
109	chr1:91948377-91948878	0.00213627	2.33763	0.0342087	BRDT	-465	Promoter (<=1kb)
110	chr1:91948955-91949456	0.000397426	3.35147	0.0151094	BRDT	0	Promoter (<=1kb)
111	chr1:92318366-92318867	0.0026141	2.2273	0.037626	RPAP2	-14375	Intron (ENST00000610020.2/79871, intron 6 of 12)
112	chr1:92486177-92486678	3.33905e-05	4.11446	0.00493247	GFI1	-80	Promoter (<=1kb)
113	chr1:92583808-92584309	3.55945e-05	2.63356	0.00507714	EVI5	41625	Intron (ENST00000684568.2/7813, intron 18 of 19)
114	chr1:92858824-92859325	0.0005911	1.358	0.0182861	DIPK1A	17825	Intron (ENST00000615519.4/388650, intron 2 of 4)
115	chr1:92990788-92991289	0.000218534	1.93418	0.0115578	DIPK1A	-29266	Distal Intergenic
116	chr1:93029428-93029929	0.000923225	1.6324	0.0226995	MTF2	-49306	Distal Intergenic
117	chr1:93042385-93042886	0.00124162	1.14181	0.0260228	MTF2	-36349	Distal Intergenic
118	chr1:97652782-97653283	0.000569593	3.05591	0.0179529	DPYD	68371	Intron (ENST00000370192.8/1806, intron 8 of 22)
119	chr1:98797514-98798015	0.000532837	5.18568	0.0173383	SNX7	135291	Distal Intergenic
120	chr1:100423980-100424481	0.000113173	2.15621	0.00848681	CDC14A	248	Promoter (<=1kb)
121	chr1:100467748-100468249	0.00174938	3.10956	0.0311983	CDC14A	44016	3' UTR
122	chr1:100614537-100615038	0.00196335	2.56199	0.0327925	LINC01349	25575	Distal Intergenic
123	chr1:100927174-100927675	0.00292737	1.75945	0.0398284	SLC30A7	31084	Intron (ENST00000370112.8/148867, intron 8 of 11)
124	chr1:101179057-101179558	0.000884874	1.91561	0.0221164	LOC101928334	28442	Distal Intergenic
125	chr1:108644819-108645320	3.38287e-07	3.08796	0.000622152	HENMT1	6125	3' UTR
126	chr1:109655903-109656404	0.00237899	1.72985	0.0360252	GSTM4	0	Promoter (<=1kb)
127	chr1:109790670-109791171	0.00193203	2.11119	0.0324497	EPS8L3	-26643	Distal Intergenic
128	chr1:109984452-109984953	0.000338686	1.08625	0.0140933	AHCYL1	0	Promoter (<=1kb)
129	chr1:110619572-110620073	0.00456246	1.33707	0.0492364	KCNA2	1184	Promoter (1-2kb)
130	chr1:110672580-110673081	0.00161177	1.03314	0.0298816	KCNA3	1849	Promoter (1-2kb)
131	chr1:110859084-110859585	0.00291182	2.2341	0.0397786	CD53	-11603	Distal Intergenic
132	chr1:111603899-111604400	0.000839444	2.31343	0.021562	LINC01160	3918	Exon (ENST00000450155.5/100129269, exon 3 of 5)
133	chr1:113812678-113813179	0.00234652	1.5324	0.0357708	AP4B1-AS1	31	Promoter (<=1kb)
134	chr1:114341167-114341668	8.22676e-05	3.02967	0.00725661	TRIM33	57941	Distal Intergenic
135	chr1:114346401-114346902	7.76524e-05	1.38879	0.00711681	TRIM33	52707	Distal Intergenic
136	chr1:116737233-116737734	3.49736e-05	2.15528	0.00506464	CD2	-16696	Distal Intergenic
137	chr1:116754122-116754623	0.000672434	1.73152	0.0194022	CD2	0	Promoter (<=1kb)
138	chr1:116878032-116878533	0.00421879	3.98628	0.0475043	PTGFRN	-31383	Distal Intergenic
139	chr1:116987189-116987690	6.56587e-05	1.59193	0.00660894	CD101	-14060	3' UTR
140	chr1:117542633-117543134	0.00156734	3.73285	0.0293603	MAN1A2	39772	Distal Intergenic
141	chr1:117656222-117656723	0.000138902	1.50945	0.00939258	TENT5C	50174	Distal Intergenic
142	chr1:145280858-145281359	0.000186836	1.26628	0.0107002	RNVU1-14	0	Promoter (<=1kb)
143	chr1:146401447-146401948	0.000670439	1.81011	0.0193843	SEC22B4P	0	Promoter (<=1kb)
144	chr1:147545034-147545535	0.000729148	1.62258	0.0201729	BCL9	3533	Intron (ENST00000683836.1/607, intron 1 of 9)
145	chr1:147640713-147641214	0.00227423	2.81811	0.0353335	ACP6	9468	Intron (ENST00000609196.5/51205, intron 5 of 5)
146	chr1:148951878-148952379	0.00226906	2.23669	0.0352829	PDE4DIP	0	Promoter (<=1kb)
147	chr1:149585531-149586032	0.00469088	1.58377	0.0499905	PPIAL4C	1683	Promoter (1-2kb)
148	chr1:150096188-150096689	0.00342372	1.89174	0.0430393	VPS45	4183	Intron (ENST00000643970.2/11311, intron 13 of 14)
149	chr1:150106358-150106859	0.00403217	2.33844	0.0465584	VPS45	-2316	Promoter (2-3kb)
150	chr1:150479183-150479684	0.00377296	2.15063	0.0450422	TARS2	-7730	Distal Intergenic
151	chr1:151099731-151100232	0.00338231	1.8054	0.0428389	GABPB2	6485	Intron (ENST00000368918.8/126626, intron 5 of 8)
152	chr1:151147276-151147777	0.00144165	2.21223	0.0281845	SEMA6C	-645	Promoter (<=1kb)
153	chr1:151827665-151828166	0.00163924	3.16898	0.0300875	RORC	-1569	Promoter (1-2kb)
154	chr1:151898642-151899143	8.16243e-06	2.46796	0.00259943	THEM4	-7202	Exon (ENST00000648930.1/ENST00000648930.1, exon 3 of 3)
155	chr1:151972710-151973211	0.00243568	3.50015	0.0364263	S100A10	19367	Distal Intergenic
156	chr1:153540771-153541272	9.79838e-05	2.24194	0.00789505	S100A5	0	Promoter (<=1kb)
157	chr1:153649118-153649619	0.000628322	3.02972	0.0188895	SNAPIN	-9084	Distal Intergenic
158	chr1:154115129-154115630	0.00229242	2.14035	0.0354662	MIR5698	-10537	Intron (ENST00000368559.7/91181, intron 12 of 39)
159	chr1:154265529-154266030	0.000772881	2.35946	0.0207136	UBAP2L	-422	Promoter (<=1kb)
160	chr1:154385496-154385997	0.00019846	1.39381	0.0111351	IL6R	-19196	Distal Intergenic
161	chr1:154386506-154387007	4.15713e-05	2.52163	0.00540671	IL6R	-18186	Distal Intergenic
162	chr1:154464920-154465421	0.000165007	3.28201	0.0101261	IL6R	10811	3' UTR
163	chr1:154747631-154748132	8.62639e-05	1.87342	0.00743092	KCNN3	111711	Intron (ENST00000271915.9/3782, intron 3 of 7)
164	chr1:156816644-156817145	4.84741e-07	2.06083	0.000672829	SH2D2A	0	Promoter (<=1kb)
165	chr1:156838869-156839370	0.00129462	2.65293	0.0265174	NTRK1	1660	Promoter (1-2kb)
166	chr1:157618715-157619216	0.00228176	2.88196	0.0353708	FCRL4	-20630	Distal Intergenic
167	chr1:157748462-157748963	0.000120593	4.01099	0.00868108	FCRL2	18811	Exon (ENST00000368178.3/79368, exon 4 of 7)
168	chr1:158930482-158930983	0.00135356	1.86223	0.0271616	PYHIN1	0	Promoter (<=1kb)
169	chr1:158932146-158932647	0.00243681	1.8539	0.0364283	PYHIN1	578	Promoter (<=1kb)
170	chr1:160446519-160447020	0.000634718	2.05485	0.0189653	VANGL2	27026	Distal Intergenic
171	chr1:160568079-160568580	0.00454489	1.08987	0.0491467	CD84	10916	Intron (ENST00000446952.1/105371468, intron 1 of 1)
172	chr1:160629327-160629828	0.0031405	1.21409	0.0412398	SLAMF1	17130	Intron (ENST00000302035.11/6504, intron 3 of 6)
173	chr1:160683546-160684047	0.00412296	1.46023	0.0470533	CD48	27756	3' UTR
174	chr1:160768233-160768734	0.00111944	2.19767	0.0249475	LOC105371470	7874	Distal Intergenic
175	chr1:160797883-160798384	0.00450734	1.50938	0.0489565	LY9	1672	Promoter (1-2kb)
176	chr1:160855261-160855762	0.000806728	4.23742	0.0210789	CD244	6938	Intron (ENST00000368034.9/51744, intron 1 of 8)
177	chr1:161069109-161069610	0.0014024	1.18892	0.0277481	ARHGAP30	56	Promoter (<=1kb)
178	chr1:161153604-161154105	0.000215516	1.3094	0.0114638	UFC1	0	Promoter (<=1kb)
179	chr1:161390462-161390963	0.00336731	1.02027	0.0427835	CFAP126	-22586	Distal Intergenic
180	chr1:162687498-162687999	0.00191983	3.03095	0.0323852	DDR2	55033	Intron (ENST00000446985.6/4921, intron 2 of 17)
181	chr1:162822843-162823344	0.00122582	3.19218	0.0259016	HSD17B7	19925	Distal Intergenic
182	chr1:163314761-163315262	0.00108609	4.42445	0.0246053	RGS5	-6184	Intron (ENST00000534289.5/83540, intron 2 of 6)
183	chr1:165678474-165678975	0.000872958	4.58056	0.0220089	ALDH9A1	1660	Promoter (1-2kb)
184	chr1:167122273-167122774	0.00120946	3.54594	0.0257573	STYXL2	27423	Intron (ENST00000361200.7/92235, intron 5 of 5)
185	chr1:167776542-167777043	0.00169709	3.18961	0.0306523	MPZL1	1986	Promoter (1-2kb)
186	chr1:167805173-167805674	0.000141397	2.12461	0.00945077	MPZL1	18106	Distal Intergenic
187	chr1:168362856-168363357	0.000375005	3.54394	0.0147222	MIR557	-12167	Intron (ENST00000636624.1/ENST00000636624.1, intron 1 of 3)
188	chr1:168421429-168421930	0.00221842	2.09399	0.0348857	LOC100505918	726	Promoter (<=1kb)
189	chr1:168451936-168452437	0.00368973	4.62388	0.0444756	LOC100505918	-29280	Intron (ENST00000636459.1/100505918, intron 5 of 8)
190	chr1:168476017-168476518	0.000283492	2.53896	0.0131061	LOC101928565	19122	Intron (ENST00000636459.1/100505918, intron 4 of 8)
191	chr1:168514438-168514939	0.00184344	3.1017	0.0318323	LOC101928565	-18746	Distal Intergenic
192	chr1:168521517-168522018	0.000647732	2.5931	0.0191444	XCL2	21979	Distal Intergenic
193	chr1:168535505-168536006	0.000163695	1.89838	0.0100941	XCL2	7991	Distal Intergenic
194	chr1:168726722-168727223	6.91317e-05	3.13535	0.00677187	DPT	1983	Promoter (1-2kb)
195	chr1:169044285-169044786	5.79474e-05	1.70177	0.00627424	LINC00970	42219	Intron (ENST00000650631.1/1805, intron 3 of 8)
196	chr1:169794179-169794680	0.000490019	1.9987	0.0166627	METTL18	9	Promoter (<=1kb)
197	chr1:171434715-171435216	0.00109446	5.3506	0.0247126	PRRC2C	-50314	Distal Intergenic
198	chr1:172380773-172381274	0.00236318	1.21805	0.0359017	DNM3	-5914	Exon (ENST00000465374.1/ENST00000465374.1, exon 1 of 3)
199	chr1:174964397-174964898	0.000639761	1.6756	0.0190466	RABGAP1L	0	Promoter (<=1kb)
200	chr1:175338069-175338570	0.00460737	3.32362	0.0495054	LOC105371623	30851	Intron (ENST00000367674.7/7143, intron 18 of 22)
201	chr1:179877615-179878116	0.00066213	1.19579	0.0192932	TOR1AIP2	0	Promoter (<=1kb)
202	chr1:181090614-181091115	0.000727149	1.77652	0.0201583	IER5	1914	Promoter (1-2kb)
203	chr1:181179893-181180394	0.00113558	2.48073	0.0250638	LINC01732	4556	Intron (ENST00000435023.1/101928973, intron 2 of 2)
204	chr1:181410206-181410707	0.000874628	3.1534	0.0220089	CACNA1E	-72604	Intron (ENST00000524607.6/777, intron 1 of 11)
205	chr1:183023100-183023601	0.00304035	2.6216	0.040568	LAMC1	0	Promoter (<=1kb)
206	chr1:183651975-183652476	7.51653e-05	4.99482	0.00707102	APOBEC4	840	Promoter (<=1kb)
207	chr1:184742989-184743490	0.00363039	1.94426	0.0442315	EDEM3	-5253	Intron (ENST00000318130.13/80267, intron 2 of 19)
208	chr1:185281152-185281653	0.000311606	3.05968	0.013548	IVNS1ABP	19265	Exon (ENST00000413701.2/ENST00000413701.2, exon 1 of 1)
209	chr1:186272391-186272892	0.00401135	2.13847	0.0464247	PRG4	-23387	Distal Intergenic
210	chr1:186303944-186304445	0.000311553	4.17044	0.013548	PRG4	7665	Exon (ENST00000367483.8/10216, exon 4 of 12)
211	chr1:192539539-192540040	0.00183774	2.07018	0.0318323	RGS1	-35723	Intron (ENST00000642855.1/105371664, intron 4 of 7)
212	chr1:193058271-193058772	0.000485583	1.61793	0.0165626	UCHL5	445	Promoter (<=1kb)
213	chr1:193458876-193459377	0.000962121	5.41079	0.0231984	LINC01031	109745	Intron (ENST00000658112.1/ENST00000658112.1, intron 2 of 3)
214	chr1:194225740-194226241	0.000653031	2.16174	0.019193	LINC01031	876609	Distal Intergenic
215	chr1:197391295-197391796	0.000978913	1.77043	0.0233735	CRB1	-22033	Intron (ENST00000535699.5/23418, intron 5 of 12)
216	chr1:197613409-197613910	0.00270932	3.04791	0.0382923	DENND1B	44440	Intron (ENST00000620048.6/163486, intron 11 of 22)
217	chr1:198185566-198186067	0.00373658	2.10701	0.0448339	NEK7	-20807	Intron (ENST00000442588.5/140609, intron 1 of 3)
218	chr1:198188055-198188556	5.17901e-06	2.74222	0.00212846	NEK7	-18318	Intron (ENST00000442588.5/140609, intron 1 of 3)
219	chr1:199950547-199951048	0.000733844	3.00119	0.0202419	NR5A2	-76566	Distal Intergenic
220	chr1:200129401-200129902	1.78681e-05	3.1084	0.00373429	NR5A2	85591	Intron (ENST00000236914.7/2494, intron 6 of 6)
221	chr1:202188816-202189317	0.000587201	2.8506	0.0182114	PTPRVP	1961	Promoter (1-2kb)
222	chr1:203663147-203663648	0.00278118	3.11918	0.0388715	ATP2B4	-19161	Intron (ENST00000367218.7/493, intron 1 of 21)
223	chr1:204363680-204364181	0.00262056	1.77928	0.0376674	PLEKHA6	-3751	Intron (ENST00000564627.2/22874, intron 3 of 4)
224	chr1:204584900-204585401	0.000317675	1.88661	0.0136505	LOC105371692	-17634	Distal Intergenic
225	chr1:205711012-205711513	0.0031526	1.946	0.0413333	NUCKS1	8213	Distal Intergenic
226	chr1:206479497-206479998	0.00291938	2.39836	0.0397858	MIR6769B	4694	Exon (ENST00000581977.7/9641, exon 11 of 22)
227	chr1:206551863-206552364	0.00401246	1.01847	0.0464261	RASSF5	-4801	Intron (ENST00000579436.7/83593, intron 2 of 5)
228	chr1:206736974-206737475	0.0015201	2.11272	0.028947	MAPKAPK2	5686	Distal Intergenic
229	chr1:206766350-206766851	1.82704e-06	3.2435	0.00128006	IL10	3735	Distal Intergenic
230	chr1:206770340-206770841	0.000175788	2.70603	0.0103372	IL19	0	Promoter (<=1kb)
231	chr1:206803237-206803738	0.00225377	1.29402	0.0351343	IL19	-25139	Intron (ENST00000662320.1/29949, intron 2 of 2)
232	chr1:206816963-206817464	3.70488e-06	2.76729	0.0018791	IL19	-11413	Intron (ENST00000662320.1/29949, intron 2 of 2)
233	chr1:207077625-207078126	0.00454385	1.71699	0.0491426	PFKFB2	6980	3' UTR
234	chr1:207282146-207282647	0.00227748	2.42106	0.0353466	CD55	-38872	Intron (ENST00000634239.1/ENST00000634239.1, intron 2 of 3)
235	chr1:209724364-209724865	0.00444782	2.93131	0.048663	HSD11B1-AS1	-239	Promoter (<=1kb)
236	chr1:213852067-213852568	0.000353301	3.02865	0.0143436	PROX1-AS1	-10679	Intron (ENST00000433082.6/100505832, intron 4 of 5)
237	chr1:218329970-218330471	0.000395866	3.18474	0.0150734	TGFB2	-14865	Intron (ENST00000366932.4/51018, intron 4 of 4)
238	chr1:220123903-220124404	0.00117169	2.05662	0.0253836	MIR194-1	-5662	Intron (ENST00000366922.3/55699, intron 12 of 22)
239	chr1:223123700-223124201	0.000116334	2.7756	0.0085667	TLR5	8378	Exon (ENST00000642471.1/7100, exon 2 of 2)
240	chr1:223190251-223190752	0.000599614	3.67583	0.0184604	SUSD4	38698	Distal Intergenic
241	chr1:223233227-223233728	0.000163511	3.04208	0.0100941	SUSD4	-2480	Promoter (2-3kb)
242	chr1:224623764-224624265	3.02017e-05	2.11041	0.00469723	CNIH3	7447	Intron (ENST00000498382.5/149111, intron 1 of 5)
243	chr1:225890956-225891457	1.30226e-05	3.40707	0.00329693	LEFTY1	-1810	Promoter (1-2kb)
244	chr1:225897709-225898210	0.000904128	1.89941	0.022394	LEFTY1	-8563	Intron (ENST00000432920.2/10637, intron 5 of 7)
245	chr1:226798335-226798836	0.000589857	2.2415	0.0182784	ITPKB	-59012	Distal Intergenic
246	chr1:227766025-227766526	0.00225452	2.12492	0.0351343	SNAP47	2286	Promoter (2-3kb)
247	chr1:228464498-228464999	0.000299795	1.57992	0.013334	MIR4666A	2424	Promoter (2-3kb)
248	chr1:228988044-228988545	0.000922964	4.31897	0.0226995	LINC02815	49729	Distal Intergenic
249	chr1:230682739-230683240	0.0014325	2.46759	0.0280884	COG2	-1083	Promoter (1-2kb)
250	chr1:231612632-231613133	0.000228417	1.60654	0.0118561	LINC00582	-542	Promoter (<=1kb)
251	chr1:231734256-231734757	0.000326126	3.17837	0.013828	DISC1	49504	Intron (ENST00000647072.1/100303453, intron 7 of 7)
252	chr1:231918559-231919060	0.000897327	3.21238	0.0222787	DISC1-IT1	-6774	Intron (ENST00000439617.8/27185, intron 9 of 12)
253	chr1:232457506-232458007	0.000221817	3.89346	0.0116723	SIPA1L2	4410	Intron (ENST00000366630.5/57568, intron 9 of 21)
254	chr1:232805048-232805549	0.000298782	1.73692	0.013334	MAP10	0	Promoter (<=1kb)
255	chr1:232943612-232944113	3.24799e-05	1.66489	0.00487629	NTPCR	-6492	Distal Intergenic
256	chr1:234400694-234401195	0.000125975	1.83793	0.00889968	TARBP1	0	Promoter (<=1kb)
257	chr1:234408698-234409199	0.000119146	3.05859	0.00867214	TARBP1	-743	Promoter (<=1kb)
258	chr1:234609959-234610460	0.00105337	1.08851	0.0242009	IRF2BP2	0	Promoter (<=1kb)
259	chr1:234730989-234731490	0.000458082	2.0571	0.0161407	LINC01132	5591	Exon (ENST00000437601.2/100506810, exon 3 of 3)
260	chr1:234986867-234987368	0.00323988	1.92445	0.0418502		-6063	Distal Intergenic
261	chr1:235206409-235206910	0.00247321	2.93818	0.0366892	ARID4B	7006	Intron (ENST00000366603.6/51742, intron 17 of 23)
262	chr1:235336870-235337371	0.00343487	1.62533	0.0431117	TBCE	-4881	Exon (ENST00000254724.6/ENST00000254724.6, exon 1 of 1)
263	chr1:235492758-235493259	0.000123364	3.6718	0.00879387	B3GALNT2	5568	Intron (ENST00000366600.8/148789, intron 2 of 11)
264	chr1:235642198-235642699	0.000299486	1.80061	0.013334	GNG4	7085	Intron (ENST00000391854.7/2786, intron 1 of 3)
265	chr1:235887525-235888026	0.0029828	2.71154	0.0402328	LYST	-3801	Distal Intergenic
266	chr1:235888052-235888553	0.00231978	1.28014	0.0356269	LYST	-4328	Distal Intergenic
267	chr1:235999387-235999888	0.00148956	2.17343	0.0286783	LINC02768	-27562	Intron (ENST00000264187.7/4811, intron 12 of 19)
268	chr1:236109302-236109803	0.00303949	3.67097	0.040566	GPR137B	-32702	Distal Intergenic
269	chr1:236808663-236809164	0.00017473	3.6888	0.010326	MTR	-298	Promoter (<=1kb)
270	chr1:239547803-239548304	0.00323575	3.85055	0.0418358	CHRM3	-65024	Intron (ENST00000468573.5/1131, intron 3 of 8)
271	chr1:239718998-239719499	9.2834e-06	2.28381	0.00274271	CHRM3-AS2	0	Promoter (<=1kb)
272	chr1:239719499-239720000	5.70008e-05	1.78561	0.00625453	CHRM3	0	Promoter (<=1kb)
273	chr1:245956236-245956737	0.00215553	1.46051	0.03438	SMYD3	-134	Promoter (<=1kb)
274	chr1:247390134-247390635	0.00121651	1.16256	0.0258277	LOC107985375	0	Promoter (<=1kb)
275	chr1:247407272-247407773	0.000266195	2.34431	0.0127409	NLRP3	-8383	Intron (ENST00000697408.1/114548, intron 3 of 11)
276	chr1:248862732-248863233	0.00292261	1.06762	0.0398104	ZNF692	-3588	Exon (ENST00000417047.1/ENST00000417047.1, exon 2 of 3)
277	chr10:470625-471126	0.000474594	2.1931	0.0163683	DIP2C	15432	Intron (ENST00000381496.7/22982, intron 2 of 35)
278	chr10:3068907-3069408	0.00228726	4.49277	0.0354386	PFKP	0	Promoter (<=1kb)
279	chr10:3668542-3669043	0.00438025	1.32554	0.0483451	LOC105376363	-79923	Distal Intergenic
280	chr10:3809963-3810464	6.86157e-05	2.30145	0.00673927	LINC02639	-23486	Exon (ENST00000668154.1/ENST00000668154.1, exon 1 of 4)
281	chr10:3948867-3949368	0.000237106	4.57273	0.0121026	LINC02660	14348	Distal Intergenic
282	chr10:3961024-3961525	0.000586791	3.41051	0.0182064	LINC02660	26505	Distal Intergenic
283	chr10:5292362-5292863	0.000159733	2.03337	0.0100434	LINC02561	-21126	Distal Intergenic
284	chr10:5425550-5426051	1.98193e-05	3.6487	0.00387769	NET1	12993	Intron (ENST00000355029.9/10276, intron 1 of 11)
285	chr10:5434390-5434891	0.00272116	1.60871	0.0383932	NET1	-11718	Intron (ENST00000355029.9/10276, intron 3 of 11)
286	chr10:5551598-5552099	7.7934e-06	3.82375	0.00253682	LOC105376380	2178	Promoter (2-3kb)
287	chr10:5775666-5776167	0.000875104	2.85047	0.0220089	GDI2	-6277	Exon (ENST00000603087.1/ENST00000603087.1, exon 1 of 1)
288	chr10:6270229-6270730	4.93518e-05	2.90805	0.00583692	LINC02649	-439	Promoter (<=1kb)
289	chr10:6530245-6530746	2.88328e-05	2.10361	0.00460105	PRKCQ	49530	Intron (ENST00000397176.6/5588, intron 1 of 16)
290	chr10:6543373-6543874	9.06262e-06	2.82016	0.00271013	PRKCQ	36402	Intron (ENST00000397176.6/5588, intron 1 of 16)
291	chr10:6583354-6583855	0.00234266	1.81459	0.0357559	PRKCQ-AS1	1685	Promoter (1-2kb)
292	chr10:6584962-6585463	0.000309843	4.23842	0.0135084	PRKCQ-AS1	3293	Exon (ENST00000663449.1/439949, exon 2 of 2)
293	chr10:6990957-6991458	0.00011148	2.55428	0.00843521	LOC107984203	-3231	Intron (ENST00000664549.1/107984203, intron 2 of 4)
294	chr10:7416938-7417439	0.000940448	3.12369	0.0229284	SFMBT2	-5450	Distal Intergenic
295	chr10:7484437-7484938	0.000453963	1.2357	0.01613	LINC02642	-12397	Distal Intergenic
296	chr10:7819095-7819596	0.00134212	1.95635	0.0270576	TAF3	567	Promoter (<=1kb)
297	chr10:8054369-8054870	0.00115469	1.78932	0.025187	GATA3	0	Promoter (<=1kb)
298	chr10:8183101-8183602	0.000100367	3.44441	0.00804301	LOC107984206	-1448	Promoter (1-2kb)
299	chr10:8245093-8245594	0.000731109	4.18943	0.0201931	LINC00708	15210	Distal Intergenic
300	chr10:8332285-8332786	0.000200487	2.40494	0.0111531	LINC00708	-63943	Distal Intergenic
301	chr10:8404716-8405217	0.00387244	2.31219	0.0455656	LOC105376396	3856	Intron (ENST00000413286.1/105376396, intron 2 of 3)
302	chr10:8438474-8438975	0.000379963	3.1497	0.0147894	LOC105376396	37614	Intron (ENST00000413286.1/105376396, intron 2 of 3)
303	chr10:9097514-9098015	0.000289403	1.55603	0.0131857	LINC00709	-177818	Distal Intergenic
304	chr10:13160596-13161097	1.6906e-05	3.71479	0.00363398	MCM10	-461	Promoter (<=1kb)
305	chr10:13347788-13348289	1.51892e-07	2.46226	0.000453023	SEPHS1	0	Promoter (<=1kb)
306	chr10:14383136-14383637	0.0014857	4.15636	0.0286379	MIR4293	0	Promoter (<=1kb)
307	chr10:14542964-14543465	0.000493938	2.28904	0.0167141	FAM107B	5175	Intron (ENST00000378470.5/83641, intron 1 of 3)
308	chr10:14572074-14572575	2.63543e-05	2.94373	0.00438973	FAM107B	0	Promoter (<=1kb)
309	chr10:14723255-14723756	0.000558767	1.42187	0.0177639	FAM107B	50949	Exon (ENST00000456871.1/ENST00000456871.1, exon 1 of 1)
310	chr10:16787379-16787880	8.76811e-06	1.95055	0.00267283	RSU1	29503	Intron (ENST00000377921.7/6251, intron 1 of 7)
311	chr10:17192051-17192552	0.000166348	2.7666	0.0101471	TRDMT1	8015	Intron (ENST00000377799.8/1787, intron 1 of 10)
312	chr10:17428736-17429237	4.06614e-05	2.2973	0.00536995	ST8SIA6	24959	Intron (ENST00000657045.1/105376436, intron 3 of 6)
313	chr10:17616568-17617069	0.00393186	2.36161	0.0459195	HACD1	166	Promoter (<=1kb)
314	chr10:21764725-21765226	0.00197793	2.32659	0.0329349	MLLT10	91147	Intron (ENST00000376980.8/64215, intron 10 of 11)
315	chr10:21797928-21798429	0.000103261	2.91115	0.00814188	DNAJC1	62477	Intron (ENST00000376980.8/64215, intron 9 of 11)
316	chr10:22646208-22646709	0.00110899	1.45005	0.0248274	PIP4K2A	-36491	Exon (ENST00000605011.1/ENST00000605011.1, exon 4 of 5)
317	chr10:23362790-23363291	0.00144208	1.9314	0.0281845	C10orf67	-17945	Distal Intergenic
318	chr10:23363436-23363937	0.000401273	2.49711	0.014977	C10orf67	-18591	Distal Intergenic
319	chr10:24622164-24622665	2.08662e-06	3.12912	0.00136557	ARHGAP21	169	Promoter (<=1kb)
320	chr10:24705366-24705867	0.00162346	3.91203	0.029973	ARHGAP21	763	Promoter (<=1kb)
321	chr10:26487409-26487910	0.00126192	1.65966	0.0262445	APBB1IP	48984	Intron (ENST00000376236.9/54518, intron 2 of 14)
322	chr10:26697702-26698203	0.00350163	2.24803	0.0434969	PDSS1	1	Promoter (<=1kb)
323	chr10:28334190-28334691	0.00246852	1.44937	0.036664	MPP7	0	Promoter (<=1kb)
324	chr10:29658871-29659372	0.000284747	3.57741	0.0131061	SVIL	-11616	Intron (ENST00000375400.7/6840, intron 2 of 35)
325	chr10:32446556-32447057	0.000499819	1.60814	0.0168049	CCDC7	169	Promoter (<=1kb)
326	chr10:33139042-33139543	2.55325e-05	2.27177	0.00436814	IATPR	-22253	Distal Intergenic
327	chr10:33211179-33211680	0.00125609	2.01829	0.0261864	NRP1	-3554	3' UTR
328	chr10:38026603-38027104	0.00122537	4.16258	0.0259016	ZNF33A	15904	Intron (ENST00000307441.13/7581, intron 5 of 5)
329	chr10:43122029-43122530	0.00336354	2.21915	0.0427577	RET	12822	Intron (ENST00000671844.1/5979, intron 13 of 15)
330	chr10:43225133-43225634	0.00121104	3.01358	0.0257573	RASGEF1A	4105	Intron (ENST00000374459.5/221002, intron 1 of 12)
331	chr10:46298661-46299162	0.000842022	2.43745	0.0215696	ANTXRL	1257	Promoter (1-2kb)
332	chr10:47165273-47165774	3.50469e-05	3.15383	0.00506527		-41671	Distal Intergenic
333	chr10:47206710-47207211	0.0039428	2.40108	0.0460327		-234	Promoter (<=1kb)
334	chr10:47207273-47207774	0.00180482	2.51081	0.0316156		0	Promoter (<=1kb)
335	chr10:47207979-47208480	1.59014e-05	4.453	0.0034815		448	Promoter (<=1kb)
336	chr10:50527410-50527911	4.60311e-05	4.65368	0.00565306	SGMS1	-60478	Intron (ENST00000429490.5/259230, intron 2 of 9)
337	chr10:50740257-50740758	0.00289284	3.05277	0.0396593	ASAH2B	305	Promoter (<=1kb)
338	chr10:59851611-59852112	0.00463996	1.97132	0.0496593	CCDC6	-38883	Intron (ENST00000263102.7/8030, intron 2 of 8)
339	chr10:60728033-60728534	0.00275889	1.59942	0.0386955		4790	Intron (ENST00000373827.6/288, intron 1 of 43)
340	chr10:60790156-60790657	0.000104102	3.58064	0.00818194	CDK1	10003	Intron (ENST00000519078.6/983, intron 5 of 5)
341	chr10:61993559-61994060	0.00136776	2.36555	0.0273125	ARID5B	-52602	Intron (ENST00000644638.1/84159, intron 3 of 4)
342	chr10:62183285-62183786	0.00288915	1.53548	0.0396312	RTKN2	52477	3' UTR
343	chr10:62384017-62384518	0.00345533	1.49126	0.0432022	ZNF365	8473	Intron (ENST00000395255.7/22891, intron 2 of 4)
344	chr10:69101714-69102215	0.00135048	3.24729	0.0271523	SRGN	13608	Intron (ENST00000242465.4/5552, intron 2 of 2)
345	chr10:69236775-69237276	0.000473901	2.76858	0.0163683	LOC101928994	-4285	Intron (ENST00000354624.6/80201, intron 4 of 17)
346	chr10:70093304-70093805	0.00181645	5.09303	0.0316803	MACROH2A2	0	Promoter (<=1kb)
347	chr10:70324476-70324977	0.00447299	1.85278	0.0488187	NPFFR1	-40472	Intron (ENST00000395011.5/55222, intron 2 of 3)
348	chr10:70602544-70603045	6.79028e-06	2.20984	0.00240873	PRF1	0	Promoter (<=1kb)
349	chr10:71735996-71736497	0.00135058	1.14097	0.0271523	C10orf105	1327	Promoter (1-2kb)
350	chr10:72134753-72135254	0.00298611	2.06891	0.0402553	ASCC1	-290	Promoter (<=1kb)
351	chr10:72154131-72154632	0.00334935	2.70809	0.042651	ASCC1	4743	Intron (ENST00000394919.5/51008, intron 6 of 9)
352	chr10:72285164-72285665	0.00180612	1.59245	0.0316156	DDIT4	11240	Distal Intergenic
353	chr10:73167289-73167790	0.00370075	2.03691	0.0445493	ECD	158	Promoter (<=1kb)
354	chr10:74399381-74399882	0.00273128	3.07216	0.0385065	ADK	84648	Intron (ENST00000672429.1/132, intron 6 of 9)
355	chr10:74589214-74589715	0.00121972	1.09987	0.0258679	LOC102723439	-58661	3' UTR
356	chr10:74908795-74909296	0.000457981	3.82844	0.0161407	KAT6B	65912	Intron (ENST00000648725.1/23522, intron 3 of 17)
357	chr10:79048121-79048622	0.000282846	1.98537	0.0131061	ZMIZ1-AS1	18798	Intron (ENST00000456353.5/283050, intron 5 of 9)
358	chr10:79323212-79323713	0.0030873	1.38046	0.0408852	PPIF	-23756	Distal Intergenic
359	chr10:79413175-79413676	3.41834e-06	3.10046	0.00178347	ZCCHC24	30543	Intron (ENST00000372336.4/219654, intron 2 of 3)
360	chr10:80220613-80221114	0.00152733	2.73987	0.029043	LINC00857	12404	Distal Intergenic
361	chr10:80378292-80378793	0.00308209	2.08258	0.0408382	DYDC2	21511	Distal Intergenic
362	chr10:80465781-80466282	0.000204914	2.35092	0.011278	TSPAN14	6479	Intron (ENST00000481124.5/81619, intron 1 of 5)
363	chr10:83680633-83681134	0.00104875	2.96173	0.0241535	LINC02650	-3511	Distal Intergenic
364	chr10:84342471-84342972	0.000406889	2.76708	0.0151252	CCSER2	13808	Intron (ENST00000359979.8/54462, intron 1 of 2)
365	chr10:86388166-86388667	0.00128189	3.39219	0.0264067	GRID1	-21371	Distal Intergenic
366	chr10:86399784-86400285	0.00442507	1.91389	0.0485939	GRID1	-32989	Exon (ENST00000670831.1/ENST00000670831.1, exon 1 of 3)
367	chr10:87533572-87534073	0.00129404	2.01677	0.0265174	MINPP1	12457	Intron (ENST00000371994.8/9562, intron 2 of 2)
368	chr10:87810508-87811009	0.00102366	3.65684	0.0238686	ATAD1	3873	Intron (ENST00000308448.11/84896, intron 2 of 9)
369	chr10:88193980-88194481	4.01426e-05	3.31962	0.0053498	PTEN	236398	Distal Intergenic
370	chr10:88826340-88826841	0.000664931	1.94553	0.0193054	ANKRD22	-2825	Promoter (2-3kb)
371	chr10:89217567-89218068	1.09869e-05	2.93283	0.00302716	CH25H	-10250	Intron (ENST00000371837.5/3988, intron 7 of 8)
372	chr10:89367391-89367892	0.0022801	2.59425	0.0353599	IFIT1B	-10164	Intron (ENST00000679438.1/3437, intron 1 of 3)
373	chr10:90879768-90880269	0.000651559	2.75358	0.0191881	RPP30	4164	Exon (ENST00000410373.1/ENST00000410373.1, exon 1 of 1)
374	chr10:91163218-91163719	0.000174535	1.61009	0.010326	PCGF5	206	Promoter (<=1kb)
375	chr10:91377923-91378424	0.000384842	4.00004	0.0148848	HECTD2	-30856	Intron (ENST00000688440.1/100188947, intron 2 of 3)
376	chr10:91901432-91901933	3.98436e-05	2.66816	0.0053498	FGFBP3	7553	Distal Intergenic
377	chr10:92632782-92633283	0.00144063	3.77348	0.0281845	KIF11	39652	Intron (ENST00000676757.1/3832, intron 13 of 21)
378	chr10:92842970-92843471	0.0043088	1.89428	0.0479996	EXOC6	-4997	Intron (ENST00000671701.1/54536, intron 2 of 22)
379	chr10:92862155-92862656	0.00340096	2.78254	0.0429813	EXOC6	13635	Intron (ENST00000671701.1/54536, intron 2 of 22)
380	chr10:95656506-95657007	0.00093795	1.15915	0.0229161	ALDH18A1	0	Promoter (<=1kb)
381	chr10:95693783-95694284	6.1116e-06	1.29836	0.00229776	TCTN3	0	Promoter (<=1kb)
382	chr10:96720883-96721384	0.00395381	1.63997	0.0460881	PIK3AP1	-369	Promoter (<=1kb)
383	chr10:96730512-96731013	0.00143577	2.51117	0.0281435	PIK3AP1	-9998	Distal Intergenic
384	chr10:97412880-97413381	0.00423939	1.15709	0.0476536	RRP12	-11346	Intron (ENST00000422848.1/ENST00000422848.1, intron 1 of 1)
385	chr10:100370681-100371182	1.95623e-06	1.88508	0.0013325	OLMALINC	-1917	Promoter (1-2kb)
386	chr10:100510887-100511388	1.35349e-05	2.50691	0.00334125	SEC31B	-2094	Promoter (2-3kb)
387	chr10:100529622-100530123	0.00413163	1.11342	0.0470938	SEC31B	0	Promoter (<=1kb)
388	chr10:101032184-101032685	0.000163185	1.35415	0.0100941	PDZD7	0	Promoter (<=1kb)
389	chr10:101781038-101781539	0.00232608	1.62818	0.0356719	FGF8	-667	Promoter (<=1kb)
390	chr10:102055957-102056458	3.19431e-05	1.15792	0.00484514	ARMH3	0	Promoter (<=1kb)
391	chr10:102612215-102612716	6.54406e-05	2.21858	0.00660412	SUFU	21406	Intron (ENST00000369902.8/51684, intron 8 of 11)
392	chr10:103069506-103070007	0.00431936	1.99194	0.0480553	CNNM2	1070	Promoter (1-2kb)
393	chr10:110496247-110496748	0.000718157	1.95779	0.0200574	DUSP5-DT	0	Promoter (<=1kb)
394	chr10:110561030-110561531	0.000427273	5.22839	0.0156224	SMC3	-6153	Distal Intergenic
395	chr10:110783483-110783984	3.10301e-06	1.58556	0.00170353	RBM20	-39604	Intron (ENST00000369519.4/282996, intron 3 of 13)
396	chr10:113960551-113961052	1.15377e-05	2.31145	0.00310811	ADRB1	-82814	Distal Intergenic
397	chr10:114187238-114187739	0.003555	5.16756	0.043843	TDRD1	7648	Intron (ENST00000369282.5/56165, intron 1 of 24)
398	chr10:114541285-114541786	2.48935e-08	3.89887	0.000142887	ABLIM1	-14354	Intron (ENST00000533213.7/3983, intron 6 of 22)
399	chr10:114801288-114801789	5.4922e-05	4.20009	0.00611246	FHIP2A	-19955	Distal Intergenic
400	chr10:114825451-114825952	0.00241886	2.90235	0.0363459	FHIP2A	3671	Intron (ENST00000369250.7/57700, intron 1 of 16)
401	chr10:117656771-117657272	0.000735396	3.15984	0.0202456	LINC02674	-77238	Distal Intergenic
402	chr10:119080096-119080597	0.00121232	1.43715	0.0257609	EIF3A	220	Promoter (<=1kb)
403	chr10:119119241-119119742	9.79623e-05	4.5287	0.00789505	DENND10	-640	Promoter (<=1kb)
404	chr10:119502273-119502774	6.54443e-05	1.84495	0.00660412	RGS10	13714	Intron (ENST00000369103.3/6001, intron 4 of 4)
405	chr10:119693791-119694292	0.0034106	2.18774	0.0429993	INPP5F	-31750	Distal Intergenic
406	chr10:122407726-122408227	0.00038838	2.2673	0.0149568	PLEKHA1	-3544	Intron (ENST00000494222.5/59338, intron 3 of 4)
407	chr10:122515770-122516271	0.0014264	2.78343	0.0280646	HTRA1	9079	Distal Intergenic
408	chr10:123241776-123242277	0.000504298	2.03212	0.0168601	BUB3	79522	Distal Intergenic
409	chr10:126013924-126014425	0.00433166	3.02822	0.0481139	FANK1	9776	3' UTR
410	chr10:127293652-127294153	0.00232079	2.6868	0.0356273	DOCK1	45584	Intron (ENST00000280333.9/1793, intron 29 of 51)
411	chr10:127991051-127991552	0.00129664	2.23747	0.0265174	PTPRE	3707	Intron (ENST00000254667.8/5791, intron 2 of 20)
412	chr10:128047288-128047789	0.00199201	1.10758	0.0330721	PTPRE	0	Promoter (<=1kb)
413	chr10:131981849-131982350	0.0014972	1.08221	0.0287563	BNIP3	0	Promoter (<=1kb)
414	chr10:132160810-132161311	8.27659e-06	4.42579	0.00261316	JAKMIP3	-472	Promoter (<=1kb)
415	chr10:132392224-132392725	0.00113153	2.01477	0.0250274	PWWP2B	-4443	Distal Intergenic
416	chr10:132616395-132616896	0.00339619	1.87796	0.0429353	INPP5A	8469	Intron (ENST00000368594.8/3632, intron 2 of 15)
417	chr10:132962040-132962541	0.00104389	1.83504	0.0241104	LINC01167	0	Promoter (<=1kb)
418	chr10:133276923-133277424	0.000959818	3.01933	0.0231801	ADAM8	-55	Promoter (<=1kb)
419	chr10:133388873-133389374	0.00177229	1.39252	0.0313863	PAOX	-1684	Promoter (1-2kb)
420	chr11:313746-314247	0.00256613	1.05321	0.0373145	IFITM1	0	Promoter (<=1kb)
421	chr11:370307-370808	0.000102732	3.78378	0.00812866	B4GALNT4	511	Promoter (<=1kb)
422	chr11:407035-407536	0.00110462	1.28841	0.0247779	SIGIRR	0	Promoter (<=1kb)
423	chr11:694369-694870	0.00362636	1.38477	0.0442116	EPS8L2	0	Promoter (<=1kb)
424	chr11:1335606-1336107	0.00125316	1.82033	0.0261602	LINC02689	-14252	Exon (ENST00000662307.1/ENST00000662307.1, exon 3 of 3)
425	chr11:1757838-1758339	0.00087679	2.35472	0.0220089	CTSD	0	Promoter (<=1kb)
426	chr11:1889124-1889625	0.000517768	4.36398	0.0170536	PRR33	2270	Promoter (2-3kb)
427	chr11:3511319-3511820	0.000436225	4.58187	0.0157927	LOC107984301	0	Promoter (<=1kb)
428	chr11:3511910-3512411	2.7677e-05	3.24378	0.00450456	LOC107984301	351	Promoter (<=1kb)
429	chr11:4090188-4090689	0.000235646	2.4986	0.0120635	STIM1	3983	Intron (ENST00000525403.6/6786, intron 12 of 12)
430	chr11:6419036-6419537	0.00427258	1.52377	0.0477896	APBB1	0	Promoter (<=1kb)
431	chr11:8700209-8700710	0.000198964	4.53905	0.0111351	DENND2B	-1189	Promoter (1-2kb)
432	chr11:10742765-10743266	0.00453456	1.87953	0.0490999	CTR9	-7980	Distal Intergenic
433	chr11:10878729-10879230	0.000512922	2.97387	0.0169776	ZBED5-AS1	13468	Exon (ENST00000664276.1/729013, exon 3 of 3)
434	chr11:12179078-12179579	1.17357e-07	4.06557	0.000411111	MIR6124	15395	Intron (ENST00000532179.5/9645, intron 2 of 2)
435	chr11:12195681-12196182	1.63595e-05	1.74459	0.0035501	MICAL2	0	Promoter (<=1kb)
436	chr11:12223835-12224336	0.00123752	2.73869	0.0260018	MICAL2	-102	Promoter (<=1kb)
437	chr11:12366180-12366681	7.19577e-06	4.05856	0.00246365	PARVA	-10882	Distal Intergenic
438	chr11:13869030-13869531	0.000419504	2.58521	0.0156855	LINC02545	1085	Promoter (1-2kb)
439	chr11:14554899-14555400	0.00440186	1.75183	0.0484692	PSMA1	-34454	Intron (ENST00000418988.2/5682, intron 2 of 10)
440	chr11:14765078-14765579	0.000206886	1.30123	0.0113073	PDE3B	-23360	Intron (ENST00000282096.9/5140, intron 1 of 15)
441	chr11:14789887-14790388	0.00381248	2.09184	0.0452582	PDE3B	948	Promoter (<=1kb)
442	chr11:16909593-16910094	0.00044552	3.05133	0.0159876	PLEKHA7	3390	Intron (ENST00000531066.6/144100, intron 3 of 26)
443	chr11:17982326-17982827	0.000959738	2.5923	0.0231801	SERGEF	5930	Intron (ENST00000527494.5/26297, intron 9 of 10)
444	chr11:18588136-18588637	1.83657e-05	3.2433	0.00379348	UEVLD	37	Promoter (<=1kb)
445	chr11:18671171-18671672	0.00082229	2.35409	0.0213149	TMEM86A	-21450	Distal Intergenic
446	chr11:19723576-19724077	0.00170329	3.53613	0.0307115	NAV2	9979	Intron (ENST00000360655.8/89797, intron 1 of 37)
447	chr11:20156481-20156982	1.75082e-06	5.03149	0.00123845	DBX1	3493	Exon (ENST00000524983.3/120237, exon 4 of 4)
448	chr11:33092685-33093186	0.00414448	2.10675	0.0471741	CSTF3	-6781	Intron (ENST00000527661.5/55346, intron 12 of 12)
449	chr11:33773366-33773867	0.00288443	1.13311	0.0396104	FBXO3	447	Promoter (<=1kb)
450	chr11:35145988-35146489	0.00285826	1.75649	0.0394265	CD44	6682	Intron (ENST00000526025.2/960, intron 1 of 1)
451	chr11:35165125-35165626	0.000267175	2.46838	0.0127409	CD44	-10949	Intron (ENST00000526025.2/960, intron 1 of 1)
452	chr11:35242791-35243292	0.00375396	2.27694	0.0449411	SLC1A2	20851	Distal Intergenic
453	chr11:35348982-35349483	0.000197913	3.36961	0.0111351	SLC1A2	2877	Promoter (2-3kb)
454	chr11:43851994-43852495	0.00200291	3.40534	0.0331422	HSD17B12	0	Promoter (<=1kb)
455	chr11:44574420-44574921	0.00247652	1.1625	0.0367032	CD82	1342	Promoter (1-2kb)
456	chr11:44681095-44681596	2.90992e-06	3.65527	0.00167112	LINC02704	14705	Distal Intergenic
457	chr11:44727892-44728393	0.00322054	5.24888	0.0417606	TSPAN18	718	Promoter (<=1kb)
458	chr11:45843178-45843679	0.000607828	1.84315	0.0185539	CRY2	-3439	Distal Intergenic
459	chr11:46243231-46243732	0.00410528	1.38833	0.0469389	LINC02710	-22793	Exon (ENST00000702361.1/ENST00000702361.1, exon 1 of 1)
460	chr11:46845487-46845988	0.000498651	2.15046	0.0168049	CKAP5	292	Promoter (<=1kb)
461	chr11:47268788-47269289	0.00447293	1.19161	0.0488187	MADD	0	Promoter (<=1kb)
462	chr11:47523453-47523954	0.00087729	2.50186	0.0220089	CELF1	0	Promoter (<=1kb)
463	chr11:47578712-47579213	0.00184123	1.26876	0.0318323	NDUFS3	0	Promoter (<=1kb)
464	chr11:47934340-47934841	0.000406434	1.80232	0.0153487	PTPRJ	-45584	Distal Intergenic
465	chr11:47983231-47983732	0.00119717	1.45346	0.0256838	PTPRJ	2504	Promoter (2-3kb)
466	chr11:48001596-48002097	0.000170038	1.5051	0.0102113	PTPRJ	20869	Intron (ENST00000698881.1/5795, intron 1 of 24)
467	chr11:48011877-48012378	0.000413217	1.84819	0.015557	PTPRJ	31150	Intron (ENST00000698881.1/5795, intron 1 of 24)
468	chr11:48017043-48017544	0.00313763	2.1615	0.0412337	PTPRJ	-27260	Intron (ENST00000698881.1/5795, intron 1 of 24)
469	chr11:58727074-58727575	0.00212343	1.48125	0.0340996	GLYAT	1154	Promoter (1-2kb)
470	chr11:61026247-61026748	0.000161398	2.50407	0.0100759	CD6	9344	Distal Intergenic
471	chr11:61082757-61083258	0.000868776	3.04982	0.0219627	CD5	-19231	Distal Intergenic
472	chr11:62555409-62555910	0.00214356	1.24919	0.0342806	AHNAK	325	Promoter (<=1kb)
473	chr11:62640726-62641227	0.00186268	2.32421	0.031919	GANAB	-1255	Promoter (1-2kb)
474	chr11:62923985-62924486	0.00326111	1.44017	0.0420293	CHRM1	-2178	Promoter (2-3kb)
475	chr11:63531422-63531923	0.000208164	2.91794	0.011349	PLAAT4	-4885	Distal Intergenic
476	chr11:63638930-63639431	1.41439e-05	3.64495	0.0033717		1253	Promoter (1-2kb)
477	chr11:64252075-64252576	0.00419157	1.89838	0.0474024	PLCB3	500	Promoter (<=1kb)
478	chr11:64764255-64764756	0.000375134	1.30609	0.0147222	SF1	2861	Promoter (2-3kb)
479	chr11:64810778-64811279	0.000452207	1.11815	0.016102	MEN1	15	Promoter (<=1kb)
480	chr11:65083922-65084423	0.000156947	1.03587	0.00994152	CDCA5	0	Promoter (<=1kb)
481	chr11:66071173-66071674	0.00235204	1.55753	0.0358156	PACS1	810	Promoter (<=1kb)
482	chr11:66328031-66328532	0.000939198	1.57914	0.022927	RIN1	5021	Distal Intergenic
483	chr11:66386491-66386992	0.00400216	2.93628	0.0463727	SLC29A2	-14277	Distal Intergenic
484	chr11:66438767-66439268	0.00122341	1.01503	0.0259016	MRPL11	0	Promoter (<=1kb)
485	chr11:66619202-66619703	9.88074e-06	3.56367	0.00282831	RBM14	157	Promoter (<=1kb)
486	chr11:67071673-67072174	0.00245689	3.0385	0.0366094	RHOD	14784	3' UTR
487	chr11:67168204-67168705	0.00100917	1.95399	0.023721	KDM2A	-38863	Intron (ENST00000529006.7/22992, intron 2 of 20)
488	chr11:67391705-67392206	0.00379569	1.17367	0.0451755	RAD9A	0	Promoter (<=1kb)
489	chr11:67614652-67615153	0.000908976	2.05708	0.0224845	DOC2GP	648	Promoter (<=1kb)
490	chr11:67884685-67885186	0.000616712	3.38047	0.0187326	LINC02754	-1291	Promoter (1-2kb)
491	chr11:71710616-71711117	0.0031678	3.37143	0.0414071	FAM86C1P	-76363	Intron (ENST00000664227.1/285407, intron 3 of 3)
492	chr11:73787826-73788327	7.2436e-06	1.13108	0.00246365	MRPL48	0	Promoter (<=1kb)
493	chr11:73969996-73970497	0.00109355	2.31782	0.0247073	DNAJB13	4760	3' UTR
494	chr11:75328921-75329422	1.8643e-05	3.03768	0.00379348	MIR326	5764	Intron (ENST00000420843.7/408, intron 1 of 15)
495	chr11:83168785-83169286	0.000389753	1.93138	0.0149612	PCF11	-1965	Promoter (1-2kb)
496	chr11:85752810-85753311	0.000233513	1.68842	0.0120297	SYTL2	4414	Intron (ENST00000389960.8/54843, intron 2 of 18)
497	chr11:85823762-85824263	5.24881e-05	4.56875	0.00599579	SYTL2	-12603	Distal Intergenic
498	chr11:86244918-86245419	0.00125964	1.14296	0.0262211	EED	0	Promoter (<=1kb)
499	chr11:86805978-86806479	0.000707293	2.87036	0.0198899	PRSS23	5434	Intron (ENST00000527521.1/11098, intron 1 of 1)
500	chr11:88414057-88414558	0.000717663	2.49935	0.020054	LOC101929174	-7842	Intron (ENST00000701412.1/101929174, intron 2 of 4)
501	chr11:93491883-93492384	2.93079e-06	5.07669	0.00167112	SMCO4	6967	Intron (ENST00000525141.1/56935, intron 1 of 1)
502	chr11:93530122-93530623	0.0024712	1.68867	0.0366816	SMCO4	-6755	Intron (ENST00000298966.7/56935, intron 1 of 2)
503	chr11:93579339-93579840	0.000315062	4.40043	0.0136058	SMCO4	-35948	Distal Intergenic
504	chr11:94512179-94512680	0.00105982	2.48093	0.0242733	C11orf97	0	Promoter (<=1kb)
505	chr11:94924244-94924745	0.00209602	1.29544	0.0339111	CWC15	45510	Intron (ENST00000545958.1/ENST00000545958.1, intron 1 of 1)
506	chr11:95443341-95443842	0.00144001	3.73395	0.0281845	LOC100129203	210770	Distal Intergenic
507	chr11:95674603-95675104	0.00425728	2.00837	0.0477492	LOC107984377	-22982	Intron (ENST00000648353.1/ENST00000648353.1, intron 3 of 4)
508	chr11:95775469-95775970	0.00289058	2.16918	0.0396431	FAM76B	3234	3' UTR
509	chr11:95924141-95924642	0.000162454	1.79171	0.0100928	MTMR2	-10	Promoter (<=1kb)
510	chr11:96085243-96085744	0.000215493	3.33954	0.0114638	MAML2	7776	Intron (ENST00000524717.6/84441, intron 2 of 4)
511	chr11:96194023-96194524	0.000104544	2.15051	0.00819038	MAML2	-100503	Intron (ENST00000524717.6/84441, intron 1 of 4)
512	chr11:102470228-102470729	4.32503e-05	2.52865	0.0054965	TMEM123	0	Promoter (<=1kb)
513	chr11:102476806-102477307	0.003799	1.55464	0.0451887	TMEM123	-6422	Intron (ENST00000529278.1/102723838, intron 1 of 2)
514	chr11:104772609-104773110	0.000581991	2.51402	0.0181274	CASP12	125304	Distal Intergenic
515	chr11:105032202-105032703	0.000505838	2.95546	0.0168838	CASP1	-1027	Promoter (1-2kb)
516	chr11:108551386-108551887	0.00392718	3.21598	0.0459051	EXPH5	318	Promoter (<=1kb)
517	chr11:111766674-111767175	0.000505263	2.0033	0.0168723	PPP2R1B	-285	Promoter (<=1kb)
518	chr11:112297149-112297650	0.000109475	3.76189	0.0084036	LINC02762	4576	Intron (ENST00000504610.2/283140, intron 2 of 3)
519	chr11:114183061-114183562	0.00445687	1.15912	0.0487394	ZBTB16	0	Promoter (<=1kb)
520	chr11:117028161-117028662	0.00135479	3.51322	0.0271641	SIK3	69609	Intron (ENST00000445177.6/23387, intron 1 of 24)
521	chr11:117814704-117815205	0.00242779	1.14768	0.0363748	DSCAML1	2320	Promoter (2-3kb)
522	chr11:117987063-117987564	0.000219591	1.74073	0.0115883	IL10RA	326	Promoter (<=1kb)
523	chr11:118223558-118224059	7.53838e-05	2.11383	0.00707546	JAML	28	Promoter (<=1kb)
524	chr11:118241413-118241914	6.38677e-08	2.04254	0.000276378	MPZL3	10406	Intron (ENST00000278949.9/196264, intron 1 of 5)
525	chr11:118304479-118304980	0.000506164	2.01783	0.0168871	CD3E	0	Promoter (<=1kb)
526	chr11:118338547-118339048	0.00354531	1.8082	0.0437749	CD3D	1889	Promoter (1-2kb)
527	chr11:118572046-118572547	0.000375884	1.14585	0.0147398	ARCN1	0	Promoter (<=1kb)
528	chr11:119263482-119263983	0.000210084	2.05518	0.0113652	CBL	-34389	Intron (ENST00000634586.1/867, intron 2 of 17)
529	chr11:119306482-119306983	1.94007e-05	5.61326	0.00385734	MCAM	4135	3' UTR
530	chr11:119334842-119335343	0.000388293	2.74466	0.0149568	RNF26	315	Promoter (<=1kb)
531	chr11:122628988-122629489	0.00311996	3.29797	0.0411416	UBASH3B	-26233	Distal Intergenic
532	chr11:122675151-122675652	3.09794e-06	2.70833	0.00170353	UBASH3B	19426	Intron (ENST00000284273.6/84959, intron 1 of 13)
533	chr11:123377317-123377818	0.00210012	3.26348	0.0339411	MIR4493	3694	Intron (ENST00000638157.1/57476, intron 1 of 20)
534	chr11:123680975-123681476	0.001205	3.76265	0.0257396	LOC105369543	12476	Distal Intergenic
535	chr11:124930033-124930534	0.000814167	2.20841	0.021194	HEPACAM	-5107	Intron (ENST00000298251.5/220296, intron 1 of 6)
536	chr11:126083866-126084367	0.00172785	4.4832	0.0309559	CDON	-20531	Distal Intergenic
537	chr11:128324838-128325339	0.00143258	2.26994	0.0280884	LINC02098	116009	Distal Intergenic
538	chr11:129814476-129814977	0.000106084	1.81864	0.00824955	TMEM45B	-871	Promoter (<=1kb)
539	chr11:130434827-130435328	0.00239961	1.70637	0.0361958	ADAMTS8	-6218	Distal Intergenic
540	chr11:133945198-133945699	0.00348562	2.51871	0.0434021	IGSF9B	593	Promoter (<=1kb)
541	chr12:539138-539639	7.42601e-06	2.74744	0.00247192	B4GALNT3	-824	Promoter (<=1kb)
542	chr12:563448-563949	0.000110922	2.49904	0.00841231	B4GALNT3	11373	3' UTR
543	chr12:685332-685833	0.00306876	1.01157	0.040777	LINC02455	-1205	Promoter (1-2kb)
544	chr12:870322-870823	0.00428392	3.02002	0.0478574	WNK1	1754	Promoter (1-2kb)
545	chr12:991013-991514	0.0015459	1.95643	0.0292012	ERC1	0	Promoter (<=1kb)
546	chr12:1027381-1027882	0.00160201	3.54797	0.0297608	ERC1	0	Promoter (<=1kb)
547	chr12:1488882-1489383	0.00285652	2.25153	0.0394233	LINC00942	-11142	Intron (ENST00000543086.7/23085, intron 17 of 17)
548	chr12:1653197-1653698	0.00332296	3.79798	0.0424687	MIR3649	6682	Distal Intergenic
549	chr12:1915943-1916444	0.00211261	2.71919	0.0340223	CACNA2D4	-716	Promoter (<=1kb)
550	chr12:3918359-3918860	0.000433953	4.35711	0.0157337	PARP11-AS1	13186	Intron (ENST00000701907.1/105369608, intron 2 of 2)
551	chr12:3935060-3935561	0.00385505	1.4557	0.0455467	LOC105369608	23079	Intron (ENST00000701907.1/105369608, intron 2 of 2)
552	chr12:3972581-3973082	0.00112476	3.7888	0.0249827	LOC105369608	-13937	Distal Intergenic
553	chr12:4027345-4027846	0.00307483	1.36666	0.0407992	LOC105369611	14442	Distal Intergenic
554	chr12:4506858-4507359	0.00215154	1.41013	0.0343336	C12orf4	1991	Promoter (1-2kb)
555	chr12:6423401-6423902	0.00365285	1.49813	0.0443214	CD27	-21053	Distal Intergenic
556	chr12:6613661-6614162	0.000744666	1.52245	0.0203839	CHD4	-5231	Exon (ENST00000645265.1/ENST00000645265.1, exon 1 of 2)
557	chr12:6627549-6628050	0.00137369	1.21214	0.0274012	LPAR5	3599	Intron (ENST00000431922.1/57121, intron 1 of 1)
558	chr12:6789254-6789755	0.00030724	1.64251	0.0134376	CD4	0	Promoter (<=1kb)
559	chr12:7638617-7639118	0.00069964	1.91633	0.0197655	APOBEC1	26785	Intron (ENST00000642279.1/ENST00000642279.1, intron 1 of 1)
560	chr12:7640885-7641386	0.000724504	3.79995	0.0201333	APOBEC1	24517	Intron (ENST00000642279.1/ENST00000642279.1, intron 1 of 1)
561	chr12:7958513-7959014	0.0046976	1.23184	0.0499991	SLC2A3	-22326	Intron (ENST00000661633.1/ENST00000661633.1, intron 1 of 1)
562	chr12:8320372-8320873	0.000315718	3.7485	0.0136058	LOC101927966	109	Promoter (<=1kb)
563	chr12:9024984-9025485	5.97737e-06	2.56198	0.00227837	KLRG1	32914	Distal Intergenic
564	chr12:9409561-9410062	0.000119586	4.49705	0.00867214	LOC728715	4789	Intron (ENST00000540982.1/728715, intron 1 of 3)
565	chr12:9702289-9702790	0.000629014	1.58576	0.0188953	LINC02390	-1287	Promoter (1-2kb)
566	chr12:9760731-9761232	0.00271015	1.3629	0.0382967	CD69	0	Promoter (<=1kb)
567	chr12:9951008-9951509	0.00210157	1.87776	0.0339411	CLEC12A	0	Promoter (<=1kb)
568	chr12:10672850-10673351	0.00224608	2.67613	0.0350946	STYK1	307	Promoter (<=1kb)
569	chr12:10701274-10701775	0.00349296	2.18461	0.0434485	YBX3	596	Promoter (<=1kb)
570	chr12:11755595-11756096	0.00298504	1.73261	0.0402553	ETV6	3094	Intron (ENST00000396373.9/2120, intron 2 of 7)
571	chr12:12384524-12385025	0.000384675	1.74302	0.0148848	BORCS5	27106	Intron (ENST00000314565.9/118426, intron 2 of 3)
572	chr12:12442054-12442555	1.00699e-05	2.24471	0.0028383	DUSP16	63632	Intron (ENST00000314565.9/118426, intron 3 of 3)
573	chr12:12474349-12474850	0.00161405	2.68195	0.0299012	DUSP16	31337	3' UTR
574	chr12:12511460-12511961	0.000172195	4.37692	0.0102821	DUSP16	-5273	Intron (ENST00000298573.9/80824, intron 3 of 6)
575	chr12:12607012-12607513	0.000332443	2.16567	0.0139351	CREBL2	-4314	Distal Intergenic
576	chr12:12645549-12646050	3.22501e-05	2.20775	0.00486006	CREBL2	33673	Distal Intergenic
577	chr12:12836895-12837396	0.000135927	2.0955	0.00926732	DDX47	12510	Distal Intergenic
578	chr12:13196381-13196882	0.00384416	1.79461	0.0454655	EMP1	0	Promoter (<=1kb)
579	chr12:15268870-15269371	0.00440767	2.26167	0.0485126	RERG	-47453	Intron (ENST00000393736.3/105369673, intron 2 of 3)
580	chr12:19404175-19404676	0.00279311	2.59641	0.0389241	AEBP2	109	Promoter (<=1kb)
581	chr12:19893988-19894489	0.00227738	4.60049	0.0353466	LINC02398	-120291	Intron (ENST00000535764.1/ENST00000535764.1, intron 1 of 4)
582	chr12:22306881-22307382	0.00388339	2.47791	0.0456192	SULT6B2P	-19687	Intron (ENST00000396037.9/6489, intron 1 of 4)
583	chr12:22409495-22409996	0.000506988	1.70872	0.0168965	C2CD5-AS1	239	Promoter (<=1kb)
584	chr12:24814519-24815020	0.00386491	2.22821	0.0455467	BCAT1	15308	3' UTR
585	chr12:25377295-25377796	0.000427724	1.52852	0.0156312	KRAS	-126359	Distal Intergenic
586	chr12:25595486-25595987	3.70741e-05	2.76136	0.00516184	LMNTD1	-2558	Promoter (2-3kb)
587	chr12:27071367-27071868	0.00143116	3.37407	0.0280815	C12orf71	10710	Distal Intergenic
588	chr12:29160178-29160679	0.00265084	3.48599	0.0378805	FAR2	10826	Intron (ENST00000686974.1/55711, intron 1 of 7)
589	chr12:29390352-29390853	0.00326428	2.40404	0.0420555	OVCH1-AS1	710	Promoter (<=1kb)
590	chr12:39683276-39683777	9.96121e-05	2.83767	0.00799996	C12orf40	57058	Exon (ENST00000405531.7/283461, exon 9 of 11)
591	chr12:43882487-43882988	0.00145672	3.81165	0.0283367	TMEM117	37636	Intron (ENST00000266534.8/84216, intron 2 of 7)
592	chr12:44828055-44828556	0.000828622	2.88204	0.0214262	NELL2	23291	Intron (ENST00000395487.6/4753, intron 2 of 19)
593	chr12:44847855-44848356	0.0005303	1.39145	0.0173265	NELL2	3491	Intron (ENST00000395487.6/4753, intron 2 of 19)
594	chr12:45966384-45966885	0.0043037	2.33395	0.0479627	SCAF11	-17854	Intron (ENST00000369367.8/9169, intron 1 of 14)
595	chr12:46222670-46223171	0.00315111	2.07463	0.0413211	SLC38A1	16724	Intron (ENST00000398637.10/81539, intron 5 of 16)
596	chr12:46523651-46524152	0.000199498	1.87694	0.0111351	SLC38A4-AS1	-13350	Intron (ENST00000667191.1/100288798, intron 2 of 2)
597	chr12:47078705-47079206	0.000999628	1.62154	0.0236152	PCED1B	-397	Promoter (<=1kb)
598	chr12:47377903-47378404	0.000223415	3.74289	0.0117	LINC02156	215	Promoter (<=1kb)
599	chr12:47824154-47824655	0.00392423	1.23335	0.045896	LINC02354	-2199	Promoter (2-3kb)
600	chr12:47889026-47889527	0.00201797	2.90674	0.0332404	VDR	-6091	Intron (ENST00000380601.2/ENST00000380601.2, intron 1 of 3)
601	chr12:49276179-49276680	0.0038879	2.59585	0.0456308	TUBA1C	6393	Distal Intergenic
602	chr12:49294818-49295319	0.0033031	4.12172	0.0423615	PRPH	0	Promoter (<=1kb)
603	chr12:50555536-50556037	0.000277672	1.95942	0.0130114	DIP2B	50551	Intron (ENST00000549620.5/57609, intron 1 of 7)
604	chr12:51008664-51009165	1.87579e-05	3.31939	0.00379348	SLC11A2	3	Promoter (<=1kb)
605	chr12:51951176-51951677	0.00345318	1.45363	0.0431882	ACVR1B	-22	Promoter (<=1kb)
606	chr12:51993020-51993521	0.00184302	3.03454	0.0318323	ACVR1B	8985	Intron (ENST00000257963.9/91, intron 8 of 8)
607	chr12:52645456-52645957	0.0002649	3.45835	0.0127285	KRT2	4715	Exon (ENST00000309680.4/3849, exon 8 of 9)
608	chr12:53166269-53166770	0.00128227	3.61848	0.0264067	CSAD	3606	Exon (ENST00000472908.1/51380, exon 3 of 4)
609	chr12:53287561-53288062	0.00281502	3.25357	0.0390961	ESPL1	0	Promoter (<=1kb)
610	chr12:53345108-53345609	0.00207443	1.46977	0.0337249	SP7	0	Promoter (<=1kb)
611	chr12:54935240-54935741	0.00170582	2.06708	0.0307285	TESPA1	26956	Distal Intergenic
612	chr12:55042556-55043057	0.00386038	1.89673	0.0455467	NEUROD4	22582	Distal Intergenic
613	chr12:55930878-55931379	0.0015205	1.27612	0.028947	DGKA	0	Promoter (<=1kb)
614	chr12:55958183-55958684	0.000145331	3.3736	0.00956289	PMEL	0	Promoter (<=1kb)
615	chr12:56256270-56256771	9.5233e-05	3.47559	0.00776698	ANKRD52	297	Promoter (<=1kb)
616	chr12:57063863-57064364	0.000254038	1.97079	0.0125045	MYO1A	-12665	Exon (ENST00000379391.7/23306, exon 5 of 8)
617	chr12:57610802-57611303	0.00219446	2.38709	0.0347172	ARHGEF25	-132	Promoter (<=1kb)
618	chr12:64222021-64222522	0.0018268	1.39341	0.0317728	KICS2	0	Promoter (<=1kb)
619	chr12:64599372-64599873	0.000977157	2.49443	0.0233556	RASSF3-DT	9586	Intron (ENST00000637125.1/283349, intron 2 of 5)
620	chr12:64714442-64714943	0.00114106	2.42733	0.0250992	GNS	14211	3' UTR
621	chr12:66131181-66131682	4.69912e-05	2.10517	0.0056857	LLPH-DT	430	Promoter (<=1kb)
622	chr12:67484684-67485185	0.0013064	3.30461	0.026622	LINC02408	-34644	Intron (ENST00000650195.1/105369812, intron 3 of 4)
623	chr12:68119607-68120108	1.54278e-05	2.38418	0.003474	IFNG	39632	Intron (ENST00000536914.1/100885789, intron 5 of 5)
624	chr12:68180916-68181417	0.00294403	2.96925	0.0399442	IFNG	-21176	Intron (ENST00000536914.1/100885789, intron 5 of 5)
625	chr12:68373044-68373545	0.000719626	2.32752	0.0200708	MDM1	-40663	Intron (ENST00000693550.2/100507195, intron 1 of 1)
626	chr12:68374219-68374720	0.0022973	1.69708	0.0355267	MDM1	-41838	Intron (ENST00000693550.2/100507195, intron 1 of 1)
627	chr12:70242712-70243213	0.000328696	1.2253	0.013865	PRANCR	0	Promoter (<=1kb)
628	chr12:71787526-71788027	0.00130811	1.78825	0.0266255	RAB21	5112	3' UTR
629	chr12:75511517-75512018	0.000301769	1.09171	0.0133492	KRR1	0	Promoter (<=1kb)
630	chr12:76455636-76456137	0.00169988	2.04217	0.0306876	OSBPL8	29971	Intron (ENST00000393249.6/114882, intron 5 of 25)
631	chr12:76456939-76457440	0.000365012	1.67974	0.0145457	OSBPL8	28668	Intron (ENST00000393249.6/114882, intron 5 of 25)
632	chr12:89244999-89245500	5.05062e-05	1.92991	0.00585116	LINC02458	64066	Intron (ENST00000549278.2/728084, intron 1 of 6)
633	chr12:89398289-89398790	0.00198412	1.67051	0.0329783	POC1B	30670	Exon (ENST00000657284.1/ENST00000657284.1, exon 2 of 3)
634	chr12:92011086-92011587	0.00116212	1.76515	0.0253008	LINC01619	-16463	Intron (ENST00000656874.1/ENST00000656874.1, intron 1 of 1)
635	chr12:92311827-92312328	0.00192613	3.40681	0.0324033	LINC02391	51504	Intron (ENST00000615716.2/101930023, intron 2 of 4)
636	chr12:92343542-92344043	0.00173866	3.82335	0.0310901	LINC02391	19789	Intron (ENST00000615716.2/101930023, intron 2 of 4)
637	chr12:92398604-92399105	0.00117501	1.53184	0.0254309	LINC02397	-22426	Distal Intergenic
638	chr12:95858680-95859181	1.58211e-05	1.03115	0.0034776	SNRPF-DT	0	Promoter (<=1kb)
639	chr12:96377899-96378400	0.00257362	1.97878	0.037354	CDK17	20964	Intron (ENST00000261211.8/5128, intron 1 of 16)
640	chr12:96434076-96434577	0.000228368	2.5701	0.0118561	CDK17	-33596	Intron (ENST00000548740.1/ENST00000548740.1, intron 2 of 3)
641	chr12:96500994-96501495	0.00259797	1.65213	0.0375259	CFAP54	11417	Exon (ENST00000554621.1/144535, exon 2 of 2)
642	chr12:98566763-98567264	3.7619e-06	3.21648	0.00188261	TMPO	22124	Distal Intergenic
643	chr12:103949225-103949726	0.000151746	3.66629	0.00980947	C12orf73	7012	Intron (ENST00000550595.2/7184, intron 17 of 17)
644	chr12:104215966-104216467	0.00335807	2.54214	0.0427177	TXNRD1	187	Promoter (<=1kb)
645	chr12:105037249-105037750	0.00349555	2.28821	0.0434669	ALDH1L2	-5314	Intron (ENST00000637147.1/121053, intron 5 of 5)
646	chr12:105235470-105235971	0.000527401	1.89494	0.0172744	APPL2	112	Promoter (<=1kb)
647	chr12:107321007-107321508	8.28397e-05	3.0842	0.00729833	ABTB3	419	Promoter (<=1kb)
648	chr12:107369618-107370119	0.000119232	2.14282	0.00867214	ABTB3	49030	Intron (ENST00000420571.6/121551, intron 1 of 14)
649	chr12:109154934-109155435	0.00105277	1.57433	0.0241947	ACACB	252	Promoter (<=1kb)
650	chr12:109447949-109448450	0.00390034	3.4212	0.0457067	MYO1H	4387	3' UTR
651	chr12:110496003-110496504	0.00121982	2.43855	0.0258679	VPS29	0	Promoter (<=1kb)
652	chr12:110531525-110532026	0.00310723	1.62928	0.0410497	PPTC7	14743	3' UTR
653	chr12:110582437-110582938	0.00052376	1.89566	0.0171857	PPTC7	380	Promoter (<=1kb)
654	chr12:111993464-111993965	0.000521995	1.71575	0.0171431	TMEM116	12020	Exon (ENST00000547720.1/ENST00000547720.1, exon 1 of 1)
655	chr12:112411410-112411911	0.00129562	1.94229	0.0265174	RPL6	-1040	Promoter (1-2kb)
656	chr12:113049934-113050435	0.00340394	1.95381	0.0429813	DTX1	-6295	Distal Intergenic
657	chr12:113135557-113136058	0.00342804	1.37452	0.0430513	RASAL1	0	Promoter (<=1kb)
658	chr12:117025354-117025855	0.00127111	2.15276	0.026323	TESC	20976	Intron (ENST00000652555.1/26259, intron 9 of 10)
659	chr12:118016369-118016870	0.00169447	1.05301	0.0306523	RFC5	0	Promoter (<=1kb)
660	chr12:118053289-118053790	0.000982822	3.68998	0.0234077	WSB2	-685	Promoter (<=1kb)
661	chr12:118376074-118376575	2.32099e-06	1.77017	0.00142287	SUDS3	0	Promoter (<=1kb)
662	chr12:120041292-120041793	0.00427862	1.56289	0.0478208	BICDL1	-22844	Intron (ENST00000548673.6/92558, intron 2 of 9)
663	chr12:120073379-120073880	0.000738366	3.83546	0.0202855	BICDL1	-564	Promoter (<=1kb)
664	chr12:120264864-120265365	0.000605455	1.76885	0.0185472	PXN	327	Promoter (<=1kb)
665	chr12:120445553-120446054	0.000438743	3.07336	0.0158294	TRIAP1	316	Promoter (<=1kb)
666	chr12:120580553-120581054	0.00381765	1.4862	0.0452904	POP5	197	Promoter (<=1kb)
667	chr12:121092696-121093197	0.000508075	2.65101	0.0168972	P2RX7	-39622	Distal Intergenic
668	chr12:121581124-121581625	0.0011672	1.71508	0.025344	KDM2B	-101	Promoter (<=1kb)
669	chr12:121918287-121918788	0.00186147	1.27418	0.0319057	CFAP251	0	Promoter (<=1kb)
670	chr12:122213354-122213855	0.00280066	3.36603	0.0389692	DIABLO	3934	Intron (ENST00000645606.1/56616, intron 6 of 6)
671	chr12:123075783-123076284	0.000213543	1.86006	0.0114396	PITPNM2	0	Promoter (<=1kb)
672	chr12:123131985-123132486	0.000672542	1.58027	0.0194022	PITPNM2	17529	Intron (ENST00000320201.10/57605, intron 1 of 25)
673	chr12:123533479-123533980	0.00458688	2.41286	0.0493975	RILPL1	0	Promoter (<=1kb)
674	chr12:130868435-130868936	3.91455e-06	2.92199	0.00190458	RAN	-3101	Distal Intergenic
675	chr12:130880330-130880831	5.41823e-05	1.58699	0.0060761	RAN	7227	Distal Intergenic
676	chr12:131105895-131106396	0.00403474	1.94555	0.0465584	ADGRD1	13983	Intron (ENST00000261654.10/283383, intron 17 of 24)
677	chr12:131511221-131511722	0.00101141	1.3864	0.023748	LOC101929974	18166	Intron (ENST00000658806.1/101929974, intron 1 of 3)
678	chr12:132185765-132186266	0.000213652	2.60231	0.0114396	LINC02361	3429	Distal Intergenic
679	chr12:132639163-132639664	0.00195881	3.47902	0.0327426	POLE	2594	Promoter (2-3kb)
680	chr12:132866890-132867391	0.00258941	3.20678	0.0374685	CHFR	-4986	Exon (ENST00000623177.1/ENST00000623177.1, exon 1 of 1)
681	chr13:20419833-20420334	0.00066117	2.63147	0.0192932	MIR4499	13512	Intron (ENST00000643035.1/51084, intron 7 of 9)
682	chr13:21256292-21256793	0.000369017	3.44831	0.0145989	LOC105370105	-3222	Distal Intergenic
683	chr13:21476820-21477321	1.10383e-05	2.67281	0.00302997	ZDHHC20	-17450	Distal Intergenic
684	chr13:24217436-24217937	0.000565108	1.51826	0.0178728	SPATA13	-6304	Intron (ENST00000382141.4/221178, intron 3 of 15)
685	chr13:24229899-24230400	0.0014863	3.53186	0.0286379	SPATA13	5658	Intron (ENST00000382141.4/221178, intron 4 of 15)
686	chr13:24252114-24252615	0.000675285	1.49139	0.0194584	SPATA13	396	Promoter (<=1kb)
687	chr13:24597855-24598356	0.00219309	2.22635	0.0347106	TPTE2P6	10631	Downstream (<=300bp)
688	chr13:25874822-25875323	7.97037e-05	2.69797	0.00716703	ATP8A2	46886	Intron (ENST00000381655.7/51761, intron 33 of 36)
689	chr13:25974236-25974737	0.00210407	2.9386	0.0339666	LOC105370122	2767	Promoter (2-3kb)
690	chr13:26201179-26201680	0.00358739	3.35622	0.0440211	RNF6	20011	Intron (ENST00000468480.5/6049, intron 5 of 5)
691	chr13:29829448-29829949	0.00199924	3.70694	0.0331398	UBL3	20668	Intron (ENST00000380680.5/5412, intron 1 of 4)
692	chr13:30157173-30157674	0.000244972	1.64307	0.0122761	LINC00384	1947	Promoter (1-2kb)
693	chr13:30278007-30278508	8.9344e-05	2.34119	0.00747514	KATNAL1	28348	Intron (ENST00000380615.8/84056, intron 3 of 10)
694	chr13:30607856-30608357	0.00162518	1.69167	0.029973	HMGB1	9240	Intron (ENST00000405805.5/3146, intron 1 of 4)
695	chr13:32837367-32837868	0.00260878	2.15213	0.0376083	PDS5B	67177	Distal Intergenic
696	chr13:33679301-33679802	0.000983847	2.39042	0.0234077	LOC107984551	0	Promoter (<=1kb)
697	chr13:40221513-40222014	5.00445e-05	2.25022	0.00585116	LINC00548	-1011	Promoter (1-2kb)
698	chr13:40485568-40486069	5.67655e-06	2.09288	0.00224514	LINC00598	-4496	Intron (ENST00000615137.1/646982, intron 1 of 3)
699	chr13:40666472-40666973	0.00175538	1.03869	0.0312102	FOXO1	0	Promoter (<=1kb)
700	chr13:41310946-41311447	0.000168301	1.10389	0.0101651	NAA16	0	Promoter (<=1kb)
701	chr13:41355932-41356433	0.000786262	2.48194	0.0208362	NAA16	-1874	Promoter (1-2kb)
702	chr13:41463245-41463746	0.00034224	1.39503	0.0141364	RGCC	-369	Promoter (<=1kb)
703	chr13:41465962-41466463	0.000741941	1.62466	0.0203508	RGCC	1847	Promoter (1-2kb)
704	chr13:42355070-42355571	0.000297983	1.6968	0.0133178	LINC02341	15882	Intron (ENST00000637462.1/105370177, intron 2 of 7)
705	chr13:42393095-42393596	5.46154e-05	4.32717	0.00610001	LINC02341	-31296	Intron (ENST00000637462.1/105370177, intron 3 of 7)
706	chr13:42594871-42595372	0.00223875	2.68277	0.0350536	TNFSF11	20719	Intron (ENST00000358545.6/8600, intron 4 of 6)
707	chr13:45297641-45298142	0.00299967	3.25333	0.0403297	SNORA31B	38305	Distal Intergenic
708	chr13:45847475-45847976	0.00368066	4.96478	0.0444465	SIAH3	3777	Intron (ENST00000400405.4/283514, intron 1 of 1)
709	chr13:46303652-46304153	0.000764014	3.4185	0.0206483	LINC00563	-5808	Distal Intergenic
710	chr13:48155925-48156426	0.0019755	1.94122	0.0329094	MED4	-60794	Distal Intergenic
711	chr13:48813353-48813854	0.000502753	4.10575	0.0168267	CYSLTR2	159424	Distal Intergenic
712	chr13:49147170-49147671	0.00465302	1.71535	0.0497311	FNDC3A	36857	Intron (ENST00000492622.6/22862, intron 8 of 25)
713	chr13:49371869-49372370	0.000774753	2.91123	0.0207136	CAB39L	4761	Intron (ENST00000355854.8/81617, intron 3 of 8)
714	chr13:49454544-49455045	0.000501545	1.58849	0.0168132	SETDB2	2992	Promoter (2-3kb)
715	chr13:50255678-50256179	0.00384405	1.8611	0.0454655	DLEU1	31397	Intron (ENST00000486895.5/10301, intron 1 of 1)
716	chr13:50283411-50283912	0.000511208	2.59974	0.0169707	DLEU1	-9510	Intron (ENST00000486895.5/10301, intron 1 of 1)
717	chr13:50292272-50292773	0.00170629	3.9765	0.0307285	DLEU1	-649	Promoter (<=1kb)
718	chr13:50365934-50366435	0.00235298	1.20862	0.0358156	DLEU1	-23763	Intron (ENST00000486895.5/10301, intron 1 of 1)
719	chr13:50400629-50401130	0.00106677	2.57286	0.0243416	DLEU1	-96	Promoter (<=1kb)
720	chr13:50893012-50893513	0.000382328	1.81317	0.01485	RNASEH2B-AS1	-1370	Promoter (1-2kb)
721	chr13:50911087-50911588	0.00395187	1.47527	0.0460755	RNASEH2B-AS1	-323	Promoter (<=1kb)
722	chr13:51859402-51859903	0.00146857	3.15502	0.0284753	CCDC70	-2066	Promoter (2-3kb)
723	chr13:73000020-73000521	0.00232882	3.56387	0.0356881	PIBF1	30381	Intron (ENST00000326291.11/10464, intron 17 of 17)
724	chr13:73715597-73716098	0.00220494	1.64289	0.0347951	LINC00393	-53706	Intron (ENST00000377669.7/11278, intron 6 of 7)
725	chr13:73765252-73765753	0.00129705	1.16596	0.0265174	LINC00393	-103361	Intron (ENST00000377669.7/11278, intron 5 of 7)
726	chr13:73933906-73934407	0.000478889	2.17832	0.0164707	KLF12	60649	Intron (ENST00000377669.7/11278, intron 3 of 7)
727	chr13:74131875-74132376	0.000306865	1.53547	0.0134315	KLF12	1553	Promoter (1-2kb)
728	chr13:74193839-74194340	0.00431093	2.72822	0.0479996	LINC00402	-37061	Distal Intergenic
729	chr13:74230753-74231254	6.27494e-05	2.5608	0.00647082	LINC00402	-147	Promoter (<=1kb)
730	chr13:74231733-74232234	0.00100479	1.64904	0.0236764	LINC00402	332	Promoter (<=1kb)
731	chr13:74243746-74244247	4.24689e-05	1.79351	0.0054524	LINC00402	12345	Intron (ENST00000419499.2/100507612, intron 1 of 1)
732	chr13:75316405-75316906	0.000447539	2.43122	0.0160253	TBC1D4	0	Promoter (<=1kb)
733	chr13:75326325-75326826	0.000252081	1.3272	0.0124751	TBC1D4	-75	Promoter (<=1kb)
734	chr13:75394772-75395273	9.12115e-05	3.06291	0.00755403	TBC1D4	-27757	Intron (ENST00000377636.8/9882, intron 1 of 20)
735	chr13:76723496-76723997	0.00114261	1.74279	0.0251139	LOC105370266	59352	Intron (ENST00000648060.1/105370264, intron 3 of 4)
736	chr13:77326928-77327429	0.000811249	1.21641	0.0211405	MYCBP2	0	Promoter (<=1kb)
737	chr13:79451485-79451986	0.00311002	2.61038	0.0410576	NDFIP2	-29169	Distal Intergenic
738	chr13:79481720-79482221	0.000534545	2.33924	0.0173515	NDFIP2	0	Promoter (<=1kb)
739	chr13:79480923-79481424	0.00184564	1.27067	0.0318345	NDFIP2-AS1	0	Promoter (<=1kb)
740	chr13:88622346-88622847	0.00172582	4.85243	0.0309559	LINC00560	-4006	Distal Intergenic
741	chr13:95227275-95227776	0.000113504	2.16311	0.00849109	ABCC4	73526	Intron (ENST00000645237.2/10257, intron 4 of 30)
742	chr13:98994811-98995312	5.83966e-05	3.25471	0.00627424	DOCK9	-16324	Intron (ENST00000703210.1/23348, intron 1 of 54)
743	chr13:99051651-99052152	0.000272139	1.65386	0.0128828	DOCK9	32024	Intron (ENST00000652315.1/23348, intron 1 of 56)
744	chr13:99238841-99239342	0.0023257	1.85513	0.0356719	UBAC2	-5173	Intron (ENST00000355700.9/337867, intron 2 of 4)
745	chr13:99271131-99271632	0.00246426	1.78821	0.0366506	GPR18	-9387	Intron (ENST00000355700.9/337867, intron 2 of 4)
746	chr13:99314740-99315241	8.2105e-05	2.20753	0.00725661	UBAC2	32	Promoter (<=1kb)
747	chr13:99434380-99434881	0.00452747	1.54452	0.0490775		-1678	Promoter (1-2kb)
748	chr13:99817987-99818488	3.33271e-05	3.54749	0.00493247	CLYBL	-40373	Intron (ENST00000376355.7/171425, intron 2 of 7)
749	chr13:100542673-100543174	0.00280359	2.42512	0.0389891	GGACT	-8871	Intron (ENST00000683975.1/87769, intron 2 of 2)
750	chr13:100573011-100573512	0.00365496	1.52068	0.0443214	GGACT	10485	Intron (ENST00000683975.1/87769, intron 2 of 2)
751	chr13:104984133-104984634	0.000993385	2.91537	0.0235777	LOC105370344	-426182	Distal Intergenic
752	chr13:108915763-108916264	4.13746e-06	2.75155	0.00191637	MYO16	60467	Intron (ENST00000356711.7/23026, intron 16 of 34)
753	chr13:109786412-109786913	4.14195e-06	1.28568	0.00191637	IRS2	0	Promoter (<=1kb)
754	chr13:113634290-113634791	3.21899e-05	3.8955	0.00486006	TFDP1	-2360	Promoter (2-3kb)
755	chr13:113846434-113846935	0.00340754	3.75821	0.0429969	GAS6	-10390	Exon (ENST00000327773.7/2621, exon 4 of 15)
756	chr14:20321577-20322078	0.00165003	3.23489	0.030216	SNORA79B	1248	Promoter (1-2kb)
757	chr14:20440855-20441356	8.50284e-06	2.16149	0.00266401	KLHL33	-4689	Exon (ENST00000687238.1/ENST00000687238.1, exon 5 of 8)
758	chr14:20454333-20454834	0.000445866	1.34757	0.0159923	OSGEP	0	Promoter (<=1kb)
759	chr14:20971564-20972065	0.00165432	2.02293	0.0302209	RNASE2	16077	Distal Intergenic
760	chr14:21229770-21230271	6.43398e-09	2.46624	6.27711e-05	HNRNPC	389	Promoter (<=1kb)
761	chr14:21391304-21391805	0.000773074	3.67757	0.0207136	SNORD9	448	Promoter (<=1kb)
762	chr14:21851953-21852454	2.44059e-05	4.14883	0.00431592	OR4E1	-178135	Distal Intergenic
763	chr14:23028655-23029156	0.000332412	2.50318	0.0139351	PSMB5	5571	Intron (ENST00000555895.5/5693, intron 2 of 2)
764	chr14:23056055-23056556	0.00348287	1.50576	0.043393	CDH24	-229	Promoter (<=1kb)
765	chr14:23057940-23058441	0.000871375	2.18958	0.0219982	LOC105370705	238	Promoter (<=1kb)
766	chr14:23632057-23632558	0.000931222	3.54126	0.0228057	DHRS2	1942	Promoter (1-2kb)
767	chr14:24036627-24037128	0.00214263	1.48174	0.0342732	DHRS4L1	126	Promoter (<=1kb)
768	chr14:24332131-24332632	0.00130068	1.47203	0.0265495	ADCY4	0	Promoter (<=1kb)
769	chr14:34630284-34630785	0.000236876	1.7271	0.0121026	SNX6	-124	Promoter (<=1kb)
770	chr14:34665517-34666018	0.00192881	2.07061	0.0324178	SNX6	-35357	Distal Intergenic
771	chr14:34874002-34874503	0.000835416	1.72912	0.0214811	BAZ1A-AS1	0	Promoter (<=1kb)
772	chr14:34881784-34882285	0.00176653	2.30365	0.0313366	BAZ1A	-6137	Distal Intergenic
773	chr14:34931081-34931582	0.000140167	1.00711	0.00940909	IGBP1P1	-7742	Intron (ENST00000692503.1/100506157, intron 4 of 6)
774	chr14:34973971-34974472	0.000593813	3.60409	0.0183314	SRP54	-7485	Intron (ENST00000692503.1/100506157, intron 1 of 6)
775	chr14:35200976-35201477	2.60321e-06	2.94507	0.00155695	PSMA6	-77156	Intron (ENST00000604948.5/9692, intron 5 of 7)
776	chr14:35314618-35315119	0.00169603	3.81292	0.0306523	PSMA6	3785	Exon (ENST00000554457.1/ENST00000554457.1, exon 1 of 1)
777	chr14:35416813-35417314	0.00133304	1.76047	0.0269395	NFKBIA	-12064	Distal Intergenic
778	chr14:38065060-38065561	8.15656e-06	4.408	0.00259943	LOC105370456	-60213	Intron (ENST00000554687.1/105370456, intron 2 of 4)
779	chr14:38078166-38078667	0.00204366	2.06087	0.0334614	LOC105370456	-73319	Intron (ENST00000554687.1/105370456, intron 2 of 4)
780	chr14:39231608-39232109	0.00401375	1.98175	0.0464263	MIA2	1377	Promoter (1-2kb)
781	chr14:39581923-39582424	0.00192439	3.06181	0.0324033	LOC112267899	106988	Intron (ENST00000652126.1/105370462, intron 2 of 7)
782	chr14:39641227-39641728	5.22264e-05	4.84249	0.00598818	LOC112267899	166292	Intron (ENST00000652126.1/105370462, intron 2 of 7)
783	chr14:49493074-49493575	8.35133e-05	4.32202	0.00732444	RPS29	92750	Distal Intergenic
784	chr14:49614261-49614762	0.000722363	3.867	0.0201153	RPL36AL	5864	3' UTR
785	chr14:50002329-50002830	0.000953952	1.86865	0.0231304	LINC01588	-1041	Promoter (1-2kb)
786	chr14:50082114-50082615	1.24859e-05	1.98046	0.00320043	LINC01599	6560	Intron (ENST00000635379.1/196913, intron 1 of 11)
787	chr14:50821543-50822044	0.000513798	1.48247	0.0169953	LOC105370489	0	Promoter (<=1kb)
788	chr14:52352141-52352642	0.0029228	1.81523	0.0398104	PTGER2	37829	Distal Intergenic
789	chr14:54908147-54908648	0.000487278	3.19646	0.0165957	GCH1	-5321	Distal Intergenic
790	chr14:55333582-55334083	0.00180358	1.78583	0.0316156	ATG14	57219	Intron (ENST00000681400.1/55030, intron 2 of 2)
791	chr14:55374149-55374650	8.02326e-05	3.82602	0.00716703	ATG14	16652	Intron (ENST00000247178.6/22863, intron 9 of 9)
792	chr14:55404119-55404620	0.000968004	2.16257	0.0232489	ATG14	7210	Intron (ENST00000247178.6/22863, intron 1 of 9)
793	chr14:55807148-55807649	0.00456256	2.06766	0.0492364	LINC00520	-10417	Distal Intergenic
794	chr14:58239360-58239861	5.58188e-05	2.10742	0.0061749	PSMA3	-4982	Intron (ENST00000554218.1/145407, intron 2 of 2)
795	chr14:58572324-58572825	0.00098959	3.07333	0.0235139	KIAA0586	32457	Distal Intergenic
796	chr14:61337740-61338241	0.00171313	2.07076	0.0307832	PRKCH	-6001	Intron (ENST00000555185.5/5583, intron 1 of 3)
797	chr14:61388616-61389117	1.32257e-06	2.43812	0.00116834	PRKCH	-1577	Promoter (1-2kb)
798	chr14:61423424-61423925	4.60851e-05	3.90018	0.00565306	PRKCH	-18633	Intron (ENST00000555185.5/5583, intron 1 of 3)
799	chr14:61437911-61438412	1.84792e-05	2.76713	0.00379348	PRKCH	-4146	Intron (ENST00000555185.5/5583, intron 1 of 3)
800	chr14:61452372-61452873	0.000657394	1.90779	0.019257	PRKCH	0	Promoter (<=1kb)
801	chr14:61662506-61663007	0.00206948	1.83543	0.0336969	LINC03033	15086	Distal Intergenic
802	chr14:61837584-61838085	0.00203974	2.26551	0.0334195	SYT16	24863	Intron (ENST00000554138.1/83851, intron 1 of 1)
803	chr14:63666156-63666657	0.003452	2.38558	0.0431882	LOC105370532	24003	Distal Intergenic
804	chr14:63706358-63706859	0.00074469	2.71938	0.0203839	SGPP1	21206	Intron (ENST00000247225.7/81537, intron 1 of 2)
805	chr14:63862489-63862990	0.00380807	2.47203	0.0452394	SYNE2	-1398	Promoter (1-2kb)
806	chr14:63869917-63870418	0.00191419	2.12343	0.0323198	SYNE2	5529	Intron (ENST00000674003.1/23224, intron 2 of 23)
807	chr14:63940342-63940843	0.000167025	5.46084	0.0101631	SYNE2	31244	Exon (ENST00000674003.1/23224, exon 4 of 24)
808	chr14:64501336-64501837	2.49807e-05	2.30973	0.00432942	ZBTB1	-1888	Promoter (1-2kb)
809	chr14:64928748-64929249	3.02666e-05	2.2006	0.00469739	CHURC1-FNTB	4712	Intron (ENST00000607599.6/91612, intron 3 of 3)
810	chr14:65847111-65847612	0.00128937	2.4439	0.0264642	FUT8	210594	Distal Intergenic
811	chr14:67881309-67881810	0.0017533	3.05563	0.0312102	RAD51B	-3923	Intron (ENST00000479335.5/5890, intron 6 of 11)
812	chr14:68483964-68484465	0.00260435	3.24343	0.0375762	RAD51B	11931	Intron (ENST00000487861.5/5890, intron 10 of 10)
813	chr14:68711924-68712425	0.000507595	2.36706	0.0168965	LOC105370547	-18809	Intron (ENST00000488612.5/5890, intron 11 of 11)
814	chr14:68781122-68781623	7.61516e-05	1.59136	0.00710025	LOC107984709	-904	Promoter (<=1kb)
815	chr14:68970238-68970739	0.00200131	1.8526	0.0331422	ACTN1	1055	Promoter (1-2kb)
816	chr14:69754463-69754964	1.23504e-05	3.74218	0.00317677	SRSF5	-12129	Intron (ENST00000553521.5/6430, intron 1 of 8)
817	chr14:69755665-69756166	0.000209066	2.78406	0.0113589	SRSF5	-10927	Intron (ENST00000553521.5/6430, intron 1 of 8)
818	chr14:69757385-69757886	0.0035656	2.00998	0.0439034	SRSF5	-9207	Intron (ENST00000553521.5/6430, intron 1 of 8)
819	chr14:70872089-70872590	0.000373344	4.35335	0.0146951	PCNX1	-34815	Distal Intergenic
820	chr14:70927211-70927712	0.000114275	4.70961	0.00850248	PCNX1	-19170	Intron (ENST00000554879.5/22990, intron 1 of 9)
821	chr14:70941563-70942064	0.000896062	2.42121	0.0222624	PCNX1	-4818	Intron (ENST00000554879.5/22990, intron 1 of 9)
822	chr14:70972254-70972755	2.29804e-07	2.13675	0.000502347	PCNX1	-5623	Intron (ENST00000554879.5/22990, intron 5 of 9)
823	chr14:70999149-70999650	0.00206737	1.69926	0.0336921	PCNX1	-13381	Intron (ENST00000554879.5/22990, intron 8 of 9)
824	chr14:71040583-71041084	0.00458688	1.92946	0.0493975	PCNX1	-6876	Intron (ENST00000304743.7/22990, intron 19 of 35)
825	chr14:71545322-71545823	0.00180877	2.32412	0.0316212	SIPA1L1	15997	Intron (ENST00000555989.5/26037, intron 5 of 6)
826	chr14:72594515-72595016	0.00154299	2.58374	0.0291787	RGS6	54453	Exon (ENST00000555303.1/ENST00000555303.1, exon 1 of 3)
827	chr14:73633542-73634043	0.00309865	3.25854	0.0409784	DNAL1	-10832	Exon (ENST00000664243.1/ENST00000664243.1, exon 1 of 2)
828	chr14:73723313-73723814	0.00132497	2.40984	0.0268222	MIDEAS	1525	Promoter (1-2kb)
829	chr14:73960979-73961480	0.00238378	2.7138	0.0360531	COQ6	1480	Promoter (1-2kb)
830	chr14:74551783-74552284	0.000499742	2.50628	0.0168049	LTBP2	-41976	Exon (ENST00000554552.1/ENST00000554552.1, exon 1 of 2)
831	chr14:75063807-75064308	0.000294159	1.02035	0.0132673	ZC2HC1C	0	Promoter (<=1kb)
832	chr14:75486523-75487024	0.00146221	3.34603	0.0283744	BATF	-35431	Distal Intergenic
833	chr14:75566337-75566838	0.000239984	2.7595	0.0121503	FLVCR2	-11782	Distal Intergenic
834	chr14:81459656-81460157	0.00423418	4.13567	0.0476278	LINC02308	-9285	Distal Intergenic
835	chr14:88006196-88006697	0.00146179	1.16303	0.0283744	GPR65	1061	Promoter (1-2kb)
836	chr14:89999671-90000172	0.000646132	2.98313	0.0191202	TDP1	14512	Intron (ENST00000554976.5/55775, intron 15 of 17)
837	chr14:90697523-90698024	6.53772e-05	2.20644	0.00660412	LOC105370622	190	Promoter (<=1kb)
838	chr14:91259682-91260183	0.000960068	1.77119	0.0231801	GPR68	-5757	Distal Intergenic
839	chr14:91872301-91872802	8.97617e-06	2.47182	0.00271013	FBLN5	2014	Promoter (2-3kb)
840	chr14:91873325-91873826	0.00263498	1.33224	0.0377956	FBLN5	990	Promoter (<=1kb)
841	chr14:91977829-91978330	0.00210846	2.66587	0.034005	TRIP11	21049	Intron (ENST00000267622.8/9321, intron 16 of 20)
842	chr14:92638139-92638640	0.0024077	4.20696	0.0362733	RIN3	-12278	Intron (ENST00000216487.12/79890, intron 4 of 9)
843	chr14:96123529-96124030	0.0024203	3.4861	0.0363459	BDKRB2	-80649	Distal Intergenic
844	chr14:96576792-96577293	0.00154372	2.60542	0.0291787	PAPOLA	14334	Distal Intergenic
845	chr14:97602684-97603185	0.000979444	1.93439	0.0233761	LOC105370650	-59453	Distal Intergenic
846	chr14:97620293-97620794	0.000316416	3.87563	0.0136203	LOC105370650	-41844	Distal Intergenic
847	chr14:97702809-97703310	1.34134e-05	4.31305	0.00332241	LINC02291	-16151	Distal Intergenic
848	chr14:97709594-97710095	0.00130156	2.38828	0.0265602	LINC02291	-22936	Distal Intergenic
849	chr14:97977870-97978371	3.11241e-05	3.45245	0.00474442	LINC01550	0	Promoter (<=1kb)
850	chr14:97993839-97994340	0.000280313	2.2868	0.0130597	LINC01550	-15715	Distal Intergenic
851	chr14:98010695-98011196	0.000284488	2.89077	0.0131061	LINC01550	-32571	Distal Intergenic
852	chr14:98138544-98139045	0.000110264	3.08087	0.0084036	LINC02295	2537	Promoter (2-3kb)
853	chr14:98173257-98173758	0.00449289	2.54674	0.0488935	LOC107987207	31384	Intron (ENST00000555776.1/105370655, intron 1 of 2)
854	chr14:98189452-98189953	0.00300213	2.1459	0.0403345	LOC107987207	15189	Intron (ENST00000555776.1/105370655, intron 1 of 2)
855	chr14:98210395-98210896	0.000132668	4.01883	0.00912123	LOC105370655	-5252	Distal Intergenic
856	chr14:98931917-98932418	0.00141349	2.90654	0.0279014	LINC02914	220255	Distal Intergenic
857	chr14:98984804-98985305	1.49211e-05	3.49099	0.00342318	LINC02914	273142	Distal Intergenic
858	chr14:99262278-99262779	5.00552e-05	2.69715	0.00585116	BCL11B	8706	Intron (ENST00000345514.2/64919, intron 1 of 2)
859	chr14:99271972-99272473	5.48914e-11	3.7807	4.03808e-06	BCL11B	0	Promoter (<=1kb)
860	chr14:99272627-99273128	0.000228591	3.65559	0.0118561	BCL11B	-430	Promoter (<=1kb)
861	chr14:100213788-100214289	0.000378005	2.15613	0.0147509	YY1	-24855	Intron (ENST00000554537.1/ENST00000554537.1, intron 1 of 1)
862	chr14:101722047-101722548	0.00142471	1.60087	0.0280388	LINC00239	-7889	Intron (ENST00000557778.1/105370676, intron 1 of 2)
863	chr14:103385107-103385608	0.00121156	1.50698	0.0257573	MARK3	0	Promoter (<=1kb)
864	chr14:103896418-103896919	0.00175542	3.11481	0.0312102		-16307	Distal Intergenic
865	chr14:105371005-105371506	0.00314154	2.94708	0.0412398	PACS2	2920	Promoter (2-3kb)
866	chr15:22260075-22260576	0.00247451	2.84106	0.0366957	REREP3	-18395	Distal Intergenic
867	chr15:22265371-22265872	0.000335069	4.01069	0.0140053	REREP3	-13099	Distal Intergenic
868	chr15:25812074-25812575	0.000377227	3.60436	0.0147509	ATP10A	-27714	Intron (ENST00000356865.11/57194, intron 2 of 21)
869	chr15:26082144-26082645	0.000230668	1.4645	0.0119081	LINC02346	30208	Distal Intergenic
870	chr15:33092033-33092534	0.000807962	3.24229	0.0210911	FMN1	-23871	Exon (ENST00000674090.1/342184, exon 3 of 5)
871	chr15:33126458-33126959	0.000341739	3.93372	0.0141236	FMN1	-7077	Intron (ENST00000616417.5/342184, intron 4 of 20)
872	chr15:33148317-33148818	0.000194063	3.06408	0.0109674	FMN1	6222	Intron (ENST00000616417.5/342184, intron 4 of 20)
873	chr15:34583438-34583939	0.00116706	2.44806	0.025344	GOLGA8B	0	Promoter (<=1kb)
874	chr15:38560382-38560883	0.000144098	2.06903	0.0094902	RASGRP1	-103	Promoter (<=1kb)
875	chr15:38620811-38621312	0.00415007	3.08378	0.0471787	LOC105370775	-6693	Distal Intergenic
876	chr15:38651065-38651566	0.00414935	1.11484	0.0471787	LOC105370775	-20255	Intron (ENST00000643648.1/105370775, intron 4 of 4)
877	chr15:38652908-38653409	0.00212964	2.45836	0.0341522	LOC105370775	-18412	Intron (ENST00000643648.1/105370775, intron 4 of 4)
878	chr15:39629328-39629829	3.3893e-06	3.39915	0.00178347	FSIP1	-11085	Intron (ENST00000350221.4/161835, intron 10 of 11)
879	chr15:40047634-40048135	0.00272882	1.31973	0.0384792	SRP14-DT	8285	Intron (ENST00000559012.2/100131089, intron 2 of 6)
880	chr15:41043187-41043688	0.00335201	3.41141	0.0426701	INO80	15037	Intron (ENST00000648947.1/54617, intron 24 of 35)
881	chr15:41284653-41285154	0.00136301	1.46122	0.0272694	OIP5-AS1	621	Promoter (<=1kb)
882	chr15:41499231-41499732	0.00313781	4.09104	0.0412337	ITPKA	-1707	Promoter (1-2kb)
883	chr15:41743443-41743944	0.000472041	3.60128	0.0163373	MGA	-4787	Intron (ENST00000545763.6/23269, intron 15 of 20)
884	chr15:45634398-45634899	0.00237709	1.47409	0.0360112	SQOR	0	Promoter (<=1kb)
885	chr15:45637949-45638450	0.00424298	3.0986	0.0476688	SQOR	2920	Promoter (2-3kb)
886	chr15:48966485-48966986	0.000997474	1.12155	0.0236022	SHC4	-2566	Promoter (2-3kb)
887	chr15:49286620-49287121	0.000651301	3.05998	0.0191881	GALK2	2914	Promoter (2-3kb)
888	chr15:50338510-50339011	0.00205147	3.47044	0.0335593	GABPB1	-11181	Intron (ENST00000380877.8/2553, intron 1 of 8)
889	chr15:50908302-50908803	0.000264033	1.63707	0.012696	AP4E1	0	Promoter (<=1kb)
890	chr15:51649749-51650250	0.00195133	2.09352	0.0326618	DMXL2	-26916	Distal Intergenic
891	chr15:52045639-52046140	0.000118461	1.71818	0.00863683	MAPK6	21058	5' UTR
892	chr15:52666092-52666593	0.00150315	3.30638	0.0287818	ATOSA	11628	Intron (ENST00000261844.11/56204, intron 2 of 12)
893	chr15:56166128-56166629	0.00173252	2.63013	0.0310149	RFX7	-21693	Intron (ENST00000559447.8/64864, intron 3 of 9)
894	chr15:58332101-58332602	0.00361007	1.8798	0.0441535	ALDH1A2	-52780	Intron (ENST00000558239.5/8854, intron 2 of 3)
895	chr15:58441183-58441684	0.00258879	3.33589	0.0374669	LIPC	9192	Intron (ENST00000356113.10/3990, intron 3 of 10)
896	chr15:58551486-58551987	4.86684e-05	3.96193	0.00577012	LIPC	9738	Intron (ENST00000356113.10/3990, intron 8 of 10)
897	chr15:59322086-59322587	0.00425482	3.56601	0.0477492	MYO1E	49940	Intron (ENST00000288235.9/4643, intron 1 of 27)
898	chr15:59803560-59804061	7.45846e-07	3.58539	0.000899478		10688	Intron (ENST00000668662.1/107984802, intron 2 of 2)
899	chr15:59919286-59919787	0.000122676	3.19394	0.00876183	FOXB1	-84447	Distal Intergenic
900	chr15:59976540-59977041	0.00136889	1.91474	0.0273276	FOXB1	-27193	Distal Intergenic
901	chr15:60542138-60542639	0.000470729	2.42892	0.0163296	RORA	-30041	Intron (ENST00000501579.7/101928784, intron 5 of 5)
902	chr15:60580572-60581073	0.00021325	2.57667	0.0114396	RORA	11444	Intron (ENST00000559824.5/101928784, intron 3 of 5)
903	chr15:60592325-60592826	0.000538838	1.96198	0.0174164	RORA	0	Promoter (<=1kb)
904	chr15:60844382-60844883	0.000288742	2.20115	0.0131857	LOC105370844	80476	Intron (ENST00000335670.11/6095, intron 1 of 10)
905	chr15:61169850-61170351	0.00428449	3.0502	0.0478574	RORA	58782	Intron (ENST00000335670.11/6095, intron 1 of 10)
906	chr15:63191830-63192331	0.000269403	1.51375	0.0128185	RAB8B	2224	Promoter (2-3kb)
907	chr15:63832915-63833416	2.76242e-05	2.36974	0.00450456	HERC1	469	Promoter (<=1kb)
908	chr15:63860046-63860547	0.000340677	1.42138	0.0141147	MIR422A	10472	Distal Intergenic
909	chr15:64010636-64011137	0.00415479	1.00777	0.0472114	DAPK2	18883	Intron (ENST00000261891.7/23604, intron 1 of 10)
910	chr15:64429458-64429959	0.000106635	3.1708	0.00828364	TRIP4	5343	Intron (ENST00000261884.8/9325, intron 11 of 12)
911	chr15:64583490-64583991	0.00455373	2.60817	0.04917	ZNF609	-59779	Intron (ENST00000326648.5/23060, intron 2 of 9)
912	chr15:64597074-64597575	0.00175858	1.89339	0.0312413	ZNF609	-46195	Intron (ENST00000326648.5/23060, intron 2 of 9)
913	chr15:64681503-64682004	0.00266313	3.95591	0.037949	OAZ2	14299	3' UTR
914	chr15:65517494-65517995	0.00156275	1.63	0.0293221	DPP8	0	Promoter (<=1kb)
915	chr15:65638531-65639032	0.00159514	1.96145	0.0296679	SLC24A1	-3873	Intron (ENST00000434116.6/9187, intron 3 of 7)
916	chr15:67102024-67102525	0.000499664	1.55451	0.0168049	SMAD3	3345	Intron (ENST00000559460.5/4088, intron 1 of 3)
917	chr15:69468744-69469245	0.000862751	2.25245	0.0219007	DRAIC	427	Promoter (<=1kb)
918	chr15:69573927-69574428	2.7318e-07	4.65833	0.000515294	PCAT29	3142	Intron (ENST00000558633.6/145837, intron 9 of 9)
919	chr15:69604201-69604702	0.000284505	2.55746	0.0131061	PCAT29	11988	Intron (ENST00000646247.2/145837, intron 7 of 12)
920	chr15:69679371-69679872	0.00322211	1.89722	0.0417606	PCAT29	0	Promoter (<=1kb)
921	chr15:70492201-70492702	4.59881e-05	1.23455	0.00565306	LINC02205	13226	Distal Intergenic
922	chr15:70558592-70559093	0.000491268	2.19136	0.0166627	LINC02204	27513	Intron (ENST00000655612.1/ENST00000655612.1, intron 1 of 1)
923	chr15:72376231-72376732	0.000755927	1.72426	0.0205597	HEXA	0	Promoter (<=1kb)
924	chr15:73959116-73959617	0.00179805	2.68219	0.0315938	LOXL1	11288	Distal Intergenic
925	chr15:74375182-74375683	0.000881609	1.68785	0.0220672	LINC02255	-3400	Exon (ENST00000611178.1/ENST00000611178.1, exon 1 of 1)
926	chr15:74616253-74616754	0.00142251	1.70619	0.028018	CLK3	338	Promoter (<=1kb)
927	chr15:74983677-74984178	0.00111172	3.435	0.0248583	SCAMP5	-11364	Intron (ENST00000568423.5/192683, intron 1 of 5)
928	chr15:75579358-75579859	7.42316e-05	2.03841	0.00705197	PTPN9	-43	Promoter (<=1kb)
929	chr15:76895067-76895568	5.24891e-06	3.51685	0.0021452	SCAPER	9711	Intron (ENST00000563290.6/49855, intron 1 of 31)
930	chr15:78044271-78044772	0.000914765	1.9461	0.0225566	TBC1D2B	9229	Intron (ENST00000300584.8/23102, intron 3 of 12)
931	chr15:84681770-84682271	0.0039904	3.47765	0.0462799	SEC11A	-7944	Intron (ENST00000559729.5/23478, intron 2 of 4)
932	chr15:84980952-84981453	0.000742947	1.28161	0.0203708	PDE8A	-403	Promoter (<=1kb)
933	chr15:85280094-85280595	0.00254287	2.8844	0.0371942	GOLGA6L3	39622	Intron (ENST00000559518.1/ENST00000559518.1, intron 1 of 3)
934	chr15:85607181-85607682	0.00233715	1.99196	0.0357151	AKAP13	-12014	Intron (ENST00000559362.5/11214, intron 8 of 14)
935	chr15:85740050-85740551	0.000125121	2.89684	0.00888465	AKAP13	4451	Exon (ENST00000394518.7/11214, exon 34 of 37)
936	chr15:88904545-88905046	0.000115347	1.59741	0.00853675	MFGE8	0	Promoter (<=1kb)
937	chr15:89130156-89130657	0.00426869	2.11896	0.0477822	ABHD2	13652	Intron (ENST00000569411.5/11057, intron 3 of 4)
938	chr15:90306370-90306871	0.00244686	1.51951	0.0365246	NGRN	40027	Intron (ENST00000622269.1/51335, intron 3 of 3)
939	chr15:90376847-90377348	0.000170913	1.66881	0.0102471	IQGAP1	-10894	Distal Intergenic
940	chr15:90419644-90420145	0.000433788	2.33442	0.0157337	IQGAP1	-6007	Intron (ENST00000268182.10/8826, intron 2 of 37)
941	chr15:90539755-90540256	0.000392208	2.18526	0.0149651	CRTC3	0	Promoter (<=1kb)
942	chr15:90574408-90574909	1.82794e-05	2.26969	0.00379348	CRTC3	-18803	Intron (ENST00000268184.11/64784, intron 2 of 14)
943	chr15:90902184-90902685	0.000229508	2.50297	0.0118764	MAN2A2	0	Promoter (<=1kb)
944	chr15:90931611-90932112	0.000623365	1.27276	0.0188361	HDDC3	364	Promoter (<=1kb)
945	chr15:90943018-90943519	4.4139e-06	2.47053	0.00197551	UNC45A	575	Promoter (<=1kb)
946	chr15:91706444-91706945	0.00208126	1.76466	0.0337689	LOC105370973	-57330	Distal Intergenic
947	chr15:92914651-92915152	0.000253126	1.28025	0.0124807	CHD2	0	Promoter (<=1kb)
948	chr15:93035975-93036476	0.000206459	2.82488	0.0113007	RGMA	22365	3' UTR
949	chr15:93141349-93141850	0.000779056	2.47272	0.0207701	LOC101927025	51934	Distal Intergenic
950	chr15:95446684-95447185	0.000490248	2.20238	0.0166627	LINC00924	13589	Intron (ENST00000650234.1/145820, intron 1 of 6)
951	chr15:98705481-98705982	0.000521216	3.49529	0.0171328	IGF1R	-1849	Promoter (1-2kb)
952	chr15:98851623-98852124	0.00266201	1.02599	0.037949	IGF1R	-21595	Intron (ENST00000649865.1/3480, intron 2 of 20)
953	chr15:98860589-98861090	0.00187276	2.08013	0.032001	IGF1R	-12629	Intron (ENST00000649865.1/3480, intron 2 of 20)
954	chr15:100201556-100202057	0.000248217	2.87873	0.0123713	ADAMTS17	59448	Intron (ENST00000268070.9/170691, intron 7 of 21)
955	chr15:100596760-100597261	0.000212612	1.60437	0.0114396	LINS1	0	Promoter (<=1kb)
956	chr15:101173287-101173788	0.00015608	3.78807	0.0099154	CHSY1	14082	Distal Intergenic
957	chr16:327414-327915	0.00360702	2.20265	0.0441441	AXIN1	18407	Intron (ENST00000461023.5/8312, intron 1 of 7)
958	chr16:1003950-1004451	0.00104222	3.14226	0.0241103		-3024	Distal Intergenic
959	chr16:1587306-1587807	0.000431514	3.30064	0.015697	IFT140	-3043	Intron (ENST00000563162.1/105371046, intron 1 of 2)
960	chr16:1855329-1855830	2.05542e-06	3.23735	0.00136223	MEIOB	-13422	Intron (ENST00000325962.9/254528, intron 6 of 13)
961	chr16:2468637-2469138	0.00290367	1.57819	0.0397395	TEDC2-AS1	-424	Promoter (<=1kb)
962	chr16:2663607-2664108	0.000355128	3.30532	0.0143623	ERVK13-1	7297	Exon (ENST00000619862.1/ENST00000619862.1, exon 1 of 1)
963	chr16:2926977-2927478	0.00265658	1.40021	0.0379171	FLYWCH1	-3319	Intron (ENST00000253928.14/84256, intron 2 of 9)
964	chr16:2969865-2970366	0.000180552	1.20744	0.0104832	PAQR4	307	Promoter (<=1kb)
965	chr16:3215340-3215841	0.00153679	1.43337	0.0291302	OR1F2P	0	Promoter (<=1kb)
966	chr16:5071854-5072355	0.000111276	2.44224	0.0084305	ALG1	0	Promoter (<=1kb)
967	chr16:10351745-10352246	0.00438989	1.54759	0.0483954	ATF7IP2	25311	Exon (ENST00000569215.1/ENST00000569215.1, exon 1 of 1)
968	chr16:10385761-10386262	0.000665365	1.1426	0.0193054	ATF7IP2	0	Promoter (<=1kb)
969	chr16:10455300-10455801	0.000754788	2.65766	0.02055	ATF7IP2	-16123	Intron (ENST00000396559.5/80063, intron 7 of 11)
970	chr16:11233062-11233563	1.44325e-07	2.64523	0.000453023	LOC105371082	-16056	Distal Intergenic
971	chr16:11251991-11252492	3.48285e-06	2.32789	0.00179229	RMI2	2342	Promoter (2-3kb)
972	chr16:11556975-11557476	0.00275081	3.45906	0.0386362	LITAF	-531	Promoter (<=1kb)
973	chr16:11621865-11622366	0.00122932	1.15112	0.0259052	LITAF	6844	Intron (ENST00000576036.5/9516, intron 1 of 3)
974	chr16:11672701-11673202	0.000949575	1.76086	0.0230613	SNN	4246	Intron (ENST00000329565.6/8303, intron 1 of 1)
975	chr16:11783730-11784231	0.00274759	1.48477	0.0386179	ZC3H7A	-696	Promoter (<=1kb)
976	chr16:12080111-12080612	7.73175e-05	1.60961	0.00711053	LOC642696	9690	Intron (ENST00000566228.6/92017, intron 11 of 20)
977	chr16:21599213-21599714	0.000808208	1.30487	0.0210911	METTL9	0	Promoter (<=1kb)
978	chr16:21638503-21639004	0.000438066	2.03809	0.0158205	IGSF6	13602	Intron (ENST00000567404.5/51108, intron 4 of 4)
979	chr16:22358038-22358539	0.000873005	1.67655	0.0220089	CDR2	-8265	Intron (ENST00000268383.7/1039, intron 2 of 4)
980	chr16:23060567-23061068	0.00332449	4.01286	0.0424687	USP31	11480	Distal Intergenic
981	chr16:23651981-23652482	7.77656e-09	4.13702	6.35647e-05	DCTN5	9394	Intron (ENST00000300087.7/84516, intron 2 of 5)
982	chr16:23948799-23949300	2.47622e-05	2.27835	0.00432942	PRKCB	-14416	Intron (ENST00000321728.12/5579, intron 2 of 16)
983	chr16:27109682-27110183	0.000372911	2.76184	0.0146932	C16orf82	42755	Distal Intergenic
984	chr16:27401931-27402432	0.000625901	1.22888	0.0188552	IL21R	0	Promoter (<=1kb)
985	chr16:28141793-28142294	0.000763197	1.24965	0.0206414	XPO6	3955	Intron (ENST00000304658.10/23214, intron 9 of 23)
986	chr16:28186874-28187375	0.000882309	3.64227	0.0220772	XPO6	-5752	Intron (ENST00000304658.10/23214, intron 1 of 23)
987	chr16:28278047-28278548	0.00013676	1.63324	0.00929831	SBK1	-13977	Intron (ENST00000635780.1/388228, intron 1 of 1)
988	chr16:28309748-28310249	0.000378246	1.68649	0.0147509	SBK1	17223	Intron (ENST00000671413.3/388228, intron 1 of 3)
989	chr16:29012815-29013316	0.00228776	1.86955	0.0354388	LAT	23238	Distal Intergenic
990	chr16:29028996-29029497	0.00422477	1.97595	0.0475513	LAT	39419	Distal Intergenic
991	chr16:29111733-29112234	0.00379011	3.10186	0.0451541	RRN3P2	-816	Promoter (<=1kb)
992	chr16:29825079-29825580	0.0012493	2.2417	0.0261019	MVP	3754	Intron (ENST00000562285.1/79447, intron 2 of 2)
993	chr16:30010475-30010976	0.00449776	2.50858	0.048903	DOC2A	0	Promoter (<=1kb)
994	chr16:30123097-30123598	0.00016459	1.39922	0.0101154	MAPK3	0	Promoter (<=1kb)
995	chr16:30377327-30377828	0.00112224	1.14253	0.0249646	MYL11	0	Promoter (<=1kb)
996	chr16:30409441-30409942	0.00329094	2.27027	0.0422657	ZNF771	1410	Promoter (1-2kb)
997	chr16:30551651-30552152	9.19561e-05	2.59427	0.00757531	ZNF764	6059	Distal Intergenic
998	chr16:30610195-30610696	0.00410122	1.05731	0.0469144	ZNF689	0	Promoter (<=1kb)
999	chr16:30740893-30741394	3.63376e-05	2.93319	0.00511736	PHKG2	226	Promoter (<=1kb)
1000	chr16:31010567-31011068	0.00252319	2.26591	0.0370274	STX1B	0	Promoter (<=1kb)
1001	chr16:31171127-31171628	0.00128417	5.09859	0.0264178	FUS	-8510	Distal Intergenic
1002	chr16:31204902-31205403	0.00127241	3.01404	0.026323	PYCARD	-1452	Promoter (1-2kb)
1003	chr16:31695589-31696090	4.18603e-05	1.80833	0.00540671	CLUHP3	-4468	Distal Intergenic
1004	chr16:47568328-47568829	0.000575913	1.89739	0.0180565	PHKB	-25321	Intron (ENST00000566044.5/5257, intron 8 of 31)
1005	chr16:48318582-48319083	0.00455353	2.36052	0.04917	LONP2	-15229	Intron (ENST00000285737.9/83752, intron 11 of 14)
1006	chr16:48608520-48609021	9.11004e-05	1.52015	0.00755403	N4BP1	1159	Promoter (1-2kb)
1007	chr16:48611724-48612225	0.000630496	1.79806	0.0189157	N4BP1	-1544	Promoter (1-2kb)
1008	chr16:50274442-50274943	0.000535628	1.34088	0.0173737	ADCY7	285	Promoter (<=1kb)
1009	chr16:50709178-50709679	0.00367385	2.17777	0.0444152	NOD2	-2515	Promoter (2-3kb)
1010	chr16:50747555-50748056	0.000458807	1.70066	0.0161407	CYLD	-1493	Promoter (1-2kb)
1011	chr16:50795692-50796193	0.00127286	3.2546	0.0263249	CYLD	1398	Promoter (1-2kb)
1012	chr16:53456608-53457109	4.4309e-06	1.46926	0.00197551	RBL2	-4660	Intron (ENST00000680543.1/5934, intron 8 of 20)
1013	chr16:53545410-53545911	0.00184464	1.99791	0.0318323	LOC105371269	0	Promoter (<=1kb)
1014	chr16:56606809-56607310	6.79531e-05	2.60169	0.00672117	MT2A	-1274	Promoter (1-2kb)
1015	chr16:56643329-56643830	1.54597e-05	2.10631	0.003474	MT1DP	0	Promoter (<=1kb)
1016	chr16:57014473-57014974	0.00262173	1.03231	0.0376767	NLRC5	-5739	Intron (ENST00000539881.5/84166, intron 1 of 24)
1017	chr16:57023600-57024101	0.00418473	3.85356	0.0473906	NLRC5	-1586	Promoter (1-2kb)
1018	chr16:57041381-57041882	0.00383773	1.40731	0.0454356	NLRC5	0	Promoter (<=1kb)
1019	chr16:57128660-57129161	0.000259926	3.5125	0.0125877	CPNE2	0	Promoter (<=1kb)
1020	chr16:57167964-57168465	0.00147493	1.66104	0.0285441	PSME3IP1	5323	Intron (ENST00000309137.13/80011, intron 4 of 6)
1021	chr16:57592666-57593167	4.54385e-07	2.52555	0.000652964	ADGRG1	-17485	Distal Intergenic
1022	chr16:57602084-57602585	0.000507963	2.0566	0.0168972	ADGRG1	-8067	Distal Intergenic
1023	chr16:57609597-57610098	0.00249605	1.66252	0.0368188	ADGRG1	-554	Promoter (<=1kb)
1024	chr16:58422631-58423132	0.000246558	3.32437	0.0123304	LINC02137	1270	Promoter (1-2kb)
1025	chr16:66603866-66604367	0.00451985	1.31423	0.0490489	CMTM3	0	Promoter (<=1kb)
1026	chr16:66960977-66961478	0.00250424	2.65742	0.0368411	CES3	0	Promoter (<=1kb)
1027	chr16:67236172-67236673	0.00283858	2.86183	0.039246	FHOD1	0	Promoter (<=1kb)
1028	chr16:67311538-67312039	1.72772e-06	4.09995	0.00123397	KCTD19	8751	Intron (ENST00000570049.5/146212, intron 2 of 15)
1029	chr16:67504342-67504843	0.00288758	1.99241	0.0396312	RIPOR1	-13575	Exon (ENST00000656196.1/101927837, exon 4 of 4)
1030	chr16:67773992-67774493	0.00275026	3.1048	0.0386362	RANBP10	32025	Intron (ENST00000317506.8/57610, intron 2 of 13)
1031	chr16:67969655-67970156	0.00383692	1.7494	0.0454356	SLC12A4	-54	Promoter (<=1kb)
1032	chr16:68064660-68065161	0.000569128	2.28591	0.0179529	NFATC3	-12179	Intron (ENST00000575677.5/54920, intron 7 of 7)
1033	chr16:68269227-68269728	0.00083436	2.54284	0.0214778	SLC7A6	2625	Promoter (2-3kb)
1034	chr16:68289838-68290339	0.000266751	1.51912	0.0127409	SLC7A6	-623	Promoter (<=1kb)
1035	chr16:68417653-68418154	0.00121019	1.61434	0.0257573	SMPD3	30288	Intron (ENST00000219334.10/55512, intron 1 of 8)
1036	chr16:70283548-70284049	0.00254449	3.1099	0.0371942	AARS1	-4208	Intron (ENST00000675643.1/16, intron 1 of 20)
1037	chr16:70325103-70325604	0.0020319	2.51375	0.0333579	DDX19A-DT	21143	3' UTR
1038	chr16:75075110-75075611	7.23331e-05	1.3386	0.00692863	ZNRF1	-19533	Intron (ENST00000335325.9/84937, intron 1 of 4)
1039	chr16:75108745-75109246	4.23135e-06	3.94973	0.00193341	ZNRF1	3947	3' UTR
1040	chr16:75455696-75456197	0.00444172	4.22684	0.0486578	TMEM170A	8219	Intron (ENST00000567194.5/124491, intron 1 of 3)
1041	chr16:75462825-75463326	0.000894724	2.51829	0.0222441	TMEM170A	1090	Promoter (1-2kb)
1042	chr16:78778201-78778702	0.00321971	3.43976	0.0417606	LOC112268165	17660	Intron (ENST00000683929.1/51741, intron 9 of 10)
1043	chr16:79073609-79074110	0.000781024	1.5928	0.0207783	LOC107984806	-15940	Intron (ENST00000683929.1/51741, intron 10 of 10)
1044	chr16:79081771-79082272	0.000352467	3.44004	0.0143176	LOC107984806	-7778	Intron (ENST00000683929.1/51741, intron 10 of 10)
1045	chr16:79271989-79272490	1.48423e-05	2.61378	0.00342318	MAF	-42536	Distal Intergenic
1046	chr16:79282208-79282709	0.00416321	2.55207	0.0472432	MAF	-52755	Distal Intergenic
1047	chr16:79416225-79416726	0.0046166	2.22566	0.0495376	MAF	183176	Distal Intergenic
1048	chr16:79600568-79601069	0.000761876	1.02194	0.0206208	MAF	0	Promoter (<=1kb)
1049	chr16:80580015-80580516	0.00187205	2.19388	0.0319975	LINC01227	-7207	Distal Intergenic
1050	chr16:80700524-80701025	0.00391436	2.1345	0.0458097	CDYL2	34108	Intron (ENST00000570137.7/124359, intron 1 of 6)
1051	chr16:81076504-81077005	2.42668e-05	1.23455	0.00430165	C16orf46	73	Promoter (<=1kb)
1052	chr16:81615290-81615791	0.00167541	1.44601	0.0304625	MIR6504	3942	Intron (ENST00000537098.8/80790, intron 2 of 20)
1053	chr16:82655303-82655804	0.00230618	1.23487	0.0355743	CDH13	28264	Intron (ENST00000268613.14/1012, intron 2 of 14)
1054	chr16:83899545-83900046	0.00169582	2.28714	0.0306523	MLYCD	430	Promoter (<=1kb)
1055	chr16:84124962-84125463	0.00342014	3.0132	0.0430353	MBTPS1	-8020	Exon (ENST00000619773.1/ENST00000619773.1, exon 1 of 1)
1056	chr16:84511355-84511856	0.00138061	1.2649	0.0274973	MEAK7	-6665	Intron (ENST00000565079.5/57707, intron 1 of 3)
1057	chr16:84549463-84549964	1.26021e-06	3.18269	0.00115884	MEAK7	4069	Intron (ENST00000565079.5/57707, intron 1 of 3)
1058	chr16:84553925-84554426	0.000397266	2.01435	0.0151094	MEAK7	0	Promoter (<=1kb)
1059	chr16:84594187-84594688	5.46443e-05	1.34055	0.00610001	COTL1	-3708	Exon (ENST00000564809.1/ENST00000564809.1, exon 1 of 1)
1060	chr16:84735893-84736394	0.00195266	1.47192	0.0326694	USP10	2684	Promoter (2-3kb)
1061	chr16:85935995-85936496	0.00371037	1.05024	0.0446154	LINC02132	0	Promoter (<=1kb)
1062	chr16:87875000-87875501	0.00291849	1.90201	0.0397858	SLC7A5	-5493	Distal Intergenic
1063	chr16:88686278-88686779	0.00232877	1.19965	0.0356881	SNAI3	0	Promoter (<=1kb)
1064	chr16:88790518-88791019	0.000399592	1.85124	0.0151448	PIEZO1	-5298	Distal Intergenic
1065	chr16:89115247-89115748	0.000320315	1.08597	0.0136786	ACSF3	3046	Exon (ENST00000562782.1/ENST00000562782.1, exon 1 of 1)
1066	chr16:89602411-89602912	0.00469293	2.64054	0.0499979	CPNE7	6641	Distal Intergenic
1067	chr16:89723529-89724030	0.000512475	3.70669	0.0169776	ZNF276	0	Promoter (<=1kb)
1068	chr17:1287979-1288480	0.00152808	3.6422	0.029043	TRARG1	8317	Intron (ENST00000333813.4/286753, intron 1 of 2)
1069	chr17:1293416-1293917	0.00427511	1.59162	0.0477934	TRARG1	13754	Intron (ENST00000333813.4/286753, intron 1 of 2)
1070	chr17:1294109-1294610	0.00153145	1.45259	0.0290558	TRARG1	14447	Intron (ENST00000333813.4/286753, intron 1 of 2)
1071	chr17:1870593-1871094	0.00127015	2.24025	0.0263134	RPA1	-1033	Promoter (1-2kb)
1072	chr17:2260094-2260595	0.000804697	2.09518	0.0210789	SMG6	5536	Intron (ENST00000263073.11/23293, intron 8 of 18)
1073	chr17:2265961-2266462	6.31516e-06	1.81766	0.00233128	SMG6	0	Promoter (<=1kb)
1074	chr17:2393670-2394171	0.00283269	1.15269	0.0392147	MNT	0	Promoter (<=1kb)
1075	chr17:2664698-2665199	0.00241973	4.30174	0.0363459	PAFAH1B1	-182	Promoter (<=1kb)
1076	chr17:2814511-2815012	0.000883675	1.79114	0.0220964	RAP1GAP2	18029	Intron (ENST00000637138.1/23108, intron 3 of 25)
1077	chr17:3535721-3536222	0.00151511	2.84596	0.0289278	TRPV3	-44	Promoter (<=1kb)
1078	chr17:4563339-4563840	0.000466288	3.87502	0.0162494	GGT6	-2521	Promoter (2-3kb)
1079	chr17:4714948-4715449	0.000876838	1.41611	0.0220089	ARRB2	-140	Promoter (<=1kb)
1080	chr17:5065304-5065805	0.00196691	3.27475	0.0328109	ZFP3	-12662	Distal Intergenic
1081	chr17:7021122-7021623	0.00210033	1.97727	0.0339411	BCL6B	-1427	Promoter (1-2kb)
1082	chr17:7393709-7394210	5.41116e-05	2.88507	0.0060761	PLSCR3	58	Promoter (<=1kb)
1083	chr17:7445529-7446030	0.00332556	1.4882	0.0424704	CHRNB1	0	Promoter (<=1kb)
1084	chr17:7549493-7549994	0.00124068	1.26452	0.0260178	TNFSF12	0	Promoter (<=1kb)
1085	chr17:7867957-7868458	0.00225326	3.62631	0.0351343	CYB5D1	9672	Intron (ENST00000576861.5/84316, intron 2 of 4)
1086	chr17:8164094-8164595	2.22538e-05	1.72846	0.00416565	VAMP2	-548	Promoter (<=1kb)
1087	chr17:14126436-14126937	0.00204703	2.59851	0.0335087	COX10	56832	Intron (ENST00000670279.1/1352, intron 4 of 10)
1088	chr17:14201416-14201917	0.000713691	1.70511	0.0200087	CDRT15	34945	Intron (ENST00000670279.1/1352, intron 6 of 10)
1089	chr17:17001802-17002303	0.000760322	2.78821	0.020611	LINC02090	13473	Distal Intergenic
1090	chr17:17029760-17030261	0.0040682	2.65453	0.0466696	MPRIP	-12196	Intron (ENST00000659709.1/ENST00000659709.1, intron 2 of 2)
1091	chr17:17141809-17142310	0.000388848	2.41323	0.0149568	MPRIP	5471	Exon (ENST00000578521.1/ENST00000578521.1, exon 2 of 2)
1092	chr17:17363502-17364003	0.000806175	3.46102	0.0210789	NT5M	18233	Distal Intergenic
1093	chr17:17392029-17392530	0.00047932	3.39562	0.0164707	NT5M	46760	Exon (ENST00000702706.1/ENST00000702706.1, exon 1 of 1)
1094	chr17:17740787-17741288	8.84954e-05	2.6152	0.00746578	RAI1-AS1	29533	Intron (ENST00000353383.6/10743, intron 2 of 5)
1095	chr17:17757495-17757996	0.00383792	1.29541	0.0454356	RAI1-AS1	12825	Intron (ENST00000353383.6/10743, intron 2 of 5)
1096	chr17:17823506-17824007	2.60637e-05	1.6777	0.0043797	SREBF1	0	Promoter (<=1kb)
1097	chr17:17849024-17849525	0.000368939	1.65635	0.0145989	TOM1L2	-75	Promoter (<=1kb)
1098	chr17:17890574-17891075	0.000639292	3.93879	0.0190403	TOM1L2	-18510	Intron (ENST00000379504.8/146691, intron 4 of 14)
1099	chr17:18955517-18956018	0.000760569	1.56378	0.020611	SLC5A10	3329	Intron (ENST00000317977.10/125206, intron 1 of 14)
1100	chr17:19502474-19502975	0.000327833	5.02797	0.0138595	SLC47A1	7089	Intron (ENST00000584348.5/55244, intron 1 of 6)
1101	chr17:19647856-19648357	0.000755205	2.01939	0.0205537	ALDH3A2	0	Promoter (<=1kb)
1102	chr17:19772084-19772585	0.000274194	3.21942	0.0129374	ULK2	11475	3' UTR
1103	chr17:27481313-27481814	0.00378235	1.17825	0.0451053	KSR1	9300	Intron (ENST00000644974.2/8844, intron 1 of 20)
1104	chr17:27878700-27879201	0.00113788	3.11589	0.0250769	LYRM9	4096	3' UTR
1105	chr17:28599486-28599987	0.00083409	1.18014	0.0214778	SPAG5-AS1	0	Promoter (<=1kb)
1106	chr17:29220753-29221254	0.000563326	2.82129	0.0178472	CRYBA1	-25605	Distal Intergenic
1107	chr17:30332119-30332620	0.0035961	4.10526	0.0440765	TMIGD1	1437	Promoter (1-2kb)
1108	chr17:30363747-30364248	0.00357276	1.24983	0.0439369	CPD	-14679	Distal Intergenic
1109	chr17:31266042-31266543	0.00104194	2.64056	0.0241103	LOC101927057	7079	Intron (ENST00000356175.7/4763, intron 35 of 56)
1110	chr17:31859076-31859577	0.00333988	2.471	0.042582	COPRS	0	Promoter (<=1kb)
1111	chr17:34998124-34998625	1.11544e-05	2.01309	0.00304295	LIG3	368	Promoter (<=1kb)
1112	chr17:35160811-35161312	6.06087e-05	1.99323	0.0063514	UNC45B	12547	Intron (ENST00000394570.7/146862, intron 8 of 19)
1113	chr17:35206961-35207462	0.00404075	4.18212	0.0465946	SLC35G3	-12568	Distal Intergenic
1114	chr17:35214145-35214646	0.000483302	1.44612	0.0165522	SLC35G3	-19752	Distal Intergenic
1115	chr17:35218875-35219376	0.00240939	1.35327	0.0362838	SLFN5	-23695	Distal Intergenic
1116	chr17:35374468-35374969	0.00390716	1.15453	0.0457545	SLFN11	-767	Promoter (<=1kb)
1117	chr17:35567776-35568277	0.00178656	1.04032	0.0315025	SNHG30	0	Promoter (<=1kb)
1118	chr17:35648516-35649017	0.00470084	2.19943	0.0499991	AP2B1	-1633	Promoter (1-2kb)
1119	chr17:35764053-35764554	0.000159292	2.73021	0.010041	C17orf50	3144	Exon (ENST00000605587.2/146853, exon 2 of 3)
1120	chr17:38852660-38853161	0.000114653	2.28376	0.00850248	SNORA21	0	Promoter (<=1kb)
1121	chr17:38869723-38870224	0.000329846	1.22598	0.0138901	LASP1	0	Promoter (<=1kb)
1122	chr17:39209605-39210106	0.000139041	2.02193	0.00939258	RPL19	8590	Distal Intergenic
1123	chr17:39235538-39236039	0.000484579	2.81356	0.0165584	LOC101929578	-2427	Promoter (2-3kb)
1124	chr17:39794253-39794754	0.00372539	1.26466	0.0447369	IKZF3	-16028	Intron (ENST00000346872.8/22806, intron 3 of 7)
1125	chr17:39819966-39820467	0.00351792	1.93478	0.0436034	IKZF3	-41741	Intron (ENST00000346872.8/22806, intron 3 of 7)
1126	chr17:39926403-39926904	0.000863175	1.49564	0.0219039	ORMDL3	0	Promoter (<=1kb)
1127	chr17:40287985-40288486	3.99929e-05	1.65473	0.0053498	CDC6	52	Promoter (<=1kb)
1128	chr17:40464511-40465012	0.00324715	1.7537	0.0418934	TNS4	13636	Distal Intergenic
1129	chr17:40480728-40481229	4.87086e-05	1.95316	0.00577012	TNS4	0	Promoter (<=1kb)
1130	chr17:40533384-40533885	0.0011493	1.07638	0.025147		7823	Distal Intergenic
1131	chr17:40540544-40541045	0.00126899	1.99175	0.0263051		14983	Distal Intergenic
1132	chr17:40576355-40576856	8.36465e-05	3.28095	0.00732554	CCR7	-10883	Distal Intergenic
1133	chr17:40605301-40605802	0.000210247	3.17724	0.0113652	SMARCE1	25959	Distal Intergenic
1134	chr17:40612975-40613476	0.000252468	1.81379	0.0124751	SMARCE1	18285	Distal Intergenic
1135	chr17:41801553-41802054	0.00447234	1.39938	0.0488187	P3H4	4794	3' UTR
1136	chr17:42249933-42250434	0.000206228	1.70847	0.0112965	STAT5B	-17794	Intron (ENST00000698803.1/6777, intron 1 of 18)
1137	chr17:42484377-42484878	0.000392174	1.93207	0.0149651	ATP6V0A1	3091	Intron (ENST00000393829.6/535, intron 9 of 20)
1138	chr17:42979557-42980058	0.000463162	2.01364	0.0161941	PTGES3L	0	Promoter (<=1kb)
1139	chr17:43655608-43656109	0.000940115	3.56203	0.0229284	MEOX1	5454	Intron (ENST00000318579.9/4222, intron 1 of 2)
1140	chr17:43661048-43661549	8.14513e-07	3.30192	0.000936244	MEOX1	14	Promoter (<=1kb)
1141	chr17:43720134-43720635	0.00102296	1.11001	0.0238673	SOST	38156	Exon (ENST00000587110.1/ENST00000587110.1, exon 1 of 1)
1142	chr17:43907968-43908469	0.000364524	2.51941	0.0145345	MPP2	-26	Promoter (<=1kb)
1143	chr17:44707450-44707951	0.0018187	1.94105	0.031712	DBF4B	-657	Promoter (<=1kb)
1144	chr17:44779051-44779552	0.00406522	1.51332	0.0466489	ADAM11	3493	3' UTR
1145	chr17:44878475-44878976	0.00121113	2.56675	0.0257573	EFTUD2	614	Promoter (<=1kb)
1146	chr17:47677905-47678406	0.000914288	2.68615	0.0225552	KPNB1	1828	Promoter (1-2kb)
1147	chr17:47862606-47863107	0.00249562	4.50662	0.0368188	SP6	-6732	Distal Intergenic
1148	chr17:47941195-47941696	0.000444587	1.00272	0.0159697	SP2-AS1	0	Promoter (<=1kb)
1149	chr17:48492538-48493039	1.5631e-05	4.14704	0.003474	LOC101927166	32168	Distal Intergenic
1150	chr17:48541568-48542069	0.00344925	1.55692	0.0431877	HOXB-AS1	-1482	Promoter (1-2kb)
1151	chr17:49180302-49180803	0.000734141	2.88387	0.0202425	GNGT2	28109	Distal Intergenic
1152	chr17:49817973-49818474	0.00324492	1.92902	0.0418861	KAT7	2575	Promoter (2-3kb)
1153	chr17:50080306-50080807	0.00113383	2.99321	0.0250632	ITGA3	0	Promoter (<=1kb)
1154	chr17:50721427-50721928	0.000864797	1.31626	0.0219148	LUC7L3	1625	Promoter (1-2kb)
1155	chr17:56763036-56763537	1.445e-05	4.13558	0.00339621	C17orf67	31755	Distal Intergenic
1156	chr17:56779756-56780257	0.0010705	2.53618	0.0243963	C17orf67	15035	Distal Intergenic
1157	chr17:56819671-56820172	0.00226331	2.16768	0.0352084	C17orf67	13748	Intron (ENST00000397861.7/339210, intron 4 of 7)
1158	chr17:57084949-57085450	0.000874311	1.16485	0.0220089	AKAP1	0	Promoter (<=1kb)
1159	chr17:57315755-57316256	1.18722e-05	4.6996	0.00310811	MSI2	21070	Intron (ENST00000416426.6/124540, intron 5 of 13)
1160	chr17:57833091-57833592	0.000301497	2.78872	0.0133492	MRPS23	16405	Intron (ENST00000581805.5/ENST00000581805.5, intron 1 of 2)
1161	chr17:58156756-58157257	0.00030505	3.73729	0.0133976	MSX2P1	0	Promoter (<=1kb)
1162	chr17:59155608-59156109	0.00204746	1.16092	0.0335087	PRR11	0	Promoter (<=1kb)
1163	chr17:59602737-59603238	0.000428191	3.93011	0.0156366	DHX40	-49	Promoter (<=1kb)
1164	chr17:59853188-59853689	0.000124592	1.91015	0.00885563	MIR21	11922	Distal Intergenic
1165	chr17:59859356-59859857	0.00249642	2.49103	0.0368188	MIR21	18090	3' UTR
1166	chr17:61139204-61139705	0.00148572	1.17564	0.0286379	LOC107984992	-3235	Intron (ENST00000407086.8/54828, intron 22 of 23)
1167	chr17:61380254-61380755	0.00396676	2.62742	0.046176	TBX2-AS1	13307	Exon (ENST00000589222.5/54828, exon 24 of 26)
1168	chr17:63600619-63601120	0.00118264	1.61091	0.025521	TACO1	0	Promoter (<=1kb)
1169	chr17:63699193-63699694	0.00169489	1.16416	0.0306523	LIMD2	0	Promoter (<=1kb)
1170	chr17:64106360-64106861	0.00426765	3.2465	0.0477822	ERN1	23198	Intron (ENST00000680433.1/2081, intron 1 of 19)
1171	chr17:65561375-65561876	0.00266692	1.43293	0.0379628	AXIN2	0	Promoter (<=1kb)
1172	chr17:66200670-66201171	0.00294006	1.76073	0.0399174	CEP112	-8537	Distal Intergenic
1173	chr17:66302237-66302738	0.00185515	2.3147	0.0318828	PRKCA	0	Promoter (<=1kb)
1174	chr17:66330967-66331468	5.801e-05	3.84911	0.00627424	PRKCA	28010	Intron (ENST00000413366.8/5578, intron 2 of 16)
1175	chr17:66399378-66399879	4.1052e-05	4.80593	0.00538323	PRKCA-AS1	15094	Intron (ENST00000413366.8/5578, intron 2 of 16)
1176	chr17:66673468-66673969	0.00035948	2.3644	0.0144457	MIR634	-113103	Intron (ENST00000413366.8/5578, intron 5 of 16)
1177	chr17:67137803-67138304	0.00301301	2.35239	0.0404032	HELZ	50057	Exon (ENST00000358691.10/9931, exon 22 of 33)
1178	chr17:67359799-67360300	0.00269885	2.49645	0.0382251	PSMD12	6219	Intron (ENST00000356126.8/5718, intron 1 of 10)
1179	chr17:67441019-67441520	0.000848224	1.35684	0.0216727	PITPNC1	-16018	Intron (ENST00000581322.6/26207, intron 1 of 8)
1180	chr17:67452721-67453222	0.00208387	1.53956	0.0338013	PITPNC1	-4316	Intron (ENST00000581322.6/26207, intron 1 of 8)
1181	chr17:67466393-67466894	0.000932852	3.85441	0.022837	MIR548AA2	-4595	Intron (ENST00000581322.6/26207, intron 1 of 8)
1182	chr17:67469119-67469620	0.000120411	2.94176	0.00868108	MIR548AA2	-1869	Promoter (1-2kb)
1183	chr17:67691328-67691829	0.00312907	3.32559	0.0411713	NOL11	-26102	Intron (ENST00000581322.6/26207, intron 8 of 8)
1184	chr17:67829303-67829804	0.00291048	1.68401	0.039772	BPTF	3161	Intron (ENST00000306378.11/2186, intron 1 of 27)
1185	chr17:68253359-68253860	0.00184862	1.55135	0.0318487	AMZ2	2073	Promoter (2-3kb)
1186	chr17:68291780-68292281	0.000112937	1.21586	0.00848681	ARSG	262	Promoter (<=1kb)
1187	chr17:68296854-68297355	0.00130774	1.74665	0.0266255	ARSG	5336	Intron (ENST00000448504.6/22901, intron 1 of 11)
1188	chr17:68398975-68399476	0.00260802	1.64601	0.0376047	ARSG	-680	Promoter (<=1kb)
1189	chr17:72719363-72719864	0.00180591	4.74736	0.0316156	SLC39A11	5750	Intron (ENST00000255559.8/201266, intron 7 of 9)
1190	chr17:74012525-74013026	1.18678e-05	3.80972	0.00310811	LOC105371888	-62619	Distal Intergenic
1191	chr17:75036592-75037093	1.54916e-05	2.51311	0.003474	KCTD2	3980	Intron (ENST00000579242.5/23510, intron 4 of 4)
1192	chr17:75872754-75873255	8.93005e-05	2.76557	0.00747514	TRIM47	2336	Promoter (2-3kb)
1193	chr17:76135019-76135520	0.00381206	2.02057	0.0452582	RNF157-AS1	-2912	Promoter (2-3kb)
1194	chr17:76141131-76141632	1.4155e-05	1.50259	0.0033717	RNF157-AS1	0	Promoter (<=1kb)
1195	chr17:76191856-76192357	0.00149892	1.65832	0.028766	RNF157	-24774	Intron (ENST00000647930.1/114804, intron 2 of 18)
1196	chr17:76515438-76515939	6.09789e-05	1.27763	0.0063642	PRCD	-11647	Distal Intergenic
1197	chr17:76681117-76681618	0.00333718	5.02422	0.0425587	MXRA7	7087	Intron (ENST00000355797.7/439921, intron 3 of 3)
1198	chr17:76773266-76773767	0.000362022	2.64178	0.0144976	MFSD11	169	Promoter (<=1kb)
1199	chr17:77342333-77342834	0.00370631	1.17524	0.0445879	SEPTIN9	18627	Intron (ENST00000589070.1/10801, intron 1 of 1)
1200	chr17:77389269-77389770	0.000843634	2.08536	0.0216004	MIR4316	7284	Intron (ENST00000589070.1/10801, intron 1 of 1)
1201	chr17:77404733-77405234	0.0027646	1.56562	0.038746	SEPTIN9	0	Promoter (<=1kb)
1202	chr17:77617957-77618458	0.0017949	2.60532	0.0315813	LOC107985079	27425	Intron (ENST00000649512.1/107985079, intron 3 of 4)
1203	chr17:77784327-77784828	0.0018391	4.19212	0.0318323	LINC01987	-55768	Distal Intergenic
1204	chr17:77887845-77888346	0.000489534	1.41411	0.0166627	LINC01973	-3726	Distal Intergenic
1205	chr17:78121096-78121597	0.00103584	1.43161	0.0240534	TMC6	-300	Promoter (<=1kb)
1206	chr17:78359986-78360487	0.0016589	1.31304	0.0302678	SOCS3-DT	0	Promoter (<=1kb)
1207	chr17:78378157-78378658	0.00345311	1.04446	0.0431882	PGS1	0	Promoter (<=1kb)
1208	chr17:78816944-78817445	9.79082e-05	3.15232	0.00789505	USP36	1498	Promoter (1-2kb)
1209	chr17:79732987-79733488	0.000662955	1.98979	0.0192932	ENPP7	2044	Promoter (2-3kb)
1210	chr17:80765146-80765647	0.000182737	2.52388	0.0105578	RPTOR	21859	Intron (ENST00000574767.5/57521, intron 5 of 11)
1211	chr17:81653434-81653935	0.00266419	1.61855	0.037949	PDE6G	0	Promoter (<=1kb)
1212	chr17:82106272-82106773	0.00162256	1.19079	0.029973	CCDC57	0	Promoter (<=1kb)
1213	chr17:82126706-82127207	4.1216e-06	1.77375	0.00191637	CCDC57	611	Promoter (<=1kb)
1214	chr17:82200698-82201199	0.000509401	3.04078	0.0169259	CCDC57	-2276	Promoter (2-3kb)
1215	chr17:82418919-82419420	0.00109941	1.46849	0.0247712	HEXD	206	Promoter (<=1kb)
1216	chr18:111709-112210	0.00377036	2.21818	0.0450301	ROCK1P1	0	Promoter (<=1kb)
1217	chr18:813111-813612	0.000375235	2.75492	0.0147222	YES1	-565	Promoter (<=1kb)
1218	chr18:2516325-2516826	0.00113861	4.73489	0.0250769	LOC105371956	-26899	Distal Intergenic
1219	chr18:2589332-2589833	0.00148015	1.08974	0.0285868	NDC80	11209	Intron (ENST00000261597.9/10403, intron 9 of 16)
1220	chr18:2706703-2707204	0.00240757	2.53361	0.0362733	SMCHD1	-240	Promoter (<=1kb)
1221	chr18:5159081-5159582	0.00107498	3.12503	0.0244688	AKAIN1	37675	Exon (ENST00000584896.1/ENST00000584896.1, exon 1 of 3)
1222	chr18:9091213-9091714	0.000538829	2.07269	0.0174164	NDUFV2	-10916	Distal Intergenic
1223	chr18:9225394-9225895	0.00196554	4.73816	0.0327954	ANKRD12	8614	Intron (ENST00000578850.1/23253, intron 1 of 1)
1224	chr18:9498716-9499217	0.00182832	3.59361	0.0317893	RALBP1	22581	Intron (ENST00000019317.8/10928, intron 1 of 9)
1225	chr18:9914860-9915361	0.00351411	2.2803	0.0435875	VAPA	247	Promoter (<=1kb)
1226	chr18:12982259-12982760	6.98491e-06	3.70208	0.00245659	SEH1L	3430	Exon (ENST00000262124.15/81929, exon 7 of 9)
1227	chr18:12990020-12990521	3.30086e-05	1.99749	0.00491555	CEP192	-841	Promoter (<=1kb)
1228	chr18:13261599-13262100	0.00160765	3.20497	0.0298296	LDLRAD4	-4542	Intron (ENST00000590371.5/753, intron 1 of 2)
1229	chr18:13285146-13285647	2.91664e-05	2.84726	0.00460435	LDLRAD4	7041	Intron (ENST00000590371.5/753, intron 2 of 2)
1230	chr18:23585826-23586327	4.76663e-05	2.74286	0.00570175	NPC1	160	Promoter (<=1kb)
1231	chr18:31835983-31836484	0.00027726	3.33317	0.0130114	TRAPPC8	-2577	Promoter (2-3kb)
1232	chr18:35290041-35290542	0.000354143	1.48286	0.0143503	ZSCAN30	0	Promoter (<=1kb)
1233	chr18:36829442-36829943	0.00164563	1.41394	0.0301611	KIAA1328	202	Promoter (<=1kb)
1234	chr18:46073820-46074321	6.23616e-05	3.40134	0.00646145	PSTPIP2	-1548	Promoter (1-2kb)
1235	chr18:46097165-46097666	0.00120058	1.92339	0.025712	ATP5F1A	619	Promoter (<=1kb)
1236	chr18:47149995-47150496	0.000179252	1.86938	0.0104325	HDHD2	0	Promoter (<=1kb)
1237	chr18:48868855-48869356	0.0001983	2.24707	0.0111351	SMAD7	60826	Distal Intergenic
1238	chr18:48940692-48941193	0.00304975	1.10063	0.0406293	SMAD7	1539	Promoter (1-2kb)
1239	chr18:49170995-49171496	0.00278269	3.36728	0.0388715	DYM	-54806	Intron (ENST00000675505.1/54808, intron 14 of 17)
1240	chr18:49813830-49814331	0.00265853	1.0786	0.0379315	SNHG22	0	Promoter (<=1kb)
1241	chr18:54229571-54230072	0.000108921	3.35475	0.0083728	MBD2	-4902	Distal Intergenic
1242	chr18:54679627-54680128	0.00243549	3.37821	0.0364263	RAB27B	-37732	Distal Intergenic
1243	chr18:56638516-56639017	3.95387e-05	1.20322	0.0053498	TXNL1	0	Promoter (<=1kb)
1244	chr18:58615614-58616115	1.58363e-05	2.15427	0.0034776	ALPK2	12976	Intron (ENST00000361673.4/115701, intron 1 of 12)
1245	chr18:58687833-58688334	0.00171306	1.31372	0.0307832	MALT1	6509	Intron (ENST00000649217.2/10892, intron 2 of 16)
1246	chr18:58715929-58716430	0.000859497	1.82005	0.021861	MALT1	1913	Promoter (1-2kb)
1247	chr18:59834551-59835052	8.86654e-05	2.53628	0.00747155	PMAIP1	-64944	Distal Intergenic
1248	chr18:62131187-62131688	0.00368606	4.09431	0.0444756	PIGN	-16561	Intron (ENST00000639600.1/23556, intron 7 of 24)
1249	chr18:63098374-63098875	0.000915835	3.36984	0.0225666	BCL2	39536	Distal Intergenic
1250	chr18:63246294-63246795	0.000318991	1.95025	0.0136705	BCL2	71871	Intron (ENST00000678134.1/596, intron 2 of 2)
1251	chr18:63951190-63951691	0.000371079	4.41035	0.0146451	SERPINB8	1833	Promoter (1-2kb)
1252	chr18:69885981-69886482	0.00041698	2.41501	0.0156426	CD226	9327	Intron (ENST00000578928.1/10666, intron 1 of 3)
1253	chr18:69935358-69935859	0.000129951	1.74515	0.00903173	CD226	11560	Intron (ENST00000582621.6/10666, intron 2 of 5)
1254	chr18:69947268-69947769	0.00128921	1.91699	0.0264642	CD226	0	Promoter (<=1kb)
1255	chr18:70432739-70433240	0.00225245	5.11021	0.0351343	LOC105376872	-31677	Distal Intergenic
1256	chr18:70658983-70659484	0.000169669	2.6198	0.0102058	GTSCR1	-8030	Distal Intergenic
1257	chr18:70672543-70673044	1.06005e-07	3.4771	0.000389914	GTSCR1	-21590	Distal Intergenic
1258	chr18:74082148-74082649	0.0011936	2.83183	0.0256372	FBXO15	-48	Promoter (<=1kb)
1259	chr18:74083190-74083691	0.00264316	2.11653	0.0378223	FBXO15	-1090	Promoter (1-2kb)
1260	chr18:74373379-74373880	0.000515726	3.20366	0.0170335	LINC01922	-35568	Distal Intergenic
1261	chr18:74652355-74652856	2.61277e-05	2.9577	0.0043797	ZNF407	21335	Intron (ENST00000582337.5/55628, intron 3 of 4)
1262	chr18:75247022-75247523	0.00107501	2.14346	0.0244688	TSHZ1	2446	Promoter (2-3kb)
1263	chr18:79405704-79406205	0.00227745	1.04006	0.0353466	NFATC1	5312	Intron (ENST00000253506.9/4772, intron 1 of 9)
1264	chr18:79522261-79522762	2.2369e-05	1.86963	0.00416602	NFATC1	-1162	Promoter (1-2kb)
1265	chr19:381880-382381	0.000276907	2.10146	0.0130114	THEG	-5854	Distal Intergenic
1266	chr19:638867-639368	0.000917748	3.5041	0.0226027	FGF22	-511	Promoter (<=1kb)
1267	chr19:726999-727500	0.00127811	2.95261	0.0263742	PALM	-286	Promoter (<=1kb)
1268	chr19:1030475-1030976	0.00107411	1.55843	0.0244664	CNN2	0	Promoter (<=1kb)
1269	chr19:1068595-1069096	0.00144485	1.77707	0.0282236	ARHGAP45	1097	Promoter (1-2kb)
1270	chr19:1238407-1238908	0.000865662	1.70004	0.0219148	CBARP	-380	Promoter (<=1kb)
1271	chr19:2052340-2052841	0.000237647	1.70825	0.0121026	MKNK2	-1096	Promoter (1-2kb)
1272	chr19:3061120-3061621	0.000342631	1.40466	0.0141365	TLE5	0	Promoter (<=1kb)
1273	chr19:3062769-3063270	0.00332381	1.34143	0.0424687	TLE5	0	Promoter (<=1kb)
1274	chr19:3477412-3477913	0.00343869	2.25662	0.0431355	SMIM24	575	Promoter (<=1kb)
1275	chr19:3812307-3812808	0.000142757	1.44405	0.00946845	MATK	-10178	Intron (ENST00000262961.9/23217, intron 14 of 18)
1276	chr19:4007314-4007815	0.00149408	1.21407	0.0287346	PIAS4	0	Promoter (<=1kb)
1277	chr19:4302745-4303246	0.00112799	2.78082	0.0250092	TMIGD2	-314	Promoter (<=1kb)
1278	chr19:5043470-5043971	0.00470147	2.8134	0.0499991	KDM4B	-3027	Intron (ENST00000611640.4/23030, intron 5 of 23)
1279	chr19:5579578-5580079	0.00392217	3.04161	0.0458793	TINCR	-1229	Promoter (1-2kb)
1280	chr19:6504649-6505150	0.000636263	1.76632	0.0189779	TUBB4A	-1801	Promoter (1-2kb)
1281	chr19:6863404-6863905	0.000116462	1.74981	0.0085675	ADGRE1	-23661	Distal Intergenic
1282	chr19:7522330-7522831	0.000183524	1.39905	0.0105806	MCOLN1	0	Promoter (<=1kb)
1283	chr19:8255854-8256355	0.000330626	3.57598	0.0139065	CERS4	-4642	Exon (ENST00000558331.5/79603, exon 6 of 12)
1284	chr19:8515341-8515842	0.00376195	1.2808	0.0449923	ZNF414	-1174	Promoter (1-2kb)
1285	chr19:8575549-8576050	0.00179944	1.67203	0.0316084	MYO1F	1383	Promoter (1-2kb)
1286	chr19:8592206-8592707	0.00100265	1.13515	0.0236461	ADAMTS10	0	Promoter (<=1kb)
1287	chr19:9808765-9809266	0.00152824	3.87032	0.029043	FBXL12	4147	Distal Intergenic
1288	chr19:10104578-10105079	7.67694e-06	1.40059	0.00251002	PPAN-P2RY11	-1144	Promoter (1-2kb)
1289	chr19:10142657-10143158	5.13406e-05	2.14914	0.00591986	DNMT1	0	Promoter (<=1kb)
1290	chr19:10200806-10201307	0.000224445	4.09201	0.0117268	DNMT1	0	Promoter (<=1kb)
1291	chr19:10231305-10231806	0.00147887	1.25413	0.0285771	S1PR2	0	Promoter (<=1kb)
1292	chr19:10553901-10554402	0.00432773	1.17409	0.0480921	MIR1238	1779	Promoter (1-2kb)
1293	chr19:11089138-11089639	0.000980626	2.91114	0.023384	LDLR	0	Promoter (<=1kb)
1294	chr19:11528432-11528933	0.000390343	2.32282	0.0149612	ECSIT	0	Promoter (<=1kb)
1295	chr19:11597145-11597646	0.00283038	1.02883	0.0391901	ZNF627	0	Promoter (<=1kb)
1296	chr19:12778126-12778627	0.00455234	1.07485	0.04917	HOOK2	0	Promoter (<=1kb)
1297	chr19:12919062-12919563	7.04156e-05	1.07373	0.00685202	SYCE2	0	Promoter (<=1kb)
1298	chr19:13194461-13194962	0.00247273	4.53639	0.0366892	CACNA1A	19589	Distal Intergenic
1299	chr19:14521979-14522480	0.00271653	1.27904	0.0383527	DNAJB1	-3572	Intron (ENST00000600076.5/9524, intron 1 of 3)
1300	chr19:14551314-14551815	0.00115009	3.00927	0.0251485	DNAJB1	-971	Promoter (<=1kb)
1301	chr19:15450874-15451375	0.00261123	1.70331	0.037614	WIZ	-918	Promoter (<=1kb)
1302	chr19:15514641-15515142	0.00030677	2.64247	0.0134315	CYP4F22	6116	Intron (ENST00000269703.8/126410, intron 1 of 13)
1303	chr19:16369369-16369870	0.00154365	1.20283	0.0291787	EPS15L1	-7416	Intron (ENST00000602022.5/58513, intron 21 of 22)
1304	chr19:17511850-17512351	0.00076797	1.46345	0.0207136	PGLS-DT	0	Promoter (<=1kb)
1305	chr19:17830735-17831236	0.000582506	2.5199	0.0181346	JAK3	0	Promoter (<=1kb)
1306	chr19:17947676-17948177	0.000850632	1.14638	0.0216904	KCNN1	-3116	Distal Intergenic
1307	chr19:18281441-18281942	0.000605149	1.19069	0.0185472	JUND	0	Promoter (<=1kb)
1308	chr19:18629577-18630078	0.00161804	2.4673	0.0299525	KLHL26	-6947	Distal Intergenic
1309	chr19:19597866-19598367	0.00321038	1.52881	0.0417265	PBX4	-17912	Intron (ENST00000557978.6/80714, intron 2 of 7)
1310	chr19:21599736-21600237	0.00014018	2.64377	0.00940909	LOC101929007	-5108	Distal Intergenic
1311	chr19:22010703-22011204	0.00342534	2.54943	0.0430409	ZNF208	0	Promoter (<=1kb)
1312	chr19:29672951-29673452	0.00279184	1.15054	0.0389241	PLEKHF1	6077	Intron (ENST00000592810.1/79156, intron 1 of 1)
1313	chr19:29831182-29831683	0.000160478	2.81772	0.0100706	CCNE1	9450	Distal Intergenic
1314	chr19:32691498-32691999	0.00458015	1.16914	0.0493394	NUDT19	0	Promoter (<=1kb)
1315	chr19:34317533-34318034	0.000442278	2.62217	0.0159023	GARRE1	-30428	Intron (ENST00000588470.5/9710, intron 3 of 3)
1316	chr19:34350047-34350548	0.000458223	2.31908	0.0161407	GARRE1	1585	Promoter (1-2kb)
1317	chr19:34990673-34991174	0.000904405	2.40412	0.022394	GRAMD1A	-3610	Distal Intergenic
1318	chr19:35154416-35154917	0.00254382	1.32635	0.0371942	FXYD5	0	Promoter (<=1kb)
1319	chr19:35211819-35212320	0.000304922	1.1447	0.0133976	FAM187B	16419	Distal Intergenic
1320	chr19:35475763-35476264	0.000621921	3.0281	0.0188201	KRTDAP	14200	Distal Intergenic
1321	chr19:35955990-35956491	0.000206846	2.96415	0.0113073	LOC105372383	-4021	Intron (ENST00000592518.1/105372383, intron 1 of 3)
1322	chr19:36037023-36037524	0.00197013	3.25082	0.0328438	CLIP3	-3680	Intron (ENST00000586962.1/101927572, intron 3 of 3)
1323	chr19:36604574-36605075	0.00265238	1.75304	0.0378805	ZNF382	0	Promoter (<=1kb)
1324	chr19:36605115-36605616	0.00236043	1.95361	0.0358948	ZNF529	0	Promoter (<=1kb)
1325	chr19:38316899-38317400	0.000161133	2.87212	0.0100711	YIF1B	0	Promoter (<=1kb)
1326	chr19:38374298-38374799	0.000203888	1.06628	0.0112605	PSMD8	0	Promoter (<=1kb)
1327	chr19:38526448-38526949	2.0958e-05	3.09943	0.00401504	RYR1	-1141	Promoter (1-2kb)
1328	chr19:38538642-38539143	0.00132248	1.36409	0.0267939	RYR1	762	Promoter (<=1kb)
1329	chr19:38544331-38544832	0.00202569	1.69223	0.033294	RYR1	6451	Intron (ENST00000359596.8/6261, intron 87 of 105)
1330	chr19:39073507-39074008	1.54002e-05	3.3537	0.003474	ACP7	-9905	Distal Intergenic
1331	chr19:39671436-39671937	0.00202809	2.58585	0.0333176	LGALS17A	-7435	Distal Intergenic
1332	chr19:39672285-39672786	0.000706196	3.03753	0.0198778	LGALS17A	-6586	Distal Intergenic
1333	chr19:39893546-39894047	3.55565e-05	4.18689	0.00507714	FCGBP	-6254	Exon (ENST00000616721.6/8857, exon 12 of 28)
1334	chr19:39935274-39935775	4.08441e-06	3.21638	0.00191637	FCGBP	-648	Promoter (<=1kb)
1335	chr19:40420776-40421277	0.00313914	1.1278	0.0412377	SERTAD1	4715	Distal Intergenic
1336	chr19:41121040-41121541	7.7789e-05	2.53133	0.00711681	CYP2F1	-3177	Exon (ENST00000531409.5/1572, exon 5 of 8)
1337	chr19:41225547-41226048	0.00388604	2.08256	0.045629	AXL	-707	Promoter (<=1kb)
1338	chr19:41240025-41240526	0.000422627	2.54592	0.0155453	AXL	13270	Intron (ENST00000301178.9/558, intron 10 of 19)
1339	chr19:41342093-41342594	0.00140216	2.10081	0.0277481	TGFB1	-63	Promoter (<=1kb)
1340	chr19:41928047-41928548	0.000547862	1.87718	0.0175691	ERFL	0	Promoter (<=1kb)
1341	chr19:41958402-41958903	0.00103433	1.23379	0.0240412	RABAC1	11	Promoter (<=1kb)
1342	chr19:42450274-42450775	0.00406517	1.0292	0.0466489	LIPE-AS1	0	Promoter (<=1kb)
1343	chr19:43469127-43469628	3.93524e-06	3.5204	0.00190458	LYPD3	-3519	Distal Intergenic
1344	chr19:43504063-43504564	0.00211762	1.27651	0.0340509	PHLDB3	0	Promoter (<=1kb)
1345	chr19:43748542-43749043	0.00274411	2.32517	0.0386059	SMG9	-808	Promoter (<=1kb)
1346	chr19:43798604-43799105	0.00270405	3.49755	0.0382533	LYPD5	0	Promoter (<=1kb)
1347	chr19:44689001-44689502	0.00104432	1.72177	0.0241104	CEACAM16	-9649	Intron (ENST00000662585.1/107985305, intron 2 of 2)
1348	chr19:45398132-45398633	0.0018397	3.07997	0.0318323	PPP1R13L	-4965	5' UTR
1349	chr19:45844674-45845175	0.00390182	2.96208	0.0457067	SYMPK	-1602	Promoter (1-2kb)
1350	chr19:45995570-45996071	0.000730722	1.75836	0.0201931	CCDC61	91	Promoter (<=1kb)
1351	chr19:46361853-46362354	0.00142058	2.20924	0.0279948	PPP5C	-13250	Intron (ENST00000012443.9/5536, intron 2 of 12)
1352	chr19:46612077-46612578	0.000607301	1.27554	0.0185539	CALM3	4115	Distal Intergenic
1353	chr19:46697157-46697658	0.00056232	3.58098	0.0178306	PRKD2	0	Promoter (<=1kb)
1354	chr19:46716855-46717356	0.00217269	1.04343	0.0345313	PRKD2	0	Promoter (<=1kb)
1355	chr19:46746251-46746752	0.00187411	1.39684	0.0320105	STRN4	0	Promoter (<=1kb)
1356	chr19:46747512-46748013	0.00153184	1.80575	0.0290558	FKRP	0	Promoter (<=1kb)
1357	chr19:47176627-47177128	0.00192311	2.37456	0.0323988	SAE1	33133	Intron (ENST00000413379.7/10055, intron 6 of 6)
1358	chr19:47483915-47484416	0.00100615	1.02186	0.0236856	NAPA-AS1	0	Promoter (<=1kb)
1359	chr19:48244218-48244719	0.00366204	1.44638	0.0443342	CARD8	-3155	Intron (ENST00000517510.5/22900, intron 2 of 10)
1360	chr19:48258207-48258708	0.000278393	2.09511	0.0130114	CARD8	-2261	Promoter (2-3kb)
1361	chr19:48511685-48512186	6.71126e-05	1.82534	0.00668989	LMTK3	0	Promoter (<=1kb)
1362	chr19:48513677-48514178	0.00358404	1.45498	0.0440167	LMTK3	0	Promoter (<=1kb)
1363	chr19:48597067-48597568	0.00421714	2.48326	0.0475043	SULT2B1	1281	Promoter (1-2kb)
1364	chr19:48999442-48999943	0.00208826	3.22787	0.0338271	RUVBL2	123	Promoter (<=1kb)
1365	chr19:49476184-49476685	0.00140425	2.19435	0.0277645	FLT3LG	75	Promoter (<=1kb)
1366	chr19:49553957-49554458	0.00315108	2.22499	0.0413211	NOSIP	2837	Promoter (2-3kb)
1367	chr19:49560598-49561099	0.00146078	2.61456	0.0283744	NOSIP	0	Promoter (<=1kb)
1368	chr19:49593324-49593825	1.63099e-07	1.03269	0.000460106	PRR12	2142	Promoter (2-3kb)
1369	chr19:49890405-49890906	0.0030276	1.97343	0.0405103	MIR4750	2230	Promoter (2-3kb)
1370	chr19:51388443-51388944	0.00243921	2.43371	0.0364495	LIM2	-469	Promoter (<=1kb)
1371	chr19:52601005-52601506	0.00460669	1.49308	0.0495054	ZNF701	0	Promoter (<=1kb)
1372	chr19:54137414-54137915	0.00365671	1.69507	0.0443214	CNOT3	0	Promoter (<=1kb)
1373	chr19:58304965-58305466	0.00342969	1.01882	0.0430628	ERVK3-1	0	Promoter (<=1kb)
1374	chr2:176354-176855	0.00114534	5.35346	0.0251293	SH3YL1	54304	Distal Intergenic
1375	chr2:2057072-2057573	0.00275052	1.87849	0.0386362	MYT1L	-77295	Intron (ENST00000647755.1/23040, intron 3 of 24)
1376	chr2:2643884-2644385	0.00214977	3.93465	0.0343273	LOC107985839	12245	Intron (ENST00000655823.1/ENST00000655823.1, intron 2 of 2)
1377	chr2:6877392-6877893	0.000841701	3.14029	0.0215696	RSAD2	0	Promoter (<=1kb)
1378	chr2:7450411-7450912	0.000192014	2.41391	0.0109078	LOC100506274	20406	Exon (ENST00000665396.1/100506274, exon 9 of 9)
1379	chr2:7451136-7451637	0.00224996	2.57263	0.0351269	LOC100506274	21131	Distal Intergenic
1380	chr2:7567471-7567972	0.00036426	3.37258	0.0145345	LOC101929510	-103358	Distal Intergenic
1381	chr2:8455974-8456475	2.52501e-08	3.31012	0.000142887	LINC00299	-72155	Intron (ENST00000655671.1/ENST00000655671.1, intron 1 of 6)
1382	chr2:10042410-10042911	0.00462922	1.05559	0.0496209	KLF11	0	Promoter (<=1kb)
1383	chr2:10654005-10654506	0.000423128	3.70587	0.015547	NOL10	674	Promoter (<=1kb)
1384	chr2:11986699-11987200	0.000533349	2.31444	0.017339	MIR3681HG	-19916	Intron (ENST00000438292.5/100506457, intron 1 of 4)
1385	chr2:12127575-12128076	0.000222611	1.4501	0.0117	MIR3681HG	21111	Intron (ENST00000438292.5/100506457, intron 2 of 4)
1386	chr2:12293775-12294276	0.00195504	2.71036	0.0326944	MIR3681HG	-1325	Promoter (1-2kb)
1387	chr2:12310313-12310814	0.00256498	2.10599	0.0373145	MIR3681HG	-3503	Intron (ENST00000412294.5/100506457, intron 4 of 5)
1388	chr2:12463231-12463732	0.00423545	3.01196	0.0476278	MIR3681HG	73058	Intron (ENST00000412294.5/100506457, intron 4 of 5)
1389	chr2:12492985-12493486	0.000518084	2.40879	0.0170536	MIR3681HG	102812	Intron (ENST00000412294.5/100506457, intron 4 of 5)
1390	chr2:12502554-12503055	0.000256709	1.99832	0.0125393	MIR3681HG	112381	Intron (ENST00000412294.5/100506457, intron 4 of 5)
1391	chr2:19868052-19868553	0.002977	2.79031	0.0402013	LINC00954	-307	Promoter (<=1kb)
1392	chr2:23851300-23851801	0.00190997	2.89734	0.0322964	ATAD2B	16086	Intron (ENST00000238789.10/54454, intron 13 of 27)
1393	chr2:23927503-23928004	0.000312274	1.92173	0.013556	UBXN2A	191	Promoter (<=1kb)
1394	chr2:25772039-25772540	0.00166621	2.47354	0.0303478	ASXL2	7769	Intron (ENST00000435504.9/55252, intron 5 of 12)
1395	chr2:25793796-25794297	4.68409e-05	2.28404	0.0056857	ASXL2	344	Promoter (<=1kb)
1396	chr2:25814260-25814761	0.000336287	4.2323	0.0140284	ASXL2	16130	Intron (ENST00000435504.9/55252, intron 3 of 12)
1397	chr2:25877331-25877832	0.0011672	1.10103	0.025344	ASXL2	634	Promoter (<=1kb)
1398	chr2:26068558-26069059	0.000833964	2.74392	0.0214778	RAB10	-29471	Intron (ENST00000264710.5/10890, intron 1 of 5)
1399	chr2:27685016-27685517	0.000378633	3.54405	0.0147533	SLC4A1AP	-6041	3' UTR
1400	chr2:28390531-28391032	0.00163524	2.51364	0.0300661	FOSL2	-1416	Promoter (1-2kb)
1401	chr2:28392532-28393033	0.00225733	2.121	0.035164	FOSL2	0	Promoter (<=1kb)
1402	chr2:28409196-28409697	0.00118149	3.51748	0.0255111	FOSL2	13685	Intron (ENST00000379619.5/2355, intron 3 of 3)
1403	chr2:29010806-29011307	0.000223738	3.85874	0.0117	TOGARAM2	-3160	Intron (ENST00000401723.5/165186, intron 2 of 6)
1404	chr2:29011358-29011859	0.000510662	1.96495	0.0169602	TOGARAM2	-2608	Promoter (2-3kb)
1405	chr2:29115134-29115635	0.00141516	1.67987	0.0279106	CLIP4	0	Promoter (<=1kb)
1406	chr2:29115769-29116270	0.00164239	2.45947	0.0301302	CLIP4	133	Promoter (<=1kb)
1407	chr2:30257957-30258458	0.00435951	2.22556	0.0482339	LBH	23691	3' UTR
1408	chr2:30447031-30447532	0.00114615	1.25142	0.0251293	LCLAT1	0	Promoter (<=1kb)
1409	chr2:30472618-30473119	0.000214867	2.88376	0.0114604	LCLAT1	25215	Intron (ENST00000466477.5/253558, intron 1 of 3)
1410	chr2:31914157-31914658	0.000147754	2.29592	0.00969627	MEMO1	28725	Intron (ENST00000295065.9/51072, intron 5 of 8)
1411	chr2:36800362-36800863	0.00226049	3.0933	0.0351794	VIT	26550	Intron (ENST00000389975.7/5212, intron 11 of 14)
1412	chr2:37168345-37168846	0.00188895	2.49035	0.0321545	EIF2AK2	-10823	Intron (ENST00000535679.6/391365, intron 6 of 6)
1413	chr2:37517016-37517517	0.00298803	3.08538	0.0402724	LOC105374464	27555	Intron (ENST00000668683.1/105374464, intron 2 of 2)
1414	chr2:37582389-37582890	8.2281e-06	3.63566	0.00260905	LOC105374464	-17001	Intron (ENST00000690322.2/105374464, intron 2 of 2)
1415	chr2:37683278-37683779	0.000998301	1.58997	0.0236066	CDC42EP3	-10743	Intron (ENST00000453555.1/10602, intron 3 of 3)
1416	chr2:38667022-38667523	0.00388233	2.52727	0.0456192	GALM	779	Promoter (<=1kb)
1417	chr2:42105370-42105871	0.00179684	1.11661	0.0315928	PKDCC	50413	Distal Intergenic
1418	chr2:42141602-42142103	0.00370129	2.64126	0.0445493	EML4	-27250	Distal Intergenic
1419	chr2:42203437-42203938	0.00185082	4.38274	0.0318591	EML4-AS1	-33136	Intron (ENST00000402711.6/27436, intron 1 of 21)
1420	chr2:42297165-42297666	0.000548525	1.92768	0.0175771	EML4	11242	Intron (ENST00000402711.6/27436, intron 12 of 21)
1421	chr2:43196988-43197489	0.000415014	1.27809	0.015342	ZFP36L2	29117	Distal Intergenic
1422	chr2:43229533-43230034	0.00386701	1.52003	0.0455467		0	Promoter (<=1kb)
1423	chr2:44342980-44343481	0.0026922	1.98263	0.0381897	PREPL	16268	Intron (ENST00000425263.5/9581, intron 4 of 14)
1424	chr2:46943844-46944345	0.00097527	1.27291	0.0233334	MCFD2	-1989	Promoter (1-2kb)
1425	chr2:47272093-47272594	0.00429289	2.03648	0.0479005	EPCAM-DT	37814	Intron (ENST00000448713.5/101927043, intron 2 of 2)
1426	chr2:47520431-47520932	0.000485632	1.98765	0.0165626	MSH2-OT1	-6076	3' UTR
1427	chr2:47521072-47521573	0.00433657	1.10942	0.0481467	MSH2-OT1	-5435	Exon (ENST00000327876.5/56660, exon 2 of 2)
1428	chr2:48344042-48344543	0.00444484	1.42382	0.0486593	FOXN2	29360	Intron (ENST00000413569.5/3344, intron 1 of 4)
1429	chr2:53940490-53940991	0.000239465	2.81681	0.0121362	PSME4	-7321	Intron (ENST00000404125.6/23198, intron 3 of 46)
1430	chr2:53956996-53957497	0.00420487	2.61474	0.0474507	PSME4	13281	Intron (ENST00000404125.6/23198, intron 1 of 46)
1431	chr2:54942206-54942707	0.000271942	2.90322	0.0128818	EML6	-6175	Intron (ENST00000673912.1/400954, intron 28 of 42)
1432	chr2:55161765-55162266	0.00315749	2.83409	0.0413458	CLHC1	47386	Distal Intergenic
1433	chr2:60819379-60819880	0.00022699	1.29437	0.0118429	PAPOLG	27898	Distal Intergenic
1434	chr2:64222944-64223445	0.00128202	1.22874	0.0264067	LOC100507006	259	Promoter (<=1kb)
1435	chr2:64946193-64946694	0.00248948	1.33667	0.0368118	LINC02245	-13744	Exon (ENST00000659575.1/ENST00000659575.1, exon 2 of 2)
1436	chr2:70141164-70141665	0.000455185	1.13125	0.01613	LINC01816	-8241	Distal Intergenic
1437	chr2:70190132-70190633	0.000554979	1.30887	0.0176997	C2orf42	66	Promoter (<=1kb)
1438	chr2:70257819-70258320	0.00209286	1.14907	0.0338749	PCYOX1	0	Promoter (<=1kb)
1439	chr2:70851692-70852193	0.00401619	1.93431	0.0464472	CD207	-15876	Distal Intergenic
1440	chr2:70859265-70859766	0.00100556	3.04861	0.0236801	CD207	-23449	Distal Intergenic
1441	chr2:73033473-73033974	0.0043822	4.35639	0.0483451	SFXN5	10641	Intron (ENST00000474528.5/94097, intron 3 of 13)
1442	chr2:73978946-73979447	0.000928003	1.65746	0.0227562	DGUOK-AS1	1941	Promoter (1-2kb)
1443	chr2:74843899-74844400	0.00462705	1.76676	0.0496122	HK2	8729	Intron (ENST00000290573.7/3099, intron 1 of 17)
1444	chr2:84909045-84909546	0.00220801	1.22947	0.034815	LOC105374836	-2037	Promoter (2-3kb)
1445	chr2:84924453-84924954	0.00184421	1.35109	0.0318323		-1065	Promoter (1-2kb)
1446	chr2:86040872-86041373	0.00232124	2.04161	0.0356273	POLR1A	-353	Promoter (<=1kb)
1447	chr2:86714911-86715412	0.000821483	3.43002	0.0213015	RMND5A	-4879	Intron (ENST00000604011.5/100526767, intron 1 of 7)
1448	chr2:88269933-88270434	4.73762e-05	4.90568	0.00569114	THNSL2	87236	Distal Intergenic
1449	chr2:95074537-95075038	1.87702e-05	2.7176	0.00379348	MRPS5	18653	Exon (ENST00000690386.2/ENST00000690386.2, exon 1 of 1)
1450	chr2:95115184-95115685	0.000943304	2.04788	0.022963	MRPS5	3459	5' UTR
1451	chr2:96138328-96138829	0.00111763	2.87121	0.0249223	ASTL	0	Promoter (<=1kb)
1452	chr2:96343924-96344425	0.00308873	1.74978	0.0408877	NCAPH	8106	Exon (ENST00000240423.9/23397, exon 6 of 18)
1453	chr2:96951174-96951675	0.0037589	3.06292	0.0449682	FAM178B	260	Promoter (<=1kb)
1454	chr2:96988109-96988610	0.00327962	2.96685	0.0421841	FAM178B	-1529	Promoter (1-2kb)
1455	chr2:97718548-97719049	1.71117e-06	1.7402	0.00123397	ZAP70	4732	Intron (ENST00000264972.10/7535, intron 2 of 13)
1456	chr2:98444592-98445093	6.35004e-07	2.02932	0.000865076	INPP4A	0	Promoter (<=1kb)
1457	chr2:98508596-98509097	0.00434599	1.57693	0.0481931	INPP4A	-10050	Intron (ENST00000409016.8/3631, intron 1 of 25)
1458	chr2:98664340-98664841	0.00345937	2.34314	0.0432435	MGAT4A	-867	Promoter (<=1kb)
1459	chr2:100554655-100555156	0.00466679	1.52127	0.0498204	PDCL3	-7837	Distal Intergenic
1460	chr2:100588015-100588516	0.00408434	2.59247	0.0467648	LINC01849	-15236	Distal Intergenic
1461	chr2:100598657-100599158	0.00342518	3.78571	0.0430409	LINC01849	-4594	Distal Intergenic
1462	chr2:100644053-100644554	0.000936889	3.17164	0.0228977	LOC107985814	8013	Intron (ENST00000658941.1/107985814, intron 2 of 2)
1463	chr2:100924812-100925313	0.00183753	2.42849	0.0318323	NPAS2	0	Promoter (<=1kb)
1464	chr2:101253000-101253501	0.000212868	1.27594	0.0114396	CNOT11	114	Promoter (<=1kb)
1465	chr2:101272324-101272825	0.000112488	3.51133	0.00847868	RNF149	111	Promoter (<=1kb)
1466	chr2:101775042-101775543	0.00115215	2.2956	0.0251656	MAP4K4	-21691	Intron (ENST00000427603.5/9448, intron 3 of 4)
1467	chr2:101789584-101790085	0.00255542	2.58785	0.0372626	MAP4K4	-7149	Intron (ENST00000427603.5/9448, intron 3 of 4)
1468	chr2:102367375-102367876	0.000429084	2.33607	0.0156498	IL18R1	4714	Exon (ENST00000410040.5/8809, exon 3 of 11)
1469	chr2:105929406-105929907	0.00124822	1.7107	0.0260868	NCK2	77624	Intron (ENST00000652190.1/ENST00000652190.1, intron 2 of 3)
1470	chr2:105935832-105936333	0.000192546	1.2139	0.0109188	NCK2	84050	Intron (ENST00000652190.1/ENST00000652190.1, intron 2 of 3)
1471	chr2:106094405-106094906	0.000357769	2.14945	0.0144374	UXS1	2804	Promoter (2-3kb)
1472	chr2:108938079-108938580	0.000254295	3.94454	0.0125045	EDAR	50640	Intron (ENST00000258443.7/10913, intron 1 of 11)
1473	chr2:109031737-109032238	0.00443998	1.49831	0.0486578	EDAR	-42365	Distal Intergenic
1474	chr2:109348645-109349146	0.00200308	3.32532	0.0331422	MIR4266	-35020	Intron (ENST00000309415.8/344558, intron 2 of 9)
1475	chr2:111168510-111169011	0.0040335	4.57346	0.0465584	MIR4435-2HG	40196	Intron (ENST00000645030.2/541471, intron 3 of 4)
1476	chr2:111398830-111399331	0.00149631	5.03554	0.0287556	MIR4435-2HG	-32402	Intron (ENST00000645030.2/541471, intron 1 of 4)
1477	chr2:112187705-112188206	0.000891904	1.26117	0.022204	FBLN7	5822	3' UTR
1478	chr2:112188387-112188888	0.00254524	1.64606	0.0371942	FBLN7	6504	Exon (ENST00000624058.1/ENST00000624058.1, exon 1 of 1)
1479	chr2:112630873-112631374	4.57248e-05	1.6304	0.00565306	SLC20A1-DT	13972	Distal Intergenic
1480	chr2:113167165-113167666	5.28931e-05	3.33249	0.00601403	PSD4	-6305	Intron (ENST00000465917.1/23550, intron 1 of 1)
1481	chr2:113251143-113251644	0.000778599	2.28848	0.0207678	PAX8-AS1	377	Promoter (<=1kb)
1482	chr2:118310641-118311142	7.4984e-05	3.05927	0.00706829	THORLNC	-88391	Distal Intergenic
1483	chr2:119693613-119694114	0.002291	2.55775	0.0354617	TMEM177	14410	Distal Intergenic
1484	chr2:119862350-119862851	0.00230629	3.23332	0.0355743	PTPN4	-14472	Exon (ENST00000263708.7/5775, exon 3 of 27)
1485	chr2:127769266-127769767	0.00434516	3.5608	0.0481911	WDR33	41186	Intron (ENST00000322313.9/55339, intron 2 of 21)
1486	chr2:130332622-130333123	0.00210052	1.77463	0.0339411	CCDC115	9012	Distal Intergenic
1487	chr2:135127721-135128222	0.00270785	3.16747	0.0382861	RAB3GAP1	3641	Intron (ENST00000689880.1/22930, intron 11 of 18)
1488	chr2:135658077-135658578	0.000724036	1.79701	0.0201333	MIR128-1	-6819	Intron (ENST00000683871.1/23518, intron 18 of 26)
1489	chr2:135876308-135876809	6.3036e-06	1.43546	0.00233128	MCM6	0	Promoter (<=1kb)
1490	chr2:136052305-136052806	0.000189082	2.07304	0.0107912	DARS1-AS1	51876	Distal Intergenic
1491	chr2:136325947-136326448	0.00441183	1.22003	0.0485282	CXCR4	-206770	Distal Intergenic
1492	chr2:136327411-136327912	7.50403e-05	1.93744	0.00706829	CXCR4	-208234	Distal Intergenic
1493	chr2:143176560-143177061	0.000217082	3.2844	0.0115242	ARHGAP15	-16323	Intron (ENST00000409869.5/55843, intron 3 of 6)
1494	chr2:144510719-144511220	0.00035241	1.73023	0.0143176	ZEB2	-3299	Intron (ENST00000637304.1/9839, intron 1 of 8)
1495	chr2:147297742-147298243	0.000479668	1.41735	0.0164707	LINC01911	451109	Distal Intergenic
1496	chr2:147503185-147503686	0.00420439	3.1395	0.0474507	ACVR2A	-340831	Distal Intergenic
1497	chr2:147623330-147623831	0.00249786	2.47253	0.0368188	ACVR2A	-220686	Distal Intergenic
1498	chr2:147663916-147664417	0.000260087	2.17306	0.0125877	ACVR2A	-180100	Distal Intergenic
1499	chr2:148645150-148645651	8.61573e-06	1.07821	0.00266486	EPC2	0	Promoter (<=1kb)
1500	chr2:149587054-149587555	0.00441943	1.19213	0.048578	MMADHC-DT	0	Promoter (<=1kb)
1501	chr2:151410407-151410908	0.00368767	1.56658	0.0444756	RIF1	317	Promoter (<=1kb)
1502	chr2:156527231-156527732	0.00155475	4.18323	0.0292806	GPD2	-43440	Intron (ENST00000310454.10/2820, intron 6 of 16)
1503	chr2:157331627-157332128	0.00369079	2.31903	0.0444756	ERMN	-3914	Distal Intergenic
1504	chr2:157433206-157433707	0.000199131	1.79612	0.0111351	CYTIP	5707	Intron (ENST00000264192.8/9595, intron 3 of 7)
1505	chr2:158455877-158456378	0.000291403	3.05783	0.0132246	CCDC148	188	Promoter (<=1kb)
1506	chr2:161077476-161077977	0.00376801	1.56987	0.0450301	TANK	-58931	Distal Intergenic
1507	chr2:161952707-161953208	0.00122876	2.43595	0.0259016	DPP4	64343	Intron (ENST00000375514.9/57282, intron 19 of 26)
1508	chr2:162011625-162012126	0.000150625	2.22862	0.00976277	DPP4	5425	3' UTR
1509	chr2:164599924-164600425	0.000363617	1.78482	0.0145299	GRB14	19532	Intron (ENST00000263915.8/2888, intron 2 of 13)
1510	chr2:165293683-165294184	0.000533471	2.13504	0.017339	SCN2A	0	Promoter (<=1kb)
1511	chr2:168433651-168434152	0.00334314	2.13118	0.0426088	CERS6	-22097	Distal Intergenic
1512	chr2:168751040-168751541	0.000870712	1.49486	0.0219963	CERS6-AS1	32515	Intron (ENST00000392687.4/253782, intron 8 of 10)
1513	chr2:169479073-169479574	0.0038665	1.76272	0.0455467	BBS5	0	Promoter (<=1kb)
1514	chr2:169827140-169827641	0.000161864	1.53475	0.0100826	UBR3	0	Promoter (<=1kb)
1515	chr2:170507507-170508008	0.00188761	3.67321	0.0321545	MYO3B-AS1	-98943	Intron (ENST00000409940.6/140469, intron 28 of 29)
1516	chr2:170651650-170652151	0.00197936	1.82586	0.0329364	LOC100130256	43223	3' UTR
1517	chr2:171043402-171043903	0.00219549	2.02083	0.0347261	TLK1	11226	Intron (ENST00000360843.7/9874, intron 12 of 21)
1518	chr2:171415891-171416392	0.00149752	1.93461	0.0287563	METTL8	16724	Intron (ENST00000375258.9/79828, intron 1 of 9)
1519	chr2:172555183-172555684	0.00120243	1.55524	0.0257292	PDK1	0	Promoter (<=1kb)
1520	chr2:173149687-173150188	0.00356857	2.06754	0.0439146	MAP3K20	-9822	Intron (ENST00000539448.5/51776, intron 2 of 11)
1521	chr2:173218983-173219484	0.00356681	2.67728	0.0439034	MAP3K20-AS1	-11371	Intron (ENST00000539448.5/51776, intron 11 of 11)
1522	chr2:174716677-174717178	0.00456408	2.33632	0.0492384	H3P6	-2730	Promoter (2-3kb)
1523	chr2:175152862-175153363	0.00112442	3.52463	0.0249827	ATF2	-1780	Promoter (1-2kb)
1524	chr2:176852554-176853055	0.00253685	2.21871	0.0371612	LOC105373757	-3126	Distal Intergenic
1525	chr2:177416039-177416540	0.000312527	2.17648	0.013556	AGPS	22763	Intron (ENST00000680705.1/8540, intron 1 of 15)
1526	chr2:181123657-181124158	0.00419076	1.66742	0.0474024	LINC01934	0	Promoter (<=1kb)
1527	chr2:181165234-181165735	0.00051168	1.37007	0.0169776	LINC01934	-7989	Intron (ENST00000414750.1/101927156, intron 4 of 4)
1528	chr2:181286728-181287229	8.46449e-05	3.68182	0.00735488	MIR4437	18423	Intron (ENST00000642559.1/101927156, intron 9 of 9)
1529	chr2:189657720-189658221	0.000859699	1.56855	0.021861	ASNSD1	-3164	Distal Intergenic
1530	chr2:190344377-190344878	0.00188954	2.21063	0.0321545	HIBCH	-184	Promoter (<=1kb)
1531	chr2:190408881-190409382	0.00403487	1.27432	0.0465584	MFSD6	526	Promoter (<=1kb)
1532	chr2:190520287-190520788	0.00154851	2.61232	0.0292243	NEMP2	4537	Intron (ENST00000409150.8/100131211, intron 2 of 8)
1533	chr2:190649273-190649774	0.00298902	1.53433	0.0402724	NAB1	190	Promoter (<=1kb)
1534	chr2:190723179-190723680	0.0041591	3.51483	0.0472312	NAB1	63322	Intron (ENST00000676095.2/ENST00000676095.2, intron 3 of 8)
1535	chr2:191061688-191062189	7.57811e-05	5.17448	0.00707546	STAT4	-20005	Exon (ENST00000392320.7/6775, exon 10 of 24)
1536	chr2:191206694-191207195	0.000213816	3.19411	0.0114396	MYO1B	-37990	Distal Intergenic
1537	chr2:191617535-191618036	0.00284819	1.08914	0.0393552	NABP1	-60032	Distal Intergenic
1538	chr2:192162354-192162855	0.00274755	1.5341	0.0386179	TMEFF2	31669	Intron (ENST00000392314.5/23671, intron 4 of 9)
1539	chr2:195355868-195356369	0.00255291	1.55194	0.0372407	LINC01827	216601	Distal Intergenic
1540	chr2:195534386-195534887	0.00216511	1.60155	0.0344596	LINC01827	38083	Intron (ENST00000665031.1/ENST00000665031.1, intron 1 of 2)
1541	chr2:195640675-195641176	0.00198286	5.34198	0.0329648	SLC39A10	-15571	Intron (ENST00000458054.1/57181, intron 2 of 2)
1542	chr2:195657853-195658354	0.00184362	1.13079	0.0318323	SLC39A10	404	Promoter (<=1kb)
1543	chr2:195663114-195663615	0.00134701	1.96185	0.027119	SLC39A10	5665	Intron (ENST00000458054.1/57181, intron 2 of 2)
1544	chr2:196201210-196201711	0.00385914	1.38978	0.0455467	HECW2	16548	3' UTR
1545	chr2:196230196-196230697	6.81052e-06	2.74024	0.00240873	HECW2	-11937	Intron (ENST00000260983.8/57520, intron 21 of 28)
1546	chr2:196263808-196264309	0.000388666	1.91416	0.0149568	HECW2-AS1	3375	Exon (ENST00000430904.2/101927482, exon 3 of 3)
1547	chr2:197212560-197213061	0.00398153	1.13939	0.0462306	ANKRD44	-14522	Intron (ENST00000282272.15/91526, intron 1 of 27)
1548	chr2:197231979-197232480	6.33885e-06	2.6311	0.00233128	ANKRD44	-33941	Intron (ENST00000282272.15/91526, intron 1 of 27)
1549	chr2:197254638-197255139	1.16611e-06	2.31457	0.0011111	ANKRD44-IT1	47380	Intron (ENST00000282272.15/91526, intron 1 of 27)
1550	chr2:197334244-197334745	0.0024155	3.28977	0.0363238	ANKRD44-DT	22851	Distal Intergenic
1551	chr2:197804261-197804762	0.00340929	1.24171	0.0429975	PLCL1	0	Promoter (<=1kb)
1552	chr2:197869347-197869848	0.000223759	2.33901	0.0117	PLCL1	59089	Intron (ENST00000428675.6/5334, intron 1 of 5)
1553	chr2:197891959-197892460	0.000983124	4.85155	0.0234077	PLCL1	81701	Intron (ENST00000428675.6/5334, intron 1 of 5)
1554	chr2:198042204-198042705	0.00280941	1.91325	0.0390393	PLCL1	-41044	Intron (ENST00000428675.6/5334, intron 1 of 5)
1555	chr2:200380012-200380513	0.000250114	3.29371	0.0124154	SPATS2L	1775	Promoter (1-2kb)
1556	chr2:200712992-200713493	0.00366522	1.22031	0.0443401	LINC01792	3042	Exon (ENST00000661396.2/100507140, exon 3 of 3)
1557	chr2:201176092-201176593	0.00376948	2.04799	0.0450301	CASP10	-6279	3' UTR
1558	chr2:201332506-201333007	0.00182635	2.34627	0.0317728	FLACC1	15294	Intron (ENST00000696069.1/841, intron 6 of 6)
1559	chr2:203705167-203705668	0.00177189	2.47305	0.0313863	CD28	-807	Promoter (<=1kb)
1560	chr2:203721270-203721771	3.529e-05	3.62361	0.00507714	CD28	14631	Intron (ENST00000374481.7/940, intron 1 of 2)
1561	chr2:203730041-203730542	0.000885075	4.44286	0.0221164	CD28	23402	Intron (ENST00000374481.7/940, intron 2 of 2)
1562	chr2:203740968-203741469	1.60578e-06	3.74158	0.0012054	CD28	34329	Distal Intergenic
1563	chr2:203763781-203764282	7.22355e-05	2.47131	0.00692863	CD28	57142	Distal Intergenic
1564	chr2:203782220-203782721	0.00123779	1.9892	0.0260018	CTLA4	-71167	Distal Intergenic
1565	chr2:203867464-203867965	0.00104524	2.40553	0.0241104	CTLA4	0	Promoter (<=1kb)
1566	chr2:203936453-203936954	4.53275e-05	2.12704	0.00565306	ICOS	0	Promoter (<=1kb)
1567	chr2:204015394-204015895	0.00113639	1.74177	0.0250638	ICOS	78614	Distal Intergenic
1568	chr2:204948220-204948721	0.000467352	2.66687	0.0162634	PARD3B	-16431	Intron (ENST00000406610.7/117583, intron 2 of 22)
1569	chr2:204971115-204971616	0.000298416	3.18994	0.0133291	PARD3B	5963	Intron (ENST00000406610.7/117583, intron 3 of 22)
1570	chr2:216069295-216069796	0.0015005	3.93791	0.028766	PECR	-2772	Promoter (2-3kb)
1571	chr2:216098549-216099050	0.000642358	2.84158	0.0190813	XRCC5	-8414	Intron (ENST00000433112.5/92691, intron 2 of 2)
1572	chr2:217610476-217610977	1.01415e-05	3.22766	0.00284755	DIRC3	-10544	Intron (ENST00000663562.1/729582, intron 1 of 11)
1573	chr2:217785202-217785703	0.00431929	2.33628	0.0480553	TNS1	24601	Distal Intergenic
1574	chr2:219636980-219637481	2.10065e-06	3.45473	0.00136557	SLC4A3	3634	Intron (ENST00000373760.6/6508, intron 16 of 22)
1575	chr2:221518179-221518680	2.73331e-05	1.5466	0.0044883	EPHA4	-15619	Intron (ENST00000281821.7/2043, intron 3 of 17)
1576	chr2:223761076-223761577	0.00322413	2.20832	0.0417606	AP1S3	8938	Intron (ENST00000699384.1/130340, intron 5 of 10)
1577	chr2:223865139-223865640	0.00348229	2.323	0.043393	AP1S3	-27112	Intron (ENST00000650969.1/130340, intron 12 of 16)
1578	chr2:227386233-227386734	0.00439508	2.70519	0.048438	SCYGR1	1215	Promoter (1-2kb)
1579	chr2:229842456-229842957	0.00353993	2.70388	0.043744	TRIP12	16325	Intron (ENST00000675453.1/9320, intron 4 of 41)
1580	chr2:231530149-231530650	0.00191386	2.29552	0.0323198	NMUR1	0	Promoter (<=1kb)
1581	chr2:232065173-232065674	0.00370826	5.25263	0.0446041	DIS3L2	49321	Intron (ENST00000273009.10/129563, intron 5 of 13)
1582	chr2:232137723-232138224	0.00281722	3.93418	0.0390994	MIR562	-34429	Intron (ENST00000273009.10/129563, intron 8 of 13)
1583	chr2:232362828-232363329	4.30972e-05	2.76945	0.0054965	ALPP	-15395	Distal Intergenic
1584	chr2:233014669-233015170	0.00390245	3.06078	0.0457067	NGEF	-1413	Promoter (1-2kb)
1585	chr2:233233602-233234103	0.00303638	1.40208	0.040558	ATG16L1	-17468	Intron (ENST00000431917.5/55054, intron 2 of 5)
1586	chr2:233251328-233251829	0.00162494	1.21227	0.029973	ATG16L1	0	Promoter (<=1kb)
1587	chr2:233267783-233268284	5.84351e-06	1.62845	0.00226252	ATG16L1	1828	Promoter (1-2kb)
1588	chr2:233409524-233410025	0.00155817	2.45065	0.0293005	DGKD	633	Promoter (<=1kb)
1589	chr2:233990360-233990861	5.40234e-06	1.70615	0.00217171	TRPM8	8552	Intron (ENST00000324695.9/79054, intron 21 of 25)
1590	chr2:234427341-234427842	0.00298218	1.51803	0.0402319	LINC01891	26753	Distal Intergenic
1591	chr2:234463957-234464458	5.22451e-05	2.77935	0.00598818	LINC01891	-9362	Distal Intergenic
1592	chr2:234464471-234464972	3.43027e-05	3.64156	0.0050069	LINC01891	-9876	Distal Intergenic
1593	chr2:235390373-235390874	0.000278291	2.94744	0.0130114	AGAP1	-103169	Distal Intergenic
1594	chr2:237429709-237430210	0.000283511	3.67018	0.0131061	COL6A3	-15381	Intron (ENST00000409910.1/ENST00000409910.1, intron 2 of 2)
1595	chr2:237434890-237435391	0.000111838	2.0313	0.00843833	COL6A3	-20562	Distal Intergenic
1596	chr2:237512639-237513140	0.000373632	2.28705	0.0146981	MIR6811	1708	Promoter (1-2kb)
1597	chr2:237739613-237740114	2.65716e-06	2.95231	0.0015764	LRRFIP1	11737	Intron (ENST00000308482.14/9208, intron 11 of 23)
1598	chr2:237923018-237923519	0.00206614	2.73795	0.0336794	LOC105373960	39211	Exon (ENST00000686788.1/105373960, exon 2 of 2)
1599	chr2:238003620-238004121	0.00145704	2.18184	0.0283367	UBE2F	-21140	Intron (ENST00000440223.5/140739, intron 5 of 7)
1600	chr2:238263325-238263826	0.00113668	2.77	0.0250638	PER2	-350	Promoter (<=1kb)
1601	chr2:238439362-238439863	0.00108048	2.45009	0.0245025	ASB1	4193	Intron (ENST00000463352.5/51665, intron 3 of 3)
1602	chr2:239150496-239150997	0.00155522	2.35522	0.0292806	HDAC4	4016	Intron (ENST00000345617.7/9759, intron 7 of 26)
1603	chr2:239230609-239231110	0.00366264	2.90337	0.0443342	HDAC4	5559	Intron (ENST00000345617.7/9759, intron 3 of 26)
1604	chr2:239265102-239265603	9.5593e-05	1.57708	0.0077705	HDAC4	-28433	Intron (ENST00000345617.7/9759, intron 2 of 26)
1605	chr2:239275107-239275608	0.00170633	1.92418	0.0307285	HDAC4	22922	Intron (ENST00000345617.7/9759, intron 2 of 26)
1606	chr2:239326785-239327286	0.00403593	3.84711	0.0465584	HDAC4	-2180	Promoter (2-3kb)
1607	chr2:239545053-239545554	0.000593183	3.06488	0.0183265	LINC02991	-32747	Distal Intergenic
1608	chr2:239623160-239623661	0.000565567	3.57716	0.0178796	LINC02991	44859	Distal Intergenic
1609	chr2:240872102-240872603	0.00236351	2.87764	0.0359017	AGXT	913	Promoter (<=1kb)
1610	chr2:241150208-241150709	0.000596273	1.09251	0.018392	PASK	0	Promoter (<=1kb)
1611	chr2:241258772-241259273	0.000181172	3.75033	0.010511	HDLBP	-2064	Promoter (2-3kb)
1612	chr2:241701191-241701692	0.00032022	1.20898	0.0136786	ING5	-343	Promoter (<=1kb)
1613	chr2:241763204-241763705	3.13768e-05	2.20754	0.00476908	D2HGDH	8130	Intron (ENST00000403782.5/728294, intron 8 of 8)
1614	chr20:381800-382301	0.000491056	1.67671	0.0166627	TRIB3	503	Promoter (<=1kb)
1615	chr20:1577762-1578263	0.00262716	3.05698	0.0377107	SIRPB1	-5850	Exon (ENST00000565775.1/10326, exon 3 of 3)
1616	chr20:1663873-1664374	0.000980232	2.97421	0.0233822	SIRPG	-6094	Distal Intergenic
1617	chr20:1672296-1672797	0.00322115	2.20488	0.0417606	SIRPG	-14517	Intron (ENST00000340424.4/105369219, intron 2 of 4)
1618	chr20:1674440-1674941	0.000936775	2.40531	0.0228977	SIRPG	-16661	Intron (ENST00000340424.4/105369219, intron 2 of 4)
1619	chr20:1686405-1686906	0.00321547	2.11322	0.041741	SIRPB3P	21294	Intron (ENST00000340424.4/105369219, intron 2 of 4)
1620	chr20:2470722-2471223	0.000168961	1.15872	0.0101965	SNRPB	0	Promoter (<=1kb)
1621	chr20:2741453-2741954	0.000211386	3.27583	0.0114007	EBF4	-10542	Intron (ENST00000609451.6/57593, intron 6 of 16)
1622	chr20:3768544-3769045	0.000722542	1.67182	0.0201153	C20orf27	-763	Promoter (<=1kb)
1623	chr20:3781337-3781838	0.00258772	1.05812	0.0374662	SPEF1	0	Promoter (<=1kb)
1624	chr20:4961768-4962269	0.00238115	1.40174	0.0360398	SLC23A2	39241	Intron (ENST00000379333.5/9962, intron 2 of 16)
1625	chr20:11890495-11890996	1.86366e-05	2.32276	0.00379348	BTBD3	0	Promoter (<=1kb)
1626	chr20:21548278-21548779	0.00056	4.18556	0.0177877	LINC01727	-8638	Distal Intergenic
1627	chr20:24027104-24027605	0.00033214	1.7482	0.0139351	LINC01721	-35650	Distal Intergenic
1628	chr20:24948928-24949429	1.12523e-06	2.55119	0.0011111	CST7	0	Promoter (<=1kb)
1629	chr20:30283925-30284426	0.001358	1.55265	0.0272062	LINC01597	4779	Intron (ENST00000380888.5/400841, intron 3 of 3)
1630	chr20:31547200-31547701	0.000939418	1.26019	0.022927	MCTS2	0	Promoter (<=1kb)
1631	chr20:32190316-32190817	0.000235043	3.68605	0.0120635	TSPY26P	0	Promoter (<=1kb)
1632	chr20:32249195-32249696	0.00151258	2.43247	0.0289095	MIR1825	11400	Distal Intergenic
1633	chr20:32387203-32387704	0.00287514	1.99256	0.0395386	ASXL1	20819	Intron (ENST00000651418.1/171023, intron 4 of 13)
1634	chr20:32855319-32855820	0.00200262	3.90798	0.0331422	LOC119746555	-801	Promoter (<=1kb)
1635	chr20:33514299-33514800	0.00400218	2.57125	0.0463727	CBFA2T2	24182	Intron (ENST00000471007.1/9139, intron 1 of 3)
1636	chr20:33663768-33664269	0.00244498	1.46275	0.0365059	NECAB3	-49	Promoter (<=1kb)
1637	chr20:33915527-33916028	0.000173424	3.62695	0.0103025	RALY-AS1	77096	Distal Intergenic
1638	chr20:34112668-34113169	0.00108921	1.78147	0.0246244	EIF2S2	-425	Promoter (<=1kb)
1639	chr20:36436215-36436716	0.00110082	2.36188	0.0247779	DLGAP4	-24622	Exon (ENST00000373913.7/22839, exon 4 of 13)
1640	chr20:36491852-36492353	0.00043166	1.89368	0.015697	DLGAP4	-30	Promoter (<=1kb)
1641	chr20:36629858-36630359	0.00020466	2.86808	0.011278	SLA2	15522	Intron (ENST00000262866.9/84174, intron 5 of 7)
1642	chr20:36857034-36857535	8.14767e-05	3.23702	0.00723365	SOGA1	2338	Promoter (2-3kb)
1643	chr20:36930558-36931059	3.33898e-06	3.144	0.00178136	SAMHD1	0	Promoter (<=1kb)
1644	chr20:36969486-36969987	7.00607e-05	1.8814	0.00683719	SAMHD1	-17593	Distal Intergenic
1645	chr20:36974994-36975495	1.26581e-05	2.12679	0.0032333	SAMHD1	-23101	Distal Intergenic
1646	chr20:37014996-37015497	4.20172e-06	2.5072	0.00193187	RBL1	52558	Intron (ENST00000373664.8/5933, intron 19 of 21)
1647	chr20:41137211-41137712	0.00231169	1.24964	0.0356102	PLCG1	0	Promoter (<=1kb)
1648	chr20:42553346-42553847	0.00214813	3.32768	0.0343217	PTPRT	-80777	Intron (ENST00000356100.6/11122, intron 7 of 30)
1649	chr20:43657728-43658229	0.000202625	1.68557	0.011216	MYBL2	-8790	Distal Intergenic
1650	chr20:43722081-43722582	0.0021153	3.36282	0.0340434	GTSF1L	4115	Distal Intergenic
1651	chr20:43798945-43799446	0.00078501	2.82369	0.020818	GTSF1L	-71943	Distal Intergenic
1652	chr20:44070066-44070567	0.000545016	1.34833	0.0175328	TOX2	15715	Distal Intergenic
1653	chr20:44218412-44218913	0.00314222	1.93341	0.0412412	OSER1-DT	3514	Exon (ENST00000660193.1/100505783, exon 3 of 3)
1654	chr20:44671502-44672003	0.000297675	1.4791	0.0133121	LINC01260	-8004	Intron (ENST00000415889.2/79015, intron 2 of 5)
1655	chr20:44935141-44935642	0.00105478	3.02837	0.0242241	PABPC1L	0	Promoter (<=1kb)
1656	chr20:46348800-46349301	0.00405619	2.05066	0.0466306	SLC35C2	3896	3' UTR
1657	chr20:46364281-46364782	0.000416789	1.44996	0.0156426	SLC35C2	0	Promoter (<=1kb)
1658	chr20:47257085-47257586	9.16484e-05	2.72629	0.00756053	ZMYND8	41314	Intron (ENST00000311275.11/23613, intron 12 of 21)
1659	chr20:47610517-47611018	6.37915e-05	3.16904	0.00649975	NCOA3	-11940	Intron (ENST00000371998.8/8202, intron 2 of 22)
1660	chr20:48769416-48769917	0.00464199	2.17058	0.0496593	PREX1	58082	Intron (ENST00000371941.4/57580, intron 1 of 39)
1661	chr20:49166787-49167288	0.000635072	2.21881	0.0189653	STAU1	6975	Intron (ENST00000371856.7/6780, intron 2 of 13)
1662	chr20:49823466-49823967	0.00430353	1.35593	0.0479627	SLC9A8	10572	Intron (ENST00000417961.5/23315, intron 3 of 15)
1663	chr20:50115763-50116264	0.00097074	1.02287	0.0232766	UBE2V1	0	Promoter (<=1kb)
1664	chr20:50484122-50484623	0.000645206	1.98817	0.0191081	PTPN1	-25698	Distal Intergenic
1665	chr20:52312099-52312600	0.000649908	3.40931	0.0191714	LOC105372666	-27686	Intron (ENST00000656056.1/105372666, intron 3 of 3)
1666	chr20:52404588-52405089	0.00289765	2.37619	0.0397001	LOC105372666	63964	Intron (ENST00000656056.1/105372666, intron 3 of 3)
1667	chr20:52973953-52974454	0.00386052	1.25788	0.0455467	TSHZ2	1595	Promoter (1-2kb)
1668	chr20:53609731-53610232	0.000266557	1.79823	0.0127409	ZNF217	0	Promoter (<=1kb)
1669	chr20:53855891-53856392	0.00337812	1.88267	0.0428389	SUMO1P1	19165	Distal Intergenic
1670	chr20:54221385-54221886	9.8533e-05	3.10586	0.00793061	PFDN4	12957	Intron (ENST00000441080.2/5203, intron 4 of 5)
1671	chr20:56422447-56422948	0.00274382	2.41188	0.0386059	CASS4	10054	Intron (ENST00000360314.7/57091, intron 2 of 6)
1672	chr20:59032230-59032731	0.000471254	1.2295	0.0163296	ATP5F1E	0	Promoter (<=1kb)
1673	chr20:59253400-59253901	0.00138773	1.98325	0.0275861	EDN3	-46542	Exon (ENST00000637017.1/128611, exon 8 of 8)
1674	chr20:62651963-62652464	0.00224922	1.11904	0.0351269	SLCO4A1-AS2	0	Promoter (<=1kb)
1675	chr20:62651183-62651684	0.00157525	1.46564	0.0294344	SLCO4A1-AS2	502	Promoter (<=1kb)
1676	chr20:62707847-62708348	0.00179811	2.69896	0.0315938	NTSR1	-488	Promoter (<=1kb)
1677	chr20:63751092-63751593	0.000862052	2.14415	0.0218966	SLC2A4RG	8564	Intron (ENST00000395104.5/140685, intron 3 of 3)
1678	chr21:9245990-9246491	0.000131472	3.20722	0.00906729	LOC101930100	-78522	Distal Intergenic
1679	chr21:15005435-15005936	0.000148939	2.30367	0.00973714	NRIP1	-3067	Intron (ENST00000432230.6/107987295, intron 1 of 3)
1680	chr21:16330244-16330745	0.00380765	3.29349	0.0452394	MIR99AHG	0	Promoter (<=1kb)
1681	chr21:17783468-17783969	0.000865148	1.86678	0.0219148	C21orf91-OT1	8540	Intron (ENST00000430815.5/246312, intron 2 of 4)
1682	chr21:17902939-17903440	0.0031239	1.75076	0.0411555	CHODL	1676	Promoter (1-2kb)
1683	chr21:28837411-28837912	0.000111682	3.34162	0.00843521	N6AMT1	47455	Distal Intergenic
1684	chr21:28864401-28864902	0.00179072	3.82715	0.0315364	N6AMT1	20465	Distal Intergenic
1685	chr21:31132814-31133315	5.54325e-05	2.66206	0.00615067	TIAM1	-2508	Promoter (2-3kb)
1686	chr21:31159094-31159595	0.00120013	1.94584	0.0257098	TIAM1	1314	Promoter (1-2kb)
1687	chr21:31186920-31187421	1.48838e-05	4.39257	0.00342318	TIAM1	-26011	Exon (ENST00000286827.7/7074, exon 15 of 29)
1688	chr21:31195345-31195846	1.73115e-05	5.50769	0.00368069	TIAM1	-34436	Intron (ENST00000286827.7/7074, intron 13 of 28)
1689	chr21:31198378-31198879	0.00184659	2.31452	0.0318379	TIAM1	-37469	Intron (ENST00000286827.7/7074, intron 13 of 28)
1690	chr21:32727752-32728253	0.00315602	1.08652	0.0413458	PAXBP1-AS1	0	Promoter (<=1kb)
1691	chr21:33121902-33122403	1.53574e-06	3.82174	0.0012054	LOC101928107	0	Promoter (<=1kb)
1692	chr21:33185813-33186314	0.00116682	1.96349	0.025344	LINC01548	-15164	Distal Intergenic
1693	chr21:33238493-33238994	0.00138379	1.83937	0.027528	IFNAR2	-5957	Intron (ENST00000683941.1/3455, intron 1 of 8)
1694	chr21:33374371-33374872	0.00167844	1.37456	0.0304725	IFNAR1	22691	Distal Intergenic
1695	chr21:33936533-33937034	4.19089e-05	1.68581	0.00540671	LINC00649	-2374	Promoter (2-3kb)
1696	chr21:34934465-34934966	0.0026424	3.04839	0.0378223	RUNX1	-44675	Intron (ENST00000437180.5/861, intron 2 of 8)
1697	chr21:34974014-34974515	0.00171569	1.64949	0.0308216	RUNX1	74755	Intron (ENST00000437180.5/861, intron 2 of 8)
1698	chr21:35237214-35237715	0.000165649	4.13775	0.0101465	RUNX1	-187870	Intron (ENST00000475045.6/101928269, intron 9 of 12)
1699	chr21:36141458-36141959	0.00384339	2.79792	0.0454655	CBR3-AS1	-2590	Promoter (2-3kb)
1700	chr21:38306452-38306953	0.000533894	2.60349	0.0173404	KCNJ15	9526	3' UTR
1701	chr21:39208884-39209385	0.0024557	3.87571	0.0366094	BRWD1	-8388	Intron (ENST00000333229.6/54014, intron 36 of 41)
1702	chr21:39214376-39214877	0.00081941	3.73117	0.0212853	BRWD1	3783	Intron (ENST00000333229.6/54014, intron 32 of 41)
1703	chr21:41374821-41375322	3.5176e-07	4.24564	0.000631153	MX2	-1528	Promoter (1-2kb)
1704	chr21:41650492-41650993	0.000294965	3.75192	0.0132673	LINC00111	-28188	Distal Intergenic
1705	chr21:42062508-42063009	0.000252359	1.03149	0.0124751	UMODL1	0	Promoter (<=1kb)
1706	chr21:42183778-42184279	0.000834621	1.84194	0.0214778	ABCG1	-15410	Distal Intergenic
1707	chr21:42227988-42228489	0.000601458	1.96711	0.018502	ABCG1	8167	Intron (ENST00000398457.6/9619, intron 3 of 15)
1708	chr21:42415001-42415502	0.00201283	2.08567	0.0332164	UBASH3A	11084	Intron (ENST00000291535.11/53347, intron 4 of 13)
1709	chr21:42527639-42528140	0.00015416	1.73833	0.0098444	SLC37A1	13115	Intron (ENST00000398341.7/54020, intron 4 of 20)
1710	chr21:42653208-42653709	0.00420706	4.67135	0.0474682	PDE9A	0	Promoter (<=1kb)
1711	chr21:42683965-42684466	0.00344504	1.85585	0.0431745	PDE9A	-1731	Promoter (1-2kb)
1712	chr21:42684473-42684974	5.48501e-05	3.38128	0.00611246	PDE9A	-1223	Promoter (1-2kb)
1713	chr21:42784356-42784857	0.00291255	2.0894	0.0397813	LINC01668	-4362	Distal Intergenic
1714	chr21:43605218-43605719	0.00415137	2.36172	0.04718	MIR6070	4270	Intron (ENST00000291560.7/11077, intron 7 of 8)
1715	chr21:44065355-44065856	0.00103972	1.87425	0.0241103	TRAPPC10	-13620	Intron (ENST00000291574.9/7109, intron 7 of 22)
1716	chr21:44083798-44084299	0.00187694	1.92864	0.0320364	TRAPPC10	-3740	3' UTR
1717	chr21:44657513-44658014	1.35684e-06	1.87919	0.00116834	KRTAP12-3	0	Promoter (<=1kb)
1718	chr21:44658743-44659244	0.000943024	3.00151	0.022963	KRTAP12-3	811	Promoter (<=1kb)
1719	chr21:44866217-44866718	0.00406122	1.88202	0.0466489	PTTG1IP	-321	Promoter (<=1kb)
1720	chr21:44927497-44927998	0.00157753	1.45752	0.0294546	ITGB2-AS1	0	Promoter (<=1kb)
1721	chr21:45017670-45018171	0.00163521	4.90247	0.0300661	PICSAR	-12943	Distal Intergenic
1722	chr21:45078897-45079398	0.0024131	2.41288	0.0363174	ADARB1	4297	Intron (ENST00000462214.5/104, intron 1 of 3)
1723	chr21:45478441-45478942	0.00303116	1.33734	0.0405284	MIR6815	175	Promoter (<=1kb)
1724	chr21:45607140-45607641	0.00102356	2.60879	0.0238686	LINC01694	11846	Exon (ENST00000655224.1/ENST00000655224.1, exon 1 of 2)
1725	chr21:45767043-45767544	1.59054e-06	2.90202	0.0012054	PCBP3	17650	Intron (ENST00000465077.5/54039, intron 3 of 3)
1726	chr21:46699645-46700146	2.73273e-05	2.55729	0.0044883	PRMT2	42822	Distal Intergenic
1727	chr22:18077619-18078120	0.000741259	1.20634	0.0203397	TUBA8	0	Promoter (<=1kb)
1728	chr22:19478908-19479409	1.57346e-05	1.16308	0.00347603	UFD1	0	Promoter (<=1kb)
1729	chr22:19610564-19611065	0.00135088	2.02465	0.0271523	LINC00895	-43725	Distal Intergenic
1730	chr22:19873071-19873572	0.00378427	4.50849	0.0451053	TXNRD2	7582	Distal Intergenic
1731	chr22:19892183-19892684	0.000292285	1.58106	0.0132311	TXNRD2	5357	Intron (ENST00000400518.5/10587, intron 11 of 17)
1732	chr22:20549471-20549972	0.00310754	1.60873	0.0410497	MED15	-1015	Promoter (1-2kb)
1733	chr22:20550121-20550622	7.30071e-06	3.27073	0.00246365	MED15	-365	Promoter (<=1kb)
1734	chr22:20557465-20557966	0.00035923	2.6054	0.0144457	MED15	3226	Intron (ENST00000444094.5/51586, intron 3 of 3)
1735	chr22:21629201-21629702	0.00469878	1.091	0.0499991	YDJC	310	Promoter (<=1kb)
1736	chr22:22369190-22369691	0.000266895	2.21325	0.0127409	BMS1P20	46718	5' UTR
1737	chr22:22788149-22788650	0.00307251	2.35105	0.0407921		-28653	Distal Intergenic
1738	chr22:22820615-22821116	1.7574e-05	2.0953	0.00369786	MIR650	-1660	Promoter (1-2kb)
1739	chr22:23242658-23243159	0.000189526	4.3961	0.0108081	BCR	-7873	Exon (ENST00000479188.5/613, exon 2 of 5)
1740	chr22:24952209-24952710	0.00244409	1.46452	0.0365001	KIAA1671	-6	Promoter (<=1kb)
1741	chr22:25060676-25061177	4.81772e-06	3.05295	0.00207839	KIAA1671	-8792	Exon (ENST00000623980.1/ENST00000623980.1, exon 1 of 1)
1742	chr22:25062195-25062696	0.000641157	2.59278	0.0190727	KIAA1671	-7273	Exon (ENST00000623980.1/ENST00000623980.1, exon 1 of 1)
1743	chr22:25068137-25068638	0.00426296	1.70218	0.047764	KIAA1671	-1331	Promoter (1-2kb)
1744	chr22:29587842-29588343	0.000235216	2.68728	0.0120635	NIPSNAP1	-6515	Distal Intergenic
1745	chr22:29589890-29590391	0.000528072	2.177	0.0172886	NIPSNAP1	-8563	Distal Intergenic
1746	chr22:29751496-29751997	0.00396766	2.09154	0.046176	ZMAT5	15010	Intron (ENST00000344318.4/55954, intron 1 of 5)
1747	chr22:30078649-30079150	0.00169332	2.07583	0.0306523	HORMAD2-AS1	1080	Promoter (1-2kb)
1748	chr22:30192465-30192966	0.00360587	3.02806	0.0441413	LOC105372988	14229	Intron (ENST00000432360.2/105372988, intron 1 of 2)
1749	chr22:30220792-30221293	0.00364776	1.56913	0.0443107	LOC105372988	-13597	Distal Intergenic
1750	chr22:30435645-30436146	0.00353036	1.25535	0.0436782	LOC105372990	2959	Promoter (2-3kb)
1751	chr22:31278923-31279424	1.11683e-05	2.05706	0.00304295	LIMK2	6249	3' UTR
1752	chr22:31286186-31286687	0.000407966	1.09894	0.0153908	PIK3IP1	4039	Intron (ENST00000480654.5/113791, intron 2 of 2)
1753	chr22:31543071-31543572	0.000327431	3.17785	0.0138593	SFI1	14251	Intron (ENST00000540643.5/9814, intron 3 of 30)
1754	chr22:31646460-31646961	0.000244226	3.09861	0.0122722	PISD	-8015	Intron (ENST00000439502.7/23761, intron 3 of 7)
1755	chr22:36522401-36522902	0.000761233	3.72194	0.020611	EIF3D	-2900	Promoter (2-3kb)
1756	chr22:36529762-36530263	0.00231673	1.63816	0.0356102	EIF3D	-578	Promoter (<=1kb)
1757	chr22:37079549-37080050	0.0011383	1.9385	0.0250769	TMPRSS6	4775	Intron (ENST00000346753.9/164656, intron 10 of 17)
1758	chr22:37123139-37123640	0.0010688	2.56031	0.0243678	IL2RB	12768	Intron (ENST00000703410.1/3560, intron 9 of 9)
1759	chr22:37965131-37965632	0.00330769	1.77166	0.0423995	MIR6820	-1931	Promoter (1-2kb)
1760	chr22:39117441-39117942	0.00274055	1.30311	0.0385853	CBX7	16837	Distal Intergenic
1761	chr22:39173953-39174454	0.00110877	1.73778	0.0248274	CBX7	-21273	Distal Intergenic
1762	chr22:39658294-39658795	6.03881e-05	4.27551	0.0063514	CACNA1I	15497	Exon (ENST00000407673.5/8911, exon 10 of 35)
1763	chr22:39900761-39901262	0.00371687	1.39473	0.0446637	GRAP2	0	Promoter (<=1kb)
1764	chr22:39920958-39921459	1.56009e-05	3.32844	0.003474	GRAP2	-5132	Intron (ENST00000344138.9/9402, intron 1 of 7)
1765	chr22:39980199-39980700	0.00167658	3.57952	0.0304625	GRAP2	10824	Distal Intergenic
1766	chr22:40323681-40324182	0.000271152	3.11342	0.0128692	ADSL	-22279	3' UTR
1767	chr22:40324523-40325024	0.000169664	2.33233	0.0102058	ADSL	-21437	3' UTR
1768	chr22:40519506-40520007	0.00245273	2.19583	0.0365846	MRTFA-AS1	-1793	Promoter (1-2kb)
1769	chr22:41446683-41447184	1.49344e-05	1.13457	0.00342318	TOB2	0	Promoter (<=1kb)
1770	chr22:41873339-41873840	0.000725917	2.52441	0.0201441	SREBF2	0	Promoter (<=1kb)
1771	chr22:44455275-44455776	8.66493e-05	2.90254	0.00743213	LINC01656	11948	Distal Intergenic
1772	chr22:44667820-44668321	0.00176935	1.57428	0.0313548	PRR5	-226	Promoter (<=1kb)
1773	chr22:44954655-44955156	0.000697426	3.30311	0.0197574	PHF21B	13927	Intron (ENST00000396103.7/112885, intron 2 of 12)
1774	chr22:45069851-45070352	0.00352525	3.7012	0.0436444	PHF21B	-59846	Distal Intergenic
1775	chr22:45163638-45164139	0.00171768	1.20557	0.0308423	NUP50-DT	0	Promoter (<=1kb)
1776	chr22:45199475-45199976	0.000234765	3.7475	0.0120635	KIAA0930	233	Promoter (<=1kb)
1777	chr22:46149165-46149666	0.00111717	1.86693	0.0249223	PPARA	-855	Promoter (<=1kb)
1778	chr22:46238497-46238998	0.00124784	3.88738	0.0260863	CDPF1	9287	3' UTR
1779	chr22:46612844-46613345	0.00404523	2.18818	0.0466073	GRAMD4	-7041	Intron (ENST00000447351.5/23151, intron 1 of 2)
1780	chr22:46661478-46661979	0.00307637	2.7754	0.0407992	GRAMD4	-1128	Promoter (1-2kb)
1781	chr22:46674277-46674778	5.22587e-05	1.60006	0.00598818	GRAMD4	0	Promoter (<=1kb)
1782	chr22:49500603-49501104	0.0011361	2.83041	0.0250638	MIR3667	42362	Exon (ENST00000625038.1/ENST00000625038.1, exon 1 of 1)
1783	chr22:50675263-50675764	0.00154649	3.18621	0.0292012	SHANK3	241	Promoter (<=1kb)
1784	chr3:4821944-4822445	1.69436e-05	3.36726	0.00363398	ITPR1	7305	Intron (ENST00000357086.10/3708, intron 57 of 58)
1785	chr3:7876814-7877315	2.32173e-07	2.57795	0.000502347	LOC101927394	138992	Distal Intergenic
1786	chr3:10194626-10195127	0.000479547	1.57001	0.0164707	IRAK2	29707	Intron (ENST00000256458.5/3656, intron 2 of 12)
1787	chr3:10412330-10412831	0.00153108	2.41854	0.0290558	ATP2B2	-11305	Intron (ENST00000397077.6/491, intron 2 of 19)
1788	chr3:11770406-11770907	0.000307716	1.39843	0.0134425	VGLL4	443	Promoter (<=1kb)
1789	chr3:12607071-12607572	0.00249185	4.2015	0.0368188	RAF1	402	Promoter (<=1kb)
1790	chr3:12768683-12769184	0.00455504	3.63015	0.049177	TMEM40	273	Promoter (<=1kb)
1791	chr3:13069472-13069973	0.00373708	1.08483	0.0448339	IQSEC1	3456	Intron (ENST00000613206.2/9922, intron 1 of 13)
1792	chr3:13420763-13421264	0.000459854	1.18399	0.0161496	NUP210	-441	Promoter (<=1kb)
1793	chr3:13866574-13867075	0.00119068	2.27638	0.0256134	WNT7A	8038	Intron (ENST00000285018.5/7476, intron 2 of 3)
1794	chr3:15108000-15108501	0.000625123	3.35125	0.0188549	RBSN	-8837	Distal Intergenic
1795	chr3:15630122-15630623	1.9975e-05	2.37126	0.00388747	BTD	120	Promoter (<=1kb)
1796	chr3:16481312-16481813	0.0044796	1.77017	0.0488187	RFTN1	1052	Promoter (1-2kb)
1797	chr3:17151728-17152229	0.00235054	3.28044	0.0358081	PLCL2	141234	Exon (ENST00000649558.1/ENST00000649558.1, exon 2 of 5)
1798	chr3:17299722-17300223	0.00266471	2.59103	0.037949	TBC1D5	71911	Intron (ENST00000253692.11/9779, intron 14 of 21)
1799	chr3:18402286-18402787	0.000139896	1.92063	0.00940719	SATB1	-7716	Intron (ENST00000414318.2/9779, intron 1 of 8)
1800	chr3:18649602-18650103	1.38176e-05	2.886	0.0033717		-43784	Intron (ENST00000595388.5/101927777, intron 3 of 4)
1801	chr3:18751166-18751667	0.00221886	2.62381	0.0348857		5422	Intron (ENST00000595388.5/101927777, intron 4 of 4)
1802	chr3:25594044-25594545	0.00469778	1.96084	0.0499991	TOP2B	7682	3' UTR
1803	chr3:25911470-25911971	0.000773413	4.34272	0.0207136	LINC00692	-37722	Distal Intergenic
1804	chr3:27598337-27598838	0.000288257	3.42981	0.0131794	SLC4A7	-113917	Distal Intergenic
1805	chr3:27639282-27639783	0.00459528	1.42047	0.0494372	EOMES	82540	Distal Intergenic
1806	chr3:27681063-27681564	0.00348963	1.0494	0.0434226	EOMES	40759	Distal Intergenic
1807	chr3:27848692-27849193	0.0029727	3.13478	0.040185	LINC01981	-14556	Exon (ENST00000659724.1/105377007, exon 5 of 6)
1808	chr3:27860223-27860724	0.000176701	3.12358	0.0103578	LINC01981	-26087	Exon (ENST00000653125.1/105377007, exon 5 of 5)
1809	chr3:27877807-27878308	0.000770071	2.94874	0.0207136	LINC01981	-43671	Intron (ENST00000647336.1/105377007, intron 3 of 7)
1810	chr3:27881382-27881883	0.000339091	2.10928	0.0141013	LINC01981	-47246	Intron (ENST00000647336.1/105377007, intron 3 of 7)
1811	chr3:27900257-27900758	0.000738893	1.92313	0.0202899	LINC01981	-66121	Intron (ENST00000647336.1/105377007, intron 5 of 7)
1812	chr3:28251968-28252469	0.00191623	2.76672	0.0323468	CMC1	10344	Intron (ENST00000477739.1/152100, intron 1 of 2)
1813	chr3:30354033-30354534	0.00336994	1.36932	0.042802	LOC101927995	-18529	Distal Intergenic
1814	chr3:31220393-31220894	0.000246945	1.62582	0.012333	MIR466	-58606	Distal Intergenic
1815	chr3:31480306-31480807	3.09303e-05	4.03062	0.00473053	STT3B	-51831	Distal Intergenic
1816	chr3:32114382-32114883	0.000303292	3.06948	0.0133603	GPD1L	7683	Intron (ENST00000429432.5/23171, intron 1 of 3)
1817	chr3:32244971-32245472	0.00352734	2.11299	0.043663	CMTM8	6291	Intron (ENST00000458535.6/152189, intron 1 of 2)
1818	chr3:32288791-32289292	0.000595293	1.94768	0.0183694	CMTM8	50111	Intron (ENST00000458535.6/152189, intron 1 of 2)
1819	chr3:32303330-32303831	5.92828e-06	2.4021	0.00227143	CMTM8	64650	Intron (ENST00000458535.6/152189, intron 1 of 2)
1820	chr3:32432735-32433236	0.00301096	1.66007	0.0403978	CMTM7	-16279	Intron (ENST00000349718.8/112616, intron 1 of 3)
1821	chr3:33007995-33008496	5.64308e-05	3.69033	0.00623323	GLB1	15929	Intron (ENST00000399402.7/2720, intron 15 of 15)
1822	chr3:33030743-33031244	0.00256848	3.6209	0.0373164	GLB1	-545	Promoter (<=1kb)
1823	chr3:33061641-33062142	0.000677253	1.62515	0.0194846	GLB1	10573	Exon (ENST00000464355.1/2720, exon 6 of 6)
1824	chr3:38038878-38039379	0.000153288	1.37989	0.0098444	DLEC1	0	Promoter (<=1kb)
1825	chr3:38453623-38454124	0.00466875	1.46429	0.0498269	ACVR2B	0	Promoter (<=1kb)
1826	chr3:39262748-39263249	0.00392649	2.43522	0.0459051	LOC102724104	4554	Exon (ENST00000656239.1/102724104, exon 4 of 4)
1827	chr3:42556250-42556751	0.000198086	1.37954	0.0111351	SEC22C	6881	Intron (ENST00000451653.5/9117, intron 3 of 4)
1828	chr3:43023735-43024236	0.000276334	2.10767	0.0130061	GASK1A	22092	Intron (ENST00000451200.6/100506243, intron 5 of 5)
1829	chr3:43038017-43038518	0.000355467	3.63901	0.0143681	GASK1A	-15013	Intron (ENST00000443313.5/100506243, intron 4 of 5)
1830	chr3:43105919-43106420	0.00166894	1.94524	0.0303749	POMGNT2	0	Promoter (<=1kb)
1831	chr3:43162712-43163213	0.000717556	1.82248	0.020054	POMGNT2	-56627	Distal Intergenic
1832	chr3:43180012-43180513	0.00128895	1.87659	0.0264642	POMGNT2	-73927	Distal Intergenic
1833	chr3:43180893-43181394	0.000555063	2.69008	0.0176997	POMGNT2	-74808	Distal Intergenic
1834	chr3:43346860-43347361	0.00127426	1.85578	0.026338	SNRK	3509	Exon (ENST00000454177.5/54861, exon 8 of 8)
1835	chr3:43389658-43390159	0.00380843	1.50557	0.0452394	SNRK-AS1	-37506	Intron (ENST00000468628.2/54861, intron 2 of 2)
1836	chr3:43477442-43477943	0.000104342	2.95928	0.00818327	ANO10	77468	Intron (ENST00000292246.8/55129, intron 11 of 12)
1837	chr3:43755506-43756007	4.08342e-06	3.70591	0.00191637	ABHD5	37835	Distal Intergenic
1838	chr3:45110066-45110567	1.92002e-05	4.27675	0.00382782	CDCP1	29028	3' UTR
1839	chr3:45915617-45916118	0.00160202	1.90042	0.0297608	LZTFL1	0	Promoter (<=1kb)
1840	chr3:45965817-45966318	0.00294195	2.20545	0.0399308	FYCO1	-7156	Exon (ENST00000296137.7/79443, exon 8 of 18)
1841	chr3:46375707-46376208	0.00175131	3.3183	0.0312102	CCR5	4761	3' UTR
1842	chr3:46959194-46959695	8.98104e-05	3.55035	0.00748233	CCDC12	16742	Intron (ENST00000425441.5/151903, intron 3 of 8)
1843	chr3:47057221-47057722	0.00213088	2.28713	0.0341522	SETD2	9675	3' UTR
1844	chr3:47782567-47783068	0.00384937	1.89191	0.0454979	SMARCC1	-461	Promoter (<=1kb)
1845	chr3:48268259-48268760	0.000516377	2.08398	0.0170405	ZNF589	11672	3' UTR
1846	chr3:48491619-48492120	0.00261794	2.05633	0.0376517	SHISA5	11930	Intron (ENST00000619810.4/51246, intron 3 of 6)
1847	chr3:48899287-48899788	0.00411246	1.53525	0.046999	SLC25A20	-383	Promoter (<=1kb)
1848	chr3:48926765-48927266	0.00148905	1.44971	0.0286758	ARIH2	47	Promoter (<=1kb)
1849	chr3:49120636-49121137	0.00062544	1.02358	0.0188552	USP19	0	Promoter (<=1kb)
1850	chr3:49476480-49476981	0.000578684	3.62446	0.0180744	DAG1	6126	5' UTR
1851	chr3:50154602-50155103	0.00183903	1.37781	0.0318323	SEMA3F	0	Promoter (<=1kb)
1852	chr3:50246583-50247084	0.00421163	1.54803	0.0474813	GNAI2	0	Promoter (<=1kb)
1853	chr3:50257054-50257555	0.00469284	3.45822	0.0499979	GNAI2	771	Promoter (<=1kb)
1854	chr3:50292339-50292840	0.00012949	1.16105	0.00902075	IFRD2	0	Promoter (<=1kb)
1855	chr3:50450020-50450521	0.00379982	2.15236	0.0451887	CACNA2D2	52902	Intron (ENST00000424201.7/9254, intron 2 of 37)
1856	chr3:51434698-51435199	0.000379111	2.48385	0.014764	RBM15B	43413	Intron (ENST00000423656.5/9730, intron 8 of 24)
1857	chr3:51686416-51686917	0.0015632	1.0395	0.0293221	TEX264	4955	Intron (ENST00000489026.5/51368, intron 2 of 3)
1858	chr3:51967273-51967774	0.00256831	2.3024	0.0373164	PCBP4	0	Promoter (<=1kb)
1859	chr3:51974649-51975150	5.37155e-05	1.96134	0.00605175	ABHD14A-ACY1	0	Promoter (<=1kb)
1860	chr3:56593396-56593897	3.5421e-05	2.71	0.00507714	CCDC66	0	Promoter (<=1kb)
1861	chr3:56694814-56695315	0.0043827	2.02193	0.0483451	TASOR	-11549	Distal Intergenic
1862	chr3:56928600-56929101	0.00443791	1.57357	0.0486578	ARHGEF3	10806	Intron (ENST00000338458.8/50650, intron 3 of 12)
1863	chr3:57158817-57159318	0.00463414	4.49398	0.0496441	IL17RD	5860	Intron (ENST00000296318.12/54756, intron 1 of 12)
1864	chr3:59502426-59502927	0.00461358	3.01255	0.0495327	CFAP20DC-DT	-306342	Intron (ENST00000668131.1/105377110, intron 4 of 6)
1865	chr3:59515098-59515599	0.00242138	3.80454	0.036346	CFAP20DC-DT	-293670	Intron (ENST00000668131.1/105377110, intron 4 of 6)
1866	chr3:59709669-59710170	0.0012694	4.25865	0.0263051	CFAP20DC-DT	-99099	Intron (ENST00000668131.1/105377110, intron 5 of 6)
1867	chr3:60010656-60011157	0.00056824	1.23824	0.017941	FHIT	2993	Promoter (2-3kb)
1868	chr3:60044192-60044693	0.00238143	1.85651	0.0360398	FHIT	-30042	Intron (ENST00000492590.6/2272, intron 5 of 9)
1869	chr3:63910635-63911136	0.00104476	2.04333	0.0241104	SCAANT1	636	Promoter (<=1kb)
1870	chr3:63968264-63968765	0.00120657	1.73636	0.0257502	ATXN7	0	Promoter (<=1kb)
1871	chr3:64023821-64024322	0.00212821	1.71141	0.0341522	PSMD6	0	Promoter (<=1kb)
1872	chr3:66298714-66299215	0.00117043	2.08156	0.0253765	SLC25A26	-21	Promoter (<=1kb)
1873	chr3:66302209-66302710	0.00319213	1.44097	0.0416142	SLC25A26	2973	Promoter (2-3kb)
1874	chr3:68057582-68058083	2.20163e-05	2.87057	0.00413171	TAFA1	51352	Intron (ENST00000478136.6/407738, intron 2 of 4)
1875	chr3:71416583-71417084	0.0033443	1.8669	0.0426162	FOXP1	52483	Intron (ENST00000318789.11/27086, intron 3 of 20)
1876	chr3:71702480-71702981	0.00149444	3.04774	0.0287346	FOXP1	-12315	Intron (ENST00000647725.1/27086, intron 3 of 25)
1877	chr3:71725691-71726192	4.16584e-05	2.08814	0.00540671	EIF4E3	-273	Promoter (<=1kb)
1878	chr3:72657516-72658017	0.000148708	2.33172	0.00973285	SHQ1	137573	Distal Intergenic
1879	chr3:72965743-72966244	0.00322569	1.81474	0.0417627	GXYLT2	10528	Intron (ENST00000389617.9/727936, intron 5 of 6)
1880	chr3:72976939-72977440	0.00145406	5.05082	0.0283134	PPP4R2	-19363	Intron (ENST00000491839.1/727936, intron 3 of 3)
1881	chr3:89589077-89589578	0.00122733	4.0528	0.0259016	EPHA3	481401	Exon (ENST00000481192.1/ENST00000481192.1, exon 1 of 1)
1882	chr3:99847731-99848232	0.00319904	3.8919	0.0416328	FILIP1L	2843	Promoter (2-3kb)
1883	chr3:100165061-100165562	0.000160988	4.213	0.0100706	CMSS1	-771	Promoter (<=1kb)
1884	chr3:101530181-101530682	0.00261244	2.39909	0.0376168	SENP7	-16940	Distal Intergenic
1885	chr3:101542910-101543411	5.18209e-09	4.37825	6.27711e-05	TRMT10C	-18457	Distal Intergenic
1886	chr3:101768989-101769490	0.00361019	2.67645	0.0441535	NXPE3	-9712	3' UTR
1887	chr3:105752621-105753122	0.00466502	1.27837	0.049816	CBLB	-50445	Intron (ENST00000394030.8/868, intron 4 of 18)
1888	chr3:105877022-105877523	0.001216	1.48937	0.0258277	CBLB	-7470	Distal Intergenic
1889	chr3:107975776-107976277	0.000565898	2.5317	0.0178824	LINC00636	48054	Distal Intergenic
1890	chr3:107985403-107985904	0.00386271	2.21536	0.0455467	LINC00636	57681	Distal Intergenic
1891	chr3:108806429-108806930	0.000456869	1.81259	0.0161407	TRAT1	-15840	Distal Intergenic
1892	chr3:108822126-108822627	7.60544e-06	4.44235	0.00249774	TRAT1	-143	Promoter (<=1kb)
1893	chr3:108835016-108835517	4.0998e-07	3.34004	0.000647849	TRAT1	12157	Intron (ENST00000484927.5/50852, intron 2 of 2)
1894	chr3:109806878-109807379	1.18884e-08	3.25035	8.74569e-05	MIR4445	204050	Intron (ENST00000485384.1/ENST00000485384.1, intron 2 of 2)
1895	chr3:111238770-111239271	0.00363798	3.74422	0.0442652	LOC105374038	46419	Intron (ENST00000485506.1/105374038, intron 1 of 1)
1896	chr3:111541877-111542378	0.000314565	1.40912	0.0136058	CD96	0	Promoter (<=1kb)
1897	chr3:111608242-111608743	0.00461731	1.75284	0.0495376	ZBED2	-12896	Intron (ENST00000494798.1/10225, intron 8 of 14)
1898	chr3:112555210-112555711	1.16398e-06	2.81599	0.0011111	ATG3	5922	Intron (ENST00000402314.6/64422, intron 2 of 10)
1899	chr3:112672459-112672960	0.0020618	1.69429	0.0336387	CCDC80	-23012	Distal Intergenic
1900	chr3:113000989-113001490	0.00109817	2.78929	0.0247508	NEPRO	7310	3' UTR
1901	chr3:114285543-114286044	5.00062e-05	6.12627	0.00585116	TIGIT	-5015	Intron (ENST00000461158.5/201633, intron 1 of 3)
1902	chr3:114297995-114298496	0.000861687	1.85951	0.0218964	TIGIT	3008	Intron (ENST00000461158.5/201633, intron 2 of 3)
1903	chr3:114706554-114707055	0.00218725	3.39935	0.0346628	ZBTB20	6942	Intron (ENST00000675478.1/26137, intron 5 of 11)
1904	chr3:118955871-118956372	0.000513032	4.26293	0.0169776	IGSF11-AS1	12740	Intron (ENST00000393775.7/152404, intron 1 of 6)
1905	chr3:120052144-120052645	0.000413015	2.2097	0.015279	GSK3B	33720	Intron (ENST00000264235.13/2932, intron 1 of 10)
1906	chr3:120561207-120561708	0.0030443	2.60786	0.0405847	NDUFB4	-34620	Distal Intergenic
1907	chr3:122514824-122515325	0.00167949	1.3677	0.030484	LOC107984000	0	Promoter (<=1kb)
1908	chr3:122560762-122561263	8.62146e-06	3.13199	0.00266486	PARP9	2979	Promoter (2-3kb)
1909	chr3:123449894-123450395	0.00246605	2.5055	0.0366506	ADCY5	-804	Promoter (<=1kb)
1910	chr3:126987304-126987805	0.000718835	3.52346	0.0200687	PLXNA1	4189	Intron (ENST00000684469.1/5361, intron 1 of 1)
1911	chr3:128295141-128295642	0.000577385	4.00648	0.0180688	EEFSEC	-41262	Intron (ENST00000254730.11/60678, intron 4 of 6)
1912	chr3:128316395-128316896	6.18222e-05	2.74379	0.00643275	EEFSEC	-20008	Intron (ENST00000254730.11/60678, intron 4 of 6)
1913	chr3:128762345-128762846	0.00239421	2.52486	0.0361383	RAB7A	-31706	Intron (ENST00000676214.1/7879, intron 1 of 5)
1914	chr3:129015538-129016039	1.78025e-05	2.27669	0.00373117	CFAP92	-12848	Intron (ENST00000683648.1/79825, intron 2 of 7)
1915	chr3:129226716-129227217	0.00148115	3.13032	0.0285986	LOC105374102	-3328	Distal Intergenic
1916	chr3:131027702-131028203	0.000502283	2.43333	0.0168186	NEK11	0	Promoter (<=1kb)
1917	chr3:131033505-131034006	0.00464918	3.94637	0.0497118	NEK11	3796	Intron (ENST00000510769.5/79858, intron 2 of 13)
1918	chr3:131042210-131042711	0.000100908	3.66673	0.0080688	NEK11	12501	Intron (ENST00000510769.5/79858, intron 2 of 13)
1919	chr3:133506255-133506756	3.7768e-07	1.90949	0.000646139	BFSP2	33913	Distal Intergenic
1920	chr3:134486495-134486996	0.00275134	1.2003	0.0386362	ANAPC13	0	Promoter (<=1kb)
1921	chr3:136605273-136605774	0.00295646	1.72927	0.040039	STAG1	-800	Promoter (<=1kb)
1922	chr3:136708231-136708732	0.00419722	2.70799	0.0474069	STAG1	43634	Intron (ENST00000236698.9/10274, intron 1 of 32)
1923	chr3:136728264-136728765	0.00241221	2.56894	0.0363114	STAG1	23601	Intron (ENST00000236698.9/10274, intron 1 of 32)
1924	chr3:140950221-140950722	0.00125881	2.81352	0.0262113	SLC25A36	-5803	Intron (ENST00000446041.6/55186, intron 1 of 6)
1925	chr3:141255870-141256371	3.53684e-05	4.61878	0.00507714	PXYLP1	-3752	Intron (ENST00000505013.5/92370, intron 1 of 4)
1926	chr3:141306892-141307393	0.000152664	2.62766	0.00983426	ZBTB38	-16820	3' UTR
1927	chr3:141529987-141530488	0.0021052	1.71768	0.0339699	RASA2	42940	Intron (ENST00000286364.9/5922, intron 4 of 23)
1928	chr3:141552975-141553476	0.00125852	1.49061	0.0262113	RASA2	-25048	Intron (ENST00000286364.9/5922, intron 5 of 23)
1929	chr3:149701988-149702489	0.00148748	2.51176	0.0286532	WWTR1	784	Promoter (<=1kb)
1930	chr3:152192035-152192536	0.000738457	2.14663	0.0202855	LOC101928166	12925	Intron (ENST00000689682.1/101928166, intron 1 of 2)
1931	chr3:153624101-153624602	0.000302421	2.37578	0.0133603	LINC02006	137924	Intron (ENST00000493214.2/105374165, intron 3 of 6)
1932	chr3:155862531-155863032	0.00104214	2.55007	0.0241103	GMPS	-7618	Exon (ENST00000653103.2/105374174, exon 3 of 3)
1933	chr3:157128417-157128918	0.00322807	1.94261	0.0417719	LINC00880	0	Promoter (<=1kb)
1934	chr3:161310820-161311321	0.000546704	1.91009	0.0175544	SPTSSB	60180	Distal Intergenic
1935	chr3:167762211-167762712	0.00313268	2.22988	0.0412043	SERPINI1	26486	Intron (ENST00000472941.5/5274, intron 1 of 2)
1936	chr3:169965865-169966366	0.00152866	1.22042	0.0290434	LOC100128164	0	Promoter (<=1kb)
1937	chr3:170033373-170033874	0.00262709	1.42661	0.0377107	GPR160	-4121	Distal Intergenic
1938	chr3:171491333-171491834	0.00248195	1.47745	0.0367447	LOC102724479	23249	Distal Intergenic
1939	chr3:171494328-171494829	6.09904e-05	4.08404	0.0063642	LOC102724479	26244	Distal Intergenic
1940	chr3:171561858-171562359	0.00177635	2.70249	0.0314203	PLD1	80795	Distal Intergenic
1941	chr3:172461429-172461930	0.00152633	1.92848	0.0290365	GHSR	-12973	Distal Intergenic
1942	chr3:177115315-177115816	0.000342935	1.8625	0.0141365	TBL1XR1	-15868	Intron (ENST00000457928.7/79718, intron 1 of 15)
1943	chr3:177220037-177220538	6.35463e-05	3.56902	0.00648375	TBL1XR1	7462	Intron (ENST00000635794.1/79718, intron 1 of 5)
1944	chr3:177924298-177924799	6.28919e-05	4.04424	0.00647082	LINC02015	96515	Distal Intergenic
1945	chr3:181709292-181709793	0.000502087	2.42009	0.0168186	SOX2-OT	-1309	Promoter (1-2kb)
1946	chr3:183459173-183459674	0.000428299	2.80143	0.0156366	SNORA63E	5359	Distal Intergenic
1947	chr3:185919806-185920307	0.00259538	3.16088	0.0375106	TRA2B	1800	Promoter (1-2kb)
1948	chr3:187783766-187784267	0.000402228	3.47963	0.0152211	BCL6	-38041	Distal Intergenic
1949	chr3:187999746-188000247	7.90808e-05	1.69904	0.0071557	LOC107986166	3159	Intron (ENST00000415940.1/107986166, intron 1 of 1)
1950	chr3:188154970-188155471	0.00182694	1.74145	0.0317728	LPP	813	Promoter (<=1kb)
1951	chr3:189324627-189325128	0.00123165	1.35644	0.0259247	TPRG1	14733	3' UTR
1952	chr3:189325154-189325655	0.00162772	2.0933	0.0299958	TPRG1	15260	3' UTR
1953	chr3:189355879-189356380	0.00227529	3.22883	0.0353424	TPRG1	45985	Distal Intergenic
1954	chr3:194671654-194672155	0.000670522	1.99286	0.0193843	LSG1	7	Promoter (<=1kb)
1955	chr3:195168737-195169238	0.000746359	2.94437	0.0204035	XXYLT1	-14634	Intron (ENST00000310380.11/152002, intron 2 of 3)
1956	chr3:195203646-195204147	0.000620694	2.71963	0.0187907	XXYLT1	5467	Intron (ENST00000310380.11/152002, intron 2 of 3)
1957	chr3:195524818-195525319	0.00210322	2.13889	0.0339603	PPP1R2	4542	3' UTR
1958	chr3:195609114-195609615	0.000977211	2.68265	0.0233556	APOD	-25081	Distal Intergenic
1959	chr3:195611665-195612166	0.00246662	2.2041	0.0366506	APOD	-27632	Distal Intergenic
1960	chr3:196081093-196081594	0.0024778	1.6366	0.0367113	TFRC	0	Promoter (<=1kb)
1961	chr3:196207508-196208009	0.00462014	1.66792	0.0495598	ZDHHC19	3377	Intron (ENST00000465519.5/131540, intron 4 of 7)
1962	chr3:196274486-196274987	7.87414e-05	2.29839	0.00713376	PCYT1A	-3945	Intron (ENST00000441879.5/5130, intron 1 of 5)
1963	chr3:196275138-196275639	2.61955e-05	3.10443	0.0043797	PCYT1A	-4597	Intron (ENST00000441879.5/5130, intron 1 of 5)
1964	chr3:196632052-196632553	7.69495e-05	1.21452	0.00711053	LINC01063	147	Promoter (<=1kb)
1965	chr3:197186875-197187376	0.00222801	1.56788	0.0349451	DLG1	-2744	Promoter (2-3kb)
1966	chr4:878956-879457	0.000166719	2.54784	0.0101613	GAK	4933	Intron (ENST00000314167.9/2580, intron 15 of 27)
1967	chr4:2261468-2261969	0.00180504	1.6305	0.0316156	MXD4	0	Promoter (<=1kb)
1968	chr4:2413157-2413658	0.0020111	1.39696	0.0332087	ZFYVE28	4951	Intron (ENST00000290974.7/57732, intron 1 of 12)
1969	chr4:2714154-2714655	0.000187389	2.61787	0.0107111	FAM193A	17880	Intron (ENST00000637812.2/8603, intron 19 of 20)
1970	chr4:2793035-2793536	0.00296009	1.85104	0.0400721	SH3BP2	0	Promoter (<=1kb)
1971	chr4:3293713-3294214	0.000113412	2.68807	0.00849109	RGS12	685	Promoter (<=1kb)
1972	chr4:4260262-4260763	0.0025012	2.40801	0.0368188	LYAR	8169	Distal Intergenic
1973	chr4:4289895-4290396	0.00141936	1.35612	0.0279783	ZBTB49	0	Promoter (<=1kb)
1974	chr4:6690342-6690843	7.74077e-05	5.79627	0.00711053	LINC02481	0	Promoter (<=1kb)
1975	chr4:6777335-6777836	0.00336279	3.26899	0.0427555	KIAA0232	-3539	Distal Intergenic
1976	chr4:6901364-6901865	0.00175386	2.19986	0.0312102	TBC1D14	-7377	Distal Intergenic
1977	chr4:7324525-7325026	4.1384e-05	3.33767	0.00540671	MIR4798	14075	Intron (ENST00000507866.6/57537, intron 1 of 26)
1978	chr4:7863774-7864275	0.00151892	1.08563	0.028947	AFAP1	-1463	Promoter (1-2kb)
1979	chr4:7987299-7987800	0.00380419	3.27497	0.0452109	ABLIM2	-3867	Intron (ENST00000512594.5/84448, intron 4 of 6)
1980	chr4:15766130-15766631	0.00421881	1.09503	0.0475043	CD38	-11644	Distal Intergenic
1981	chr4:16890529-16891030	0.00429834	2.30949	0.047932	LDB2	7348	Intron (ENST00000515064.5/9079, intron 1 of 7)
1982	chr4:26977593-26978094	2.69536e-05	2.72353	0.00445995	STIM2	-24906	Intron (ENST00000477474.3/57620, intron 4 of 14)
1983	chr4:36286209-36286710	3.72934e-06	2.27138	0.0018791	DTHD1	2187	Promoter (2-3kb)
1984	chr4:36350973-36351474	0.000474225	2.56098	0.0163683	DTHD1	18232	Intron (ENST00000504344.1/ENST00000504344.1, intron 1 of 2)
1985	chr4:37685264-37685765	0.000204972	1.99302	0.011278	RELL1	611	Promoter (<=1kb)
1986	chr4:38091323-38091824	0.00103159	3.09361	0.0240003	TBC1D1	-11224	Intron (ENST00000261439.9/23216, intron 13 of 19)
1987	chr4:38131208-38131709	0.00442931	1.5291	0.0486283	TBC1D1	-998	Promoter (<=1kb)
1988	chr4:38524087-38524588	2.98441e-05	3.29852	0.00466133	LINC01258	-907	Promoter (<=1kb)
1989	chr4:40238793-40239294	0.00266256	2.21387	0.037949	RHOH	38448	Intron (ENST00000505618.6/399, intron 1 of 2)
1990	chr4:40308090-40308591	0.00220206	1.5046	0.0347776	LINC02265	-7893	Distal Intergenic
1991	chr4:40503133-40503634	0.000121234	3.59916	0.00869413	MIR4802	-1014	Promoter (1-2kb)
1992	chr4:42656992-42657493	0.00174133	1.30072	0.0311076	ATP8A1	0	Promoter (<=1kb)
1993	chr4:48141074-48141575	0.000107663	3.72123	0.0083448	TEC	108	Promoter (<=1kb)
1994	chr4:48429401-48429902	0.00363186	2.97567	0.044242	SLAIN2	45723	Distal Intergenic
1995	chr4:48578321-48578822	0.00127684	2.43953	0.0263687	FRYL	-6424	Intron (ENST00000358350.9/285527, intron 23 of 63)
1996	chr4:48830209-48830710	0.000223408	1.36961	0.0117	OCIAD1	-288	Promoter (<=1kb)
1997	chr4:48905285-48905786	0.00203733	1.7355	0.0334098	OCIAD2	941	Promoter (<=1kb)
1998	chr4:53437965-53438466	0.00333025	3.70245	0.042495	FIP1L1	-3787	Intron (ENST00000337488.11/81608, intron 13 of 17)
1999	chr4:54942626-54943127	0.00169744	2.13172	0.0306523	LINC02358	97058	Distal Intergenic
[truncated: 794 more rows]

## Sheet: B cell
	peaks	Pvl_Bcell	FC_Bcell	FDR_Bcell	SYMBOL	distanceToTSS	annotation
1	chr1:2953839-2954340	0.000855072	2.35215	0.0297275	ACTRT2	-67127	Distal Intergenic
2	chr1:6592498-6592999	0.00156398	3.42949	0.038441	ZBTB48	3811	3' UTR
3	chr1:8430937-8431438	0.000209501	2.74209	0.0161551	RERE-AS1	5299	Intron (ENST00000449895.5/102724552, intron 3 of 3)
4	chr1:9426276-9426777	0.0008754	1.06437	0.0299808	LINC02606	2139	Promoter (2-3kb)
5	chr1:11227352-11227853	0.00127713	1.61064	0.0350908	MTOR	20051	Intron (ENST00000703140.1/2475, intron 17 of 55)
6	chr1:13642569-13643070	2.92429e-05	3.59661	0.00700028	PDPN	57089	Distal Intergenic
7	chr1:13667688-13668189	0.00084368	2.50708	0.0295408	PRDM2	-31999	Distal Intergenic
8	chr1:15089642-15090143	0.00158866	3.01257	0.0387806	TMEM51-AS1	62315	Intron (ENST00000636203.1/23254, intron 10 of 16)
9	chr1:15571618-15572119	7.95315e-07	3.24174	0.00138856	DNAJC16	4572	3' UTR
10	chr1:16540267-16540768	0.00021551	3.19184	0.016345	LINC01783	-4618	Distal Intergenic
11	chr1:16866857-16867358	0.00139306	2.02788	0.0364309	LOC112267871	-3587	Intron (ENST00000466256.6/9696, intron 1 of 8)
12	chr1:20965491-20965992	0.0014298	2.18112	0.0368417	EIF4G3	16453	Intron (ENST00000374935.7/8672, intron 9 of 32)
13	chr1:21090450-21090951	0.00137943	2.22201	0.0363043	EIF4G3	20659	Intron (ENST00000374935.7/8672, intron 2 of 32)
14	chr1:23727898-23728399	0.00163255	2.46648	0.0392933	ELOA	-15049	Intron (ENST00000655402.1/100506963, intron 2 of 2)
15	chr1:23728482-23728983	0.000430284	2.58494	0.0220584	ELOA	-14465	Intron (ENST00000655402.1/100506963, intron 2 of 2)
16	chr1:23913067-23913568	0.000147126	3.50885	0.0142085	CNR2	0	Promoter (<=1kb)
17	chr1:23919902-23920403	0.000328285	4.25245	0.0197468	CNR2	-6540	Distal Intergenic
18	chr1:24189509-24190010	3.0165e-05	2.27327	0.00700028	IFNLR1	-1550	Promoter (1-2kb)
19	chr1:24190120-24190621	1.99452e-05	2.26555	0.00606507	IFNLR1	-2161	Promoter (2-3kb)
20	chr1:24199224-24199725	0.000520797	1.97242	0.0240053	GRHL3	0	Promoter (<=1kb)
21	chr1:24572436-24572937	0.00125462	3.3912	0.0347893	NCMAP	16349	Intron (ENST00000374392.3/400746, intron 1 of 3)
22	chr1:24748365-24748866	0.000261398	3.0515	0.0178715	CLIC4	2918	Promoter (2-3kb)
23	chr1:25872625-25873126	0.000505776	3.21759	0.0236839	PAQR7	-1372	Promoter (1-2kb)
24	chr1:26104798-26105299	0.000486539	2.42337	0.0233905	PDIK1L	-5866	Distal Intergenic
25	chr1:26287334-26287835	0.00146408	1.21673	0.0373261	SH3BGRL3	7212	Intron (ENST00000314675.11/91544, intron 4 of 10)
26	chr1:26677111-26677612	0.000725568	2.08229	0.0276418	ARID1A	-15624	Distal Intergenic
27	chr1:26820662-26821163	0.00217281	1.23239	0.0448766	ZDHHC18	-5525	Distal Intergenic
28	chr1:26900446-26900947	9.0713e-05	1.46446	0.0115057	GPATCH3	0	Promoter (<=1kb)
29	chr1:27161539-27162040	0.000923677	1.71636	0.0306082	SLC9A1	4941	Intron (ENST00000374084.2/6548, intron 1 of 3)
30	chr1:28135428-28135929	0.00216947	2.7684	0.0448766	PTAFR	40761	Distal Intergenic
31	chr1:30730263-30730764	0.000833856	2.37152	0.0294022	MATN1-AS1	4543	Distal Intergenic
32	chr1:30761432-30761933	0.000661537	2.43326	0.0266431	LAPTM5	-3658	Distal Intergenic
33	chr1:30779505-30780006	0.000349843	1.63959	0.020217	LAPTM5	-21731	Distal Intergenic
34	chr1:30780387-30780888	0.000342885	1.54604	0.0201233	LAPTM5	-22613	Distal Intergenic
35	chr1:31423427-31423928	0.000147384	2.66498	0.0142085	SERINC2	9614	Exon (ENST00000373710.5/347735, exon 3 of 11)
36	chr1:31548833-31549334	0.00079553	3.40194	0.0287014	LOC105378626	26239	Intron (ENST00000639839.1/149086, intron 4 of 4)
37	chr1:31834502-31835003	0.000881186	2.81265	0.0301089	SPOCD1	-18480	Distal Intergenic
38	chr1:32316869-32317370	0.000673118	1.97825	0.0268827	HDAC1	-9819	Intron (ENST00000373548.8/3065, intron 3 of 13)
39	chr1:37288838-37289339	0.0021439	1.58037	0.0446915	MIR4255	127275	Intron (ENST00000655056.1/ENST00000655056.1, intron 1 of 3)
40	chr1:38053013-38053514	0.00197545	1.77684	0.043008	MIR3659HG	5588	Intron (ENST00000432922.5/105378653, intron 1 of 3)
41	chr1:38152740-38153241	0.00209842	2.57073	0.0442829	LOC105378654	3196	Intron (ENST00000655033.1/105378654, intron 1 of 2)
42	chr1:38153450-38153951	0.00269369	2.9912	0.0492448	LOC105378654	3906	Intron (ENST00000655033.1/105378654, intron 1 of 2)
43	chr1:38474592-38475093	1.94865e-05	1.99335	0.0060291	LINC01685	0	Promoter (<=1kb)
44	chr1:39960623-39961124	0.000931857	1.62129	0.0307133	MFSD2A	2802	Promoter (2-3kb)
45	chr1:40023581-40024082	0.00147031	1.45362	0.0373575	CAP1	-16151	Distal Intergenic
46	chr1:40152790-40153291	0.00264675	2.20476	0.0489833	RLF	-8096	Distal Intergenic
47	chr1:40352014-40352515	0.00260676	1.52437	0.0487334	SMAP2	7164	Intron (ENST00000435168.6/64744, intron 1 of 6)
48	chr1:43221158-43221659	9.97324e-05	1.19717	0.0121158	CFAP57	5802	3' UTR
49	chr1:44713507-44714008	1.32706e-05	3.58039	0.00511125	RNU5F-1	7894	Intron (ENST00000424484.5/339541, intron 4 of 5)
50	chr1:45996780-45997281	0.00132729	3.24207	0.0356563	MAST2	-5530	Intron (ENST00000361297.7/23139, intron 5 of 28)
51	chr1:50368760-50369261	0.00150448	4.25218	0.0377481	LINC02808	-47568	Distal Intergenic
52	chr1:51569331-51569832	0.0024705	2.24811	0.0475438	OSBPL9	-7347	Exon (ENST00000431943.1/441884, exon 3 of 7)
53	chr1:52686038-52686539	0.000398718	2.78238	0.0212112	COA7	11529	3' UTR
54	chr1:53259875-53260376	0.000592397	3.95945	0.025506	LRP8	2121	Promoter (2-3kb)
55	chr1:55211264-55211765	0.00147811	2.18901	0.0373575	USP24	3599	Intron (ENST00000294383.7/23358, intron 1 of 67)
56	chr1:55213605-55214106	8.68955e-06	2.0279	0.00443921	USP24	1258	Promoter (1-2kb)
57	chr1:61733781-61734282	0.00223635	2.62884	0.0454216	PATJ	-8195	Distal Intergenic
58	chr1:62484926-62485427	0.00168912	2.47471	0.0399519	DOCK7	-1888	Promoter (1-2kb)
59	chr1:62613154-62613655	0.00210669	2.02387	0.0443392	DOCK7	5062	Intron (ENST00000251157.10/85440, intron 14 of 49)
60	chr1:62809670-62810171	0.000661133	1.77228	0.0266431	ATG4C	-11012	Intron (ENST00000317868.9/84938, intron 3 of 10)
61	chr1:63892951-63893452	0.000309812	1.92267	0.0192398	ROR1	117661	Intron (ENST00000371079.6/4919, intron 1 of 8)
62	chr1:68358687-68359188	1.65804e-05	3.33776	0.00567412	RPE65	90766	Distal Intergenic
63	chr1:78675692-78676193	0.00254873	2.60264	0.0482495	IFI44	12957	Distal Intergenic
64	chr1:79710804-79711305	0.00265077	1.73761	0.0489977	LINC02792	385796	Distal Intergenic
65	chr1:84272304-84272805	0.00140116	2.89231	0.0365406	SAMD13	-25561	Distal Intergenic
66	chr1:85275557-85276058	0.000203573	1.50807	0.0159657	BCL10	0	Promoter (<=1kb)
67	chr1:85289980-85290481	0.000719321	3.03158	0.0276031	BCL10-AS1	13265	Intron (ENST00000654182.1/646626, intron 2 of 2)
68	chr1:87014605-87015106	0.000682976	3.06363	0.0270852	LINC01140	21596	Intron (ENST00000370550.10/9653, intron 1 of 6)
69	chr1:87057824-87058325	0.000395077	1.97878	0.0211224	LINC01140	64815	Intron (ENST00000370550.10/9653, intron 1 of 6)
70	chr1:87061727-87062228	0.000608651	1.65027	0.0256994	LINC01140	-67537	Intron (ENST00000370550.10/9653, intron 1 of 6)
71	chr1:87872144-87872645	0.00126057	2.06122	0.0348756	LINC01773	33069	Intron (ENST00000642677.1/107985518, intron 2 of 6)
72	chr1:87893921-87894422	0.000125833	2.68729	0.0131677	LINC01773	11292	Intron (ENST00000642677.1/107985518, intron 2 of 6)
73	chr1:89128752-89129253	0.00259961	1.44048	0.0486682	LOC105378842	320	Promoter (<=1kb)
74	chr1:89525307-89525808	0.000662961	1.33566	0.0266653	LOC105378844	0	Promoter (<=1kb)
75	chr1:91054732-91055233	4.673e-05	2.23339	0.00848071	ZNF644	-32460	Distal Intergenic
76	chr1:93750807-93751308	0.00101431	2.06586	0.0317791	BCAR3	24136	Intron (ENST00000370244.5/8412, intron 2 of 13)
77	chr1:94979357-94979858	0.000417423	2.7547	0.0217515	ALG14	47345	3' UTR
78	chr1:100184461-100184962	9.09398e-05	4.08683	0.0115121	LRRC39	-6188	Distal Intergenic
79	chr1:101127965-101128466	0.000168675	1.6342	0.0147546	LOC101928334	-22094	Distal Intergenic
80	chr1:101276695-101277196	0.001099	3.33133	0.0328233	S1PR1	38360	Distal Intergenic
81	chr1:104593319-104593820	0.00103558	1.57935	0.0319426	LOC105378880	438545	Distal Intergenic
82	chr1:104759931-104760432	0.00215063	3.20231	0.0447792	LOC105378880	271933	Distal Intergenic
83	chr1:107195268-107195769	5.38848e-07	3.54227	0.00110723	NTNG1	46674	Intron (ENST00000370073.6/22854, intron 2 of 7)
84	chr1:107246951-107247452	0.000296356	3.572	0.0189946	NTNG1	-13351	Intron (ENST00000370073.6/22854, intron 2 of 7)
85	chr1:107359383-107359884	5.90537e-05	3.83918	0.00953635	NTNG1	98580	Intron (ENST00000370073.6/22854, intron 3 of 7)
86	chr1:107383596-107384097	0.00134026	2.82793	0.035854	NTNG1	122793	Intron (ENST00000370073.6/22854, intron 3 of 7)
87	chr1:107434456-107434957	0.000162569	3.3413	0.014636	NTNG1	173653	Intron (ENST00000370073.6/22854, intron 6 of 7)
88	chr1:107499248-107499749	0.000984388	3.31815	0.0314844	VAV3	173900	Distal Intergenic
89	chr1:108041718-108042219	0.000535236	3.49439	0.0242723	LINC02785	1455	Promoter (1-2kb)
90	chr1:108876727-108877228	0.000249481	1.13001	0.0176446	GPSM2	0	Promoter (<=1kb)
91	chr1:109243025-109243526	0.00133344	3.44759	0.0357518	CELSR2	-6013	Distal Intergenic
92	chr1:110384944-110385445	0.00199762	1.52858	0.0431645	LAMTOR5-AS1	2125	Promoter (2-3kb)
93	chr1:110871137-110871638	0.00269815	1.40567	0.0492652	CD53	0	Promoter (<=1kb)
94	chr1:110956368-110956869	4.42295e-05	2.94775	0.00827924	LRIF1	-3407	Intron (ENST00000369763.5/55791, intron 1 of 3)
95	chr1:110992318-110992819	0.000382055	3.22724	0.02085	LRIF1	-28353	Distal Intergenic
96	chr1:111082685-111083186	0.00222245	2.61141	0.0452643	DRAM2	37410	Distal Intergenic
97	chr1:111128172-111128673	1.85678e-05	3.12379	0.00596481	DRAM2	-145	Promoter (<=1kb)
98	chr1:111406284-111406785	0.000617356	1.85953	0.0258604	OVGP1	9894	Distal Intergenic
99	chr1:114559330-114559831	0.000678383	3.5212	0.0269904	BCAS2	21784	Distal Intergenic
100	chr1:116400415-116400916	0.000157798	3.14087	0.0145834	ATP1A1	-214	Promoter (<=1kb)
101	chr1:120354772-120355273	0.00149587	2.60986	0.0376345	NBPF8	-59762	Exon (ENST00000614085.1/ENST00000614085.1, exon 1 of 1)
102	chr1:148155921-148156422	0.000871973	5.16733	0.0299362	LOC105371227	0	Promoter (<=1kb)
103	chr1:149103224-149103725	0.000951402	3.09885	0.0310377	NBPF9	0	Promoter (<=1kb)
104	chr1:150090085-150090586	0.00174236	1.35901	0.0403891	VPS45	-1419	Promoter (1-2kb)
105	chr1:150454039-150454540	0.00267279	3.3086	0.0491185	TARS2	-32874	Intron (ENST00000492220.1/23248, intron 7 of 10)
106	chr1:151921542-151922043	0.000961426	1.77315	0.0312538	THEM4	-11905	Distal Intergenic
107	chr1:153945925-153946426	0.000198639	1.21832	0.0158993	DENND4B	292	Promoter (<=1kb)
108	chr1:154493003-154493504	0.00196605	1.50509	0.0429177	SHE	-3837	Intron (ENST00000304760.3/126669, intron 2 of 5)
109	chr1:154837613-154838114	0.00206887	2.39577	0.0440099	KCNN3	21729	Intron (ENST00000271915.9/3782, intron 1 of 7)
110	chr1:154860405-154860906	4.59359e-06	2.85889	0.00354817	KCNN3	-562	Promoter (<=1kb)
111	chr1:155016898-155017399	0.00164422	1.89373	0.0393525	ZBTB7B	2450	Promoter (2-3kb)
112	chr1:155518585-155519086	0.000306553	4.00014	0.0191765	ASH1L	2532	Promoter (2-3kb)
113	chr1:156369163-156369664	0.00181482	2.33539	0.0412251	RHBG	0	Promoter (<=1kb)
114	chr1:157551591-157552092	0.00043716	4.0288	0.022179	FCRL5	363	Promoter (<=1kb)
115	chr1:157562361-157562862	6.39218e-05	3.39285	0.0097791	FCRL5	-9846	Distal Intergenic
116	chr1:157566562-157567063	0.00266876	1.13723	0.049084	FCRL4	13474	Distal Intergenic
117	chr1:157725149-157725650	0.000156509	2.88769	0.0144825	FCRL3	-24380	Distal Intergenic
118	chr1:157734295-157734796	0.00134422	2.51738	0.0358808	FCRL2	32978	Distal Intergenic
119	chr1:157747526-157748027	0.00213139	2.89298	0.044595	FCRL2	19747	Intron (ENST00000368178.3/79368, intron 5 of 6)
120	chr1:157806671-157807172	7.70777e-06	2.10837	0.00426332	FCRL1	-2470	Promoter (2-3kb)
121	chr1:157819916-157820417	5.18222e-06	2.99505	0.00362638	FCRL1	0	Promoter (<=1kb)
122	chr1:158283863-158284364	0.00172073	3.00897	0.0403175	CD1C	-5559	Distal Intergenic
123	chr1:158285643-158286144	0.00202994	1.18239	0.0435753	CD1C	-3779	Distal Intergenic
124	chr1:158996281-158996782	7.87986e-06	3.29524	0.00430052	IFI16	-3186	Distal Intergenic
125	chr1:159068212-159068713	0.000188892	1.55677	0.01557	AIM2	4552	Exon (ENST00000368130.9/9447, exon 3 of 6)
126	chr1:159188427-159188928	1.25585e-05	1.87928	0.00495894	AIM2	-584	Promoter (<=1kb)
127	chr1:160429676-160430177	1.5106e-05	1.81834	0.00547425	VANGL2	10183	Distal Intergenic
128	chr1:160437314-160437815	0.00122907	2.02113	0.0344707	VANGL2	17821	Distal Intergenic
129	chr1:160460179-160460680	0.00072855	2.12278	0.0276511	VANGL2	40686	Distal Intergenic
130	chr1:160488293-160488794	0.000701827	2.437	0.0274335	SLAMF6	34448	Intron (ENST00000368059.7/114836, intron 6 of 7)
131	chr1:160623091-160623592	0.000690627	1.63005	0.0272131	SLAMF1	23366	Exon (ENST00000538290.2/6504, exon 5 of 8)
132	chr1:160624415-160624916	0.00117435	1.62274	0.0338136	SLAMF1	22042	Intron (ENST00000302035.11/6504, intron 3 of 6)
133	chr1:160652044-160652545	0.00214007	2.40894	0.0446752	SLAMF1	-5000	Distal Intergenic
134	chr1:160789626-160790127	1.3028e-05	2.23357	0.00507092	LY9	-5947	Distal Intergenic
135	chr1:160795807-160796308	0.00140973	1.03599	0.0366714	LY9	0	Promoter (<=1kb)
136	chr1:161154107-161154608	0.000244094	1.9603	0.0175328	UFC1	50	Promoter (<=1kb)
137	chr1:161612484-161612985	0.00221085	1.41333	0.0452009	HSPA7	6193	Intron (ENST00000699402.1/2214, intron 1 of 3)
138	chr1:161706975-161707476	0.00106171	1.59721	0.032281	FCRLA	0	Promoter (<=1kb)
139	chr1:161718673-161719174	0.000107885	1.9544	0.0124593	FCRLB	-2370	Promoter (2-3kb)
140	chr1:161739760-161740261	0.000301115	2.12243	0.0190469	DUSP12	-9497	Distal Intergenic
141	chr1:162530276-162530777	0.00118009	1.80549	0.0338717	UAP1	-30945	Distal Intergenic
142	chr1:163596989-163597490	0.000687619	3.73332	0.0271523	NUF2	256734	Distal Intergenic
143	chr1:165635737-165636238	0.00109218	1.84106	0.0327783	MGST3	3497	5' UTR
144	chr1:166957378-166957879	0.000896424	3.63329	0.0302211	ILDR2	17603	Exon (ENST00000271417.8/387597, exon 2 of 10)
145	chr1:167328629-167329130	0.000587668	1.77431	0.0254375	POU2F1	0	Promoter (<=1kb)
146	chr1:167617525-167618026	0.000996458	1.38112	0.0316135	RCSD1	-12067	Distal Intergenic
147	chr1:167669306-167669807	0.00251721	3.21245	0.0479696	RCSD1	39040	Intron (ENST00000537350.5/92241, intron 1 of 5)
148	chr1:167992181-167992682	0.0025829	2.48606	0.0485666	MIR1255B2	-5978	Intron (ENST00000432587.6/55827, intron 5 of 20)
149	chr1:169680598-169681099	0.0012128	1.28702	0.034289	C1orf112	18591	Intron (ENST00000498289.5/55732, intron 1 of 28)
150	chr1:169873748-169874249	0.000508629	3.35777	0.0237405	SCYL3	14639	Exon (ENST00000367771.11/57147, exon 5 of 13)
151	chr1:171252464-171252965	0.00192624	1.73877	0.042541	LOC105371611	-607	Promoter (<=1kb)
152	chr1:171279698-171280199	3.87575e-05	3.94619	0.00790256	FMO1	-2059	Promoter (2-3kb)
153	chr1:172370909-172371410	4.39495e-05	3.68742	0.00826891	DNM3	-15778	Intron (ENST00000485254.3/26052, intron 17 of 20)
154	chr1:172818840-172819341	0.000416759	1.34899	0.021744	FASLG	159696	Intron (ENST00000432694.2/ENST00000432694.2, intron 1 of 4)
155	chr1:174139471-174139972	0.00085416	2.87299	0.0297098	RABGAP1L-DT	19020	Intron (ENST00000665650.1/102724601, intron 2 of 2)
156	chr1:174219539-174220040	0.000203438	3.47521	0.0159657	RABGAP1L	-672	Promoter (<=1kb)
157	chr1:174276061-174276562	0.00117704	2.62457	0.0338369	RABGAP1L	961	Promoter (<=1kb)
158	chr1:175224768-175225269	0.00200903	1.6632	0.0433034	KIAA0040	-31769	Distal Intergenic
159	chr1:175225389-175225890	4.49147e-05	1.80099	0.00832977	KIAA0040	-32390	Distal Intergenic
160	chr1:178581280-178581781	0.00036503	1.77949	0.0204364	C1orf220	38484	Distal Intergenic
161	chr1:178599770-178600271	0.00132724	1.38355	0.0356563	C1orf220	56974	Distal Intergenic
162	chr1:178605922-178606423	9.06029e-05	1.77089	0.0115057	C1orf220	63126	Distal Intergenic
163	chr1:178608922-178609423	0.00243914	4.36665	0.0473377	C1orf220	66126	Distal Intergenic
164	chr1:178619127-178619628	0.00021043	2.43165	0.0162097	MIR4424	-58121	Distal Intergenic
165	chr1:178664191-178664692	0.00215542	1.29476	0.0447792	MIR4424	-13057	Distal Intergenic
166	chr1:178795995-178796496	0.00140332	3.65108	0.0365823	RALGPS2-AS1	-69710	Intron (ENST00000495034.5/55103, intron 4 of 9)
167	chr1:180981934-180982435	0.000306252	3.67181	0.0191765	STX6	5866	Intron (ENST00000542060.5/10228, intron 5 of 5)
168	chr1:181129042-181129543	4.53605e-06	3.1918	0.00354817	IER5	40342	Distal Intergenic
169	chr1:182648884-182649385	0.001491	4.26248	0.0375634	RGS8	22468	Intron (ENST00000258302.8/85397, intron 4 of 5)
170	chr1:183047685-183048186	0.00134799	3.07757	0.0359044	LAMC1	24265	Intron (ENST00000258341.5/3915, intron 1 of 27)
171	chr1:183480857-183481358	0.00101303	1.91556	0.031768	SMG7	7925	Intron (ENST00000440812.7/9887, intron 1 of 7)
172	chr1:192626462-192626963	0.00175796	2.44359	0.0404981	LOC105371664	2122	Promoter (2-3kb)
173	chr1:199399968-199400469	2.8591e-05	3.32497	0.00699764	LINC02789	251370	Distal Intergenic
174	chr1:199489570-199490071	0.000308961	3.16454	0.0192358	LINC02789	340972	Distal Intergenic
175	chr1:200029504-200030005	0.00174298	3.04804	0.0403891	NR5A2	1621	Promoter (1-2kb)
176	chr1:200628166-200628667	0.00043969	1.68404	0.0222397	KIF14	-7415	Intron (ENST00000447706.6/83479, intron 7 of 7)
177	chr1:202565841-202566342	2.66538e-05	2.20951	0.00683245	PPP1R12B	-1082	Promoter (1-2kb)
178	chr1:202991059-202991560	0.000237101	2.49652	0.0172122	MGAT4FP	-2477	Promoter (2-3kb)
179	chr1:203776169-203776670	0.00272626	2.60216	0.049601	LAX1	6531	3' UTR
180	chr1:204480464-204480965	0.000223725	1.96879	0.016709	PIK3C2B	9381	Intron (ENST00000367187.7/5287, intron 2 of 33)
181	chr1:204523850-204524351	0.000103851	1.97086	0.0122041	MDM4	-1139	Promoter (1-2kb)
182	chr1:204578866-204579367	0.00097077	1.09352	0.0312895	LOC105371692	-23668	Distal Intergenic
183	chr1:205348492-205348993	0.00261686	2.67117	0.048779	KLHDC8A	-4310	5' UTR
184	chr1:206036996-206037497	0.00209564	2.83072	0.0442496	CTSE	-13087	Exon (ENST00000604113.1/ENST00000604113.1, exon 1 of 3)
185	chr1:206041684-206042185	3.08654e-05	3.06758	0.0070438	RHEX	-10660	Exon (ENST00000647075.1/ENST00000647075.1, exon 2 of 4)
186	chr1:206686319-206686820	0.000270944	1.41583	0.0181696	MAPKAPK2	1375	Promoter (1-2kb)
187	chr1:207414873-207415374	6.797e-05	2.80727	0.010163	CR2	-37650	Intron (ENST00000635698.1/ENST00000635698.1, intron 1 of 2)
188	chr1:207430551-207431052	0.0010285	3.01425	0.0319182	CR2	-21972	Distal Intergenic
189	chr1:207669970-207670471	0.000244289	3.97777	0.0175328	CR1L	531	Promoter (<=1kb)
190	chr1:207807600-207808101	0.00199936	1.57638	0.0431663	MIR29B2	-5077	Exon (ENST00000608023.5/100128537, exon 5 of 5)
191	chr1:207897162-207897663	0.00231975	3.49115	0.0462097	CD34	1471	Promoter (1-2kb)
192	chr1:210250621-210251122	0.000550566	2.09977	0.0245618	SERTAD4	12643	Distal Intergenic
193	chr1:211342471-211342972	0.000200845	3.22685	0.0158993	TRAF5	-3392	Intron (ENST00000462410.5/7188, intron 1 of 5)
194	chr1:212414764-212415265	6.73275e-06	1.30798	0.00405979	PACC1	0	Promoter (<=1kb)
195	chr1:212857972-212858473	0.00141434	1.50198	0.0367566	FLVCR1	0	Promoter (<=1kb)
196	chr1:216528952-216529453	0.000165853	1.79242	0.0146616	USH2A	-105504	Intron (ENST00000616180.4/2104, intron 5 of 6)
197	chr1:218511354-218511855	0.000334893	3.1413	0.0199002	LINC02869	1258	Promoter (1-2kb)
198	chr1:219794041-219794542	0.00147355	1.94034	0.0373575	SLC30A10	124488	Intron (ENST00000484239.5/105372926, intron 6 of 8)
199	chr1:221046111-221046612	2.00134e-05	1.69055	0.00606507	HLX	165042	Distal Intergenic
200	chr1:221157396-221157897	0.000432254	2.12398	0.0220895	LINC02817	178061	Distal Intergenic
201	chr1:221776657-221777158	0.00114476	1.77814	0.0334845	DUSP10	-34568	Distal Intergenic
202	chr1:221794316-221794817	3.44712e-05	2.18927	0.00739321	LINC01655	45872	Distal Intergenic
203	chr1:221939557-221940058	0.000120095	1.91104	0.0130202	LINC02257	-20845	Intron (ENST00000412445.1/105372950, intron 1 of 3)
204	chr1:225435626-225436127	0.00262356	2.26406	0.0487871	LBR	-6701	Distal Intergenic
205	chr1:226109751-226110252	0.0014666	1.61915	0.0373404	LINC01703	22787	Distal Intergenic
206	chr1:226122490-226122991	3.1292e-05	1.8179	0.00708306	ACBD3-AS1	-25012	Distal Intergenic
207	chr1:226344485-226344986	0.000895972	2.85547	0.0302211	PARP1	17266	Distal Intergenic
208	chr1:226436815-226437316	3.51095e-05	2.96591	0.00749005	PARP1	-28661	Distal Intergenic
209	chr1:226643174-226643675	0.000859094	2.5831	0.029811	ITPKB-IT1	15995	Intron (ENST00000272117.8/3707, intron 4 of 7)
210	chr1:226662878-226663379	0.00103393	1.25026	0.0319426	ITPKB-IT1	-3208	Intron (ENST00000272117.8/3707, intron 2 of 7)
211	chr1:227746082-227746583	0.00173218	3.99677	0.0403891	SNAP47	-1480	Promoter (1-2kb)
212	chr1:229136784-229137285	0.00164123	1.91486	0.0393501	LINC02814	-41879	Intron (ENST00000662083.1/112267873, intron 1 of 4)
213	chr1:229841171-229841672	0.00041998	3.72096	0.0217731	LINC01682	50330	Intron (ENST00000650825.1/105373162, intron 5 of 8)
214	chr1:230168336-230168837	0.00163498	3.23456	0.0392933	GALNT2	-86521	Intron (ENST00000494106.1/2590, intron 1 of 6)
215	chr1:230169762-230170263	0.00095789	1.37098	0.031194	GALNT2	-85095	Intron (ENST00000494106.1/2590, intron 1 of 6)
216	chr1:230208772-230209273	0.00221109	1.79174	0.0452009	GALNT2	-46085	Intron (ENST00000494106.1/2590, intron 3 of 6)
217	chr1:230573585-230574086	0.00182981	2.74173	0.0413931	LINC01737	21497	Intron (ENST00000689608.1/105373164, intron 2 of 3)
218	chr1:231215423-231215924	0.00145349	3.79305	0.0371862	C1orf131	9998	3' UTR
219	chr1:231387837-231388338	0.00156086	2.83978	0.038441	EGLN1	-13747	Intron (ENST00000667629.1/54583, intron 1 of 3)
220	chr1:235234647-235235148	0.000100429	2.75262	0.0121158	ARID4B	-155	Promoter (<=1kb)
221	chr1:241552073-241552574	0.000826782	1.75683	0.0292582	KMO	2411	Promoter (2-3kb)
222	chr1:242784057-242784558	0.00274987	2.66666	0.0498479	PLD5	-259360	Distal Intergenic
223	chr1:242788681-242789182	0.001557	1.75558	0.038441	PLD5	-263984	Distal Intergenic
224	chr1:246825652-246826153	0.000844487	2.31239	0.0295426	AHCTF1	23696	Intron (ENST00000504864.7/ENST00000504864.7, intron 2 of 22)
225	chr1:248800349-248800850	0.00179441	2.65119	0.040894	SH3BP5L	13323	Distal Intergenic
226	chr10:264641-265142	0.00105044	3.2472	0.0321222	ZMYND11	20170	Distal Intergenic
227	chr10:845765-846266	0.000639564	3.80957	0.0263141	LARP4B	17998	Intron (ENST00000688365.1/23185, intron 2 of 15)
228	chr10:1412541-1413042	0.000773597	2.8691	0.0282992	ADARB2-AS1	-113595	Intron (ENST00000381312.6/105, intron 1 of 9)
229	chr10:1444789-1445290	0.000155975	2.72103	0.0144512	ADARB2-AS1	-81347	Intron (ENST00000381312.6/105, intron 1 of 9)
230	chr10:1454400-1454901	2.75301e-05	3.03832	0.00686526	ADARB2-AS1	-71736	Intron (ENST00000381312.6/105, intron 1 of 9)
231	chr10:3901411-3901912	0.00112684	3.9414	0.0331981	LINC02660	-9977	Distal Intergenic
232	chr10:5694473-5694974	0.000749079	3.27589	0.0279868	TASOR2	1653	Promoter (1-2kb)
233	chr10:7193019-7193520	0.00116806	2.0797	0.0337505	LOC107984203	-74550	Intron (ENST00000361972.8/57713, intron 15 of 20)
234	chr10:7305976-7306477	0.00122523	2.14845	0.0344168	SFMBT2	102268	Intron (ENST00000361972.8/57713, intron 4 of 20)
235	chr10:7312183-7312684	0.00120834	3.34437	0.0342648	SFMBT2	96061	Intron (ENST00000361972.8/57713, intron 4 of 20)
236	chr10:11242955-11243456	0.000101284	2.19071	0.0121158	CELF2-AS1	76428	Intron (ENST00000637215.1/10659, intron 4 of 14)
237	chr10:11515519-11516020	0.0013356	1.92915	0.0357676	USP6NL	16255	Intron (ENST00000277575.5/9712, intron 4 of 13)
238	chr10:11516304-11516805	0.00106571	2.12489	0.032302	USP6NL	15470	Intron (ENST00000277575.5/9712, intron 4 of 13)
239	chr10:11551861-11552362	3.71872e-07	3.8057	0.00102089	USP6NL	-19586	Intron (ENST00000379237.6/9712, intron 1 of 13)
240	chr10:11632109-11632610	0.000125109	2.13683	0.0131293	USP6NL	-20443	Distal Intergenic
241	chr10:12062711-12063212	0.000736572	4.52153	0.0278162	DHTKD1	-5742	Distal Intergenic
242	chr10:12243119-12243620	0.000410378	2.86502	0.0215948	CDC123	-2434	Promoter (2-3kb)
243	chr10:13483890-13484391	0.000399821	2.36545	0.0212367	BEND7	-2817	Promoter (2-3kb)
244	chr10:13873861-13874362	0.00214242	4.26537	0.0446859	FRMD4A	-7557	Intron (ENST00000357447.7/55691, intron 2 of 24)
245	chr10:14740564-14741065	0.00139197	1.36727	0.0364283	FAM107B	33640	Intron (ENST00000181796.7/83641, intron 1 of 4)
246	chr10:21919825-21920326	0.000637798	4.58782	0.0262561	DNAJC1	-58919	3' UTR
247	chr10:23319823-23320324	0.000107676	2.9026	0.0124547	C10orf67-AS1	-23633	Intron (ENST00000376501.7/256815, intron 4 of 14)
248	chr10:26438327-26438828	0.000516814	2.0858	0.0239027	APBB1IP	0	Promoter (<=1kb)
249	chr10:27568415-27568916	0.00257287	2.17546	0.0484902	LINC02680	3985	Intron (ENST00000649291.1/105376463, intron 1 of 3)
250	chr10:28668541-28669042	0.00225371	1.78397	0.0455629	BAMBI	-8468	Distal Intergenic
251	chr10:29285039-29285540	0.0014938	2.59737	0.0376083	LYZL1	-3521	Distal Intergenic
252	chr10:45719888-45720389	0.000903269	2.54421	0.0302996	WASHC2C	-6811	Exon (ENST00000426241.5/ENST00000426241.5, exon 4 of 11)
253	chr10:48574315-48574816	2.93123e-05	1.79534	0.00700028	ARHGAP22	8231	Exon (ENST00000491108.1/58504, exon 3 of 3)
254	chr10:48667797-48668298	0.00129583	2.2671	0.0352803	ARHGAP22	-11532	Intron (ENST00000440750.1/ENST00000440750.1, intron 1 of 1)
255	chr10:48671516-48672017	0.00231266	1.24318	0.0461935	WDFY4	-12856	Intron (ENST00000440750.1/ENST00000440750.1, intron 1 of 1)
256	chr10:50648623-50649124	0.00168739	2.39654	0.039927	SGMS1	-23460	Distal Intergenic
257	chr10:52232439-52232940	0.00236906	1.83265	0.0466737	PRKG1-AS1	80538	Intron (ENST00000401604.8/5592, intron 9 of 17)
258	chr10:52439248-52439749	0.000164795	3.04919	0.0146482	LNCAROD	15523	Distal Intergenic
259	chr10:59885369-59885870	0.00143065	2.32154	0.0368507	CCDC6	20686	Intron (ENST00000263102.7/8030, intron 1 of 8)
260	chr10:59904870-59905371	0.00199527	1.90063	0.0431557	CCDC6	1185	Promoter (1-2kb)
261	chr10:60229894-60230395	0.00272966	3.29545	0.049609	ANK3	-62998	Intron (ENST00000280772.7/288, intron 8 of 43)
262	chr10:60351084-60351585	0.000273428	1.96799	0.0181857	ANK3	38219	Intron (ENST00000280772.7/288, intron 1 of 43)
263	chr10:60358224-60358725	0.000475905	2.34986	0.0231701	ANK3	31079	Intron (ENST00000280772.7/288, intron 1 of 43)
264	chr10:61125821-61126322	0.000135524	3.9374	0.0136386	LINC00845	109546	Intron (ENST00000687498.1/ENST00000687498.1, intron 1 of 1)
265	chr10:61867927-61868428	0.000395084	1.51676	0.0211224	ARID5B	-33256	Distal Intergenic
266	chr10:61941017-61941518	0.00231617	1.04877	0.0462097	ARID5B	39318	Intron (ENST00000644638.1/84159, intron 3 of 4)
267	chr10:61974693-61975194	0.000780467	1.62165	0.0284092	ARID5B	-71468	Intron (ENST00000644638.1/84159, intron 3 of 4)
268	chr10:62016830-62017331	0.00261788	1.31188	0.0487797	ARID5B	-29331	Intron (ENST00000644638.1/84159, intron 4 of 4)
269	chr10:62528275-62528776	0.000110542	1.57423	0.0125494	ZNF365	152731	Intron (ENST00000647733.1/22891, intron 4 of 7)
270	chr10:62735387-62735888	0.00195075	2.16567	0.042772	ADO	-68832	Intron (ENST00000649548.1/ENST00000649548.1, intron 1 of 3)
271	chr10:68044753-68045254	1.53409e-05	3.09296	0.00553211	HERC4	-4786	Intron (ENST00000373700.9/26091, intron 3 of 24)
272	chr10:68781753-68782254	0.00145315	3.47777	0.0371862	CCAR1	-5582	Intron (ENST00000630771.2/55749, intron 18 of 23)
273	chr10:70493378-70493879	0.0013319	2.23783	0.0357335	PALD1	14593	Intron (ENST00000263563.7/27143, intron 1 of 19)
274	chr10:73958389-73958890	0.00179706	2.62879	0.0409106	C10orf55	-35612	Distal Intergenic
275	chr10:74585364-74585865	0.00178598	1.1922	0.0408157	LOC102723439	-54811	Intron (ENST00000672429.1/132, intron 6 of 9)
276	chr10:74998137-74998638	0.000101431	3.01025	0.0121158	KAT6B	12808	Intron (ENST00000648725.1/23522, intron 13 of 17)
277	chr10:75000624-75001125	0.00130896	2.61933	0.0354412	KAT6B	15295	Intron (ENST00000648725.1/23522, intron 13 of 17)
278	chr10:77561916-77562417	4.04688e-05	4.03301	0.00800669	KCNMA1	-62946	Intron (ENST00000639601.1/3778, intron 1 of 27)
279	chr10:77603430-77603931	0.00130177	4.79616	0.0353606	KCNMA1	33404	Intron (ENST00000639601.1/3778, intron 1 of 27)
280	chr10:84148961-84149462	0.00251978	2.92628	0.0479978	GHITM	9148	Intron (ENST00000691609.1/27069, intron 6 of 8)
281	chr10:84654738-84655239	0.0018579	3.32528	0.0417549	CCSER2	202521	Distal Intergenic
282	chr10:88322255-88322756	0.000559599	2.3249	0.02471	RNLS	260434	Intron (ENST00000371947.7/55328, intron 5 of 6)
283	chr10:88333226-88333727	0.00237425	3.18084	0.0467259	RNLS	249463	Intron (ENST00000371947.7/55328, intron 5 of 6)
284	chr10:89120104-89120605	0.00173347	2.55016	0.0403891	MIR4679-2	-56693	Distal Intergenic
285	chr10:89653623-89654124	1.0242e-05	3.67432	0.0046586	PANK1-AS1	8181	Intron (ENST00000690734.1/ENST00000690734.1, intron 3 of 3)
286	chr10:89889509-89890010	0.00066588	1.80507	0.0267534	LINC01374	579	Promoter (<=1kb)
287	chr10:90999828-91000329	0.000448109	3.68964	0.0224711	LINC00502	-32828	Intron (ENST00000412362.1/ENST00000412362.1, intron 1 of 1)
288	chr10:91191089-91191590	8.46427e-05	4.54231	0.0111012	PCGF5	28077	Intron (ENST00000614189.4/84333, intron 1 of 9)
289	chr10:91200482-91200983	0.00212079	1.8235	0.0444363	PCGF5	-19168	Intron (ENST00000614189.4/84333, intron 1 of 9)
290	chr10:92698021-92698522	0.000982676	4.28172	0.031458	HHEX	5989	Distal Intergenic
291	chr10:92712189-92712690	2.74186e-05	3.00664	0.00686526	HHEX	20157	Distal Intergenic
292	chr10:92742208-92742709	0.000631155	1.69358	0.0261435	HHEX	50176	Distal Intergenic
293	chr10:92756407-92756908	7.34969e-06	3.31916	0.00415924	HHEX	64375	Distal Intergenic
294	chr10:92811005-92811506	0.00072272	3.3388	0.0276192	EXOC6	-15325	Distal Intergenic
295	chr10:93427693-93428194	0.00173953	1.31208	0.0403891	MYOF	-47706	Intron (ENST00000359263.9/26509, intron 4 of 53)
296	chr10:95741765-95742266	0.000225919	3.94215	0.0167409	ENTPD1	-13386	Intron (ENST00000453258.6/953, intron 1 of 9)
297	chr10:95757918-95758419	0.00123104	1.98366	0.0344737	ENTPD1	1739	Promoter (1-2kb)
298	chr10:95783726-95784227	0.000945713	2.5649	0.0309619	ENTPD1	27547	Intron (ENST00000453258.6/953, intron 1 of 9)
299	chr10:95837716-95838217	0.000594578	1.84182	0.0255376	ENTPD1	-1073	Promoter (1-2kb)
300	chr10:95841699-95842200	0.00049023	3.70806	0.023471	ENTPD1	-2375	Promoter (2-3kb)
301	chr10:96273202-96273703	1.14189e-05	2.36325	0.00477293	BLNK	-1615	Promoter (1-2kb)
302	chr10:96678575-96679076	0.00212705	1.68681	0.0445422	PIK3AP1	-8964	Intron (ENST00000339364.10/118788, intron 2 of 16)
303	chr10:96700686-96701187	0.00166766	1.62035	0.0396898	PIK3AP1	0	Promoter (<=1kb)
304	chr10:96701449-96701950	0.00222043	2.18117	0.0452357	PIK3AP1	-571	Promoter (<=1kb)
305	chr10:96708498-96708999	0.00163356	1.56378	0.0392933	PIK3AP1	-7620	Intron (ENST00000339364.10/118788, intron 2 of 16)
306	chr10:97365582-97366083	9.30915e-05	1.52335	0.0116072	RRP12	477	Promoter (<=1kb)
307	chr10:98474568-98475069	0.00117998	2.69802	0.0338717	HPS1	-27605	Intron (ENST00000404542.5/60495, intron 8 of 8)
308	chr10:99560504-99561005	2.61066e-05	3.10444	0.00681814	NKX2-3	27562	Distal Intergenic
309	chr10:99569949-99570450	2.92022e-10	3.56077	7.16087e-06	NKX2-3	37007	Distal Intergenic
310	chr10:99600253-99600754	2.30198e-06	3.67025	0.00233394	SLC25A28	19229	Distal Intergenic
311	chr10:100894934-100895435	5.95102e-06	4.31789	0.00377403	SLF2	-17528	Distal Intergenic
312	chr10:101778809-101779310	0.00244866	1.90724	0.0473861	FGF8	1061	Promoter (1-2kb)
313	chr10:101903837-101904338	4.06991e-06	1.4977	0.00334975	ARMH3	-14101	Intron (ENST00000370033.9/79591, intron 23 of 25)
314	chr10:101986074-101986575	0.00101747	1.98225	0.0318226	ARMH3	15489	Intron (ENST00000370033.9/79591, intron 19 of 25)
315	chr10:107847508-107848009	0.00252426	2.70648	0.0480086	LINC01435	192690	Intron (ENST00000630847.2/103695365, intron 5 of 5)
316	chr10:110841803-110842304	0.00172751	1.86003	0.0403657	RBM20	6625	Distal Intergenic
317	chr10:110920536-110921037	0.00106603	1.4862	0.032302	SHOC2	533	Promoter (<=1kb)
318	chr10:112419984-112420485	0.0011907	2.75213	0.0340336	ACSL5	-1496	Promoter (1-2kb)
319	chr10:114498777-114499278	0.000681757	1.36988	0.0270515	ABLIM1	-10784	Intron (ENST00000533213.7/3983, intron 6 of 22)
320	chr10:119120384-119120885	0.00229168	3.66836	0.0459868	DENND10	2	Promoter (<=1kb)
321	chr10:119567850-119568351	0.000906334	3.94834	0.0303593	TIAL1	8863	Distal Intergenic
322	chr10:120826734-120827235	0.000686137	2.8077	0.0271375	LINC02930	2599	Promoter (2-3kb)
323	chr10:122307779-122308280	0.000767839	5.309	0.0282361	BTBD16	16698	Intron (ENST00000260723.6/118663, intron 10 of 15)
324	chr10:123392460-123392961	0.00263538	3.57062	0.0489426	LINC02641	33938	Intron (ENST00000448347.5/105378531, intron 3 of 4)
325	chr10:124035854-124036355	1.41016e-05	2.21093	0.00526592	CHST15	2264	Promoter (2-3kb)
326	chr10:124042737-124043238	0.00182015	2.68705	0.0412333	CHST15	-4118	Intron (ENST00000346248.7/51363, intron 3 of 7)
327	chr10:124105600-124106101	0.00239647	2.66972	0.0468874	CHST15	-12002	Distal Intergenic
328	chr10:124124125-124124626	0.000218645	2.83459	0.0164801	CHST15	-30527	Distal Intergenic
329	chr10:125064724-125065225	0.00252377	2.07188	0.0480086	MIR4296	-31854	Intron (ENST00000337195.9/1488, intron 2 of 10)
330	chr10:126179541-126180042	0.00136556	4.37321	0.0361228	ADAM12	-24236	Intron (ENST00000368679.8/8038, intron 3 of 22)
331	chr10:127853653-127854154	0.00234099	1.98558	0.0463581	CLRN3	38787	Distal Intergenic
332	chr10:132555175-132555676	0.00114707	2.52325	0.0334966	INPP5A	17036	Intron (ENST00000368594.8/3632, intron 1 of 15)
333	chr11:7519998-7520499	0.000594018	2.77233	0.0255376	PPFIBP2	5999	Intron (ENST00000526873.5/8495, intron 1 of 2)
334	chr11:7578759-7579260	2.28323e-05	3.64036	0.00644939	PPFIBP2	1642	Promoter (1-2kb)
335	chr11:8731684-8732185	0.00132091	2.8699	0.0356205	DENND2B	-5365	Intron (ENST00000526757.5/6764, intron 2 of 18)
336	chr11:10220575-10221076	6.81788e-05	3.01286	0.0101736	SBF2	72993	Intron (ENST00000692716.1/81846, intron 1 of 38)
337	chr11:10460510-10461011	0.00175838	2.41841	0.0404981	AMPD3	-129	Promoter (<=1kb)
338	chr11:10641630-10642131	0.000389939	2.0148	0.0210318	IRAG1	-7646	Intron (ENST00000424001.5/10335, intron 1 of 18)
339	chr11:10871214-10871715	0.00137544	4.79465	0.0362799	ZBED5-AS1	5953	Intron (ENST00000664276.1/729013, intron 2 of 2)
340	chr11:13228413-13228914	0.0011895	2.21344	0.0340241	BMAL1	-47738	Distal Intergenic
341	chr11:14314048-14314549	0.000525419	4.01609	0.0240525	RRAS2	-18189	Intron (ENST00000256196.9/22800, intron 1 of 5)
342	chr11:14341935-14342436	0.00267747	1.09288	0.0491192	RRAS2	0	Promoter (<=1kb)
343	chr11:26106572-26107073	0.00027962	3.76975	0.0184223	ANO3	-81769	Distal Intergenic
344	chr11:30342567-30343068	0.00194013	1.44981	0.0427066	ARL14EP	10923	Distal Intergenic
345	chr11:32792800-32793301	3.51263e-05	3.43882	0.00749005	CCDC73	1309	Promoter (1-2kb)
346	chr11:33347463-33347964	1.868e-05	3.15309	0.0059668	HIPK3	18863	Exon (ENST00000525975.5/10114, exon 10 of 16)
347	chr11:33921160-33921661	0.00142047	1.45995	0.0367897	LMO2	-29084	Distal Intergenic
348	chr11:34104052-34104553	0.00238945	1.59396	0.0468371	NAT10	-1064	Promoter (1-2kb)
349	chr11:35058982-35059483	0.00184166	2.23364	0.0415328	LOC105376626	7420	Intron (ENST00000702237.1/105376626, intron 1 of 2)
350	chr11:35318944-35319445	0.000332128	4.22715	0.0198309	SLC1A2	-1561	Promoter (1-2kb)
351	chr11:46551036-46551537	0.000454571	3.80714	0.0226053	AMBRA1	-20429	Intron (ENST00000314845.7/55626, intron 1 of 18)
352	chr11:47317361-47317862	0.000264119	5.76957	0.0180012	MADD	2055	Promoter (2-3kb)
353	chr11:57785234-57785735	8.65155e-08	2.91932	0.000626767	TMX2-CTNND1	3631	Intron (ENST00000673781.1/100528016, intron 2 of 18)
354	chr11:59011517-59012018	6.54592e-05	3.77972	0.00988811	LOC283194	-32232	Intron (ENST00000534063.1/92292, intron 1 of 1)
355	chr11:59077187-59077688	0.000199745	3.62957	0.0158993	GLYATL1B	-8619	Distal Intergenic
356	chr11:59095179-59095680	1.63338e-05	1.99537	0.00567412	GLYATL1B	8872	Distal Intergenic
357	chr11:59096824-59097325	0.000249371	2.58862	0.0176446	FAM111B	-9860	Distal Intergenic
358	chr11:59216750-59217251	0.000599189	1.47588	0.0255921	MPEG1	-3823	Distal Intergenic
359	chr11:60378147-60378648	4.05551e-07	2.96821	0.00102089	MS4A7	0	Promoter (<=1kb)
360	chr11:60389500-60390001	0.000393775	2.21699	0.0211133	MS4A7	318	Promoter (<=1kb)
361	chr11:60455592-60456093	0.000145285	1.88761	0.0142085	MS4A1	0	Promoter (<=1kb)
362	chr11:60477042-60477543	0.000192933	1.8895	0.0157025	MS4A1	10445	Distal Intergenic
363	chr11:60482386-60482887	0.000362503	2.87399	0.020388	MS4A12	-9891	Distal Intergenic
364	chr11:61357039-61357540	0.00234106	1.32501	0.0463581	CYB561A3	0	Promoter (<=1kb)
365	chr11:63986142-63986643	0.00102431	1.5951	0.0318812	OTUB1	0	Promoter (<=1kb)
366	chr11:64214984-64215485	0.000985959	3.09838	0.0314946	FERMT3	-2012	Promoter (2-3kb)
367	chr11:64802416-64802917	0.00219856	1.70489	0.0450897	MAP4K2	93	Promoter (<=1kb)
368	chr11:64814581-64815082	7.44154e-05	5.01591	0.0106048	MEN1	-3287	Distal Intergenic
369	chr11:64974081-64974582	9.10066e-06	4.25465	0.00445598	MAJIN	-1973	Promoter (1-2kb)
370	chr11:65132397-65132898	0.00082457	1.50306	0.0292476	SYVN1	-56	Promoter (<=1kb)
371	chr11:65133165-65133666	0.00272433	1.52437	0.0495833	SYVN1	0	Promoter (<=1kb)
372	chr11:66317251-66317752	0.00136338	2.05584	0.0360892	CD248	-207	Promoter (<=1kb)
373	chr11:66457718-66458219	0.00130106	3.29658	0.0353573	PELI3	-8108	Intron (ENST00000524576.5/65003, intron 1 of 4)
374	chr11:66459127-66459628	0.00159445	2.8016	0.0388782	PELI3	-6699	Intron (ENST00000524576.5/65003, intron 1 of 4)
375	chr11:66799994-66800495	0.00124144	2.14481	0.0346987	C11orf80	4097	Intron (ENST00000524551.5/79703, intron 3 of 5)
376	chr11:67027937-67028438	7.83171e-05	2.07765	0.010769	SYT12	377	Promoter (<=1kb)
377	chr11:68009516-68010017	0.00187017	1.93712	0.0418938	ALDH3B1	-310	Promoter (<=1kb)
378	chr11:70437210-70437711	0.000361921	3.01907	0.0203846	CTTN	8088	Distal Intergenic
379	chr11:70470071-70470572	0.000150146	2.83283	0.0142556	SHANK2	17148	3' UTR
380	chr11:71373627-71374128	0.000710469	3.68303	0.0275517	ACTE1P	49226	Distal Intergenic
381	chr11:71381704-71382205	0.00219671	1.34258	0.0450769	ACTE1P	41149	Distal Intergenic
382	chr11:71978017-71978518	0.00174732	1.55166	0.0404568	RNF121	-5139	3' UTR
383	chr11:72585549-72586050	0.00227637	3.49098	0.0458992	PDE2A-AS2	977	Promoter (<=1kb)
384	chr11:72738587-72739088	0.00100791	1.44234	0.0317061	ARAP1	13320	Intron (ENST00000393609.8/116985, intron 1 of 34)
385	chr11:73003053-73003554	0.000713139	2.96359	0.0275605	FCHSD2	-14041	Intron (ENST00000311172.11/9873, intron 3 of 18)
386	chr11:73047802-73048303	0.000121194	2.42422	0.0130202	FCHSD2	-58790	Intron (ENST00000311172.11/9873, intron 2 of 18)
387	chr11:73152231-73152732	0.00208257	1.84138	0.0441002	FCHSD2	-9913	Distal Intergenic
388	chr11:73152818-73153319	6.00519e-05	1.52725	0.00953635	FCHSD2	-10500	Distal Intergenic
389	chr11:73189280-73189781	0.000955414	1.35484	0.0311409	IUR1	-6369	Distal Intergenic
390	chr11:73214508-73215009	0.000845867	3.3367	0.0295426	P2RY2	-3272	Exon (ENST00000400985.4/ENST00000400985.4, exon 3 of 3)
391	chr11:73384674-73385175	0.000408737	1.27679	0.0215701	RELT	-6807	Intron (ENST00000064780.7/84957, intron 1 of 10)
392	chr11:75836388-75836889	7.58794e-05	2.3791	0.0106048	UVRAG	-2055	Promoter (2-3kb)
393	chr11:76153229-76153730	0.00193993	4.30718	0.0427066	UVRAG	37329	Distal Intergenic
394	chr11:77548161-77548662	0.00057582	3.02396	0.0251332	AQP11	-40729	Intron (ENST00000526761.5/1207, intron 4 of 5)
395	chr11:78323382-78323883	0.00201697	3.13593	0.0433855	LOC105369402	8586	Intron (ENST00000361507.5/9846, intron 1 of 9)
396	chr11:78416795-78417296	0.00275107	1.71427	0.0498479	GAB2	475	Promoter (<=1kb)
397	chr11:78429691-78430192	0.00226262	1.40281	0.0457028	LINC02728	0	Promoter (<=1kb)
398	chr11:78533256-78533757	0.000468413	4.56141	0.0229726	LOC101928896	80	Promoter (<=1kb)
399	chr11:78587154-78587655	0.00265227	2.78995	0.0489977	NARS2	-11960	Distal Intergenic
400	chr11:82557272-82557773	0.00256751	1.26813	0.048418	MIR4300HG	-85202	Intron (ENST00000532217.1/101928989, intron 3 of 4)
401	chr11:83054920-83055421	0.00115648	1.69854	0.0336297	SNORA70E	-13322	Intron (ENST00000612684.4/27314, intron 1 of 4)
402	chr11:83723968-83724469	0.000860421	2.59573	0.0298274	DLG2	453	Promoter (<=1kb)
403	chr11:85110256-85110757	5.71666e-05	3.14463	0.00945048	DLG2	22366	Intron (ENST00000376104.7/1740, intron 6 of 27)
404	chr11:85316980-85317481	0.000860313	2.01729	0.0298274	DLG2	-183857	Intron (ENST00000376104.7/1740, intron 3 of 27)
405	chr11:95096159-95096660	0.000319022	1.86445	0.0194762	ENDOD1	6313	Intron (ENST00000278505.5/23052, intron 1 of 1)
406	chr11:95279996-95280497	2.10347e-05	3.6263	0.00623959	LOC100129203	47425	Distal Intergenic
407	chr11:95780466-95780967	0.00235412	2.93344	0.0465165	FAM76B	-1247	Promoter (1-2kb)
408	chr11:100612747-100613248	0.00197307	2.17351	0.0429774	ARHGAP42	-74040	Distal Intergenic
409	chr11:100910673-100911174	0.00230691	3.08305	0.0461414	ARHGAP42	-2326	Promoter (2-3kb)
410	chr11:100932371-100932872	0.000315752	4.4158	0.0193567	ARHGAP42	18871	Intron (ENST00000298815.13/143872, intron 6 of 23)
411	chr11:102347770-102348271	0.00276741	1.82027	0.0499963	BIRC2	396	Promoter (<=1kb)
412	chr11:102474293-102474794	1.57453e-06	2.36027	0.00194657	TMEM123	-3909	Intron (ENST00000529278.1/102723838, intron 1 of 2)
413	chr11:102588200-102588701	0.00143562	3.18888	0.036927	MMP20	-4593	Intron (ENST00000260228.3/9313, intron 8 of 9)
414	chr11:102589970-102590471	0.000121836	3.78961	0.0130202	MMP20	-6363	Intron (ENST00000260228.3/9313, intron 8 of 9)
415	chr11:103904007-103904508	0.000153591	1.84417	0.0143569	LOC105369464	-8736	Distal Intergenic
416	chr11:104015627-104016128	0.000739897	3.38681	0.0278756	DDI1	-20512	Intron (ENST00000393158.7/80310, intron 1 of 6)
417	chr11:108167388-108167889	0.000122123	3.63372	0.0130202	NPAT	2312	Promoter (2-3kb)
418	chr11:108779991-108780492	0.0014542	3.19858	0.0371862	DDX10	12677	Intron (ENST00000690021.1/1662, intron 14 of 18)
419	chr11:108866283-108866784	0.00263411	2.75309	0.0489338	DDX10	-1464	Promoter (1-2kb)
420	chr11:110812348-110812849	0.00107529	2.42431	0.0324461	ARHGAP20	-99159	Distal Intergenic
421	chr11:111104158-111104659	9.57184e-06	3.28414	0.00452634	LINC02550	-6801	Intron (ENST00000659487.1/102723966, intron 2 of 2)
422	chr11:111328548-111329049	0.0021673	3.11869	0.0448739	LOC105369491	8166	Distal Intergenic
423	chr11:111394250-111394751	7.09279e-05	2.05674	0.010394	BTG4	3294	Intron (ENST00000531398.1/5450, intron 2 of 4)
424	chr11:111410914-111411415	0.00066966	2.78136	0.0268174	LOC100132078	6771	Intron (ENST00000531398.1/5450, intron 1 of 4)
425	chr11:112050788-112051289	0.000275079	3.72208	0.0182144	DLAT	7890	3' UTR
426	chr11:112235854-112236355	0.000768123	1.44715	0.0282361	PTS	5455	3' UTR
427	chr11:113839840-113840341	7.94817e-05	1.79322	0.0108205	USP28	-6288	Intron (ENST00000003302.8/57646, intron 5 of 24)
428	chr11:113977551-113978052	0.00047529	2.5446	0.0231554	HTR3A	51	Promoter (<=1kb)
429	chr11:116924688-116925189	3.4442e-05	2.08067	0.00739321	SIK3	31855	Intron (ENST00000445177.6/23387, intron 4 of 24)
430	chr11:116980036-116980537	1.82232e-05	2.0758	0.00590568	SIK3	-22972	Intron (ENST00000445177.6/23387, intron 1 of 24)
431	chr11:117189487-117189988	0.00199631	1.45694	0.0431557	SIDT2	462	Promoter (<=1kb)
432	chr11:122717319-122717820	5.54645e-05	1.93412	0.00925225	UBASH3B	8057	Intron (ENST00000284273.6/84959, intron 1 of 13)
433	chr11:123554799-123555300	0.00177022	1.81243	0.04058	GRAMD1B	-4962	Intron (ENST00000638157.1/57476, intron 2 of 20)
434	chr11:128259760-128260261	0.00265155	1.48727	0.0489977	LINC02098	50931	Distal Intergenic
435	chr11:128262531-128263032	0.000371127	1.73895	0.020613	LINC02098	53702	Distal Intergenic
436	chr11:128625298-128625799	0.000192757	1.25862	0.0157025	LOC105369568	-3492	Intron (ENST00000647054.1/105369568, intron 3 of 4)
437	chr11:128733758-128734259	0.0010245	2.35392	0.0318812	FLI1	-23847	Intron (ENST00000608303.5/2313, intron 1 of 6)
438	chr11:128840853-128841354	0.000308799	1.3733	0.0192358	KCNJ1	1180	Promoter (1-2kb)
439	chr11:128841367-128841868	0.000676549	1.38994	0.0269466	KCNJ1	666	Promoter (<=1kb)
440	chr11:129923326-129923827	0.000300011	4.3305	0.0189948	PRDM10	23634	Exon (ENST00000358825.9/56980, exon 14 of 22)
441	chr11:129973095-129973596	0.00171047	1.7364	0.0402014	PRDM10	-25473	Intron (ENST00000358825.9/56980, intron 1 of 21)
442	chr11:129994193-129994694	0.000704327	3.07866	0.0274583	PRDM10	8091	Intron (ENST00000358825.9/56980, intron 1 of 21)
443	chr12:1204652-1205153	0.00106333	1.30893	0.0322973	ERC1	686	Promoter (<=1kb)
444	chr12:1668421-1668922	0.00128098	2.60129	0.0351231	MIR3649	-8041	Intron (ENST00000700819.1/ENST00000700819.1, intron 1 of 2)
445	chr12:1932677-1933178	0.00183463	2.46848	0.0414646	LINC00940	3396	Intron (ENST00000418006.1/100271702, intron 1 of 1)
446	chr12:2658933-2659434	0.000191447	3.65492	0.0156835	CACNA1C	-7182	Intron (ENST00000682544.1/775, intron 36 of 49)
447	chr12:3042336-3042837	0.00264058	2.39907	0.0489429	TEAD4	31292	Exon (ENST00000513358.3/ENST00000513358.3, exon 1 of 1)
448	chr12:4118628-4119129	0.000628752	2.1341	0.0260733	LOC105369611	105725	Distal Intergenic
449	chr12:6461862-6462363	0.000435512	1.28836	0.0221719	TAPBPL	827	Promoter (<=1kb)
450	chr12:8123380-8123881	0.00247018	3.13117	0.0475438	CLEC4A	0	Promoter (<=1kb)
451	chr12:8644177-8644678	0.000772688	1.95646	0.0282941	MFAP5	5876	Intron (ENST00000535411.5/8076, intron 9 of 9)
452	chr12:10190718-10191219	5.80691e-05	2.5545	0.00953538	TMEM52B	4321	3' UTR
453	chr12:10341762-10342263	0.00120652	2.64437	0.0342648	LINC02617	-3470	Distal Intergenic
454	chr12:10708810-10709311	0.00176734	3.67283	0.0405605	YBX3	809	Promoter (<=1kb)
455	chr12:11780744-11781245	0.00195182	2.12865	0.042772	ETV6	28243	Intron (ENST00000396373.9/2120, intron 2 of 7)
456	chr12:12636704-12637205	0.000719483	2.94367	0.0276031	CREBL2	24828	Intron (ENST00000540224.1/1389, intron 3 of 3)
457	chr12:13536411-13536912	6.12621e-05	3.6025	0.00962281	LOC105369668	-45119	Intron (ENST00000543347.1/ENST00000543347.1, intron 1 of 1)
458	chr12:13537572-13538073	0.00224743	3.03081	0.0455336	LOC105369668	-43958	3' UTR
459	chr12:14240030-14240531	0.00155045	1.22898	0.0384037	ATF7IP	-125145	Distal Intergenic
460	chr12:14278558-14279059	0.000591663	1.80147	0.025506	ATF7IP	-86617	Distal Intergenic
461	chr12:14613782-14614283	0.000102811	2.68833	0.0121867	PLBD1	-45899	Intron (ENST00000542401.2/144608, intron 2 of 4)
462	chr12:24719921-24720422	0.00261666	3.9004	0.048779	BCAT1	109906	Intron (ENST00000653796.1/ENST00000653796.1, intron 1 of 4)
463	chr12:24998084-24998585	0.00135347	2.21234	0.0359711	LINC02909	-645	Promoter (<=1kb)
464	chr12:25157514-25158015	0.00133418	2.28085	0.0357555	DNAI7	548	Promoter (<=1kb)
465	chr12:25280852-25281353	0.00250474	2.90462	0.0478849	KRAS	-29916	Distal Intergenic
466	chr12:26114312-26114813	0.00115929	1.50451	0.0336439	SSPN	-7178	Distal Intergenic
467	chr12:26162850-26163351	0.0024567	2.57197	0.0474225	SSPN	27883	Intron (ENST00000538142.5/8082, intron 1 of 2)
468	chr12:26443233-26443734	0.000546144	3.19429	0.024448	ITPR2	-15296	3' UTR
469	chr12:26473213-26473714	0.000449325	2.16943	0.022479	ITPR2	20519	Intron (ENST00000381340.8/3709, intron 45 of 56)
470	chr12:26714016-26714517	0.00110157	3.78132	0.032835	ITPR2	1211	Promoter (1-2kb)
471	chr12:26776483-26776984	0.000764858	2.9824	0.028218	ITPR2	-50470	Intron (ENST00000381340.8/3709, intron 2 of 56)
472	chr12:27094690-27095191	0.00149888	2.62135	0.0376757	C12orf71	-12112	Distal Intergenic
473	chr12:27823990-27824491	0.000510959	2.02834	0.0237678	KLHL42	36355	Exon (ENST00000616635.1/ENST00000616635.1, exon 1 of 1)
474	chr12:31544990-31545491	0.00131091	3.38761	0.0354548	DENND5B-AS1	-44432	Intron (ENST00000389082.10/160518, intron 1 of 20)
475	chr12:31686784-31687285	1.91001e-06	2.36855	0.00209716	ETFBKMT	24847	Intron (ENST00000281471.11/196394, intron 6 of 6)
476	chr12:31777152-31777653	0.00275611	1.57642	0.0498901	H3-5	14645	Distal Intergenic
477	chr12:31950716-31951217	0.000171303	3.80686	0.0148444	LINC02422	8099	Intron (ENST00000662662.1/105369723, intron 1 of 2)
478	chr12:32265876-32266377	2.38255e-06	2.19678	0.00233502	BICD1	-62025	Intron (ENST00000652176.1/636, intron 2 of 9)
479	chr12:32273722-32274223	3.79853e-05	1.26881	0.00779899	BICD1	-54179	Intron (ENST00000652176.1/636, intron 2 of 9)
480	chr12:39847005-39847506	0.000876035	3.2681	0.0299886	SLC2A13	-11245	Intron (ENST00000468200.2/283461, intron 18 of 18)
481	chr12:40137166-40137667	0.00191419	2.35423	0.0424022	LOC105369735	-18446	Distal Intergenic
482	chr12:40330120-40330621	0.000645743	2.97662	0.0264205	LRRK2	-16132	Intron (ENST00000679360.1/120892, intron 40 of 50)
483	chr12:46263672-46264173	0.00193851	1.45107	0.0427066	SLC38A1	3528	Intron (ENST00000398637.10/81539, intron 1 of 16)
484	chr12:47296736-47297237	0.00221778	2.18357	0.0452245	LOC105369746	-17715	Distal Intergenic
485	chr12:47329458-47329959	0.000374323	2.95354	0.0206338	LINC02416	-23795	Distal Intergenic
486	chr12:47348669-47349170	0.000123901	3.34204	0.013096	LINC02416	-4584	Distal Intergenic
487	chr12:47401149-47401650	0.00112795	1.96716	0.0332057	LINC02156	-6778	Intron (ENST00000659658.1/111082992, intron 1 of 2)
488	chr12:47709616-47710117	0.000259732	2.4945	0.0178506	RPAP3-DT	3492	3' UTR
489	chr12:49369778-49370279	7.02723e-05	2.5995	0.0103543	SPATS2	2231	Promoter (2-3kb)
490	chr12:49622678-49623179	0.000502176	2.67361	0.0236171	PRPF40B	-235	Promoter (<=1kb)
491	chr12:50084833-50085334	0.000261321	1.75678	0.0178715	SMARCD1	0	Promoter (<=1kb)
492	chr12:50893637-50894138	0.000815515	3.71084	0.0290525	METTL7A	-29334	Distal Intergenic
493	chr12:51395148-51395649	0.00043432	1.8106	0.0221266	GALNT6	-2281	Promoter (2-3kb)
494	chr12:53192743-53193244	1.30065e-05	3.79779	0.00507092	ITGB7	-255	Promoter (<=1kb)
495	chr12:53751144-53751645	0.00161173	1.25193	0.0390794	LOC107984525	296	Promoter (<=1kb)
496	chr12:56460202-56460703	0.00213874	3.61197	0.0446752	MIP	-5545	Intron (ENST00000648304.1/4284, intron 1 of 3)
497	chr12:57058494-57058995	0.000898548	4.1675	0.0302248	MYO1A	-7296	3' UTR
498	chr12:62260774-62261275	0.00264338	1.20051	0.0489612	USP15	346	Promoter (<=1kb)
499	chr12:64619014-64619515	0.000623178	1.18874	0.0259381	MIR548C	-2994	Promoter (2-3kb)
500	chr12:64621161-64621662	0.00142581	2.70344	0.0368217	MIR548C	-847	Promoter (<=1kb)
501	chr12:66217157-66217658	0.0020698	3.40408	0.0440099	IRAK3	27900	Exon (ENST00000261233.9/11213, exon 6 of 12)
502	chr12:66624799-66625300	0.000287429	3.98926	0.0187453	GRIP1	21072	Intron (ENST00000398016.7/23426, intron 1 of 23)
503	chr12:66662045-66662546	0.00246694	2.11877	0.047533	GRIP1	-14696	Intron (ENST00000398016.7/23426, intron 1 of 23)
504	chr12:67692139-67692640	0.00159629	2.32933	0.0389103	LINC02421	36835	Distal Intergenic
505	chr12:67977383-67977884	0.00103444	3.02654	0.0319426	IFNG-AS1	-11561	Distal Intergenic
506	chr12:67991154-67991655	0.00264025	1.72701	0.0489429	IFNG-AS1	1599	Promoter (1-2kb)
507	chr12:68591649-68592150	0.00114835	1.61243	0.0334966	RAP1B	-18705	Distal Intergenic
508	chr12:71694928-71695429	0.00136233	3.15027	0.0360763	TMEM19	-1937	Promoter (1-2kb)
509	chr12:75481536-75482037	0.000568261	1.88684	0.0249428	GLIPR1	332	Promoter (<=1kb)
510	chr12:75512045-75512546	0.000132193	2.05878	0.0135067	KRR1	-409	Promoter (<=1kb)
511	chr12:76785026-76785527	0.00242171	2.23446	0.0471679	ZDHHC17	-11992	Intron (ENST00000546778.5/23390, intron 1 of 8)
512	chr12:87279896-87280397	0.00121579	3.27594	0.0343182	MGAT4C	-440898	Distal Intergenic
513	chr12:89781207-89781708	2.6366e-05	4.56377	0.00683245	LOC105369890	69159	Intron (ENST00000651272.1/105369890, intron 2 of 6)
514	chr12:89921768-89922269	0.000230972	3.68301	0.0168901	LOC105369890	2076	Promoter (2-3kb)
515	chr12:89927385-89927886	9.30125e-07	2.60162	0.00138856	LOC105369890	7693	Exon (ENST00000652964.1/105369890, exon 3 of 3)
516	chr12:89949805-89950306	0.000513911	1.07608	0.0238373	LINC02399	2112	Promoter (2-3kb)
517	chr12:92158999-92159500	0.00224662	1.9422	0.0455296	BTG1-DT	12711	Intron (ENST00000501008.2/101928617, intron 2 of 2)
518	chr12:92172470-92172971	9.19829e-06	1.74763	0.00445598	BTG1-DT	26182	Intron (ENST00000499685.2/101928617, intron 2 of 2)
519	chr12:92403710-92404211	0.0013239	1.48079	0.0356253	LINC02397	-17320	Distal Intergenic
520	chr12:92445222-92445723	4.36726e-07	2.34431	0.00103638	CLLU1-AS1	-17074	Intron (ENST00000508671.1/100507616, intron 1 of 1)
521	chr12:92470516-92471017	0.000371827	1.85044	0.020613	LINC02397	3900	Intron (ENST00000508671.1/100507616, intron 1 of 1)
522	chr12:92702613-92703114	0.000814825	2.13158	0.0290453	PLEKHG7	0	Promoter (<=1kb)
523	chr12:92970919-92971420	3.77732e-05	2.82603	0.00779899	LINC02413	-27798	Distal Intergenic
524	chr12:92995491-92995992	0.00030375	2.44517	0.0190986	LINC02413	-3226	Distal Intergenic
525	chr12:93166648-93167149	0.000668192	2.48619	0.0267878	LINC02412	-6321	Intron (ENST00000549930.1/643339, intron 1 of 2)
526	chr12:93467807-93468308	0.000410309	2.47971	0.0215948	MRPL42	267	Promoter (<=1kb)
527	chr12:94239994-94240495	6.34698e-05	1.77646	0.00976811	PLXNC1	-7867	Exon (ENST00000258526.9/10154, exon 11 of 31)
528	chr12:94768459-94768960	0.000831671	2.20706	0.0293438	KRT19P2	-65187	Distal Intergenic
529	chr12:96070848-96071349	0.00225384	1.62234	0.0455629	LTA4H	-27328	Distal Intergenic
530	chr12:96327311-96327812	0.0013143	2.55661	0.0355074	CDK17	7418	Intron (ENST00000261211.8/5128, intron 2 of 16)
531	chr12:97148882-97149383	0.000300033	3.37651	0.0189948		11155	Intron (ENST00000552238.1/ENST00000552238.1, intron 1 of 1)
532	chr12:97292585-97293086	0.000326227	2.17321	0.0196847	LINC02409	-16376	Distal Intergenic
533	chr12:101634663-101635164	0.00038804	2.31626	0.0210082	MYBPC1	5637	Intron (ENST00000550514.5/4604, intron 5 of 6)
534	chr12:101744200-101744701	0.000350161	3.50134	0.0202195	CHPT1	4622	Downstream (<=300bp)
535	chr12:101931589-101932090	1.18484e-05	2.96184	0.00486944	DRAM1	11570	Intron (ENST00000549066.1/55332, intron 2 of 2)
536	chr12:102061922-102062423	0.000459396	1.02353	0.0227273	WASHC3	0	Promoter (<=1kb)
537	chr12:104276246-104276747	0.000260103	3.487	0.0178506	TXNRD1	-9255	Exon (ENST00000526006.1/7296, exon 3 of 5)
538	chr12:104582722-104583223	2.99562e-05	2.11736	0.00700028	CHST11	-5625	Intron (ENST00000303694.6/50515, intron 1 of 2)
539	chr12:105052933-105053434	0.00172906	3.49647	0.0403676	ALDH1L2	13171	Intron (ENST00000622317.5/121053, intron 5 of 5)
540	chr12:105146944-105147445	1.82946e-06	3.48541	0.00207053	WASHC4	-2029	Promoter (2-3kb)
541	chr12:105236659-105237160	0.00137945	4.15974	0.0363043	APPL2	-456	Promoter (<=1kb)
542	chr12:107736816-107737317	0.00259969	1.60897	0.0486682	PRDM4-AS1	227	Promoter (<=1kb)
543	chr12:108768817-108769318	0.00181782	3.69434	0.0412333	CORO1C	-37291	Distal Intergenic
544	chr12:110718113-110718614	0.000132963	3.36639	0.0135075	PPP1CC	3853	Distal Intergenic
545	chr12:110913450-110913951	0.00010313	2.2412	0.0121867	MYL2	339	Promoter (<=1kb)
546	chr12:112998925-112999426	0.00233118	1.39631	0.046312	OAS2	-3879	Intron (ENST00000342315.8/4939, intron 5 of 10)
547	chr12:113075217-113075718	6.13484e-05	1.9062	0.00962281	DTX1	-14148	Intron (ENST00000548759.2/1840, intron 2 of 9)
548	chr12:113173261-113173762	0.00232225	1.80764	0.0462271	DDX54	3601	Intron (ENST00000306014.10/79039, intron 10 of 19)
549	chr12:113358240-113358741	0.00110723	1.77413	0.0329103	PLBD2	0	Promoter (<=1kb)
550	chr12:120062392-120062893	0.00216421	3.23728	0.0448434	BICDL1	-1744	Promoter (1-2kb)
551	chr12:120646887-120647388	0.000436737	3.83311	0.022179	CABP1	-2697	Promoter (2-3kb)
552	chr12:121523694-121524195	0.00240607	2.76951	0.0469503	KDM2B	600	Promoter (<=1kb)
553	chr12:121663794-121664295	0.00156213	1.03355	0.038441	MORN3	5355	Intron (ENST00000355329.7/283385, intron 1 of 5)
554	chr12:121924793-121925294	0.00250072	2.80757	0.0478578	CFAP251	3385	Intron (ENST00000397454.2/144406, intron 3 of 17)
555	chr12:121991242-121991743	0.000670737	2.03537	0.0268313	CFAP251	-5143	Intron (ENST00000288912.9/144406, intron 19 of 21)
556	chr12:121992066-121992567	0.000171789	2.93954	0.0148444	CFAP251	-4319	Intron (ENST00000288912.9/144406, intron 19 of 21)
557	chr12:122009674-122010175	0.000125066	3.6523	0.0131293	CFAP251	7970	Intron (ENST00000538710.1/ENST00000538710.1, intron 1 of 1)
558	chr12:122733455-122733956	0.00041868	2.33023	0.0217526	HCAR1	-2611	Promoter (2-3kb)
559	chr12:122752513-122753014	2.66233e-05	1.33788	0.00683245	DENR	0	Promoter (<=1kb)
560	chr12:122753102-122753603	0.0010407	1.42279	0.0320337	DENR	255	Promoter (<=1kb)
561	chr12:122835087-122835588	4.06194e-05	2.18413	0.00800669	HIP1R	0	Promoter (<=1kb)
562	chr12:123426970-123427471	0.00125076	1.80282	0.0347741	RILPL2	9213	Intron (ENST00000280571.10/196383, intron 2 of 3)
563	chr12:125418908-125419409	0.000224387	2.65467	0.0167409	TMEM132B	69456	Intron (ENST00000682704.1/114795, intron 3 of 8)
564	chr12:128796361-128796862	4.57601e-05	2.59062	0.00841586	SLC15A4	4839	Intron (ENST00000266771.10/121260, intron 7 of 7)
565	chr12:128820748-128821249	0.00019184	1.92008	0.0156982	SLC15A4	-881	Promoter (<=1kb)
566	chr12:128829795-128830296	0.000794506	1.50886	0.0286872	SLC15A4	-5837	Distal Intergenic
567	chr12:130981081-130981582	0.00201308	1.88397	0.0433271	ADGRD1	-5227	Exon (ENST00000625114.1/ENST00000625114.1, exon 1 of 1)
568	chr12:131923300-131923801	0.000717834	2.20784	0.0276031	ULK1	3233	Downstream (<=300bp)
569	chr12:132070951-132071452	1.39366e-05	2.52406	0.00526592	EP400	2852	Promoter (2-3kb)
570	chr12:132819417-132819918	0.0020621	3.37054	0.0439197	GOLGA3	2393	Promoter (2-3kb)
571	chr12:132820042-132820543	0.00105831	2.57536	0.0322379	GOLGA3	1768	Promoter (1-2kb)
572	chr13:24730903-24731404	8.44936e-05	2.14596	0.0111012	LOC105370118	7286	Intron (ENST00000649394.1/105370118, intron 2 of 2)
573	chr13:24923338-24923839	0.00188287	1.06632	0.0420246	CENPJ	-449	Promoter (<=1kb)
574	chr13:27293848-27294349	2.34275e-05	2.75648	0.00655882	RASL11A	22262	Distal Intergenic
575	chr13:28055822-28056323	0.00189898	2.61358	0.0422262	FLT3	-41310	Intron (ENST00000241453.12/2322, intron 4 of 23)
576	chr13:30354711-30355212	0.000133776	3.93701	0.0135182	LINC00426	8151	Intron (ENST00000420210.6/100188949, intron 3 of 3)
577	chr13:30371491-30371992	0.000272463	1.55799	0.0181857	LINC00426	382	Promoter (<=1kb)
578	chr13:30719104-30719605	4.31085e-05	3.04615	0.00821573	ALOX5AP	5626	Intron (ENST00000617770.4/241, intron 1 of 5)
579	chr13:31301053-31301554	0.00189564	3.63394	0.0422072	B3GLCT	40646	Intron (ENST00000343307.5/145173, intron 12 of 14)
580	chr13:31409377-31409878	0.00195219	3.62851	0.042772	LOC105370150	-10111	Distal Intergenic
581	chr13:33745468-33745969	1.26055e-05	3.66391	0.00495894	LOC107984551	65994	Distal Intergenic
582	chr13:33855233-33855734	0.000717733	3.16587	0.0276031	RFC3	24481	Intron (ENST00000434425.5/5983, intron 8 of 8)
583	chr13:33865903-33866404	0.00104205	1.91678	0.0320337	RFC3	35151	Intron (ENST00000434425.5/5983, intron 8 of 8)
584	chr13:34941993-34942494	0.000239623	1.28664	0.0173168	NBEA	0	Promoter (<=1kb)
585	chr13:40240080-40240581	0.00228804	2.14634	0.0459497	LINC00548	-19578	Intron (ENST00000615947.1/ENST00000615947.1, intron 1 of 3)
586	chr13:40667194-40667695	0.00104131	1.1573	0.0320337	FOXO1	-553	Promoter (<=1kb)
587	chr13:41198926-41199427	4.20933e-06	3.69541	0.00340285	KBTBD7	-4357	Intron (ENST00000619407.4/101929140, intron 3 of 3)
588	chr13:41199442-41199943	0.000312777	2.04304	0.0193567	KBTBD7	-4873	Exon (ENST00000450245.1/ENST00000450245.1, exon 1 of 1)
589	chr13:41812798-41813299	0.000776765	2.96265	0.028341	VWA8	55104	Intron (ENST00000379310.8/23078, intron 16 of 44)
590	chr13:43044811-43045312	0.00158967	1.69671	0.0387874	DNAJC15	21225	Intron (ENST00000474320.1/29103, intron 1 of 3)
591	chr13:44924798-44925299	0.000360211	2.80979	0.0203775	NUFIP1	64172	Distal Intergenic
592	chr13:48001641-48002142	0.00250207	4.40154	0.0478588	SUCLA2	-336	Promoter (<=1kb)
593	chr13:50494533-50495034	0.00203827	3.81557	0.0436548	DLEU1	1889	Promoter (1-2kb)
594	chr13:50549485-50549986	0.00150937	3.45135	0.037832	DLEU1-AS1	-22036	Intron (ENST00000479420.5/10301, intron 4 of 5)
595	chr13:50811027-50811528	0.00221433	1.79705	0.0452245	DLEU7-AS1	3172	Intron (ENST00000652753.1/107984567, intron 3 of 5)
596	chr13:51608796-51609297	0.00099773	2.97734	0.0316135	WDFY2	24334	Intron (ENST00000298125.7/115825, intron 1 of 11)
597	chr13:73820591-73821092	0.000181924	2.56265	0.0152952	LINC00393	-158700	Intron (ENST00000377669.7/11278, intron 4 of 7)
598	chr13:74152291-74152792	0.00168953	3.94272	0.0399519	KLF12	-18362	Distal Intergenic
599	chr13:74290300-74290801	2.35725e-05	1.64898	0.00655882	LOC105370259	2116	Promoter (2-3kb)
600	chr13:75695789-75696290	0.000653057	3.40546	0.0265691	LMO7	59459	Intron (ENST00000563635.5/4008, intron 8 of 14)
601	chr13:77429267-77429768	0.000319588	1.26182	0.0194946	MYCBP2	-102173	Distal Intergenic
602	chr13:98488738-98489239	0.00124239	5.94176	0.0346988	STK24	-22177	Intron (ENST00000539966.6/8428, intron 2 of 10)
603	chr13:103007357-103007858	1.66517e-05	4.18219	0.00567412	SLC10A2	58559	Distal Intergenic
604	chr13:103031587-103032088	0.0011035	3.49521	0.0328682	SLC10A2	34329	Distal Intergenic
605	chr13:103140119-103140620	0.000146641	2.45127	0.0142085	SLC10A2	-73702	Distal Intergenic
606	chr13:106535525-106536026	0.00107207	1.84297	0.0323888	EFNB2	0	Promoter (<=1kb)
607	chr13:112908277-112908778	1.16778e-05	5.44434	0.00485356	MCF2L	6082	Intron (ENST00000375608.7/23263, intron 2 of 29)
608	chr13:113393437-113393938	0.000494026	1.9855	0.0234781	ADPRHL1	17037	Distal Intergenic
609	chr14:20291268-20291769	1.06445e-05	3.22812	0.00473077	TTC5	14172	Intron (ENST00000258821.8/91875, intron 9 of 9)
610	chr14:20412326-20412827	0.00229481	1.39547	0.0459936	TEP1	592	Promoter (<=1kb)
611	chr14:21215319-21215820	0.00121803	3.34841	0.0343445	HNRNPC	-1900	Promoter (1-2kb)
612	chr14:21385088-21385589	0.000258937	2.05053	0.0178506	SUPT16H	-1069	Promoter (1-2kb)
613	chr14:21703948-21704449	0.000455902	2.21303	0.0226394	OR4E1	-30130	Distal Intergenic
614	chr14:21704751-21705252	0.00238063	3.88289	0.046764	OR4E1	-30933	Distal Intergenic
615	chr14:22314059-22314560	0.00100814	3.55644	0.0317061	TRD-AS1	68609	Exon (ENST00000390467.3/ENST00000390467.3, exon 1 of 2)
616	chr14:22387386-22387887	0.000642169	2.66768	0.0263416	TRD-AS1	-4217	Intron (ENST00000656379.1/105370401, intron 3 of 3)
617	chr14:22464766-22465267	4.94492e-06	3.67739	0.00362638	TRD-AS1	17692	Exon (ENST00000556777.2/105370401, exon 3 of 4)
618	chr14:23120432-23120933	0.000352487	2.13186	0.0202426	CEBPE	-176	Promoter (<=1kb)
619	chr14:23576670-23577171	0.000884404	5.49563	0.030163	JPH4	1399	Promoter (1-2kb)
620	chr14:31084406-31084907	0.00113795	3.94777	0.0333652	HECTD1	16485	3' UTR
621	chr14:31595494-31595995	0.0014145	2.69037	0.0367566	NUBPL	33870	Intron (ENST00000550649.5/80224, intron 3 of 5)
622	chr14:32049525-32050026	0.00208511	4.42742	0.0441033	ARHGAP5	-26088	Distal Intergenic
623	chr14:41986648-41987149	9.48589e-05	3.28001	0.0117282	LRFN5	287221	Distal Intergenic
624	chr14:42428853-42429354	0.000348945	1.82008	0.020217	LRFN5	729426	Intron (ENST00000557251.1/ENST00000557251.1, intron 2 of 3)
625	chr14:49920045-49920546	0.00115322	2.28173	0.0335987	ARF6	26961	Distal Intergenic
626	chr14:51203187-51203688	9.29185e-05	2.60892	0.0116072	TMX1	-36474	Distal Intergenic
627	chr14:53613508-53614009	0.000936647	1.59568	0.0307989	LOC105370504	102785	Exon (ENST00000436530.1/ENST00000436530.1, exon 1 of 2)
628	chr14:54564753-54565254	0.000558296	4.35476	0.02471	SAMD4A	-863	Promoter (<=1kb)
629	chr14:57038688-57039189	0.00112459	2.58116	0.033185	EXOC5	193183	Intron (ENST00000554725.1/100309464, intron 2 of 3)
630	chr14:58384559-58385060	0.00062057	2.98618	0.025938	TOMM20L-DT	10581	Intron (ENST00000556390.1/105370522, intron 1 of 1)
631	chr14:59356746-59357247	0.000337171	1.87691	0.0200103	DAAM1	-54	Promoter (<=1kb)
632	chr14:60204800-60205301	7.48011e-05	3.64213	0.0106048	DHRS7	-34944	Distal Intergenic
633	chr14:60266464-60266965	0.00138183	2.93258	0.0363182	PPM1A	9702	Intron (ENST00000325642.7/5494, intron 1 of 5)
634	chr14:61911518-61912019	7.95747e-05	2.3039	0.0108205	SYT16	46638	Intron (ENST00000554138.1/83851, intron 1 of 1)
635	chr14:63746044-63746545	0.000113697	1.62371	0.0126538	SYNE2	-15354	Distal Intergenic
636	chr14:63748802-63749303	7.35094e-07	3.87081	0.00138856	SYNE2	-12596	Distal Intergenic
637	chr14:64235622-64236123	5.58533e-05	1.69133	0.00929603	SYNE2	17390	Intron (ENST00000556275.5/2100, intron 7 of 8)
638	chr14:64292099-64292600	0.000701562	3.74864	0.0274335	ESR2	1771	Promoter (1-2kb)
639	chr14:64444839-64445340	0.0021646	1.40459	0.0448434	MTHFD1	-2633	Promoter (2-3kb)
640	chr14:64450179-64450680	0.00197346	2.59197	0.0429774	MTHFD1	678	Promoter (<=1kb)
641	chr14:65179783-65180284	4.01668e-11	4.75076	1.47744e-06	LINC02324	41973	Distal Intergenic
642	chr14:65205338-65205839	1.02633e-05	1.7096	0.0046586	LINC02324	16418	Intron (ENST00000654548.1/100128233, intron 3 of 3)
643	chr14:65301935-65302436	0.000111223	2.35298	0.0125789	MIR4708	32747	Intron (ENST00000555736.1/ENST00000555736.1, intron 1 of 3)
644	chr14:66140155-66140656	0.00221197	2.67081	0.0452009	LINC02290	17518	Distal Intergenic
645	chr14:66359538-66360039	0.00151651	2.89663	0.0379206	CCDC196	-51665	Intron (ENST00000556361.1/ENST00000556361.1, intron 1 of 3)
646	chr14:67241077-67241578	0.00169244	1.45255	0.0399949	PALS1	0	Promoter (<=1kb)
647	chr14:67493023-67493524	0.00124373	1.07671	0.0347099	TMEM229B	-4302	Intron (ENST00000555638.5/161145, intron 1 of 8)
648	chr14:68306298-68306799	0.00243012	2.0591	0.0472441	RAD51B	-80338	Intron (ENST00000479335.5/5890, intron 9 of 11)
649	chr14:68325493-68325994	0.00229547	3.23691	0.0459936	RAD51B	-61143	Intron (ENST00000479335.5/5890, intron 9 of 11)
650	chr14:68368715-68369216	2.34774e-06	2.15795	0.00233394	RAD51B	-17921	Intron (ENST00000479335.5/5890, intron 9 of 11)
651	chr14:71116548-71117049	0.000996638	3.39537	0.0316135	PCNX1	7528	Distal Intergenic
652	chr14:71358195-71358696	0.00039177	1.37716	0.021083	SIPA1L1-AS1	-36313	Intron (ENST00000553453.5/26037, intron 2 of 5)
653	chr14:73402408-73402909	0.00144183	2.93203	0.037021	NUMB	7162	Intron (ENST00000554546.5/8650, intron 2 of 10)
654	chr14:73414912-73415413	3.17667e-05	3.03427	0.00716845	NUMB	-4841	Intron (ENST00000554546.5/8650, intron 1 of 10)
655	chr14:73770573-73771074	0.00256555	1.28508	0.048398	MIDEAS	-10270	Intron (ENST00000394071.6/91748, intron 1 of 11)
656	chr14:75470303-75470804	0.000675572	1.7727	0.0269293	JDP2	38169	3' UTR
657	chr14:77360541-77361042	0.00147874	3.93799	0.0373575	SAMD15	-15647	Intron (ENST00000216468.8/283578, intron 1 of 5)
658	chr14:77591076-77591577	0.00020143	2.52265	0.0158993	SPTLC2	-2147	Promoter (2-3kb)
659	chr14:81122464-81122965	0.00108658	3.19177	0.0326646	TSHR	14115	Intron (ENST00000541158.6/7253, intron 9 of 10)
660	chr14:89303464-89303965	0.00150707	2.26083	0.0377871	LOC101928817	-45412	Intron (ENST00000345097.8/1112, intron 3 of 6)
661	chr14:89445169-89445670	0.000162339	1.49475	0.014636	FOXN3-AS1	27815	Intron (ENST00000345097.8/1112, intron 1 of 6)
662	chr14:90399496-90399997	0.00211366	1.42729	0.0443875	CALM1	0	Promoter (<=1kb)
663	chr14:90905710-90906211	0.00235349	3.26149	0.0465165	RPS6KA5	5258	3' UTR
664	chr14:91046908-91047409	0.000346576	2.90953	0.020217	RPS6KA5	12725	Intron (ENST00000614987.5/9252, intron 1 of 16)
665	chr14:95265396-95265897	0.000351103	2.21118	0.0202421	CLMN	30346	Intron (ENST00000298912.9/79789, intron 1 of 12)
666	chr14:95327741-95328242	0.00167677	1.97596	0.0397646	LINC02292	-1342	Promoter (1-2kb)
667	chr14:95487919-95488420	0.00106108	3.56471	0.032281	SYNE3	-12083	Intron (ENST00000682763.1/161176, intron 1 of 17)
668	chr14:95495468-95495969	2.45131e-05	2.52751	0.00660551	SYNE3	-19632	Intron (ENST00000682763.1/161176, intron 1 of 17)
669	chr14:95576997-95577498	7.36096e-05	2.19882	0.0106004	LINC02318	3392	Exon (ENST00000659262.1/100506999, exon 2 of 2)
670	chr14:95686924-95687425	0.000469684	3.65927	0.0230195	TCL1B	486	Promoter (<=1kb)
671	chr14:95695864-95696365	0.00254087	2.00952	0.0481502	TCL1B	6579	Distal Intergenic
672	chr14:96380703-96381204	0.0017158	3.62457	0.0402881	GSKIP	1001	Promoter (1-2kb)
673	chr14:99430477-99430978	0.000468414	2.01635	0.0229726	SETD3	-17227	Intron (ENST00000331768.10/84193, intron 6 of 12)
674	chr14:101776327-101776828	0.00117965	2.78848	0.0338717	PPP2R5C	-9283	Intron (ENST00000694906.1/5527, intron 2 of 15)
675	chr14:101839247-101839748	0.000893415	1.86678	0.0302211	PPP2R5C	14409	Exon (ENST00000556205.1/ENST00000556205.1, exon 1 of 2)
676	chr14:102560335-102560836	0.000546686	2.48627	0.024448	LINC02323	15081	Intron (ENST00000701178.1/ENST00000701178.1, intron 1 of 1)
677	chr14:102901594-102902095	0.00209788	2.14146	0.0442829	TRAF3	1376	Promoter (1-2kb)
678	chr14:102917062-102917563	0.00276675	2.0974	0.0499963	AMN	-5100	Distal Intergenic
679	chr14:103625336-103625837	0.000732803	2.67886	0.027745	KLC1	-3340	Intron (ENST00000557172.5/3831, intron 1 of 2)
680	chr14:103689347-103689848	0.000169279	3.44391	0.01476	KLC1	2484	Promoter (2-3kb)
681	chr14:104657734-104658235	1.00158e-05	2.7007	0.0046586	LINC02280	7323	Distal Intergenic
682	chr14:104681073-104681574	0.000922484	2.28267	0.030586	INF2	0	Promoter (<=1kb)
683	chr15:31459179-31459680	0.0010537	3.18867	0.0321775	KLF13	65604	Distal Intergenic
684	chr15:38077174-38077675	0.000484051	3.278	0.0233336	LINC01852	-4184	Distal Intergenic
685	chr15:38254440-38254941	0.000390556	1.78332	0.021044	SPRED1	1259	Promoter (1-2kb)
686	chr15:38652179-38652680	0.000823763	1.19907	0.0292331	LOC105370775	-19141	Intron (ENST00000643648.1/105370775, intron 4 of 4)
687	chr15:38672720-38673221	0.000270678	1.52018	0.0181683	LOC105370775	865	Promoter (<=1kb)
688	chr15:40064521-40065022	0.00244209	1.59684	0.0473377	LOC105370787	13682	Exon (ENST00000559012.2/100131089, exon 6 of 7)
689	chr15:40106708-40107209	0.00244251	1.0942	0.0473377	BMF	-63	Promoter (<=1kb)
690	chr15:40550480-40550981	0.00038004	2.29104	0.0208317	CCDC32	11822	Intron (ENST00000561460.5/ENST00000561460.5, intron 2 of 3)
691	chr15:41416821-41417322	7.37248e-05	1.02076	0.0106004	RTF1	0	Promoter (<=1kb)
692	chr15:43270575-43271076	4.86364e-06	3.00784	0.00362638	TGM5	-3647	Distal Intergenic
693	chr15:43809192-43809693	0.000147443	2.41654	0.0142085	MFAP1	439	Promoter (<=1kb)
694	chr15:45391929-45392430	0.00112605	1.74364	0.0331981	GATM	4829	Intron (ENST00000561148.5/2628, intron 3 of 4)
695	chr15:52232267-52232768	0.00138318	1.89636	0.0363277	MYO5C	10791	3' UTR
696	chr15:52503999-52504500	0.00157485	2.29059	0.038618	MYO5A	24306	Intron (ENST00000399231.8/4644, intron 1 of 40)
697	chr15:56371658-56372159	0.000998633	3.16496	0.0316135	TEX9	-1279	Promoter (1-2kb)
698	chr15:57098087-57098588	0.00119685	3.61169	0.0340744	TCF12	-10670	Intron (ENST00000438423.6/6938, intron 5 of 20)
699	chr15:57281318-57281819	0.000431598	2.56689	0.0220895	TCF12	0	Promoter (<=1kb)
700	chr15:59001107-59001608	0.00184747	2.49136	0.0415758	RNF111	12969	Intron (ENST00000559757.1/54778, intron 1 of 1)
701	chr15:59399355-59399856	8.35348e-06	1.98349	0.00442103	FAM81A	26360	Intron (ENST00000558348.5/145773, intron 1 of 4)
702	chr15:59412973-59413474	0.000481905	1.39323	0.0233232	FAM81A	-24712	Intron (ENST00000558348.5/145773, intron 2 of 4)
703	chr15:59516972-59517473	9.95213e-05	1.60077	0.0121158	FAM81A	71866	Intron (ENST00000288228.10/145773, intron 8 of 8)
704	chr15:59688304-59688805	0.00246164	1.71521	0.0474794	BNIP2	121	Promoter (<=1kb)
705	chr15:60635720-60636221	0.000666896	2.93131	0.0267753	LOC105370846	1217	Promoter (1-2kb)
706	chr15:62046001-62046502	0.00121936	1.24431	0.0343471	VPS13C	13945	Intron (ENST00000644861.2/54832, intron 1 of 84)
707	chr15:63193812-63194313	0.00105715	2.23573	0.0322346	RAB8B	4206	Intron (ENST00000558990.5/51762, intron 1 of 6)
708	chr15:66390542-66391043	0.000592426	1.43829	0.025506	MAP2K1	3630	Intron (ENST00000425818.2/5604, intron 1 of 4)
709	chr15:66692848-66693349	2.94369e-05	2.22702	0.00700028	SMAD6	-8887	Distal Intergenic
710	chr15:66866035-66866536	0.00167349	1.98835	0.0397386	LINC02206	89982	Exon (ENST00000617013.1/ENST00000617013.1, exon 1 of 1)
711	chr15:67853466-67853967	0.00113714	4.24227	0.0333652	RNU6-1	-13421	Intron (ENST00000558889.5/390598, intron 2 of 2)
712	chr15:68631476-68631977	7.44537e-05	1.83136	0.0106048	CORO2B	-11	Promoter (<=1kb)
713	chr15:68634942-68635443	9.3909e-05	4.76298	0.0116696	CORO2B	2954	Promoter (2-3kb)
714	chr15:70014881-70015382	0.00207898	2.17947	0.0441002	TLE3	36123	Distal Intergenic
715	chr15:70036478-70036979	0.000604037	1.9194	0.0256253	TLE3	14526	Distal Intergenic
716	chr15:70386467-70386968	0.000877296	3.02548	0.0300178	LINC02205	118960	Distal Intergenic
717	chr15:70435369-70435870	0.000849797	1.69522	0.0296	LINC02205	70058	Distal Intergenic
718	chr15:70436320-70436821	0.000441962	2.65258	0.0222844	LINC02205	69107	Distal Intergenic
719	chr15:74007049-74007550	0.000353902	3.31351	0.0202658	PML	9025	Intron (ENST00000395135.7/5371, intron 2 of 7)
720	chr15:74403806-74404307	6.47674e-05	3.22627	0.00983933	MIR6881	7125	Distal Intergenic
721	chr15:74560574-74561075	8.03278e-07	4.1458	0.00138856	ARID3B	16224	Intron (ENST00000622429.1/10620, intron 2 of 8)
722	chr15:74789338-74789839	0.000597712	1.77046	0.0255754	MIR4513	-581	Promoter (<=1kb)
723	chr15:74821187-74821688	0.00085413	2.40762	0.0297098	LMAN1L	62	Promoter (<=1kb)
724	chr15:75361900-75362401	0.00219051	2.9478	0.0450125	MAN2C1	0	Promoter (<=1kb)
725	chr15:76056841-76057342	0.0019676	1.99356	0.0429334	NRG4	0	Promoter (<=1kb)
726	chr15:76574697-76575198	0.00215363	2.95135	0.0447792	SCAPER	1753	Promoter (1-2kb)
727	chr15:76903982-76904483	0.000256922	4.35756	0.0177848	SCAPER	796	Promoter (<=1kb)
728	chr15:76962276-76962777	0.000677937	3.35095	0.0269873	RCN2	18784	Distal Intergenic
729	chr15:77071441-77071942	0.00155762	1.27161	0.038441	TSPAN3	-319	Promoter (<=1kb)
730	chr15:77537727-77538228	0.000840569	1.90108	0.029474	LOC101929457	12187	Distal Intergenic
731	chr15:78977144-78977645	0.00186629	1.81902	0.0418707	LOC100129540	-1244	Promoter (1-2kb)
732	chr15:83092405-83092906	0.00194474	2.82845	0.0427186	TM6SF1	-14666	Intron (ENST00000566841.1/ENST00000566841.1, intron 1 of 1)
733	chr15:84972807-84973308	0.0019408	2.26165	0.0427087	PDE8A	-7132	Distal Intergenic
734	chr15:85284436-85284937	0.000414643	2.41533	0.021695	GOLGA6L3	43964	Intron (ENST00000559518.1/ENST00000559518.1, intron 1 of 3)
735	chr15:85312339-85312840	0.00109505	1.65061	0.0327991	AKAP13	-67731	Intron (ENST00000559518.1/ENST00000559518.1, intron 1 of 3)
736	chr15:85407428-85407929	0.000479341	1.24697	0.023245	AKAP13	26672	Intron (ENST00000559362.5/11214, intron 1 of 14)
737	chr15:85443493-85443994	0.0012737	1.81831	0.0350411	AKAP13	62737	Intron (ENST00000559362.5/11214, intron 1 of 14)
738	chr15:90214806-90215307	0.00158282	2.08304	0.0386989	SEMA4B	-1749	Promoter (1-2kb)
739	chr15:94263196-94263697	2.04213e-05	2.80808	0.0061318	MCTP2	31474	Intron (ENST00000543482.5/55784, intron 1 of 9)
740	chr15:94306576-94307077	0.000856693	1.51893	0.0297417	MCTP2	8310	Intron (ENST00000543482.5/55784, intron 2 of 9)
741	chr15:94631540-94632041	0.000563428	2.96234	0.0248344	LINC02852	-42281	Distal Intergenic
742	chr15:95974790-95975291	0.00137617	3.22225	0.0362859	LOC112268156	-15291	Distal Intergenic
743	chr15:99511954-99512455	0.000798763	1.42962	0.0287199	MEF2A	-52962	Distal Intergenic
744	chr15:100932571-100933072	0.000608288	2.02576	0.0256994	LRRK1	7968	Intron (ENST00000527698.1/79705, intron 2 of 2)
745	chr15:100934515-100935016	0.00158221	2.29056	0.0386989	LRRK1	9912	Intron (ENST00000527698.1/79705, intron 2 of 2)
746	chr15:101002267-101002768	0.00146692	2.93254	0.0373404	LRRK1	-18941	Intron (ENST00000388948.8/79705, intron 6 of 33)
747	chr15:101244053-101244554	1.65296e-05	3.96532	0.00567412	CHSY1	-1436	Promoter (1-2kb)
748	chr16:37439-37940	0.00026554	2.22369	0.018054	POLR3K	14202	Intron (ENST00000442856.1/ENST00000442856.1, intron 1 of 8)
749	chr16:1723704-1724205	0.000556601	2.07426	0.0246962	MAPK8IP3-AS1	-9485	Intron (ENST00000685674.1/23162, intron 1 of 8)
750	chr16:1773236-1773737	0.000135761	5.1436	0.0136438	EME2	0	Promoter (<=1kb)
751	chr16:3587460-3587961	0.00169372	3.23202	0.0400007	NLRC3	-10057	Intron (ENST00000294008.4/84464, intron 12 of 14)
752	chr16:10297310-10297811	0.000721159	1.04492	0.0276096	ATF7IP2	-28623	Distal Intergenic
753	chr16:10553130-10553631	0.00116228	1.89914	0.0336626	EMP2	5523	Intron (ENST00000359543.8/2013, intron 1 of 4)
754	chr16:10597047-10597548	0.000201273	3.56313	0.0158993	EMP2	-16415	Distal Intergenic
755	chr16:10850450-10850951	0.000160996	2.75465	0.0146085	CIITA	-15271	Distal Intergenic
756	chr16:10926676-10927177	0.00110524	2.65664	0.0328779	CIITA	3751	3' UTR
757	chr16:11241326-11241827	0.000155229	4.28136	0.0144184	LOC105371082	-7792	Distal Intergenic
758	chr16:11285907-11286408	0.00157775	2.96081	0.0386504	PRM1	-4577	Intron (ENST00000573910.1/105371082, intron 1 of 1)
759	chr16:11311085-11311586	0.00100636	1.38357	0.0317061	LOC105371082	-1314	Promoter (1-2kb)
760	chr16:11689081-11689582	0.000174427	1.4353	0.014938	TXNDC11	-513	Promoter (<=1kb)
761	chr16:12019952-12020453	0.000525029	2.23715	0.0240497	SNX29	-18257	Intron (ENST00000566228.6/92017, intron 3 of 20)
762	chr16:14070296-14070797	0.000502677	2.64066	0.0236171	MRTFB	-522	Promoter (<=1kb)
763	chr16:17164278-17164779	3.977e-05	4.41515	0.00795021	LOC102723692	29774	Intron (ENST00000261381.7/64131, intron 5 of 11)
764	chr16:17459974-17460475	0.000603454	3.81004	0.0256253	XYLT1	10485	Intron (ENST00000261381.7/64131, intron 1 of 11)
765	chr16:19210367-19210868	0.000114244	1.72396	0.0126763	SYT17	-289	Promoter (<=1kb)
766	chr16:19436562-19437063	0.00011243	3.3064	0.0126082	TMC5	18679	Intron (ENST00000541464.5/79838, intron 2 of 20)
767	chr16:21159214-21159715	0.000263612	2.75901	0.0179895	DNAH3	0	Promoter (<=1kb)
768	chr16:21263652-21264153	0.00157144	1.71144	0.0385471	CRYM	-1316	Promoter (1-2kb)
769	chr16:21283817-21284318	0.00240376	2.39483	0.0469425	CRYM	0	Promoter (<=1kb)
770	chr16:21585087-21585588	0.00054258	3.39553	0.0244155	METTL9	-11630	Distal Intergenic
771	chr16:22933003-22933504	0.000653323	5.27397	0.0265691	LOC112268176	-84219	Distal Intergenic
772	chr16:23335815-23336316	0.00216821	1.70024	0.0448766	SCNN1B	-12276	Intron (ENST00000569789.1/6338, intron 2 of 3)
773	chr16:23570838-23571339	0.000150056	1.78721	0.0142556	UBFD1	5874	3' UTR
774	chr16:23976468-23976969	0.00236864	2.18796	0.0466737	PRKCB	12752	Intron (ENST00000321728.12/5579, intron 2 of 16)
775	chr16:24041302-24041803	0.000163717	3.28079	0.014636	PRKCB	5767	Intron (ENST00000321728.12/5579, intron 5 of 16)
776	chr16:25040341-25040842	0.00265295	1.65327	0.0489977	LOC554206	8646	Intron (ENST00000575694.1/ENST00000575694.1, intron 1 of 1)
777	chr16:27298057-27298558	0.000309919	1.64593	0.0192398	NSMCE1-DT	11400	Distal Intergenic
778	chr16:28327030-28327531	0.00127742	3.02105	0.0350908	NPIPB6	29123	Distal Intergenic
779	chr16:28909992-28910493	0.000507743	4.04656	0.0237307	ATP2A1	6619	Exon (ENST00000562590.5/79874, exon 7 of 7)
780	chr16:28924005-28924506	7.34997e-06	1.8884	0.00415924	RABEP2	0	Promoter (<=1kb)
781	chr16:28931580-28932081	0.000701495	1.73338	0.0274335	CD19	0	Promoter (<=1kb)
782	chr16:29339247-29339748	0.00101799	4.79531	0.0318226	SNX29P2	-10998	Intron (ENST00000604430.1/440352, intron 6 of 10)
783	chr16:48494634-48495135	2.56799e-05	4.80901	0.0067522	SIAH1	-46232	Distal Intergenic
784	chr16:56421169-56421670	0.000380375	2.37992	0.0208317	AMFR	2525	Promoter (2-3kb)
785	chr16:56942857-56943358	0.000105249	4.94622	0.0122924	HERPUD1	846	Promoter (<=1kb)
786	chr16:57339337-57339838	2.56983e-05	6.01999	0.0067522	CCL22	-18945	Distal Intergenic
787	chr16:57519607-57520108	4.06656e-05	2.66557	0.00800669	CCDC102A	-3025	Intron (ENST00000258214.3/92922, intron 4 of 8)
788	chr16:58243399-58243900	4.14674e-05	2.06027	0.00800669	CCDC113	-6036	Intron (ENST00000569374.1/29070, intron 2 of 3)
789	chr16:67790108-67790609	0.00142877	3.31575	0.0368417	RANBP10	15909	Intron (ENST00000317506.8/57610, intron 2 of 13)
790	chr16:68000519-68001020	0.000132747	2.05635	0.0135071	DPEP2	0	Promoter (<=1kb)
791	chr16:68039028-68039529	0.000364324	3.79546	0.0204283	DUS2	1024	Promoter (1-2kb)
792	chr16:68074781-68075282	9.23522e-05	1.65778	0.0115739	NFATC3	-2058	Promoter (2-3kb)
793	chr16:68090482-68090983	0.00206388	2.13602	0.0439448	NFATC3	1781	Promoter (1-2kb)
794	chr16:68238648-68239149	0.00198201	4.74062	0.0430744	ESRP2	-546	Promoter (<=1kb)
795	chr16:69371591-69372092	0.000887521	1.81494	0.0301999	TERF2	190	Promoter (<=1kb)
796	chr16:69923140-69923641	0.000817649	3.95619	0.0291144	WWP2	-1349	Promoter (1-2kb)
797	chr16:74700871-74701372	0.00188187	1.28984	0.0420175	MLKL	0	Promoter (<=1kb)
798	chr16:78742828-78743329	0.00268152	1.37327	0.049155	LOC112268165	53033	Intron (ENST00000683929.1/51741, intron 8 of 10)
799	chr16:78989533-78990034	0.00162053	4.26998	0.0391838	LOC107984806	-100016	Intron (ENST00000683929.1/51741, intron 9 of 10)
800	chr16:80575256-80575757	0.000249315	3.57131	0.0176446	LINC01227	-2448	Promoter (2-3kb)
801	chr16:81028109-81028610	0.000904173	3.21216	0.0303032	CENPN-AS1	-3565	Exon (ENST00000439957.7/55839, exon 9 of 10)
802	chr16:81481268-81481769	0.00198839	1.31833	0.0431149	CMIP	-13580	Intron (ENST00000537098.8/80790, intron 1 of 20)
803	chr16:81501173-81501674	2.38565e-05	3.62767	0.00657489	CMIP	5824	Intron (ENST00000537098.8/80790, intron 1 of 20)
804	chr16:81808842-81809343	8.47086e-05	2.01106	0.0111012	PLCG2	-1674	Promoter (1-2kb)
805	chr16:81863918-81864419	0.000278484	4.11906	0.0183902	PLCG2	5973	Intron (ENST00000697580.1/5336, intron 5 of 32)
806	chr16:83843136-83843637	2.81806e-05	3.48193	0.00698016	HSBP1	34948	Intron (ENST00000689373.1/23417, intron 5 of 8)
807	chr16:84729659-84730160	0.00210899	1.72634	0.0443561	USP10	-2978	Promoter (2-3kb)
808	chr16:85945335-85945836	9.5554e-05	2.28395	0.0117746	LINC02132	-9112	Exon (ENST00000646214.1/105371388, exon 2 of 4)
809	chr16:85965017-85965518	0.000456696	2.58195	0.0226394	LINC02132	-28794	Intron (ENST00000645754.1/ENST00000645754.1, intron 2 of 2)
810	chr16:87062565-87063066	0.000454779	3.01052	0.0226053	LINC02181	3136	Exon (ENST00000430050.2/440390, exon 3 of 3)
811	chr16:87832812-87833313	0.00119825	4.49633	0.0341004	MIR6775	1347	Promoter (1-2kb)
812	chr16:89254765-89255266	0.00210447	3.35335	0.0443392	ANKRD11	19852	Distal Intergenic
813	chr16:89488042-89488543	0.000266979	1.57698	0.0181017	ANKRD11	650	Promoter (<=1kb)
814	chr17:1213575-1214076	0.00179141	2.3947	0.0408636	ABR	14928	Intron (ENST00000574139.7/29, intron 1 of 22)
815	chr17:2240021-2240522	0.00203839	2.02415	0.0436548	SMG6	0	Promoter (<=1kb)
816	chr17:2572029-2572530	0.00162512	2.26249	0.0392133	PAFAH1B1	-20680	Distal Intergenic
817	chr17:3645885-3646386	0.00114566	2.60634	0.0334845	CTNS	5738	Intron (ENST00000673965.1/1497, intron 3 of 11)
818	chr17:3911229-3911730	0.00151829	1.38844	0.0379393	P2RX1	4722	Intron (ENST00000572418.1/5023, intron 1 of 10)
819	chr17:4374939-4375440	0.000665736	1.31309	0.0267534	UBE2G1	-8264	Distal Intergenic
820	chr17:4556166-4556667	6.72428e-05	2.13613	0.010124	MYBBP1A	-780	Promoter (<=1kb)
821	chr17:5198462-5198963	0.000306473	2.96523	0.0191765	ZNF594-DT	6358	Intron (ENST00000573772.3/100130950, intron 1 of 4)
822	chr17:5210705-5211206	0.000213848	2.69584	0.0163192	ZNF594-DT	-3981	3' UTR
823	chr17:5254958-5255459	8.47559e-06	3.02712	0.00442204	SCIMP	-20098	Distal Intergenic
824	chr17:7205172-7205673	3.91571e-05	1.6076	0.00790256	DLG4	-4	Promoter (<=1kb)
825	chr17:7552679-7553180	7.00831e-05	1.52186	0.0103527	TNFSF12	-2856	Promoter (2-3kb)
826	chr17:7995458-7995959	0.000964565	2.52667	0.0312895	GUCY2D	-6656	Distal Intergenic
827	chr17:10059455-10059956	0.000289081	4.12882	0.0187848	GAS7	0	Promoter (<=1kb)
828	chr17:12431062-12431563	4.06337e-05	4.39812	0.00800669	LINC00670	-118201	Distal Intergenic
829	chr17:16956223-16956724	0.000428133	3.06986	0.0220095	TNFRSF13B	15354	Intron (ENST00000584950.5/23495, intron 1 of 9)
830	chr17:17738952-17739453	0.000555619	4.19499	0.0246675	RAI1-AS1	31368	Intron (ENST00000353383.6/10743, intron 2 of 5)
831	chr17:19569627-19570128	0.000973556	2.35674	0.0313297	SLC47A1	2488	Promoter (2-3kb)
832	chr17:20153214-20153715	2.44318e-07	3.70525	0.00093847	SPECC1	-1623	Promoter (1-2kb)
833	chr17:21062114-21062615	0.000208037	4.28944	0.0161267	LINC01563	-12747	Distal Intergenic
834	chr17:21090050-21090551	0.000326816	2.97576	0.0196867	LINC01563	5566	Exon (ENST00000664838.1/101060544, exon 2 of 2)
835	chr17:21099158-21099659	0.000251639	1.23444	0.0177147	LINC01563	14674	Distal Intergenic
836	chr17:27217496-27217997	0.00140584	1.56468	0.0366221	MIR4522	75999	Distal Intergenic
837	chr17:28781073-28781574	4.48553e-05	2.62543	0.00832977	FAM222B	-13969	Intron (ENST00000582059.6/55731, intron 1 of 2)
838	chr17:30157819-30158320	0.00155044	2.2954	0.0384037	NSRP1	39739	Intron (ENST00000540900.7/84081, intron 2 of 6)
839	chr17:30954390-30954891	0.000993159	2.48407	0.0315991	ADAP2	136	Promoter (<=1kb)
840	chr17:30961136-30961637	0.000160348	2.98466	0.0146085	ADAP2	6882	Distal Intergenic
841	chr17:31538031-31538532	0.000100187	2.29877	0.0121158	MIR4724	3148	3' UTR
842	chr17:31908464-31908965	0.00100552	2.30891	0.0317061	UTP6	-6756	Distal Intergenic
843	chr17:35367975-35368476	0.000155577	1.45124	0.0144326	SLFN11	-681	Promoter (<=1kb)
844	chr17:35448155-35448656	3.55372e-05	2.10411	0.00751234	SLFN13	0	Promoter (<=1kb)
845	chr17:35708833-35709334	0.00123105	3.03236	0.0344737	RASL10B	-22305	3' UTR
846	chr17:38877340-38877841	0.00108801	2.09079	0.0326692	LASP1	3450	Intron (ENST00000433206.6/3927, intron 1 of 5)
847	chr17:39793377-39793878	0.000648023	2.47814	0.0264549	IKZF3	-15152	Intron (ENST00000346872.8/22806, intron 3 of 7)
848	chr17:39939385-39939886	0.00159858	2.55224	0.0389385		11518	Exon (ENST00000582263.1/112268187, exon 5 of 5)
849	chr17:42618394-42618895	0.00268132	2.57542	0.049155	TUBG1	6519	Distal Intergenic
850	chr17:44494012-44494513	0.00108732	2.2289	0.0326646	GPATCH8	8876	Intron (ENST00000591680.6/23131, intron 1 of 7)
851	chr17:44860786-44861287	0.00118264	3.91888	0.0338818	EFTUD2	-1137	Promoter (1-2kb)
852	chr17:47293944-47294445	0.00104509	2.81502	0.0320477	ITGB3	2891	Promoter (2-3kb)
853	chr17:48322143-48322644	0.00176556	2.64876	0.0405506	SKAP1	23321	Intron (ENST00000336915.11/8631, intron 4 of 12)
854	chr17:49315923-49316424	0.000987708	2.90867	0.0315231	MIR6129	-27469	Intron (ENST00000655089.1/124871, intron 4 of 5)
855	chr17:49404206-49404707	0.000233647	3.43409	0.0170012	PHB1	2766	Promoter (2-3kb)
856	chr17:49949275-49949776	0.00210711	2.5169	0.0443392	DLX4	-19194	Distal Intergenic
857	chr17:50763086-50763587	0.000626253	1.91049	0.0260137	ANKRD40CL	3326	3' UTR
858	chr17:50841706-50842207	0.00190558	3.62614	0.042275	WFIKKN2	6120	3' UTR
859	chr17:55664214-55664715	0.00120072	3.3676	0.0341574	LOC101927389	51234	Distal Intergenic
860	chr17:56908284-56908785	0.000476444	2.37782	0.0231706	TRIM25	0	Promoter (<=1kb)
861	chr17:57005169-57005670	0.000787954	1.96314	0.028589	SCPEP1	6878	Intron (ENST00000575423.5/59342, intron 12 of 12)
862	chr17:57056481-57056982	0.000870284	3.48874	0.0299362	RNF126P1	10960	Distal Intergenic
863	chr17:57356718-57357219	0.00271937	2.29366	0.0495198	MSI2	-49593	Intron (ENST00000416426.6/124540, intron 5 of 13)
864	chr17:59674988-59675489	0.00257603	2.76153	0.048529	CLTC	-1553	Promoter (1-2kb)
865	chr17:60094711-60095212	1.59352e-05	3.76681	0.00566255	WFDC21P	-2826	Promoter (2-3kb)
866	chr17:61635947-61636448	0.00134213	3.03182	0.0358731	NACA2	-44728	Distal Intergenic
867	chr17:63922392-63922893	0.000177238	2.58694	0.0150213	GH1	-3553	Intron (ENST00000647774.1/2688, intron 4 of 7)
868	chr17:64216679-64217180	0.000184341	3.65187	0.0153928	TEX2	-3960	Intron (ENST00000258991.7/55852, intron 1 of 11)
869	chr17:64986296-64986797	0.00098258	1.46194	0.031458	AMZ2P1	-10666	Distal Intergenic
870	chr17:67307300-67307801	0.00224835	3.14817	0.0455396	PSMD12	34683	Distal Intergenic
871	chr17:67574740-67575241	0.00269759	1.45127	0.0492652	PITPNC1	21554	Intron (ENST00000581322.6/26207, intron 4 of 8)
872	chr17:67813151-67813652	0.000710283	1.28604	0.0275517	BPTF	-11851	Distal Intergenic
873	chr17:67818029-67818530	0.00102643	1.71766	0.0319142	BPTF	-6973	Distal Intergenic
874	chr17:67855822-67856323	0.00229875	2.31453	0.0460281	BPTF	-18597	Intron (ENST00000306378.11/2186, intron 2 of 27)
875	chr17:68224110-68224611	0.000771361	3.49825	0.0282767	AMZ2	18629	Intron (ENST00000674770.2/51321, intron 1 of 7)
876	chr17:69115859-69116360	0.000640039	1.36816	0.0263149	ABCA6	0	Promoter (<=1kb)
877	chr17:69516820-69517321	0.000691227	1.9424	0.0272131	MAP2K6	11372	5' UTR
878	chr17:72772147-72772648	0.000248417	2.94916	0.0176446	SLC39A11	-46533	Intron (ENST00000255559.8/201266, intron 6 of 9)
879	chr17:75345511-75346012	0.0016091	1.31414	0.0390415	GRB2	-19173	Intron (ENST00000585081.1/ENST00000585081.1, intron 1 of 1)
880	chr17:75664036-75664537	2.93651e-05	3.01608	0.00700028	RECQL5	-1076	Promoter (1-2kb)
881	chr17:75864348-75864849	0.000645361	1.90392	0.0264196	WBP2	-7841	Distal Intergenic
882	chr17:76271903-76272404	0.00159904	1.45049	0.0389385	UBALD2	6200	Distal Intergenic
883	chr17:76481095-76481596	0.00255573	2.12522	0.0482949	RHBDF2	0	Promoter (<=1kb)
884	chr17:76498669-76499170	0.00174883	1.32452	0.0404568	RHBDF2	2190	Promoter (2-3kb)
885	chr17:76528414-76528915	0.00132399	1.67622	0.0356253	CYGB	78	Promoter (<=1kb)
886	chr17:77147238-77147739	0.000866885	2.07582	0.029898	SEC14L1	2592	Promoter (2-3kb)
887	chr17:78132251-78132752	0.000551249	1.68031	0.0245774	TMC6	0	Promoter (<=1kb)
888	chr17:78624440-78624941	0.000940653	3.41214	0.0308649	SCAT1	5462	Intron (ENST00000648396.1/101928710, intron 3 of 4)
889	chr17:79340730-79341231	1.3565e-06	2.37798	0.00181438	RBFOX3	-32903	Intron (ENST00000583458.5/146713, intron 1 of 13)
890	chr17:80147026-80147527	0.000642382	1.11411	0.0263416	EIF4A3	0	Promoter (<=1kb)
891	chr17:80738010-80738511	0.000772611	1.93183	0.0282941	RPTOR	-4776	Intron (ENST00000574767.5/57521, intron 4 of 11)
892	chr17:80910491-80910992	0.00189925	3.85009	0.0422262	RPTOR	-11732	Intron (ENST00000306801.8/57521, intron 21 of 33)
893	chr17:80955757-80956258	0.00097103	3.06322	0.0312895	RPTOR	7207	Intron (ENST00000306801.8/57521, intron 28 of 33)
894	chr17:82871143-82871644	0.000596746	2.13906	0.0255754	TBCD	3325	Intron (ENST00000682479.1/6904, intron 15 of 39)
895	chr18:3401618-3402119	2.72488e-07	3.09964	0.00093847	TGIF1	-9489	Distal Intergenic
896	chr18:8601899-8602400	0.0019015	2.05735	0.0422281	RAB12	-7037	Distal Intergenic
897	chr18:8930958-8931459	0.00115935	4.0819	0.0336439	MTCL1	118113	Distal Intergenic
898	chr18:10285170-10285671	0.000226555	4.04142	0.0167503	LOC105371986	86690	Distal Intergenic
899	chr18:10298867-10299368	0.00186856	3.36788	0.0418763	LOC105371986	72993	Intron (ENST00000669383.1/ENST00000669383.1, intron 1 of 2)
900	chr18:10482786-10483287	0.00248157	2.02409	0.04764	APCDD1	10779	Intron (ENST00000355285.10/147495, intron 3 of 4)
901	chr18:10490582-10491083	0.000591707	2.12792	0.025506	APCDD1	18575	Distal Intergenic
902	chr18:12050245-12050746	8.37559e-05	1.74468	0.0110882	IMPA2	21637	Exon (ENST00000593141.1/ENST00000593141.1, exon 1 of 1)
903	chr18:13613677-13614178	9.55001e-05	3.04749	0.0117746	LDLRAD4	1048	Promoter (1-2kb)
904	chr18:13614753-13615254	0.000547357	1.83375	0.024452	LDLRAD4	2124	Promoter (2-3kb)
905	chr18:22978069-22978570	0.0008781	3.0386	0.0300313	RBBP8	2888	Promoter (2-3kb)
906	chr18:23134537-23135038	0.000694986	2.64791	0.027269	CABLES1	0	Promoter (<=1kb)
907	chr18:23487930-23488431	0.000164334	1.69516	0.0146482	RIOK3	8923	Distal Intergenic
908	chr18:24491832-24492333	0.00128758	2.92569	0.035171	LOC105372026	-7797	Distal Intergenic
909	chr18:25515283-25515784	0.000361478	2.92751	0.0203846	ZNF521	-163093	Distal Intergenic
910	chr18:26199885-26200386	0.0023998	3.30775	0.0469151	TAF4B	-26059	Distal Intergenic
911	chr18:32804036-32804537	0.000500007	3.81314	0.023594	LOC105372058	-28917	Distal Intergenic
912	chr18:32867242-32867743	0.000557978	2.9807	0.02471	LOC105372058	32077	Intron (ENST00000580366.1/105372058, intron 1 of 2)
913	chr18:32868358-32868859	1.68794e-07	5.09651	0.000863304	LOC105372058	33193	Intron (ENST00000580366.1/105372058, intron 1 of 2)
914	chr18:35039028-35039529	0.000504542	1.52886	0.0236713	MAPRE2	-1875	Promoter (1-2kb)
915	chr18:44526672-44527173	0.000634279	1.62945	0.0261882	LINC01478	4289	Intron (ENST00000664723.1/101927921, intron 1 of 4)
916	chr18:44759277-44759778	9.3719e-08	2.21712	0.000626767	SETBP1	57939	Intron (ENST00000426838.8/26040, intron 2 of 3)
917	chr18:45102734-45103235	0.000728943	3.42152	0.0276511	LOC101927961	67232	Distal Intergenic
918	chr18:45106464-45106965	0.000465986	1.39134	0.0229299	LOC101927961	63502	Intron (ENST00000660208.1/101927961, intron 4 of 4)
919	chr18:45369986-45370487	0.000789293	3.08321	0.028589	SLC14A2-AS1	64810	Intron (ENST00000586448.5/8170, intron 1 of 20)
920	chr18:47679618-47680119	0.00127341	4.57985	0.0350411	SMAD2	206804	Distal Intergenic
921	chr18:48820974-48821475	2.07453e-05	3.27637	0.00617982	CTIF	60792	Intron (ENST00000256413.8/9811, intron 10 of 11)
922	chr18:50816761-50817262	0.00217639	1.56607	0.0448979	MRO	2364	Promoter (2-3kb)
923	chr18:54119688-54120189	0.00225029	4.55209	0.0455441	MBD2	39924	Distal Intergenic
924	chr18:54284466-54284967	0.00177026	3.37339	0.04058	POLI	0	Promoter (<=1kb)
925	chr18:55085561-55086062	0.00017529	3.33488	0.0149423	LINC01929	33522	Distal Intergenic
926	chr18:56235416-56235917	0.000698906	1.55969	0.0274067	LOC642484	-44154	Distal Intergenic
927	chr18:58551999-58552500	0.000936797	1.53355	0.0307989	LOC105372145	-4570	Intron (ENST00000361673.4/115701, intron 4 of 12)
928	chr18:58761084-58761585	0.00111658	2.6345	0.0330151	LOC105372146	-8354	Distal Intergenic
929	chr18:59094413-59094914	0.000200312	3.4366	0.0158993	OACYLP	27204	Distal Intergenic
930	chr18:59907156-59907657	0.000807925	1.67534	0.0289081	PMAIP1	7120	Distal Intergenic
931	chr18:59961135-59961636	0.00189961	2.38206	0.0422262	PMAIP1	61099	Distal Intergenic
932	chr18:63138617-63139118	9.62637e-07	2.37883	0.00138856	BCL2	-206	Promoter (<=1kb)
933	chr18:72181078-72181579	0.000917534	1.59783	0.0304776	CBLN2	358719	Distal Intergenic
934	chr18:72895532-72896033	0.000662375	2.83262	0.0266562	NETO1-DT	18088	Distal Intergenic
935	chr18:74807065-74807566	0.000866442	2.03907	0.029898	ZNF407	-69632	Intron (ENST00000299687.10/55628, intron 4 of 8)
936	chr18:76499843-76500344	0.000228679	1.65189	0.0168396	ZNF516-DT	4322	Distal Intergenic
937	chr18:77118466-77118967	0.00149708	1.51408	0.0376522	MBP	8745	Intron (ENST00000355994.7/4155, intron 1 of 8)
938	chr18:79379100-79379601	0.000611686	2.93864	0.0257724	ATP9B	6710	Distal Intergenic
939	chr19:1648542-1649043	0.000997874	2.18803	0.0316135	TCF3	1702	Promoter (1-2kb)
940	chr19:1933184-1933685	0.000672919	2.14237	0.0268827	CSNK1G2	-7487	Distal Intergenic
941	chr19:2074052-2074553	0.00262144	1.83556	0.0487797	MOB3A	4166	Intron (ENST00000357066.8/126308, intron 4 of 4)
942	chr19:2332281-2332782	2.07492e-05	1.92994	0.00617982	SPPL2B	-1847	Promoter (1-2kb)
943	chr19:2678082-2678583	9.50479e-06	4.60049	0.00452634	GNG7	5108	Intron (ENST00000382159.8/2788, intron 1 of 4)
944	chr19:2680759-2681260	1.09997e-05	4.35325	0.00473077	GNG7	2431	Promoter (2-3kb)
945	chr19:2681500-2682001	6.12626e-08	2.63461	0.000500754	GNG7	1690	Promoter (1-2kb)
946	chr19:3857582-3858083	0.000159426	2.82444	0.0146085	ZFR2	-1992	Promoter (1-2kb)
947	chr19:4379655-4380156	0.000188258	1.75781	0.01557	SH3GL1	136	Promoter (<=1kb)
948	chr19:5130902-5131403	0.000728026	1.77759	0.0276511	KDM4B	-4133	Exon (ENST00000611640.4/23030, exon 13 of 24)
949	chr19:6039069-6039570	0.000657138	2.09826	0.0266431	RFX2	9662	Intron (ENST00000303657.10/5990, intron 5 of 17)
950	chr19:6521783-6522284	0.000349709	1.96597	0.020217	TNFSF9	-8742	Distal Intergenic
951	chr19:6772423-6772924	0.00121103	1.05959	0.0342782	VAV1	0	Promoter (<=1kb)
952	chr19:7228667-7229168	2.00341e-05	2.71879	0.00606507	INSR	-60689	Intron (ENST00000341500.9/3643, intron 2 of 20)
953	chr19:7242762-7243263	0.00263947	2.70778	0.0489429	INSR	50603	Intron (ENST00000341500.9/3643, intron 2 of 20)
954	chr19:7345773-7346274	0.000203329	1.49968	0.0159657	ARHGEF18	-2663	Promoter (2-3kb)
955	chr19:7718517-7719018	0.000542972	3.68115	0.0244155	CLEC4G	13092	Distal Intergenic
956	chr19:7815320-7815821	0.00190232	3.58025	0.0422281	EVI5L	-14397	Intron (ENST00000702925.1/ENST00000702925.1, intron 1 of 1)
957	chr19:10095382-10095883	0.000231794	2.79729	0.0169166	ANGPTL6	248	Promoter (<=1kb)
958	chr19:10150075-10150576	0.000735687	2.76298	0.0278157	DNMT1	1121	Promoter (1-2kb)
959	chr19:11422057-11422558	0.00224143	1.64909	0.0454745	RGL3	-2729	Promoter (2-3kb)
960	chr19:12574053-12574554	7.56064e-05	3.3478	0.0106048	ZNF564	6421	Intron (ENST00000593682.1/163050, intron 1 of 3)
961	chr19:12924474-12924975	0.00146037	3.53052	0.0373029	FARSA	3464	3' UTR
962	chr19:13818096-13818597	0.00175723	2.22332	0.0404981	ZSWIM4	397	Promoter (<=1kb)
963	chr19:14604032-14604533	5.52694e-05	2.24032	0.00924067	CLEC17A	20909	Intron (ENST00000547437.5/388512, intron 12 of 12)
964	chr19:16238403-16238904	0.00102987	2.46282	0.0319268	AP1M1	4359	3' UTR
965	chr19:16324764-16325265	0.000363044	2.32831	0.0204029	KLF2	0	Promoter (<=1kb)
966	chr19:16587555-16588056	0.000360156	1.61309	0.0203775	MED26	0	Promoter (<=1kb)
967	chr19:16605306-16605807	0.000887598	2.41097	0.0301999	MED26	-17705	Intron (ENST00000409035.1/9441, intron 1 of 11)
968	chr19:17526888-17527389	0.000572803	2.0423	0.0250654	NIBAN3	0	Promoter (<=1kb)
969	chr19:17539628-17540129	0.000644541	1.16501	0.0264007	NIBAN3	-24	Promoter (<=1kb)
970	chr19:19155328-19155829	0.00204801	1.30994	0.0437844	MEF2B	14419	Intron (ENST00000424583.7/100271849, intron 1 of 8)
971	chr19:19471451-19471952	0.00218258	3.57288	0.0449626	GATAD2A	-458	Promoter (<=1kb)
972	chr19:20564990-20565491	0.000981161	1.18807	0.0314517	ZNF737	255	Promoter (<=1kb)
973	chr19:23116703-23117204	0.000189004	4.12165	0.01557	ZNF730	0	Promoter (<=1kb)
974	chr19:29872681-29873182	0.00137517	2.21979	0.0362799	URI1	-50462	Distal Intergenic
975	chr19:35085862-35086363	5.80732e-06	2.28262	0.00375614	HPN-AS1	19912	Intron (ENST00000666194.1/100128675, intron 2 of 4)
976	chr19:35323350-35323851	0.000987494	1.70925	0.0315231	CD22	3979	Intron (ENST00000598537.5/933, intron 1 of 3)
977	chr19:35324033-35324534	0.0013638	1.49565	0.0360892	CD22	-4130	Intron (ENST00000598537.5/933, intron 1 of 3)
978	chr19:35347478-35347979	0.00131996	2.69058	0.035608	FFAR1	0	Promoter (<=1kb)
979	chr19:35457100-35457601	0.00228808	2.29384	0.0459497	FFAR2	8843	Distal Intergenic
980	chr19:35902290-35902791	0.00025967	1.69503	0.0178506	HCST	0	Promoter (<=1kb)
981	chr19:36207712-36208213	7.89193e-06	3.5542	0.00430052	ZNF565	5179	Intron (ENST00000304116.10/147929, intron 1 of 4)
982	chr19:36401329-36401830	0.000856155	1.38598	0.0297417	ZFP82	3793	Intron (ENST00000445543.2/284406, intron 1 of 1)
983	chr19:36849634-36850135	0.00175226	1.52224	0.0404644	ZNF790	132	Promoter (<=1kb)
984	chr19:37928450-37928951	9.14334e-05	2.79947	0.0115121	SIPA1L3	-3395	Intron (ENST00000222345.11/23094, intron 1 of 21)
985	chr19:37959703-37960204	0.000249925	1.88363	0.0176446	SIPA1L3	27357	Intron (ENST00000222345.11/23094, intron 1 of 21)
986	chr19:37978822-37979323	5.85987e-06	3.70648	0.00375614	SIPA1L3	46476	Intron (ENST00000222345.11/23094, intron 1 of 21)
987	chr19:38033488-38033989	0.00238242	1.32611	0.0467865	SIPA1L3	-53767	Intron (ENST00000222345.11/23094, intron 2 of 21)
988	chr19:38059796-38060297	0.000650346	3.46543	0.0265204	SIPA1L3	-27459	Intron (ENST00000222345.11/23094, intron 2 of 21)
989	chr19:38095304-38095805	0.00087296	2.84189	0.0299362	SIPA1L3	-4177	Intron (ENST00000222345.11/23094, intron 4 of 21)
990	chr19:38667771-38668272	3.00861e-05	2.27065	0.00700028	ACTN4	4229	Intron (ENST00000588618.5/81, intron 1 of 11)
991	chr19:38920353-38920854	0.000809039	1.90348	0.0289198	SARS2	-354	Promoter (<=1kb)
992	chr19:39363780-39364281	0.000253344	3.81443	0.0177576	SAMD4B	-5272	Intron (ENST00000610417.5/55095, intron 3 of 13)
993	chr19:41297541-41298042	0.000332668	2.33722	0.019832	HNRNPUL1	-448	Promoter (<=1kb)
994	chr19:42129311-42129812	0.000101641	1.71352	0.0121158	POU2F2	2579	Promoter (2-3kb)
995	chr19:42363529-42364030	0.000486689	3.18165	0.0233905	MEGF8	2559	Promoter (2-3kb)
996	chr19:42423422-42423923	0.00164412	1.06129	0.0393525	LIPE-AS1	0	Promoter (<=1kb)
997	chr19:43765402-43765903	9.3747e-05	1.15063	0.0116692	KCNN4	3074	Distal Intergenic
998	chr19:45047379-45047880	0.000810347	2.22407	0.0289384	CLASRP	-4920	Exon (ENST00000384276.1/ENST00000384276.1, exon 1 of 1)
999	chr19:45076241-45076742	0.00224556	1.29977	0.0455206	ZNF296	0	Promoter (<=1kb)
1000	chr19:46710619-46711120	0.00106631	1.89257	0.032302	MIR320E	-1274	Promoter (1-2kb)
1001	chr19:49355239-49355740	0.000716195	2.69846	0.0275999	TEAD2	1515	Promoter (1-2kb)
1002	chr19:49390957-49391458	0.000902432	1.59396	0.0302991	KASH5	2577	Promoter (2-3kb)
1003	chr19:49896901-49897402	0.00249608	1.23558	0.047794	IL4I1	-14	Promoter (<=1kb)
1004	chr19:50419279-50419780	0.000295535	2.5591	0.0189712	SPIB	321	Promoter (<=1kb)
1005	chr19:50896748-50897249	0.00242489	2.26225	0.0471924	KLKP1	-350	Promoter (<=1kb)
1006	chr19:51546886-51547387	0.000864195	3.41522	0.0298964	SIGLEC6	-15030	Distal Intergenic
1007	chr19:55820066-55820567	0.000531682	3.0695	0.0242037	NLRP11	-1829	Promoter (1-2kb)
1008	chr19:58183251-58183752	0.000693308	1.15423	0.0272599	ZNF274	0	Promoter (<=1kb)
1009	chr2:1611905-1612406	0.000949284	2.79668	0.0309985	PXDN	24658	Intron (ENST00000438247.1/ENST00000438247.1, intron 2 of 2)
1010	chr2:2879737-2880238	0.00142809	3.37508	0.0368417	LOC105373390	-39225	Distal Intergenic
1011	chr2:6773200-6773701	0.00164162	2.78519	0.0393501	LINC00487	-2889	Promoter (2-3kb)
1012	chr2:9641739-9642240	0.0011339	2.59964	0.0333262	LOC105373418	2946	Promoter (2-3kb)
1013	chr2:10029012-10029513	0.000286654	2.17012	0.018728	KLF11	-13336	Distal Intergenic
1014	chr2:10082689-10083190	0.0001875	3.46853	0.0155682	CYS1	-1745	Promoter (1-2kb)
1015	chr2:11672345-11672846	3.06526e-05	4.07292	0.00703923	NTSR2	-2150	Promoter (2-3kb)
1016	chr2:11768158-11768659	0.00156059	4.50137	0.038441	MIR548S	714	Promoter (<=1kb)
1017	chr2:11863083-11863584	0.000214951	3.12855	0.0163356	MIR3681HG	-2301	Promoter (2-3kb)
1018	chr2:12070767-12071268	2.17558e-06	4.05049	0.00228319	MIR3681HG	-35196	Intron (ENST00000438292.5/100506457, intron 2 of 4)
1019	chr2:12116125-12116626	0.00187933	2.1717	0.0419967	MIR3681HG	9661	Intron (ENST00000438292.5/100506457, intron 2 of 4)
1020	chr2:12321063-12321564	0.000835882	5.03856	0.0294225	MIR3681HG	6742	Intron (ENST00000412294.5/100506457, intron 4 of 5)
1021	chr2:20595855-20596356	0.00229473	3.36878	0.0459936	HS1BP3-IT1	-3307	Intron (ENST00000446825.1/64342, intron 5 of 5)
1022	chr2:24652590-24653091	0.000546185	1.96748	0.024448	NCOA1	-54636	Intron (ENST00000348332.8/8648, intron 4 of 22)
1023	chr2:24785640-24786141	0.00123015	1.87279	0.0344737	PTRHD1	5465	Distal Intergenic
1024	chr2:25301338-25301839	0.000475148	1.91084	0.0231554	DNMT3A	-25818	Intron (ENST00000264709.7/1788, intron 2 of 22)
1025	chr2:25388482-25388983	0.000163325	2.47529	0.014636	DTNB	0	Promoter (<=1kb)
1026	chr2:25402491-25402992	0.00199848	4.06729	0.0431645	DTNB	-13851	Intron (ENST00000495466.6/1838, intron 15 of 18)
1027	chr2:25419550-25420051	0.000700636	1.64064	0.0274335	DTNB-AS1	-1066	Promoter (1-2kb)
1028	chr2:25420708-25421209	8.15353e-05	1.74609	0.011026	DTNB-AS1	0	Promoter (<=1kb)
1029	chr2:25483527-25484028	0.000802792	2.50445	0.0287772	DTNB	-1682	Promoter (1-2kb)
1030	chr2:25513938-25514439	0.000502452	3.02929	0.0236171	DTNB	-16287	Intron (ENST00000495466.6/1838, intron 8 of 18)
1031	chr2:25708808-25709309	0.000327019	2.97459	0.0196867	DTNB	-35161	Distal Intergenic
1032	chr2:28373153-28373654	0.0023349	3.74793	0.0463233	FOSL2	-18794	Distal Intergenic
1033	chr2:30287681-30288182	0.00138896	2.15781	0.0363756	LBH	53415	Intron (ENST00000404397.5/81606, intron 2 of 2)
1034	chr2:30625081-30625582	9.3741e-07	3.12576	0.00138856	CAPN13	106902	Intron (ENST00000491680.6/253558, intron 5 of 5)
1035	chr2:31214024-31214525	0.000440862	3.28673	0.0222594	CAPN14	2990	Promoter (2-3kb)
1036	chr2:31219502-31220003	0.00104505	1.85759	0.0320477	CAPN14	-1987	Promoter (1-2kb)
1037	chr2:31222020-31222521	0.000884218	2.02394	0.030163	CAPN14	-4505	Intron (ENST00000398824.6/440854, intron 2 of 21)
1038	chr2:31256060-31256561	1.06177e-12	3.87167	7.81094e-08	EHD3	21908	Intron (ENST00000322054.10/30845, intron 3 of 5)
1039	chr2:31326530-31327031	0.00216388	3.28762	0.0448434	XDH	57364	Distal Intergenic
1040	chr2:32264666-32265167	0.000127717	2.35199	0.0132893	NLRC4	0	Promoter (<=1kb)
1041	chr2:32910901-32911402	5.69785e-05	3.19592	0.0094406	LINC00486	-15683	Intron (ENST00000414054.5/285045, intron 4 of 4)
1042	chr2:33530775-33531276	0.000285999	2.11435	0.0187018	RASGRP3	-449	Promoter (<=1kb)
1043	chr2:37313361-37313862	0.00131015	1.7715	0.0354474	PRKD3	2526	Promoter (2-3kb)
1044	chr2:37390340-37390841	0.00144696	1.29451	0.0370762	QPCT	22059	Distal Intergenic
1045	chr2:37653042-37653543	0.000374445	5.44471	0.0206338	CDC42EP3	-5384	Intron (ENST00000702971.1/ENST00000702971.1, intron 1 of 1)
1046	chr2:37892625-37893126	0.00268964	3.51373	0.0492075	LINC00211	-16351	Distal Intergenic
1047	chr2:37934480-37934981	0.000839645	1.68675	0.0294556	RMDN2	5721	Intron (ENST00000414644.5/151393, intron 2 of 2)
1048	chr2:38415607-38416108	0.000568667	2.61832	0.0249457	LOC105374468	6888	Intron (ENST00000671178.1/101929596, intron 5 of 5)
1049	chr2:39127963-39128464	0.00214668	1.56622	0.044724	SOS1	-3618	Distal Intergenic
1050	chr2:39151728-39152229	0.000759845	2.10925	0.028145	SOS1	-27383	Distal Intergenic
1051	chr2:39476515-39477016	6.8928e-05	2.21375	0.0102438	MAP4K3-DT	22676	Intron (ENST00000659562.1/728730, intron 3 of 5)
1052	chr2:39483389-39483890	0.00239604	3.18377	0.0468874	MAP4K3-DT	29550	Intron (ENST00000659562.1/728730, intron 3 of 5)
1053	chr2:39491991-39492492	0.000101419	1.65952	0.0121158	MAP4K3-DT	-21654	Intron (ENST00000659562.1/728730, intron 3 of 5)
1054	chr2:40363381-40363882	0.00100935	4.59583	0.0317061	SLC8A1	66389	Intron (ENST00000406785.6/6546, intron 2 of 7)
1055	chr2:42197734-42198235	0.000528963	3.40379	0.0241296	EML4-AS1	-27433	Intron (ENST00000402711.6/27436, intron 1 of 21)
1056	chr2:43408436-43408937	0.000865663	3.54744	0.029898	THADA	-10378	Intron (ENST00000407351.5/63892, intron 13 of 22)
1057	chr2:44368372-44368873	0.0014749	2.14067	0.0373575	CAMKMT	-838	Promoter (<=1kb)
1058	chr2:44708203-44708704	0.000520272	2.38378	0.0240053	CAMKMT	3918	Intron (ENST00000378494.8/79823, intron 6 of 10)
1059	chr2:44713092-44713593	0.00117153	1.76765	0.033808	CAMKMT	8807	Intron (ENST00000378494.8/79823, intron 6 of 10)
1060	chr2:44777456-44777957	0.0025147	2.77008	0.0479696	CAMKMT	73171	Distal Intergenic
1061	chr2:45695554-45696055	0.000135333	4.46767	0.0136386	PRKCE	-1917	Promoter (1-2kb)
1062	chr2:45728395-45728896	0.00257904	1.34737	0.0485484	PRKCE	30413	Intron (ENST00000421201.1/5581, intron 2 of 2)
1063	chr2:45729787-45730288	0.000296415	1.49626	0.0189946	PRKCE	31805	Intron (ENST00000421201.1/5581, intron 2 of 2)
1064	chr2:46569213-46569714	0.00124629	1.21401	0.0347548	RHOQ	-6414	Exon (ENST00000506009.2/100506142, exon 2 of 2)
1065	chr2:46574690-46575191	0.000145398	2.73513	0.0142085	RHOQ	-937	Promoter (<=1kb)
1066	chr2:46725323-46725824	0.00137897	2.78186	0.0363043	SOCS5	26028	Intron (ENST00000650611.1/388948, intron 1 of 7)
1067	chr2:47487043-47487544	1.67286e-05	3.22445	0.00567412	MSH2	10534	Intron (ENST00000645506.1/4436, intron 15 of 16)
1068	chr2:47503323-47503824	9.30881e-05	3.60323	0.0116072	MSH2-OT1	-23184	Intron (ENST00000645506.1/4436, intron 15 of 16)
1069	chr2:47662469-47662970	0.000373988	2.9446	0.0206338	LOC440864	-32560	3' UTR
1070	chr2:47695153-47695654	5.62845e-06	3.97531	0.00369694	LOC440864	0	Promoter (<=1kb)
1071	chr2:47719106-47719607	8.38562e-05	2.30651	0.0110882	MSH6	23287	Intron (ENST00000454137.5/440864, intron 2 of 3)
1072	chr2:47724196-47724697	0.000307049	1.52245	0.0191785	MSH6	28377	Intron (ENST00000454137.5/440864, intron 2 of 3)
1073	chr2:47738237-47738738	8.14094e-07	3.56485	0.00138856	MSH6	42418	Intron (ENST00000454137.5/440864, intron 3 of 3)
1074	chr2:47754786-47755287	0.000478618	3.93004	0.0232253	MSH6	-27795	Intron (ENST00000454137.5/440864, intron 3 of 3)
1075	chr2:47767757-47768258	0.000169065	3.40001	0.01476	MSH6	-14824	Intron (ENST00000652107.1/2956, intron 3 of 11)
1076	chr2:49229523-49230024	0.000893124	2.43017	0.0302211	FSHR	-74996	Intron (ENST00000634588.1/ENST00000634588.1, intron 2 of 4)
1077	chr2:53942855-53943356	0.00103459	2.35	0.0319426	PSME4	-9686	Intron (ENST00000404125.6/23198, intron 3 of 46)
1078	chr2:53987674-53988175	3.10095e-05	3.02959	0.0070438	ACYP2	16561	Intron (ENST00000458030.3/98, intron 2 of 4)
1079	chr2:54100170-54100671	0.000321759	2.6826	0.0195783	ACYP2	-14732	Intron (ENST00000607452.6/98, intron 4 of 6)
1080	chr2:55361746-55362247	0.00220023	3.96762	0.0451071	CCDC88A	107	Promoter (<=1kb)
1081	chr2:58032268-58032769	0.000658791	2.15035	0.0266431	VRK2	-13873	Intron (ENST00000648897.1/7444, intron 5 of 18)
1082	chr2:58241091-58241592	0.00135693	1.04845	0.0360102	FANCL	0	Promoter (<=1kb)
1083	chr2:59725824-59726325	0.00121953	2.50297	0.0343471	LOC105374754	7071	Intron (ENST00000606382.1/ENST00000606382.1, intron 2 of 3)
1084	chr2:60317739-60318240	2.13707e-06	2.45894	0.00228319	MIR4432HG	64796	Distal Intergenic
1085	chr2:60353645-60354146	0.00224298	1.82408	0.0454935	MIR4432HG	28890	Intron (ENST00000441598.2/106660609, intron 4 of 7)
1086	chr2:60355925-60356426	0.000135386	1.77591	0.0136386	MIR4432HG	26610	Intron (ENST00000441598.2/106660609, intron 4 of 7)
1087	chr2:60840757-60841258	0.000172672	2.56014	0.0148444	REL-DT	40056	Intron (ENST00000439412.6/400957, intron 3 of 3)
1088	chr2:60862631-60863132	0.00259536	1.38246	0.0486566	REL-DT	18182	Intron (ENST00000439412.6/400957, intron 1 of 3)
1089	chr2:61449980-61450481	0.000711452	3.17048	0.0275605	USP34	20209	Intron (ENST00000398571.7/9736, intron 1 of 79)
1090	chr2:64090283-64090784	0.000542331	2.59343	0.0244155	LOC100507006	-52455	Distal Intergenic
1091	chr2:64699644-64700145	0.00088441	1.83072	0.030163	SERTAD2	-45731	Intron (ENST00000476805.2/9792, intron 1 of 1)
1092	chr2:64864409-64864910	0.000529069	2.63787	0.0241296	LINC01800	-783	Promoter (<=1kb)
1093	chr2:64915141-64915642	0.00181762	1.82514	0.0412333	LINC02245	-10004	Intron (ENST00000653778.1/400958, intron 2 of 3)
1094	chr2:64938576-64939077	0.000288631	1.83435	0.0187848	LINC02245	-6127	Intron (ENST00000653778.1/400958, intron 2 of 3)
1095	chr2:65031176-65031677	0.000219131	3.12906	0.016483	LINC02576	429	Promoter (<=1kb)
1096	chr2:65555190-65555691	0.00166672	1.69872	0.0396898	LOC105374780	-98619	Exon (ENST00000516091.1/ENST00000516091.1, exon 1 of 1)
1097	chr2:74538920-74539421	0.000110347	1.9143	0.0125466	HTRA2	8270	Intron (ENST00000264094.8/84695, intron 4 of 13)
1098	chr2:74653903-74654404	0.000684108	1.07768	0.0271009	SEMA4F	0	Promoter (<=1kb)
1099	chr2:75416459-75416960	0.00267232	2.72883	0.0491185	EVA1A	101012	Distal Intergenic
1100	chr2:85392477-85392978	0.000764274	1.80656	0.0282106	ELMOD3	2929	Promoter (2-3kb)
1101	chr2:86017131-86017632	1.57294e-09	4.91008	2.89284e-05	POLR1A	11167	Distal Intergenic
1102	chr2:86238243-86238744	0.000130484	1.7775	0.0134065	REEP1	-12654	Intron (ENST00000538924.7/65055, intron 5 of 8)
1103	chr2:97046686-97047187	0.00130506	3.06505	0.0354047	FAHD2B	47633	Exon (ENST00000605129.1/ENST00000605129.1, exon 1 of 1)
1104	chr2:97112308-97112809	0.0015576	1.80843	0.038441	ANKRD36	-344	Promoter (<=1kb)
1105	chr2:98026977-98027478	1.7805e-07	2.73668	0.000863304	TMEM131	-31029	Distal Intergenic
1106	chr2:99928439-99928940	0.00105776	2.45781	0.0322346	AFF3	77835	Intron (ENST00000409236.6/3899, intron 5 of 22)
1107	chr2:105731441-105731942	0.00169496	2.21794	0.0400007	NCK2	-12970	Distal Intergenic
1108	chr2:105834841-105835342	0.000125343	1.68166	0.0131352	NCK2	-16406	Intron (ENST00000233154.9/8440, intron 2 of 4)
1109	chr2:106137940-106138441	0.00251656	2.77429	0.0479696	UXS1	345	Promoter (<=1kb)
1110	chr2:108575021-108575522	0.000322876	3.31512	0.0196139	LIMS1	4317	Intron (ENST00000695516.1/3987, intron 1 of 9)
1111	chr2:108796502-108797003	0.000381252	3.03236	0.0208371	CCDC138	4786	Intron (ENST00000412964.6/165055, intron 5 of 13)
1112	chr2:109255529-109256030	6.0056e-05	4.06511	0.00953635	MIR4266	57595	Intron (ENST00000309415.8/344558, intron 1 of 9)
1113	chr2:111219394-111219895	0.00109757	1.51482	0.032801	MIR4435-2HG	-39	Promoter (<=1kb)
1114	chr2:112138517-112139018	0.000130474	2.68157	0.0134065	FBLN7	0	Promoter (<=1kb)
1115	chr2:112706008-112706509	0.00173728	2.89541	0.0403891	NT5DC4	-14511	Distal Intergenic
1116	chr2:112782364-112782865	0.00146877	4.79374	0.0373569	IL1A	1628	Promoter (1-2kb)
1117	chr2:113847218-113847719	0.000608903	3.29782	0.0256994	ACTR3-AS1	-3862	Intron (ENST00000689404.1/101060091, intron 1 of 3)
1118	chr2:128317352-128317853	0.00237533	2.92361	0.0467347	HS6ST1	543	Promoter (<=1kb)
1119	chr2:128654289-128654790	0.00143985	2.71571	0.0369842	HS6ST1	-335421	Distal Intergenic
1120	chr2:130158023-130158524	0.000722191	3.7706	0.0276133	SMPD4	-70	Promoter (<=1kb)
1121	chr2:134252024-134252525	0.00191869	1.54395	0.0424302	MGAT5	-579	Promoter (<=1kb)
1122	chr2:134275198-134275699	0.00104651	1.61688	0.0320512	MGAT5	21126	Intron (ENST00000409645.5/4249, intron 3 of 16)
1123	chr2:134336397-134336898	0.000614818	3.51349	0.0258483	MGAT5	82325	Intron (ENST00000409645.5/4249, intron 6 of 16)
1124	chr2:134411522-134412023	0.00034231	2.30013	0.0201233	TMEM163	47251	Intron (ENST00000409645.5/4249, intron 12 of 16)
1125	chr2:134739163-134739664	0.000329761	2.42848	0.0197709	TMEM163	-20163	Intron (ENST00000392929.6/100129961, intron 3 of 3)
1126	chr2:136000548-136001049	0.00273486	1.78021	0.0496545	DARS1-AS1	119	Promoter (<=1kb)
1127	chr2:136212725-136213226	0.00151203	1.10969	0.0378601	CXCR4	-93548	Distal Intergenic
1128	chr2:136389819-136390320	0.000130349	2.08672	0.0134065	CXCR4	-270642	Distal Intergenic
1129	chr2:142865860-142866361	5.02408e-06	3.10696	0.00362638	KYNU	-11296	Distal Intergenic
1130	chr2:144331605-144332106	0.00196794	1.36822	0.0429334	GTDC1	406	Promoter (<=1kb)
1131	chr2:144503966-144504467	0.0010703	2.48945	0.0323618	ZEB2	2953	Promoter (2-3kb)
1132	chr2:144678429-144678930	0.00114152	3.26535	0.0334298	TEX41	10342	Intron (ENST00000654442.1/401014, intron 2 of 8)
1133	chr2:145412122-145412623	0.000969496	3.22601	0.0312895	LOC105373664	190800	Distal Intergenic
1134	chr2:148887104-148887605	0.000358201	3.99684	0.0203577	KIF5C-AS1	838	Promoter (<=1kb)
1135	chr2:151729766-151730267	0.000661639	3.73242	0.0266431	NEB	4209	Intron (ENST00000409198.5/4703, intron 3 of 149)
1136	chr2:151765776-151766277	0.00203827	1.42573	0.0436548		25513	Distal Intergenic
1137	chr2:159934321-159934822	0.00160397	3.37393	0.0389683	PLA2R1	10178	3' UTR
1138	chr2:161096349-161096850	0.000710139	2.73973	0.0275517	TANK	-40058	Exon (ENST00000425470.1/105373719, exon 3 of 3)
1139	chr2:164754334-164754835	0.000255439	3.63472	0.0177798	COBLL1	17211	Intron (ENST00000375458.6/22837, intron 1 of 12)
1140	chr2:164761287-164761788	0.00193188	2.22869	0.0426016	COBLL1	10258	Exon (ENST00000493921.1/22837, exon 2 of 4)
1141	chr2:164910159-164910660	0.00197899	1.70544	0.0430424	SLC38A11	1280	Promoter (1-2kb)
1142	chr2:165013838-165014339	0.000963547	2.9282	0.0312895	SLC38A11	-58313	Intron (ENST00000670672.1/101929633, intron 7 of 7)
1143	chr2:165672752-165673253	0.0015617	2.95559	0.038441	GALNT3	88654	Intron (ENST00000421875.5/80034, intron 5 of 6)
1144	chr2:165874395-165874896	0.000452203	1.51654	0.0225229	LOC100506124	313	Promoter (<=1kb)
1145	chr2:165891213-165891714	0.00125142	2.99672	0.0347746	TTC21B	-572	Promoter (<=1kb)
1146	chr2:166627728-166628229	0.000152082	2.88604	0.0143435	LOC107985958	-16246	Distal Intergenic
1147	chr2:168758709-168759210	0.00120366	3.67609	0.0342278	CERS6-AS1	24846	Intron (ENST00000392687.4/253782, intron 8 of 10)
1148	chr2:169080305-169080806	0.000842514	2.42261	0.0295141	DHRS9	-301	Promoter (<=1kb)
1149	chr2:169100354-169100855	0.000500804	3.66532	0.0236164	DHRS9	19247	Exon (ENST00000432133.1/ENST00000432133.1, exon 1 of 2)
1150	chr2:173874798-173875299	0.000748606	2.26502	0.0279833	SP3	41533	Distal Intergenic
1151	chr2:173991450-173991951	0.00200522	3.57846	0.0432592	SP3	-26077	Distal Intergenic
1152	chr2:176764096-176764597	0.00128026	3.39799	0.0351163	LOC101929963	-1480	Promoter (1-2kb)
1153	chr2:177349601-177350102	0.000259911	2.09253	0.0178506	NFE2L2	6647	Intron (ENST00000699265.1/4780, intron 1 of 8)
1154	chr2:179021104-179021605	0.000190645	1.73137	0.0156353	CCDC141	28454	Intron (ENST00000443758.7/285025, intron 2 of 23)
1155	chr2:179024435-179024936	0.00120455	1.52856	0.0342399	CCDC141	25123	Intron (ENST00000443758.7/285025, intron 2 of 23)
1156	chr2:179274702-179275203	9.05356e-06	4.88191	0.00445598	SESTD1	-9870	Intron (ENST00000419129.1/ENST00000419129.1, intron 1 of 1)
1157	chr2:180359742-180360243	0.0003032	2.12726	0.0190986	SCHLAP1	-331861	Distal Intergenic
1158	chr2:181077012-181077513	0.000197056	2.22405	0.0158682	LOC107985831	-8563	Intron (ENST00000456895.1/ENST00000456895.1, intron 4 of 5)
1159	chr2:182717341-182717842	0.00155228	1.76211	0.038422	DNAJC10	-225	Promoter (<=1kb)
1160	chr2:189952755-189953256	0.000147496	2.32735	0.0142085	C2orf88	73128	Intron (ENST00000478197.1/84281, intron 1 of 1)
1161	chr2:190119278-190119779	0.00054283	3.54749	0.0244155	C2orf88	-17981	Intron (ENST00000495546.1/84281, intron 2 of 2)
1162	chr2:195562029-195562530	0.00151275	1.26664	0.037865	LINC01827	10440	Distal Intergenic
1163	chr2:196101543-196102044	2.16807e-05	1.71142	0.00633934	DNAH7	-32706	Distal Intergenic
1164	chr2:196274343-196274844	0.00214769	1.30962	0.0447325	HECW2	3835	Intron (ENST00000260983.8/57520, intron 15 of 28)
1165	chr2:197160525-197161026	0.000713201	1.896	0.0275605	ANKRD44-AS1	-36901	Intron (ENST00000282272.15/91526, intron 2 of 27)
1166	chr2:197209651-197210152	1.77398e-05	2.4312	0.00585215	ANKRD44	-11613	Intron (ENST00000282272.15/91526, intron 1 of 27)
1167	chr2:200451526-200452027	0.000703235	2.14145	0.0274583	SPATS2L	10877	Intron (ENST00000409718.5/26010, intron 8 of 12)
1168	chr2:200544437-200544938	0.000637799	3.84011	0.0262561	SGO2	9296	Intron (ENST00000409203.3/151246, intron 5 of 5)
1169	chr2:202005084-202005585	0.00187844	1.4873	0.0419895	FZD7	-28270	Distal Intergenic
1170	chr2:202384662-202385163	4.94711e-05	3.76432	0.00878848	BMPR2	7228	Intron (ENST00000374580.10/659, intron 1 of 12)
1171	chr2:203585680-203586181	0.00215735	2.61482	0.0447883	RAPH1	-50345	Distal Intergenic
1172	chr2:205706563-205707064	8.26512e-06	1.40247	0.00440597	NRP2	-15201	Intron (ENST00000360409.7/8828, intron 2 of 16)
1173	chr2:207662096-207662597	0.000997779	1.88019	0.0316135	LINC01857	0	Promoter (<=1kb)
1174	chr2:209423780-209424281	0.000214891	3.73548	0.0163356	MAP2	0	Promoter (<=1kb)
1175	chr2:209526536-209527037	0.00243225	1.44435	0.0472731	MAP2	-52278	Intron (ENST00000682079.1/4133, intron 2 of 15)
1176	chr2:210496456-210496957	0.000526711	3.67878	0.0240765	CPS1	18747	Intron (ENST00000673510.1/1373, intron 1 of 39)
1177	chr2:212686442-212686943	9.91209e-05	3.40739	0.0121158	LINC01878	-108357	Intron (ENST00000415387.1/ENST00000415387.1, intron 4 of 4)
1178	chr2:213001260-213001761	0.00090872	1.40367	0.0303665	IKZF2	13517	3' UTR
1179	chr2:213015327-213015828	0.000122563	2.45801	0.0130336	IKZF2	-49	Promoter (<=1kb)
1180	chr2:213037621-213038122	0.000447092	1.64897	0.022458	IKZF2	-22343	Intron (ENST00000451136.6/22807, intron 6 of 7)
1181	chr2:213157251-213157752	1.89923e-05	2.06744	0.00601979	IKZF2	-4824	Intron (ENST00000426870.1/105373863, intron 1 of 1)
1182	chr2:215310933-215311434	0.000864614	4.31016	0.0298964	ATIC	-522	Promoter (<=1kb)
1183	chr2:216413148-216413649	0.00032613	2.03959	0.0196847	SMARCAL1	380	Promoter (<=1kb)
1184	chr2:217864970-217865471	0.000897713	1.59759	0.0302211	TNS1	-6337	Intron (ENST00000646520.1/7145, intron 18 of 32)
1185	chr2:221555090-221555591	0.000646965	2.54962	0.0264321	EPHA4	13890	Intron (ENST00000281821.7/2043, intron 3 of 17)
1186	chr2:222913943-222914444	0.00175997	2.78075	0.0404981	ACSL3	-3244	Intron (ENST00000392066.7/2181, intron 3 of 15)
1187	chr2:223822829-223823330	0.000724219	3.36661	0.0276418	AP1S3	14154	Intron (ENST00000699384.1/130340, intron 1 of 10)
1188	chr2:224638159-224638660	0.000294791	1.70834	0.0189486	CUL3	-52762	Distal Intergenic
1189	chr2:224905929-224906430	0.000890189	3.51478	0.0301999	DOCK10	-19675	Intron (ENST00000409592.7/55619, intron 3 of 55)
1190	chr2:226905640-226906141	0.00105566	1.45764	0.0322238	RHBDD1	-571	Promoter (<=1kb)
1191	chr2:226906391-226906892	0.000129466	2.13893	0.0133767	RHBDD1	0	Promoter (<=1kb)
1192	chr2:226970409-226970910	0.000617795	2.10725	0.0258604	RHBDD1	35210	Intron (ENST00000341329.7/84236, intron 6 of 6)
1193	chr2:230203281-230203782	0.0024901	2.5738	0.0477599	SP140	0	Promoter (<=1kb)
1194	chr2:230225980-230226481	0.00275093	2.09571	0.0498479	SP140	188	Promoter (<=1kb)
1195	chr2:230344934-230345435	0.000906672	3.33834	0.0303593	SP140L	2864	Promoter (2-3kb)
1196	chr2:230471064-230471565	2.18429e-05	2.04517	0.00634063	SP100	-1552	Promoter (1-2kb)
1197	chr2:230589347-230589848	0.000135958	1.95937	0.0136449	LOC112268431	-9341	Distal Intergenic
1198	chr2:231315895-231316396	0.000133621	2.77575	0.0135182	ARMC9	22075	Intron (ENST00000349938.8/80210, intron 19 of 20)
1199	chr2:231613647-231614148	0.00040937	1.41058	0.0215726	TEX44	20783	Distal Intergenic
1200	chr2:231672494-231672995	0.000431923	2.08332	0.0220895	PTMA	-33900	Distal Intergenic
1201	chr2:231680980-231681481	0.000489669	2.77601	0.0234674	PTMA	-25414	Distal Intergenic
1202	chr2:231712520-231713021	0.00259507	1.40301	0.0486566	MIR1244-1	-293	Promoter (<=1kb)
1203	chr2:233063278-233063779	0.000973204	1.46433	0.0313297	INPP5D	2912	Promoter (2-3kb)
1204	chr2:233385640-233386141	0.00174316	1.11882	0.0403891	DGKD	0	Promoter (<=1kb)
1205	chr2:239222301-239222802	0.000163597	2.86233	0.014636	HDAC4	13867	Intron (ENST00000345617.7/9759, intron 3 of 26)
1206	chr2:240136339-240136840	0.00135013	2.03784	0.0359344	COPS9	0	Promoter (<=1kb)
1207	chr2:240565239-240565740	6.17683e-05	1.77299	0.00964753	RNPEPL1	-64	Promoter (<=1kb)
1208	chr2:240584569-240585070	0.0026769	1.84703	0.0491192	CAPN10-DT	1629	Promoter (1-2kb)
1209	chr20:1369458-1369959	0.000930245	3.13097	0.0306876	FKBP1A	6853	3' UTR
1210	chr20:1622376-1622877	0.00052639	1.37672	0.0240765	SIRPB1	-2315	Promoter (2-3kb)
1211	chr20:1882982-1883483	0.0014297	2.4277	0.0368417	LOC107984088	7719	Distal Intergenic
1212	chr20:1952731-1953232	0.00230791	4.75441	0.0461488	PDYN-AS1	5485	Intron (ENST00000446562.1/727993, intron 2 of 3)
1213	chr20:3064422-3064923	0.000902286	2.78314	0.0302991	OXT	-6697	Distal Intergenic
1214	chr20:3721126-3721627	0.000984501	2.53348	0.0314844	SIGLEC1	-8526	Distal Intergenic
1215	chr20:5008646-5009147	0.000385988	2.9679	0.0209576	SLC23A2	1123	Promoter (1-2kb)
1216	chr20:5112876-5113377	0.00135452	1.10264	0.0359859	TMEM230	0	Promoter (<=1kb)
1217	chr20:15196866-15197367	0.000264519	3.8193	0.0180012	MACROD2	8	Promoter (<=1kb)
1218	chr20:15327872-15328373	0.00176133	2.83644	0.0405161	MACROD2	131014	Intron (ENST00000217246.8/140733, intron 6 of 16)
1219	chr20:15843043-15843544	0.00158809	2.08414	0.0387806	MACROD2	-19199	Intron (ENST00000217246.8/140733, intron 8 of 16)
1220	chr20:16040674-16041175	0.000126409	3.81456	0.0132034	LOC613266	-54798	Intron (ENST00000217246.8/140733, intron 15 of 16)
1221	chr20:16069020-16069521	0.00125686	1.60821	0.0348251	LOC613266	-83144	Distal Intergenic
1222	chr20:16091944-16092445	0.000516947	3.61219	0.0239027	LOC613266	-106068	Distal Intergenic
1223	chr20:16392210-16392711	6.99093e-05	2.44302	0.0103478	KIF16B	12156	Intron (ENST00000636835.1/55614, intron 17 of 24)
1224	chr20:17570618-17571119	0.000549609	2.02366	0.024534	DSTN	528	Promoter (<=1kb)
1225	chr20:19668378-19668879	0.000103294	4.72363	0.0121867	RIN2	-88727	Intron (ENST00000328041.11/57419, intron 8 of 16)
1226	chr20:20452167-20452668	0.00124367	2.42227	0.0347099	RALGAPA2	59932	Intron (ENST00000202677.12/57186, intron 37 of 39)
1227	chr20:20463970-20464471	0.000347933	3.16107	0.020217	RALGAPA2	48129	Intron (ENST00000202677.12/57186, intron 37 of 39)
1228	chr20:25067233-25067734	0.00265064	1.23765	0.0489977	ACSS1	-8253	Distal Intergenic
1229	chr20:25296992-25297493	0.000199397	2.03954	0.0158993	PYGB	3091	3' UTR
1230	chr20:32109836-32110337	0.00220222	1.52488	0.0451145	TM9SF4	69	Promoter (<=1kb)
1231	chr20:32443882-32444383	0.00211484	3.07439	0.0443875	ASXL1	11523	3' UTR
1232	chr20:32519442-32519943	0.000702235	3.02734	0.0274349	NOL4L	911	Promoter (<=1kb)
1233	chr20:32604368-32604869	0.000225289	3.0754	0.0167409	NOL4L-DT	16889	Intron (ENST00000375671.7/149950, intron 2 of 2)
1234	chr20:32761676-32762177	0.000217533	2.39301	0.0164469	DNMT3B	-208	Promoter (<=1kb)
1235	chr20:32901984-32902485	0.00214234	3.40517	0.0446859	EFCAB8	3599	Intron (ENST00000400522.9/388795, intron 11 of 26)
1236	chr20:32971402-32971903	3.54474e-06	3.37987	0.00305782	SUN5	32404	Distal Intergenic
1237	chr20:33883700-33884201	5.41243e-05	3.81133	0.0091424	CHMP4B	72352	Distal Intergenic
1238	chr20:34403875-34404376	0.000467378	2.61663	0.0229657	ITCH	-9483	Intron (ENST00000665484.2/83737, intron 3 of 23)
1239	chr20:35539574-35540075	8.98901e-06	2.36866	0.00445598	ERGIC3	-1963	Promoter (1-2kb)
1240	chr20:37525980-37526481	0.000604362	1.83639	0.0256253	BLCAP	1242	Promoter (1-2kb)
1241	chr20:37749849-37750350	0.000270308	2.33541	0.01816	CTNNBL1	0	Promoter (<=1kb)
1242	chr20:37803908-37804409	7.56084e-05	1.83331	0.0106048	CTNNBL1	26635	Intron (ENST00000405275.6/56259, intron 12 of 16)
1243	chr20:38076492-38076993	0.000120865	1.96546	0.0130202	RPRD1B	-6903	Intron (ENST00000462548.6/58490, intron 5 of 5)
1244	chr20:39829625-39830126	0.000571024	3.71366	0.0250272	LOC105372614	17036	Distal Intergenic
1245	chr20:41248634-41249135	0.000488428	1.7567	0.0234232	ZHX3	23110	Intron (ENST00000309060.7/23051, intron 3 of 4)
1246	chr20:41306111-41306612	0.00144279	3.27539	0.037021	ZHX3	-5984	Intron (ENST00000683867.1/23051, intron 1 of 3)
1247	chr20:44586200-44586701	0.00111759	1.15348	0.0330316	PKIG	3621	Intron (ENST00000372891.7/11142, intron 3 of 5)
1248	chr20:45051299-45051800	0.000421132	3.05658	0.0217892	STK4	-12177	Intron (ENST00000372806.8/6789, intron 10 of 10)
1249	chr20:47262343-47262844	0.000479857	2.71973	0.0232547	ZMYND8	36056	Exon (ENST00000311275.11/23613, exon 12 of 22)
1250	chr20:47416547-47417048	1.11737e-05	2.08272	0.00473077	LINC01754	-4220	Distal Intergenic
1251	chr20:48359633-48360134	1.94275e-05	2.57583	0.0060291	LINC00494	0	Promoter (<=1kb)
1252	chr20:48739235-48739736	4.88489e-05	3.97541	0.00872225	PREX1	-82108	Intron (ENST00000371941.4/57580, intron 3 of 39)
1253	chr20:50815591-50816092	4.82177e-06	1.68794	0.00362638	BCAS4	20491	Intron (ENST00000358791.9/55653, intron 1 of 5)
1254	chr20:51404950-51405451	0.00118271	2.44673	0.0338818	NFATC2	-5731	Intron (ENST00000396009.7/4773, intron 9 of 9)
1255	chr20:53161386-53161887	0.0011102	2.05336	0.032919	TSHZ2	-23396	Intron (ENST00000371497.10/128553, intron 1 of 2)
1256	chr20:53740076-53740577	0.00266048	1.34876	0.0490444	ZNF217	-130169	Exon (ENST00000663196.1/ENST00000663196.1, exon 2 of 2)
1257	chr20:59182316-59182817	0.00102935	2.47617	0.0319242	ZNF831	18495	Intron (ENST00000637017.1/128611, intron 3 of 7)
1258	chr21:5103157-5103658	0.00128938	2.59528	0.0351711	LOC102724023	24711	Distal Intergenic
1259	chr21:15159604-15160105	0.00235405	3.55442	0.0465165	LOC107985483	-20955	Distal Intergenic
1260	chr21:23922005-23922506	0.000544725	2.30661	0.0244446	LOC105372750	64924	Distal Intergenic
1261	chr21:23936924-23937425	0.00111231	2.76697	0.0329428	LOC105372750	79843	Distal Intergenic
1262	chr21:23949158-23949659	0.00244023	2.49387	0.0473377	LOC105372750	92077	Distal Intergenic
1263	chr21:25146773-25147274	0.00255207	3.50139	0.0482623	LINC00158	252089	Distal Intergenic
1264	chr21:25186316-25186817	0.000573098	2.41956	0.0250654	LINC00158	212546	Intron (ENST00000409758.1/ENST00000409758.1, intron 1 of 3)
1265	chr21:25255680-25256181	0.00271742	2.84282	0.0495064	LINC00158	143182	Intron (ENST00000409758.1/ENST00000409758.1, intron 1 of 3)
1266	chr21:25773008-25773509	0.00215829	2.79809	0.0447883	ATP5PF	-37335	Distal Intergenic
1267	chr21:29064797-29065298	0.000768539	1.88466	0.0282361	CCT8	-1329	Promoter (1-2kb)
1268	chr21:29293443-29293944	1.66238e-05	1.77463	0.00567412	BACH1	-4978	Intron (ENST00000548219.5/193629, intron 1 of 1)
1269	chr21:29300277-29300778	0.000754049	1.06939	0.0280891	BACH1	-24	Promoter (<=1kb)
1270	chr21:29639946-29640447	0.0011719	3.34721	0.033808	GRIK1-AS2	43906	Intron (ENST00000389125.7/2897, intron 7 of 15)
1271	chr21:31772541-31773042	0.000217878	1.90113	0.0164561	SCAF4	-40423	Distal Intergenic
1272	chr21:31773128-31773629	0.000316274	3.81463	0.0193567	SCAF4	-41010	Distal Intergenic
1273	chr21:33595845-33596346	0.00253133	3.08598	0.0480433	CRYZL1	1054	Promoter (1-2kb)
1274	chr21:36027430-36027931	0.0011287	2.51244	0.033213	SETD4	15442	Distal Intergenic
1275	chr21:36253759-36254260	0.00250164	2.30049	0.0478588	DOP1B	7458	3' UTR
1276	chr21:41431749-41432250	0.000376947	3.36361	0.0207405	MX1	0	Promoter (<=1kb)
1277	chr21:41833121-41833622	0.00187555	2.38939	0.0419379	PRDM15	1896	Promoter (1-2kb)
1278	chr21:41885393-41885894	0.000420279	3.18122	0.0217731	PRDM15	-5911	3' UTR
1279	chr21:42061303-42061804	0.0014075	1.18165	0.0366414	UMODL1	-1155	Promoter (1-2kb)
1280	chr21:43325862-43326363	0.00173628	4.34977	0.0403891	LINC00322	5676	Exon (ENST00000450205.1/100126693, exon 2 of 3)
1281	chr21:43701056-43701557	0.000737955	2.50922	0.0278524	RRP1B	14924	Distal Intergenic
1282	chr21:43805432-43805933	0.000771226	1.62298	0.0282767	AATBC	4398	Exon (ENST00000437258.5/284837, exon 2 of 2)
1283	chr22:17594626-17595127	1.67856e-05	1.81806	0.00567412	ATP6V1E1	165	Promoter (<=1kb)
1284	chr22:17964661-17965162	0.00198966	1.88131	0.043117	MIR648	15799	Intron (ENST00000441493.7/57553, intron 1 of 31)
1285	chr22:18005372-18005873	0.000456618	1.43691	0.0226394	MICAL3	-3871	Exon (ENST00000441167.1/ENST00000441167.1, exon 2 of 2)
1286	chr22:18057517-18058018	0.000449488	1.524	0.022479	PEX26	-19905	Distal Intergenic
1287	chr22:19361661-19362162	5.29529e-05	3.16983	0.00903824	HIRA	68101	3' UTR
1288	chr22:21846337-21846838	0.00118956	4.09885	0.0340241	MAPK1	20602	Intron (ENST00000215832.11/5594, intron 1 of 8)
1289	chr22:21939714-21940215	0.00123176	3.06468	0.0344804	PPM1F	442	Promoter (<=1kb)
1290	chr22:22030586-22031087	0.00134968	2.23741	0.0359344	PRAMENP	12771	5' UTR
1291	chr22:22110886-22111387	7.64161e-05	1.97726	0.0106469	PRAMENP	-66952	Distal Intergenic
1292	chr22:22161829-22162330	2.48208e-05	2.78426	0.00664491	VPREB1	-82450	Exon (ENST00000390284.2/ENST00000390284.2, exon 1 of 2)
1293	chr22:22167726-22168227	0.000488105	1.78919	0.023423	VPREB1	-76553	Distal Intergenic
1294	chr22:22201854-22202355	0.00172885	2.28527	0.0403676	VPREB1	-42425	Exon (ENST00000390286.3/ENST00000390286.3, exon 2 of 2)
1295	chr22:22865721-22866222	0.00130817	2.00086	0.0354327	MIR5571	-20045	Distal Intergenic
1296	chr22:22884969-22885470	0.00237253	1.53649	0.0467171	MIR5571	-797	Promoter (<=1kb)
1297	chr22:22982150-22982651	0.000165162	3.42042	0.0146564	GNAZ	-87868	Distal Intergenic
1298	chr22:23763200-23763701	0.000120105	3.3849	0.0130202	C22orf15	0	Promoter (<=1kb)
1299	chr22:25554359-25554860	0.00162387	4.74219	0.0392133	GRK3-AS1	9290	Distal Intergenic
1300	chr22:25565319-25565820	0.00156055	2.31562	0.038441	GRK3	212	Promoter (<=1kb)
1301	chr22:25566682-25567183	0.00254721	1.6492	0.048233	GRK3	1575	Promoter (1-2kb)
1302	chr22:28706920-28707421	0.00221727	2.94536	0.0452245	CHEK2	4510	Intron (ENST00000434810.5/11200, intron 2 of 9)
1303	chr22:29475560-29476061	0.00160332	3.29647	0.0389654	LOC107985541	2009	Promoter (2-3kb)
1304	chr22:30145044-30145545	0.00258446	3.25967	0.0485666	HORMAD2	51086	Intron (ENST00000336726.11/150280, intron 10 of 10)
1305	chr22:31449509-31450010	0.00172781	3.11542	0.0403657	EIF4ENIF1	-19	Promoter (<=1kb)
1306	chr22:32412524-32413025	3.26349e-05	2.27366	0.00723129	RTCB	-276	Promoter (<=1kb)
1307	chr22:33192076-33192577	3.42102e-05	4.08892	0.00738027	LARGE1	18251	Intron (ENST00000676217.1/9215, intron 1 of 2)
1308	chr22:33256409-33256910	0.00263176	3.24125	0.0489113	LARGE1	-34658	Intron (ENST00000608642.6/9215, intron 11 of 11)
1309	chr22:33299502-33300003	0.0020866	1.56231	0.0441112	LARGE1	-77751	Intron (ENST00000608642.6/9215, intron 11 of 11)
1310	chr22:33568063-33568564	0.000439867	2.62475	0.0222397	LARGE1	3689	Intron (ENST00000608642.6/9215, intron 4 of 11)
1311	chr22:33569081-33569582	7.06982e-05	3.66205	0.0103811	LARGE1	2671	Promoter (2-3kb)
1312	chr22:33819914-33820415	0.000999464	2.57895	0.0316239	LARGE1	41196	Intron (ENST00000397394.8/9215, intron 1 of 14)
1313	chr22:35256931-35257432	0.000297046	2.33368	0.0189948	HMGXB4	-20	Promoter (<=1kb)
1314	chr22:35410113-35410614	0.00012021	1.90078	0.0130202	MCM5	0	Promoter (<=1kb)
1315	chr22:37245441-37245942	2.01434e-07	3.04179	0.000871675	RAC2	-993	Promoter (<=1kb)
1316	chr22:38276202-38276703	0.000522072	3.01386	0.0240253	TMEM184B	-3192	Distal Intergenic
1317	chr22:38373984-38374485	0.00263683	2.62249	0.0489426	TPTEP2	9611	Intron (ENST00000400206.7/102800317, intron 3 of 14)
1318	chr22:38529274-38529775	0.00217177	3.22993	0.0448766	DDX17	-21614	Intron (ENST00000216024.7/11144, intron 12 of 13)
1319	chr22:39066003-39066504	1.90663e-05	1.8399	0.00601979	LOC107985563	0	Promoter (<=1kb)
1320	chr22:39114972-39115473	0.00232251	2.64554	0.0462271	APOBEC3H	14693	Distal Intergenic
1321	chr22:39382418-39382919	0.00110823	3.29965	0.0329142	TAB1	-16859	3' UTR
1322	chr22:39465328-39465829	6.55875e-06	2.76125	0.00402079	MGAT3	-6959	Intron (ENST00000341184.7/4248, intron 1 of 1)
1323	chr22:39472580-39473081	0.00028547	2.87275	0.0186838	MGAT3	0	Promoter (<=1kb)
1324	chr22:39825584-39826085	6.97933e-06	4.49459	0.0041406	ENTHD1	67675	Intron (ENST00000325157.7/150350, intron 4 of 6)
1325	chr22:39844627-39845128	0.000324537	4.50535	0.019666	ENTHD1	48632	Intron (ENST00000325157.7/150350, intron 3 of 6)
1326	chr22:40050219-40050720	0.00011149	2.0446	0.0125794	TNRC6B	4745	Intron (ENST00000441751.5/23112, intron 1 of 3)
1327	chr22:40415471-40415972	0.000245065	2.32237	0.0175372	MRTFA	1762	Promoter (1-2kb)
1328	chr22:41081129-41081630	0.000371756	3.18685	0.020613	MIR1281	-10883	Distal Intergenic
1329	chr22:41752527-41753028	0.00149442	2.59077	0.0376109	MEI1	10	Promoter (<=1kb)
1330	chr22:41878108-41878609	0.000148719	4.87565	0.0142196	SREBF2	2677	Promoter (2-3kb)
1331	chr22:41936155-41936656	0.000597843	2.0227	0.0255754	CENPM	3563	Distal Intergenic
1332	chr22:45291025-45291526	0.000388666	1.97971	0.0210082	UPK3A	6034	Intron (ENST00000216211.9/7380, intron 4 of 5)
1333	chr22:45296603-45297104	0.000385015	1.75497	0.0209494	UPK3A	11612	Distal Intergenic
1334	chr22:45775513-45776014	2.87717e-05	2.15485	0.00700028	MIR4762	14989	Intron (ENST00000381061.8/25814, intron 8 of 10)
1335	chr22:46432388-46432889	0.00182071	1.2984	0.0412333	CELSR1	-22562	Intron (ENST00000262738.9/9620, intron 5 of 34)
1336	chr22:46587615-46588116	0.00235838	1.12203	0.0465879	GRAMD4	10486	Intron (ENST00000447351.5/23151, intron 1 of 2)
1337	chr22:46769597-46770098	0.000654701	1.39538	0.0265947	TBC1D22A	-3829	Intron (ENST00000380995.5/25771, intron 1 of 13)
1338	chr22:46803271-46803772	0.00063586	2.65526	0.0262203	TBC1D22A	29344	Intron (ENST00000380995.5/25771, intron 5 of 13)
1339	chr22:49930860-49931361	0.00218716	1.36934	0.0450013	CRELD2	7650	Distal Intergenic
1340	chr22:50550018-50550519	0.000326026	3.4263	0.0196847	KLHDC7B	1985	Promoter (1-2kb)
1341	chr3:218966-219467	0.00169757	2.65685	0.0400007	CHL1	1431	Promoter (1-2kb)
1342	chr3:277842-278343	0.00174805	2.32635	0.0404568	CHL1	-41340	Intron (ENST00000256509.7/10752, intron 2 of 27)
1343	chr3:289902-290403	0.000675539	4.0945	0.0269293	CHL1	-29280	Intron (ENST00000256509.7/10752, intron 2 of 27)
1344	chr3:290960-291461	6.79108e-05	3.99919	0.010163	CHL1	-28222	Intron (ENST00000256509.7/10752, intron 2 of 27)
1345	chr3:359602-360103	0.000208953	3.63219	0.0161551	CHL1	-1595	Promoter (1-2kb)
1346	chr3:4061859-4062360	0.00117577	1.73219	0.0338136	LOC102723512	19257	Intron (ENST00000448413.5/285362, intron 9 of 12)
1347	chr3:4507882-4508383	0.000342936	2.34287	0.0201233	ITPR1	-8104	Intron (ENST00000649669.1/3708, intron 2 of 3)
1348	chr3:4993854-4994355	0.00196311	3.66714	0.0428812	BHLHE40-AS1	-13440	Distal Intergenic
1349	chr3:5011530-5012031	3.94726e-05	1.98488	0.00793388	BHLHE40-AS1	-31116	Distal Intergenic
1350	chr3:5181838-5182339	0.000564545	1.61565	0.0248557	EDEM1	-5307	Intron (ENST00000439325.1/ENST00000439325.1, intron 2 of 3)
1351	chr3:5205388-5205889	0.00199974	3.83092	0.0431663	EDEM1	10282	Intron (ENST00000434243.5/9695, intron 6 of 7)
1352	chr3:10181455-10181956	0.000347676	2.70142	0.020217	IRAK2	16536	Intron (ENST00000256458.5/3656, intron 2 of 12)
1353	chr3:10192779-10193280	0.00142584	2.55135	0.0368217	IRAK2	27860	Intron (ENST00000256458.5/3656, intron 2 of 12)
1354	chr3:10226346-10226847	0.00100557	3.15536	0.0317061	TATDN2	-21176	Exon (ENST00000256458.5/3656, exon 10 of 13)
1355	chr3:13021879-13022380	0.000922591	2.91655	0.030586	IQSEC1	216	Promoter (<=1kb)
1356	chr3:13040204-13040705	0.000353128	3.08826	0.0202499	IQSEC1	1735	Promoter (1-2kb)
1357	chr3:13045798-13046299	0.00208386	1.4467	0.0441033	IQSEC1	-3358	Intron (ENST00000613206.2/9922, intron 1 of 13)
1358	chr3:13195892-13196393	0.000948958	3.12482	0.0309985	IQSEC1	86888	Intron (ENST00000648114.1/9922, intron 1 of 15)
1359	chr3:14954512-14955013	0.00045213	3.14766	0.0225229	NR2C2	5880	Intron (ENST00000425241.6/7182, intron 1 of 13)
1360	chr3:14980535-14981036	0.00128468	2.08808	0.0351328	NR2C2	18126	Intron (ENST00000425241.6/7182, intron 1 of 13)
1361	chr3:15243636-15244137	0.00164783	3.45972	0.0394092	CAPN7	-1750	Promoter (1-2kb)
1362	chr3:15345437-15345938	0.00135334	1.784	0.0359711	SH3BP5	-4069	Distal Intergenic
1363	chr3:15384821-15385322	0.00161758	2.24122	0.0391551	METTL6	14169	Intron (ENST00000443029.5/131965, intron 6 of 6)
1364	chr3:16831904-16832405	0.000820087	5.14684	0.0291589	PLCL2	29253	Intron (ENST00000460467.1/23228, intron 1 of 2)
1365	chr3:16927387-16927888	0.000891238	2.48611	0.0301999	PLCL2	-5202	Intron (ENST00000460467.1/23228, intron 1 of 2)
1366	chr3:17647349-17647850	4.09811e-06	2.88804	0.00334975	TBC1D5	-23433	Intron (ENST00000253692.11/9779, intron 1 of 21)
1367	chr3:17802982-17803483	0.000679931	3.44178	0.0270356	LOC105376975	60030	Intron (ENST00000414318.2/9779, intron 1 of 8)
1368	chr3:18499316-18499817	0.00241999	1.23594	0.047147	SATB1-AS1	-25974	Intron (ENST00000414198.7/101927777, intron 4 of 6)
1369	chr3:18527798-18528299	0.00163909	4.13451	0.0393367	SATB1-AS1	529	Promoter (<=1kb)
1370	chr3:19229838-19230339	0.000609895	1.98651	0.0257117	KCNH8	81304	Intron (ENST00000328405.7/131096, intron 1 of 15)
1371	chr3:19395037-19395538	6.11822e-05	3.43447	0.00962281	KCNH8	47316	3' UTR
1372	chr3:19539929-19540430	0.00188892	2.70172	0.0421017	LOC105376982	-55227	Intron (ENST00000670571.1/105376982, intron 3 of 5)
1373	chr3:19543168-19543669	3.01505e-05	3.87513	0.00700028	LOC105376982	-58466	Intron (ENST00000670571.1/105376982, intron 3 of 5)
1374	chr3:23519482-23519983	0.000731881	2.55245	0.0277244	UBE2E2	19876	Intron (ENST00000425792.5/7325, intron 4 of 5)
1375	chr3:23659181-23659682	1.22215e-05	2.40422	0.00487846	UBE2E1	-146273	Distal Intergenic
1376	chr3:24519144-24519645	0.000494475	3.26482	0.0234781	LOC107986011	2775	Promoter (2-3kb)
1377	chr3:30639880-30640381	0.00225111	1.26151	0.0455441	TGFBR2	8723	Intron (ENST00000295754.10/7048, intron 1 of 6)
1378	chr3:31952105-31952606	0.000418684	1.88712	0.0217526	OSBPL10	7730	Intron (ENST00000396556.7/114884, intron 1 of 11)
1379	chr3:33490736-33491237	0.0012673	3.43161	0.0349825	CLASP2	14214	Distal Intergenic
1380	chr3:34201116-34201617	3.39061e-05	2.78546	0.00736767	LINC01811	-7335	Intron (ENST00000654751.1/101928114, intron 3 of 5)
1381	chr3:36891596-36892097	0.000425493	2.45291	0.0219197	TRANK1	16421	Intron (ENST00000645898.2/9881, intron 7 of 23)
1382	chr3:36969814-36970315	0.00147849	2.04361	0.0373575	EPM2AIP1	22816	Distal Intergenic
1383	chr3:37140549-37141050	0.00261072	2.55618	0.0487523	UBE2FP1	2908	Promoter (2-3kb)
1384	chr3:39210094-39210595	0.000108734	3.9042	0.0124679	XIRP1	-17498	Distal Intergenic
1385	chr3:39255577-39256078	1.92627e-05	1.31529	0.0060291	LOC102724104	-2116	Promoter (2-3kb)
1386	chr3:40623535-40624036	0.00244223	1.82081	0.0473377	ZNF621	94247	Exon (ENST00000689790.1/ENST00000689790.1, exon 1 of 1)
1387	chr3:42013332-42013833	0.000651414	1.48138	0.0265492	TRAK1	0	Promoter (<=1kb)
1388	chr3:42067385-42067886	0.000227719	2.83012	0.0168025	TRAK1	-19314	Intron (ENST00000673621.2/22906, intron 1 of 16)
1389	chr3:42128644-42129145	0.000997437	3.23204	0.0316135	TRAK1	-20090	Intron (ENST00000673621.2/22906, intron 3 of 16)
1390	chr3:43307540-43308041	0.000866749	2.92584	0.029898	SNRK	4428	Intron (ENST00000454177.5/54861, intron 4 of 7)
1391	chr3:45596321-45596822	0.000939674	1.42735	0.0308466	LIMD1	1570	Promoter (1-2kb)
1392	chr3:46092711-46093212	0.000709155	2.37652	0.0275517	XCR1	-6886	Intron (ENST00000682415.1/ENST00000682415.1, intron 2 of 2)
1393	chr3:46187902-46188403	0.000519985	3.4321	0.0240053	CCR1	19910	Intron (ENST00000684109.1/105377067, intron 1 of 1)
1394	chr3:46431158-46431659	0.000230917	4.29962	0.0168901	LINC02009	-7567	Distal Intergenic
1395	chr3:47291627-47292128	4.99285e-05	2.94164	0.00880813	KIF9	-8176	Intron (ENST00000433449.5/23276, intron 1 of 3)
1396	chr3:47491156-47491657	0.000193387	3.94617	0.0157025	SCAP	-14030	Distal Intergenic
1397	chr3:47858362-47858863	0.0018085	4.25844	0.0411005	MAP4	-884	Promoter (<=1kb)
1398	chr3:48222558-48223059	0.000535829	3.38375	0.0242723	CAMP	-288	Promoter (<=1kb)
1399	chr3:48903432-48903933	0.00207762	3.55802	0.0440991	SLC25A20	-4528	Distal Intergenic
1400	chr3:49805405-49805906	0.000421775	1.92103	0.0217892	MIR5193	339	Promoter (<=1kb)
1401	chr3:52225506-52226007	7.80827e-05	1.45473	0.0107568	TLR9	0	Promoter (<=1kb)
1402	chr3:52770671-52771172	0.00144257	1.31412	0.037021	NEK4	0	Promoter (<=1kb)
1403	chr3:53773931-53774432	0.00198788	2.25066	0.0431149	CACNA1D	113	Promoter (<=1kb)
1404	chr3:57393941-57394442	0.000351702	3.05864	0.0202426	DNAH12	-36756	Exon (ENST00000495027.6/201625, exon 44 of 74)
1405	chr3:57673108-57673609	0.00139168	1.50818	0.0364283	DENND6A	-6914	Intron (ENST00000311128.10/201627, intron 1 of 19)
1406	chr3:58232466-58232967	0.000910553	4.11419	0.0303884	ABHD6	-4565	Distal Intergenic
1407	chr3:58338486-58338987	0.000124316	3.44925	0.013121	PXK	5180	Intron (ENST00000302779.9/54899, intron 1 of 16)
1408	chr3:58349851-58350352	0.000692816	2.21135	0.0272551	PXK	16545	Intron (ENST00000302779.9/54899, intron 1 of 16)
1409	chr3:58354106-58354607	0.000411959	1.6689	0.0216356	PXK	20800	Intron (ENST00000302779.9/54899, intron 1 of 16)
1410	chr3:58356057-58356558	0.000139827	1.96565	0.0139193	PXK	22751	Intron (ENST00000302779.9/54899, intron 1 of 16)
1411	chr3:58868014-58868515	0.000554202	2.6971	0.0246675	CFAP20DC	-18788	Intron (ENST00000493123.1/101929238, intron 1 of 1)
1412	chr3:62835346-62835847	0.000490382	2.83373	0.023471	CADPS	39182	Intron (ENST00000612439.4/8618, intron 1 of 27)
1413	chr3:63927600-63928101	3.06912e-05	2.88004	0.00703923	ATXN7	15012	Intron (ENST00000674280.1/6314, intron 4 of 12)
1414	chr3:67047895-67048396	4.64808e-05	2.1546	0.00848071	KBTBD8	48970	Distal Intergenic
1415	chr3:67897939-67898440	0.00133355	3.36079	0.0357518	TAFA1	-105807	Intron (ENST00000482677.5/101927111, intron 6 of 6)
1416	chr3:71090150-71090651	0.00203077	1.57537	0.0435804	FOXP1	4736	Intron (ENST00000318789.11/27086, intron 7 of 20)
1417	chr3:71450403-71450904	0.00111235	4.45555	0.0329428	FOXP1	18663	Intron (ENST00000318789.11/27086, intron 3 of 20)
1418	chr3:72093231-72093732	4.14198e-05	3.51186	0.00800669	LINC00877	6380	Intron (ENST00000666244.1/285286, intron 1 of 6)
1419	chr3:72163816-72164317	0.00248999	1.01355	0.0477599	LINC00870	10868	Intron (ENST00000473713.6/201617, intron 2 of 2)
1420	chr3:72164344-72164845	0.00253446	1.56033	0.0480535	LINC00870	11396	Intron (ENST00000473713.6/201617, intron 2 of 2)
1421	chr3:72673106-72673607	0.00161434	3.70418	0.0391169	SHQ1	121983	Distal Intergenic
1422	chr3:72847196-72847697	0.00141605	1.83452	0.0367698	SHQ1	718	Promoter (<=1kb)
1423	chr3:84710239-84710740	0.000590994	4.1862	0.025506	LINC00971	-14614	Intron (ENST00000484892.5/440970, intron 11 of 20)
1424	chr3:98573283-98573784	0.00178802	1.96624	0.0408275	CPOX	4447	Exon (ENST00000654582.1/1371, exon 2 of 2)
1425	chr3:100044231-100044732	0.000267792	1.95189	0.0181067	FILIP1L	69532	Intron (ENST00000463526.1/84319, intron 1 of 3)
1426	chr3:101792319-101792820	0.000785274	3.75029	0.0285353	NXPE3	10613	Intron (ENST00000273347.10/91775, intron 4 of 7)
1427	chr3:104536774-104537275	1.58763e-06	3.2634	0.00194657	ALCAM	-829634	Distal Intergenic
1428	chr3:105347885-105348386	0.00195987	2.17806	0.0428717	ALCAM	-18523	Distal Intergenic
1429	chr3:105369555-105370056	0.000329856	2.48504	0.0197709	ALCAM	2212	Promoter (2-3kb)
1430	chr3:105862106-105862607	0.00105003	1.37495	0.0321222	CBLB	5952	Intron (ENST00000394030.8/868, intron 2 of 18)
1431	chr3:107323642-107324143	0.0020544	2.00528	0.0438574	DUBR	40449	Intron (ENST00000463143.5/344595, intron 2 of 2)
1432	chr3:107427935-107428436	0.00037815	2.86072	0.0207757	LINC01990	-2456	Promoter (2-3kb)
1433	chr3:107599636-107600137	0.00135969	2.02721	0.0360583	BBX	323	Promoter (<=1kb)
1434	chr3:108407783-108408284	0.00275224	1.94714	0.0498569	MYH15	51149	Exon (ENST00000693548.1/22989, exon 32 of 41)
1435	chr3:112464224-112464725	0.000190492	2.37337	0.0156353	BTLA	5297	3' UTR
1436	chr3:112867485-112867986	0.00124432	3.23739	0.034713	CD200R1L	-20621	Distal Intergenic
1437	chr3:113832362-113832863	0.000247565	2.95199	0.0176445	GRAMD1C	4180	Intron (ENST00000479212.5/54762, intron 1 of 18)
1438	chr3:114005268-114005769	0.000198952	1.79727	0.0158993	QTRT2	-64	Promoter (<=1kb)
1439	chr3:114464513-114465014	0.000345574	3.43506	0.020217	ZBTB20	-9696	Intron (ENST00000628886.1/101929754, intron 2 of 2)
1440	chr3:114499968-114500469	0.0015411	3.66867	0.0382425	ZBTB20	0	Promoter (<=1kb)
1441	chr3:116038389-116038890	0.000967285	3.31691	0.0312895	LSAMP	12362	Intron (ENST00000539563.5/4045, intron 1 of 5)
1442	chr3:119397612-119398113	0.00231044	4.40005	0.0461825	TMEM39A	38703	Intron (ENST00000264245.9/57514, intron 8 of 11)
1443	chr3:119555232-119555733	0.000761453	2.34201	0.0281489	CD80	1995	Promoter (1-2kb)
1444	chr3:120399354-120399855	5.87065e-08	3.40928	0.000500754	FSTL1	234	Promoter (<=1kb)
1445	chr3:121793212-121793713	0.000195378	3.33725	0.0157927	IQCB1	41279	Intron (ENST00000310864.11/9657, intron 10 of 14)
1446	chr3:121809234-121809735	5.48405e-05	1.90462	0.00918985	IQCB1	25257	Intron (ENST00000310864.11/9657, intron 5 of 14)
1447	chr3:122014660-122015161	0.000150569	4.46446	0.0142556	ILDR1	6961	Intron (ENST00000273691.7/286676, intron 1 of 6)
1448	chr3:122688981-122689482	0.000482848	1.84328	0.0233336	PARP14	2222	Promoter (2-3kb)
1449	chr3:122694980-122695481	0.000955295	2.30938	0.0311409	PARP14	2557	Promoter (2-3kb)
1450	chr3:122698137-122698638	0.000759625	2.73283	0.028145	PARP14	-1888	Promoter (1-2kb)
1451	chr3:123576088-123576589	0.00152149	2.17016	0.0379748	HACD2	7966	Intron (ENST00000383657.10/201562, intron 2 of 6)
1452	chr3:125589719-125590220	0.00138291	2.48432	0.0363277	OSBPL11	5277	Intron (ENST00000296220.6/114885, intron 1 of 12)
1453	chr3:128375014-128375515	0.00230307	3.58176	0.0460895	EEFSEC	38110	Intron (ENST00000254730.11/60678, intron 6 of 6)
1454	chr3:128608367-128608868	0.000522528	3.09796	0.0240253	RPN1	18398	Distal Intergenic
1455	chr3:129233461-129233962	5.87537e-05	2.16901	0.00953635	LOC105374102	2916	Promoter (2-3kb)
1456	chr3:129827715-129828216	0.00244434	4.1808	0.0473454	TMCC1	-33175	5' UTR
1457	chr3:133448437-133448938	0.000496535	1.54297	0.0235127	BFSP2	-128	Promoter (<=1kb)
1458	chr3:133477417-133477918	0.000729194	2.42458	0.0276511	BFSP2	5075	Distal Intergenic
1459	chr3:133480270-133480771	0.000981821	2.46914	0.031458	BFSP2	7928	Distal Intergenic
1460	chr3:134956280-134956781	0.000716962	3.20529	0.0275999	EPHB1	103774	Intron (ENST00000398015.8/2047, intron 3 of 15)
1461	chr3:141399529-141400030	0.0011305	3.08895	0.0332527	ZBTB38	-2319	Promoter (2-3kb)
1462	chr3:141901950-141902451	0.00103722	4.14006	0.031966	ATP1B3	-1277	Promoter (1-2kb)
1463	chr3:143528837-143529338	0.000722116	1.77336	0.0276133	SLC9A9	168811	Intron (ENST00000316549.11/285195, intron 9 of 15)
1464	chr3:149144986-149145487	0.00128205	1.49961	0.0351328	HPS3	-14559	Exon (ENST00000462030.5/84343, exon 5 of 7)
1465	chr3:150680962-150681463	0.000108807	1.44637	0.0124679	ERICH6	856	Promoter (<=1kb)
1466	chr3:151351372-151351873	0.00124224	2.95211	0.0346988	P2RY12	-10519	Intron (ENST00000685357.1/116931, intron 17 of 19)
1467	chr3:152491804-152492305	0.00136677	2.80607	0.0361418	LOC105374163	4508	Intron (ENST00000463255.1/105374163, intron 1 of 1)
1468	chr3:152516135-152516636	9.18845e-06	3.37901	0.00445598	LOC105374163	-19322	Distal Intergenic
1469	chr3:154304296-154304797	0.00127295	2.2635	0.0350411	DHX36	540	Promoter (<=1kb)
1470	chr3:155112933-155113434	0.000249826	3.17939	0.0176446	MME	639	Promoter (<=1kb)
1471	chr3:156160599-156161100	0.000120716	4.20306	0.0130202	KCNAB1	17637	Intron (ENST00000478609.5/7881, intron 2 of 3)
1472	chr3:160012009-160012510	0.000766236	2.72066	0.0282264	IL12A-AS1	-2795	Promoter (2-3kb)
1473	chr3:167773453-167773954	0.00161759	2.05669	0.0391551	SERPINI1	-26092	Intron (ENST00000472941.5/5274, intron 1 of 2)
1474	chr3:169846711-169847212	6.10141e-05	3.38929	0.00962281	LRRC31	22621	Intron (ENST00000316428.10/79782, intron 8 of 8)
1475	chr3:169931971-169932472	8.28363e-05	3.16152	0.0110596	SAMD7	16560	Exon (ENST00000493762.1/ENST00000493762.1, exon 1 of 1)
1476	chr3:169954074-169954575	0.000122001	4.39401	0.0130202	LOC100128164	11539	Exon (ENST00000600502.1/100128164, exon 2 of 3)
1477	chr3:170367609-170368110	0.000268891	4.34113	0.01816	SKIL	6397	Intron (ENST00000259119.9/6498, intron 2 of 6)
1478	chr3:172145181-172145682	0.00260062	2.22395	0.0486682		-2853	Promoter (2-3kb)
1479	chr3:177441814-177442315	0.000111722	1.34493	0.0125862	LINC00578	0	Promoter (<=1kb)
1480	chr3:178966736-178967237	0.000142809	3.09688	0.0141017	KCNMB2-AS1	-29384	Intron (ENST00000652290.1/64393, intron 8 of 9)
1481	chr3:178968959-178969460	1.08097e-05	1.61905	0.00473077	KCNMB2-AS1	-31607	Intron (ENST00000652290.1/64393, intron 8 of 9)
1482	chr3:179017235-179017736	0.000725334	1.68342	0.0276418	ZMAT3	53830	3' UTR
1483	chr3:179266923-179267424	0.00212022	3.76058	0.0444363	KCNMB3	0	Promoter (<=1kb)
1484	chr3:181932074-181932575	0.00215465	1.92084	0.0447792	LINC01206	-19768	Distal Intergenic
1485	chr3:182937623-182938124	0.00077705	3.6423	0.028341	ATP11B	38938	3' UTR
1486	chr3:183115931-183116432	2.28817e-05	1.20123	0.00644939	MCCC1	0	Promoter (<=1kb)
1487	chr3:183260405-183260906	0.000206277	2.79939	0.016041	B3GNT5	-4340	Intron (ENST00000326505.4/84002, intron 1 of 1)
1488	chr3:183540642-183541143	0.000284121	2.27444	0.0186286	KLHL6	3642	Intron (ENST00000468734.1/89857, intron 1 of 7)
1489	chr3:183591702-183592203	0.00249201	1.471	0.0477599	KLHL6	-35996	Distal Intergenic
1490	chr3:184671443-184671944	0.000837161	3.97356	0.0294528	MAGEF1	40120	Distal Intergenic
1491	chr3:184756295-184756796	0.000714471	3.38053	0.0275761	LINC02069	16359	Exon (ENST00000457449.1/101928992, exon 3 of 3)
1492	chr3:185916401-185916902	0.000743506	3.16561	0.0279316	TRA2B	5205	3' UTR
1493	chr3:186849240-186849741	0.000397939	2.44227	0.0212112	ADIPOQ-AS1	6382	Intron (ENST00000444204.2/9370, intron 2 of 3)
1494	chr3:187015917-187016418	0.00055503	1.73639	0.0246675	ST6GAL1	-5437	Intron (ENST00000676786.1/6480, intron 2 of 2)
1495	chr3:187065248-187065749	0.000147706	2.48037	0.0142085	ST6GAL1	-6225	Intron (ENST00000169298.8/6480, intron 5 of 7)
1496	chr3:187066526-187067027	0.000357733	4.1512	0.0203532	ST6GAL1	-4947	Intron (ENST00000169298.8/6480, intron 5 of 7)
1497	chr3:187714372-187714873	0.00226485	3.47607	0.0457352	BCL6	10750	Intron (ENST00000449623.5/100131635, intron 1 of 2)
1498	chr3:188174583-188175084	0.00138835	4.12302	0.0363756	FLJ42393	-3459	Intron (ENST00000448637.5/4026, intron 1 of 6)
1499	chr3:188213774-188214275	0.000713691	2.06614	0.0275605	LPP	841	Promoter (<=1kb)
1500	chr3:188242469-188242970	0.000254663	2.27128	0.0177798	LPP	2605	Promoter (2-3kb)
1501	chr3:188452875-188453376	1.21762e-05	4.83338	0.00487846	LPP	-19197	Intron (ENST00000448637.5/4026, intron 3 of 6)
1502	chr3:188753156-188753657	8.59997e-06	2.37328	0.00443921	LPP	-5082	Intron (ENST00000617246.5/4026, intron 8 of 11)
1503	chr3:189288385-189288886	0.00138059	3.59663	0.0363043	TPRG1	20789	Intron (ENST00000433971.5/285386, intron 9 of 10)
1504	chr3:190617108-190617609	0.000222202	1.62848	0.0166367	IL1RAP	1800	Promoter (1-2kb)
1505	chr3:191263319-191263820	0.00218934	2.57212	0.0450125	UTS2B	18441	3' UTR
1506	chr3:192494144-192494645	0.00143373	3.54763	0.0369044	FGF12-AS2	-20377	Intron (ENST00000445105.7/2257, intron 2 of 5)
1507	chr3:194104188-194104689	0.00141801	1.94779	0.0367698	LOC102724877	12627	Intron (ENST00000457815.1/102724877, intron 1 of 1)
1508	chr3:194131190-194131691	0.000133119	2.23152	0.0135075	HES1	-4457	Exon (ENST00000418353.1/ENST00000418353.1, exon 1 of 2)
1509	chr3:195094974-195095475	0.000287127	2.082	0.0187422	XXYLT1-AS1	386	Promoter (<=1kb)
1510	chr3:195101686-195102187	0.00019557	3.12982	0.0157927	XXYLT1-AS1	7098	Intron (ENST00000310380.11/152002, intron 3 of 3)
1511	chr3:195154901-195155402	0.00253234	2.39769	0.0480433	XXYLT1	-798	Promoter (<=1kb)
1512	chr3:195869667-195870168	0.00151066	3.48471	0.0378514	TNK2	0	Promoter (<=1kb)
1513	chr3:196115744-196116245	0.00178225	1.53747	0.0407431	LINC00885	-26271	Distal Intergenic
1514	chr3:196180412-196180913	0.00188628	1.89653	0.0420881	ZDHHC19	17997	Distal Intergenic
1515	chr3:196344827-196345328	0.0015258	3.21623	0.0380106	TM4SF19	-6324	Distal Intergenic
1516	chr3:196549858-196550359	0.0021039	2.97026	0.0443392	WDR53	16951	Distal Intergenic
1517	chr3:197674564-197675065	0.00135739	3.42958	0.0360102	MIR922	0	Promoter (<=1kb)
1518	chr3:197713041-197713542	0.0011454	2.43947	0.0334845	RUBCN	4588	Intron (ENST00000296343.10/9711, intron 2 of 19)
1519	chr4:329676-330177	0.00176384	3.32792	0.0405491	LOC105374336	7262	Intron (ENST00000653800.2/105374336, intron 1 of 1)
1520	chr4:1218712-1219213	0.000427603	2.25008	0.0219976	CTBP1	-2305	Promoter (2-3kb)
1521	chr4:2219954-2220455	1.48646e-05	2.57402	0.00544038	POLN	8776	Intron (ENST00000382865.5/353497, intron 1 of 23)
1522	chr4:3040289-3040790	0.00268443	2.69116	0.0491733	HTT	-573	Promoter (<=1kb)
1523	chr4:4438069-4438570	0.00256579	2.7532	0.048398	STX18	-11456	Exon (ENST00000505286.5/53407, exon 6 of 11)
1524	chr4:4852938-4853439	0.00242325	3.92629	0.047174	MSX1	-6226	Distal Intergenic
1525	chr4:4943976-4944477	0.000283269	1.86903	0.0185894	CYTL1	74960	Distal Intergenic
1526	chr4:10743237-10743738	8.26076e-05	1.46482	0.0110596	LINC02498	5679	Intron (ENST00000635390.2/102723525, intron 2 of 2)
1527	chr4:11098449-11098950	0.00194648	2.19808	0.0427442	MIR572	-269877	Distal Intergenic
1528	chr4:11099989-11100490	0.00222994	1.5015	0.0453415	MIR572	-268337	Distal Intergenic
1529	chr4:11286497-11286998	0.000930796	3.68532	0.0306921	MIR572	-81829	Distal Intergenic
1530	chr4:11314341-11314842	0.00105239	2.87119	0.0321507	MIR572	-53985	Distal Intergenic
1531	chr4:13600992-13601493	0.00067575	1.36517	0.0269293	BOD1L1	-7472	Exon (ENST00000040738.10/259282, exon 10 of 26)
1532	chr4:14177946-14178447	0.000575167	2.06695	0.025126	LINC01085	65926	Intron (ENST00000514863.1/ENST00000514863.1, intron 1 of 1)
1533	chr4:15784904-15785405	3.68679e-05	2.36147	0.00768493	CD38	6576	Intron (ENST00000502843.5/952, intron 1 of 6)
1534	chr4:17875765-17876266	0.000269426	2.5564	0.01816	LCORL	-1249	Promoter (1-2kb)
1535	chr4:25870051-25870552	0.00084606	1.93366	0.0295426	SEL1L3	-6291	Intron (ENST00000515764.2/389203, intron 1 of 2)
1536	chr4:25875188-25875689	1.29201e-06	2.78509	0.00179333	SEL1L3	-11428	Intron (ENST00000515764.2/389203, intron 1 of 2)
1537	chr4:26807047-26807548	0.00201879	2.73704	0.0433992	STIM2	-50053	Distal Intergenic
1538	chr4:26826593-26827094	3.65121e-06	3.14713	0.00308738	STIM2	-30507	Distal Intergenic
1539	chr4:37749606-37750107	0.0025417	2.21667	0.0481535	RELL1	-63230	Distal Intergenic
1540	chr4:37989836-37990337	0.0001836	3.10638	0.0153928	TBC1D1	12526	Intron (ENST00000261439.9/23216, intron 2 of 19)
1541	chr4:38856694-38857195	6.00058e-05	1.2305	0.00953635	TLR6	0	Promoter (<=1kb)
1542	chr4:39166135-39166636	0.000511121	1.21352	0.0237678	LOC105374418	15622	Intron (ENST00000668468.1/105374418, intron 2 of 2)
1543	chr4:39609278-39609779	0.000298201	2.28078	0.0189948	SMIM14	-25320	Intron (ENST00000295958.10/201895, intron 1 of 4)
1544	chr4:39657422-39657923	0.000270142	5.2663	0.01816	SMIM14-DT	18241	Intron (ENST00000526807.2/105374419, intron 4 of 4)
1545	chr4:39892886-39893387	0.00144396	3.31281	0.0370274	PDS5A	15497	Intron (ENST00000303538.13/23244, intron 16 of 32)
1546	chr4:40173511-40174012	0.00147707	1.38142	0.0373575	RHOH	-16999	Distal Intergenic
1547	chr4:40515313-40515814	2.69173e-05	1.98762	0.00683245	RBM47	159	Promoter (<=1kb)
1548	chr4:40536358-40536859	0.000771444	3.53228	0.0282767	RBM47	-20385	Intron (ENST00000295971.12/54502, intron 2 of 6)
1549	chr4:40856952-40857453	5.56888e-07	2.45612	0.00110723	APBB2	0	Promoter (<=1kb)
1550	chr4:42628133-42628634	6.01491e-05	1.21202	0.00953635	ATP8A1	-12055	Intron (ENST00000381668.9/10396, intron 1 of 36)
1551	chr4:42643681-42644182	0.000121937	2.70121	0.0130202	ATP8A1	12911	Intron (ENST00000381668.9/10396, intron 1 of 36)
1552	chr4:43564099-43564600	0.000736497	3.18468	0.0278162	LINC02383	-71556	Distal Intergenic
1553	chr4:43607982-43608483	3.57469e-06	2.28085	0.00305782	LINC02383	-115439	Distal Intergenic
1554	chr4:47490402-47490903	2.18925e-05	2.44294	0.00634063	ATP10D	5103	Intron (ENST00000273859.8/57205, intron 1 of 22)
1555	chr4:54092406-54092907	0.000775947	4.00709	0.028341	GSX2	-6616	Intron (ENST00000507166.5/5156, intron 12 of 23)
1556	chr4:56763997-56764498	4.20883e-05	3.0307	0.00804214	SPINK2	47298	Distal Intergenic
1557	chr4:67550507-67551008	0.000360995	2.06566	0.0203811	CENPC	-5004	Distal Intergenic
1558	chr4:71006178-71006679	0.000534515	1.87992	0.0242723	DCK	12529	Intron (ENST00000511449.1/92597, intron 4 of 4)
1559	chr4:73193158-73193659	2.35374e-05	4.44731	0.00655882	ANKRD17	29380	Intron (ENST00000358602.9/26057, intron 1 of 33)
1560	chr4:74206028-74206529	0.00239292	1.66778	0.0468784	MTHFD2L	11988	Intron (ENST00000429519.5/441024, intron 8 of 9)
1561	chr4:74933178-74933679	0.000194742	3.12093	0.0157778	PARM1	62	Promoter (<=1kb)
1562	chr4:75036328-75036829	5.85549e-05	2.93707	0.00953635	LINC02562	46667	Intron (ENST00000513238.5/25849, intron 2 of 2)
1563	chr4:75069553-75070054	0.000360338	4.46207	0.0203775	LINC02562	13442	Distal Intergenic
1564	chr4:76072204-76072705	0.000614952	2.85829	0.0258483	ART3	-2003	Promoter (2-3kb)
1565	chr4:77146404-77146905	0.000320693	2.84762	0.0195458	CCNG2	-10302	Distal Intergenic
1566	chr4:78707142-78707643	7.17286e-06	2.66024	0.0041549	LINC01094	45173	Distal Intergenic
1567	chr4:78707780-78708281	0.000657745	2.66083	0.0266431	LINC01094	45811	Distal Intergenic
1568	chr4:78737013-78737514	0.00178895	3.86259	0.0408275	BMP2K	-38828	Distal Intergenic
1569	chr4:81609820-81610321	0.001149	1.54418	0.0335024	RASGEF1B	-137892	Intron (ENST00000638048.1/153020, intron 3 of 16)
1570	chr4:83276039-83276540	0.00048457	2.20771	0.0233336	COQ2	2518	Promoter (2-3kb)
1571	chr4:85522213-85522714	0.000270131	4.08125	0.01816	ARHGAP24	46727	Intron (ENST00000395184.6/83478, intron 1 of 9)
1572	chr4:86279899-86280400	0.000704011	2.93196	0.0274583	MAPK10	-2770	Promoter (2-3kb)
1573	chr4:86998025-86998526	3.25455e-05	4.78157	0.00723129	AFF1	-8227	Intron (ENST00000504956.5/4299, intron 2 of 2)
1574	chr4:90128428-90128929	0.000749571	2.44291	0.027991	CCSER1	893	Promoter (<=1kb)
1575	chr4:90128961-90129462	0.00131829	1.87009	0.035602	CCSER1	1426	Promoter (1-2kb)
1576	chr4:98518686-98519187	0.000680271	2.84472	0.0270356	TSPAN5	-33154	Intron (ENST00000508798.5/10098, intron 1 of 7)
1577	chr4:99575091-99575592	0.000846812	3.50807	0.029552	MTTP	267	Promoter (<=1kb)
1578	chr4:99821847-99822348	0.00270987	1.26092	0.0494056	DAPP1	4997	Intron (ENST00000512369.2/27071, intron 1 of 8)
1579	chr4:101265618-101266119	0.00227858	3.91742	0.0458993	MIR8066	-24746	Intron (ENST00000512215.5/5530, intron 1 of 7)
1580	chr4:101355243-101355744	0.000349782	2.44103	0.020217	PPP3CA	-6965	Distal Intergenic
1581	chr4:101556717-101557218	0.000183819	3.28755	0.0153928	BANK1	136756	Intron (ENST00000504592.5/55024, intron 2 of 20)
1582	chr4:101699792-101700293	0.000493793	2.31971	0.0234781	BANK1	-90314	Intron (ENST00000504592.5/55024, intron 4 of 20)
1583	chr4:101790335-101790836	8.54196e-05	2.80545	0.0111023	BANK1	0	Promoter (<=1kb)
1584	chr4:101806687-101807188	0.000913069	1.90079	0.0304074	BANK1	-6638	Intron (ENST00000504592.5/55024, intron 5 of 20)
1585	chr4:101813648-101814149	0.00060084	2.04101	0.0256088	BANK1	0	Promoter (<=1kb)
1586	chr4:101843028-101843529	0.0017655	2.50935	0.0405506	BANK1	29202	Intron (ENST00000504592.5/55024, intron 6 of 20)
1587	chr4:101943247-101943748	0.00199821	2.91185	0.0431645	BANK1	-38115	Intron (ENST00000504592.5/55024, intron 11 of 20)
1588	chr4:103122813-103123314	0.00265451	2.63055	0.0489977	CENPE	-2480	Promoter (2-3kb)
1589	chr4:108449104-108449605	0.000687331	3.1512	0.0271523	RPL34-DT	170790	Distal Intergenic
1590	chr4:110704694-110705195	0.00208082	3.4728	0.0441002	PITX2	-62571	Distal Intergenic
1591	chr4:112164652-112165153	0.00212775	2.40762	0.0445441	FAM241A	19198	Intron (ENST00000309733.6/132720, intron 1 of 1)
1592	chr4:113564399-113564900	0.000750895	1.51049	0.0280262	CAMK2D	-46756	Intron (ENST00000683023.1/817, intron 4 of 19)
1593	chr4:114598580-114599081	5.34837e-06	4.42976	0.00362638	UGT8	0	Promoter (<=1kb)
1594	chr4:114601667-114602168	0.0018475	2.13128	0.0415758	UGT8	2860	Promoter (2-3kb)
1595	chr4:123649200-123649701	0.000543743	2.45838	0.0244352	LINC01091	-160	Promoter (<=1kb)
1596	chr4:128553069-128553570	0.0025225	1.99567	0.0480086	LOC101927259	0	Promoter (<=1kb)
1597	chr4:128809396-128809897	0.00118769	1.2478	0.0339971	JADE1	0	Promoter (<=1kb)
1598	chr4:138992549-138993050	5.35031e-06	4.0063	0.00362638	LOC105377448	19596	Intron (ENST00000511951.1/105377448, intron 2 of 2)
1599	chr4:139315211-139315712	7.60685e-06	4.5584	0.00423938	NDUFC1	-12660	Intron (ENST00000700275.1/80155, intron 1 of 18)
1600	chr4:139978570-139979071	0.000972316	1.88471	0.0313172	LOC101927516	-148944	Intron (ENST00000509479.6/55534, intron 1 of 4)
1601	chr4:140156413-140156914	0.000539476	4.15869	0.0243625	MAML3	-2229	Promoter (2-3kb)
1602	chr4:143404450-143404951	0.000217092	3.99265	0.0164304	GAB1	-10558	Intron (ENST00000262995.8/2549, intron 1 of 10)
1603	chr4:145195049-145195550	0.00116945	2.13005	0.0337773	OTUD4	-14460	Distal Intergenic
1604	chr4:145499949-145500450	0.00252566	3.02093	0.0480227	SMAD1-AS2	2521	Promoter (2-3kb)
1605	chr4:146049695-146050196	0.000895788	5.13281	0.0302211	LINC01095	61509	Distal Intergenic
1606	chr4:146059090-146059591	0.000274056	1.71422	0.0181958	LINC01095	52114	Distal Intergenic
1607	chr4:146059842-146060343	0.00136135	1.73557	0.0360714	LINC01095	51362	Distal Intergenic
1608	chr4:147059275-147059776	2.15861e-06	4.38382	0.00228319	LOC105377476	-837	Promoter (<=1kb)
1609	chr4:148207779-148208280	0.00210137	2.85074	0.044307	NR3C2	-6647	Exon (ENST00000514843.1/ENST00000514843.1, exon 2 of 3)
1610	chr4:152663066-152663567	1.61469e-06	2.76906	0.00194729	TMEM154	-10138	Intron (ENST00000304385.8/201799, intron 1 of 6)
1611	chr4:152675963-152676464	0.000929019	1.68471	0.030661	TMEM154	3533	Intron (ENST00000304385.8/201799, intron 1 of 6)
1612	chr4:152679788-152680289	0.00268629	1.36208	0.049176	TMEM154	0	Promoter (<=1kb)
1613	chr4:153082210-153082711	0.000659495	2.55248	0.0266431	TRIM2	-69452	Intron (ENST00000515232.1/ENST00000515232.1, intron 3 of 4)
1614	chr4:154361431-154361932	2.49103e-06	4.24853	0.00234939	DCHS2	-5701	Intron (ENST00000357232.10/54798, intron 3 of 19)
1615	chr4:154416373-154416874	2.74607e-05	1.20605	0.00686526	DCHS2	-25077	Intron (ENST00000357232.10/54798, intron 1 of 19)
1616	chr4:158777975-158778476	0.00104642	3.53489	0.0320512	FNIP2	8781	Intron (ENST00000264433.11/57600, intron 1 of 16)
1617	chr4:163550566-163551067	0.00147729	2.57331	0.0373575	TMA16	33494	Intron (ENST00000274056.11/55016, intron 4 of 5)
1618	chr4:169211459-169211960	0.000218965	5.12904	0.016483	SH3RF1	-54802	Intron (ENST00000510225.1/ENST00000510225.1, intron 2 of 4)
1619	chr4:169437204-169437705	0.000633799	3.77165	0.0261882	NEK1	41381	Intron (ENST00000687054.1/4750, intron 27 of 34)
1620	chr4:171676717-171677218	1.36304e-05	4.20638	0.00521619	LINC02174	-37954	Distal Intergenic
1621	chr4:172124853-172125354	0.00194463	3.93065	0.0427186	GALNTL6	72408	Intron (ENST00000506823.6/442117, intron 2 of 12)
1622	chr4:179989980-179990481	7.75908e-05	3.58987	0.0107293		69311	Intron (ENST00000663768.1/105377564, intron 4 of 6)
1623	chr4:184250760-184251261	0.00160165	2.80943	0.0389654	ENPP6	-29530	Distal Intergenic
1624	chr4:184283125-184283626	3.8806e-05	3.02124	0.00790256	LINC02363	60110	Distal Intergenic
1625	chr4:184328079-184328580	0.000364329	3.16685	0.0204283	LINC02363	15156	Distal Intergenic
1626	chr4:184347412-184347913	0.000354233	1.30652	0.0202658	LINC02363	0	Promoter (<=1kb)
1627	chr4:184469978-184470479	0.00028034	3.19279	0.0184465	IRF2	3529	Intron (ENST00000696840.1/3660, intron 1 of 10)
1628	chr4:184824407-184824908	0.000496294	1.90121	0.0235127	ACSL1	1060	Promoter (1-2kb)
1629	chr4:184825858-184826359	0.00222853	1.15994	0.0453255	ACSL1	0	Promoter (<=1kb)
1630	chr5:402912-403413	0.000754888	4.59753	0.0280891	AHRR	-17507	Intron (ENST00000505113.6/116412618, intron 6 of 12)
1631	chr5:5752737-5753238	1.8048e-05	3.05975	0.00590056	LOC105374634	63932	Distal Intergenic
1632	chr5:6483787-6484288	0.00272212	1.7635	0.0495553	UBE2QL1	34928	Intron (ENST00000399816.4/134111, intron 1 of 1)
1633	chr5:6745493-6745994	0.00250902	2.09951	0.0479169	TENT4A	0	Promoter (<=1kb)
1634	chr5:10563130-10563631	0.000103537	1.91096	0.0121867	ANKRD33B	-439	Promoter (<=1kb)
1635	chr5:14168388-14168889	0.00032626	2.73221	0.0196847	TRIO	-14909	Intron (ENST00000698541.1/7204, intron 1 of 36)
1636	chr5:14286810-14287311	0.00161036	1.65559	0.0390591	TRIO	-3666	Exon (ENST00000698541.1/7204, exon 4 of 37)
1637	chr5:17412338-17412839	0.00101327	3.30668	0.031768	LINC02217	8192	Exon (ENST00000668161.1/ENST00000668161.1, exon 2 of 2)
1638	chr5:17436593-17437094	0.000110332	2.79463	0.0125466	LINC02217	0	Promoter (<=1kb)
1639	chr5:32290892-32291393	0.000373612	2.69694	0.0206338	MTMR12	21531	Intron (ENST00000280285.9/54545, intron 1 of 14)
1640	chr5:32436701-32437202	0.00245178	2.31037	0.0473863	ZFR	7294	Intron (ENST00000265069.13/51663, intron 2 of 19)
1641	chr5:36152465-36152966	0.00130214	1.82773	0.0353606	SKP2	0	Promoter (<=1kb)
1642	chr5:36724433-36724934	0.0012583	1.48721	0.034839	LOC107986412	225	Promoter (<=1kb)
1643	chr5:37121014-37121515	0.00139565	3.68246	0.036448	CPLANE1	4547	Intron (ENST00000508244.5/65250, intron 47 of 50)
1644	chr5:40502674-40503175	0.00124945	1.50139	0.0347741	PTGER4	-176740	Intron (ENST00000649444.1/ENST00000649444.1, intron 2 of 2)
1645	chr5:44875909-44876410	0.00263684	3.81772	0.0489426	MRPS30	63924	Distal Intergenic
1646	chr5:50537452-50537953	7.94293e-05	4.91769	0.0108205	EMB	-94204	Distal Intergenic
1647	chr5:54772759-54773260	0.00174868	1.85161	0.0404568	LOC105378969	80821	Distal Intergenic
1648	chr5:56344730-56345231	0.000968164	3.16084	0.0312895	ANKRD55	-111400	Distal Intergenic
1649	chr5:56415251-56415752	0.000835901	1.40778	0.0294225	LINC01948	49344	Distal Intergenic
1650	chr5:56734110-56734611	7.57411e-07	4.64927	0.00138856	LOC105378979	38264	Distal Intergenic
1651	chr5:56735844-56736345	3.40433e-05	3.14838	0.00736767	LOC105378979	36530	Distal Intergenic
1652	chr5:56745782-56746283	4.35982e-05	2.42117	0.00824499	LOC105378979	26592	Distal Intergenic
1653	chr5:56761073-56761574	0.000103292	3.92916	0.0121867	LOC105378979	11301	Distal Intergenic
1654	chr5:56764073-56764574	2.49303e-05	2.13068	0.00664491	LOC105378979	8301	Distal Intergenic
1655	chr5:59574460-59574961	0.00240068	3.56098	0.0469197	PDE4D	11432	Intron (ENST00000340635.11/5144, intron 1 of 14)
1656	chr5:59654092-59654593	0.000984784	3.76999	0.0314844	MIR582	49110	Intron (ENST00000340635.11/5144, intron 1 of 14)
1657	chr5:60494503-60495004	0.000313451	3.34839	0.0193567	PART1	6296	Intron (ENST00000661844.1/25859, intron 1 of 1)
1658	chr5:60522469-60522970	5.62662e-05	3.09091	0.00934361	PDE4D	-349	Promoter (<=1kb)
1659	chr5:61428448-61428949	0.00062085	3.44825	0.025938	ZSWIM6	96190	Intron (ENST00000252744.6/57688, intron 1 of 13)
1660	chr5:68644993-68645494	6.46333e-06	3.88518	0.00402079	LOC105379011	-79478	Intron (ENST00000688207.1/ENST00000688207.1, intron 1 of 2)
1661	chr5:68712254-68712755	0.00173312	2.15696	0.0403891	LOC105379011	-146739	Intron (ENST00000688207.1/ENST00000688207.1, intron 1 of 2)
1662	chr5:72298950-72299451	1.10822e-05	3.39923	0.00473077	MRPS27	4421	Intron (ENST00000694990.1/23107, intron 3 of 11)
1663	chr5:72817080-72817581	0.00144804	1.35708	0.0370909	TNPO1	287	Promoter (<=1kb)
1664	chr5:78221995-78222496	8.67194e-05	3.42165	0.011153	AP3B1	72083	Exon (ENST00000504007.1/ENST00000504007.1, exon 1 of 1)
1665	chr5:78728003-78728504	0.000476844	1.56864	0.0231706	LHFPL2	41517	Intron (ENST00000514587.1/10184, intron 3 of 3)
1666	chr5:78758217-78758718	0.000372688	2.15962	0.0206265	LHFPL2	11303	Intron (ENST00000514587.1/10184, intron 3 of 3)
1667	chr5:81749530-81750031	1.11168e-05	2.32836	0.00473077	SSBP2	726	Promoter (<=1kb)
1668	chr5:83011934-83012435	0.00111002	3.93697	0.032919	TMEM167A	49540	Exon (ENST00000514840.1/ENST00000514840.1, exon 1 of 1)
1669	chr5:87114111-87114612	0.000890657	2.29294	0.0301999	MIR4280	342	Promoter (<=1kb)
1670	chr5:88875025-88875526	0.000601355	2.78812	0.0256159	MEF2C	2451	Promoter (2-3kb)
1671	chr5:89271275-89271776	0.000161048	2.73924	0.0146085	MEF2C-AS1	-147031	Intron (ENST00000512585.5/101929423, intron 5 of 5)
1672	chr5:89300347-89300848	6.29319e-05	3.24366	0.00974259	MEF2C-AS1	-117959	Intron (ENST00000512585.5/101929423, intron 5 of 5)
1673	chr5:89308730-89309231	0.00237961	3.49247	0.0467564	MEF2C-AS1	-109576	Intron (ENST00000514092.5/101929423, intron 4 of 6)
1674	chr5:89343680-89344181	0.000179585	1.95849	0.0151504	MEF2C-AS1	-74626	Intron (ENST00000514092.5/101929423, intron 4 of 6)
1675	chr5:89373036-89373537	0.00260938	2.80937	0.0487523	MEF2C-AS1	-45270	Intron (ENST00000514092.5/101929423, intron 4 of 6)
1676	chr5:89435290-89435791	0.000661337	1.73552	0.0266431	MEF2C-AS1	16483	Intron (ENST00000514092.5/101929423, intron 5 of 6)
1677	chr5:89444062-89444563	4.40692e-05	4.30056	0.00827028	MEF2C-AS1	25255	Intron (ENST00000514092.5/101929423, intron 5 of 6)
1678	chr5:89457024-89457525	4.35178e-05	3.00269	0.00824499	MEF2C-AS1	38217	Intron (ENST00000514092.5/101929423, intron 5 of 6)
1679	chr5:89545122-89545623	0.000534799	3.42935	0.0242723	LINC02161	-35586	Distal Intergenic
1680	chr5:96439433-96439934	0.000990645	3.10247	0.0315636	PCSK1	-5290	Intron (ENST00000502645.2/101929710, intron 4 of 4)
1681	chr5:96687756-96688257	0.0020714	3.93262	0.0440157	CAST	-7528	Intron (ENST00000505143.5/831, intron 2 of 11)
1682	chr5:96870249-96870750	0.00193925	1.95462	0.0427066	ERAP1	2862	Promoter (2-3kb)
1683	chr5:96885942-96886443	0.00276433	1.6584	0.0499651	ERAP2	-2774	Promoter (2-3kb)
1684	chr5:100791345-100791846	0.00105772	2.82178	0.0322346	MIR548P	24719	Distal Intergenic
1685	chr5:100800475-100800976	0.00148393	2.86477	0.0374368	MIR548P	15589	Distal Intergenic
1686	chr5:112521151-112521652	0.00019051	2.8866	0.0156353	EPB41L4A-DT	101568	Exon (ENST00000702555.1/ENST00000702555.1, exon 1 of 2)
1687	chr5:112523869-112524370	0.00153953	1.88574	0.0382418	LINC02200	-104066	Intron (ENST00000702555.1/ENST00000702555.1, intron 1 of 1)
1688	chr5:112532557-112533058	0.0012248	2.79907	0.0344168	LINC02200	-95378	Distal Intergenic
1689	chr5:112549055-112549556	0.00242331	3.01874	0.047174	LINC02200	-78880	Distal Intergenic
1690	chr5:112604938-112605439	0.00150216	2.39094	0.0377284	LINC02200	-22997	Distal Intergenic
1691	chr5:112795938-112796439	0.000201034	2.74566	0.0158993	APC	-25457	Intron (ENST00000507379.5/324, intron 5 of 13)
1692	chr5:113011975-113012476	0.00109299	2.58607	0.0327783	DCP2	10849	Intron (ENST00000515408.5/167227, intron 9 of 9)
1693	chr5:115602535-115603036	0.00267476	1.85452	0.0491185	TICAM2-AS1	-9	Promoter (<=1kb)
1694	chr5:119177487-119177988	0.00158611	3.60479	0.038752	DMXL1	6771	Intron (ENST00000539542.6/1657, intron 27 of 43)
1695	chr5:119275515-119276016	0.000926968	1.30322	0.0306204	TNFAIP8	6761	Intron (ENST00000274456.6/25816, intron 1 of 1)
1696	chr5:119341605-119342106	0.000798273	1.55227	0.0287164	TNFAIP8	8430	Intron (ENST00000274456.6/25816, intron 1 of 1)
1697	chr5:120464704-120465205	0.000555349	2.6482	0.0246675	PRR16	380	Promoter (<=1kb)
1698	chr5:122696712-122697213	0.00136762	2.60382	0.0361511	LINC02201	22302	Exon (ENST00000511194.5/101927379, exon 8 of 12)
1699	chr5:122723450-122723951	0.00246903	2.26706	0.0475438	LINC02201	-1236	Promoter (1-2kb)
1700	chr5:124410876-124411377	0.0014644	2.14078	0.0373261	LOC107986448	-5797	Intron (ENST00000657766.1/101927397, intron 1 of 6)
1701	chr5:124583698-124584199	0.000401768	1.73916	0.0213093	ZNF608	60138	Distal Intergenic
1702	chr5:124645335-124645836	0.000315336	2.73216	0.0193567	ZNF608	-998	Promoter (<=1kb)
1703	chr5:124748186-124748687	0.00100697	1.85466	0.0317061	ZNF608	120	Promoter (<=1kb)
1704	chr5:124748702-124749203	0.000856299	1.29953	0.0297417	ZNF608	0	Promoter (<=1kb)
1705	chr5:124825516-124826017	5.14529e-05	2.30291	0.00890673	LOC101927421	-67343	Intron (ENST00000509456.2/ENST00000509456.2, intron 1 of 3)
1706	chr5:125200243-125200744	0.000315726	3.20214	0.0193567	LOC101927421	-124606	Intron (ENST00000647105.1/101927421, intron 2 of 6)
1707	chr5:126614231-126614732	0.00223291	2.42953	0.0453691	PHAX	-2503	Promoter (2-3kb)
1708	chr5:131265209-131265710	0.00199588	1.13777	0.0431557	CDC42SE2	1134	Promoter (1-2kb)
1709	chr5:132824936-132825437	0.00249315	2.08725	0.0477599	SHROOM1	-517	Promoter (<=1kb)
1710	chr5:132944995-132945496	0.00033729	4.49477	0.0200103	AFF4	-7255	Exon (ENST00000445363.1/ENST00000445363.1, exon 2 of 2)
1711	chr5:133032958-133033459	7.75074e-05	1.43169	0.0107293	ZCCHC10	-6354	Intron (ENST00000655591.1/ENST00000655591.1, intron 1 of 1)
1712	chr5:133954359-133954860	6.365e-05	3.36995	0.00977539	C5orf15	13765	Distal Intergenic
1713	chr5:135053305-135053806	0.00270001	1.98354	0.0492869	EPIST	-13258	Intron (ENST00000624272.3/100996485, intron 2 of 5)
1714	chr5:135054185-135054686	0.000318004	3.09928	0.0194302	EPIST	-14138	Intron (ENST00000624272.3/100996485, intron 2 of 5)
1715	chr5:138102953-138103454	0.000242163	2.38584	0.0174474	NME5	12927	Distal Intergenic
1716	chr5:138478558-138479059	0.00201407	2.27779	0.0433357	EGR1	13079	Distal Intergenic
1717	chr5:139389685-139390186	0.00148037	1.60136	0.0373852	MZB1	0	Promoter (<=1kb)
1718	chr5:139407526-139408027	0.000279062	1.78091	0.0184119	SPATA24	-3437	Distal Intergenic
1719	chr5:139543286-139543787	0.00227796	1.26062	0.0458992	UBE2D2	16855	Intron (ENST00000511725.5/7322, intron 1 of 6)
1720	chr5:139670253-139670754	0.000131008	2.14297	0.0134208	CXXC5	-4682	Intron (ENST00000502295.1/51523, intron 1 of 1)
1721	chr5:141747769-141748270	0.00256968	3.2356	0.0484467	ARAP3	-65539	Intron (ENST00000653358.1/ENST00000653358.1, intron 1 of 1)
1722	chr5:142998463-142998964	0.000694291	1.90774	0.027269	ARHGAP26	-11772	Intron (ENST00000645722.2/23092, intron 11 of 22)
1723	chr5:143592613-143593114	0.000628442	3.99267	0.0260733	LOC105378210	-12514	Intron (ENST00000661617.1/105378209, intron 4 of 4)
1724	chr5:147812721-147813222	0.000108067	3.19214	0.0124608	SPINK1	14908	Distal Intergenic
1725	chr5:149680592-149681093	6.25047e-05	2.72916	0.00970076	PPARGC1B	-49205	Distal Intergenic
1726	chr5:150429483-150429984	0.000260023	1.47341	0.0178506	CD74	-16514	Exon (ENST00000670307.1/ENST00000670307.1, exon 2 of 2)
1727	chr5:150428833-150429334	0.000239867	3.06453	0.0173168	CD74	-15864	Intron (ENST00000670307.1/ENST00000670307.1, intron 1 of 1)
1728	chr5:150626314-150626815	8.56198e-05	4.08521	0.0111067	SYNPO	8670	Exon (ENST00000665257.1/ENST00000665257.1, exon 1 of 3)
1729	chr5:151111029-151111530	0.000429418	3.54388	0.0220352	ANXA6	-5757	Intron (ENST00000354546.10/309, intron 20 of 25)
1730	chr5:151196557-151197058	0.00255258	1.25485	0.0482623	CCDC69	8417	Intron (ENST00000355417.7/26112, intron 4 of 8)
1731	chr5:151240922-151241423	4.10855e-05	4.60153	0.00800669	GM2A	-11762	Intron (ENST00000523466.5/2760, intron 2 of 3)
1732	chr5:152061003-152061504	0.00221516	2.93465	0.0452245	LINC01933	102143	Intron (ENST00000524295.5/101927115, intron 3 of 6)
1733	chr5:154804901-154805402	0.000154927	2.93086	0.0144086	LARP1	-352	Promoter (<=1kb)
1734	chr5:154937944-154938445	0.000592534	3.52319	0.025506	GEMIN5	0	Promoter (<=1kb)
1735	chr5:157449548-157450049	0.000244876	4.00745	0.0175372	FNDC9	10051	Intron (ENST00000519499.2/408263, intron 1 of 5)
1736	chr5:157487293-157487794	0.000686615	3.31616	0.0271418	ADAM19	15028	Intron (ENST00000517951.5/8728, intron 21 of 22)
1737	chr5:157501896-157502397	0.000640363	2.20418	0.0263149	ADAM19	425	Promoter (<=1kb)
1738	chr5:157502440-157502941	1.68145e-05	2.99161	0.00567412	ADAM19	0	Promoter (<=1kb)
1739	chr5:157593053-157593554	0.00195732	1.41504	0.0428415	ADAM19	-17278	Distal Intergenic
1740	chr5:158198501-158199002	0.00208467	3.67089	0.0441033	LINC02227	210771	Intron (ENST00000522975.1/ENST00000522975.1, intron 1 of 1)
1741	chr5:158436523-158437024	0.00229534	2.33554	0.0459936	LINC02227	-26750	Intron (ENST00000517595.1/ENST00000517595.1, intron 1 of 1)
1742	chr5:158538711-158539212	0.000347441	1.86125	0.020217	LINC02227	-128938	Intron (ENST00000642039.1/ENST00000642039.1, intron 3 of 3)
1743	chr5:158775190-158775691	0.000452783	1.75919	0.0225365	EBF1	64432	Intron (ENST00000622875.4/1879, intron 4 of 9)
1744	chr5:158780615-158781116	8.87821e-05	2.15848	0.011339	EBF1	59007	Intron (ENST00000622875.4/1879, intron 3 of 9)
1745	chr5:158820844-158821345	0.000367323	2.21359	0.0205024	EBF1	18778	Intron (ENST00000622875.4/1879, intron 2 of 9)
1746	chr5:159010487-159010988	0.000386304	3.07945	0.0209576	EBF1	8141	Intron (ENST00000519890.5/1879, intron 2 of 11)
1747	chr5:159083924-159084425	0.00231811	2.54636	0.0462097	EBF1	-10130	Intron (ENST00000519739.5/1879, intron 3 of 13)
1748	chr5:159772505-159773006	0.000577473	2.88685	0.0251521	LOC105377687	-11434	Intron (ENST00000636819.1/105377684, intron 4 of 6)
1749	chr5:163726940-163727441	0.00136867	2.4146	0.036166	MAT2B	211117	Distal Intergenic
1750	chr5:163914927-163915428	0.00145429	2.72385	0.0371862	LINC03000	-381268	Distal Intergenic
1751	chr5:169650894-169651395	0.00047304	2.84944	0.0230917	DOCK2	13567	Intron (ENST00000648741.1/1794, intron 1 of 1)
1752	chr5:169702710-169703211	0.00012127	3.10164	0.0130202	DOCK2	-738	Promoter (<=1kb)
1753	chr5:169746073-169746574	0.00110984	3.19763	0.032919	DOCK2	-852	Promoter (<=1kb)
1754	chr5:171999835-172000336	1.12964e-07	2.74327	0.000639247	FBXW11	6233	Intron (ENST00000517395.6/23291, intron 1 of 13)
1755	chr5:172741938-172742439	0.00255854	4.61979	0.0483109	LOC101928093	-13018	Distal Intergenic
1756	chr5:173733843-173734344	0.00114004	1.79907	0.0333999	LOC107984118	11834	Intron (ENST00000517733.1/101928136, intron 1 of 2)
1757	chr5:173820999-173821500	0.000849258	2.46277	0.0295953	LINC01485	-13208	Distal Intergenic
1758	chr5:176514570-176515071	0.0017261	2.02669	0.0403625	RNF44	14737	Distal Intergenic
1759	chr5:177510642-177511143	0.00130743	2.37983	0.0354258	DOK3	124	Promoter (<=1kb)
1760	chr5:180975317-180975818	0.000616648	2.18536	0.0258483	BTNL3	-13028	Distal Intergenic
1761	chr5:181287216-181287717	0.00150503	2.63955	0.0377488		-18785	Distal Intergenic
1762	chr6:331712-332213	0.000282553	2.43739	0.018559	DUSP22	-4826	Intron (ENST00000603296.5/56940, intron 3 of 5)
1763	chr6:364699-365200	0.00166634	3.91311	0.0396898	IRF4	-26539	Distal Intergenic
1764	chr6:1797194-1797695	0.000966378	3.85679	0.0312895	GMDS	-70717	Intron (ENST00000530927.5/2762, intron 7 of 10)
1765	chr6:3209073-3209574	0.000377301	2.67295	0.0207445	LINC02525	-13289	Distal Intergenic
1766	chr6:4047135-4047636	0.000440269	3.73891	0.0222448	PRPF4B	-4346	Exon (ENST00000480058.5/8899, exon 7 of 16)
1767	chr6:5095181-5095682	0.00221944	1.78661	0.0452357	PPP1R3G	9840	Distal Intergenic
1768	chr6:6586998-6587499	2.69341e-05	2.09717	0.00683245	LY86-AS1	0	Promoter (<=1kb)
1769	chr6:7916830-7917331	3.98684e-07	2.44951	0.00102089	TXNDC5	-6042	Intron (ENST00000439343.2/100526836, intron 4 of 12)
1770	chr6:7960794-7961295	0.000414171	4.38947	0.0216858	PIP5K1P1	-25242	Intron (ENST00000439343.2/100526836, intron 4 of 12)
1771	chr6:7963016-7963517	0.000175826	2.38014	0.0149534	PIP5K1P1	-23020	Intron (ENST00000439343.2/100526836, intron 4 of 12)
1772	chr6:10539976-10540477	1.48098e-05	3.64637	0.00544038	GCNT2	10164	Intron (ENST00000410107.5/2651, intron 3 of 4)
1773	chr6:11410849-11411350	0.00011306	3.07289	0.0126082	LOC105374928	-3286	Distal Intergenic
1774	chr6:11459865-11460366	2.96228e-05	2.19877	0.00700028	LOC105374928	-26860	Intron (ENST00000665550.1/105374928, intron 1 of 3)
1775	chr6:11460681-11461182	2.20358e-06	1.9255	0.00228319	LOC105374928	-26044	Intron (ENST00000665550.1/105374928, intron 1 of 3)
1776	chr6:11467093-11467594	0.000903655	3.61976	0.0302996	LOC105374928	-19632	Intron (ENST00000665550.1/105374928, intron 1 of 3)
1777	chr6:11467965-11468466	0.000553899	3.34017	0.0246675	LOC105374928	-18760	Intron (ENST00000665550.1/105374928, intron 1 of 3)
1778	chr6:12060690-12061191	5.1858e-06	1.4775	0.00362638	HIVEP1	45103	Intron (ENST00000491710.5/3096, intron 2 of 3)
1779	chr6:12354399-12354900	0.000299503	2.9228	0.0189948	EDN1	64038	Distal Intergenic
1780	chr6:13229482-13229983	0.00244387	1.58529	0.0473454	PHACTR1	1873	Promoter (1-2kb)
1781	chr6:13260772-13261273	0.00111346	1.99981	0.0329625	PHACTR1	-10939	Intron (ENST00000676159.1/221692, intron 10 of 14)
1782	chr6:13272405-13272906	7.45223e-06	2.16814	0.00418491	PHACTR1	0	Promoter (<=1kb)
1783	chr6:13428094-13428595	0.00162711	1.05659	0.0392133	GFOD1	-19957	Intron (ENST00000379287.4/54438, intron 1 of 1)
1784	chr6:14109049-14109550	0.000599406	1.66773	0.0255921	CD83	-7706	Distal Intergenic
1785	chr6:15901085-15901586	8.68653e-06	1.87918	0.00443921	LINC02543	-93358	Distal Intergenic
1786	chr6:16591833-16592334	0.00265326	3.83287	0.0489977	ATXN1	157758	Intron (ENST00000244769.8/6310, intron 4 of 8)
1787	chr6:17884559-17885060	0.000605296	2.62873	0.0256337	KIF13A	-67359	Intron (ENST00000378814.9/63971, intron 3 of 37)
1788	chr6:20319922-20320423	0.000382401	1.42744	0.0208521		-1038	Promoter (1-2kb)
1789	chr6:21003673-21004174	8.50919e-05	2.86843	0.0111012	CDKAL1	-196638	Intron (ENST00000274695.8/54901, intron 11 of 15)
1790	chr6:24513482-24513983	0.000704858	2.84075	0.0274645	ALDH5A1	8582	Intron (ENST00000491546.5/7915, intron 3 of 8)
1791	chr6:24517515-24518016	0.00149926	1.82292	0.0376757	ALDH5A1	-4622	Intron (ENST00000491546.5/7915, intron 4 of 8)
1792	chr6:27502409-27502910	0.000326451	2.40677	0.0196847	LOC105375001	29215	Intron (ENST00000648816.1/ENST00000648816.1, intron 1 of 3)
1793	chr6:27519222-27519723	0.00050563	3.41376	0.0236839	LOC105375001	46028	Exon (ENST00000648816.1/ENST00000648816.1, exon 1 of 4)
1794	chr6:27966044-27966545	5.18192e-05	3.01929	0.00890673	OR2B6	8803	Distal Intergenic
1795	chr6:33696501-33697002	1.36848e-05	1.77864	0.00521619	MIR3934	-1126	Promoter (1-2kb)
1796	chr6:33700362-33700863	1.1197e-05	2.38904	0.00473077	MIR3934	2234	Promoter (2-3kb)
1797	chr6:34201348-34201849	0.000948095	3.03017	0.0309985	HMGA1	-35024	Distal Intergenic
1798	chr6:34248245-34248746	0.00166279	2.17555	0.0396252	SMIM29	239	Promoter (<=1kb)
1799	chr6:34295614-34296115	0.000827653	1.96248	0.0292582	SMIM29	-46506	Exon (ENST00000607016.2/11165, exon 3 of 5)
1800	chr6:34346410-34346911	0.000966157	3.26086	0.0312895	NUDT3	45758	Intron (ENST00000607016.2/11165, intron 1 of 4)
1801	chr6:34771864-34772365	0.00266124	2.77693	0.0490444	SNRPC	13952	Intron (ENST00000244520.10/6631, intron 5 of 5)
1802	chr6:35354643-35355144	8.45312e-07	2.63561	0.00138856	PPARD	12029	Intron (ENST00000360694.8/5467, intron 2 of 7)
1803	chr6:36241769-36242270	0.000304609	4.1772	0.0191363	PNPLA1	-933	Promoter (<=1kb)
1804	chr6:36664693-36665194	0.00249331	2.05218	0.0477599	PANDAR	9932	Distal Intergenic
1805	chr6:36692109-36692610	0.000317264	1.45505	0.0194011	RAB44	-5216	Distal Intergenic
1806	chr6:36726396-36726897	0.000936967	2.68891	0.0307989	RAB44	28570	Intron (ENST00000612677.6/401258, intron 10 of 13)
1807	chr6:37003794-37004295	0.000292402	2.06626	0.018902	FGD2	-1351	Promoter (1-2kb)
1808	chr6:37375365-37375866	0.00103207	3.39077	0.0319426	RNF8	6489	Intron (ENST00000373479.9/9025, intron 5 of 7)
1809	chr6:37376052-37376553	0.00033003	2.95949	0.0197709	RNF8	7176	Intron (ENST00000373479.9/9025, intron 5 of 7)
1810	chr6:37553579-37554080	0.00244265	2.43866	0.0473377	MIR4462	1342	Promoter (1-2kb)
1811	chr6:37559901-37560402	3.78773e-05	2.65737	0.00779899	MIR4462	-4479	Distal Intergenic
1812	chr6:37622576-37623077	0.00221804	4.24478	0.0452245	MDGA1	16747	Distal Intergenic
1813	chr6:38065954-38066455	0.00121254	3.34936	0.034289	ZFAND3	4343	Intron (ENST00000287218.9/60685, intron 3 of 5)
1814	chr6:38427845-38428346	0.000224716	2.54462	0.0167409	BTBD9-AS1	-53346	Intron (ENST00000314100.10/114781, intron 5 of 9)
1815	chr6:38676853-38677354	0.000225477	3.27477	0.0167409	GLO1	5861	3' UTR
1816	chr6:41299069-41299570	0.000142523	1.26821	0.0140923	TREM1	-12387	Distal Intergenic
1817	chr6:41426494-41426995	0.0014235	3.62241	0.0368083	LINC01276	-72038	Distal Intergenic
1818	chr6:41546020-41546521	0.000555308	1.0586	0.0246675	FOXP4-AS1	0	Promoter (<=1kb)
1819	chr6:41869063-41869564	0.00202634	4.41891	0.0435361	USP49	17765	Intron (ENST00000417465.1/ENST00000417465.1, intron 1 of 1)
1820	chr6:43367300-43367801	0.000969734	1.87623	0.0312895	ZNF318	1677	Promoter (1-2kb)
1821	chr6:43715038-43715539	8.26969e-05	2.42848	0.0110596	MRPS18A	-27247	Distal Intergenic
1822	chr6:46220771-46221272	4.14422e-05	2.62013	0.00800669	ENPP5	-49791	3' UTR
1823	chr6:46376569-46377070	0.00058446	1.79491	0.0253513	RCAN2	-50901	Intron (ENST00000371374.6/10231, intron 2 of 4)
1824	chr6:53231686-53232187	5.06229e-05	1.96004	0.00884578	MIR5685	-44806	Distal Intergenic
1825	chr6:53240723-53241224	0.00025826	2.72207	0.0178506	MIR5685	-35769	Distal Intergenic
1826	chr6:57108685-57109186	0.00237803	3.52175	0.0467504	ZNF451	6124	3' UTR
1827	chr6:57125551-57126052	0.000724848	2.72873	0.0276418	ZNF451	22990	Intron (ENST00000515290.5/26036, intron 4 of 5)
1828	chr6:69815556-69816057	0.00217265	2.20268	0.0448766	LMBRD1	-18546	Intron (ENST00000647934.1/55788, intron 3 of 17)
1829	chr6:69875399-69875900	1.81272e-05	3.86531	0.00590056	COL19A1	7850	Intron (ENST00000620364.5/1310, intron 1 of 50)
1830	chr6:69880544-69881045	0.000154689	2.97239	0.0144086	COL19A1	12995	Intron (ENST00000620364.5/1310, intron 2 of 50)
1831	chr6:72382877-72383378	0.000359421	2.35351	0.0203775	RIMS1	16147	Intron (ENST00000521978.6/22999, intron 29 of 33)
1832	chr6:72412200-72412701	0.00262467	2.66943	0.0487956	RIMS1	45470	Distal Intergenic
1833	chr6:73523280-73523781	0.000150223	1.68484	0.0142556	EEF1A1	34	Promoter (<=1kb)
1834	chr6:79011336-79011837	0.000181237	3.32633	0.0152689	PHIP	-28252	Intron (ENST00000275034.5/55023, intron 15 of 39)
1835	chr6:84170277-84170778	0.00125738	3.33035	0.0348264	CEP162	-14683	Intron (ENST00000461137.5/22832, intron 8 of 17)
1836	chr6:87754857-87755358	0.000660592	1.82454	0.0266431	AKIRIN2	-52624	Distal Intergenic
1837	chr6:87922888-87923389	0.00198363	1.57266	0.0430969	SPACA1	-124452	Distal Intergenic
1838	chr6:88141664-88142165	5.33556e-05	1.83793	0.00908589	CNR1	3109	3' UTR
1839	chr6:88166129-88166630	0.00228344	5.14526	0.0459468	CNR1	0	Promoter (<=1kb)
1840	chr6:88612673-88613174	0.00132323	3.07387	0.0356253	LOC105377885	-169745	3' UTR
1841	chr6:88629808-88630309	7.05708e-06	3.89373	0.00415323	LOC105377885	-186880	Intron (ENST00000369485.9/8732, intron 14 of 15)
1842	chr6:89122131-89122632	0.00157712	3.10946	0.0386477	SRSF12	-4060	Distal Intergenic
1843	chr6:90109093-90109594	1.20085e-05	2.19772	0.00487846	BACH2	-46130	Intron (ENST00000257749.9/60468, intron 4 of 8)
1844	chr6:90120280-90120781	0.00099086	4.02479	0.0315636	BACH2	-57317	Intron (ENST00000257749.9/60468, intron 4 of 8)
1845	chr6:90149630-90150131	0.000388551	4.47044	0.0210082	BACH2	56558	Intron (ENST00000257749.9/60468, intron 4 of 8)
1846	chr6:106608066-106608567	0.000541498	2.10656	0.0244155	RTN4IP1	20454	Intron (ENST00000369063.8/84816, intron 4 of 8)
1847	chr6:106628951-106629452	0.00147742	2.07495	0.0373575	RTN4IP1	0	Promoter (<=1kb)
1848	chr6:106650214-106650715	0.000256987	2.83166	0.0177848	QRSL1	20600	Intron (ENST00000369046.8/55278, intron 5 of 10)
1849	chr6:106702287-106702788	2.79998e-06	2.15992	0.00260734	LOC105377927	-90	Promoter (<=1kb)
1850	chr6:106713100-106713601	3.10228e-05	4.3438	0.0070438	LOC105377927	10222	Intron (ENST00000690899.1/105377927, intron 1 of 2)
1851	chr6:107116436-107116937	0.000211812	1.84328	0.016244	BEND3	-921	Promoter (<=1kb)
1852	chr6:107618695-107619196	4.10017e-05	1.18219	0.00800669	SOBP	-15794	Intron (ENST00000317357.10/55084, intron 5 of 6)
1853	chr6:108565213-108565714	0.00259918	1.05044	0.0486682	FOXO3	4296	Intron (ENST00000343882.10/2309, intron 2 of 3)
1854	chr6:108865899-108866400	0.00233112	1.77004	0.046312	ARMC2	-2578	Promoter (2-3kb)
1855	chr6:110590277-110590778	0.00113905	2.03875	0.0333842	LOC105377940	-23670	Distal Intergenic
1856	chr6:111841766-111842267	0.000766188	2.55194	0.0282264	FYN	2677	Promoter (2-3kb)
1857	chr6:113854835-113855336	0.000494542	1.78556	0.0234781	MARCKS	-2009	Promoter (2-3kb)
1858	chr6:116163000-116163501	0.000124712	2.99363	0.0131293	COL10A1	-4253	Intron (ENST00000319550.9/221294, intron 6 of 11)
1859	chr6:116393552-116394053	0.00207442	2.80912	0.0440544	DSE	-5342	Intron (ENST00000430252.6/29940, intron 2 of 3)
1860	chr6:119347857-119348358	0.00102872	2.07469	0.0319182	MAN1A1	1403	Promoter (1-2kb)
1861	chr6:120876549-120877050	0.00172304	4.66188	0.0403295	TBC1D32	229120	Distal Intergenic
1862	chr6:120938743-120939244	0.000352412	2.03143	0.0202426	TBC1D32	166926	Distal Intergenic
1863	chr6:125347025-125347526	0.00167545	2.00575	0.0397646	HDDC2	-44947	Distal Intergenic
1864	chr6:127342033-127342534	5.14601e-05	2.08745	0.00890673	ECHDC1	0	Promoter (<=1kb)
1865	chr6:130106321-130106822	0.00175193	3.06244	0.0404644	SAMD3	31374	Intron (ENST00000361794.7/84456, intron 19 of 22)
1866	chr6:130561108-130561609	0.000163288	3.35843	0.014636	TMEM200A	123991	Distal Intergenic
1867	chr6:131635752-131636253	0.00198458	1.75082	0.0431007	ENPP3	-1049	Promoter (1-2kb)
1868	chr6:131685185-131685686	3.36409e-05	2.59226	0.00736545	OR2A4	15715	Exon (ENST00000414305.5/5169, exon 14 of 26)
1869	chr6:131688406-131688907	0.000274819	3.29523	0.0182144	OR2A4	12494	Intron (ENST00000414305.5/5169, intron 15 of 25)
1870	chr6:132491248-132491749	7.22719e-05	1.8561	0.0105281	STX7	21316	Intron (ENST00000367941.7/8417, intron 2 of 9)
1871	chr6:132495486-132495987	1.70107e-05	2.06095	0.00568813	STX7	17078	Intron (ENST00000367941.7/8417, intron 2 of 9)
1872	chr6:132498695-132499196	0.00116338	1.42998	0.0336709	STX7	13869	Intron (ENST00000367941.7/8417, intron 2 of 9)
1873	chr6:132748944-132749445	5.36514e-05	3.58376	0.00911516	VNN2	8428	Intron (ENST00000418593.6/8875, intron 6 of 6)
1874	chr6:133966824-133967325	1.95708e-05	3.04636	0.0060291	TBPL1	13520	Intron (ENST00000416965.5/9519, intron 1 of 4)
1875	chr6:134210083-134210584	0.0026166	3.53298	0.048779	SGK1	19883	Intron (ENST00000367858.10/6446, intron 2 of 13)
1876	chr6:134436423-134436924	0.0023337	1.42551	0.0463211	LINC01010	-1313	Promoter (1-2kb)
1877	chr6:134437049-134437550	0.000382659	3.24867	0.0208521	LINC01010	-687	Promoter (<=1kb)
1878	chr6:137102341-137102842	0.000165445	2.02022	0.0146616	IL20RA	-57161	Distal Intergenic
1879	chr6:137187275-137187776	0.000961065	3.36762	0.0312538	IL22RA2	-13627	Distal Intergenic
1880	chr6:137205409-137205910	0.00139569	3.0202	0.036448	IFNGR1	12150	Intron (ENST00000458076.6/3459, intron 3 of 6)
1881	chr6:137430464-137430965	0.00264553	3.26238	0.0489772	OLIG3	63429	Distal Intergenic
1882	chr6:138815977-138816478	0.00087369	2.4488	0.0299362	ECT2L	19866	Intron (ENST00000541398.7/345930, intron 4 of 21)
1883	chr6:139442250-139442751	0.000616358	3.17429	0.0258483	LINC01625	30693	Intron (ENST00000650173.1/107986651, intron 6 of 7)
1884	chr6:142721580-142722081	0.00223313	3.25873	0.0453691	LOC153910	-83691	Distal Intergenic
1885	chr6:144063837-144064338	0.00180549	1.22057	0.0410447	PLAGL1	173	Promoter (<=1kb)
1886	chr6:148520182-148520683	0.00123928	2.71948	0.0346515	SASH1	5858	Exon (ENST00000636279.1/23328, exon 2 of 4)
1887	chr6:148637392-148637893	0.000472398	3.39815	0.0230876	UST	-109137	Distal Intergenic
1888	chr6:148678061-148678562	0.000297288	3.36562	0.0189948	UST	-68468	Distal Intergenic
1889	chr6:148693763-148694264	0.000254801	3.0456	0.0177798	UST	-52766	Distal Intergenic
1890	chr6:149190180-149190681	0.00050744	2.01212	0.0237307	TAB2	-27245	Distal Intergenic
1891	chr6:149468819-149469320	0.000478452	2.03805	0.0232253	ZC3H12D	-11950	Intron (ENST00000409806.8/340152, intron 2 of 5)
1892	chr6:150641328-150641829	1.56109e-05	2.04505	0.00557485	PLEKHG1	8385	Intron (ENST00000367326.1/57480, intron 2 of 3)
1893	chr6:150684586-150685087	0.0012708	1.59793	0.0350267	PLEKHG1	974	Promoter (<=1kb)
1894	chr6:150690139-150690640	0.00205685	3.42642	0.0438585	PLEKHG1	3377	Intron (ENST00000367326.1/57480, intron 3 of 3)
1895	chr6:150691421-150691922	0.000143315	2.51076	0.0141327	PLEKHG1	4659	Intron (ENST00000367326.1/57480, intron 3 of 3)
1896	chr6:150698446-150698947	6.10348e-05	2.62026	0.00962281	PLEKHG1	11684	Intron (ENST00000367326.1/57480, intron 3 of 3)
1897	chr6:150765355-150765856	0.00024898	2.60034	0.0176446	PLEKHG1	-2830	Promoter (2-3kb)
1898	chr6:150813900-150814401	6.66185e-06	2.48461	0.00405024	PLEKHG1	45214	Intron (ENST00000696526.1/57480, intron 11 of 16)
1899	chr6:151701954-151702455	0.000133412	1.74256	0.0135182	ESR1	11458	5' UTR
1900	chr6:154684140-154684641	0.00227517	1.86375	0.0458933	SCAF8	-48737	Distal Intergenic
1901	chr6:156652502-156653003	0.000417497	3.58077	0.0217515	ARID1B	-123017	Distal Intergenic
1902	chr6:156755165-156755666	0.00210097	2.89238	0.044307	ARID1B	-20354	Distal Intergenic
1903	chr6:157411115-157411616	0.00275956	5.1473	0.0499213	ZDHHC14	29925	Intron (ENST00000414563.6/79683, intron 1 of 8)
1904	chr6:157561879-157562380	0.00012298	1.68511	0.0130336	ZDHHC14	19290	Intron (ENST00000414563.6/79683, intron 2 of 8)
1905	chr6:158955172-158955673	0.000726852	3.05145	0.0276418	TAGAP-AS1	-32505	Distal Intergenic
1906	chr6:159039008-159039509	0.000168531	3.0488	0.0147546	TAGAP	5482	3' UTR
1907	chr6:159094830-159095331	1.10772e-05	1.28569	0.00473077	TAGAP	492	Promoter (<=1kb)
[truncated: 416 more rows]

## Sheet: Myeloid Cell
	peaks	Pvl_MyeloidCell	FC_MyeloidCell	FDR_MyeloidCell	SYMBOL	distanceToTSS	annotation
[truncated: 4,130 more rows]
