# Supplementary material for: scFFPE-ATAC enables high-throughput single cell chromatin accessibility profiling in formalin-fixed paraffin-embedded samples
Source: Nat Commun. 2025 Nov 14;16:10022. doi: 10.1038/s41467-025-66170-4 (PMC12618699; doi:10.1038/s41467-025-66170-4)
Supplement: Supplementary file 12 — Supplementary Table 11 [file 41467_2025_66170_MOESM12_ESM.xlsx]

## Sheet: B cell_GO terms
	ONTOLOGY	ID	Description	GeneRatio	BgRatio	pvalue	p.adjust	qvalue	geneID	Count
GO:0002221	BP	GO:0002221	pattern recognition receptor signaling pathway	18/444	187/18903	4.61385e-07	0.0019332	0.00177609	GPATCH3/BCL10/AIM2/MAPKAPK2/PIK3AP1/BIRC2/USP15/APPL2/SLC15A4/TRAF3/PLCG2/PHB1/SEC14L1/NLRC4/PRKCE/TLR9/TLR6/NOD1	18
GO:0051567	BP	GO:0051567	histone H3-K9 methylation	7/444	35/18903	1.43173e-05	0.0299948	0.0275571	ARID4B/DNMT1/ZNF274/DNMT3B/BEND3/PAX5/EHMT1	7
GO:0043489	BP	GO:0043489	RNA stabilization	9/444	70/18903	3.66885e-05	0.0303409	0.0278751	MAPKAPK2/YBX3/HNRNPC/EIF4ENIF1/DHX36/TENT4A/PHAX/LARP1/IGF2BP3	9
GO:1903169	BP	GO:1903169	regulation of calcium ion transmembrane transport	15/444	188/18903	3.96302e-05	0.0303409	0.0278751	MS4A1/CABP1/JPH4/CALM1/CD19/PLCG2/ITGB3/BCL2/PRKCE/TLR9/HTT/PDE4D/FYN/PIK3CG/DMD	15
GO:0009895	BP	GO:0009895	negative regulation of catabolic process	21/444	332/18903	4.18965e-05	0.0303409	0.0278751	MFSD2A/MDM4/MAPKAPK2/YBX3/HCAR1/HNRNPC/BMF/PHB1/BCL2/EIF4ENIF1/MGAT3/DHX36/TENT4A/PHAX/LARP1/CNR1/FYN/IGF2BP3/PIK3CG/HIPK2/USP9X	21
GO:0001667	BP	GO:0001667	ameboidal-type cell migration	27/444	492/18903	4.34476e-05	0.0303409	0.0278751	FGF8/CD248/ITGB7/APPL2/EFNB2/SPRED1/SEMA4B/PLCG2/TNFSF12/ITGB3/CYGB/MAPRE2/MEGF8/PRKCE/SEMA4F/ZEB2/SP100/PPM1F/IQSEC1/CAPN7/FSTL1/MEF2C/HDAC9/PIK3CG/PTK2/TGFBR1/ARHGAP4	27
GO:0030183	BP	GO:0030183	B cell differentiation	13/444	152/18903	6.31769e-05	0.0368528	0.0338578	BLNK/MS4A1/SYVN1/CD19/PLCG2/BCL2/TCF3/IL4I1/INPP5D/TLR9/HDAC9/PAX5/DOCK11	13
GO:0042113	BP	GO:0042113	B cell activation	21/444	350/18903	8.91636e-05	0.0368528	0.0338578	FCRL1/BLNK/MS4A1/SYVN1/SLC15A4/CD19/PLCG2/PHB1/BCL2/TCF3/IL4I1/INPP5D/TLR9/BANK1/MEF2C/MZB1/CCR6/HDAC9/BLK/PAX5/DOCK11	21
GO:0007265	BP	GO:0007265	Ras protein signal transduction	21/444	353/18903	0.000100532	0.0368528	0.0338578	GPSM2/DENND4B/SHOC2/RRAS2/MADD/ARHGAP42/PLEKHG7/MAPRE2/ARHGEF18/DNMT1/RGL3/RASGRP3/RAC2/IQSEC1/CDC42SE2/DOK3/PIK3CG/DENND3/DENND1A/RALGPS1/ARHGAP4	21
GO:0002431	BP	GO:0002431	Fc receptor mediated stimulatory signaling pathway	6/444	33/18903	0.000104953	0.0368528	0.0338578	APPL2/VAV1/PRKCE/FYN/BLK/PTK2	6
GO:0061647	BP	GO:0061647	histone H3-K9 modification	7/444	47/18903	0.000105037	0.0368528	0.0338578	ARID4B/DNMT1/ZNF274/DNMT3B/BEND3/PAX5/EHMT1	7
GO:0097553	BP	GO:0097553	calcium ion transmembrane import into cytosol	14/444	182/18903	0.000105545	0.0368528	0.0338578	MS4A1/ITPR2/JPH4/CALM1/CD19/PLCG2/ITGB3/BCL2/PRKCE/CACNA1D/HTT/PDE4D/FYN/DMD	14
GO:0051056	BP	GO:0051056	regulation of small GTPase mediated signal transduction	19/444	305/18903	0.000117748	0.0379511	0.0348668	DENND4B/SHOC2/MADD/ARHGAP42/INF2/MAPRE2/VAV1/ARHGEF18/IQSEC1/CDC42SE2/DOCK2/FGD2/PLEKHG1/TAGAP/PIK3CG/DENND3/DENND1A/RALGPS1/ARHGAP4	19
GO:1902369	BP	GO:1902369	negative regulation of RNA catabolic process	9/444	82/18903	0.000129009	0.0386105	0.0354726	MAPKAPK2/YBX3/HNRNPC/EIF4ENIF1/DHX36/TENT4A/PHAX/LARP1/IGF2BP3	9
GO:0002224	BP	GO:0002224	toll-like receptor signaling pathway	11/444	123/18903	0.000154296	0.0414242	0.0380576	BCL10/MAPKAPK2/PIK3AP1/BIRC2/APPL2/SLC15A4/TRAF3/PLCG2/PRKCE/TLR9/TLR6	11
GO:0030098	BP	GO:0030098	lymphocyte differentiation	23/444	419/18903	0.000158183	0.0414242	0.0380576	ZBTB7B/LY9/BLNK/MS4A1/SYVN1/SMARCD1/CD19/PLCG2/BCL2/TCF3/VAV1/IL4I1/IL1A/INPP5D/TLR9/CD80/DOCK2/CCR6/HDAC9/FGL2/PAX5/FUT7/DOCK11	23
GO:0002253	BP	GO:0002253	activation of immune response	22/444	397/18903	0.000191481	0.0458037	0.0420812	BCL10/AIM2/CR1L/BLNK/MS4A1/APPL2/CD19/PLCG2/PHB1/BCL2/VAV1/NLRC4/PRKCE/INPP5D/TLR9/BANK1/PDE4D/MEF2C/FYN/SH2B2/BLK/PTK2	22
GO:0051924	BP	GO:0051924	regulation of calcium ion transport	17/444	268/18903	0.000214777	0.0458037	0.0420812	MS4A1/CABP1/JPH4/CALM1/CD19/PLCG2/ITGB3/BCL2/FFAR1/PRKCE/TLR9/CACNA1D/HTT/PDE4D/FYN/PIK3CG/DMD	17
GO:0031330	BP	GO:0031330	negative regulation of cellular catabolic process	16/444	247/18903	0.000258468	0.0458037	0.0420812	MFSD2A/MAPKAPK2/YBX3/HNRNPC/BMF/BCL2/EIF4ENIF1/DHX36/TENT4A/PHAX/LARP1/CNR1/IGF2BP3/PIK3CG/HIPK2/USP9X	16
GO:0002697	BP	GO:0002697	regulation of immune effector process	21/444	379/18903	0.000266759	0.0458037	0.0420812	BCL10/ZBTB7B/MAPKAPK2/CR1L/GAB2/APPL2/SLC15A4/PLCG2/PHB1/VAV1/IL4I1/RAC2/TLR9/CD80/DHX36/MZB1/ENPP3/NOD1/FGL2/BLK/FUT7	21
GO:0032635	BP	GO:0032635	interleukin-6 production	13/444	176/18903	0.00027549	0.0458037	0.0420812	BCL10/MAPKAPK2/PLCG2/KLF2/POU2F2/IL1A/INPP5D/TLR9/ZBTB20/IL1RAP/TLR6/BANK1/NOD1	13
GO:0032675	BP	GO:0032675	regulation of interleukin-6 production	13/444	176/18903	0.00027549	0.0458037	0.0420812	BCL10/MAPKAPK2/PLCG2/KLF2/POU2F2/IL1A/INPP5D/TLR9/ZBTB20/IL1RAP/TLR6/BANK1/NOD1	13
GO:0010761	BP	GO:0010761	fibroblast migration	7/444	55/18903	0.000288421	0.0458037	0.0420812	CD248/APPL2/ITGB3/CYGB/PRKCE/PTK2/ARHGAP4	7
GO:0038093	BP	GO:0038093	Fc receptor signaling pathway	7/444	55/18903	0.000288421	0.0458037	0.0420812	APPL2/PLCG2/VAV1/PRKCE/MAPK10/FYN/PTK2	7
GO:0002433	BP	GO:0002433	immune response-regulating cell surface receptor signaling pathway involved in phagocytosis	5/444	26/18903	0.000305808	0.0458037	0.0420812	APPL2/VAV1/PRKCE/FYN/PTK2	5
GO:0038096	BP	GO:0038096	Fc-gamma receptor signaling pathway involved in phagocytosis	5/444	26/18903	0.000305808	0.0458037	0.0420812	APPL2/VAV1/PRKCE/FYN/PTK2	5
GO:0051570	BP	GO:0051570	regulation of histone H3-K9 methylation	5/444	26/18903	0.000305808	0.0458037	0.0420812	DNMT1/ZNF274/DNMT3B/PAX5/EHMT1	5
GO:0010762	BP	GO:0010762	regulation of fibroblast migration	6/444	40/18903	0.0003166	0.0458037	0.0420812	APPL2/ITGB3/CYGB/PRKCE/PTK2/ARHGAP4	6
GO:0051607	BP	GO:0051607	defense response to virus	18/444	304/18903	0.000328536	0.0458037	0.0420812	IFNLR1/GPATCH3/AIM2/BIRC2/USP15/TRAF3/MLKL/SLFN11/SLFN13/PHB1/TRIM25/SEC14L1/BCL2/MX1/TLR9/DHX36/SKP2/FGL2	18
GO:0046322	BP	GO:0046322	negative regulation of fatty acid oxidation	4/444	15/18903	0.000333673	0.0458037	0.0420812	MFSD2A/FMO1/APPL2/CNR1	4
GO:0140546	BP	GO:0140546	defense response to symbiont	18/444	305/18903	0.000341756	0.0458037	0.0420812	IFNLR1/GPATCH3/AIM2/BIRC2/USP15/TRAF3/MLKL/SLFN11/SLFN13/PHB1/TRIM25/SEC14L1/BCL2/MX1/TLR9/DHX36/SKP2/FGL2	18
GO:1903131	BP	GO:1903131	mononuclear cell differentiation	24/444	473/18903	0.000367161	0.0458037	0.0420812	ZBTB7B/LY9/BLNK/MS4A1/SYVN1/SMARCD1/CD19/PLCG2/BCL2/TCF3/VAV1/IL4I1/IL1A/INPP5D/TLR9/CD80/DOCK2/CCR6/HDAC9/FGL2/BLK/PAX5/FUT7/DOCK11	24
GO:0039529	BP	GO:0039529	RIG-I signaling pathway	5/444	27/18903	0.000368127	0.0458037	0.0420812	GPATCH3/BIRC2/USP15/PHB1/SEC14L1	5
GO:0002831	BP	GO:0002831	regulation of response to biotic stimulus	20/444	361/18903	0.000371677	0.0458037	0.0420812	IFNLR1/GPATCH3/LRP8/AIM2/BIRC2/USP15/APPL2/SLC15A4/TRAF3/PLCG2/SEC14L1/VAV1/IL4I1/NLRC4/TLR9/PARP14/ERAP1/FYN/NOD1/FGL2	20
GO:0005085	MF	GO:0005085	guanyl-nucleotide exchange factor activity	20/453	224/18432	7.31786e-07	0.000550303	0.000528426	DOCK7/DENND4B/DENND10/MADD/PLEKHG7/VAV1/ARHGEF18/RGL3/RASGRP3/CCDC88A/IQSEC1/DOCK2/FGD2/PLEKHG1/TAGAP/DENND3/DENND1A/RALGPS1/DOCK11/ARHGEF6	20
GO:0030695	MF	GO:0030695	GTPase regulator activity	28/453	488/18432	3.16386e-05	0.00793075	0.00761548	DOCK7/GPSM2/DENND4B/RABGAP1L/DENND10/MADD/ARHGAP42/PLEKHG7/BNIP2/RABEP2/ADAP2/VAV1/ARHGEF18/RGL3/RASGRP3/CCDC88A/IQSEC1/TNK2/DOCK2/FGD2/PLEKHG1/TAGAP/DENND3/DENND1A/RALGPS1/DOCK11/ARHGEF6/ARHGAP4	28
GO:0060589	MF	GO:0060589	nucleoside-triphosphatase regulator activity	28/453	488/18432	3.16386e-05	0.00793075	0.00761548	DOCK7/GPSM2/DENND4B/RABGAP1L/DENND10/MADD/ARHGAP42/PLEKHG7/BNIP2/RABEP2/ADAP2/VAV1/ARHGEF18/RGL3/RASGRP3/CCDC88A/IQSEC1/TNK2/DOCK2/FGD2/PLEKHG1/TAGAP/DENND3/DENND1A/RALGPS1/DOCK11/ARHGEF6/ARHGAP4	28
GO:0017166	MF	GO:0017166	vinculin binding	4/453	12/18432	0.000152364	0.0239589	0.0230065	CORO2B/RTCB/SORBS3/DMD	4
GO:0016763	MF	GO:0016763	pentosyltransferase activity	7/453	48/18432	0.000159301	0.0239589	0.0230065	LARGE1/QTRT2/PARP14/XXYLT1/ART3/PARP12/HPRT1	7

## Sheet: Myeloid Cell_GO terms
	ONTOLOGY	ID	Description	GeneRatio	BgRatio	pvalue	p.adjust	qvalue	geneID	Count
GO:0009791	BP	GO:0009791	post-embryonic development	18/1070	92/18903	3.36641e-06	0.0185657	0.0166123	ARID5B/CDH23/ATM/BCL2/ERCC1/ATF5/SLC4A10/SCN9A/FZD5/PLAGL2/ITPR1/SERP1/SELENOP/VEGFA/SOD2/IGF2R/JAK2/TGFBR1	18
GO:0007015	BP	GO:0007015	actin filament organization	49/1070	454/18903	1.11309e-05	0.0241836	0.0216391	MARCKSL1/TMOD4/ENAH/RHOBTB1/SORBS1/ADD3/MICAL2/PPFIA1/ARRB1/SSH1/PXN/BCAR1/GAS7/FLII/PPP1R9B/ARHGAP28/PSTPIP2/BCL2/MYO1F/SPTBN4/ARHGAP35/ROCK2/CYRIA/CCDC88A/CAPG/WIPF1/ESPNL/PPM1F/GAS2L1/BAIAP2L2/CLASP2/ITGB5/PFN2/ADD1/RUFY3/CTNNA1/DIAPH1/DPYSL3/PHACTR1/MARCKS/ARHGAP18/SNX9/ARPC1B/CALD1/DLC1/SORBS3/RHOBTB2/JAK2/TGFBR1	49
GO:0018105	BP	GO:0018105	peptidyl-serine phosphorylation	37/1070	313/18903	1.84625e-05	0.0241836	0.0216391	PRKCZ/PINK1/MAST2/MKNK1/ATP2B4/SMYD3/CHUK/HIPK3/MARK2/ATM/CREBL2/SPRY2/PRKCH/MARK3/SMG1/PRKCB/CDK5R1/BCL2/PKN1/MAST3/SPTBN4/ROCK2/CSNK2A1/AVP/PPM1F/PFN2/TFRC/PAQR3/SNCA/PLK2/RIPK1/VEGFA/RIPK2/IFNE/TGFBR1/TXN/PNCK	37
GO:0045624	BP	GO:0045624	positive regulation of T-helper cell differentiation	8/1070	23/18903	2.34531e-05	0.0241836	0.0216391	PRKCZ/IL4R/NFKBIZ/MYB/RIPK2/CCL19/SHB/ANXA1	8
GO:0051056	BP	GO:0051056	regulation of small GTPase mediated signal transduction	36/1070	305/18903	2.46257e-05	0.0241836	0.0216391	ARRB1/KCTD10/RASAL1/SPATA13/SPRY2/AKAP13/ADGRG1/RAP1GAP2/NF1/ARHGAP28/MAPRE2/KANK2/ARHGEF1/ARHGAP35/EPS8L1/ARHGEF4/GPR55/TIAM1/BCR/CYTH4/SRGAP3/ARHGEF3/RABL3/KALRN/FBXO8/TRIO/ERBIN/ARHGAP26/PDGFRB/ARHGAP18/AUTS2/DLC1/PSD3/ABCA1/DAB2IP/GPR174	36
GO:2000116	BP	GO:2000116	regulation of cysteine-type endopeptidase activity	30/1070	235/18903	2.63103e-05	0.0241836	0.0216391	IFI16/USP47/CD27/APAF1/DIABLO/HMGB1/EGLN3/CTSH/NOL3/HTRA2/CFLAR/CSNK2A1/AVP/CST3/BCL2L13/BID/PPM1F/GRAMD4/LTF/TP63/SNCA/CAST/VEGFA/EPHA7/GPER1/CYCS/DNAJB6/DLC1/RIPK2/JAK2	30
GO:0002683	BP	GO:0002683	negative regulation of immune system process	47/1070	449/18903	3.64287e-05	0.0287006	0.0256808	IFI16/SLAMF8/CD84/RASSF5/IL2RA/VSIR/DGKZ/NR1H3/SCGB1A1/ATM/CRTAM/A2M/CLEC12B/IL17D/HMGB1/LRCH1/RIN3/SELENOS/IL4R/NLRC5/NF1/CCL2/ERBB2/DUSP3/MILR1/RHBDF2/PTPN2/PKN1/ZNF675/TYROBP/AXL/CEACAM1/C5AR2/GPR55/SAMHD1/USP18/BCR/HMOX1/MKRN2/LTF/PLK2/ADTRP/GPER1/GPNMB/YTHDF3/ANXA1/MIR223	47
GO:0071383	BP	GO:0071383	cellular response to steroid hormone stimulus	27/1070	209/18903	5.31297e-05	0.0366263	0.0327726	ARID1A/ATP1A1/ATP1A2/SMYD3/NCOA4/ATP2B1/NCOR2/IGF1R/SCNN1G/PER1/NPC1/SAFB/KANK2/PKN1/CFLAR/RBFOX2/TP63/DAB2/PLPP1/ADTRP/GPER1/PLAT/JAK2/KDM4C/DNAJA1/ANXA1/NR4A3	27
GO:0018209	BP	GO:0018209	peptidyl-serine modification	37/1070	332/18903	6.61024e-05	0.0375981	0.0336422	PRKCZ/PINK1/MAST2/MKNK1/ATP2B4/SMYD3/CHUK/HIPK3/MARK2/ATM/CREBL2/SPRY2/PRKCH/MARK3/SMG1/PRKCB/CDK5R1/BCL2/PKN1/MAST3/SPTBN4/ROCK2/CSNK2A1/AVP/PPM1F/PFN2/TFRC/PAQR3/SNCA/PLK2/RIPK1/VEGFA/RIPK2/IFNE/TGFBR1/TXN/PNCK	37
GO:0062197	BP	GO:0062197	cellular response to chemical stress	38/1070	345/18903	6.81743e-05	0.0375981	0.0336422	PINK1/LRRC8D/ARNT/CHUK/CAT/CCS/IL18BP/ATM/PXN/DIABLO/DHRS2/SELENOS/NOL3/SLC2A4/PYCR1/BCL2/ADNP2/AXL/HTRA2/SLC4A11/HMOX1/ATG7/MYLK/CPEB2/SNCA/GPX8/RIPK1/SOD2/VKORC1L1/CD36/FZD1/AGAP3/JAK2/DNAJA1/ANXA1/FANCC/NR4A3/TXN	38
GO:0072659	BP	GO:0072659	protein localization to plasma membrane	33/1070	285/18903	7.71107e-05	0.0383441	0.0343097	PRKCZ/RAP1A/ATP2B4/SORBS1/ZFYVE27/DCHS1/PPFIA1/TNFRSF1A/LRP6/HECTD1/SEC23A/EXOC5/PRKCH/AMN/PTPN9/GGA2/BBS2/VPS4A/ABI3/PPP1R9B/RHBDF2/EPB41L3/SPTBN4/ROCK2/TTC7A/CCDC88A/CLASP2/P2RY1/GAK/DAB2/NHLRC1/GPER1/MIR223	33
GO:1990778	BP	GO:1990778	protein localization to cell periphery	37/1070	337/18903	9.03545e-05	0.0383441	0.0343097	PRKCZ/EPB41/RAP1A/ATP2B4/SORBS1/ZFYVE27/DCHS1/PPFIA1/RAB38/TNFRSF1A/LRP6/HECTD1/SEC23A/EXOC5/PRKCH/AMN/PTPN9/GGA2/STX1B/BBS2/VPS4A/DLG4/ABI3/PPP1R9B/RHBDF2/EPB41L3/SPTBN4/ROCK2/TTC7A/CCDC88A/CLASP2/P2RY1/GAK/DAB2/NHLRC1/GPER1/MIR223	37
GO:0046578	BP	GO:0046578	regulation of Ras protein signal transduction	25/1070	193/18903	9.48389e-05	0.0383441	0.0343097	ARRB1/KCTD10/RASAL1/SPRY2/AKAP13/ADGRG1/NF1/MAPRE2/KANK2/ARHGAP35/EPS8L1/GPR55/BCR/CYTH4/ARHGEF3/RABL3/FBXO8/ERBIN/PDGFRB/AUTS2/DLC1/PSD3/ABCA1/DAB2IP/GPR174	25
GO:0060840	BP	GO:0060840	artery development	17/1070	107/18903	0.00010289	0.0383441	0.0343097	LUZP1/PRRX1/HECTD1/SMAD6/NPRL3/NF1/FKBP10/BMPR2/JAG1/MYLK/PLXND1/RBPJ/PDGFRB/NDST1/VEGFA/TFAP2B/TGFBR1	17
GO:0031346	BP	GO:0031346	positive regulation of cell projection organization	38/1070	352/18903	0.00010429	0.0383441	0.0343097	RAP1A/ZFYVE27/MARK2/DZIP1/LTK/IGF1R/KATNB1/DLG4/NTN1/STK11/MARK4/ARHGAP35/FUZ/EPS8L1/CCDC88A/CFLAR/BMPR2/TIAM1/KCTD17/PLXNB2/PLXND1/DHX36/SKIL/KIT/RUFY3/ENC1/EFNA5/APC/DPYSL3/FBXO38/TENM2/VEGFA/AUTS2/FZD1/CUX1/CCL19/TGFBR1/DAB2IP	38
GO:0051261	BP	GO:0051261	protein depolymerization	18/1070	118/18903	0.000111804	0.0385374	0.0344827	TMOD4/CAMSAP2/CCSAP/ADD3/MICAL2/KATNB1/VPS4A/FLII/PPP1R9B/MAP1S/SPTBN4/CAPG/CLASP2/ATXN7/GAK/ADD1/APC/MID1	18
GO:0031252	CC	GO:0031252	cell leading edge	50/1093	421/19869	2.51466e-07	5.84754e-05	5.3859e-05	PRKCZ/PLEKHO1/ENAH/JCAD/LDB1/ABLIM1/SLC1A2/DGKZ/CTNND1/TIRAP/ATP2B1/SSH1/PXN/SPATA13/SPRY2/BCAR1/KSR1/ABI3/PPP1R9B/NME1/EPB41L3/SLC39A6/EPS8L1/CCDC88A/CAPG/ARHGEF4/WIPF1/PACSIN2/CLASP2/ARF4/FRMD4B/MYLK/PLXND1/LDB2/RUFY3/PALLD/APC/SNX2/CTNNA1/DIAPH1/DPYSL3/DST/ARHGAP18/SNX9/GPER1/PODXL/DLC1/PSD3/ATP6V1B2/MTM1	50
GO:0045121	CC	GO:0045121	membrane raft	42/1093	326/19869	2.58418e-07	5.84754e-05	5.3859e-05	PRKCZ/PPT1/ATP1A1/ATP1A2/ATP2B4/CAPN2/SORBS1/KCNQ1/STIM1/CAVIN3/SLC1A2/P2RX3/PPP2R1B/TNFRSF1A/LRP6/ATP2B1/EDNRB/SPRED1/IGF1R/ADGRG1/SLC2A4/NPC1/ICAM1/CAVIN2/CFLAR/BMPR2/HMOX1/NFAM1/PACSIN2/PLPP1/EFNA5/CTNNA1/RIPK1/ADTRP/CD36/ABCB4/PODXL/DLC1/ERLIN2/JAK2/TGFBR1/ABCA1	42
GO:0098857	CC	GO:0098857	membrane microdomain	42/1093	327/19869	2.81132e-07	5.84754e-05	5.3859e-05	PRKCZ/PPT1/ATP1A1/ATP1A2/ATP2B4/CAPN2/SORBS1/KCNQ1/STIM1/CAVIN3/SLC1A2/P2RX3/PPP2R1B/TNFRSF1A/LRP6/ATP2B1/EDNRB/SPRED1/IGF1R/ADGRG1/SLC2A4/NPC1/ICAM1/CAVIN2/CFLAR/BMPR2/HMOX1/NFAM1/PACSIN2/PLPP1/EFNA5/CTNNA1/RIPK1/ADTRP/CD36/ABCB4/PODXL/DLC1/ERLIN2/JAK2/TGFBR1/ABCA1	42
GO:0005901	CC	GO:0005901	caveola	18/1093	82/19869	3.79602e-07	5.92179e-05	5.45428e-05	ATP1A2/ATP2B4/SORBS1/CAVIN3/LRP6/SPRED1/IGF1R/CAVIN2/BMPR2/HMOX1/PACSIN2/PLPP1/EFNA5/CTNNA1/ADTRP/CD36/DLC1/JAK2	18
GO:0001726	CC	GO:0001726	ruffle	27/1093	178/19869	1.59411e-06	0.000198945	0.000183239	PLEKHO1/JCAD/TIRAP/SPATA13/SPRY2/BCAR1/KSR1/PPP1R9B/NME1/EPS8L1/CAPG/ARHGEF4/WIPF1/PACSIN2/CLASP2/ARF4/FRMD4B/PALLD/APC/DIAPH1/ARHGAP18/SNX9/PODXL/DLC1/PSD3/ATP6V1B2/MTM1	27
GO:0005938	CC	GO:0005938	cell cortex	38/1093	312/19869	3.75089e-06	0.000390092	0.000359296	PRKCZ/AGTRAP/EPB41/CAPN2/PARD3/RHOBTB1/ADD3/STIM1/DENND2B/CTNND1/ERC1/ITPR2/PXN/EXOC5/AKAP13/PRKCB/DLG4/PPP1R9B/SPTBN4/PLA2G4C/SEPTIN10/GYPC/CD302/BFSP1/CLASP2/FLNB/SNCA/GUCY1B1/EXOC3/CLTB/DST/MARCKS/SNX9/PCLO/CALD1/DLC1/RHOBTB2/CLTA	38
GO:0044853	CC	GO:0044853	plasma membrane raft	19/1093	113/19869	1.22519e-05	0.00109217	0.00100595	ATP1A2/ATP2B4/SORBS1/STIM1/CAVIN3/LRP6/SPRED1/IGF1R/CAVIN2/BMPR2/HMOX1/PACSIN2/PLPP1/EFNA5/CTNNA1/ADTRP/CD36/DLC1/JAK2	19
GO:0030055	CC	GO:0030055	cell-substrate junction	46/1093	432/19869	1.43352e-05	0.00111815	0.00102987	HSPG2/NCSTN/MPZL1/CAPN2/ENAH/SORBS1/TSPAN4/CAT/PPFIA1/MCAM/PXN/LMO7/BCAR1/FLII/MRC2/MAPRE2/ICAM1/RPS16/RPL13A/FBLN7/TNS1/PROCR/PACSIN2/CLASP2/FLNB/ITGB5/GAK/ADD1/PALLD/DAB2/ERBIN/CTNNA1/ARHGAP26/PDGFRB/DST/MARCKS/IGF2R/PTPN12/ABCB4/FZD1/ARPC1B/DLC1/SORBS3/JAK2/ANXA1/RPL7A	46
GO:0005925	CC	GO:0005925	focal adhesion	45/1093	422/19869	1.70817e-05	0.00118433	0.00109083	HSPG2/NCSTN/MPZL1/CAPN2/ENAH/SORBS1/TSPAN4/CAT/PPFIA1/MCAM/PXN/LMO7/BCAR1/FLII/MRC2/MAPRE2/ICAM1/RPS16/RPL13A/FBLN7/TNS1/PROCR/PACSIN2/CLASP2/FLNB/ITGB5/GAK/ADD1/PALLD/DAB2/CTNNA1/ARHGAP26/PDGFRB/DST/MARCKS/IGF2R/PTPN12/ABCB4/FZD1/ARPC1B/DLC1/SORBS3/JAK2/ANXA1/RPL7A	45
GO:0032587	CC	GO:0032587	ruffle membrane	17/1093	97/19869	1.98934e-05	0.00124135	0.00114335	PLEKHO1/JCAD/TIRAP/SPATA13/SPRY2/KSR1/PPP1R9B/NME1/EPS8L1/ARHGEF4/PACSIN2/CLASP2/ARF4/APC/DIAPH1/DLC1/PSD3	17
GO:0031253	CC	GO:0031253	cell projection membrane	38/1093	344/19869	3.51969e-05	0.00199662	0.00183899	GPR157/PLEKHO1/JCAD/SLC1A2/TIRAP/ATP2B1/SPATA13/SPRY2/AMN/BBS2/GUCY2D/KSR1/PPP1R9B/NME1/PRCD/EPB41L3/SLC39A6/CEACAM1/EPS8L1/ADCY3/SLC5A6/ARHGEF4/CYBRD1/PACSIN2/CLASP2/ARF4/PLXND1/MTTP/APC/SLC22A5/DIAPH1/CLTB/GPER1/PKD1L1/CD36/PODXL/DLC1/PSD3	38
GO:0031256	CC	GO:0031256	leading edge membrane	23/1093	177/19869	0.000111824	0.00581486	0.00535579	PLEKHO1/JCAD/SLC1A2/TIRAP/ATP2B1/SPATA13/SPRY2/KSR1/PPP1R9B/NME1/EPB41L3/SLC39A6/EPS8L1/ARHGEF4/PACSIN2/CLASP2/ARF4/PLXND1/APC/DIAPH1/GPER1/DLC1/PSD3	23
GO:0005912	CC	GO:0005912	adherens junction	23/1093	179/19869	0.000132716	0.00637039	0.00586747	JCAD/PARD3/SORBS1/DCHS1/CTNND1/DLG4/PPP1R9B/WTIP/SPTBN4/CEACAM1/CCDC85A/BMPR2/JAG1/ARVCF/MAGI1/FRMD4B/ADD1/EFNA5/APC/CTNNA1/VEGFA/ANXA1/NIBAN2	23
GO:1990752	CC	GO:1990752	microtubule end	8/1093	33/19869	0.000330596	0.0147351	0.0135718	CAMSAP2/SPRY2/MAPRE2/MAPRE3/GAS2L1/RNF4/DST/CDK5RAP2	8
GO:1990907	CC	GO:1990907	beta-catenin-TCF complex	5/1093	13/19869	0.000443107	0.0184333	0.016978	LDB1/TCF4/TCF7L1/TLE4/TLE1	5
GO:0005604	CC	GO:0005604	basement membrane	14/1093	99/19869	0.00102315	0.039903	0.0367527	HSPG2/COL8A2/NID1/COL4A2/NTN1/LAMA1/ADAMTS1/LAMB2/ERBIN/EFNA5/TGFBI/SPARC/DST/COL5A1	14
GO:0099738	CC	GO:0099738	cell cortex region	8/1093	39/19869	0.00109284	0.0401137	0.0369468	PRKCZ/CTNND1/ERC1/CLASP2/GUCY1B1/CLTB/PCLO/CLTA	8
GO:0005769	CC	GO:0005769	early endosome	38/1093	414/19869	0.00143026	0.0495823	0.0456679	RNF11/RAP1A/RUSC1/NCSTN/MR1/KCNQ1/RAB38/VPS26B/LRP6/SLC15A4/WDFY2/RIN3/AP3S2/KREMEN2/LITAF/GGA2/VPS4A/VAC14/ERBB2/LDLRAD4/RAB11FIP5/FZD5/SIGLEC1/PACSIN2/LTF/TFRC/MELTF/SNX2/RUFY1/IGF2R/GPER1/GPNMB/VPS41/SAMD9L/PLEKHF2/ANXA1/FKBP15/AP1S2	38
GO:0030695	MF	GO:0030695	GTPase regulator activity	53/1062	488/18432	6.74771e-06	0.00337048	0.00320338	RAP1A/TBC1D12/HPS1/RGS10/DENND2B/DENND5A/SBF2/NUCB2/RAB3IL1/ARRB1/DNM1L/RASAL1/SPATA13/DOCK9/SEC23A/RIN3/AKAP13/NPRL3/RAP1GAP2/NF1/ARHGAP28/ARHGEF1/ARHGAP35/EPS8L1/CCDC88A/TBC1D8/ARHGEF4/TBC1D20/TIAM1/BCR/CYTH4/ARFGAP3/DENND6B/SBF1/SRGAP3/ARHGEF3/ARF4/KALRN/RGS12/CPEB2/TBC1D9/FBXO8/TRIO/ARHGAP26/ARHGAP18/AGAP3/DLC1/PSD3/RIC1/RGS3/DAB2IP/RPGR/TBC1D8B	53
GO:0060589	MF	GO:0060589	nucleoside-triphosphatase regulator activity	53/1062	488/18432	6.74771e-06	0.00337048	0.00320338	RAP1A/TBC1D12/HPS1/RGS10/DENND2B/DENND5A/SBF2/NUCB2/RAB3IL1/ARRB1/DNM1L/RASAL1/SPATA13/DOCK9/SEC23A/RIN3/AKAP13/NPRL3/RAP1GAP2/NF1/ARHGAP28/ARHGEF1/ARHGAP35/EPS8L1/CCDC88A/TBC1D8/ARHGEF4/TBC1D20/TIAM1/BCR/CYTH4/ARFGAP3/DENND6B/SBF1/SRGAP3/ARHGEF3/ARF4/KALRN/RGS12/CPEB2/TBC1D9/FBXO8/TRIO/ARHGAP26/ARHGAP18/AGAP3/DLC1/PSD3/RIC1/RGS3/DAB2IP/RPGR/TBC1D8B	53
GO:0003779	MF	GO:0003779	actin binding	47/1062	439/18432	3.18833e-05	0.0106171	0.0100908	EPB41/MARCKSL1/TMOD4/RUSC1/ENAH/SORBS1/ADD3/ABLIM1/MICAL2/SSH1/VASH1/GAS7/FLII/CDK5R1/WIPF2/ABI3/PPP1R9B/EPB41L3/PSTPIP2/MYO1F/MAP1S/SPTBN4/CEACAM1/EPS8L1/CCDC88A/CAPG/COBLL1/WIPF1/TNS1/ESPNL/GAS2L1/FLNB/MYLK/PFN2/ADD1/SNCA/PALLD/ENC1/CTNNA1/DIAPH1/PHACTR1/DST/MARCKS/ARPC1B/CALD1/PPP1R42/FKBP15	47
GO:0005085	MF	GO:0005085	guanyl-nucleotide exchange factor activity	28/1062	224/18432	9.48604e-05	0.0210839	0.0200387	RAP1A/HPS1/DENND2B/DENND5A/SBF2/NUCB2/RAB3IL1/SPATA13/DOCK9/RIN3/AKAP13/ARHGEF1/EPS8L1/CCDC88A/ARHGEF4/TIAM1/BCR/CYTH4/DENND6B/SBF1/ARHGEF3/ARF4/KALRN/FBXO8/TRIO/PSD3/RIC1/RPGR	28
GO:0005543	MF	GO:0005543	phospholipid binding	48/1062	474/18432	0.000105525	0.0210839	0.0200387	EPB41/PPT1/PLA2G4A/PARD3/ANXA7/KCNQ1/SBF2/SNX32/GRAMD1B/TIRAP/ITPR2/RASAL1/HMGB1/TNFAIP8L3/GGA2/PLA2G15/GLTPD2/FLII/NF1/OSBPL1A/SPTBN4/AXL/ARHGAP35/PLA2G4C/HS1BP3/CCDC88A/CAPG/PLEKHA3/NUP35/CAVIN2/JAG1/SEC14L2/BAIAP2L2/PACSIN2/ITPR1/CPNE4/PFN2/WDFY3/SNCA/SNX2/ARHGAP26/SNX9/PCLO/PLEKHF2/ANXA1/ABCA1/DAB2IP/MTM1	48
GO:0070034	MF	GO:0070034	telomerase RNA binding	7/1062	22/18432	0.000163956	0.0272987	0.0259453	SMG5/HNRNPC/TENT4B/SMG6/DHX36/GAR1/NAF1	7
GO:0031420	MF	GO:0031420	alkali metal ion binding	6/1062	17/18432	0.0002575	0.036749	0.0349271	ATP1A1/ATP1A2/PKM/SCN9A/HDAC4/PDXK	6
GO:0030955	MF	GO:0030955	potassium ion binding	5/1062	12/18432	0.000354296	0.0442427	0.0420493	ATP1A1/ATP1A2/PKM/HDAC4/PDXK	5

## Sheet: T cell_GO terms
	ONTOLOGY	ID	Description	GeneRatio	BgRatio	pvalue	p.adjust	qvalue	geneID	Count
GO:0030098	BP	GO:0030098	lymphocyte differentiation	38/722	419/18903	7.97902e-07	0.00295567	0.00273431	RUNX3/ZC3H12A/CD2/RORC/NTRK1/LY9/IRF2BP2/GATA3/ADAM8/PTPRJ/ZBTB16/CD3E/CD3D/CD4/ZBTB1/BCL11B/RASGRP1/RORA/KAT7/SMAD7/MALT1/JAK3/AXL/RSAD2/ATF2/CD28/CTLA4/HDAC4/SMARCC1/IL7R/PIK3R1/IRF4/PRDM1/PTK2B/PRKDC/CHD7/TNFSF8/LRRC8A	38
GO:0030217	BP	GO:0030217	T cell differentiation	30/722	296/18903	1.21383e-06	0.00295567	0.00273431	RUNX3/ZC3H12A/CD2/RORC/LY9/GATA3/ADAM8/ZBTB16/CD3E/CD3D/CD4/ZBTB1/BCL11B/RASGRP1/RORA/SMAD7/MALT1/JAK3/RSAD2/ATF2/CD28/CTLA4/SMARCC1/IL7R/PIK3R1/IRF4/PRDM1/PRKDC/CHD7/TNFSF8	30
GO:1903131	BP	GO:1903131	mononuclear cell differentiation	40/722	473/18903	2.39867e-06	0.00389384	0.00360222	RUNX3/ZC3H12A/CD2/RORC/NTRK1/LY9/IRF2BP2/GATA3/ADAM8/PTPRJ/ZBTB16/CD3E/CD3D/CD4/DHRS2/ZBTB1/BCL11B/RASGRP1/RORA/KAT7/SMAD7/MALT1/NFATC1/JAK3/AXL/RSAD2/ATF2/CD28/CTLA4/HDAC4/SMARCC1/IL7R/PIK3R1/IRF4/PRDM1/PTK2B/PRKDC/CHD7/TNFSF8/LRRC8A	40
GO:0050852	BP	GO:0050852	T cell receptor signaling pathway	18/722	139/18903	5.93925e-06	0.00723103	0.00668947	ZC3H12A/PDE4B/GATA3/PTPRJ/CD3E/CD3D/WNK1/MALT1/CD226/PRKD2/CD28/CTLA4/PLCG1/RFTN1/TRAT1/TEC/LCP2/FYN	18
GO:0046632	BP	GO:0046632	alpha-beta T cell differentiation	16/722	117/18903	9.6073e-06	0.00935751	0.00865668	RUNX3/ZC3H12A/RORC/LY9/GATA3/ZBTB16/BCL11B/RORA/SMAD7/MALT1/JAK3/RSAD2/ATF2/IRF4/PRDM1/TNFSF8	16
GO:0051054	BP	GO:0051054	positive regulation of DNA metabolic process	28/722	301/18903	1.39689e-05	0.0113381	0.0104889	UCHL5/RFC5/RGCC/IGF1R/MAPK3/ARRB2/DBF4B/KAT7/SMCHD1/PIAS4/WIZ/TGFB1/PRKD2/RUVBL2/NPAS2/EPC2/RIF1/CD28/SMARCC1/PARP9/TFRC/NAF1/UIMC1/PRIM2/MAP3K4/PTK2B/PRKDC/UBE2V2	28
GO:1901653	BP	GO:1901653	cellular response to peptide	32/722	373/18903	1.82356e-05	0.0115145	0.0106522	ERRFI1/JAK1/AHCYL1/PTPRE/PDE3B/MEN1/APPL2/PXN/FOXO1/TBC1D4/IRS2/SNX6/IGF1R/NOD2/VAMP2/SREBF1/CDC6/JAK3/KLF11/TRIB3/SOGA1/UMODL1/SMARCC1/GNAI2/NFKB1/PIK3R1/APC/MIR143/FYN/RARRES2/LEPROTL1/PRKDC	32
GO:0071375	BP	GO:0071375	cellular response to peptide hormone stimulus	28/722	306/18903	1.8915e-05	0.0115145	0.0106522	ERRFI1/JAK1/AHCYL1/PTPRE/PDE3B/MEN1/APPL2/PXN/FOXO1/TBC1D4/IRS2/IGF1R/VAMP2/SREBF1/CDC6/JAK3/TRIB3/SOGA1/UMODL1/SMARCC1/GNAI2/NFKB1/PIK3R1/APC/MIR143/RARRES2/LEPROTL1/PRKDC	28
GO:0046631	BP	GO:0046631	alpha-beta T cell activation	19/722	174/18903	3.87773e-05	0.0209828	0.0194113	RUNX3/ZC3H12A/RORC/LY9/GATA3/ZBTB16/CD3E/CD3D/BCL11B/RORA/SMAD7/MALT1/JAK3/RSAD2/ATF2/CD28/IRF4/PRDM1/TNFSF8	19
GO:0002253	BP	GO:0002253	activation of immune response	32/722	397/18903	6.14553e-05	0.0299287	0.0276872	ZC3H12A/PDE4B/PYHIN1/SUSD4/GATA3/PTPRJ/RBM14/CD3E/CD3D/WNK1/APPL2/RGCC/PRKCH/PYCARD/NOD2/CMTM3/YES1/MALT1/CD226/PRKD2/SLC39A10/CD28/CTLA4/PLCG1/RFTN1/TRAT1/TEC/BANK1/STING1/LCP2/FYN/PRKDC	32
GO:0071897	BP	GO:0071897	DNA biosynthetic process	20/722	198/18903	7.44278e-05	0.0329512	0.0304834	MEN1/RFC5/POLE/RGCC/TFDP1/HNRNPC/ZBTB1/MAPK3/USP10/RPA1/SMG6/ARRB2/LIG3/KAT7/PRKD2/ING5/NAF1/MAP3K4/PTK2B/POLB	20
GO:0043434	BP	GO:0043434	response to peptide hormone	33/722	421/18903	8.13714e-05	0.0330232	0.03055	ERRFI1/JAK1/AHCYL1/PTPRE/PDE3B/MEN1/SP7/APPL2/PXN/FOXO1/TBC1D4/IRS2/IGF1R/MEAK7/VAMP2/SREBF1/CDC6/JAK3/JUND/TRIB3/SOGA1/UMODL1/PPARA/SMARCC1/GNAI2/NFKB1/PIK3R1/APC/MIR143/SLC34A1/RARRES2/LEPROTL1/PRKDC	33
GO:0072539	BP	GO:0072539	T-helper 17 cell differentiation	7/722	30/18903	0.000108702	0.0407213	0.0376715	ZC3H12A/RORC/LY9/RORA/SMAD7/MALT1/IRF4	7
GO:0001221	MF	GO:0001221	transcription coregulator binding	15/739	109/18432	2.94392e-05	0.0237868	0.0227146	ENO1/RUNX3/GATA3/EED/ZBTB16/RORA/SREBF1/NFATC1/WIZ/JUND/PER2/PPARA/VGLL4/ZBTB49/NEK6	15
GO:0043621	MF	GO:0043621	protein self-association	11/739	71/18432	0.00011387	0.0460036	0.04393	CD2/ADAM8/FHOD1/PLSCR3/VAMP2/MALT1/RSAD2/AGXT/SHANK3/TEC/PTK2B	11
