# Supplementary material for: scFFPE-ATAC enables high-throughput single cell chromatin accessibility profiling in formalin-fixed paraffin-embedded samples
Source: Nat Commun. 2025 Nov 14;16:10022. doi: 10.1038/s41467-025-66170-4 (PMC12618699; doi:10.1038/s41467-025-66170-4)
Supplement: Supplementary file 13 — Supplementary Table 12 [file 41467_2025_66170_MOESM13_ESM.xlsx]

## Sheet: EpithelialCell
padj	LogFC	Names
0	0.925546	CYP4B1
0	0.746042	TMEM45B
0	0.961143	TOX3
0	0.821634	SULT1C2
0	0.916327	LRRN4
0	0.735407	LAMC2
0	1.01649	ATP13A4
0	1.1126	KLHL38
0	1.10223	MALL
0	0.985861	RASEF
0	1.13487	C9orf152
0	1.1503	LMO3
0	0.588397	SPTLC3
0	0.715068	MAOA
0	0.947463	WFDC2
0	0.980278	FOXA2
0	1.2515	TM4SF1
0	0.95031	TACC2
0	0.88295	VWA2
0	0.857412	TEKT5
0	0.609692	USP26
0	0.712503	EBF3
0	0.809846	SHC3
0	0.728988	FABP3
0	0.866742	PID1
0	0.838402	SLC26A9
0	0.858692	WDR72
0	1.09097	FLRT3
0	0.696052	VAT1L
0	0.928165	TOM1L1
0	1.14888	FOXA1
0	0.779892	OVOL2
0	0.985833	IYD
0	0.900059	TEAD1
0	0.9991	JPH1
0	0.749054	MLPH
0	0.996173	TECTB
0	0.83779	FGFR2
0	0.829188	ANKFN1
0	0.735376	CECR2
0	0.740891	KCNS3
0	0.874232	AKR1C3
0	0.505063	ATP11A
0	0.814121	GHRHR
0	0.990081	SPINK5
0	0.697231	SHROOM4
0	0.91223	C1orf116
0	0.805316	ATP2C2
0	0.662174	KCTD14
0	0.902134	ITGB6
0	0.71142	MLIP
0	1.01834	AKR1C1
0	0.830083	MGST1
0	0.870956	PTCHD1
0	1.10741	CYP4X1
0	0.659924	EHD2
0	0.738714	RNF128
0	0.736294	SPIRE1
0	0.913346	STK32A
0	1.04171	LRIG3
0	0.738855	GCNT3
0	1.06786	DNAAF3
0	0.853234	PLEKHS1
0	1.0995	MYH14
0	0.859319	TMEM125
0	0.847019	PLS3
0	1.06987	RBPMS
0	1.03792	YAP1
0	0.568672	SIMC1
0	1.00657	SHH
0	0.675656	CYP2J2
0	0.65142	GTF2IRD1
0	0.670701	MMP26
0	0.746558	PLA2G4F
0	0.694483	LIPH
0	0.838966	GPC4
0	0.5918	DHCR24
0	0.99624	MTUS1
0	0.851803	CYP4Z1
0	0.778929	KLB
0	0.86363	BAIAP2L1
0	0.59143	FERMT1
0	0.66268	DMRT1
0	0.662636	HEPHL1
0	0.675011	HS6ST2
0	0.955697	TMC5
0	0.862143	ESYT3
0	0.533047	DSTN
0	1.19677	CHRNA9
0	0.518341	PCSK2
0	0.85145	SLC22A3
0	0.770605	KRT8
0	0.869961	HSPB2-C11orf52
0	0.896181	NIM1K
0	0.698081	EVPL
0	0.794654	MACROD2
0	0.736123	SLC47A2
0	0.573931	CBLN2
0	0.73418	SPINT2
0	0.791554	ELAVL2
0	1.09795	KCNK1
0	0.531088	MYOZ1
0	0.996955	SOX9
0	0.657593	C8A
0	0.894705	ID4
0	0.919465	SLC34A2
0	0.965381	HSD17B13
0	0.821625	TMEM132D
0	0.601449	MS4A15
0	0.719668	EPX
0	0.866288	STMND1
0	0.558024	SOX13
0	1.0014	KITLG
0	1.05219	CFTR
0	0.717009	TSKU
0	0.81971	PLA2G4E
0	0.756097	KCNJ8
0	0.841521	SIX2
0	0.874241	CLDN1
0	0.689929	XKR4
0	1.10964	MUC15
0	0.780098	TMEM105
0	0.664713	ANO5
0	0.719479	FREM2
0	1.10053	RAI14
0	0.658455	VTCN1
0	0.969809	LGR4
0	0.781058	TRIM71
0	0.706688	MAB21L3
0	1.13652	TDRP
0	0.767188	C4orf19
0	0.885307	CGNL1
0	1.17927	SPINK1
0	0.685946	SLC5A7
0	0.725348	ELF5
0	0.88106	AGR3
0	0.96886	MIPOL1
0	1.01664	BMP3
0	0.87902	NOSTRIN
0	1.12841	SFTA3
0	1.02492	RGS22
0	0.571101	CYP3A43
0	0.736707	EHF
0	0.896309	ROS1
0	0.535445	GOLM1
0	1.04358	BMP2
0	0.505752	RIMKLB
0	0.869106	CLDN18
0	0.812196	ZDHHC11B
0	0.816213	LCA5
0	1.03886	WWC1
0	0.882054	EPCAM
0	0.967985	CEACAM6
0	1.05366	MYO10
0	0.920089	SLC7A2
0	0.649284	ALDH3A2
0	0.563045	PLLP
0	0.754806	NOS1AP
0	0.789172	LRP6
0	0.659783	SMARCA1
0	0.817624	NTN4
0	1.14404	GRHL2
0	0.737644	LPAR1
0	0.771542	CDH3
0	0.754575	P3H2
0	1.05713	CCNJL
0	0.60481	MKRN3
0	0.815776	PRR15L
0	0.644377	NINL
0	0.800183	SLC25A21
0	0.740641	TRABD2B
0	0.868949	SHISA4
0	1.16375	MAL2
0	0.756282	HAS3
0	0.98543	AMBP
0	0.555503	DMBT1
0	0.584794	CST3
0	0.998192	GPRIN2
0	0.769944	CNN3
0	0.634903	ITGA3
0	0.692739	CDON
0	0.737782	TTC6
0	1.08615	FEZF1
0	0.940071	AADAC
0	1.04486	KPNA7
0	0.952826	PDGFRL
0	0.648606	SERTAD4
0	0.486138	NYAP2
0	0.53339	OSGIN1
0	0.696468	AQP1
0	1.01138	ZIM2
0	0.65736	NDST1
0	0.721648	LAMP3
0	0.882873	SGMS2
0	0.674325	ELOVL7
0	0.930728	SCGB3A2
0	0.658331	DMRTA1
0	0.72399	ZNF503
0	0.727064	ZNF321P
0	0.886481	PRKAA2
0	0.671379	GALNT5
0	0.750737	KRT7
0	0.707904	CLU
0	0.595833	TANGO6
0	0.849017	ST6GALNAC1
0	0.817468	UNC5A
0	0.869627	FILIP1
0	0.745884	TMC7
0	0.908598	LIMCH1
0	0.789354	HABP2
0	0.948405	PGPEP1L
0	0.481325	MYO1H
0	0.614477	CLDN4
0	0.948147	ZNF462
0	0.713283	CX3CL1
0	0.769871	UGT2B7
0	1.26682	AARD
0	0.969089	KLK10
0	1.14344	LIFR
0	0.572381	B4GALNT2
0	1.13241	IRX2
0	0.830099	SHROOM3
0	0.702383	DUOX1
0	0.498384	ARHGAP32
0	0.963347	HSPB8
0	0.752603	PLCXD3
0	0.695656	SMIM18
0	0.874079	LGALS3BP
0	0.775218	TBX2
0	0.97204	DNAH5
0	0.63656	CADPS
0	0.857219	KIAA1217
0	0.567315	MCIDAS
0	0.788087	KLHDC7A
0	0.936626	LRAT
0	0.664042	IGSF5
0	0.853812	BTC
0	0.827833	TNNT1
0	0.981054	FAM189A2
0	0.807804	ASZ1
0	0.682718	ZYG11A
0	0.676383	CAPN8
0	0.801952	FHDC1
0	0.448295	BFSP1
0	0.714069	ABCC12
0	1.02752	PEG3
0	0.787553	PDGFA
0	0.616565	ZBTB7C
0	0.640598	FAAH
0	0.563437	KLRG2
0	1.01865	FAM20A
0	0.97334	RASSF9
0	1.10048	OSMR
0	0.84207	MYO6
0	0.434716	PPP2R2C
0	0.714968	DAAM2
0	0.596084	CPNE4
0	0.789031	KCNG4
0	0.653308	EXPH5
0	0.763348	PRKD1
0	0.688986	CAPN13
0	0.887714	EPDR1
0	0.614562	TCF7L2
0	0.721665	CLCNKB
0	0.701215	SOX6
0	0.696828	GPRC5A
0	0.516026	MAPK8IP1
0	1.06802	PTX3
0	0.750824	CUEDC1
0	0.994859	C5orf38
0	1.05493	DLC1
0	0.60751	FTO
0	0.389037	GGA2
0	0.771871	HNMT
0	1.21535	MSX2
0	0.828597	PXDN
0	0.715913	ACE2
0	0.562288	IL24
0	0.881698	VEPH1
0	0.70584	SLC35F4
0	0.498121	ASS1
0	0.831308	PTPN13
0	0.617736	SHANK2
0	0.610154	CALB2
0	0.786209	PLCH1
0	0.834126	FAM174B
0	0.614243	TPH2
0	0.617221	C11orf91
0	0.751939	SRD5A2
0	0.615063	IGFBPL1
0	0.545338	SPAM1
0	0.676513	SCUBE3
0	0.575259	DPP6
0	0.994147	LURAP1L
0	0.509383	CXADR
0	0.736056	BMP5
0	1.00466	C5orf49
0	0.671035	CYB5A
0	0.80893	CLEC11A
0	0.797244	ABHD17C
0	0.727577	BTBD3
0	0.691273	TNS1
0	0.706983	CRTAC1
0	0.57197	DUOXA1
0	0.924627	POU3F2
0	0.614056	NECAB1
0	0.67255	CLSTN2
0	0.796461	MAGI1
0	0.696018	PPP1R9A
0	0.638304	BRINP2
0	0.569956	HRH1
0	0.708278	NEDD4L
0	0.550126	YBX3
0	0.764151	PTPRM
0	0.645761	GALNT18
0	0.731693	SELENBP1
0	0.757036	AMOTL2
0	0.771527	MMP17
0	0.443286	MCU
0	0.742906	RNF43
0	0.680979	STEAP3
0	0.71907	RBBP8NL
0	0.732792	NRK
0	0.883519	SLC16A12
0	0.792048	MET
0	0.762123	ZMAT4
0	0.785614	ABO
0	1.05127	AQP4
0	0.763316	CYBRD1
0	0.915352	EGFR
0	0.81492	DACT2
0	0.900304	TFCP2L1
0	0.980369	GPR39
0	0.842778	COL22A1
0	1.14795	ANKRD65
0	0.649007	FAM81B
0	0.862094	C6
0	0.643419	SHISA6
0	0.671074	MID1
0	0.692841	ADAMTS18
0	0.477704	APOH
0	1.05791	STEAP4
0	0.777871	COLCA2
0	0.840535	ADCY2
0	0.608441	ALK
0	0.808544	RANBP17
0	0.788278	NRG1
0	0.71663	PLEKHG4B
0	0.735043	CAPN9
0	0.560216	UGT1A7
0	0.793911	MEIS2
0	0.816278	WNT2
0	0.837488	C1orf210
0	0.615851	HSPB7
0	0.66365	ANKRD50
0	0.753379	ACSS3
0	0.62873	PROX1
0	0.644185	TJP3
0	0.586977	PLCZ1
0	0.823973	POU2F3
0	0.885323	SOX2
0	0.612516	RXRG
0	0.689052	GRB14
0	0.54958	UGT1A9
0	0.901024	ADH7
0	0.548158	CLIC6
0	0.751829	EPB41L4B
0	0.902052	PRSS8
0	0.578018	SFTPB
0	0.776345	DNAH11
0	0.826892	NDNF
0	0.613023	PTK7
0	0.760691	HAS2
0	0.69196	GABRB2
0	0.668183	COBL
0	0.432821	NDUFC2-KCTD14
0	0.97853	NEURL1B
0	0.73114	KRT18
0	0.676093	MOCS1
0	0.655123	LAD1
0	0.490385	S100A16
0	0.828996	PSD3
0	0.586096	UGT1A6
0	0.664274	ENAH
0	0.767026	GLIS3
0	0.536259	ANO4
0	0.815437	SFRP1
0	0.825751	ABCC3
0	0.689314	SMPDL3A
0	0.721352	USP43
0	0.956535	ESRP1
0	0.59976	WIF1
0	1.11981	GSDMC
0	0.891158	FAT1
0	0.595729	SMURF1
0	0.761225	DSG2
0	0.682113	CLDN23
0	0.728274	PRMT8
0	0.892025	LYPD1
0	0.606176	CPM
0	0.661161	SMOC2
0	0.558922	RHPN2
0	0.903406	KIAA0408
0	0.433064	HOOK1
0	0.608576	DSC2
0	0.749716	LPCAT1
0	0.651916	UNC13B
0	0.443351	IL20RA
0	0.72844	TMEM63C
0	0.619467	RGS17
0	0.476624	TMPRSS7
0	0.833592	TUSC3
0	0.444435	FLRT1
0	0.684434	FAM110B
0	0.756112	SEMA5A
0	0.746128	KHDRBS3
0	0.95675	TMEM88B
0	0.513149	SHROOM2
0	0.746779	KIAA1522
0	0.679407	SVIL
0	1.06543	PTPRH
0	0.838971	HCN1
0	0.784968	SCHIP1
0	0.541549	NR6A1
0	0.397872	ZC3H7B
0	1.12746	IRX1
0	0.621437	FAM135B
0	0.582707	RPS6KA6
0	0.752716	SH3BGRL2
0	0.830131	CEBPA
0	0.653384	RBFOX1
0	0.826066	THSD4
0	0.548074	ZNF347
0	0.631684	AXIN2
0	0.913259	KCNG3
0	0.693959	CDH6
0	0.795708	TACSTD2
0	0.662493	NPR3
0	0.590803	ACMSD
0	0.620192	LRP2
0	0.606597	MUC3A
0	0.893015	BDKRB2
0	0.65911	GABRA5
0	0.69977	TFAP2A
0	0.790145	PRICKLE2
0	0.684589	GABRB3
0	0.789783	PCDH7
0	0.468439	SYT7
0	0.591944	GABBR2
0	0.549758	USP44
0	0.757299	EBF2
0	0.574811	NRAP
0	0.765216	GJA1
0	0.599962	DNAJC21
0	0.481823	TMEM59L
0	0.721286	LGI1
0	0.668519	FMN2
0	0.787202	LAPTM4B
0	0.589063	PLXNA2
0	0.649896	UNC5D
0	0.676161	SYNPR
0	1.036	LRRC52
0	0.638353	PANK3
0	0.762231	ITGA9
0	0.741029	ZNF703
0	0.50267	PGLYRP4
0	0.676562	CNGB1
0	0.482463	COL17A1
0	0.604534	C4BPA
0	0.624628	CA10
0	0.588045	ANKRD29
0	0.682012	SLC25A18
0	0.710389	CCBE1
0	0.666603	CDS1
0	0.763814	PAPPA
0	0.81085	CADPS2
0	0.682059	SLC19A3
0	0.635353	OSBPL6
0	0.714172	HLF
0	0.843408	APELA
0	0.478712	MMP24
0	0.455831	AGT
0	0.610189	PGBD5
0	0.879835	GABRP
0	0.699134	CYP1B1
0	0.574228	HHIPL1
0	0.530139	ZNF444
0	0.690829	NAALADL2
0	0.52602	NOL4
0	0.73797	KIF25
0	0.80095	EVA1A
0	0.655879	ANKS4B
0	0.644338	BRINP1
0	0.550014	CLCNKA
0	0.621275	GRIA1
0	0.603064	HIPK4
0	0.562772	UNC5CL
0	0.757061	FBXL7
0	0.454678	SNX33
0	0.743511	LHCGR
0	0.890868	ERICH5
0	0.748655	PPP2CB
0	0.585846	PTPRF
0	0.445554	CTNNA1
0	0.621111	TFAP2D
0	0.658628	APBA1
0	0.491214	HSBP1L1
0	0.749218	HMCN1
0	0.629686	ABCC9
0	0.832875	SEMA3E
0	0.68942	PAPPA2
0	0.799539	PDZD2
0	0.655273	PARM1
0	0.692982	KRT15
0	0.666396	PTPN3
0	0.559044	SYT17
0	0.879135	ATP10B
0	0.579567	C6orf132
0	0.576337	UBTD2
0	0.834282	NR2F2
0	0.880234	CTXN3
0	0.505305	GPR158
0	0.614791	CTDSPL
0	0.691886	SULF1
0	0.738097	PON3
0	0.546735	PROSER2
0	0.916394	TNFRSF11B
0	0.715022	C19orf81
0	0.82333	ARHGEF38
0	0.405851	TMIE
0	0.398888	C1orf198
0	0.727874	ANO3
0	0.745446	FIGN
0	0.542939	RAPGEF5
0	0.635215	COL9A1
0	0.583091	NWD2
0	0.88487	NAV1
0	0.655888	WDFY3
0	0.404607	CHKA
0	0.831391	NPNT
0	0.483393	PIK3C2G
0	0.666248	PRLR
0	0.635537	ATP8B1
0	0.551652	POLR2L
0	0.865659	ZNRF3
0	0.490505	ELAVL4
0	0.617533	PRKAR1A
0	0.608148	EPS8
0	0.673369	WLS
0	0.676479	AMOTL1
0	0.709283	TNNI3
0	0.714221	MTMR7
0	0.483367	CDC42BPA
0	0.573341	POU6F2
0	0.677974	HSD17B3
0	0.8017	STK3
0	0.561127	FARP1
0	0.643719	SAMD5
0	0.783748	SLC20A2
0	0.749981	EDN1
0	0.753268	TMEM37
0	0.518536	PTPN21
0	0.640618	FABP6
0	0.787574	CSF3R
0	0.584733	ALPK3
0	0.540881	PPM1E
0	0.637241	UGDH
0	0.561878	PRSS23
0	0.673673	SLC16A5
0	0.727828	RAB27B
0	0.72124	ANXA13
0	0.471049	MAP6
0	0.679976	CNGA3
0	0.52702	SPNS2
0	0.728181	NAPSA
0	0.794922	ZNF579
0	0.669052	AVPR1B
0	0.850302	GPRC5C
0	0.621491	AATK
0	0.582413	MAP7
0	0.415563	ECT2L
0	0.548492	MPP7
0	0.535989	ABCA12
0	0.508672	ACSF2
0	0.755978	FOLH1
0	0.715376	TFAP2B
0	0.655174	SMPX
0	0.566079	UBLCP1
0	0.51373	KIRREL3
0	0.479083	UGT1A10
0	0.989829	RRAD
0	0.592971	OPHN1
0	0.604075	WNT5A
0	0.844102	CASZ1
0	0.687712	ABRA
0	0.742695	ZNF385B
0	0.546125	SLCO3A1
0	0.590826	TJP2
0	0.508936	PPP1R14C
0	0.95475	SLC30A8
0	0.725456	SH3PXD2B
0	0.695485	ACADL
0	0.486641	LYPD6
0	0.588928	CEACAM5
0	0.647718	RASAL2
0	0.963776	SLCO4C1
0	0.672364	NGF
0	0.562668	PDSS2
0	0.762973	FOXR1
0	0.491987	TBL1Y
0	0.595576	DRGX
0	0.86489	PDPN
0	0.752945	COLEC10
0	0.787419	IDO1
0	0.789179	CRISPLD1
0	0.529071	NELL1
0	0.439547	SHISA9
0	0.563614	FAT3
0	0.503911	MYOF
0	0.678221	KCNIP3
0	0.727353	KHDRBS2
0	0.511166	BMP1
0	0.733138	LONRF2
0	0.527179	STXBP6
0	0.713811	GTF2A1L
0	0.508629	ARHGEF12
0	0.454585	HS3ST4
0	0.565154	CABYR
0	0.630976	TATDN1
0	0.463356	SPINT1
0	0.4013	DCDC2
0	0.644849	FANK1
0	0.669221	IL4
0	0.807343	AGXT2
0	0.618357	C7
0	0.449026	KLF5
0	0.66286	PDGFC
0	0.694664	PAPSS2
0	0.745353	SFTPA2
0	0.490845	ZNF787
0	0.781036	CTNND2
0	0.393875	NOVA1
0	0.689592	USP13
0	0.437131	CDH8
0	0.567622	SLC39A8
0	0.549267	P4HA3
0	0.488581	N4BP3
0	0.672308	TMEM40
0	0.593478	SH3RF2
0	0.80481	CDC42EP4
0	0.73137	STOX2
0	0.487084	DAB2IP
0	0.465872	DSP
0	0.928215	PPP1R3C
0	0.419479	SPTB
0	0.53782	SLC5A2
0	0.666467	LGSN
0	0.588559	TMPRSS2
0	0.518887	TRIM9
0	0.612915	SCN9A
0	0.622087	C8orf34
0	0.749448	ADAMTS16
0	0.468421	ZNF841
0	0.509894	FGF13
0	0.492656	TLR2
0	0.440747	ESRRB
0	0.485562	AACS
0	0.739927	PRRG4
0	0.694673	C8orf86
0	0.839094	STX19
0	0.853454	WWC2
0	0.549116	SCARA5
0	0.682948	CCDC85A
0	0.82576	SSUH2
0	0.655679	GNA14
0	0.701617	PPIC
0	0.472094	ATP6V1C2
0	0.48289	PAQR5
0	0.445078	COL13A1
0	0.515617	ALDH1A3
0	0.479637	BEND7
0	0.577678	IL36B
0	0.412374	GRXCR1
0	0.47433	DAW1
0	0.52488	PLEKHD1
0	0.473307	TTC39A
0	0.626312	MUSK
0	0.461644	JUP
0	0.739898	IQCJ-SCHIP1
0	0.523171	TDRD9
0	0.683874	C1orf21
0	0.533529	ERBB4
0	0.639604	ERGIC1
0	0.482415	CSRP1
0	0.616637	FAM171B
0	0.51554	DLX3
0	0.683458	NR0B2
0	0.746838	ONECUT2
0	0.477456	AKAP1
0	0.553809	WDR70
0	0.901262	GPX2
0	0.664336	FBXW11
0	0.57841	FOXP2
0	0.717615	TACR1
0	0.692947	AGAP1
0	0.976418	NUDT12
0	0.746328	THBS4
0	0.578555	ARNT2
0	0.570913	NXNL2
0	0.591201	RGMA
0	0.741442	SCARA3
0	0.680355	SRRM4
0	0.670347	CNTN6
0	0.422849	TGFB1I1
0	0.464353	HUNK
0	0.713803	PHLDA3
0	0.642261	ZDHHC1
0	0.567295	SLIT3
0	0.46704	IL17RE
0	0.431286	FREM1
0	0.667336	RBFOX2
0	0.44991	RPL30
0	0.69541	MICU3
0	0.967128	C3orf14
0	0.345911	MMS19
0	0.427378	PHLDB1
0	0.597183	SLC22A23
0	0.682651	BARX2
0	0.6526	GPR156
0	0.361071	IMPA2
0	0.402474	ACSL5
0	0.771957	ZNF415
0	0.48159	MYEF2
0	0.636409	KSR2
0	0.597168	PDE10A
0	0.430482	KCNK2
0	0.571068	NXPH1
0	0.517221	CEP70
0	0.727324	PCP4L1
0	0.540935	VKORC1L1
0	0.620132	SPAG1
0	0.519047	SATB2
0	0.607038	TENM4
0	0.536149	PAWR
0	0.629379	IRX5
0	0.607608	SLCO2A1
0	0.745204	TMCO5A
0	0.568251	RIN2
0	0.684546	PLA2G4B
0	0.541317	KY
0	0.78024	COL8A1
0	0.55356	UBBP4
0	0.586309	CYP27A1
0	0.61927	DISP1
0	1.06656	SDR16C5
0	0.640779	RASSF8
0	0.507102	FMN1
0	0.69206	AQP7
0	0.825005	BMP4
0	0.507091	GABRA4
0	0.636285	ANGPTL4
0	0.800322	RND3
0	0.497781	DMKN
0	0.623697	PARD3
0	0.54775	APBB2
0	0.722729	OSR2
0	0.630713	FAM107A
0	0.476431	EPHB3
0	0.678747	GHR
0	0.599714	FUT10
0	0.661613	PRSS12
0	0.305375	TNRC6A
0	0.590227	WFDC1
0	0.502906	ABCC5
0	0.593295	TCERG1L
0	0.593368	MMP2
0	0.751244	KCNQ3
0	0.323648	TMEM87A
0	0.505654	ASB9
0	0.59238	NPFFR2
0	0.616383	JAG1
0	0.614468	ZFHX4
0	0.561303	RP1
0	0.443046	ANXA4
0	0.552675	PLEKHA5
0	0.526285	EML1
0	0.381594	MUC1
0	0.563347	ATOH8
0	0.75598	SCTR
0	0.510879	MLF1
0	0.729141	IL33
0	0.59962	ARHGEF28
0	0.586864	ZDHHC11
0	1.07114	VWA1
0	0.5569	APOB
0	0.673956	GABRA1
0	0.38347	PAQR7
0	0.617943	CNKSR3
0	0.66251	CSMD1
0	0.376216	ALDH3B1
0	0.599245	GDNF
0	0.650818	LANCL3
0	0.452501	AHNAK2
0	0.53284	MAPK10
0	0.647559	SORBS2
0	0.518205	LRRC4B
0	0.752865	MTRR
0	0.616058	HNF1A
0	0.551548	CACNG4
0	0.685932	GLYATL1
0	0.349709	ANKS6
0	0.636107	TRIM6
0	0.592328	SEMA3B
0	0.589051	RGMB
0	0.486464	CCDC158
0	0.369007	ZNF507
0	0.488235	BRIX1
0	0.421276	SPRED2
0	0.598141	CTBP2
0	0.541069	FAXC
0	0.43133	C10orf90
0	0.600204	SYT10
0	0.536877	RGS7
0	0.551712	CCL28
0	0.422315	PTN
0	0.417258	UGT1A8
0	0.656525	ERICH2
0	0.62774	ABCA8
0	0.489932	SPATA6
0	1.12648	NKX2-1
0	0.477178	CTTN
0	0.583679	PTK2
0	0.583696	KRT19
0	0.602855	CEP112
0	0.511248	ATP13A5
0	0.583655	EDNRA
0	0.712627	TFPI
0	0.533831	PLD5
0	0.707131	HNF4G
0	0.60351	LTBR
0	0.704856	CYP26B1
0	0.579067	TTLL6
0	0.402843	MMP20
0	0.734239	CMBL
0	0.432948	GALNT11
0	0.767039	ARHGAP8
0	0.688017	NFIB
0	0.7493	SLC13A2
0	0.37512	CNBD2
0	0.52589	SPAG17
0	0.672846	PPL
0	0.673555	FLT4
0	0.490054	GPC3
0	0.562717	TTC23L
0	0.575851	NCEH1
0	0.60081	BICC1
0	0.593326	ADRA1A
0	0.476565	TMEM64
0	0.460308	SRP68
0	0.551158	ASPG
0	0.562561	MYT1L
0	0.489174	SLC28A1
0	0.709926	SULT2B1
0	0.52783	KCNN2
0	0.472366	DNAJC12
0	0.59957	SLC6A2
0	0.93425	KCNJ2
0	0.629034	TEK
0	0.52212	LRP11
0	0.589322	PRTG
0	0.588744	WDR49
0	0.373866	HSDL1
0	0.556727	FAF2
0	0.406895	CLVS1
0	0.541857	DAPK1
0	0.573277	WNT7B
0	0.41354	NUDT19
0	0.571873	FAM20C
0	0.533854	SORBS1
0	0.799904	LPL
0	0.902665	FAM110C
0	0.531963	CCDC152
0	0.498582	PPP4R1
0	0.444338	MAP7D2
0	0.629991	SIX1
0	0.625301	SPDEF
0	0.627679	ADAM9
0	0.44947	LRRC36
0	0.468239	FA2H
0	0.635943	BOK
0	0.702451	RAP1GAP
0	0.489637	SLC4A5
0	0.484207	SLCO1A2
0	0.448391	RAD1
0	0.471862	CD9
0	0.544437	PCDH1
0	0.444145	SORCS3
0	0.635164	RAB38
0	0.431057	ZDHHC15
0	0.464147	ZNF525
0	0.662514	MDFI
0	0.784474	SH3RF1
0	0.6009	PNLIPRP3
0	0.517957	ZDHHC7
0	0.489802	SLC7A14
0	0.387461	FKBP6
0	0.68336	PTPRG
0	0.703637	MECOM
0	0.550885	SLC17A8
0	0.601924	IPO9
0	0.43495	TMEM97
0	0.443082	OLFM3
0	0.49076	SCD5
0	0.485856	PLEKHA7
0	0.475717	DERA
0	0.419656	GLB1L3
0	0.679372	RNF217
0	0.679286	SCUBE2
0	0.685277	GNAT3
0	0.622742	NTM
0	0.411772	GREB1L
0	0.458798	CIT
0	0.573638	CDH18
0	0.464711	IL1RAPL2
0	0.35815	MYBPC2
0	0.415241	FER1L5
0	0.415853	EVA1C
0	0.651591	DAB2
0	0.672606	INPP5J
0	0.628789	HSD17B2
0	0.539256	CDH1
0	0.566232	RAB31
0	0.582209	CXCL17
0	0.677012	BBOX1
0	0.579443	BCAR1
0	0.598993	TMTC2
0	0.361809	CASD1
0	0.571207	SMAD6
0	0.473867	FXN
0	0.484577	ADCY9
0	0.683838	PDS5A
0	0.473322	EPHX1
0	0.562001	PCDH17
0	0.316006	ABAT
0	0.663173	EFEMP1
0	0.615521	DSG4
0	0.61123	FGFR1
0	0.500459	ME1
0	0.457299	GRM3
0	0.485288	ATP1A2
0	0.357457	PLXNB1
0	0.914653	RNF223
0	0.592296	SCN1A
0	0.528842	KNDC1
0	0.843876	ERRFI1
0	0.412347	PLBD1
0	0.632408	RNF19A
0	0.424513	DCST1
0	0.417254	EPN3
0	0.571392	SAMD11
0	0.557142	NR1H4
0	0.506512	CR1L
0	0.831752	PLEKHG5
0	0.397517	CHST8
0	0.753102	GRIK3
0	0.37391	C4orf51
0	0.342915	RNF212B
0	0.59733	RNF145
0	0.450342	UNC13C
0	0.372603	CCDC85C
0	0.700787	MROH2B
0	0.512394	L3MBTL4
0	0.554781	KIAA1328
0	0.580078	HHLA2
0	0.528153	BTBD16
0	0.528703	LAMA1
0	0.490964	LRCH2
0	0.544073	PLEKHM3
0	0.565208	TRIM2
0	0.659808	N4BP2
0	0.563322	PERP
0	0.554827	COL21A1
0	0.373698	TMOD1
0	0.382368	PYROXD2
0	0.511613	TM4SF18
0	0.536201	MRPL38
0	0.481301	SPOCK1
0	0.642773	BCO1
0	0.510632	GYG2
0	0.361462	TMEM132C
0	0.483491	NNMT
0	0.400691	UBN2
0	0.707185	FGL1
0	0.407482	IFIT2
0	0.598792	NR1H2
0	0.580263	SDK2
0	0.503935	EPHB4
0	0.863434	SFTPC
0	0.416178	AKAP10
0	0.486242	LMO7
0	0.456042	SORBS3
0	0.412915	SH3GL2
0	0.443745	NPAS3
0	0.585379	LGALSL
0	0.517907	HMGA2
0	0.587729	FUT9
0	0.575126	MYO1B
0	0.456479	STAM2
0	0.562137	BMPER
0	0.531367	CEACAM19
0	0.667163	FBXO27
0	0.57352	CFAP221
0	0.470795	TANC1
0	0.470211	SYNPO
0	0.558085	CA1
0	0.496914	KCNJ15
0	0.466993	PTGR1
0	0.388285	REN
0	0.38875	PTPRN2
0	0.504691	TPPP
0	0.556313	EYA1
0	0.56299	FLNB
0	0.553215	SPRY4
0	0.50681	ABCC8
0	0.604104	CHST6
0	0.524418	SEMA6D
0	0.584867	ARHGAP42
0	0.669538	ME3
0	0.721861	ZNF750
0	0.575656	SNX31
0	0.417418	FAM153B
0	0.530137	FBN3
0	0.598937	PGM5
0	0.649949	EGFLAM
0	0.575882	DPP10
0	0.431489	CD59
0	0.43208	RIMBP2
0	0.653135	KCTD15
0	0.372691	ZNF486
0	0.559976	THSD7B
0	0.566346	TLR3
0	0.552645	MMP15
0	0.4925	MYO3A
0	0.7016	CELSR1
0	0.420305	STYK1
0	0.432195	C16orf89
0	0.352798	SLC25A36
0	0.567941	NXN
0	0.508212	SIX4
0	0.584453	ERC2
0	0.392454	GABRA2
0	0.497354	SNTG2
0	0.482762	CCND1
0	0.536184	ABCA4
0	1.01055	KLK7
0	0.430433	SPRED1
0	0.861707	EPHA2
0	0.628904	PDZK1IP1
0	0.475875	NRP1
0	0.520994	ZNF516
0	0.626984	GRXCR2
0	0.543202	LRRC75B
0	0.342037	CRYAB
0	0.537253	CA14
0	0.565352	DOCK1
0	0.548328	TMEM98
0	0.681473	SIGLEC9
0	0.549875	PRKAA1
0	0.535342	TPST1
0	0.422997	ZNF254
0	0.558104	RHOV
0	0.473426	CHRNA2
0	0.526694	MYO9A
0	0.457267	TEX26
0	0.434664	ZHX1
0	0.336524	CDH19
0	0.701226	MNX1
0	0.438982	SERPINH1
0	0.451005	IGF1R
0	0.513399	FHOD3
0	0.540735	ASB11
0	0.744444	FN1
0	0.494537	GLI3
0	0.516144	KIFC3
0	0.526918	TENM2
0	0.497731	CDCA7L
0	0.477405	GABRG3
0	0.421941	TIMM17A
0	0.579558	GABRG2
0	0.36666	ABTB2
0	0.493888	TMEM132B
0	0.349418	ARHGAP39
0	0.537679	TSPAN8
0	0.32454	DCTN6
0	0.465561	LIPG
0	0.502215	SLC5A12
0	0.765038	SFRP4
0	0.437133	TTLL11
0	0.458854	NAT16
0	0.576056	KBTBD12
0	0.406316	PRSS3
0	0.694815	IGFBP2
0	0.784115	SCNN1D
0	0.632511	PLOD2
0	0.56822	DDAH1
0	0.46815	CGN
0	0.467532	CCDC60
0	0.506263	SERINC5
0	0.602342	SLC22A2
0	0.55944	TEAD4
0	0.478729	PDE1C
0	0.522131	C1QTNF1
0	0.408711	TREM1
0	0.763317	GPR37
0	0.50561	BDNF
0	0.609421	CNTN4
0	0.494551	ABCA13
0	0.718379	TSPAN19
0	0.389505	GAPVD1
0	0.36243	WDR31
0	0.376043	PLEKHG3
0	0.537065	CLDN16
0	0.428278	GRIN2A
0	0.662784	FAM83A
0	0.582345	TPD52L1
0	0.551808	TBC1D8B
0	0.525975	TRIM29
0	0.456472	CNTD1
0	0.352846	DTX4
0	0.482795	LMX1A
0	0.556181	IP6K3
0	0.548283	CEP72
0	0.607705	IGFL4
0	0.574367	BAIAP2
0	0.36129	USP2
0	0.449338	NFATC4
0	0.369619	NQO1
0	0.389887	GABRB1
0	0.631682	PLIN5
0	0.5227	UTP23
0	0.500328	RAB25
0	0.472577	NSUN2
0	0.542333	FGB
0	0.449279	CTXN2
0	0.454823	IL13RA1
0	0.551802	CLINT1
0	0.555022	GABRE
0	0.519651	FOXN1
0	0.647463	KLHL41
0	0.427632	IL12B
0	0.309148	CD46
0	0.466941	C7orf57
0	0.362735	CDK18
0	0.376503	DTWD2
0	0.689278	SBSPON
0	0.424462	BMPR1A
0	0.633645	PAX7
0	0.429116	RADIL
0	0.435438	KCNC3
0	0.824599	LGI3
0	0.583944	NAV2
0	0.484559	ITGA2B
0	0.477039	RANBP3L
0	0.355877	HIGD1A
0	0.481244	ASTN2
0	0.365434	CNOT7
0	0.419753	MYRFL
0	0.279455	OTUD7B
0	0.458097	CD24
0	0.457251	SLC39A11
0	0.667312	FRK
0	0.523507	DHX32
0	0.475498	MAP3K15
0	0.426902	ZBBX
0	0.581715	ZNF704
0	0.709693	PYGO1
0	0.640046	SLC15A2
0	0.501436	FAP
0	0.391556	ASPSCR1
0	0.554359	LMOD1
0	0.466081	NHSL1
0	0.557095	WFDC3
0	0.429074	RNF180
0	0.686973	FCGR2A
0	0.512097	MPDZ
0	0.377646	ZNF726
0	0.476801	TMEM144
0	0.522277	TSPAN12
0	0.460495	SHE
0	0.449283	OTULIN
0	0.517548	FAM193B
0	0.434462	EPN1
0	0.420205	CD302
0	0.609138	C8B
0	0.678957	ASCL5
0	0.519374	SH2D4A
0	0.29802	PDK2
0	0.569778	CD36
0	0.459652	ANO2
0	0.43379	VAPA
0	0.544218	OSBPL1A
0	0.441814	CYP27C1
0	0.736636	C1orf226
0	0.588747	OCA2
0	0.602864	SH3D19
0	0.546738	SEMA3A
0	0.658786	SHB
0	0.45818	TSPAN15
0	0.326391	VEZF1
0	0.464883	ESAM
0	0.396767	SLAIN2
0	0.449157	PTGFR
0	0.668814	ZFPM2
0	0.654508	SYBU
0	0.60973	EXT1
0	0.426137	MEGF9
0	0.384801	OSGIN2
0	0.43228	GDAP1
0	0.510217	SLC1A7
0	0.558835	SLC13A1
0	0.432042	TRIM67
0	0.899625	PRDM16
0	0.533828	FNIP2
0	0.511719	PDLIM2
0	0.486431	TNFSF15
0	0.535856	TDRD10
0	0.604259	TM4SF4
0	0.473982	MOBP
0	0.384761	AJUBA
0	0.426826	ASAP3
0	0.533706	TENM3
0	0.457452	POP1
0	0.537446	KCNK5
0	0.745649	UGT3A2
0	0.474437	ARHGAP20
0	0.32319	PTPDC1
0	0.573368	SGSM1
0	0.660101	FGF20
0	0.479202	EMC3
0	0.465621	ARHGAP40
0	0.50195	CTTNBP2
0	0.496776	CACHD1
0	0.479902	C1orf94
0	0.452439	PRRT3
0	0.458186	KRT80
0	0.389218	ALDH1L1
0	0.564058	NADK
0	0.510934	FAM47E
0	0.285113	KTN1
0	0.625719	XKR5
0	0.567408	RHOBTB3
0	0.553865	ARSJ
0	0.493541	GULP1
0	0.376955	CACNA1S
0	0.326606	B4GALNT3
0	0.444399	EPHB2
0	0.557944	ERICH1
0	0.69028	IGSF23
0	0.449323	PKD1L2
0	0.486457	CTSB
0	0.309384	MRC2
0	0.526844	RBFOX3
0	0.641661	AGR2
0	0.431354	LRRFIP2
0	0.54561	EFNA5
0	0.399177	GABRA3
0	0.553944	LPCAT2
0	0.32603	DYNC1LI2
0	0.533252	ETV1
0	0.414273	ATP1B1
0	0.329328	PLEKHA6
0	0.434617	SLC25A37
0	0.754958	FMO3
0	0.366087	COL4A5
0	0.476783	VWC2L
0	0.531055	DOCK5
0	0.620249	BCAM
0	0.509551	KCTD3
0	0.382775	SCEL
0	0.647227	GATA6
0	0.66705	FAM151B
0	0.467438	YWHAZ
0	0.557158	PLAC1
0	0.495044	KIF13A
0	0.483127	RORB
0	0.441341	RNF144B
0	0.669748	KCNK9
0	0.528151	SEL1L2
0	0.418517	FRMPD3
0	0.480783	CDH2
0	0.388655	MBIP
0	0.413646	SBNO2
0	0.399286	NBEAL1
0	0.42446	ABCA3
0	0.489445	ANXA3
0	0.645838	C1QTNF2
0	0.46469	FABP12
0	0.403392	CD99L2
0	0.466819	MATN2
0	0.542966	PER3
0	0.525363	PARVA
0	0.530712	PSKH2
0	0.413779	SLC25A48
0	0.504866	STON1-GTF2A1L
0	0.473535	C5orf22
0	0.651514	FAM3D
0	0.455811	MTMR3
0	0.320647	EVC2
0	0.515347	CHRDL1
0	0.420889	RFTN2
0	0.470483	CCDC68
0	0.423663	CARD10
0	0.380836	SLC44A3
0	0.68244	RAB32
0	0.587109	TMEM30B
0	0.561119	RFC1
0	0.317057	AHRR
0	0.346764	MACROD1
0	0.462344	TLR5
0	0.407646	DCTN1
0	0.610285	KCNK15
0	0.353631	FBN2
0	0.342755	NUP155
0	0.433589	TNFRSF10B
0	0.556381	PLA2G4A
0	0.376296	TMEM68
0	0.491169	MAP3K13
0	0.263085	MAP3K9
0	0.593542	HGD
0	0.336451	PCDH11Y
0	0.420191	ZNF528
0	0.435958	RHOU
0	0.509235	CHST9
0	0.378806	SYT14
0	0.536934	CA13
0	0.442713	KALRN
0	0.538119	THRB
0	0.63339	ARHGEF16
0	0.305429	FNBP1L
0	0.525624	ZNF596
0	0.479591	HYAL4
0	0.308343	DICER1
0	0.429787	TNKS1BP1
0	0.53119	COL4A3
0	0.545222	PCDH10
0	0.482749	ANKRD46
0	0.51215	SLC13A4
0	0.528542	SLC4A4
0	0.381336	CDKL5
0	0.677845	KCNJ12
0	0.47534	AADAT
0	0.655126	MFN2
0	0.395477	NMNAT2
0	0.614737	ANKRD18A
0	0.358213	LINGO1
0	0.461436	ZNF618
0	0.548869	IL18
0	0.7853	OC90
0	0.611894	CSF2
0	0.590487	PRKCZ
0	0.465058	SHANK1
0	0.488125	DSCR8
0	0.671448	PCSK9
0	0.524176	TGFB2
0	0.368207	PAMR1
0	0.741488	FMO6P
0	0.611319	SOWAHC
0	0.376034	ZNF524
0	0.431523	TLK2
0	0.339701	ZNF865
0	0.433136	ACSM1
0	0.641227	SDC2
0	0.429945	MASP1
0	0.52771	PPP2R3A
0	0.313917	RNF165
0	0.535254	TYR
0	0.502286	FAM228A
0	0.54014	GTF2E2
0	0.390994	SCN2A
0	0.518058	SCNN1B
0	0.487561	RAB39A
0	0.459712	CEMIP
0	0.398304	ZNF581
0	0.450198	B3GNT8
0	0.331163	RPL37A
0	0.334594	KCTD8
0	0.65505	ESPN
0	0.277709	TSG101
0	0.481693	SDC4
0	0.40844	ACSM6
0	0.44786	SLC16A10
0	0.38022	MDGA2
0	0.396043	FGD6
0	0.418178	POMK
0	0.343374	SCNN1A
0	0.435653	CPNE8
0	0.409426	PON2
0	0.466882	CACNA2D3
0	0.437573	KCNH7
0	0.818402	TMEM51
0	0.465106	PVR
0	0.520046	GCM1
0	0.442658	TRNP1
0	0.637603	HTR1D
0	0.361779	NPSR1
0	0.375651	LGMN
0	0.419526	ANXA2
0	0.45156	PELI2
0	0.336848	LLGL2
0	0.549579	SEMA3C
0	0.453695	OBSL1
0	0.510594	GATA2
0	0.434903	PRKCA
0	0.529385	ABCA5
0	0.603486	S1PR3
0	0.534247	KCTD1
0	0.492433	ZNF160
0	0.450269	CSRNP3
0	0.49844	ATP11AUN
0	0.610737	PADI6
0	0.486091	FBN1
0	0.453673	FAM83B
0	0.585108	MRPL20
0	0.275357	WRN
0	0.575464	SULT1C3
0	0.474953	MARK1
0	0.455335	FRAS1
0	0.482279	CCDC144NL
0	0.303548	GALNT12
0	0.266926	PYY
0	0.509387	TTR
0	0.265756	NT5DC3
0	0.43431	RAPGEF4
0	0.479442	BCL7A
0	0.403885	PTMS
0	0.408286	DOK4
0	0.320622	ARL2BP
0	0.56886	LRRN1
0	0.532973	CFAP74
0	0.342837	RMDN2
0	0.378609	CNTNAP4
0	0.672512	GAS2L1
0	0.572813	NIPAL2
0	0.496172	ADAMTS3
0	0.343742	SQLE
0	0.561957	PLSCR4
0	0.496167	TMEM178A
0	0.415327	PREX2
0	0.518051	IL1R1
0	0.394214	PCYT1B
0	0.453808	FAM169B
0	0.380604	COL4A6
0	0.552261	FBXL2
0	0.519553	PPP1R13B
0	0.414018	GNB1L
0	0.262002	SPA17
0	0.469324	GDF15
0	0.467297	CIB4
0	0.483876	TEPP
0	0.513947	GFRA1
0	0.412177	CNTN3
0	0.557245	TNFRSF10C
0	0.483401	HCN4
0	0.350153	VSTM2L
0	0.396952	ENTPD3
0	0.386779	SALL2
0	0.335304	CPAMD8
0	0.378915	STK32B
0	0.448365	RIPK4
0	0.437109	NOTCH3
0	0.376714	PLXNB2
0	0.572296	SLC1A3
0	0.518563	ZNF474
0	0.542522	C2orf80
0	0.526414	NCKAP5
0	0.376979	AOX1
0	0.773468	STC2
0	0.680538	TPPP3
0	0.301922	SSC5D
0	0.497137	ACVR2B
0	0.458258	WWTR1
0	0.514308	TMEFF2
0	0.349281	RASAL1
0	0.257153	CFAP43
0	0.430378	CDK5RAP2
0	0.541059	SMIM14
0	0.461714	DVL1
0	0.375706	ANKS1A
0	0.47319	SH3GL3
0	0.663671	ARX
0	0.592916	MYOCD
0	0.507003	KIF26A
0	0.362419	VPS37A
0	0.615819	ARHGAP28
0	0.42065	ANKRD30B
0	0.447029	ADCY8
0	0.49031	CYB5R2
0	0.481606	ALCAM
0	0.36445	LRRC1
0	0.412134	JAKMIP2
0	0.423348	COL27A1
0	0.31017	CNOT8
0	0.413513	GATA4
0	0.488087	AASS
0	0.525374	TRIQK
0	0.437415	MYLK2
0	0.627617	TMEM212
0	0.270484	PIN4
0	0.419642	NBN
0	0.497274	PCDH19
0	0.631338	TIMP3
0	0.483919	PGR
0	0.507985	OR9Q1
0	0.429115	EPHA7
0	0.373493	ACTN1
0	0.338002	KCNH5
0	0.392079	ZNF580
0	0.427516	CDH9
0	0.58641	PDK4
0	0.600666	CXCL2
0	0.4999	ST8SIA2
0	0.457421	C1QTNF3-AMACR
0	0.643725	DAPL1
0	0.313361	ZC3H12C
0	0.41944	ANKRD30A
0	0.441411	CNTNAP5
0	0.291715	GSG1L
0	0.462626	ZNF706
0	0.351208	FCHO2
0	0.47073	DLL4
0	0.326963	ARRDC4
0	0.438607	DIRC3
0	0.303368	ISM1
0	0.450321	ALPL
0	0.645308	ADAMTS9
0	0.503183	BCHE
0	0.421109	PPFIA2
0	0.48691	TMEM236
0	0.44858	PLCE1
0	0.377648	LAMB3
0	0.303223	ARHGAP5
0	0.428746	CPXM2
0	0.530071	CAMSAP3
0	0.529035	AMACR
0	0.445485	PTPRR
0	0.376217	FZD2
0	0.277081	HOMER2
0	0.360767	PTCHD4
0	0.316953	COMT
0	0.378949	EFCAB10
0	0.288444	FEM1B
0	0.375305	FIZ1
0	0.330513	DIO1
0	0.528446	TNC
0	0.429697	VAX2
0	0.6909	RNASE1
0	0.422457	GLRA1
0	0.361022	TMEM9
0	0.334895	SCIN
0	0.58475	RUNX1T1
0	0.586413	KIAA1671
0	0.662199	SPATA45
0	0.552787	SLC40A1
0	0.396285	TRPC7
0	0.33609	STEAP1B
0	0.343682	PRSS36
0	0.573288	PCOLCE2
0	0.464912	SLC16A9
0	0.589317	TEX12
0	0.417281	ANKRD6
0	0.443776	ENPEP
0	0.361963	WDR45B
0	0.523205	LBP
0	0.456062	SUSD5
0	0.391537	GLDN
0	0.618658	PADI4
0	0.346792	C1orf100
0	0.516994	SFTPD
0	0.343152	SLCO1B3
0	0.573768	HEYL
0	0.523379	PBX1
0	0.529483	SLC5A1
0	0.509004	CHL1
0	0.348344	ADAMTS20
0	0.444628	SMIM19
0	0.510802	GNAI1
0	0.363162	SRI
0	0.423877	S100A1
0	0.701505	SALL4
0	0.397156	ADCY1
0	0.398534	ZDHHC21
0	0.410485	CNNM1
0	0.336285	PCSK6
0	0.417648	CMYA5
0	0.42328	BMX
0	0.291369	ARHGAP44
0	0.367136	HTR3B
0	0.385962	RND2
0	0.5382	FZD8
0	0.340327	POLD1
0	0.43408	USP40
0	0.418263	CTNNBIP1
0	0.631989	BPIFC
0	0.431356	C1R
0	0.436994	TRIM7
0	0.305748	DNAAF1
0	0.429549	ASAP2
0	0.429578	LRRIQ1
0	0.363692	PAK4
0	0.442142	ZNF69
0	0.443927	SMARCD3
0	0.509744	RAB17
0	0.298008	CFAP46
0	0.358451	RBMS2
0	0.455806	PACSIN2
0	0.424948	MRPS23
0	0.50943	HES4
0	0.409795	GPR157
0	0.52625	FASTKD3
0	0.363457	EFNA1
0	0.393048	METTL24
0	0.333514	PODXL
0	0.49544	ARSF
0	0.376029	DZIP1
0	0.528853	MEGF6
0	0.415762	HSD17B11
0	0.415579	ANO1
0	0.448494	TEKT3
0	0.414655	MTMR12
0	0.455571	NLRP12
0	0.321868	IL34
0	0.402428	RAB20
0	0.413306	XDH
0	0.639524	SLC10A6
0	0.355315	ZYG11B
0	0.293902	DLG3
0	0.298174	TP53I11
0	0.355486	FKBP9
0	0.413496	KCNC2
0	0.421327	CDR2L
0	0.47483	NNT
0	0.313837	XRN2
0	0.380972	SOGA3
0	0.537061	IGFBP5
0	0.411398	SSU72
0	0.455034	KCNB2
0	0.435054	FNTA
0	0.471343	VSNL1
0	0.430888	BNC2
0	0.363176	LCT
0	0.360163	CCRL2
0	0.480882	RTBDN
0	0.319156	GLB1L2
0	0.357119	KAT8
0	0.34992	KIF16B
0	0.424528	CELF4
0	0.386417	SLC4A9
0	0.476904	C6orf223
0	0.448873	CACNA1D
0	0.448964	HOOK3
0	0.452564	SNAP91
0	0.50398	TWIST2
0	0.446696	FZD1
0	0.419124	BAHCC1
0	0.435708	SLC7A8
0	0.38241	ENPP1
0	0.366283	SLC35F5
0	0.346937	SIL1
0	0.430763	PHYHIPL
0	0.303651	CHRAC1
0	0.368276	PAH
0	0.34739	CDC42EP1
0	0.314352	WASL
0	0.417489	C2orf83
0	0.454226	C2CD4A
0	0.448066	SNIP1
0	0.499003	LOXL2
0	0.293213	PFKP
0	0.546546	CSMD2
0	0.485155	ADRA1B
0	0.402463	PKP4
0	0.440072	PPP1R1C
0	0.384578	TMC1
0	0.382365	RHOBTB1
0	0.418148	TNFRSF21
0	0.37814	INTS10
0	0.398927	MAPK9
0	0.260513	DOCK6
0	0.635555	TINAGL1
0	0.303491	ACAD8
0	0.874762	TTC34
0	0.297628	CERS3
0	0.446083	AQP2
0	0.428763	STK33
0	0.387825	GNAQ
0	0.436026	UNC5C
0	0.34648	SV2B
0	0.455586	SPATA9
0	0.434366	FSTL1
0	0.376805	GMPR
0	0.39891	FSHR
0	0.419741	STAB2
0	0.326982	ANGPT2
0	0.605251	SLC25A27
0	0.373773	PHACTR1
0	0.277825	HDAC8
0	0.446878	SRPX2
0	0.469558	SYT5
0	0.344412	OSBPL7
0	0.470927	SCN7A
0	0.538646	FGF10
0	0.31637	CDH20
0	0.548166	SYN3
0	0.501317	TSPAN1
0	0.447124	HID1
0	0.407013	HS3ST5
0	0.576518	SMIM6
0	0.53785	LRRC49
0	0.464434	TMEM150C
0	0.484239	ZNF608
0	0.37318	TUBB6
0	0.438147	DDR2
0	0.409878	NRP2
0	0.374481	SFSWAP
0	0.428292	SASH1
0	0.598726	CLIC2
0	0.455589	RRS1
0	0.375318	KCNK3
0	0.503499	FN3K
0	0.300291	ICAM5
0	0.381594	ZNF622
0	0.381319	PDCD6
0	0.326712	DBN1
0	0.398017	DPT
0	0.405936	ARPIN
0	0.679674	EPHA10
0	0.355936	VAT1
0	0.366253	ARPP21
0	0.339659	CC2D2A
0	0.448138	TSPAN13
0	0.424808	TBC1D16
0	0.437529	CDH12
0	0.439767	FAM184A
0	0.429081	PDLIM1
0	0.366803	MICAL2
0	0.459539	CACNB2
0	0.488076	ERLEC1
0	0.251207	FBXO25
0	0.312358	ASAH1
0	0.411578	HYI
0	0.622333	PERM1
0	0.380646	SYTL5
0	0.268847	LMX1B
0	0.267077	ERBB2
0	0.345636	GDPD1
0	0.311152	CCDC34
0	0.315425	ADD2
0	0.310155	GLTP
0	0.746092	TFAP2C
0	0.263512	SPTSSA
0	0.419039	PTPRB
0	0.467188	STRA6
0	0.629014	TBX3
0	0.333803	ALDH2
0	0.396815	MAL
0	0.391036	PARD6B
0	0.392111	FBXW2
0	0.462354	SLC25A31
0	0.281813	ST6GALNAC5
0	0.367554	WWP2
0	0.329717	TNFRSF10D
0	0.652847	KAZN
0	0.391089	TSPAN9
0	0.475989	SLC6A12
0	0.332844	ADORA2B
0	0.26963	CACNA1G
0	0.275889	GSE1
0	0.49165	FETUB
0	0.357901	QRFPR
0	0.422227	DNAH9
0	0.364962	ENDOV
0	0.367089	GFPT2
0	0.329153	TSNARE1
0	0.516416	FOXB1
0	0.532389	NUPR1
0	0.444363	RAB15
0	0.335505	CRYM
0	0.522952	SPSB1
0	0.360345	IGF2BP2
0	0.347766	IGSF1
0	0.763543	ARHGEF10L
0	0.459989	ITGA2
0	0.336762	MKX
0	0.357226	ENO1
0	0.3453	CBX4
0	0.411555	APOL4
0	0.489378	DCBLD2
0	0.404712	SH3BP4
0	0.458474	PRR5-ARHGAP8
0	0.352172	NEDD4
0	0.418465	CRIM1
0	0.475039	ADCYAP1R1
0	0.297243	HS6ST1
0	0.270791	MICALL2
0	0.414518	GPRIN1
0	0.501219	TKT
0	0.436502	COL14A1
0	0.270433	PANK1
0	0.487022	INTU
0	0.486258	MITF
0	0.522036	ELF3
0	0.480507	MEIS1
0	0.503218	SMIM5
0	0.493222	PTGS2
0	0.365183	TEX15
0	0.483449	PRDM6
0	0.335011	TRPC5
0	0.410654	VSIG10
0	0.373919	MME
0	0.401387	EFS
0	0.418236	DRAM1
0	0.308925	TSPAN4
0	0.582525	FBXO42
0	0.313982	PEMT
0	0.275167	RB1CC1
0	0.338806	TNFRSF12A
0	0.419382	AK2
0	0.355557	CELF5
0	0.40624	SLCO6A1
0	0.431824	ADRB1
0	0.581142	PDLIM3
0	0.274415	ATP6V0D1
0	0.346756	LYRM1
0	0.313062	PAX2
0	0.456537	SLC35F3
0	0.292001	SMAD5
0	0.298437	FREM3
0	0.353821	TGFA
0	0.275284	SLC2A12
0	0.534584	LAMA5
0	0.414625	CRIP2
0	0.503194	GPR153
0	0.323002	MAST1
0	0.401044	HIF3A
0	0.293221	SLC26A5
0	0.292035	ACP1
0	0.471609	MTAP
0	0.561049	FGG
0	0.350906	USH1C
0	0.445476	FRMD4B
0	0.401405	GLI2
0	0.431921	KIF26B
0	0.489069	UGT3A1
0	0.359147	SNX18
0	0.466531	NT5C1A
0	0.344184	SLC1A1
0	0.393297	GPR160
0	0.354263	SCD
0	0.423654	CAP2
0	0.426681	TMEM108
0	0.402256	PLIN1
0	0.48893	EMP2
0	0.404533	FEZ2
0	0.446546	ARHGAP29
0	0.251019	BAHD1
0	0.380184	FRMD5
0	0.420278	MAP2
0	0.461013	ACAP3
0	0.404567	ALDH1A1
0	0.342794	IQCA1
0	0.283807	ZNF34
0	0.352034	MPL
0	0.282553	TTC1
0	0.357069	ZHX1-C8orf76
0	0.286584	ASXL3
0	0.579911	RBMS3
0	0.478952	POF1B
0	0.301255	SLC24A3
0	0.453415	C1orf127
0	0.291687	CLDN10
0	0.307001	SCYL2
0	0.473348	OXR1
0	0.399868	COL8A2
0	0.475096	IL17RB
0	0.363741	MEX3A
0	0.313664	WNK3
0	0.257107	HIP1R
0	0.368052	TEAD3
0	0.267467	ZNF131
0	0.317337	PLS1
0	0.343867	DNALI1
0	0.45898	UBE4B
0	0.387098	EFCAB6
0	0.367921	NLRP14
0	0.6437	ANKRD60
0	0.285308	ZDHHC3
0	0.28287	STXBP5L
0	0.469874	ATP1A4
0	0.488777	NKAIN1
0	0.360695	FBF1
0	0.352249	GADL1
0	0.426404	CACNG3
0	0.476449	PLSCR5
0	0.346025	PAIP1
0	0.313524	RDH10
0	0.328327	PTTG1
0	0.376427	ASTN1
0	0.264973	RAB18
0	0.335472	GLRB
0	0.538972	DPYS
0	0.293441	SLCO1B7
0	0.772497	TBX5
0	0.3441	A1CF
0	0.263914	BCKDHA
0	0.368168	DEPTOR
0	0.37504	ZDHHC2
0	0.380526	DCDC2C
0	0.459522	AJAP1
0	0.397095	AR
0	0.290429	ETAA1
0	0.385996	MOCOS
0	0.47957	SDC1
0	0.690417	AADACL4
0	0.369972	LRRK2
0	0.32637	EYA4
0	0.308533	APOOL
0	0.320304	LSM1
0	0.348762	ARHGEF19
0	0.351636	AKAP9
0	0.462954	RGS7BP
0	0.2755	PTPRZ1
0	0.318941	PGPEP1
0	0.489389	SOCS6
0	0.338164	FXYD3
0	0.394276	EFR3A
0	0.412616	PTK6
0	0.355781	TTC29
0	0.429075	CERKL
0	0.431666	ABI3BP
0	0.290692	SOX4
0	0.319853	GCAT
0	0.422703	SGCE
0	0.323613	NR2F1
0	0.546558	SLC2A2
0	0.486599	STEAP2
0	0.373437	SEC14L5
0	0.386413	CRISPLD2
0	0.326231	CYB561
0	0.346424	PSD2
0	0.371728	UNC5B
0	0.464972	GRM7
0	0.313271	DAGLA
0	0.275064	IWS1
0	0.280063	TM2D2
0	0.379232	RSPO2
0	0.413448	REC114
0	0.52048	SERPIND1
0	0.307878	POLR2K
0	0.328644	CEACAM3
0	0.395194	CHDH
0	0.291419	CANT1
0	0.314078	ANGPTL2
0	0.365962	TMPRSS4
0	0.398329	FAM47E-STBD1
0	0.359328	PIR
0	0.254364	QSOX1
0	0.347592	ATP6V1B1
0	0.372827	ERI1
0	0.346752	C8orf76
0	0.407573	FLRT2
0	0.380652	APOBEC2
0	0.326543	MB
0	0.300083	EMC10
0	0.319216	TRIM25
0	0.517237	C17orf58
0	0.343725	COG7
0	0.357808	NEBL
0	0.396882	FRMD1
0	0.462113	ATAD3A
0	0.376754	BEST3
0	0.318406	POR
0	0.354748	CDCP1
0	0.345837	DNMBP
0	0.256012	THOC2
0	0.258811	TAF2
0	0.35199	COX7B2
0	0.344338	MBOAT2
0	0.309394	APIP
0	0.284833	KCNG2
0	0.304767	HADH
0	0.320184	CDH10
0	0.275556	APPBP2
0	0.473698	DNAJC11
0	0.385709	SERPING1
0	0.501531	KCNU1
0	0.409373	UGT8
0	0.349249	SMURF2
0	0.378528	KLF3
0	0.388932	TRMU
[truncated: 571 more rows]

## Sheet: T cell
padj	LogFC	Names
0	1.24967	GZMA
0	0.792858	GPR171
0	1.019	TRAT1
0	0.843046	RPAP2
0	1.01954	CD3D
0	0.589159	CD247
0	0.679589	CST7
0	0.774483	UBASH3A
0	0.612632	UNC45B
0	0.72707	IL2
0	0.652546	PDE3B
0	0.899764	SH2D1A
0	0.762696	PTGDR
0	0.648512	CYP4F22
0	0.965948	FASLG
0	1.02771	ICOS
0	0.600711	IL23R
0	0.729306	GATA3
0	0.608374	SARDH
0	0.801497	GZMK
0	0.663528	FSD1
0	0.738674	CD101
0	0.665103	CAMK4
0	1.03335	CD2
0	0.569388	GIMAP8
0	0.560076	NCAPG
0	0.699253	CD3G
0	0.744251	TNFSF14
0	0.806729	TIGIT
0	0.505205	CARD17
0	0.565671	COX10
0	0.672574	SLC52A1
0	0.553446	ABHD17A
0	0.523873	UCP3
0	0.583452	CLEC2A
0	0.820131	KLRG1
0	0.884089	ITK
0	0.752689	PYHIN1
0	0.517025	AOAH
0	0.755568	PRKCQ
0	0.534853	ASXL2
0	0.7939	KLRB1
0	0.561955	FSIP1
0	0.600381	STAT4
0	0.570953	TSPEAR
0	0.916611	LAT
0	0.69773	FBLN7
0	0.827816	ZNF683
0	0.55224	CD3E
0	0.717111	ZNF831
0	0.699561	FYN
0	0.516737	NEIL3
0	0.539291	TCF7
0	0.603319	KLRD1
0	0.503219	ASPM
0	0.58634	IL18R1
0	0.473946	DCAF16
0	1.08251	GIMAP7
0	0.53379	GRAP2
0	0.578041	RNF125
0	0.615857	SH2D2A
0	0.617037	CDC14A
0	0.670332	MATK
0	0.495089	ZFR2
0	0.52328	C1orf141
0	0.625815	IL12RB2
0	0.808274	CD40LG
0	0.354827	OLFM2
0	0.322588	TXK
0	0.571274	NMUR1
0	0.503613	GPR132
0	0.817793	IL18RAP
0	0.614568	CD96
0	0.771055	GML
0	0.439128	AFAP1
0	0.714262	CD84
0	0.516883	CXCR6
0	0.344245	CKAP2L
0	0.479767	TRPM8
0	0.945278	CTLA4
0	0.608491	SCML4
0	0.524148	SPEF2
0	0.420564	CENPF
0	0.442769	APBB1
0	0.686498	TESPA1
0	0.747269	CD69
0	0.681997	GPR65
0	0.473827	XCR1
0	0.555397	GPR68
0	0.524796	GLB1
0	0.485094	CD244
0	0.505342	UBASH3B
0	0.35339	CD4
0	0.643721	TMEM200A
0	0.620035	ZAP70
0	0.477484	NTRK1
0	0.613186	C3AR1
0	0.606045	SLA2
0	0.493195	CD5
0	0.354128	SURF4
0	0.544818	OGN
0	0.59839	NELL2
0	0.845106	GPR174
0	0.338642	DIP2A
0	0.586129	CD6
0	0.458826	CASS4
0	0.460489	CCDC42
0	0.616195	CBLB
0	0.327459	FBRS
0	0.443519	OXNAD1
0	0.310159	TEX264
0	0.478758	ECSCR
0	0.45772	NDFIP2
0	0.383894	TMEM71
0	0.411328	TTK
0	0.499114	ITGA4
0	0.412445	PPM1G
0	0.377366	GYG1
0	0.383902	RASA2
0	0.384248	RYR1
0	0.658067	C12orf40
0	0.664711	INPP4B
0	0.515872	ITGAE
0	0.673942	IFNG
0	0.720298	BCL11B
0	0.474548	KLRF2
0	0.368577	LYPD3
0	0.424833	OASL
0	0.47444	DTHD1
0	0.419829	AKAP7
0	0.435186	CCR1
0	0.449443	ARL4C
0	0.504204	GPRIN3
0	0.606421	RUNX3
0	0.766016	GIMAP1-GIMAP5
0	0.477138	ATG16L1
0	0.5563	TNIP3
0	0.457343	FAM118A
0	0.375418	ASF1A
0	0.526035	TRAF1
0	0.54498	PSMA1
0	0.476083	ZNF414
0	0.681211	GFI1
0	0.425897	TAF13
0	0.743988	GIMAP5
0	0.417823	EFCAB8
0	0.698716	LCK
0	0.461768	ZSCAN25
0	0.426432	KLRC4-KLRK1
0	0.488494	SAMD9
0	0.392325	NCAPH
0	0.538239	IL21
0	0.71009	SIRPG
0	0.527076	IL2RB
0	0.372914	YLPM1
0	0.429904	KIF4A
0	0.610885	PTPRC
0	0.627157	CCR4
0	0.520407	GBP1
0	0.314922	HIPK1
0	0.422394	TRABD2A
0	0.460796	MGAT4A
0	0.409944	CHEK1
0	0.475764	BRDT
0	0.319056	SARAF
0	0.374832	TRAPPC10
0	0.335604	NOSIP
0	0.31594	ZNF862
0	0.799623	PRF1
0	0.566411	CD226
0	0.451246	CD200R1L
0	0.49493	ATF7IP
0	0.546216	TEX30
0	0.35871	KLC2
0	0.389	NAA16
0	0.283097	USP36
0	0.474925	HEMGN
0	0.491218	INSRR
0	0.445689	KLRK1
0	0.690169	GPR18
0	0.362818	ITGB2
0	0.358453	ZBTB2
0	0.493159	SLC25A26
0	0.579692	RGL4
0	0.297323	TDP1
0	0.366056	GNA15
0	0.696435	CD28
0	0.404753	TC2N
0	0.515238	ETS1
0	0.549303	LIPM
0	0.375106	DUSP16
0	0.581225	LPAR6
0	0.657389	HENMT1
0	0.554471	NDC80
0	0.380054	SNRK
0	0.279722	SNUPN
0	0.452746	AMT
0	0.568665	GNG2
0	0.334655	ARRDC2
0	0.435954	GIMAP2
0	0.306168	COMMD7
0	0.338088	NUDT15
0	0.563995	APBB1IP
0	0.377106	PIM2
0	0.366525	FAM9B
0	0.416603	PPP2R2B
0	0.473042	TRPS1
0	0.570359	GBP5
0	0.45483	GLMN
0	0.681155	HOXB2
0	0.580136	FNDC9
0	0.526633	PYROXD1
0	0.458976	FGF22
0	0.285297	ABHD17B
0	0.347551	PTGFRN
0	0.386072	CCDC65
0	0.456033	GBP2
0	0.515962	IFI44
0	0.425506	HBS1L
0	0.419057	MYB
0	0.383097	LUZP1
0	0.446205	WDR53
0	0.45537	TAGLN3
0	0.503084	CD200R1
0	0.298335	RIF1
0	0.34982	ZNF777
0	0.468233	TUBA1A
0	0.377574	HS3ST3B1
0	0.453707	EDARADD
0	0.314652	CCNT1
0	0.363388	PTGER4
0	0.66458	SPOCK2
0	0.52325	ABCD2
0	0.407294	MKI67
0	0.287809	PHF19
0	0.39798	CKAP2
0	0.391353	ADAMTSL5
0	0.27301	ZNF771
0	0.388205	MYBL1
0	0.510895	IL7R
0	0.398343	PSTPIP1
0	0.397079	CREM
0	0.294755	DR1
0	0.291299	ILF2
0	0.377696	ARSG
0	0.442022	MAP2K2
0	0.334091	SP140L
0	0.286421	PIGK
0	0.303798	PCID2
0	0.32964	C17orf97
0	0.402895	PPAN
0	0.399285	RNF157
0	0.430179	DZIP3
0	0.478405	CD58
0	0.494531	RASGRP1
0	0.304904	FOXP3
0	0.463606	LCP1
0	0.439233	CLEC2B
0	0.438215	TMIGD1
0	0.260672	GAB3
0	0.50996	USP20
0	0.279819	CKLF
0	0.442726	GLIPR1
0	0.459515	SLC25A11
0	0.256284	CHCHD7
0	0.461276	RCAN3
0	0.425395	VPS45
0	0.350316	CORO6
0	0.367077	IKZF2
0	0.539259	CLEC2D
0	0.265543	ANKRD26
0	0.420629	NAB1
0	0.445019	LEF1
0	0.272749	NXF1
0	0.25717	PTCD3
0	0.421312	IKZF3
0	0.562479	SPN
0	0.252565	PPIL4
0	0.479983	RGCC
0	0.328456	M6PR
0	0.298125	ZC3H8
0	0.327836	PBX4
0	0.275515	ZYX
0	0.487715	SLAMF6
0	0.307681	ZDHHC20
0	0.339803	ACSL6
0	0.278045	NDRG3
0	0.352494	PTGER2
0	0.342846	ANKRD22
0	0.42528	ICA1
0	0.485699	RGS10
0	0.464279	CXorf65
0	0.31076	LRRC37B
0	0.358855	CRTAM
0	0.384886	NTSR1
0	0.291737	UBE2T
0	0.391546	HCLS1
0	0.440374	STAT5B
0	0.280284	MTA2
0	0.274859	KLF6
0	0.269241	CKLF-CMTM1
0	0.396187	NSMF
0	0.32422	UBE4A
0	0.33606	RPL13A
0	0.440121	ATG4D
0	0.452207	RNF167
0	0.27391	TCTA
0	0.34917	ATM
0	0.334098	SLC5A3
0	0.328201	GPR35
0	0.377244	STXBP3
0	0.37082	STYX
0	0.428092	PPARG
0	0.3119	MRPS6
0	0.307177	GCLM
0	0.289357	PHYH
0	0.491397	IL19
0	0.266793	PAICS
0	0.443511	IL2RG
0	0.319125	LTF
0	0.293894	TRAPPC6A
0	0.272616	MOSPD3
0	0.297057	KIF15
0	0.327687	SOD1
0	0.262476	SON
0	0.308239	NACC1
0	0.278604	CDC20B
0	0.327987	UBA3
0	0.360634	IL2RA
0	0.281514	RAB29
0	0.254208	PLCG1
0	0.383137	SLFN12L
0	0.34962	ZFP90
0	0.350923	POLR2G
0	0.305127	CYTH3
0	0.255009	NUDT2
0	0.330027	CDC7
0	0.308841	SEC31B
0	0.556732	CD53
0	0.306092	TNFSF8
0	0.532034	CCDC167
0	0.569534	SLA
0	0.282599	CDK1
0	0.307286	ZNF367
0	0.313648	DRD3
0	0.276413	USP35
0	0.403585	CYSLTR2
0	0.313435	EIF2B4
0	0.404502	SLAMF8
0	0.454106	PRKACB
0	0.305672	TTC9C
0	0.308351	FAM53C
0	0.401673	XPNPEP2
0	0.255505	GABPB1
0	0.479816	APOBEC3H
0	0.281594	LMNB2
0	0.39681	TNFAIP3
0	0.328634	NSMCE1
0	0.476231	LRRC63
0	0.274419	SNAP47
0	0.31373	BLZF1
0	0.359977	NLRC3
0	0.309548	CNPY4
0	0.253034	DERL2
0	0.25305	MIS12
0	0.348751	CCDC66
0	0.25902	VRK3
0	0.326489	ZNF48
0	0.323701	ZNRF2
0	0.252057	TRAF5
0	0.367485	PHLDA1
0	0.341187	HNRNPLL
0	0.252664	TNFSF10
0	0.26142	PROX2
0	0.260264	WDR62
0	0.260786	PPP1R3F
0	0.333363	SARS2
0	0.279538	BTN2A1
0	0.290517	RPF1
0	0.515279	MMP9
0	0.264219	KHSRP
0	0.314604	TOP2A
0	0.276427	LSG1
0	0.321957	TRAPPC2
0	0.388716	ITPKB
0	0.39392	THAP11
0	0.327494	ARRB2
0	0.328052	ITGAD
0	0.343643	EVI5
0	0.55132	RGS1
0	0.365511	TMPRSS3
0	0.340798	TRIB2
0	0.354839	MRPS12
0	0.272741	RPA1
0	0.352793	PPAN-P2RY11
0	0.503911	UBAC2
0	0.458578	MBOAT4
0	0.315076	TNFRSF9
0	0.339116	UBE2S
0	0.358263	PAQR8
0	0.269084	PRPF38B
0	0.291665	ADAM23
0	0.290325	FUS
0	0.338905	CNOT6L
0	0.358875	NCKAP1L
0	0.307451	COMMD8
0	0.493244	PPP1R16B
0	0.371982	SNRNP35
0	0.326385	POLQ
0	0.291494	ASNSD1
0	0.423038	OSM
0	0.335839	C21orf58
0	0.330402	TMEM238
0	0.370061	METTL4
0	0.288833	C12orf4
0	0.333263	IMPDH2
0	0.28677	ZNF700
0	0.36756	LBH
0	0.604907	AMIGO1
0	0.392583	ZNF850
0	0.33885	SHISA5
0	0.258851	RAP2B
0	0.565028	CYTIP
0	0.474304	GLYCTK
0	0.32415	PAFAH2
0	0.372866	IL10
0	0.292519	TLK1
0	0.280523	RPL32
0	0.354762	TWF2
0	0.293263	ZNF213
0	0.466967	CXCR4
0	0.313319	SLC16A13
0	0.251542	SLC7A6
0	0.267834	ITM2B
0	0.403362	HDC
0	0.286983	BLOC1S3
0	0.26972	MAP2K7
0	0.250661	EIF1
0	0.28208	RBM15
0	0.319524	GPC2
0	0.545963	IL21R
0	0.352083	CENPM
0	0.445552	PLN
0	0.2661	RPL34
0	0.278776	ACTR1B
0	0.290277	PCNT
0	0.262659	INO80B
0	0.341731	CYCS
0	0.457148	CD48
0	0.424537	ALOX5AP
0	0.405236	APOBR
0	0.375826	PLEKHA1
0	0.356894	UBXN11
0	0.269527	CXXC1
0	0.347139	HELB
0	0.343655	SLC17A3
0	0.545948	TMEM244
0	0.390797	IL1RL1
0	0.334262	PDE4A
0	0.340124	ATG2A
0	0.278829	PDCL3
0	0.499764	SUN5
0	0.282331	CENPT
0	0.382507	GBP4
0	0.417088	C21orf91
0	0.396412	ZNF793
0	0.388014	TBX21
0	0.252148	INO80B-WBP1
0	0.266006	LAMTOR1
0	0.299004	DHX33
0	0.602581	ZBED2
0	0.307907	DUS3L
0	0.319769	SGTB
0	0.416072	IL26
0	0.314856	CA5B
0	0.587102	CCR5
0	0.264028	APOL6
0	0.317732	MYO1G
0	0.305636	TIMM10
0	0.343129	TNFSF13B
0	0.257308	DEDD2
0	0.268736	ERCC5
0	0.292461	TRIM33
0	0.352209	ABI3
0	0.269443	FUBP1
0	0.380894	RNASET2
0	0.316604	CCT8
0	0.324997	PELP1
0	0.352873	PBK
0	0.411735	KLRF1
0	0.270037	ACOT8
0	0.450864	AIP
0	0.279229	NAA38
0	0.347042	TMEM167A
0	0.265233	CSTF1
0	0.260594	ANKRD31
0	0.310446	NOLC1
0	0.433311	PFDN5
0	0.351639	LFNG
0	0.288938	RBM4
0	0.411649	PPM1M
0	0.265135	STX16
0	0.285429	CD8A
0	0.424208	GRK1
0	0.42696	CHI3L2
0	0.336313	SAYSD1
0	0.272744	FXYD2
0	0.259758	TM9SF1
0	0.341673	MDFIC
0	0.371671	RHOH
0	0.357991	OPRM1
0	0.287667	KXD1
0	0.520912	BCL2L15
0	0.294054	SAMHD1
0	0.463158	F2R
0	0.49736	IKZF1
0	0.341786	PASK
0	0.276456	JOSD1
0	0.328455	CAPZA1
0	0.29391	ZNF691
0	0.296239	WDR12
0	0.307004	MAF
0	0.27543	TRIP4
0	0.267216	C12orf75
0	0.419454	CDR2
0	0.275239	C2orf74
0	0.311348	EGR3
0	0.403072	L3MBTL3
0	0.311204	CENPH
0	0.275392	GTPBP8
0	0.280855	TNFRSF1B
0	0.295462	RTCA
0	0.284356	GALC
0	0.387261	EMB
0	0.272507	GLE1
0	0.285262	ANGPTL6
0	0.262039	GART
0	0.362981	FGR
0	0.295529	CD44
0	0.323842	PIGX
0	0.34686	POM121C
0	0.305091	FBXO45
0	0.260308	DLGAP5
0	0.334656	COLGALT2
0	0.295638	NAIF1
0	0.550521	PTPN22
0	0.281273	GLIPR1L2
0	0.305041	ZBED4
0	0.374707	SELP
0	0.286025	CLUAP1
0	0.25335	TSPAN31
0	0.339761	DPEP2
0	0.302123	ZNF267
0	0.572501	SAMSN1
0	0.464542	RBL1
0	0.402225	TGFBR3
0	0.256752	YWHAB
0	0.350171	TBC1D17
0	0.312049	CENPK
0	0.367751	NFATC2
0	0.299036	ABCB11
0	0.33952	IGSF6
0	0.286681	SNX17
0	0.36536	CEP97
0	0.311445	SPAG7
0	0.31414	BATF
0	0.292736	CDKL4
0	0.40351	LPAR5
0	0.283046	CARD8
0	0.330109	DEF6
0	0.361926	CLN3
0	0.288394	KIF20B
0	0.346055	SLC16A6
0	0.308251	CRLF3
0	0.298254	GNGT2
0	0.299571	DHRS7
0	0.310418	BTG1
0	0.26645	OCEL1
0	0.442203	SRGN
0	0.261103	MRPS18C
0	0.296566	GAL3ST4
0	0.359854	ARHGEF6
0	0.291298	RPL28
0	0.266492	ZNF253
0	0.274531	ZNF570
0	0.502433	WIPF1
0	0.368098	RPLP1
0	0.403493	SYNGR3
0	0.351053	CSTF2T
0	0.324734	CXCR5
0	0.375277	IL12RB1
0	0.299202	CYB5D2
0	0.350182	ARHGAP9
0	0.261882	PRR13
0	0.396869	ODF2L
0	0.262311	ZSCAN16
0	0.26549	RPP30
0	0.370007	RNF166
0	0.288455	ATP8B2
0	0.276857	PDSS1
0	0.308749	BUB3
0	0.285044	ZNF541
0	0.255557	TMEM139
0	0.337119	SIK3
0	0.47426	EVI2B
0	0.302119	CENPE
0	0.372949	CORO1A
0	0.250044	JUND
0	0.331573	BTN3A2
0	0.340283	MCOLN2
0	0.29261	SLC25A32
0	0.297958	ATP6V0A4
0	0.255024	HNRNPUL2
0	0.258554	SH2D7
0	0.30744	SUPV3L1
0	0.309021	RSRP1
0	0.288674	NOP14
0	0.26747	RIN3
0	0.25505	LASP1
0	0.404791	ADAD1
0	0.345432	EIF4A1
0	0.2745	PPP1CA
0	0.359541	MMP23B
0	0.377608	ITGAL
0	0.325325	DCP1B
0	0.29525	CYB561D1
0	0.367555	TSPAN2
0	0.266713	CIB1
0	0.261308	CCDC18
0	0.311847	TMSB15B
0	0.286619	TFR2
0	0.273053	EFEMP2
0	0.289752	IFI44L
0	0.331019	ERAP2
0	0.267485	RPS11
0	0.46076	JSRP1
0	0.328331	C1QBP
0	0.308208	HECA
0	0.282892	GPR137B
0	0.264853	NDUFB8
0	0.284957	PRKX
0	0.296642	MED12
0	0.266749	GLRX5
0	0.264652	DNAJC8
0	0.287228	RHOF
0	0.308466	AGMAT
0	0.256895	DCUN1D5
0	0.277351	HMGN1
0	0.30355	CDADC1
0	0.367386	CLEC12A
0	0.347311	LAPTM5
0	0.253111	PRPS1
0	0.254987	PET100
0	0.292018	ATXN7L2
0	0.443184	SP140
0	0.264161	ITGA7
0	0.373375	D2HGDH
0	0.299907	TANK
0	0.305152	PTPN7
0	0.276512	PCYOX1L
0	0.270091	SH2B3
0	0.530872	C1orf162
0	0.288735	FLT3LG
0	0.328036	CDK9
0	0.290931	BLM
0	0.297205	CEP55
0	0.520973	LRRC8C
0	0.319239	CHD7
0	0.29346	ATP2B4
0	0.387775	LY9
0	0.343231	CHRNA1
0	0.263505	TRIM59
0	0.290828	UPF3B
0	0.372564	SAMD3
0	0.314078	FXYD5
0	0.262386	DUSP4
0	0.470575	SELL
0	0.337521	ITPRIPL1
0	0.380806	P2RY14
0	0.333322	IQGAP2
0	0.478288	EVI2A
0	0.262666	TRMT1
0	0.444768	PTPRCAP
0	0.298965	GBP3
0	0.310034	RMDN3
0	0.318251	COTL1
0	0.270159	IFI16
0	0.273402	ZSCAN32
0	0.295859	APBA2
0	0.291727	MLLT11
0	0.34294	AMPD2
0	0.352998	QPRT
0	0.44126	BTLA
0	0.253828	MCM6
0	0.279138	SF3B4
0	0.371189	OVCA2
0	0.35943	KIAA1143
0	0.276032	TATDN2
0	0.268291	RBM22
0	0.295707	STK17B
0	0.313759	PPP1R2
0	0.301718	COMMD6
0	0.330063	EIF4A2
0	0.308376	PKIA
0	0.344532	JAK3
0	0.511953	TAGAP
0	0.269103	SNX15
0	0.297248	EXO1
0	0.263555	COG4
0	0.477714	CCR2
0	0.377403	FNBP1
0	0.332034	CEP135
0	0.34334	IL17C
0	0.3882	PIK3R5
0	0.29048	RASGRP2
0	0.281547	EHD1
0	0.256967	PROSER3
0	0.294644	SYT11
0	0.261837	ST7L
0	0.493524	CASP12
0	0.408865	CSK
0	0.351652	RPS26
0	0.374059	MFAP5
0	0.404993	TRAF3IP3
0	0.315028	GPR34
0	0.276203	CNPY3
0	0.258379	TRMT13
0	0.308127	GPR61
0	0.415133	CORO1B
0	0.261402	HAT1
0	0.320361	ZNF738
0	0.321971	GPS2
0	0.257352	CSNK1G3
0	0.270217	TMEM107
0	0.287357	CAMTA2
0	0.251833	ZNF668
0	0.51202	P2RY10
0	0.258874	MTMR6
0	0.2547	C22orf46
0	0.253275	ATF5
0	0.306831	TXNDC17
0	0.289638	GADD45A
0	0.25192	ABCE1
0	0.30852	DOHH
0	0.26116	EIF2B2
0	0.308714	C19orf73
0	0.251789	DCTPP1
0	0.357094	CYTH4
0	0.391725	SLAMF1
0	0.288848	SLC35E4
0	0.285079	SUSD3
0	0.278935	DOK2
0	0.258981	BTN3A3
0	0.309917	RGS18
0	0.318235	RNASEK-C17orf49
0	0.353281	RASAL3
0	0.283144	ZNF585B
0	0.303194	TTF2
0	0.334022	GNAT2
0	0.393597	ZPBP2
0	0.398647	PVRIG
0	0.26291	CDK5RAP1
0	0.316365	C17orf49
0	0.265498	EEF1B2
0	0.31749	VAMP2
0	0.260006	PPM1J
0	0.311695	PROB1
0	0.267412	IL4I1
0	0.346752	SIRPB1
0	0.340416	C10orf105
0	0.501327	FGL2
0	0.292902	NT5M
0	0.304439	ACTG2
0	0.256639	SLC35G6
0	0.349091	ARHGAP25
0	0.293265	LRRC2
0	0.29935	GRK7
0	0.339351	LRRC8D
0	0.284589	RCBTB2
0	0.296549	CBL
0	0.292857	RNASEK
0	0.285073	GALNT6
0	0.333773	ITGB7
0	0.314108	FAM53B
0	0.268761	CBX7
0	0.294802	BCL2A1
0	0.271744	EPSTI1
0	0.261443	ABHD13
0	0.260663	ARMC5
0	0.358465	VAV3
0	0.315945	N6AMT1
0	0.265104	PRNP
0	0.338345	PRG4
0	0.264748	NLRP3
0	0.256039	MED12L
0	0.27108	TMEM187
0	0.41705	APOBEC3G
0	0.271185	DNAJC18
0	0.279851	GPR137
0	0.373968	BST2
0	0.298309	C6orf120
0	0.252599	CA11
0	0.254049	RHEBL1
0	0.295621	GPR155
0	0.256197	HCFC1
0	0.367423	DUSP2
0	0.257004	C18orf54
0	0.267913	DENND2D
0	0.259852	FNDC7
0	0.263015	DONSON
0	0.297774	SESN2
0	0.261769	AMZ2
0	0.293636	RPL5
0	0.264188	NEURL4
0	0.404846	FAM78A
0	0.258871	TBC1D10C
0	0.264024	UCP2
0	0.256599	ITGA5
0	0.301775	STAG3
0	0.282542	SETDB2
0	0.390067	SERPINB9
0	0.270448	SF3B5
0	0.264478	ATG5
0	0.260382	SAT1
0	0.259908	SLC16A14
0	0.255143	IFNAR2
0	0.250937	SMAP2
0	0.329613	ADORA2A
0	0.295282	ACAP1
0	0.286819	ALDH16A1
0	0.270604	B3GALT2
0	0.276082	STK4
0	0.26072	HDAC10
0	0.252568	ALDOC
0	0.273177	BIN2
0	0.330231	C2CD4D
0	0.273331	MDS2
0	0.377922	CCR6
0	0.331907	CD79A
0	0.308467	CD52
0	0.282079	DDIAS
0	0.280936	UBL5
0	0.293404	PCBP1
0	0.280316	S100P
0	0.276954	TNFSF12
0	0.257731	LDLRAP1
0	0.290226	KLHL9
0	0.261539	FOXO1
0	0.304206	TIMD4
0	0.289997	CCDC69
0	0.263404	RAC2
0	0.274759	NRAS
0	0.288593	SH3BP1
0	0.256635	CLCN1
0	0.255153	PIH1D1
0	0.261564	RAPGEF1
0	0.266227	SLC25A20
0	0.326091	PLEK
0	0.321786	GPR183
0	0.34396	DNAJB4
0	0.3262	METTL8
0	0.258233	RPS6KB2
0	0.266441	CD72
0	0.286181	NLRP6
0	0.271778	C16orf54
0	0.279959	SASH3
0	0.274718	FCER2
0	0.267977	P2RX5
0	0.344295	KCNA3
0	0.250807	BCL2
0	0.259242	TXLNB
0	0.269341	SOWAHD
3.46997e-283	0.262855	PIK3CG
1.09088e-262	0.250047	SLAMF7

## Sheet: B1
padj	LogFC	Names
0	0.843443	FCRL4
0	0.785681	GSTM2
0	0.957296	CSF2RB
0	0.794302	ISL2
0	1.10252	FCRL1
0	0.789783	SPACA3
0	0.793085	METTL7A
0	0.687044	CD27
0	0.808079	CABP4
0	0.333838	GZF1
0	0.505328	CR2
0	0.603868	SAMD7
0	1.03005	FLT3
0	0.637732	KLHL6
0	0.476131	NAGK
0	0.961412	CRYBB1
0	1.06686	NTNG1
0	1.03536	PLCG2
0	0.92476	TMEM19
0	0.431432	BABAM1
0	0.925931	GPR25
0	0.888288	TMEM154
0	1.00561	BLOC1S5-TXNDC5
0	1.38845	FCRL5
0	0.50277	ARHGAP30
0	1.09937	TNFRSF13B
0	0.613943	TRPV3
0	0.715836	ORAI2
0	0.370275	ENO3
0	0.791845	WNT10A
0	0.837085	SLC7A7
0	0.777021	SH2B2
0	0.752962	ADAM19
0	0.785269	MOXD1
0	0.795455	CRYBA4
0	0.673437	RASGRP3
0	0.790637	PRKCD
0	0.654965	ACY3
0	1.00885	ERVMER34-1
0	1.37126	IGLL5
0	0.447908	GCDH
0	0.665409	TLR9
0	0.950089	TXNDC8
0	0.680167	VOPP1
0	0.55457	IRF5
0	0.407767	UBL7
0	0.838702	PRDM15
0	0.545561	SLC12A3
0	0.819355	STAP1
0	0.568758	GSTM4
0	0.804699	SSPN
0	0.713018	FBXO10
0	0.838658	MARCKS
0	0.499168	CHAC1
0	0.960763	AMY2B
0	0.97708	SCAMP5
0	0.551269	KCNN4
0	0.464919	SNAI3
0	1.20926	TXNDC5
0	0.607878	SLC37A2
0	0.429676	BMF
0	1.47597	TPTE2
0	0.750168	SYK
0	0.930499	P2RX1
0	0.511996	ALDOC
0	0.709714	BLK
0	0.814261	POU2F2
0	1.23852	IL5RA
0	0.706481	TXLNB
0	0.651634	ZNF532
0	0.700529	MYBL2
0	0.672913	P2RY10
0	0.348076	THOP1
0	1.05133	PRSS55
0	0.615496	HIPK2
0	0.73775	FCRL2
0	0.4707	P2RX4
0	0.625004	SYNE3
0	0.331416	TLR6
0	0.781248	MRPS31
0	0.807574	ITGA6
0	0.620388	CCR2
0	0.52611	SEC61G
0	0.669539	MANBAL
0	0.297566	CCDC90B
0	0.319714	USHBP1
0	0.545363	RINL
0	0.465612	KRT10
0	0.89731	SLAMF7
0	0.612799	IQCB1
0	0.756948	SCN3A
0	0.570003	SASH3
0	0.421295	GYS1
0	1.1723	RASSF6
0	0.696689	LRRN2
0	0.738173	PSMA8
0	0.856258	CLDN14
0	0.744718	HS2ST1
0	0.800957	PIK3CG
0	0.526172	RAC2
0	0.603742	KLF2
0	1.34511	AMPD1
0	0.763944	IGF1
0	0.453046	ATXN1L
0	0.39954	SEMA7A
0	0.684038	SETBP1
0	0.673302	ATP2A3
0	0.363035	ABCB9
0	0.51966	RRP1
0	0.595732	TRAPPC1
0	0.528698	SOX30
0	0.695523	TSHR
0	0.502697	PAX5
0	0.446913	BCAT2
0	0.715965	GNB3
0	0.571173	TMEM140
0	0.593335	DUSP22
0	0.480599	MGAT3
0	0.58933	BICD1
0	0.571547	PLEK
0	0.703812	ILDR1
0	0.536589	MEI1
0	0.716166	CD38
0	0.642253	RHBDD1
0	0.414046	P2RX7
0	0.766258	POU2AF1
0	0.514618	C16orf54
0	0.346066	TOLLIP
0	0.465909	PILRA
0	0.597143	LRRK1
0	0.568304	C2orf88
0	0.868204	FBXO40
0	0.647399	MZB1
0	0.74332	CLECL1
0	0.740163	CHST2
0	0.632841	CBFA2T3
0	0.789432	PRND
0	0.458766	ANKRD16
0	0.515767	NUP210
0	0.779405	TIMD4
0	0.396019	CPT1A
0	0.523686	TEX9
0	0.62969	TBX10
0	0.409359	LRRC8B
0	0.33848	IDH3A
0	0.456748	NRROS
0	0.327448	CDCA3
0	0.670614	DENND5B
0	0.977712	UBE2QL1
0	1.07635	CALML4
0	0.30063	SGTA
0	0.426332	LRWD1
0	0.688825	IL10RA
0	0.578052	SOWAHD
0	0.525412	WNT16
0	0.927865	PLVAP
0	0.586403	ANKDD1A
0	0.65874	IFNLR1
0	1.03944	PDK1
0	0.669698	ST6GAL1
0	0.491751	CCDC146
0	0.497962	MTIF3
0	0.625304	C11orf24
0	0.313789	TAPBPL
0	0.805065	GBA3
0	0.349209	CDKN3
0	0.502593	DNASE1L3
0	0.613274	SPAG6
0	0.609566	AGBL3
0	0.597928	DOK3
0	0.294453	BDH2
0	0.521209	P2RX5
0	0.555148	NUP37
0	0.388074	LMO4
0	0.693263	CCDC50
0	0.741053	BHLHE41
0	0.845302	CIB3
0	0.531979	COX18
0	0.489013	PMEPA1
0	0.334338	SH2D3C
0	0.397511	OXSM
0	1.00109	RAB3B
0	0.488373	UBE2J1
0	0.615302	GLDC
0	0.339669	TTF1
0	0.821619	SSTR3
0	0.42604	GEN1
0	0.816459	BMP6
0	0.632682	IL10RB
0	0.622451	FLI1
0	0.566527	OSBPL3
0	0.456997	UMODL1
0	0.68865	METTL8
0	0.719571	RAB30
0	0.639043	ZFP3
0	0.305235	KLF1
0	0.401336	ACSF3
0	0.552256	HVCN1
0	0.394988	C16orf74
0	0.402123	MFNG
0	0.697515	TRAM2
0	0.555663	OTUD5
0	0.408728	TICAM2
0	0.485823	LRP8
0	0.440698	CNTROB
0	0.457974	NARS2
0	0.596839	THSD1
0	0.314663	KCNIP2
0	1.06143	ZNF215
0	0.491855	PLXNC1
0	0.517241	GUCY2D
0	0.392794	ATP7B
0	0.400357	UBE2I
0	0.66796	PLD4
0	0.397676	ST6GALNAC4
0	0.693799	SELPLG
0	0.501223	DCTN3
0	0.470346	CLK3
0	0.447172	SLC9C1
0	0.74171	UTS2B
0	0.501028	TCTN1
0	0.583956	PXDNL
0	0.439233	SLC15A4
0	0.63976	MEF2B
0	0.314182	GTPBP3
0	0.373677	PFN1
0	0.5698	GALK2
0	0.613964	E2F5
0	0.519218	ENOX2
0	0.350333	RNF6
0	0.665912	PIP5K1B
0	0.53969	CD79A
0	0.463206	IRAK2
0	0.497638	NIPSNAP3B
0	0.441635	AMDHD1
0	0.264878	SLC2A1
0	0.41747	B4GALT3
0	0.426469	GABPA
0	0.83973	ODF1
0	0.515971	KCNAB3
0	0.347548	FTL
0	0.505121	VRK2
0	0.406228	FGFR1OP2
0	0.516215	F12
0	0.505727	C17orf107
0	0.485516	KMO
0	0.336432	PRMT1
0	0.346167	PIK3C2B
0	0.659984	ADAM28
0	0.469711	KCNA2
0	0.587829	SYT1
0	0.431576	LSS
0	0.676009	RHOQ
0	0.510203	CD86
0	0.483756	LRRC2
0	0.494741	PRIM1
0	0.59839	BCL2
0	0.560872	SAMD3
0	0.536918	ADORA2A
0	0.46757	MNS1
0	0.484156	LRIF1
0	0.342712	ARHGEF2
0	0.383845	MYO15A
0	0.34248	SEMA4A
0	0.466092	TRPT1
0	0.365723	CDKN1B
0	0.580385	CD180
0	0.646708	TBXAS1
0	0.409951	DHX58
0	0.342333	BLOC1S5
0	0.59057	GTF2F2
0	0.599305	CTBP1
0	0.454872	TUSC2
0	0.524087	ADAMDEC1
0	0.536263	APOBEC3B
0	0.370446	CARM1
0	0.460947	EFHC1
0	0.705268	E2F2
0	0.332574	ANKRD42
0	0.406668	BCL2L12
0	0.350588	MORN3
0	0.574002	QSOX2
0	0.326908	ISG20
0	0.55961	MESP2
0	0.536064	ANXA6
0	0.468241	CAPN10
0	0.390755	PWP1
0	0.644318	ESR1
0	0.573406	OSBPL10
0	0.320809	STX11
0	0.500897	KLHDC4
0	0.293944	TNFAIP8L1
0	0.521502	DLEU7
0	0.619136	SPCS2
0	0.290455	SNX5
0	0.55187	BTK
0	0.455437	STRBP
0	0.602768	CDK14
0	0.380896	SHPK
0	0.390337	TBC1D10C
0	0.256267	RUVBL2
0	0.599783	LCN15
0	0.540762	BLNK
0	0.371838	RPRD1A
0	0.336496	SETD1B
0	0.472124	INPP5D
0	0.35145	SLC9B2
0	0.353993	SF3B4
0	0.597215	GABRR2
0	0.614686	LRRC8C
0	0.664684	FAM78A
0	0.423166	SLC5A6
0	0.410927	IRF3
0	0.391316	GCSAM
0	0.357519	WNK2
0	0.505929	CHPF2
0	0.501822	BEND4
0	0.446968	CFAP53
0	0.573939	CHST15
0	0.417819	DAD1
0	0.359794	PPCDC
0	0.578797	DAPP1
0	0.415052	NUDT22
0	0.396892	CEP68
0	0.574836	EBF1
0	0.515443	BCL2L11
0	0.403348	C2CD2
0	0.577537	GLT8D1
0	0.302311	ZNHIT2
0	0.464404	CD52
0	0.306409	OFD1
0	0.375968	DYNLRB2
0	0.674384	HSH2D
0	0.483971	BTG2
0	0.514446	CLN6
0	0.44564	PROB1
0	0.443836	SLC6A16
0	0.540099	SLCO5A1
0	0.437202	MDM4
0	0.287787	NLGN2
0	0.502435	ZFP69
0	0.409622	RELT
0	0.609632	PRDM5
0	0.631099	ITM2C
0	0.61958	TRHR
0	0.640762	SPCS1
0	0.323871	SNAI1
0	0.555817	PCGF5
0	0.296377	TLE3
0	0.515595	DEF8
0	0.631552	SLC1A4
0	0.507143	CD19
0	0.291224	NDEL1
0	0.510794	SLAMF1
0	0.285694	RTCA
0	0.525925	MSH6
0	0.737743	FMO1
0	0.425671	PLA2G15
0	0.37109	P2RX5-TAX1BP3
0	0.752777	THEMIS2
0	0.554349	CD79B
0	0.383409	ZNF81
0	0.510097	ACAP1
0	0.330897	HMCES
0	0.399477	MYO1C
0	0.336574	RPS27
0	0.494716	IKZF1
0	0.443713	ADA
0	0.27218	SNTA1
0	0.408432	ZDHHC14
0	0.387009	EHBP1L1
0	0.493474	EHMT1
0	0.460191	TESK2
0	0.301062	NUMBL
0	0.536037	DENND2C
0	0.323986	NDUFB8
0	0.933471	KIF19
0	0.505724	C11orf80
0	0.48632	ALDOB
0	0.623129	GAB1
0	0.560647	TLR7
0	0.379698	CHAMP1
0	0.341056	ISCU
0	0.617607	MTG1
0	0.365009	FNDC3A
0	0.505343	JDP2
0	0.322278	DNAH1
0	0.575255	PHGDH
0	0.394648	C19orf73
0	0.29059	MPDU1
0	0.390767	MSL3
0	0.340255	VRK1
0	0.370551	EIF2AK4
0	0.461395	OAS2
0	0.504729	P2RY6
0	0.341185	CHD7
0	0.375792	DCUN1D4
0	0.545823	FBXO16
0	0.27845	USP5
0	0.405168	RAB13
0	0.375692	ZNF138
0	0.481754	STK4
0	0.441498	HOXC4
0	0.267551	PIGS
0	0.401302	MCOLN1
0	0.473035	ZNF860
0	0.361976	TGDS
0	0.362705	MCM5
0	0.373541	CLDND1
0	0.350015	AP2A1
0	0.374412	SMAP2
0	0.550344	MAP1LC3B2
0	0.38619	SIRT4
0	0.33068	ABHD8
0	0.558107	FGL2
0	0.454488	AP4B1
0	0.516603	HMGN4
0	0.388835	ALKBH4
0	0.352942	WDR5B
0	0.433433	PARP1
0	0.39046	KCNMB3
0	0.429791	MAFF
0	0.33657	CEP152
0	0.553488	STMN2
0	0.374128	SHMT2
0	0.323732	TTC9
0	0.453796	CCDC69
0	0.485484	DDIAS
0	0.458906	PCCB
0	0.554397	NRAS
0	0.578209	GYPC
0	0.383664	PTPN6
0	0.280774	UPF3A
0	0.428556	DRAM2
0	0.342996	IL2RG
0	0.34614	NFKB2
0	0.396673	MDM1
0	0.641939	TBC1D9
0	0.380372	TFEB
0	0.570316	CASP10
0	0.822296	KCNA3
0	0.374845	SERTAD2
0	0.431939	SLC25A35
0	0.360403	URM1
0	0.512041	XRRA1
0	0.548498	ANKRD55
0	0.297831	TRAF7
0	0.354085	NEURL4
0	0.392526	UAP1L1
0	0.36242	OAS1
0	0.671682	TBX15
0	0.485614	RAPGEF1
0	0.332461	MEPCE
0	0.511673	RSRC1
0	0.252985	SRRM5
0	0.385172	ZNF763
0	0.32799	DDX59
0	0.35356	ALKBH5
0	0.35316	CAP1
0	0.434889	TRAF3IP3
0	0.394078	CFAP54
0	0.362603	FUZ
0	0.393373	ATF4
0	0.608296	TP53INP1
0	0.870224	DUSP26
0	0.421814	PIK3R5
0	0.555612	FANCG
0	0.543888	CYBB
0	0.48968	PNOC
0	0.33125	YIF1A
0	0.406592	GSTK1
0	0.342751	CCDC142
0	0.298901	TMEM109
0	0.520675	TIFA
0	0.398467	CCDC85B
0	0.61402	TMEM45A
0	0.269024	RASIP1
0	0.358895	MRPL34
0	0.507388	TMC3
0	0.493849	KHK
0	0.360278	ITFG2
0	0.505151	SHISA8
0	0.450789	KBTBD6
0	0.425689	PARPBP
0	0.407138	MCAT
0	0.509421	TUBA4A
0	0.300921	SSX2IP
0	0.439556	VPS36
0	0.319653	CCDC134
0	0.324164	TMSB15B
0	0.400118	BCAS2
0	0.501941	APOBEC3A
0	0.344705	RAP2A
0	0.33112	HES7
0	0.423844	HAAO
0	0.251125	CCDC28A
0	0.258163	AKAP11
0	0.296109	SMOX
0	0.297229	PER1
0	0.53086	ZFP36L2
0	0.310661	ARHGAP4
0	0.435233	ABHD4
0	0.462437	PRICKLE1
0	0.37837	ZCCHC7
0	0.389893	ARID3A
0	0.257763	DHTKD1
0	0.278424	GLO1
0	0.383141	CAPG
0	0.263562	KNTC1
0	0.289785	ENTPD4
0	0.425705	FOXO1
0	0.380285	TULP2
0	0.325732	MTO1
0	0.412697	DDX11
0	0.318637	ATG4C
0	0.398697	NUGGC
0	0.377052	MOB3A
0	0.355894	HOXB4
0	0.325377	PLEKHO2
0	0.461709	TET1
0	0.592929	ASB5
0	0.522757	CD1D
0	0.263626	MRPS18C
0	0.427628	PRDM1
0	0.375023	TFEC
0	0.404882	SMTN
0	0.346023	PILRB
0	0.41004	SOGA1
0	0.643781	SMOC1
0	0.530419	TERT
0	0.354718	CCS
0	0.404109	IFI30
0	0.401782	DTNB
0	0.400265	LINGO3
0	0.277932	TROAP
0	0.631817	LIPJ
0	0.306962	TMEM229B
0	0.285394	FYTTD1
0	0.400966	ARHGAP25
0	0.501462	IRF2
0	0.371491	USP46
0	0.472568	NEK4
0	0.296769	ACER2
0	0.36674	FIBP
0	0.429691	FNBP1
0	0.430562	AIM2
0	0.307718	NCL
0	0.405982	IL17C
0	0.330608	THEGL
0	0.280795	FKBP4
0	0.484188	ZBP1
0	0.476238	SLC35E3
0	0.654839	CPB1
0	0.360927	EMILIN1
0	0.269957	SRC
0	0.531111	ADAM29
0	0.471195	MANEA
0	0.34132	SH3GLB2
0	0.404594	RPA2
0	0.364442	PPOX
0	0.658154	TBCEL
0	0.320367	CRYL1
0	0.346901	NDUFB4
0	0.353503	SDE2
0	0.469974	RAB8A
0	0.353131	MYO5A
0	0.331747	RECQL
0	0.441746	KIF3B
0	0.398562	RRAGD
0	0.253291	MAN1B1
0	0.406548	ZNF775
0	0.276566	TCOF1
0	0.426178	LRCH1
0	0.483456	CSK
0	0.346816	BTN3A2
0	0.391264	SAT1
0	0.319135	RANBP10
0	0.319762	TMCO1
0	0.507855	AUP1
0	0.341398	QPCT
0	0.464498	PTAFR
0	0.527152	LRRC34
0	0.470377	ATG5
0	0.410435	NEK3
0	0.391538	C12orf42
0	0.544601	TNFRSF13C
0	0.39314	USPL1
0	0.316479	LAP3
0	0.379447	DAP3
0	0.411338	DUSP19
0	0.37705	TTC31
0	0.361419	DNAJC4
0	0.466812	METTL6
0	0.303112	WDR87
0	0.485608	TRABD
0	0.329753	SENP3
0	0.307758	EIF2B2
0	0.305464	IFFO1
0	0.258448	NSL1
0	0.428061	KBTBD8
0	0.510656	CLLU1
0	0.511373	FAM3C
0	0.409905	IFNAR2
0	0.301315	ZAR1L
0	0.519153	FAM227B
0	0.441477	DNAJC15
0	0.327049	KIAA0040
0	0.404451	ACBD3
0	0.445179	DNAJC7
0	0.267095	CHRNE
0	0.545064	LRRIQ4
0	0.444075	SYNGR3
0	0.324794	HDAC1
0	0.469249	NOC3L
0	0.310383	LRGUK
0	0.360692	SPI1
0	0.329868	GM2A
0	0.276305	GBP7
0	0.369123	CHRNB1
0	0.39038	ITGB7
0	0.387591	RNF103
0	0.251248	GTF2E1
0	0.350187	KAT2A
0	0.45198	GDAP2
0	0.273742	MFSD12
0	0.262642	LAMTOR4
0	0.435634	HCK
0	0.406788	POLD4
0	0.330412	EML5
0	0.474747	SAMSN1
0	0.263556	RAB35
0	0.298083	RASSF2
0	0.358816	HCFC1
0	0.379977	ARSI
0	0.431407	CLEC17A
0	0.41367	SNX16
0	0.4906	TMCC2
0	0.354956	HMGB1
0	0.342632	ADAP2
0	0.286611	SLC2A8
0	0.764279	DDX43
0	0.364774	EEF1B2
0	0.262166	SART3
0	0.258786	PRDM4
0	0.25575	TMEM256-PLSCR3
0	0.39185	CCDC88A
0	0.676598	IMPG2
0	0.254384	TATDN3
0	0.338286	ESYT1
0	0.28103	RPS23
0	0.337388	IFNAR1
0	0.385744	PHLPP2
0	0.274602	RCL1
0	0.360396	ACSBG1
0	0.548402	WNT4
0	0.303073	MBD1
0	0.279441	ATP6V1E2
0	0.418311	SETDB2
0	0.460182	ENTPD1
0	0.267602	ZNF92
0	0.372947	GRIN2D
0	0.415143	UNC93B1
0	0.397512	HINT2
0	0.489076	CORO1B
0	0.3416	PPP1R9B
0	0.415379	GPR176
0	0.325293	TMEM151A
0	0.385934	KCNC1
0	0.486378	UBE2E2
0	0.252452	USP28
0	0.321309	STARD5
0	0.355748	COX6A1
0	0.437628	CENPJ
0	0.357757	ERICH6
0	0.411763	DCLRE1B
0	0.491576	CASP12
0	0.468837	TCF4
0	0.253741	RPL36A-HNRNPH2
0	0.380861	CSNK1E
0	0.290678	EFCAB7
0	0.403872	FAM149A
0	0.459473	PPP1CC
0	0.27801	GSTO2
0	0.399682	PPP1R37
0	0.426276	DYNLRB1
0	0.28748	IP6K1
0	0.312919	TTC12
0	0.33967	BMI1
0	0.341217	SORD
0	0.307723	ITGB3BP
0	0.26689	ZNHIT1
0	0.299624	ACVR1C
0	0.256748	ALG11
0	0.442169	SMKR1
0	0.316834	SENP3-EIF4A1
0	0.347451	ARMC12
0	0.277898	ATXN7L2
0	0.250539	MAP3K6
0	0.355335	SIGLEC5
0	0.279818	CCNG2
0	0.347389	RABGGTB
0	0.548832	PDIK1L
0	0.313227	TOMM34
0	0.440464	NDUFA4L2
0	0.593583	PYGB
0	0.35758	NR1D1
0	0.369104	MS4A5
0	0.553864	MALAT1
0	0.314327	C11orf68
0	0.350971	PLAC8
0	0.310313	RNASEK
0	0.448768	GSTP1
0	0.367728	TMEM187
0	0.324718	RPL14
0	0.347426	UBE2G1
0	0.6065	BMP8B
0	0.277406	NOA1
0	0.305914	CD40
0	0.276702	EXTL2
0	0.315254	NGLY1
0	0.381801	APOF
0	0.286229	RBM23
0	0.360587	SPAG4
0	0.411219	F2R
0	0.497686	NELFB
0	0.428603	PPARGC1B
0	0.379929	NDUFV3
0	0.292824	RSPH1
0	0.491438	NLRP6
0	0.260631	ST7L
0	0.295986	IRF2BP2
0	0.296751	PRDX6
0	0.45611	PAOX
0	0.350352	BOD1L1
0	0.326217	NUP107
0	0.407976	EXOC3L4
0	0.494327	HTRA2
0	0.257994	GOLT1B
0	0.490186	EVI2B
0	0.359733	DTWD1
0	0.451467	WDR27
0	0.394425	WDR64
0	0.32266	BTN3A1
0	0.412148	KLHL33
0	0.455555	CD22
0	0.296522	IST1
0	0.295012	BLM
0	0.341472	RGCC
0	0.343387	C1QBP
0	0.255574	LSM4
0	0.300609	NEK6
0	0.456767	SAA2-SAA4
0	0.441019	PTPRQ
0	0.492864	LIN7A
0	0.501311	JSRP1
0	0.335178	INCA1
0	0.320266	TRIM44
0	0.367362	GRAMD1C
0	0.331937	TMEM167A
0	0.467011	MRPL55
0	0.27343	BACH1
0	0.392706	SAPCD2
0	0.350802	SPCS3
0	0.314117	RPUSD2
0	0.289851	FLT3LG
0	0.425658	PTPN22
0	0.271384	GABRR3
0	0.296	ARHGAP9
0	0.31367	CTNS
0	0.440703	GPR183
0	0.409582	HERPUD1
0	0.328089	MED4
0	0.388148	RHBDF2
0	0.282954	FANCA
0	0.339279	TLR1
0	0.314282	LIPI
0	0.315925	CSDE1
0	0.497783	IL6
0	0.380704	SRP14
0	0.286074	DCPS
0	0.34405	IQGAP2
0	0.292507	PPM1K
0	0.467589	PTPRCAP
0	0.374509	LIME1
0	0.256432	PLOD3
0	0.328642	TOR3A
0	0.2515	HSP90B1
0	0.250323	MRPL44
0	0.374468	NCKIPSD
0	0.353662	COMMD3-BMI1
0	0.439593	PIF1
0	0.350187	ALDH1L2
0	0.271909	CYCS
0	0.258827	SMYD4
0	0.35114	SLC9B1
0	0.485802	TAGAP
0	0.310991	UBE2N
0	0.258519	WNT2B
0	0.327892	RPN1
0	0.305327	DGKE
0	0.267714	BRCA2
0	0.293618	TMPRSS9
0	0.330803	CCNE1
0	0.322272	GLI1
0	0.452062	BST2
0	0.546351	ITGA8
0	0.276702	PNPLA7
0	0.313501	CDC42EP3
0	0.30964	DEF6
0	0.372472	EPB41L2
0	0.281831	R3HDM4
0	0.316687	STK17B
0	0.487178	BMP8A
0	0.346823	RGS2
0	0.29153	MAP4K1
0	0.365647	ZNF519
0	0.407969	TUBA1B
0	0.452194	PECAM1
0	0.489419	CCR5
0	0.33487	GPR61
0	0.35169	ST6GALNAC6
0	0.380944	CHFR
0	0.370606	CISD2
0	0.59543	MS4A1
0	0.452992	FRZB
0	0.268933	TOMM40L
0	0.359198	KIF22
0	0.253939	SRGAP2C
0	0.340721	DTD1
0	0.379387	LSM10
0	0.306925	SYCP1
0	0.353866	TPRA1
0	0.336709	RNF14
0	0.40887	ZC2HC1A
0	0.286437	STRIP1
0	0.31067	RNF122
0	0.257053	RYBP
0	0.416504	ACADM
0	0.349541	WDR17
0	0.256436	TNFSF9
0	0.453026	LPCAT4
0	0.358676	PEX6
0	0.315071	JUNB
0	0.491671	EVI2A
0	0.33872	RNF34
0	0.338753	EXO1
0	0.295585	QRSL1
0	0.259017	APOA2
0	0.328916	ATP13A1
0	0.298267	TNN
0	0.362589	IL12RB1
0	0.361133	SPAG8
0	0.426837	CYTIP
0	0.282153	CDADC1
0	0.5541	TLDC2
0	0.426363	ZDHHC23
0	0.26731	WIPI2
0	0.323985	CD48
0	0.519065	APOBEC3G
0	0.325892	GAS6
0	0.352694	ACTN3
0	0.328004	ZGPAT
0	0.349595	COA7
0	0.392201	BTLA
0	0.274094	CHMP7
0	0.439897	SLC2A5
0	0.25387	CARS2
0	0.320075	TWF2
0	0.270074	FAM221B
0	0.285808	FMNL1
0	0.332857	EIF4A1
0	0.293606	STARD7
0	0.347309	ZBTB21
0	0.555437	FGF7
0	0.476234	MSANTD3-TMEFF1
0	0.365062	RBM8A
0	0.39031	GFI1
0	0.431424	TMEFF1
0	0.309536	SLC25A46
0	0.316126	TMEM184B
0	0.452093	PCBP1
0	0.253901	BAZ2A
0	0.281447	TNIP1
0	0.443597	ADAMTSL3
0	0.476139	CRB2
0	0.267381	ADORA3
0	0.3878	EHD3
0	0.262853	N4BP2L1
0	0.299935	RCBTB2
0	0.373262	BRSK1
0	0.496119	COMMD3
0	0.280522	TUT1
0	0.270125	MAP3K19
0	0.393591	GABARAP
0	0.298683	KIF14
0	0.36622	PDCD1LG2
0	0.309146	SNRNP70
0	0.329629	MPV17L2
0	0.355762	LACC1
0	0.287966	NDUFB6
0	0.366718	WDR4
0	0.268157	GSK3A
0	0.374912	MBLAC1
0	0.270268	AZIN1
0	0.345572	CCNDBP1
0	0.317276	CDK9
0	0.283532	ANAPC16
0	0.325333	PKD1L1
0	0.336759	PPP1R16B
0	0.32107	STS
0	0.267254	SAMD13
0	0.575592	KDELR1
0	0.281912	CLCN7
0	0.288181	THAP11
0	0.337409	C16orf86
0	0.294014	TMEM107
0	0.328304	FFAR1
0	0.355699	CDK2AP2
0	0.36873	GPR19
0	0.252579	YPEL5
0	0.377737	OLFML1
0	0.334629	ZNF101
0	0.332792	KCNC4
0	0.296311	FRRS1
0	0.275035	GPR55
0	0.272575	DSE
0	0.302041	TMEM160
0	0.254738	HSD11B1
0	0.371548	TLR10
0	0.416152	ALDH16A1
0	0.283749	BTN3A3
0	0.352012	RPL39L
0	0.341176	N6AMT1
0	0.271862	RPS11
0	0.256266	LEPROT
0	0.434024	LIN9
0	0.314763	CHI3L2
0	0.284215	L3MBTL3
0	0.32327	CEP97
0	0.28924	PKHD1L1
0	0.354999	PRSS16
0	0.317663	ARL6IP5
0	0.27966	TMPPE
0	0.376307	GPLD1
0	0.344264	ZC3H6
0	0.270926	HMGN1
0	0.284012	PPM1N
0	0.307453	TIRAP
0	0.255117	PTCH1
0	0.272426	RCBTB1
0	0.287986	SLC25A11
0	0.375555	RASAL3
0	0.303645	KIAA0930
0	0.353577	PRCC
0	0.292373	MMAB
0	0.312228	RALGPS2
0	0.308546	TSPAN3
0	0.27595	SLC25A42
0	0.263239	PCBP2
0	0.316874	DDX20
0	0.324982	AVEN
0	0.395402	PHAX
0	0.395572	KIAA1143
0	0.305285	C17orf49
0	0.292415	RNF167
0	0.314734	RET
0	0.291117	FAM89B
0	0.366241	MARCKSL1
0	0.261081	TSKS
0	0.369708	MPEG1
0	0.34725	NKIRAS2
0	0.274755	PITPNM1
0	0.269062	RFC2
0	0.258259	GALNT6
0	0.274583	C7orf31
0	0.319408	LY9
0	0.306324	RHOH
0	0.286947	LAX1
0	0.38901	MBTPS1
0	0.294877	KLHL31
0	0.252097	ADAMTS4
0	0.306797	SP110
0	0.495694	CADM1
0	0.293718	INSC
0	0.257708	CKAP2
0	0.311793	BIN2
0	0.300041	RNASEK-C17orf49
0	0.415139	SLC30A4
0	0.267835	MZT1
0	0.35017	CRELD2
0	0.322153	SLC16A4
0	0.328754	CPED1
0	0.261996	TMEM238
0	0.283868	SH2D3A
0	0.251442	CLSPN
0	0.264412	GPRIN3
0	0.360335	CCDC169-SOHLH2
0	0.304085	ITGAL
0	0.387463	SLC1A5
0	0.326906	RAG1
0	0.252383	MBD4
0	0.370222	LIMD2
0	0.274455	RPL21
0	0.255555	PDE4A
0	0.323274	PIK3R6
0	0.275367	CAPZA1
0	0.42224	PIH1D1
0	0.555905	OOEP
0	0.270664	C18orf54
0	0.300934	PPIB
0	0.292515	C21orf91
0	0.368226	CNR1
0	0.349896	COBLL1
0	0.358534	WIPF1
0	0.267722	FBXO46
0	0.285403	BCL10
0	0.37434	KIF3C
0	0.257154	ALDH18A1
0	0.357861	CCDC169
0	0.475823	CXXC4
0	0.260683	PPP1R3E
0	0.287979	MED28
0	0.284519	AMZ2
0	0.323397	MRPL39
0	0.263134	ZNF341
0	0.252848	KLHDC10
0	0.252849	DHRS12
0	0.343154	CAV1
0	0.396869	SLC38A6
0	0.313494	RSPH14
0	0.268976	SEMA4B
0	0.274341	MEN1
0	0.405603	FBXL8
0	0.317429	RNF166
0	0.285834	GPATCH11
0	0.288638	CBX7
0	0.29616	SPATA24
0	0.295989	GLRA2
0	0.360376	TRPM4
0	0.313305	HDAC10
0	0.455997	CNKSR1
0	0.27876	KDM8
0	0.267311	MEX3C
0	0.2852	C2orf76
0	0.25279	PGRMC2
0	0.348975	CCR6
0	0.280654	CTDNEP1
0	0.361112	RAB36
0	0.409808	SERPINB9
0	0.263947	HAUS8
0	0.322259	CD37
0	0.279514	TBC1D17
0	0.263471	SLC35B4
0	0.271392	NCOA6
0	0.337429	CORO1A
0	0.337375	TRIM55
0	0.280758	ZNF592
0	0.395554	LRRC32
0	0.263847	STX7
0	0.313078	ODF2L
0	0.250702	IRAK3
0	0.538118	IFNGR2
0	0.265798	PCNA
0	0.307907	PPP1R2
0	0.250192	ARHGEF6
0	0.250936	SUSD3
0	0.300692	TECPR1
0	0.26882	POLR3GL
0	0.28753	RAB33A
0	0.360515	ODF3B
0	0.254114	PASK
0	0.330535	LCA5L
0	0.316182	ZBTB32
0	0.270597	MNT
0	0.34023	RAD23A
0	0.293388	CNKSR2
0	0.325408	NCF2
0	0.25485	BORA
0	0.293123	RPIA
0	0.282551	NEK8
0	0.257424	RCN3
0	0.35556	AIP
0	0.31709	STX10
0	0.286902	MBD2
0	0.324698	MFAP3
0	0.305375	UNG
0	0.250385	TRAF2
0	0.269975	AMPD2
0	0.329482	CD72
0	0.291492	RRAS
0	0.333472	RPL17
0	0.288405	CCSAP
0	0.321975	IER2
0	0.400614	OSTN
0	0.260217	SLC17A3
0	0.26286	NFATC2
0	0.25529	PRKACB
0	0.321822	STAT2
0	0.265167	HMGN2
0	0.318945	LYL1
0	0.250983	C2orf42
0	0.272067	CTCFL
0	0.257004	EEF1A1
0	0.263581	ACACB
0	0.340816	RFXANK
0	0.310067	SIRT3
0	0.284264	PAGR1
0	0.299581	ZBTB40
0	0.309583	POU6F1
0	0.36023	ELOF1
0	0.262028	DDX39A
0	0.289272	MED26
0	0.347758	SLA
0	0.315775	SP140
0	0.415682	SLC45A3
0	0.330314	CBL
0	0.266973	SASS6
0	0.311373	SMARCD1
0	0.264714	TTC14
0	0.273711	SLC35G6
0	0.287506	NUDT4
0	0.259911	USP4
0	0.321761	RGS1
0	0.270048	PCTP
0	0.328935	SPARC
0	0.341689	SMG9
0	0.306412	SLC16A14
0	0.363045	CNTNAP1
0	0.351011	MEF2C
0	0.292746	PHF23
0	0.312378	TFRC
0	0.258765	GOLGA3
0	0.323138	ARHGAP6
0	0.322579	VAMP2
0	0.305415	TRMT5
0	0.328198	SET
0	0.29588	TMEM134
0	0.311975	MYPOP
0	0.260787	MDFIC
0	0.265054	DERL1
0	0.373279	CKAP4
0	0.336265	TYMP
0	0.35843	TRADD
0	0.263266	SCAF1
0	0.450132	ZNF296
0	0.341935	CARNS1
0	0.368645	TMEM14A
0	0.297309	KLHL14
0	0.281174	AAAS
0	0.251126	OTUD1
0	0.253147	GPS2
0	0.260711	MAP3K12
0	0.289389	FBXL14
0	0.347751	MCEE
0	0.402496	ZNF697
0	0.361106	CD28
0	0.278206	ST3GAL6
0	0.33298	SRGN
0	0.267682	MAD2L1
0	0.272592	RBM47
0	0.282375	IRF8
0	0.324146	PTOV1
0	0.357862	UBL5
0	0.28514	SLC25A19
0	0.269406	GPR84
0	0.302806	FKBP14
0	0.391797	KDM5D
0	0.285107	IRF1
0	0.288282	SCUBE1
0	0.251949	PPIL2
0	0.260067	ADAR
0	0.366545	DUSP2
0	0.272451	SLC38A2
0	0.258	ATP2B4
0	0.399597	DNAJB4
0	0.253424	ZFP36L1
0	0.279851	SYCP3
0	0.272467	CD53
0	0.354056	RPA3
0	0.313164	MSANTD3
0	0.297027	ADTRP
0	0.25419	SKIL
0	0.31809	COPS7A
0	0.281055	TRAM1
0	0.29901	CHKB
0	0.275494	FZD3
0	0.264841	SPIB
0	0.263819	MAGOH
0	0.260563	MUS81
0	0.263786	PFKL
0	0.298923	SIKE1
0	0.284747	AURKB
0	0.254392	BOC
0	0.256306	SNX15
0	0.254112	AASDH
0	0.266089	ART3
0	0.260633	CTC1
0	0.295933	RSPH4A
0	0.28904	KANK1
0	0.278973	RRP1B
0	0.25095	CA11
0	0.257925	ABCD2
0	0.320431	PPP1R14B
0	0.280257	MBD6
0	0.415109	SDC1
0	0.255565	GADD45A
0	0.318844	VAV1
0	0.307884	KLHL12
0	0.254618	MGLL
0	0.297768	GAS2
1.15199e-300	0.326565	SAR1B
0	0.271143	PVRIG
0	0.429759	NLRP11
0	0.303046	OVCA2
0	0.313906	C16orf91
0	0.26775	C10orf105
0	0.327235	TECTA
2.73304e-298	0.278288	PSD
8.79712e-297	0.27777	DDIT3
3.53309e-295	0.323067	ANXA2R
0	0.257293	COX8A
0	0.304556	ZPBP2
9.12469e-306	0.25484	SLC33A1
0	0.333643	TMEM244
3.04042e-303	0.294965	FERMT3
0	0.322033	SCNN1B
0	0.301002	RBL1
1.61788e-286	0.358924	CCNE2
6.66521e-304	0.282956	MAP7D3
1.98321e-288	0.273666	TMCO4
0	0.253523	GPR155
0	0.277604	CCDC167
1.22756e-287	0.291575	VCPKMT
3.77388e-299	0.257179	ANKRD34A
2.83629e-289	0.348012	NLRP4
1.16052e-274	0.286049	GEMIN7
2.34975e-288	0.251883	ZKSCAN8
0	0.256357	C12orf40
2.32633e-296	0.257032	NT5M
1.84441e-277	0.310335	CHMP4A
2.25301e-275	0.297613	ALG12
5.12668e-284	0.255445	FAM32A
8.4195e-286	0.260232	UCP2
2.30336e-304	0.303859	GPR141
9.12368e-282	0.326628	ICAM4
6.05204e-272	0.382588	AKAP5
4.07578e-266	0.260515	RABEP2
2.96816e-268	0.257993	MPHOSPH10
9.09783e-275	0.331825	ZKSCAN4
0	0.264906	FCER2
2.12962e-277	0.273406	TKTL1
2.2325e-263	0.29869	RPS8
3.05577e-288	0.267819	SH3BP1
1.92794e-259	0.28301	CPT1B
7.29718e-259	0.257788	HSPE1
1.03997e-257	0.255727	FRMD8
2.13634e-259	0.267693	VANGL1
3.0504e-269	0.255598	IL1RN
5.84535e-254	0.256667	CASP3
6.33378e-278	0.250555	TNFAIP8L3
5.38517e-244	0.264459	GNL3
6.41768e-256	0.251874	SYNM
5.03741e-259	0.256919	HGF
1.26614e-240	0.275824	ZNF709
8.25419e-248	0.365509	SMTNL2
4.32599e-234	0.251523	SEPHS1
2.51386e-234	0.25974	NLGN4X
7.90905e-298	0.250363	GPR174
1.65432e-232	0.251096	CALD1
5.51328e-219	0.279367	RGS13
3.97144e-256	0.301257	MS4A7
2.3495e-204	0.303292	APOBEC3C
2.99323e-232	0.267456	MS4A14
5.29563e-195	0.32453	PSENEN
4.48562e-193	0.3088	IGFLR1
1.71024e-214	0.280313	SCIMP
4.48284e-163	0.302634	U2AF1L4
1.45211e-174	0.259144	TLR4
1.01802e-148	0.280054	LIN37
1.0669e-06	0.29697	PCDHGC5
2.7124e-05	0.257713	PCDHGB7
3.67453e-05	0.254958	PCDHGC4

## Sheet: B2
padj	LogFC	Names
0	0.747303	DRAM2
0	0.511303	CR2
0	0.793409	TLR4
0	0.37551	RCN3
0	0.806809	MPEG1
0	0.390611	ITGAX
0	0.614477	PIK3R6
0	0.354014	TLR6
0	0.550491	CD80
0	0.496196	PRDM4
0	0.349432	DTX1
0	0.52775	SAMD7
0	0.584998	FCRL4
0	0.449531	VNN2
0	0.489602	PILRA
0	0.395868	HAUS5
0	0.798386	ADAMDEC1
0	0.811129	HVCN1
0	0.494928	TGM5
0	0.736096	SYCP3
0	0.647035	NIPSNAP3B
0	0.575717	SIRPD
0	1.01476	FCRL1
0	0.63694	QRSL1
0	0.57547	C16orf54
0	0.755694	FAM177B
0	0.688653	SOWAHD
0	0.893457	OSTN
0	0.803028	CLEC17A
0	0.417474	CEPT1
0	0.462688	TTF1
0	0.352813	BABAM1
0	0.489389	LINGO3
0	0.358474	CMTM6
0	0.318402	HAX1
0	0.541123	TLR9
0	0.544207	GCSAM
0	0.63954	PAX5
0	0.553113	PXK
0	0.392851	MTRF1
0	0.327086	MAG
0	0.409927	CBLL1
0	0.457798	C10orf71
0	0.317935	XPNPEP2
0	0.539546	ENTHD1
0	0.673478	SELL
0	0.8504	EBF1
0	0.517569	BCL2A1
0	0.551857	SLC6A16
0	0.356011	NLRP3
0	0.606689	CSF2RB
0	0.363772	CARS2
0	0.305993	GUF1
0	0.467846	FCRL3
0	0.343255	ZNF736
0	0.473753	KLHL6
0	0.492855	ADORA3
0	0.989281	MS4A7
0	0.514548	SASH3
0	0.615093	KLHL33
0	0.459048	TTC9
0	0.820154	NTNG1
0	0.312325	CASR
0	0.622305	WNT16
0	0.786061	BLK
0	0.584085	DLEU7
0	0.661533	TCTN1
0	0.576763	CAPN14
0	0.558027	P2RY10
0	0.302488	CA5B
0	0.473732	CNR2
0	0.411224	L3MBTL3
0	0.370922	CLEC12A
0	0.604184	ZNF532
0	0.528355	LMO2
0	0.35875	GLIPR1
0	0.551712	SLC37A2
0	0.756849	P2RY12
0	0.52995	CLCN7
0	0.453478	LAT2
0	0.55576	SUN5
0	0.269263	SGTA
0	0.612811	MOXD1
0	0.31088	S100Z
0	0.667329	KLHL14
0	0.85994	CD22
0	0.486799	ABCA6
0	0.676447	FLT3
0	0.287311	ABHD6
0	0.674006	CLLU1
0	0.354096	LRRN3
0	0.261079	THOP1
0	0.316002	NAGK
0	0.458428	DBNL
0	0.713586	CCR6
0	0.306405	CCDC90B
0	0.623062	SETBP1
0	0.730847	MS4A5
0	0.514412	TXLNB
0	0.638553	STAP1
0	0.459661	CCR2
0	0.685138	PLD4
0	0.498018	LY86
0	0.410121	CD27
0	0.375737	RASSF2
0	0.950569	SCIMP
0	0.656989	SLC7A7
0	0.922353	MS4A14
0	0.297504	ZNF92
0	0.385916	NRROS
0	0.511537	WDFY1
0	0.591362	RNF175
0	0.50267	PLEK
0	0.296016	STX11
0	0.611757	ENTPD1
0	0.518569	CHST10
0	0.417558	ITGB7
0	0.599423	CD180
0	0.628772	SSPN
0	0.425902	SAG
0	0.355989	CHD7
0	0.532787	CD86
0	0.877952	UTS2B
0	0.444916	TFEC
0	0.369247	TRPV3
0	0.541916	MDS2
0	0.3963	MGAT3
0	0.526624	VRK2
0	0.613947	TMEM154
0	0.467349	CABP4
0	0.491968	RASGRP3
0	0.370576	SLC12A3
0	0.691923	BANK1
0	0.695346	KCNH8
0	0.590605	PVRIG
0	0.684511	CLECL1
0	0.43294	RPL21
0	0.598962	POU5F1B
0	0.367992	AMPD2
0	0.263122	TNFAIP8L1
0	0.372724	PARP15
0	0.607345	SYK
0	0.465442	ZDHHC14
0	0.560203	P2RX5
0	0.364038	SNAI3
0	0.493334	BOD1L1
0	0.452088	TRAF3IP3
0	0.479279	PDCL2
0	0.562397	C12orf42
0	0.36556	TICAM2
0	0.317486	POP5
0	0.353325	SDAD1
0	0.497355	VAV3
0	0.569868	ZCCHC7
0	0.381027	LIPI
0	0.250344	RTCA
0	0.377095	PILRB
0	0.482263	DNASE1L3
0	0.345732	UBXN11
0	0.385427	ERAP2
0	0.54403	FFAR1
0	0.392752	TMEM229B
0	0.314571	PIK3C2B
0	1.00621	MS4A1
0	0.375939	OPN3
0	0.725816	TNFRSF13B
0	0.595094	CYBB
0	0.645581	OLFML1
0	0.546665	KMO
0	0.704877	TNFRSF13C
0	0.274819	TRIM38
0	0.322035	FLOT2
0	0.381164	SIRPB1
0	0.374689	ARHGAP30
0	0.266443	BDH2
0	0.497699	SH2B2
0	0.512326	STAG3
0	0.416299	NIN
0	0.512057	NCF2
0	0.445242	SOX30
0	0.389919	GNAT2
0	0.267973	ANKAR
0	0.304738	SLC46A3
0	0.380634	RAC2
0	0.446575	XKR3
0	0.532717	CLCN1
0	0.582067	EHD3
0	0.42269	ADAP2
0	0.533112	SAMSN1
0	0.448438	PLAC8
0	0.563283	FCRL2
0	0.463398	INPP5D
0	0.366813	CD58
0	0.434615	IQCB1
0	0.250659	SACS
0	0.299468	MRPL49
0	0.415213	ARHGAP25
0	0.341596	LMO4
0	0.453012	GUCY2C
0	0.448767	TEX9
0	0.716867	ADAM28
0	0.330167	KCNN4
0	0.297472	CC2D1A
0	0.272888	HEMGN
0	0.524078	SYT16
0	0.490355	COL19A1
0	0.705302	ARHGAP24
0	0.644961	TMEM132A
0	0.44778	CCDC69
0	0.501307	RHBDD1
0	0.384082	CHML
0	0.47652	SIGLEC5
0	0.403906	CFAP53
0	0.646835	FGL2
0	0.510455	SP140
0	0.594155	CD79B
0	0.356111	FAT2
0	0.272721	TGFB1
0	0.302427	IER5
0	0.327762	COTL1
0	0.58306	PLCG2
0	0.713072	MNDA
0	0.543745	CD19
0	0.4449	SLC26A4
0	0.487658	TMEM19
0	0.360967	MDGA1
0	0.300217	ZNHIT2
0	0.416297	UBAC2
0	0.404258	ORAI2
0	0.356414	RRP1
0	0.379035	MTPN
0	0.512895	HHEX
0	0.280008	SEMA7A
0	0.276276	ATXN7L2
0	0.529272	CBFA2T3
0	0.31906	ALOX5AP
0	0.437862	KBTBD8
0	0.507871	CPED1
0	0.346435	GALNT6
0	0.296678	KCNIP2
0	0.585625	SLCO5A1
0	0.528373	CD79A
0	0.30812	PBXIP1
0	0.26592	SH2D3C
0	0.534763	TLR10
0	0.381061	C16orf86
0	0.355563	SNX8
0	0.460644	TCP10L2
0	0.384632	CD83
0	0.451487	TSPAN33
0	0.273723	TMED7-TICAM2
0	0.31299	CD200
0	0.407413	TESK2
0	0.527466	GPR183
0	0.513834	TCF4
0	0.57547	P2RX1
0	0.639595	FCER2
0	0.440336	GSTK1
0	0.407751	ANKUB1
0	0.388627	SLC15A4
0	0.454787	BEND4
0	0.275229	ADCY7
0	0.381364	PLXNC1
0	0.297022	TMEM109
0	0.421078	DUSP22
0	0.35166	PWP1
0	0.250334	TATDN3
0	0.511431	MARCKS
0	0.371716	GPR34
0	0.427508	ZNF763
0	0.357175	SNX32
0	0.281218	PRPS1
0	0.499322	CDK14
0	0.404005	VSIG4
0	0.41922	PUS1
0	0.481042	NFAM1
0	0.370039	SLC44A5
0	0.543796	CCDC50
0	0.533578	HLX
0	0.328453	CD200R1
0	0.483824	BTLA
0	0.40102	LPAR5
0	0.366488	ANKRD16
0	0.340437	STAG3L5P-PVRIG2P-PILRB
0	0.391203	CCDC146
0	0.312549	SAMD15
0	0.420573	ABHD15
0	0.520301	PYGM
0	0.445305	BCL2
0	0.250237	WNT2B
0	0.419241	ACY3
0	0.298979	TYK2
0	0.422689	HAAO
0	0.348909	ARHGAP9
0	0.521191	IL10RA
0	0.32643	NUMBL
0	0.623191	PRND
0	0.328937	GBP3
0	0.433655	STRBP
0	0.478225	PTAFR
0	0.486234	POU2F2
0	0.40841	LRCH1
0	0.489094	SP110
0	0.49807	ILDR1
0	0.405646	ADAM19
0	0.313688	BCL2L12
0	0.264505	SAMD9
0	0.250479	DHTKD1
0	0.368581	SYCP2L
0	0.408794	ATP2A3
0	0.4669	CD70
0	0.353315	SLAMF6
0	0.354897	PIK3R5
0	0.323107	RTN4IP1
0	0.280106	ATXN1L
0	0.356015	SHMT2
0	0.372614	IGSF6
0	0.258661	CD200R1L
0	0.250503	BMF
0	0.478649	ARL14EPL
0	0.353612	MRO
0	0.347244	MED12L
0	0.323425	MTIF3
0	0.524814	SHISA8
0	0.424678	P2RY14
0	0.549358	IRF8
0	0.286778	TEP1
0	0.374199	CD48
0	0.446615	GLDC
0	0.375305	CD53
0	0.352803	WDR87
0	0.430852	SORD
0	0.456728	GHDC
0	0.324128	C18orf54
0	0.33119	CARD11
0	0.302633	TBC1D10C
0	0.264891	KRT10
0	0.403908	LAPTM5
0	0.257235	GOLT1B
0	0.335287	GPR84
0	0.30471	DHX58
0	0.380843	MNS1
0	0.444987	CD52
0	0.358651	UBE2J1
0	0.322717	GNGT2
0	0.443558	AIM2
0	0.327385	EFHC1
0	0.27841	RNASEK
0	0.320496	ABI3
0	0.331104	STS
0	0.503439	GPR25
0	0.374356	C2orf88
0	0.521977	TAGAP
0	0.345499	ARMC3
0	0.35189	MEI1
0	0.484197	TGM3
0	0.295167	KCNH4
0	0.281303	SLC9B2
0	0.65852	FCRL5
0	0.319677	METTL7A
0	0.359722	VOPP1
0	0.351187	CXCR5
0	0.260717	ACSF3
0	0.278089	DDX47
0	0.29186	CASP1
0	0.41079	WIPF1
0	0.30229	EFCAB5
0	0.401598	OSBPL3
0	0.52543	TLR7
0	0.397907	BTK
0	0.322443	ATG4C
0	0.373436	PTGS1
0	0.288412	N4BP2L1
0	0.279446	TROAP
0	0.44023	LY9
0	0.267666	FKBP4
0	0.447796	PSMA8
0	0.35525	TFEB
0	0.28182	RPS23
0	0.343825	TMPRSS9
0	0.336373	CEP135
0	0.302755	PRKACB
0	0.363503	GPS2
0	0.257493	HCLS1
0	0.251279	MRPS14
0	0.345388	P2RX5-TAX1BP3
0	0.367767	CCR7
0	0.294014	BCL10
0	0.323182	IRAK2
0	0.339363	FOXO1
0	0.306156	TRAPPC1
0	0.394076	SLAMF1
0	0.372477	ANXA6
0	0.321799	BCAS2
0	0.366544	SGPP1
0	0.381167	DPEP2
0	0.33231	GPR55
0	0.329727	NARS2
0	0.359026	PIGT
0	0.342817	LRIF1
0	0.305505	ATP6V1E2
0	0.28451	TGIF2
0	0.355512	KLF2
0	0.260102	BACH1
0	0.301489	KCNMB3
0	0.37868	FBXO10
0	0.423965	PTPN22
0	0.408441	SPI1
0	0.362013	WNT10A
0	0.475169	CD37
0	0.360384	BICD1
0	0.377967	HCK
0	0.396978	DENND5B
0	0.393388	COX6A1
0	0.305495	PITPNA
0	0.429819	RALGPS2
0	0.316031	ARHGEF6
0	0.429043	CASP12
0	0.340296	MEGF8
0	0.357622	ZNF107
0	0.349325	USPL1
0	0.365136	PPP1R16B
0	0.330053	ABCA10
0	0.353771	CYTH4
0	0.497139	LCN15
0	0.254862	SFT2D1
0	0.36742	IKZF1
0	0.271855	SRGAP2C
0	0.264835	LAP3
0	0.38894	DOK3
0	0.272044	EIF2B2
0	0.341926	DHDDS
0	0.356572	TMED8
0	0.307704	SMAP2
0	0.45542	PIK3CG
0	0.401359	E2F5
0	0.407224	MSH6
0	0.267896	SAMD13
0	0.267026	ADAMTS13
0	0.251761	FYTTD1
0	0.271141	AP2A1
0	0.361951	MYBL2
0	0.372357	DTNB
0	0.373642	STX7
0	0.28656	SENP3
0	0.277068	CENPM
0	0.30434	RELT
0	0.407321	IFI30
0	0.304352	DPH1
0	0.273853	ITGA7
0	0.275402	C22orf46
0	0.356812	DDX20
0	0.393676	TP53I13
0	0.343559	CD81
0	0.333168	MCAT
0	0.265789	IRF3
0	0.336728	BTG2
0	0.484697	RHOQ
0	0.337345	SASS6
0	0.363877	SPACA3
0	0.380946	ARHGAP6
0	0.534536	ZPBP2
0	0.320891	AFF2
0	0.291423	GSTM4
0	0.279136	LYPLAL1
0	0.402605	BLNK
0	0.3064	HENMT1
0	0.310988	RNF121
0	0.311386	HIPK2
0	0.436669	GPATCH11
0	0.357138	RAB33A
0	0.353428	TBX10
0	0.300754	BORA
0	0.253757	TRAF7
0	0.270453	NUP210
0	0.27532	LRRC29
0	0.364817	ST6GAL1
0	0.292722	STARD5
0	0.440112	LRRIQ4
0	0.556624	CNR1
0	0.271449	PKIA
0	0.30281	MCM5
0	0.32581	SUSD3
0	0.26388	LCP1
0	0.415139	METTL8
0	0.31487	GSTM2
0	0.438363	CD72
0	0.259388	HPS5
0	0.351364	BIN2
0	0.361336	SCN3A
0	0.449772	CD1D
0	0.417993	SLC16A4
0	0.31292	CBLB
0	0.265018	EHBP1L1
0	0.334864	FNBP1
0	0.286822	QPCT
0	0.423011	MAP1LC3B2
0	0.31562	APOA2
0	0.264008	NEURL4
0	0.260483	CCT8
0	0.301052	EPSTI1
0	0.346471	HS2ST1
0	0.269497	PDE4DIP
0	0.273305	GLRA2
0	0.314642	S1PR1
0	0.260274	COX18
0	0.294628	MCOLN2
0	0.2558	WDR77
0	0.322468	SLC35B4
0	0.367291	SWAP70
0	0.319131	CNKSR2
0	0.266261	NLRC3
0	0.269551	R3HDM4
0	0.312579	BMI1
0	0.358696	OSBPL10
0	0.271732	ACVR1C
0	0.295857	CHI3L2
0	0.256984	DSE
0	0.279269	TGFBR1
0	0.44361	ITM2C
0	0.297266	UTP6
0	0.286711	SERTAD2
0	0.270308	CSNK1G3
0	0.271338	TRPC3
0	0.398535	TXNDC8
0	0.265185	FRRS1
0	0.284696	GAL3ST4
0	0.395067	SMKR1
0	0.27122	MED4
0	0.325786	JADE3
0	0.312326	SIRPA
0	0.355162	LCK
0	0.260361	GBP4
0	0.305976	PRICKLE1
0	0.324729	CD69
0	0.285751	RNASET2
0	0.374717	MBLAC1
0	0.275942	C19orf73
0	0.299208	TOMM40L
0	0.338292	CRYBA4
0	0.265553	RINL
1.69283e-304	0.2771	AMPD3
0	0.265592	HDAC1
0	0.2501	SLC2A8
0	0.311557	NUDT22
0	0.313452	PXDNL
0	0.300516	ERICH6
0	0.361074	PNOC
0	0.277428	CHRNA1
0	0.275325	GBP2
0	0.28243	MICU2
0	0.404744	ADAM29
0	0.287774	FGR
1.26009e-306	0.290155	LRFN5
0	0.315947	TNFSF13
0	0.497562	THEMIS2
0	0.270635	PMFBP1
0	0.261022	NGLY1
0	0.378334	RAB30
0	0.26353	GPR61
0	0.27273	LRRK1
0	0.305732	CCNE1
0	0.263986	RNASEK-C17orf49
0	0.265737	TMEM140
0	0.307005	CXCR4
0	0.387531	BHLHE41
0	0.261313	VPS45
0	0.255283	KIAA0040
4.0172e-302	0.277636	GRIN2B
0	0.316372	ZFP69
0	0.491655	DNAJB4
0	0.255233	RABEP1
0	0.265091	INCA1
0	0.251473	SNRNP35
0	0.2562	DAD1
2.46209e-296	0.275705	HEATR5B
4.07469e-298	0.33853	SYPL1
0	0.287298	PRKCD
0	0.444446	CIB3
1.64546e-298	0.311152	MBD4
0	0.266306	CHMP7
0	0.258578	MOB3A
0	0.333369	DDIAS
0	0.323052	KBTBD6
0	0.263007	TP53
0	0.313837	ITGAL
0	0.285359	AGMAT
0	0.428133	SERPINB9
0	0.255357	C17orf49
0	0.299537	SELP
0	0.370364	GPR18
5.81086e-294	0.303624	ZNF341
4.39811e-307	0.312482	COMMD3-BMI1
0	0.291037	IL1A
0	0.351022	CSK
0	0.260293	MZT1
0	0.31415	SPAG6
0	0.377556	CORO1B
7.00825e-298	0.361197	MOB3B
4.70721e-290	0.311811	CR1
7.04122e-305	0.263761	ZNF441
0	0.282599	DOK2
0	0.330527	PDCD1LG2
5.5391e-303	0.254733	CLCN4
1.28778e-301	0.255661	TOR3A
0	0.25426	IL17C
0	0.31146	FLI1
0	0.289436	FCHO1
5.84426e-297	0.278107	CDC42EP3
1.3329e-303	0.285168	EHMT1
5.22857e-304	0.307283	RPA2
8.98817e-298	0.272395	TVP23A
0	0.306402	ADORA2A
0	0.350354	POU2AF1
0	0.35804	SELPLG
0	0.26191	STK17B
0	0.273354	ZNF793
0	0.338314	CYTIP
0	0.373763	HSH2D
3.01348e-285	0.288165	ODC1
1.541e-292	0.297139	DGAT2
0	0.325061	GPR174
3.93977e-287	0.349395	CETP
7.52737e-298	0.284416	TNFSF12-TNFSF13
0	0.265938	DEF6
5.03067e-291	0.252879	IL22RA2
3.061e-290	0.281804	INSC
2.25671e-307	0.275929	AMZ2
3.5404e-303	0.278428	KLHL31
2.86566e-291	0.290048	SOGA1
7.12493e-308	0.25898	RASGRP2
0	0.268005	TSHR
0	0.256406	ETS1
4.88244e-307	0.292725	TBC1D17
0	0.257591	IL19
2.99345e-303	0.304631	QSOX2
9.18934e-294	0.259887	DCTPP1
1.35168e-304	0.254645	PTPN7
1.88249e-296	0.30049	TIFA
0	0.33999	ZFP3
0	0.340444	CRYBB1
1.96874e-276	0.260263	WIPI2
1.95348e-285	0.327189	TRIM55
1.71825e-303	0.418067	EVI2A
3.18062e-281	0.274968	BACE2
1.91495e-285	0.379791	MFAP5
9.63036e-273	0.267221	BCAS4
8.49356e-303	0.300628	C10orf105
0	0.314279	SYNGR3
2.56773e-274	0.358469	MILR1
1.26112e-293	0.270026	NEK3
0	0.454251	IL5RA
9.64365e-291	0.300867	UBE2E2
5.75411e-303	0.250695	KCTD12
0	0.250264	SETDB2
4.64238e-286	0.29072	ACTN3
1.5345e-286	0.358537	TBC1D9
0	0.295322	RGS1
2.42967e-283	0.323511	JAK3
8.66564e-276	0.258763	OTUD1
6.37238e-278	0.255522	PEX6
4.80891e-300	0.33587	BST2
5.1438e-281	0.258556	CDK5RAP1
4.61454e-281	0.267629	FLT1
1.07166e-275	0.360088	ELOF1
5.86543e-302	0.357568	SCAMP5
2.24455e-287	0.263892	SYT1
6.799e-267	0.355809	RILPL2
1.1877e-295	0.313634	CHST2
6.46343e-267	0.385204	SLC45A3
2.88732e-291	0.348609	PTPRCAP
6.10739e-278	0.263974	ZNF585B
7.19341e-265	0.280032	ART3
1.11103e-285	0.270282	DAPP1
1.07473e-256	0.257931	FAM102A
6.19397e-271	0.26183	EPB41L2
2.89626e-267	0.385278	TBX15
2.3764e-300	0.26445	APBB1IP
8.65414e-259	0.29218	NEXN
2.77466e-252	0.294515	MYBPC1
7.24515e-269	0.252896	DNAJC15
1.06342e-254	0.29617	BEND5
1.4046e-255	0.31075	MARCKSL1
1.01419e-262	0.297927	PIF1
1.84275e-278	0.360622	UBE2QL1
1.06658e-253	0.262829	CCSAP
1.0084e-268	0.261723	PCGF5
9.23725e-247	0.315604	ABCB4
8.21444e-263	0.287438	TSGA10IP
2.05666e-271	0.283955	TRAM2
1.0974e-274	0.39353	RAB3B
2.88116e-279	0.26734	RAPGEF1
1.7518e-262	0.306661	SH3BP1
1.02553e-251	0.30004	PLEKHO1
1.90282e-290	0.320859	SLAMF7
1.05288e-242	0.352142	FERMT3
1.14518e-254	0.274571	FAM3C
8.01818e-241	0.252701	LYRM7
1.33868e-273	0.277908	CLEC2D
3.68748e-250	0.368097	DUSP2
8.59658e-251	0.283622	LIMD2
5.89626e-251	0.292737	CYP8B1
3.95212e-239	0.427284	ANGPTL1
3.55696e-246	0.301118	TKTL1
1.86693e-243	0.338816	IL6
1.34788e-239	0.28069	LIG4
1.95281e-248	0.271768	ZNF850
1.55421e-234	0.327115	SIPA1
2.27047e-254	0.293431	LRRC34
2.95988e-248	0.265727	CHST15
1.90757e-246	0.257149	RAB8A
5.79506e-241	0.26994	TUBA1B
9.09665e-240	0.33728	COMMD3
4.68307e-238	0.283956	TUBA4A
3.55398e-255	0.260069	MS4A4A
3.26972e-256	0.304525	EVI2B
2.60778e-228	0.304583	PKD2L1
7.04896e-225	0.283497	GBA2
2.44836e-233	0.253033	RRP1B
8.86739e-269	0.395357	IGLL5
8.22533e-261	0.342826	RASSF6
5.39808e-225	0.254048	PATL2
2.32096e-233	0.263934	CASP10
2.41631e-241	0.292622	E2F2
2.4246e-253	0.273999	FAM78A
4.38611e-233	0.263356	GYPC
1.60565e-212	0.293479	FHL5
1.86197e-208	0.250372	ZC2HC1A
1.27358e-249	0.255303	CD40LG
3.08829e-211	0.35466	RGPD2
2.37057e-210	0.349573	C1orf162
1.98278e-205	0.303764	FETUB
6.0469e-200	0.257944	SLC30A4
1.62302e-211	0.289878	JSRP1
1.82175e-192	0.274457	PPP1R14B
5.449e-193	0.254612	CALD1
4.92142e-188	0.354059	IFNGR2
1.3621e-186	0.276156	GNB4
3.97119e-187	0.264908	VAV1
4.48331e-184	0.259435	STAT5A
1.06413e-179	0.251263	NLGN4X
2.86598e-204	0.376146	TPTE2
4.19312e-181	0.291336	ZNF215
6.76443e-179	0.25692	APOBEC3G
1.26621e-169	0.278069	CALML4
3.61511e-155	0.286618	NLRP4
4.51831e-137	0.250192	KCNA3
1.85728e-137	0.315544	AMPD1
2.3729e-79	0.377239	PCBD2
1.56953e-08	0.307304	PCDHGA1
3.7765e-08	0.327435	PCDHGA2
3.79682e-08	0.337518	PCDHGA3
4.92751e-08	0.382348	PCDHGA10
1.1047e-07	0.333924	PCDHGA4
1.83858e-07	0.369328	PCDHGB7
1.94891e-07	0.323323	PCDHGB1
2.31837e-07	0.360957	PCDHGB6
3.13674e-07	0.340212	PCDHGA6
3.1979e-07	0.327646	PCDHGB2
3.30329e-07	0.337976	PCDHGB3
3.57656e-07	0.330465	PCDHGA5
5.27031e-07	0.358351	PCDHGC4
6.31181e-07	0.355677	PCDHGA11
7.47002e-07	0.338701	PCDHGA8
7.86512e-07	0.343145	PCDHGA9
1.238e-06	0.331708	PCDHGB4
1.85282e-06	0.342536	PCDHGA12
2.365e-06	0.327742	PCDHGB5
2.52319e-06	0.321738	PCDHGA7
6.94224e-06	0.322231	PCDHGC5
2.02376e-05	0.316186	PCDHGC3

## Sheet: Myeloid Cells
padj	LogFC	Names
4.7446e-225	0.325186	WASF3
2.67403e-225	0.457959	FLRT2
2.1007e-224	0.530134	MARCO
4.80421e-220	0.413971	EPB41L3
1.58969e-215	0.449929	CPVL
1.37399e-207	0.625248	COL4A2
9.0719e-206	0.697114	EDNRB
5.69578e-211	0.386639	ADORA1
7.87894e-214	0.503066	COLEC12
2.49207e-211	0.489798	CRISPLD2
3.72841e-218	0.454879	ABCA4
3.73333e-212	0.563792	PMP22
4.46873e-208	0.616827	KLF4
1.55728e-206	0.544635	PLCB4
6.1108e-207	0.576921	B3GALT5
2.00574e-224	0.272912	DMXL2
8.16498e-218	0.449332	EMP2
4.14082e-209	0.471604	NTRK3
3.68852e-214	0.431719	ALDH1A1
5.01005e-220	0.403425	KCNJ15
1.08159e-204	0.485368	ADAM12
1.70258e-208	0.434821	CCDC81
4.54975e-211	0.342255	SLC24A3
9.28434e-208	0.504862	OLFML2B
5.56503e-214	0.5678	IL33
5.0411e-219	0.354498	RAB20
4.92352e-217	0.481357	PDK4
2.10743e-201	0.673123	ANTXR1
2.08126e-221	0.419609	MMP2
2.19733e-211	0.325889	RTN1
2.96208e-206	0.47218	SRGAP1
3.9997e-198	0.689636	COL4A1
1.24964e-202	0.458572	RUSC2
2.28904e-201	0.491282	C9orf92
6.95849e-204	0.448687	NTF3
3.08783e-216	0.305896	CCDC40
2.8719e-208	0.588755	TBX3
5.97736e-204	0.369569	SLC24A4
2.68311e-201	0.474256	STARD13
3.58425e-205	0.500742	ADCYAP1R1
1.22909e-203	0.486298	CCDC149
5.98694e-197	0.475344	PDE3A
4.34964e-197	0.642488	ITGB5
4.01567e-200	0.53685	AR
8.9046e-201	0.468804	DZIP1
1.35614e-196	0.602445	CYYR1
1.69109e-197	0.559463	FAT4
4.90613e-201	0.38026	MSRB3
1.58778e-204	0.334815	FTCDNL1
5.4096e-202	0.53367	MEIS1
1.31025e-206	0.351495	DOK5
1.38393e-204	0.284064	MCF2L
1.72099e-198	0.424983	SH3RF3
8.28906e-197	0.652268	PPARGC1A
2.83944e-198	0.510502	SLC8A1
4.93432e-202	0.466436	DIRC3
9.87748e-210	0.308639	ADORA2B
8.57941e-205	0.4805	ARSF
5.18179e-205	0.442868	ANPEP
7.18886e-198	0.547981	CAMK1G
8.48079e-199	0.452772	PROM1
1.34267e-204	0.370467	PIR
8.98965e-203	0.416275	UNC5B
3.14664e-202	0.448062	ASAP2
1.43459e-205	0.359534	NMNAT2
1.92232e-202	0.420043	GLP2R
5.94837e-196	0.482502	ENPP2
2.5552e-201	0.342075	SMAD9
8.22222e-198	0.578998	ARHGAP29
5.85936e-199	0.369732	ACOT11
5.123e-198	0.431113	PKP1
6.32162e-197	0.624072	LRTM1
8.35752e-196	0.33133	LTBP2
8.68859e-207	0.376207	ARHGAP20
2.27945e-194	0.596855	PKNOX2
5.61811e-196	0.465794	ROBO3
9.78473e-195	0.645703	DPYSL3
3.83298e-192	0.844544	LRRC17
2.38433e-195	0.437741	TGM2
3.77874e-194	0.574884	PLXDC2
1.34776e-201	0.444845	DCX
2.35493e-192	0.63825	EGLN3
4.3043e-199	0.414618	NREP
1.11199e-197	0.484788	ADAMTS5
8.72698e-219	0.368389	IL18
2.96621e-193	0.666402	CASQ2
1.05573e-198	0.316976	LRRC74A
5.22408e-196	0.458648	DCLK1
5.98694e-197	0.4989	SPRY2
4.15985e-203	0.439961	SEL1L2
3.72963e-193	0.473805	TMTC1
3.49991e-214	0.317784	NLRP12
1.10162e-195	0.363721	BACE2
3.21304e-192	0.410904	TNFRSF19
5.33812e-198	0.44116	STAB2
1.33203e-196	0.600215	SYN3
5.48632e-195	0.488088	PDGFRB
5.1756e-193	0.590263	PALMD
2.07396e-198	0.388142	DNMBP
2.26256e-191	0.693125	CDH11
3.38477e-206	0.310672	GLDN
2.2931e-196	0.352445	CALCRL
7.03305e-226	0.303584	RIN2
3.96042e-196	0.31266	NTN1
7.37321e-197	0.499283	PARVA
1.77416e-193	0.58792	PRDM6
2.10169e-194	0.408192	CORO2B
4.24521e-193	0.544725	BNC2
2.84402e-195	0.62793	ARHGAP28
3.9492e-202	0.322122	COL4A6
3.51523e-196	0.542569	DDAH1
4.51903e-203	0.352835	CNNM1
4.54054e-196	0.754911	TBX5
1.42108e-200	0.352016	SLC25A48
4.28273e-199	0.481145	SEMA3C
1.0791e-196	0.52149	FPR3
8.70569e-214	0.344436	FAM20C
2.07987e-191	0.413242	PTGER3
2.26297e-199	0.455393	NXN
7.22792e-191	0.608386	FAM13C
2.0186e-194	0.391627	AQP9
1.36694e-198	0.298327	HAO1
4.9853e-189	0.505904	TSHZ3
1.01011e-193	0.566521	TNC
3.89951e-192	0.429201	RSPO4
5.42365e-195	0.497294	CHRDL1
4.84842e-188	0.634009	RERG
8.30774e-198	0.400345	TEKT3
5.63501e-193	0.270954	CALN1
1.88012e-193	0.450691	TBX4
1.48714e-209	0.356943	PLAC1
1.83347e-195	0.503382	BCAR1
9.63576e-190	0.438888	FHL2
2.60526e-190	0.482024	C1orf87
1.09249e-196	0.353288	ACTN1
5.26782e-197	0.36524	RHOBTB1
3.22545e-202	0.394566	TGFB2
1.71617e-204	0.281814	STK32B
1.19103e-188	0.555391	ANGPT1
6.66107e-194	0.419176	SLC6A7
7.24648e-210	0.288462	SH3BP4
5.26208e-207	0.381517	SLC6A2
8.67785e-201	0.403974	APBB2
2.18194e-194	0.365257	TLN2
1.98435e-208	0.359613	TBC1D8B
8.06493e-192	0.523694	LOXL2
5.3869e-195	0.342213	EMP1
3.95663e-190	0.418728	DYSF
1.07673e-184	0.767113	HS3ST3A1
3.98996e-205	0.453382	IGSF23
2.34587e-189	0.571364	FBN1
5.6379e-192	0.444314	OAF
2.977e-192	0.424979	RADIL
3.24429e-191	0.531751	ZNF474
1.59143e-201	0.378642	FARP1
4.40129e-201	0.375012	P4HA3
5.2223e-200	0.385574	MRAP2
5.33102e-187	0.481748	ENG
9.82161e-186	0.514373	VCAN
4.8695e-195	0.341458	PIWIL4
2.06364e-186	0.57932	MAPK4
2.38488e-187	0.579455	TNFAIP8L3
1.77969e-185	0.767872	ADH1B
2.02449e-191	0.390212	F13A1
2.92535e-200	0.463667	SDC2
1.0122e-190	0.509068	SLC1A7
1.26322e-189	0.458237	TSPAN9
2.06903e-184	0.749371	LAMA4
5.09027e-185	0.681812	HTRA3
1.13204e-191	0.517938	MITF
9.77877e-206	0.509849	BDKRB2
4.68246e-187	0.558303	GLI2
3.20324e-188	0.455732	STAC
7.61883e-193	0.482947	BMPER
2.72709e-195	0.370278	TEX26
4.21778e-189	0.492474	PALLD
9.5397e-184	0.690905	SGIP1
1.05418e-184	0.623536	HGF
9.43362e-189	0.394463	A2M
1.79304e-194	0.470588	TTC28
2.47827e-187	0.497774	LHFPL2
1.1149e-190	0.4257	DNAH9
2.43042e-184	0.567304	ZNF521
2.6458e-187	0.525279	BVES
3.36295e-191	0.411755	ELOVL2
1.93019e-188	0.504572	COL14A1
2.63787e-191	0.413631	CPXM2
4.68432e-199	0.366564	SEMA6D
1.80889e-183	0.569076	COL5A3
1.66951e-188	0.566404	IGFBP7
3.60997e-191	0.447936	FPR1
7.25252e-188	0.27526	LATS2
1.48029e-185	0.478402	GAS7
6.24215e-184	0.512716	FAM124A
6.57152e-187	0.415846	PRRX2
5.38841e-188	0.280233	SCARB1
2.63041e-198	0.325174	ANO2
1.59941e-184	0.644709	ZNF697
3.71728e-190	0.507733	PBX1
2.81744e-184	0.477832	PLD1
5.49952e-192	0.450341	GNAI1
7.5713e-186	0.390636	STARD8
4.11941e-189	0.362172	APCDD1
1.55991e-182	0.468459	NALCN
3.85183e-203	0.380152	ABCA8
9.08631e-186	0.408856	KL
2.04301e-184	0.445813	FGF1
2.34838e-193	0.438032	DOCK1
2.62149e-189	0.422928	CRIM1
1.27805e-197	0.396362	PLA2G4A
7.23518e-182	0.686741	SPARCL1
2.66448e-190	0.459495	GFRA1
1.43532e-187	0.314572	UNC80
3.61257e-185	0.525145	PLEKHH2
3.60344e-187	0.442872	MROH9
4.89486e-192	0.330698	MYZAP
7.23979e-200	0.338229	CTTNBP2
1.0373e-186	0.387501	USP31
5.99551e-182	0.732518	VGLL3
1.10011e-181	0.581187	ACTN2
2.19115e-181	0.689317	BMP7
1.90411e-181	0.601175	SVEP1
9.94243e-183	0.475172	PZP
1.56913e-183	0.457329	GPSM1
3.88552e-189	0.417151	SASH1
1.37239e-186	0.328368	RAB7B
1.58368e-194	0.434791	TEK
1.14053e-184	0.50261	ADAMTSL1
6.72803e-185	0.501522	NOX4
2.41207e-195	0.329382	NRP2
1.09787e-193	0.412769	LRRC49
4.29109e-182	0.396101	NFASC
6.12339e-191	0.366894	RAPGEF4
5.97004e-180	0.807995	DCN
4.18847e-185	0.326925	SORT1
6.65439e-181	0.487968	CCDC102B
3.76052e-182	0.703135	NUAK1
2.07568e-187	0.40081	THSD7A
1.37435e-197	0.330279	ZNF618
2.60689e-196	0.35427	HMGA2
2.18536e-187	0.470407	BTBD16
7.06147e-191	0.299673	CC2D2A
1.93961e-192	0.310958	MGST2
2.43733e-184	0.347344	SLC2A12
7.45655e-183	0.412771	ADAMTSL2
3.41058e-186	0.295607	COL26A1
1.77695e-187	0.342793	HTR2A
2.07823e-194	0.385128	TEAD4
1.67194e-192	0.264495	TSPAN7
1.71343e-184	0.488072	PLCE1
1.79093e-185	0.578874	RUNX1T1
7.18592e-184	0.37812	PLA2R1
2.96378e-185	0.369086	IL34
7.47027e-196	0.385126	ADRA1A
6.48473e-184	0.354136	DNAJC6
1.34599e-189	0.355114	ACTL8
7.31371e-188	0.283438	EDA
3.4487e-180	0.620043	C1QTNF7
3.37876e-182	0.372598	UACA
7.10021e-192	0.371619	CACHD1
1.95731e-188	0.423356	SCN7A
7.95346e-182	0.535253	DENND2A
7.59179e-182	0.50357	RSPO3
7.75826e-186	0.354388	SLC26A7
8.78215e-197	0.335036	ATP11AUN
9.87065e-184	0.46869	DTNA
1.85783e-178	0.673249	VSTM4
2.40316e-196	0.322496	SH3GL3
6.92136e-181	0.428005	KANK4
8.12306e-179	0.750307	ADAMTS1
2.47838e-183	0.354295	KCNB1
9.87065e-185	0.59729	PDLIM3
1.38666e-179	0.623458	ADAMTS15
7.97384e-197	0.308668	SPATA6
1.9107e-192	0.263518	PCSK6
6.04745e-180	0.526451	KIAA1755
6.40784e-183	0.328243	MAOB
2.93936e-182	0.369285	ASXL3
1.18371e-186	0.616298	SFRP4
5.90096e-181	0.405034	ZNF366
3.69872e-187	0.410403	VSNL1
1.24502e-182	0.31196	PDE6A
7.61788e-190	0.412819	LBP
5.80514e-183	0.477198	MYH13
8.29372e-188	0.309171	ASIP
2.20998e-191	0.259776	PKP2
6.83419e-180	0.487064	AKAP12
1.39055e-177	0.54895	COL6A3
1.48123e-187	0.410666	KIF13A
8.53339e-182	0.476914	VCAM1
2.75317e-181	0.365491	GALNT14
1.93192e-195	0.354627	KCNU1
6.50711e-193	0.364953	MS4A4E
1.8121e-188	0.386789	KCNJ16
4.70918e-193	0.299042	MOCOS
8.26028e-179	0.425634	GIPC2
4.89838e-180	0.410624	CCDC3
5.89412e-181	0.485453	COL27A1
1.08605e-181	0.508481	CACNB2
2.36055e-181	0.399676	CYP19A1
1.68141e-184	0.389107	NPAS3
2.2175e-178	0.385071	GRIK1
4.31272e-184	0.492536	ARNT2
1.30423e-182	0.368583	DYNC1I1
5.97374e-178	0.50508	SLC14A2
2.64399e-179	0.527358	MYLK
1.24873e-178	0.579687	LAMB1
1.39204e-190	0.342943	NNMT
8.91705e-191	0.360685	IFIT1B
9.5485e-181	0.48276	NME8
6.1576e-180	0.390895	AGMO
6.67878e-182	0.399318	CNRIP1
1.56412e-184	0.287582	RXFP1
2.29812e-181	0.423962	IGF2BP2
1.3474e-176	0.643496	RHOJ
1.11563e-191	0.333064	GLI3
1.76709e-199	0.347173	SLC1A3
5.9524e-190	0.375147	TWIST2
2.64125e-190	0.384842	SPRY4
9.47988e-176	0.697642	AKNAD1
6.95401e-182	0.435206	PREX2
6.02643e-179	0.411531	SNCA
5.25997e-184	0.56329	SLC10A6
5.8014e-184	0.391134	HUNK
2.01207e-185	0.424513	TPST1
8.05137e-178	0.537224	ADAMTS2
5.13625e-178	0.644715	LNX1
1.59093e-176	0.460799	JAM3
2.66066e-188	0.405339	PLXNA2
7.71839e-182	0.388309	COL5A1
9.92506e-180	0.422253	GUCY1A2
1.68003e-182	0.273169	NMNAT3
9.87331e-184	0.333738	PAMR1
1.98559e-182	0.424727	LAMC1
1.68748e-184	0.381858	SGK2
1.06239e-180	0.448431	PLAU
1.44533e-180	0.389237	ABCA9
1.88705e-175	0.632941	MEOX2
1.40589e-184	0.504071	WLS
9.6585e-207	0.290755	RAB31
1.26089e-180	0.377314	CELSR2
2.62639e-181	0.32993	TSPAN4
6.56105e-180	0.318033	CACNA1E
1.28797e-177	0.355199	TMEM178B
9.06514e-185	0.461474	BICC1
3.64022e-177	0.401777	TNNI3K
2.17995e-190	0.256882	COL4A5
6.2131e-185	0.338388	ANO1
1.92302e-197	0.297905	PTPRT
8.94507e-179	0.361462	TUB
8.00922e-194	0.350872	CD36
2.10965e-184	0.371459	RIPK4
1.00959e-183	0.408287	PGR
3.57783e-184	0.519555	CCBE1
3.98771e-178	0.436381	ST6GAL2
1.2838e-189	0.356698	FAT3
5.84951e-181	0.283217	RTN4RL1
4.1584e-182	0.557274	GATA6
3.26478e-179	0.414541	SNX7
9.04102e-185	0.347241	PTGFR
9.95466e-179	0.365061	ITPRIPL2
4.109e-183	0.380436	CEMIP
5.55829e-178	0.495279	MN1
3.16085e-180	0.346687	ST3GAL4
1.12368e-188	0.372753	SLIT3
2.27761e-180	0.364725	SLC44A3
1.00925e-185	0.289482	MBOAT2
7.65815e-197	0.267589	PELI2
1.64267e-174	0.475124	CFAP69
3.6988e-177	0.423743	CMKLR1
1.84185e-176	0.537096	RARB
1.63653e-175	0.563895	SPSB4
2.69597e-177	0.408544	PIEZO2
6.64734e-182	0.522269	TIMP3
2.21492e-188	0.401123	MYOCD
5.26674e-174	0.464138	SEMA3D
9.79274e-181	0.30322	GALNTL5
1.84141e-195	0.340472	SMARCA1
6.67325e-176	0.438516	RNF152
2.18998e-192	0.352276	JAG1
6.11952e-181	0.349402	EVA1C
8.985e-186	0.266998	IQCA1
9.87052e-189	0.407144	AMOTL1
2.8314e-179	0.408918	DPT
6.12497e-174	0.436855	LIN28B
1.07936e-174	0.36934	TRAF3IP2
2.37445e-172	0.638308	COL6A6
4.66623e-174	0.487285	LTBP1
6.24065e-175	0.341756	C3orf20
1.41671e-175	0.379765	DYNC2LI1
1.18974e-177	0.388479	COL25A1
4.59114e-184	0.325602	PTPRB
3.19623e-180	0.332201	FLT1
6.41296e-173	0.555516	PDGFRA
2.58906e-174	0.36539	COL12A1
7.18425e-178	0.475628	DST
7.28966e-188	0.307778	CXADR
6.22134e-193	0.280676	TNFRSF21
1.78758e-179	0.297617	LRRTM3
4.13263e-177	0.614502	ADAMTS9
2.85101e-189	0.286946	CCDC60
2.19183e-181	0.292183	SIRPA
7.17024e-183	0.303591	MMP16
2.97823e-181	0.380501	CACNA2D3
5.75023e-192	0.278817	IL13RA1
7.67407e-175	0.434685	LAMB4
6.46399e-184	0.312325	COL13A1
3.15839e-181	0.458758	MUSK
5.49952e-192	0.355685	MID1
9.19252e-176	0.302223	ADGB
1.19115e-182	0.320343	ACSM6
1.60704e-185	0.470312	FN1
1.03659e-172	0.56603	CALD1
8.73114e-178	0.303495	AK4
4.99848e-181	0.299094	AJUBA
1.45405e-174	0.577069	IGFBP5
3.21768e-181	0.325164	BEST3
1.68997e-179	0.359238	FBLN1
4.75347e-175	0.328105	GPR161
2.51562e-188	0.27068	BMX
5.16757e-177	0.310166	HSPG2
3.23516e-171	0.498385	GALNT15
1.48212e-180	0.310741	GDA
4.77151e-173	0.308769	HMCN2
4.25798e-191	0.352037	RASAL2
3.10964e-174	0.339208	GPM6B
5.70293e-179	0.257685	SH3TC2
4.54653e-171	0.40033	TRPC4
6.79393e-193	0.264068	GPC3
4.50838e-170	0.498252	HFM1
2.79016e-171	0.422573	PRELID2
1.27643e-177	0.253781	TTC23
5.04947e-171	0.696463	SMTNL2
2.6786e-181	0.350847	SRPX2
7.57525e-186	0.297399	LIPG
1.4418e-186	0.333837	CST3
2.78184e-182	0.320862	GABRG3
2.85497e-178	0.347402	SERPING1
1.98305e-171	0.490078	POPDC2
1.27026e-174	0.398664	LOXL4
5.41668e-170	0.607195	CDX1
2.2379e-177	0.284732	CHRDL2
3.2394e-173	0.451412	SLCO2B1
6.24972e-182	0.363723	COL21A1
8.2293e-177	0.371922	CELF4
7.23118e-179	0.344089	CSRNP3
3.23465e-187	0.280096	SLC7A8
5.71345e-172	0.378262	ABLIM3
1.11236e-172	0.580778	FMO2
9.35266e-174	0.322777	CFH
6.14434e-180	0.329346	CSF1R
1.76408e-189	0.332436	GALNT18
3.44745e-170	0.608295	PDZRN3
3.02101e-176	0.377451	PPP1R1C
6.12065e-185	0.385833	EFEMP1
1.38968e-177	0.260252	PLEKHA6
2.08437e-173	0.296045	PTPRZ1
3.52103e-172	0.335604	BOC
1.90616e-172	0.276158	GALNT16
8.12221e-176	0.30907	GRIN3A
2.75978e-185	0.391585	AGAP1
4.45341e-173	0.285	IQCK
7.84726e-181	0.308845	PTPRR
2.3078e-172	0.300969	HSPA12A
2.58857e-175	0.487573	SH3D19
4.17092e-173	0.377326	SYNM
3.78714e-187	0.309563	NRAP
3.01284e-179	0.356078	DIRC1
1.74667e-182	0.319971	SPNS2
7.61761e-176	0.287228	TBC1D12
3.78198e-169	0.346639	SH3BGR
3.03803e-170	0.291734	TTLL7
2.43478e-168	0.404313	RCAN1
1.83092e-169	0.376388	AFAP1L2
5.48008e-174	0.483986	GPR141
3.04586e-171	0.386156	LRP4
8.69245e-170	0.574753	PRRX1
1.19892e-190	0.348047	BTBD3
8.84678e-168	0.596347	COL6A5
4.24607e-169	0.35116	OSBPL5
2.29011e-183	0.392147	TNS1
1.97359e-173	0.375462	AGTR1
1.18064e-173	0.349208	SEMA6A
2.58906e-174	0.42871	STEAP2
4.70038e-176	0.305021	COL16A1
1.47227e-181	0.364716	CTBP2
2.28364e-170	0.485508	PHGDH
9.91301e-168	0.569789	SPARC
2.87114e-177	0.375434	PTGS2
3.75171e-168	0.458075	ANGPTL2
1.01413e-173	0.337288	GJC1
5.02175e-169	0.284742	DKK2
1.39825e-175	0.29459	INHBA
8.67024e-168	0.436241	ADAMTS14
4.78329e-173	0.387803	CCDC170
9.4162e-167	0.358013	TVP23C-CDRT4
6.76129e-176	0.28051	TMOD1
6.61374e-183	0.287382	KIF26B
2.20465e-168	0.436227	LSAMP
2.34672e-166	0.5291	CHST3
1.9474e-172	0.341878	DCLK2
3.88091e-166	0.61618	CDRT4
1.94243e-171	0.353109	TMEM132E
9.48042e-173	0.37138	PLIN1
1.17256e-180	0.312367	CR1L
8.18523e-172	0.298341	SLC16A2
7.61761e-176	0.290209	LAMB3
1.85446e-178	0.346132	SORBS1
1.72713e-184	0.254001	EPHB2
8.23639e-170	0.296603	FNDC1
1.66929e-176	0.275005	CAV1
2.82092e-173	0.269994	IRAK3
4.47578e-175	0.389966	PRSS23
7.02307e-186	0.250975	ATP11A
8.35654e-173	0.439436	THRB
9.853e-169	0.442593	RSPO2
5.16759e-169	0.2814	CDK15
9.26096e-179	0.334084	OR9Q1
9.99627e-189	0.296557	SOCS6
4.92427e-179	0.341104	ATOH8
8.43394e-175	0.346004	KCNB2
6.55116e-165	0.469944	VWA5B1
1.4104e-175	0.353623	SIRPB2
9.48042e-173	0.260028	SNAP25
9.4921e-192	0.282691	SFTPD
1.55306e-165	0.497289	HOXA3
4.31586e-171	0.480516	PLSCR4
1.71016e-167	0.466646	VEGFC
4.37824e-176	0.33957	SNCAIP
1.41439e-178	0.406659	BBOX1
1.13967e-176	0.391571	SLC40A1
2.95753e-182	0.320432	CYP27A1
1.51552e-173	0.365587	ATP13A5
1.63239e-169	0.304471	EMILIN2
7.29978e-186	0.272013	C1QTNF1
7.72625e-173	0.32723	TECTA
2.84463e-169	0.333159	PALM
2.0837e-168	0.372672	SYTL4
5.89962e-168	0.508823	F3
3.65242e-174	0.373753	TSPAN8
1.46524e-164	0.350551	SNX19
4.78433e-173	0.273444	MPP2
5.80657e-178	0.313609	PHACTR3
1.19541e-169	0.250825	VIT
2.42111e-176	0.281617	SORCS3
2.82401e-183	0.33365	HSD17B2
3.4035e-189	0.314251	KCTD15
5.68902e-174	0.382675	ALPK3
9.75618e-170	0.428918	SPATA22
2.40465e-173	0.356179	FHOD3
1.85393e-170	0.406371	ADRA1B
4.96796e-181	0.363766	SULF1
1.17713e-172	0.345518	FAM169B
4.13255e-173	0.53348	BMP4
1.30451e-166	0.391893	HMGCLL1
9.42451e-182	0.362811	DAAM2
9.48218e-178	0.38821	NGF
2.62156e-176	0.34276	NCKAP5
3.09867e-171	0.353036	MATN2
5.40395e-177	0.301388	SCD5
3.0952e-170	0.354558	PKD1L2
1.57534e-178	0.264216	LRRIQ1
3.43076e-175	0.251618	SULF2
4.22758e-167	0.350901	TUBB3
3.62935e-171	0.348599	FRAS1
4.22239e-171	0.324819	NOVA2
6.56428e-167	0.26985	IL31RA
1.63168e-166	0.353339	ANK2
8.17823e-165	0.406271	VANGL1
7.86273e-169	0.291421	KCNH5
1.9474e-172	0.271829	HSPA4L
1.04613e-162	0.430269	PKD2
1.34855e-164	0.287653	KLHL25
9.71456e-186	0.259566	SCARA5
3.32493e-172	0.444725	CYP1B1
5.39285e-172	0.385888	WFDC1
8.72426e-162	0.541205	LMCD1
2.34445e-161	0.463253	FGD5
9.22824e-163	0.361671	MB21D2
2.48655e-180	0.390044	MEIS2
9.62761e-175	0.455642	RND3
1.50148e-163	0.278999	SYN2
3.77818e-166	0.427698	ABI3BP
5.85259e-166	0.419682	MRAS
1.45293e-173	0.312184	LRCH2
1.21939e-162	0.438341	ITIH5
3.05553e-182	0.283349	DAPK1
9.12705e-176	0.344147	CALB2
4.53532e-167	0.581109	FMO3
1.01256e-164	0.302089	MYH10
3.06153e-183	0.306896	NTM
1.01553e-171	0.305154	APOL4
6.39779e-162	0.364185	FHL1
5.51577e-168	0.264469	KCNG2
4.24191e-172	0.313157	NOX5
3.14187e-175	0.297994	SLC16A9
2.10862e-179	0.307796	DSC2
3.63362e-163	0.440273	KCTD12
4.14669e-175	0.297334	GULP1
7.54946e-164	0.296995	KIAA2012
2.01126e-179	0.368791	RAB32
2.87978e-162	0.272536	TSPAN18
1.59868e-179	0.301106	PTK7
3.81773e-175	0.303541	ASIC2
7.07733e-167	0.334981	ENPP6
6.43303e-172	0.307866	TSPAN15
2.73291e-160	0.417073	COL5A2
2.44792e-170	0.284624	NRCAM
6.56529e-163	0.47905	C4orf36
4.4087e-161	0.569042	RASL12
4.07914e-178	0.365594	PYGO1
5.00461e-161	0.395835	C2orf73
4.33638e-170	0.3794	ZNF704
2.02872e-179	0.301266	TCF7L2
7.31019e-178	0.262088	ABCA13
1.51713e-175	0.366527	GNAT3
2.12173e-160	0.406183	CYP7B1
1.14881e-171	0.261655	EFCAB6
3.52907e-169	0.367322	THAP10
2.60319e-161	0.303521	TLL2
3.34494e-166	0.376141	FAP
9.26775e-171	0.405519	ME3
1.02262e-169	0.345619	NKAIN1
2.59919e-164	0.258552	SGPL1
6.25039e-166	0.53088	FMO6P
5.89566e-165	0.365413	DDR2
1.42898e-163	0.408865	PRSS35
1.17839e-170	0.358206	CD300LB
2.77147e-159	0.352308	EMCN
5.71958e-166	0.470537	NFIB
1.35492e-163	0.371529	KALRN
7.66971e-170	0.314638	SPAG17
1.10416e-173	0.329311	CNKSR3
5.27577e-165	0.371311	ADAMTS3
2.37902e-162	0.283533	KCND3
3.5955e-159	0.493679	TMEM100
7.27284e-164	0.348931	C2orf83
4.09533e-159	0.327783	STK35
6.40689e-161	0.287853	OTOGL
2.38242e-172	0.382683	TFPI
1.28915e-169	0.413806	TPPP3
2.52023e-159	0.265852	ZCCHC24
1.57437e-163	0.263213	LHX4
1.83842e-157	0.305964	FPGT-TNNI3K
1.65581e-174	0.268428	ALDH1A3
5.24609e-169	0.423884	PAPPA
2.32963e-167	0.290027	VASH1
4.69583e-163	0.352224	CAP2
4.18638e-168	0.280034	SRL
4.63106e-172	0.34349	BCO1
1.33693e-170	0.388863	KIF25
1.53717e-163	0.278511	C1orf100
2.15726e-165	0.296666	FRMD1
2.41348e-173	0.283565	POLR2L
1.56653e-167	0.423118	TSPAN19
1.45286e-159	0.288458	HSF2BP
2.03799e-164	0.311708	CYFIP1
5.40168e-157	0.267302	PPP2R1B
3.49129e-158	0.347935	PKD1L1
2.25648e-171	0.271983	PLEKHD1
2.20189e-166	0.307224	PTPRU
8.65722e-164	0.25733	VPS37A
9.82275e-171	0.317773	KREMEN1
1.60774e-167	0.296125	PIWIL3
3.09897e-159	0.281575	RAB44
3.19643e-164	0.378403	CLEC1A
1.35872e-170	0.275946	TENM2
6.45462e-157	0.333207	RET
4.23151e-158	0.274058	ZNF385D
8.81136e-155	0.552816	FRZB
4.97016e-168	0.323422	C7
1.52397e-154	0.254397	RGS5
1.93639e-170	0.389031	PXDN
2.36713e-163	0.288479	IGF1R
1.57062e-162	0.346208	INTU
1.2033e-154	0.402625	EPHA3
2.67177e-165	0.284346	ABCG8
9.87394e-161	0.340791	UNC5C
1.5909e-160	0.254478	ANGPT2
1.74311e-163	0.292523	SYNPO
9.0118e-156	0.472068	ITGA8
4.58582e-169	0.362673	FIGN
3.19826e-163	0.296771	TMEM233
2.61541e-163	0.263368	C10orf90
2.3995e-161	0.439178	PTPRG
1.52222e-167	0.374535	CNN3
2.16255e-167	0.304709	ZBTB7C
2.05971e-154	0.362897	ADCY5
1.88699e-171	0.320226	C8orf86
9.37035e-157	0.287189	TCN2
6.20413e-162	0.312106	CIB4
2.55243e-155	0.279218	CD276
3.71133e-158	0.302674	ANKUB1
1.80687e-159	0.323467	PHYHIPL
3.90248e-166	0.32243	PGM5
1.29005e-157	0.466874	PLOD2
4.39318e-152	0.426094	ST8SIA1
5.28653e-159	0.367818	SLC13A4
1.35872e-170	0.420106	PPP1R3C
1.51284e-178	0.252441	LPCAT2
3.55849e-167	0.323911	ZDHHC1
3.26123e-152	0.321697	SLC35D2
1.23464e-158	0.328284	CRB2
1.15759e-158	0.257312	SLC9A2
9.97995e-152	0.505718	COL1A2
1.58346e-152	0.481646	COL3A1
1.92018e-163	0.278574	PVR
7.05028e-157	0.410041	HLX
1.12128e-151	0.391231	FGF2
2.18444e-170	0.288402	TENM4
8.97135e-166	0.293828	TMPRSS2
4.41469e-161	0.383712	CXCL2
7.25804e-154	0.347362	TGFBI
1.86639e-163	0.333093	DISP1
3.03385e-158	0.312391	SYNE4
3.89335e-155	0.32668	KCNK3
2.46273e-162	0.32005	MYO1B
5.12803e-165	0.289184	PLA2G7
5.87013e-166	0.300517	GRIA1
6.53293e-159	0.361473	ZNF214
8.61811e-162	0.281036	NRP1
2.29687e-166	0.33205	PAPSS2
2.91451e-164	0.252505	DAB2IP
2.86616e-152	0.467974	XIRP1
6.22231e-159	0.270511	GRIA3
7.58972e-157	0.270757	COG7
6.28506e-165	0.326519	RBFOX2
4.9238e-157	0.376797	TDRD5
2.63031e-167	0.276178	CSMD2
1.43576e-149	0.417351	CCDC80
1.59231e-152	0.280957	RARRES1
1.70231e-154	0.365695	FSTL1
2.87207e-160	0.287112	MOBP
2.84565e-153	0.335516	GADL1
1.05757e-155	0.259599	ITGB8
1.73565e-162	0.334538	SMOC2
1.56795e-159	0.254493	FREM1
2.01485e-160	0.294573	STON1-GTF2A1L
6.25087e-154	0.250993	KIF17
3.59329e-152	0.381698	NLRP14
1.75659e-164	0.259973	ANXA3
2.83647e-151	0.260827	CDC14B
3.04691e-159	0.305899	KCTD3
1.245e-157	0.287681	RP1L1
2.02639e-158	0.299969	LMX1A
5.55659e-152	0.299304	UBAC1
2.47855e-161	0.338226	IGSF5
7.88407e-153	0.296713	HAPLN1
3.66689e-157	0.417239	ZFPM2
7.22152e-164	0.278118	HHIPL1
1.80014e-155	0.286357	SMIM3
1.25899e-152	0.261221	PRR16
1.89899e-155	0.496034	COL8A1
1.6491e-155	0.355983	GRM7
7.21649e-163	0.251447	MYOF
7.63024e-156	0.31872	EFS
1.44121e-163	0.339434	KCNJ8
1.09009e-160	0.252102	SPOCK1
3.64838e-152	0.286607	FOXO6
4.0161e-167	0.33034	HABP2
5.03023e-152	0.325517	DCDC2C
1.25594e-164	0.378823	CGNL1
2.16136e-155	0.34432	FZD6
1.07279e-148	0.357093	DKK3
2.05724e-152	0.298699	SCG3
1.45364e-157	0.273565	ZNF69
3.08953e-167	0.283177	PDGFC
5.83653e-161	0.274999	SLC17A8
1.24465e-165	0.2858	SMPX
8.88963e-151	0.437222	TCF4
1.04639e-162	0.328596	KAZN
1.16644e-147	0.379782	NR2F1
2.26687e-155	0.282459	MARVELD3
1.66127e-157	0.331361	DPYS
2.55078e-161	0.257403	LAMA1
2.3793e-154	0.309027	FGF18
1.2876e-158	0.261125	HCN4
2.54202e-153	0.313891	TMEM178A
3.05744e-155	0.250253	CPLX2
9.73718e-147	0.560747	SLC2A2
2.20407e-149	0.292091	THBS1
1.65254e-151	0.279246	METTL24
1.33964e-147	0.567267	RBMS3
2.16352e-148	0.321876	NEBL
2.17635e-157	0.396065	NPNT
3.32302e-149	0.393212	ANGPTL1
3.09878e-162	0.291422	SLC25A18
4.19085e-154	0.373182	FAM3D
2.78616e-160	0.299467	DAB2
6.3325e-146	0.39168	FHL5
2.35669e-158	0.344879	PTPRM
6.59385e-158	0.303031	ENAH
2.39933e-147	0.2772	SLC9A4
9.34825e-149	0.308155	FAM124B
7.75192e-156	0.361917	SEMA5A
1.8234e-152	0.312634	CLDN16
1.21015e-156	0.389231	STMND1
1.31546e-150	0.312061	MEP1A
7.41508e-155	0.304082	TPD52L1
5.7862e-146	0.250259	NCAM1
9.23117e-158	0.276158	PGBD5
7.63356e-153	0.296594	TSPAN12
1.74957e-157	0.301296	NPR3
2.52819e-152	0.274054	MYO18B
5.589e-144	0.283715	EGLN1
1.75206e-144	0.33443	MAP1B
3.65539e-145	0.341298	P4HA2
3.60162e-151	0.416555	ITGA9
3.08328e-151	0.364792	MOCS1
1.45548e-158	0.32001	PRKD1
7.13514e-158	0.328272	FBXL7
2.22834e-154	0.317013	GNA14
1.11842e-150	0.271848	ENPEP
5.43019e-150	0.25584	ARHGAP6
1.00472e-149	0.29793	MCHR2
5.28719e-148	0.39949	PARD3
4.70283e-164	0.276302	LPAR1
1.14334e-153	0.299449	HSPB7
1.78606e-149	0.305941	MPDZ
5.95525e-151	0.271043	SUSD5
5.2513e-159	0.261913	PROX1
2.21314e-149	0.310619	TMEFF2
7.06902e-156	0.257485	B4GALNT2
6.29845e-147	0.363547	TMEM45A
9.58066e-148	0.3807	NAV2
2.04114e-161	0.266446	ADAMTS18
3.15629e-142	0.291085	CDH17
1.11164e-147	0.303387	ASTN2
2.40045e-155	0.30887	LAMC2
3.62643e-151	0.373245	HMCN1
4.30245e-146	0.330613	TMEM108
1.33982e-147	0.28248	CYP27C1
6.44354e-147	0.310857	CACNA1D
8.28446e-148	0.264523	TUBB6
7.27951e-150	0.342623	XKR5
1.85845e-140	0.467717	KCNMB2
2.17046e-147	0.399625	MDFI
2.28076e-153	0.318169	RNF217
1.4924e-157	0.298432	SH3PXD2B
1.06101e-143	0.293573	APOBEC3A
5.23499e-141	0.426651	TGFBR3
2.07033e-148	0.327939	OLFM1
6.9313e-147	0.427687	PRICKLE2
1.90295e-146	0.263717	NOS1
3.35902e-161	0.298768	PLS3
8.36181e-150	0.323519	BCAM
9.05709e-143	0.269456	SLC29A3
3.15968e-147	0.268079	FRMPD2
1.81197e-145	0.274928	ADAMTSL3
6.183e-150	0.358588	GLIS3
2.95775e-149	0.298092	SLCO2A1
7.2572e-146	0.393104	PHLDA3
5.84545e-140	0.325389	PTGIS
9.5917e-143	0.313864	SLC38A4
9.21072e-154	0.349274	TEAD1
1.01273e-152	0.30828	ACSS3
2.37279e-153	0.361837	LIMCH1
9.42283e-147	0.33155	SAMD5
3.84617e-142	0.431301	TMEM212
9.41227e-147	0.251971	FZD1
1.05384e-141	0.251455	MKX
7.70142e-145	0.278978	FGF7
3.70402e-151	0.26518	BRINP2
4.9936e-139	0.311413	TRAPPC3L
9.87813e-149	0.32277	CAPN9
1.31415e-141	0.264287	SIM1
2.97467e-138	0.288365	CRYBG3
1.99198e-144	0.266982	ATP6V1B2
1.68996e-145	0.340824	TINAGL1
1.37797e-145	0.270013	MEPE
1.59038e-148	0.331024	GJA1
4.84016e-150	0.297571	TEX12
1.6916e-150	0.279317	SLC35F4
1.95083e-150	0.301562	ADAMTS16
2.97515e-144	0.27171	CKB
1.67168e-149	0.35944	EGFR
1.53651e-144	0.274832	TJP2
1.52295e-147	0.272385	WDFY3
6.5137e-134	0.265474	HOXB3
2.31531e-142	0.263278	FNDC5
1.19181e-144	0.346238	MAGI1
6.38284e-137	0.294719	CAV2
4.76017e-137	0.289594	FBXO6
2.13673e-142	0.301024	IRX5
1.28767e-134	0.370872	LRRC32
5.83246e-150	0.298287	THSD4
4.89493e-138	0.383791	MECOM
4.68299e-132	0.337432	HSD11B1
3.53142e-138	0.297054	PLSCR5
9.28715e-133	0.311277	EPB41L2
3.24425e-136	0.263505	XKR3
3.72142e-132	0.345016	RGS13
1.85513e-134	0.279063	SRPX
3.1794e-134	0.274061	S100A13
1.47868e-137	0.26738	ZBTB8B
1.59881e-132	0.312193	APOBEC3B
9.70859e-141	0.255736	LMOD1
1.79383e-140	0.309351	SLC19A3
1.91005e-133	0.278327	PDIA5
1.74288e-133	0.27248	SDR42E1
4.31473e-144	0.258691	SVIL
5.95796e-145	0.2782	ONECUT2
7.5325e-131	0.279574	GNAZ
4.29279e-132	0.292985	PKD2L1
6.69288e-133	0.314356	CCDC144NL
6.37564e-141	0.30667	RNASE1
1.02734e-138	0.302117	ANO3
2.63465e-135	0.26426	KIF26A
2.19601e-133	0.293363	DCBLD2
2.49401e-135	0.265154	ST8SIA2
1.27362e-130	0.255991	A1CF
1.89908e-131	0.259255	LIN7A
2.16056e-135	0.312383	DAPL1
1.82451e-136	0.273054	RHBDL2
3.01082e-128	0.294464	WDR4
6.8357e-142	0.306119	EPDR1
6.69288e-133	0.293957	EDNRA
1.24783e-130	0.307449	BCHE
2.55169e-139	0.254124	EGFLAM
7.98022e-132	0.30103	CPB1
1.63012e-127	0.256224	SRD5A3
2.23909e-140	0.267827	PRRG4
1.23484e-130	0.350585	S1PR3
2.31279e-128	0.302357	TGM4
2.83425e-136	0.358525	HSPB8
8.41718e-132	0.252401	MAPK10
3.02461e-137	0.281574	TMCO5A
1.86974e-135	0.288806	STOX2
1.29476e-124	0.326447	JAM2
2.71357e-136	0.251568	IGFL4
5.35534e-129	0.328355	TM4SF4
7.94381e-132	0.280952	PCOLCE2
3.17817e-138	0.284279	WNT2
8.25564e-125	0.261992	ZNF365
1.00438e-135	0.331214	LYPD1
1.59407e-130	0.286018	ERC2
6.20765e-135	0.31643	ESYT3
1.45205e-123	0.374479	FILIP1L
6.32425e-129	0.288319	FZD8
1.39492e-133	0.28967	HAS2
4.71714e-134	0.256098	PAPPA2
1.07417e-134	0.353113	YAP1
2.96462e-136	0.302781	PRSS8
1.13394e-125	0.258957	FGFR4
1.16006e-129	0.301651	PPIC
1.88271e-126	0.262796	MLF1
1.34637e-127	0.299107	FAM107A
6.80727e-135	0.315352	PGPEP1L
1.81206e-130	0.291683	LHCGR
1.03258e-128	0.305696	KCNJ12
1.02849e-121	0.299316	NEXN
1.18362e-123	0.262576	MASP1
6.42557e-128	0.314334	SCARA3
1.1896e-125	0.293577	CTDSPL
1.24693e-128	0.388374	C3orf14
6.53418e-128	0.271187	HGD
1.03336e-124	0.293637	FBXL2
2.69917e-130	0.267444	SHB
1.00999e-127	0.297001	SBSPON
2.46076e-130	0.254236	BOK
2.1718e-126	0.25997	ARHGEF28
1.94625e-124	0.265946	CLCNKA
7.77318e-124	0.295884	LGALSL
5.72864e-125	0.272076	WNT5A
3.8229e-124	0.394792	ID4
3.00054e-128	0.327703	FAT1
4.93964e-127	0.274144	BMP5
2.74699e-123	0.286993	BPI
2.15068e-127	0.293947	SLC16A12
6.1548e-119	0.279207	SLC45A3
1.27612e-123	0.36613	LURAP1L
4.21615e-125	0.273992	FOLH1
1.27197e-125	0.286704	NR2F2
2.2196e-119	0.296784	TBX15
3.71144e-126	0.301462	TACC2
7.96321e-118	0.251561	SLC7A14
1.10456e-119	0.265012	TIE1
5.80106e-118	0.258954	CLEC7A
4.31799e-125	0.303853	LRIG3
2.20837e-122	0.285516	GABRP
4.64021e-119	0.279465	SELENBP1
2.26795e-122	0.254	FGFR2
2.4974e-114	0.250357	PPP2R3A
1.07213e-116	0.259218	KIAA1217
3.34766e-114	0.336693	DLC1
6.38237e-114	0.254903	ARHGAP8
1.14378e-104	0.277654	CRYZL1
3.21186e-115	0.289799	KITLG
1.67052e-116	0.289916	BMP2
1.39488e-112	0.257994	GAS2L1
1.76027e-111	0.257036	GCNT3
5.46887e-107	0.259664	TRAM2
5.76167e-110	0.282262	PRKAA2
3.64328e-109	0.29091	RASSF9
7.75065e-106	0.257286	C6
6.29849e-102	0.333522	AADAC
2.9405e-104	0.260569	NDNF
5.06916e-103	0.311029	FAM110C
1.03953e-104	0.25388	FILIP1
5.76453e-102	0.261859	FAM189A2
2.57983e-98	0.250833	KIAA0408
9.69864e-95	0.267885	VEPH1
1.80609e-88	0.313167	TM4SF1
3.74789e-71	0.268292	PTX3
1.48768e-09	0.497892	PCDHGC3
3.07462e-09	0.478002	PCDHGA12
5.32864e-09	0.470354	PCDHGA11
8.11201e-09	0.463379	PCDHGB7
1.52195e-08	0.456347	PCDHGC4
1.68356e-08	0.453361	PCDHGC5
2.20152e-08	0.448409	PCDHGA10
2.94536e-08	0.421072	PCDHGA6
3.52584e-08	0.416784	PCDHGB3
5.37534e-08	0.403992	PCDHGA5
5.70774e-08	0.421883	PCDHGA7
6.15003e-08	0.422041	PCDHGB4
8.0672e-08	0.41949	PCDHGA8
8.56558e-08	0.393651	PCDHGB2
9.3724e-08	0.421781	PCDHGB5
1.01684e-07	0.385296	PCDHGA4
1.03427e-07	0.421731	PCDHGA9
1.24338e-07	0.422724	PCDHGB6
1.36384e-07	0.376686	PCDHGB1
2.26815e-07	0.367532	PCDHGA3
2.82311e-07	0.35375	PCDHGA2
2.10885e-06	0.301042	PCDHGA1

## Sheet: Stromal Cells
padj	LogFC	Names
0	0.390882	ITGAX
1.18657e-276	0.754635	CLEC1A
9.08933e-294	0.602984	TLR4
3.5385e-293	0.493623	SIRPD
4.3029e-280	0.351923	MAG
1.38999e-278	0.536625	LMO2
4.33587e-288	0.431833	PILRA
1.12561e-275	0.296277	SLC46A3
3.39556e-264	0.426044	SVOP
9.74894e-265	0.497865	ABCA6
1.0285e-275	0.413453	SIRPB1
8.02259e-261	0.407936	POPDC2
5.21037e-274	0.327859	NLRP3
2.12528e-258	0.421036	KCTD12
5.49327e-256	0.457777	RGS18
1.14655e-248	0.68516	MS4A4A
1.2215e-248	0.502679	AQP9
3.50634e-275	0.360003	CLEC12A
1.50773e-266	0.292082	C10orf71
1.67928e-249	0.440154	GAS7
5.82827e-246	0.707163	FPR3
2.18674e-245	0.707009	CD300LB
2.80641e-253	0.343973	CASR
3.43727e-247	0.423196	A2M
9.48098e-254	0.44426	IL1A
1.63195e-252	0.464054	RNF175
7.45042e-249	0.471751	HCK
2.12944e-250	0.444513	NCF2
2.86288e-242	0.43789	FAT2
5.98345e-239	0.459458	PMFBP1
1.54164e-261	0.355281	PIK3R6
1.32183e-235	0.62918	FPR1
5.8204e-241	0.493734	TGM3
2.30481e-274	0.296842	ALOX5AP
6.55188e-240	0.295642	RCAN1
4.50346e-236	0.612907	SUCNR1
4.2852e-239	0.372245	PTGS1
2.82987e-238	0.41843	VCAM1
1.12495e-251	0.285975	TNFSF13B
1.40467e-234	0.414473	FLT1
8.10887e-247	0.328666	CYSLTR2
1.4214e-232	0.607324	GPR141
2.15584e-233	0.392666	ENG
4.50873e-243	0.328128	GPR84
1.37148e-231	0.507734	SLCO2B1
2.02017e-246	0.268407	CD300A
3.20284e-237	0.404982	MSR1
6.13804e-253	0.363217	C3AR1
1.79659e-233	0.312836	IRAK3
3.73126e-246	0.53499	MS4A7
4.39244e-228	0.657683	MARCO
8.87132e-227	0.435325	SLC18A1
3.99769e-228	0.407629	ENPP2
1.41139e-235	0.497787	P2RY12
2.91887e-238	0.320924	LAT2
6.73216e-225	0.542183	CSF1R
2.49238e-239	0.292157	CARD11
1.19761e-258	0.25638	BCL2A1
1.4222e-228	0.282487	SMOX
1.46771e-223	0.530094	SIRPB2
3.08818e-243	0.348317	NIPSNAP3B
3.09976e-225	0.430782	TSGA10IP
6.51914e-228	0.415486	TLR10
1.88843e-219	0.412522	SULF2
6.80254e-230	0.304678	ZAR1L
6.49557e-218	0.407138	TMEM52B
9.36737e-221	0.318309	EMILIN2
7.15386e-219	0.425791	FAM124B
4.96368e-219	0.401015	CNRIP1
2.36713e-227	0.315776	ADAP2
7.13038e-221	0.269956	RARRES1
1.30409e-217	0.305252	MRC1
4.96775e-219	0.421071	LHFPL2
8.45696e-222	0.291757	SNCA
6.83692e-222	0.263258	SMYD4
6.27485e-230	0.467986	MS4A14
4.79393e-217	0.351914	ADAM12
3.85592e-224	0.311019	TFEC
4.0645e-212	0.531897	CCDC170
8.36219e-226	0.338433	LY86
2.64074e-212	0.335903	HTR7
1.01156e-225	0.250437	CNR2
7.68191e-212	0.400876	SLC24A4
1.37706e-218	0.342645	COL4A2
2.10833e-209	0.382432	HAO1
2.0705e-210	0.377147	GLT1D1
9.40061e-209	0.560119	PLA2G7
6.85717e-227	0.343244	DLEU7
1.04423e-208	0.359789	FTCDNL1
6.82579e-212	0.268694	POMP
5.53769e-207	0.430328	PLXDC2
3.61364e-205	0.402701	GAS2L3
5.65211e-225	0.305049	CYTH4
3.30154e-203	0.589352	MS4A4E
6.45109e-205	0.380873	ASIP
3.86814e-208	0.254913	PDE6A
7.51253e-211	0.383929	HLX
3.16186e-228	0.347213	ZFP3
1.25408e-209	0.271902	PLXND1
5.49903e-208	0.295313	TGM2
5.92583e-215	0.291241	C1QTNF7
6.89337e-202	0.522466	OLFML2B
3.22279e-204	0.399951	EPB41L3
1.33685e-208	0.330436	COL4A1
1.72052e-206	0.289568	GALNT15
9.12344e-202	0.427467	HPGDS
2.62927e-204	0.317704	CYP19A1
3.10941e-206	0.289396	ZEB2
5.12455e-198	0.356877	PLA1A
2.12858e-205	0.340944	CAMK1G
7.3997e-201	0.401446	TNFAIP8L3
2.21237e-198	0.259337	SUMF1
8.8237e-201	0.258217	OTOA
3.73669e-197	0.337759	PTGER3
1.57268e-211	0.319711	SLC37A2
1.81435e-197	0.389224	CPVL
8.88997e-198	0.333242	ZNF695
1.46804e-195	0.323121	LRRC74A
3.72366e-199	0.345305	NFAM1
8.45941e-197	0.309089	DMXL2
6.50364e-192	0.300106	CUX2
6.78656e-201	0.258567	ANKUB1
1.14048e-196	0.259965	RNASEH2B
1.18619e-212	0.341404	HVCN1
4.2117e-196	0.317421	HHEX
1.03e-190	0.402671	SLC8A1
4.49875e-190	0.420656	IL1RN
1.11752e-195	0.300224	PLCB4
2.98232e-189	0.338349	KL
4.65276e-193	0.277634	FAM124A
3.40477e-190	0.292466	CALCRL
9.08638e-186	0.303974	RAMP1
6.27985e-184	0.469631	VASH1
2.14087e-203	0.266287	P2RY14
4.14398e-186	0.290592	BAALC
7.26412e-221	0.267711	HENMT1
1.06679e-183	0.464728	CASQ2
7.54971e-186	0.352422	AKR1B1
3.63556e-182	0.27505	PYGL
3.96859e-188	0.257424	GPR55
9.22206e-182	0.268921	TVP23A
6.6517e-179	0.296661	HRH2
3.17245e-182	0.250387	SIRPA
3.71105e-183	0.284993	IFI30
3.52591e-188	0.251142	TRPS1
1.42038e-187	0.285981	CD86
5.84321e-178	0.326604	PIWIL4
1.80862e-178	0.408344	PMP22
2.21805e-174	0.449848	CLEC7A
2.27915e-174	0.312395	ADAMTS14
1.92161e-191	0.303027	CD180
2.23082e-172	0.283699	NR4A3
8.37998e-173	0.258909	STARD8
1.13632e-178	0.260329	EDNRB
3.94038e-171	0.293838	PLD1
1.01931e-175	0.272247	SGIP1
4.12863e-171	0.297388	MILR1
1.0025e-173	0.289317	GLP2R
1.82792e-175	0.261049	PDCL2
8.14448e-175	0.285602	SPRY2
9.21716e-169	0.259515	ZNF365
1.07256e-170	0.344641	ANTXR1
9.5564e-190	0.293651	CSF2RB
5.15781e-167	0.281144	ITGAM
3.29234e-165	0.333134	ATP6V0D2
1.35543e-174	0.25282	FFAR1
8.94946e-165	0.28969	KCNK13
2.21522e-164	0.293017	HGF
4.84097e-170	0.277236	PTAFR
7.55903e-172	0.268189	ARHGAP24
2.7402e-163	0.266066	MOB3B
5.31831e-170	0.351904	SCIMP
3.0045e-158	0.256059	SLC29A3
4.2537e-156	0.312611	CMKLR1
1.2144e-157	0.273701	ABCA9
1.74873e-154	0.37834	MEPE
3.46147e-155	0.390486	LRTM1
1.09302e-156	0.254818	STAC
9.69968e-162	0.301554	MNDA
4.41598e-155	0.252573	TRIM55
7.47919e-156	0.276501	FLRT2
1.78047e-151	0.302155	NME8
1.34206e-158	0.250233	TCF4
5.94653e-163	0.255634	SYK
2.53328e-149	0.339254	PDGFRB
9.62311e-147	0.29738	SRGAP1
3.19956e-146	0.287233	OAF
1.29947e-146	0.320394	SOCS6
2.48653e-144	0.27949	F13A1
3.23475e-145	0.286469	HTRA3
3.55067e-142	0.32781	SLC6A7
1.16616e-146	0.278215	KLF4
7.61065e-142	0.292756	CYYR1
5.21731e-144	0.308393	IL18
1.50668e-141	0.30447	COLEC12
5.62096e-141	0.274095	IFIT1B
2.40511e-140	0.354917	TEX12
1.40895e-148	0.256213	CD22
7.17216e-137	0.298558	LRRC17
4.33843e-133	0.291866	GNB4
6.98531e-139	0.256803	OSTN
4.38927e-138	0.256202	CLLU1
9.55695e-122	0.28153	CDX1
5.97299e-121	0.260136	LPCAT2
2.59211e-81	0.256209	SMTNL2
3.70176e-07	0.367169	PCDHGA6
4.61309e-07	0.362549	PCDHGB3
4.95616e-07	0.371371	PCDHGA7
8.03895e-07	0.348668	PCDHGA5
8.74989e-07	0.365645	PCDHGA8
9.81176e-07	0.363298	PCDHGB4
1.01232e-06	0.367666	PCDHGB5
1.02623e-06	0.374789	PCDHGA10
1.15e-06	0.37731	PCDHGC4
1.22778e-06	0.374727	PCDHGC5
1.31093e-06	0.368272	PCDHGB6
1.46115e-06	0.363855	PCDHGA9
1.59804e-06	0.330255	PCDHGA4
1.64088e-06	0.325469	PCDHGB1
1.79488e-06	0.334172	PCDHGB2
2.43429e-06	0.317775	PCDHGA3
4.02757e-06	0.357663	PCDHGB7
4.09308e-06	0.301731	PCDHGA2
9.13104e-06	0.348011	PCDHGA12
9.78527e-06	0.345805	PCDHGA11
3.0244e-05	0.33675	PCDHGC3
