# Supplementary material for: scFFPE-ATAC enables high-throughput single cell chromatin accessibility profiling in formalin-fixed paraffin-embedded samples
Source: Nat Commun. 2025 Nov 14;16:10022. doi: 10.1038/s41467-025-66170-4 (PMC12618699; doi:10.1038/s41467-025-66170-4)
Supplement: Supplementary file 14 — Supplementary Table 13 [file 41467_2025_66170_MOESM14_ESM.xlsx]

## Sheet: T cell
	peaks	Pvl_Tcell	FC_Tcell	FDR_Tcell	SYMBOL	distanceToTSS	annotation
1	chr1:1658905-1659406	0.00104479	1.32376	0.0331112	CDK11B	0	Promoter (<=1kb)
2	chr1:3778372-3778873	0.00242722	3.15355	0.0482431	LRRC47	5174	3' UTR
3	chr1:6028111-6028612	1.43238e-05	2.30525	0.00487647	KCNAB2	814	Promoter (<=1kb)
4	chr1:6465980-6466481	0.000620288	2.29264	0.0260598	TNFRSF25	0	Promoter (<=1kb)
5	chr1:8152519-8153020	2.4856e-05	1.86907	0.00614244	LINC01714	-48498	Distal Intergenic
6	chr1:8153107-8153608	5.74205e-05	2.46221	0.00888569	LINC01714	-47910	Distal Intergenic
7	chr1:8701261-8701762	0.00168291	1.00376	0.0410031	RERE	1457	Promoter (1-2kb)
8	chr1:8899788-8900289	7.81677e-05	1.65486	0.0102211	ENO1	-20598	Distal Intergenic
9	chr1:8971023-8971524	4.33596e-05	2.60561	0.00790035	CA6	25136	Exon (ENST00000702996.1/ENST00000702996.1, exon 1 of 1)
10	chr1:10531766-10532267	0.00237019	2.9811	0.0477733	PEX14	-3621	Intron (ENST00000472851.1/5195, intron 3 of 3)
11	chr1:12081753-12082254	0.000212188	2.74149	0.0159829	TNFRSF8	18283	Intron (ENST00000263932.7/943, intron 1 of 14)
12	chr1:12171449-12171950	0.0013881	1.98374	0.037624	TNFRSF1B	4446	Intron (ENST00000376259.7/7133, intron 1 of 9)
13	chr1:12173696-12174197	2.90684e-07	1.80548	0.000829069	TNFRSF1B	6693	Intron (ENST00000376259.7/7133, intron 1 of 9)
14	chr1:12604273-12604774	5.95198e-08	1.37827	0.000462824	DHRS3	-7965	Intron (ENST00000616661.5/9249, intron 1 of 5)
15	chr1:15007968-15008469	3.35482e-07	4.17098	0.000845177	KAZN	62049	Intron (ENST00000636203.1/23254, intron 4 of 16)
16	chr1:15975932-15976433	2.57849e-05	1.31347	0.00622619	ZBTB17	0	Promoter (<=1kb)
17	chr1:16514338-16514839	0.00050298	1.12592	0.0237258	RNU1-1	-53	Promoter (<=1kb)
18	chr1:17213009-17213510	0.000747095	2.9049	0.0283643	PADI1	7881	Intron (ENST00000375471.5/29943, intron 1 of 15)
19	chr1:18953609-18954110	0.00229516	1.69053	0.0471169	IFFO2	1588	Promoter (1-2kb)
20	chr1:19191523-19192024	0.000161451	3.96738	0.0140957	UBR4	-13778	Intron (ENST00000375254.8/23352, intron 11 of 105)
21	chr1:19468308-19468809	0.00224623	1.2056	0.0466959	MICOS10	-15594	Intron (ENST00000264202.8/832, intron 1 of 8)
22	chr1:20250098-20250599	0.00127545	2.36826	0.0361944	LINC01757	6978	Distal Intergenic
23	chr1:20323094-20323595	0.000453906	1.85764	0.0225879	VWA5B1	-9320	3' UTR
24	chr1:20702503-20703004	0.000437075	3.63101	0.0222119	KIF17	-4064	Intron (ENST00000375044.5/57576, intron 5 of 14)
25	chr1:20733101-20733602	1.3254e-05	1.81537	0.00470732	SH2D5	-264	Promoter (<=1kb)
26	chr1:20774126-20774627	0.00175793	1.74838	0.0417123	HP1BP3	378	Promoter (<=1kb)
27	chr1:20958029-20958530	6.07877e-05	2.39027	0.00909654	EIF4G3	-16545	Intron (ENST00000374935.7/8672, intron 9 of 32)
28	chr1:21280193-21280694	0.000596134	2.33091	0.025652	ECE1	-124	Promoter (<=1kb)
29	chr1:21289709-21290210	0.000828057	1.39744	0.0297888	ECE1	47	Promoter (<=1kb)
30	chr1:23085290-23085791	0.000921368	2.28366	0.0312156	KDM1A	5927	3' UTR
31	chr1:23149978-23150479	0.000362501	4.11921	0.0203366	LUZP1	-16299	Intron (ENST00000302291.8/7798, intron 2 of 4)
32	chr1:24425575-24426076	0.000897998	4.17338	0.030861	STPG1	-8641	Intron (ENST00000374399.9/57185, intron 2 of 11)
33	chr1:24536531-24537032	0.000607521	1.30913	0.0259294	RCAN3AS	-1131	Promoter (1-2kb)
34	chr1:24911011-24911512	5.46008e-06	3.57835	0.00318415	MIR6731	7904	Intron (ENST00000308873.11/864, intron 3 of 4)
35	chr1:24952555-24953056	0.00248938	1.73695	0.0487608	RUNX3-AS1	-8289	Intron (ENST00000399916.5/864, intron 1 of 5)
36	chr1:25017610-25018111	0.000434405	3.57471	0.0221269	MIR4425	-5392	Distal Intergenic
37	chr1:25704400-25704901	1.28002e-06	3.00784	0.00167062	MAN1C1	-4701	Intron (ENST00000374332.9/57134, intron 2 of 11)
38	chr1:25774725-25775226	0.00150071	1.84502	0.0389231	MAN1C1	-2363	Promoter (2-3kb)
39	chr1:25775511-25776012	4.06251e-05	3.41532	0.00769909	MAN1C1	-1577	Promoter (1-2kb)
40	chr1:25840141-25840642	0.00192213	5.70105	0.0434582	AUNIP	-2594	Promoter (2-3kb)
41	chr1:26126301-26126802	0.0015001	1.14486	0.0389231	PDIK1L	14464	Distal Intergenic
42	chr1:26375027-26375528	6.85299e-05	3.18146	0.00958439	ZNF683	-505	Promoter (<=1kb)
43	chr1:26378040-26378541	0.000949498	1.09479	0.0316466	ZNF683	-3518	Distal Intergenic
44	chr1:26391660-26392161	0.000207281	3.03161	0.0158563	ZNF683	-17138	Distal Intergenic
45	chr1:26833472-26833973	0.000860002	1.8568	0.030226	ZDHHC18	1452	Promoter (1-2kb)
46	chr1:27137118-27137619	4.2057e-05	1.83085	0.00778257	SLC9A1	16979	Intron (ENST00000263980.8/6548, intron 1 of 11)
47	chr1:27284618-27285119	0.000592656	2.35021	0.0256166	WDTC1	-2590	Promoter (2-3kb)
48	chr1:27292046-27292547	0.000193271	5.89002	0.0153308	WDTC1	4337	Exon (ENST00000319394.8/23038, exon 7 of 16)
49	chr1:27357038-27357539	0.000312202	2.48446	0.01906	MAP3K6	0	Promoter (<=1kb)
50	chr1:27618400-27618901	0.000105043	1.97523	0.0116204	FGR	5161	Intron (ENST00000374005.8/2268, intron 5 of 12)
51	chr1:28246481-28246982	0.000372072	1.07987	0.0205668	ATP5IF1	10327	3' UTR
52	chr1:28256190-28256691	0.000497204	2.17801	0.0235629	SESN2	-2827	Promoter (2-3kb)
53	chr1:28884970-28885471	0.000634082	1.26017	0.0263604	EPB41	-1620	Promoter (1-2kb)
54	chr1:28933568-28934069	0.00133149	3.36398	0.0368294	EPB41	18942	Intron (ENST00000647103.1/2035, intron 1 of 17)
55	chr1:29181854-29182355	2.73343e-05	1.09953	0.00636052	SRSF4	0	Promoter (<=1kb)
56	chr1:31962661-31963162	6.06129e-05	5.90357	0.00908217	PTP4A2	-17805	Distal Intergenic
57	chr1:32253608-32254109	0.000126866	2.73521	0.0125262	LCK	2290	Promoter (2-3kb)
58	chr1:32256640-32257141	0.000930635	1.84916	0.0313386	LCK	5322	Intron (ENST00000696990.1/3932, intron 1 of 5)
59	chr1:32650349-32650850	5.48971e-05	1.19061	0.00873853	ZBTB8OS	0	Promoter (<=1kb)
60	chr1:32798992-32799493	5.9197e-06	2.54855	0.00331902	YARS1	-778	Promoter (<=1kb)
61	chr1:32801047-32801548	6.50556e-05	4.01323	0.00936895	YARS1	-2833	Promoter (2-3kb)
62	chr1:35023873-35024374	0.0019882	3.32581	0.0441482	ZMYM6	7258	Intron (ENST00000487874.1/9204, intron 2 of 16)
63	chr1:35506048-35506549	0.00173221	2.20506	0.0414409	KIAA0319L	318	Promoter (<=1kb)
64	chr1:36245592-36246093	0.000803938	2.22479	0.0293329	THRAP3	21149	Intron (ENST00000469141.6/9967, intron 2 of 12)
65	chr1:37996489-37996990	0.00230604	2.2521	0.0472274	FHL3	2442	Promoter (2-3kb)
66	chr1:38559606-38560107	0.000583155	2.18125	0.0254411	LINC01685	84689	Distal Intergenic
67	chr1:39090193-39090694	0.000896502	3.39161	0.0308265	MACF1	5811	Intron (ENST00000484793.5/23499, intron 3 of 3)
68	chr1:39195631-39196132	0.000376052	1.10429	0.0206913	MACF1	-8563	Intron (ENST00000361689.7/23499, intron 2 of 93)
69	chr1:39206076-39206577	0.000867687	1.63658	0.0303381	MACF1	1381	Promoter (1-2kb)
70	chr1:39738588-39739089	0.00196414	1.13251	0.0439157	PPIE	0	Promoter (<=1kb)
71	chr1:40241523-40242024	0.00212649	1.95938	0.0455678	TMCO2	-3923	Distal Intergenic
72	chr1:40449836-40450337	0.00102201	1.18005	0.0327187	ZFP69B	0	Promoter (<=1kb)
73	chr1:40629452-40629953	0.0023274	2.9457	0.0474335	LOC105378675	-29895	Intron (ENST00000372684.8/9783, intron 5 of 7)
74	chr1:41486476-41486977	0.0011825	2.30753	0.0350367	EDN2	-1793	Promoter (1-2kb)
75	chr1:41919979-41920480	8.28729e-06	1.93409	0.00387589	HIVEP3	-1057	Promoter (1-2kb)
76	chr1:42173195-42173696	0.00111069	2.91113	0.0340199	GUCA2A	-8450	Distal Intergenic
77	chr1:42176752-42177253	0.000273833	2.30577	0.0180015	GUCA2A	-12007	3' UTR
78	chr1:43880211-43880712	0.000257111	3.16591	0.0175191	ST3GAL3	967	Promoter (<=1kb)
79	chr1:43946399-43946900	1.38186e-05	1.79586	0.00475634	LOC101929609	0	Promoter (<=1kb)
80	chr1:44200989-44201490	3.64837e-07	5.11426	0.000874125	DMAP1	-11965	Distal Intergenic
81	chr1:44631603-44632104	0.000495719	1.34635	0.0235575	RNF220	0	Promoter (<=1kb)
82	chr1:45353281-45353782	0.00162844	2.40754	0.0403645	TOE1	11985	Intron (ENST00000671898.1/4595, intron 5 of 20)
83	chr1:45543791-45544292	7.58992e-06	1.22097	0.00374437	PRDX1	-1059	Promoter (1-2kb)
84	chr1:45804067-45804568	0.00157745	1.18411	0.0398346	MAST2	455	Promoter (<=1kb)
85	chr1:46581478-46581979	0.000892534	2.85101	0.0307516	MKNK1	3581	Intron (ENST00000371945.10/8569, intron 3 of 12)
86	chr1:50724754-50725255	0.000330365	1.64801	0.0195782	FAF1	-18703	Intron (ENST00000396153.7/11124, intron 6 of 18)
87	chr1:50968363-50968864	0.000391483	1.03476	0.0209729	CDKN2C	0	Promoter (<=1kb)
88	chr1:51520797-51521298	0.000113186	2.40896	0.0120003	EPS15	-1531	Promoter (1-2kb)
89	chr1:51817173-51817674	0.00187258	3.44415	0.0429444	NRDC	-2548	Promoter (2-3kb)
90	chr1:52404269-52404770	0.000597014	1.07023	0.025655	ORC1	0	Promoter (<=1kb)
91	chr1:53294465-53294966	0.00145181	3.53038	0.0383553	LRP8	-17395	Intron (ENST00000306052.12/7804, intron 2 of 18)
92	chr1:53585001-53585502	0.00212112	1.57068	0.0455121	DMRTB1	125025	Intron (ENST00000312233.4/148979, intron 3 of 9)
93	chr1:53924681-53925182	0.0025861	3.28113	0.0495678	HSPB11	3818	Intron (ENST00000371378.6/51668, intron 4 of 5)
94	chr1:54801202-54801703	0.00138751	1.17726	0.0376188	TTC22	0	Promoter (<=1kb)
95	chr1:57307450-57307951	0.000414123	1.45424	0.0216533	DAB1	-86	Promoter (<=1kb)
96	chr1:58718056-58718557	0.0014056	2.15474	0.0378594	LOC105378751	0	Promoter (<=1kb)
97	chr1:58990242-58990743	0.000481253	3.41115	0.0231672	LINC01358	-29623	Intron (ENST00000634502.1/101926925, intron 3 of 13)
98	chr1:59072146-59072647	0.00020426	1.70581	0.0157741	LINC01358	15486	Intron (ENST00000634502.1/101926925, intron 12 of 13)
99	chr1:59354786-59355287	0.000231099	3.54525	0.0166533	FGGY	-37921	Intron (ENST00000413489.5/55277, intron 4 of 4)
100	chr1:59570440-59570941	0.00201154	1.91577	0.0443444	FGGY	16522	Intron (ENST00000634606.1/55277, intron 7 of 16)
101	chr1:64973143-64973644	0.00187851	3.33276	0.043023	JAK1	-6207	Intron (ENST00000671954.2/3716, intron 2 of 25)
102	chr1:66302702-66303203	0.00186234	1.51584	0.0427943	PDE4B	-27525	Intron (ENST00000329654.8/5142, intron 7 of 16)
103	chr1:66330563-66331064	0.0010476	1.10977	0.0331341	PDE4B	0	Promoter (<=1kb)
104	chr1:67054060-67054561	0.00234583	1.71146	0.0476037	SLC35D1	0	Promoter (<=1kb)
105	chr1:67264890-67265391	6.47728e-05	2.6591	0.00934247	C1orf141	-33037	Distal Intergenic
106	chr1:67332980-67333481	0.0001365	1.65077	0.0130161	IL12RB2	6211	Intron (ENST00000262345.5/3595, intron 7 of 15)
107	chr1:76023583-76024084	0.00210231	2.43773	0.045301	LOC101927342	12844	Distal Intergenic
108	chr1:77219303-77219804	0.00240915	1.62548	0.048111	PIGK	0	Promoter (<=1kb)
109	chr1:77801786-77802287	0.00134636	3.65104	0.0370746	MIGA1	-1102	Promoter (1-2kb)
110	chr1:77955337-77955838	0.000917381	2.2955	0.0311756	FUBP1	0	Promoter (<=1kb)
111	chr1:84144104-84144605	0.000420659	1.30421	0.0217792	PRKACB	0	Promoter (<=1kb)
112	chr1:84862769-84863270	3.32255e-05	2.79417	0.00684608	LPAR3	2874	Promoter (2-3kb)
113	chr1:84956798-84957299	0.000129179	2.92532	0.0126598	MCOLN2	-26954	Intron (ENST00000370608.8/255231, intron 3 of 13)
114	chr1:85308918-85309419	0.00182887	2.28534	0.0424781	BCL10-AS1	32203	Intron (ENST00000654182.1/646626, intron 2 of 2)
115	chr1:86838194-86838695	0.00155266	4.45603	0.0396126	LOC105378831	-4025	Distal Intergenic
116	chr1:89069961-89070462	0.000960019	1.25209	0.0318121	GBP1	-4601	Distal Intergenic
117	chr1:89272742-89273243	0.00162165	1.23043	0.0402798	GBP5	0	Promoter (<=1kb)
118	chr1:89277632-89278133	0.000453804	1.7942	0.0225879	GBP5	-4772	Distal Intergenic
119	chr1:89279050-89279551	0.000325235	1.29053	0.0194346	GBP5	-6190	Distal Intergenic
120	chr1:89285701-89286202	0.000162894	3.59856	0.0141509	LOC729930	4135	Distal Intergenic
121	chr1:89407394-89407895	0.00220941	1.51772	0.0463845	GBP1P1	0	Promoter (<=1kb)
122	chr1:89598980-89599481	0.000122452	2.68264	0.0123462	LRRC8C	-30244	Intron (ENST00000443562.2/400761, intron 1 of 4)
123	chr1:89608112-89608613	6.62827e-09	3.08128	0.000178913	LRRC8C	-21112	Intron (ENST00000443562.2/400761, intron 1 of 4)
124	chr1:89645994-89646495	8.45192e-05	2.03451	0.010555	LRRC8C	12813	Intron (ENST00000429074.1/84230, intron 2 of 3)
125	chr1:89657925-89658426	0.00178217	1.63915	0.0419368	LRRC8C	24744	Intron (ENST00000429074.1/84230, intron 2 of 3)
126	chr1:89775550-89776051	0.000384027	2.51425	0.0208798	LOC101927975	-12863	Intron (ENST00000370453.5/55144, intron 2 of 3)
127	chr1:89844232-89844733	0.00141481	2.20225	0.0379841	LRRC8D	809	Promoter (<=1kb)
128	chr1:89863687-89864188	0.000152767	2.98948	0.0137846	LRRC8D	17107	Intron (ENST00000370453.5/55144, intron 3 of 3)
129	chr1:89870858-89871359	0.000281496	2.42009	0.0182209	LRRC8D	24278	Intron (ENST00000370453.5/55144, intron 3 of 3)
130	chr1:91124683-91125184	0.000140607	1.97466	0.0131637	ZNF644	-102411	Distal Intergenic
131	chr1:91548949-91549450	6.77774e-05	1.99061	0.00955389	CDC7	35822	Distal Intergenic
132	chr1:91556122-91556623	5.98326e-06	2.75471	0.00332506	CDC7	42995	Distal Intergenic
133	chr1:91804030-91804531	0.000223603	2.55984	0.0164102	TGFBR3	-37598	Intron (ENST00000533089.5/7049, intron 1 of 19)
134	chr1:92316034-92316535	4.0725e-05	3.21879	0.00771029	RPAP2	-16707	Intron (ENST00000610020.2/79871, intron 6 of 12)
135	chr1:92323427-92323928	7.66099e-05	3.05901	0.0101652	RPAP2	-9314	Exon (ENST00000610020.2/79871, exon 8 of 13)
136	chr1:92333806-92334307	9.55042e-05	3.02759	0.0110839	RPAP2	564	Promoter (<=1kb)
137	chr1:92459745-92460246	7.17416e-06	3.40982	0.00371636	GFI1	20239	Distal Intergenic
138	chr1:92536898-92537399	2.4214e-07	3.10213	0.00080266	GFI1	-49973	Intron (ENST00000684568.2/7813, intron 19 of 19)
139	chr1:92538820-92539321	0.00197175	1.69455	0.0439906	GFI1	-51895	Intron (ENST00000684568.2/7813, intron 19 of 19)
140	chr1:92583733-92584234	8.31494e-08	3.17286	0.000476086	EVI5	41700	Intron (ENST00000684568.2/7813, intron 18 of 19)
141	chr1:92584358-92584859	0.000686724	3.14693	0.0272995	EVI5	41075	Intron (ENST00000684568.2/7813, intron 18 of 19)
142	chr1:92882727-92883228	0.000120841	2.50185	0.0123039	DIPK1A	-5577	Intron (ENST00000615519.4/388650, intron 1 of 4)
143	chr1:92953502-92954003	0.0026076	1.65705	0.0498008	DIPK1A	7459	Intron (ENST00000615519.4/388650, intron 1 of 4)
144	chr1:93016009-93016510	0.00173344	2.57594	0.0414539	DIPK1A	-54487	Distal Intergenic
145	chr1:93042388-93042889	3.783e-05	1.10192	0.00743021	MTF2	-36346	Distal Intergenic
146	chr1:93180975-93181476	0.00218999	1.02269	0.0462287	CCDC18	206	Promoter (<=1kb)
147	chr1:93345619-93346120	0.000381224	1.21768	0.0208293	CCDC18-AS1	0	Promoter (<=1kb)
148	chr1:98388418-98388919	9.65598e-05	2.38491	0.0111153	LINC01776	177671	Distal Intergenic
149	chr1:98871412-98871913	1.28205e-06	2.17446	0.00167062	PLPPR5-AS1	-132363	Distal Intergenic
150	chr1:98905244-98905745	1.89943e-05	2.91898	0.00545104	PLPPR5-AS1	-98531	Intron (ENST00000263177.5/163404, intron 5 of 5)
151	chr1:99820490-99820991	0.00115399	2.82351	0.0346337	AGL	-29370	Distal Intergenic
152	chr1:100440071-100440572	0.000561858	2.3242	0.0249968	CDC14A	16339	Intron (ENST00000644844.1/8556, intron 6 of 15)
153	chr1:100444008-100444509	0.000315642	1.54133	0.019151	CDC14A	20276	Intron (ENST00000644844.1/8556, intron 7 of 15)
154	chr1:100452598-100453099	8.33553e-05	1.67095	0.0105309	CDC14A	28866	Intron (ENST00000644844.1/8556, intron 7 of 15)
155	chr1:100530800-100531301	0.00194691	1.31913	0.0437544	GPR88	-6838	Distal Intergenic
156	chr1:101112045-101112546	0.00050218	1.84834	0.0237258	LOC101928334	-38014	Distal Intergenic
157	chr1:107786010-107786511	0.00157508	1.50922	0.0398188	VAV3	-386	Promoter (<=1kb)
158	chr1:107940630-107941131	0.00054347	2.45816	0.0246134	VAV3	22369	Intron (ENST00000370056.9/10451, intron 1 of 26)
159	chr1:107950222-107950723	0.00119423	5.91071	0.0352009	VAV3	12777	Intron (ENST00000370056.9/10451, intron 1 of 26)
160	chr1:108646669-108647170	0.00106598	1.12214	0.0333854	HENMT1	4275	Distal Intergenic
161	chr1:109112570-109113071	0.00186829	1.70049	0.042885	CFAP276	0	Promoter (<=1kb)
162	chr1:110726662-110727163	0.000969633	1.603	0.0318735	KCNA3	-51722	Distal Intergenic
163	chr1:110872813-110873314	0.00172559	1.0682	0.0413501	CD53	0	Promoter (<=1kb)
164	chr1:111030429-111030930	0.00211422	2.71482	0.0454348	LRIF1	-66464	Distal Intergenic
165	chr1:111214258-111214759	0.000390145	1.28933	0.020952	DENND2D	-9723	Intron (ENST00000445067.6/1117, intron 1 of 12)
166	chr1:111224954-111225455	1.17562e-05	3.05043	0.00445355	CHI3L2	-1561	Promoter (1-2kb)
167	chr1:111406165-111406666	0.00102819	2.41479	0.0328134	OVGP1	10013	Distal Intergenic
168	chr1:111471840-111472341	0.000340582	1.89908	0.0198166	C1orf162	-1451	Promoter (1-2kb)
169	chr1:111612287-111612788	1.56375e-06	4.10877	0.00180527	LINC01160	-3564	Intron (ENST00000356415.5/5906, intron 1 of 7)
170	chr1:112617814-112618315	0.000961356	1.25396	0.031826	ST7L	0	Promoter (<=1kb)
171	chr1:112619441-112619942	0.00107967	1.11768	0.0335746	ST7L	0	Promoter (<=1kb)
172	chr1:113783431-113783932	2.77545e-07	2.32403	0.000829069	RSBN1	-15397	Intron (ENST00000261441.9/54665, intron 2 of 6)
173	chr1:113878960-113879461	8.31094e-10	2.69472	3.92582e-05	BCL2L15	5994	3' UTR
174	chr1:114342267-114342768	2.57314e-06	4.37808	0.00203885	TRIM33	56841	Distal Intergenic
175	chr1:114511594-114512095	1.9928e-05	1.97088	0.00559486	TRIM33	-391	Promoter (<=1kb)
176	chr1:116504307-116504808	0.000921261	1.17004	0.0312156	LOC112268235	10957	Distal Intergenic
177	chr1:116737838-116738339	2.94933e-05	1.87316	0.00657886	CD2	-16091	Distal Intergenic
178	chr1:116739490-116739991	0.00177219	2.66486	0.0418458	CD2	-14439	Exon (ENST00000412845.1/ENST00000412845.1, exon 1 of 1)
179	chr1:116754034-116754535	0.000360942	2.33797	0.0202671	CD2	0	Promoter (<=1kb)
180	chr1:116769625-116770126	0.00247698	3.1777	0.0486339	CD2	15158	Distal Intergenic
181	chr1:116800896-116801397	0.000415541	3.68458	0.0216709	CD2	46429	Distal Intergenic
182	chr1:116804639-116805140	1.79921e-05	3.0421	0.0053984	CD2	50172	Distal Intergenic
183	chr1:116815744-116816245	4.84421e-07	2.76846	0.00102843	CD2	61277	Distal Intergenic
184	chr1:116933569-116934070	0.0022597	1.75547	0.0468265	PTGFRN	23653	Intron (ENST00000393203.3/5738, intron 1 of 8)
185	chr1:117003277-117003778	0.000613603	1.979	0.0260234	CD101	1465	Promoter (1-2kb)
186	chr1:117661007-117661508	0.002401	2.02459	0.0480676	TENT5C	54959	Distal Intergenic
187	chr1:120340735-120341236	0.000175609	3.5554	0.0145722	NBPF8	-73799	Exon (ENST00000616141.4/ENST00000616141.4, exon 2 of 3)
188	chr1:120423756-120424257	0.000990638	4.71469	0.0322221	NBPF8	3906	Intron (ENST00000698216.1/728841, intron 2 of 22)
189	chr1:120920705-120921206	0.000527392	3.06473	0.0242618	LOC100996720	-6467	Intron (ENST00000613486.2/728855, intron 1 of 2)
190	chr1:121516311-121516812	0.00236691	1.45069	0.0477493	EMBP1	-2291	Promoter (2-3kb)
191	chr1:121551553-121552054	0.000282045	2.11009	0.0182246	LINC01691	28470	Intron (ENST00000618253.2/647121, intron 2 of 8)
192	chr1:145824369-145824870	0.000281045	1.50563	0.0182209	POLR3C	0	Promoter (<=1kb)
193	chr1:145957846-145958347	1.3892e-06	1.51536	0.0017156	LIX1L	0	Promoter (<=1kb)
194	chr1:146387182-146387683	0.00156723	1.15364	0.0397054	LOC100996756	0	Promoter (<=1kb)
195	chr1:146399293-146399794	0.00208022	3.29945	0.0450957	SEC22B4P	1853	Promoter (1-2kb)
196	chr1:146399997-146400498	0.000123611	3.06132	0.0123789	SEC22B4P	1149	Promoter (1-2kb)
197	chr1:147648165-147648666	0.000236103	2.50185	0.0168162	ACP6	2016	Promoter (2-3kb)
198	chr1:149879528-149880029	0.000241234	2.11058	0.0170076	H2BC21	6653	Distal Intergenic
199	chr1:150075959-150076460	1.73889e-05	2.25221	0.00535364	VPS45	7930	3' UTR
200	chr1:150151305-150151806	8.81614e-06	1.54444	0.00402363	PLEKHO1	668	Promoter (<=1kb)
201	chr1:150321905-150322406	4.38977e-05	1.76189	0.00792892	PRPF3	372	Promoter (<=1kb)
202	chr1:150563262-150563763	0.00106462	1.33458	0.0333648	ADAMTSL4	5008	Intron (ENST00000617352.1/574406, intron 2 of 3)
203	chr1:150621452-150621953	4.15076e-05	1.92833	0.00772962	ENSA	7163	Intron (ENST00000369016.8/2029, intron 4 of 4)
204	chr1:151057640-151058141	4.12718e-05	1.2547	0.00772962	CDC42SE1	1433	Promoter (1-2kb)
205	chr1:151904998-151905499	0.000135081	2.13695	0.0129608	THEM4	4003	Intron (ENST00000368814.8/117145, intron 1 of 5)
206	chr1:154115190-154115691	0.00259634	2.55844	0.0496757	MIR5698	-10598	Intron (ENST00000368559.7/91181, intron 12 of 39)
207	chr1:154182042-154182543	0.000177677	1.10222	0.0146729	TPM3	499	Promoter (<=1kb)
208	chr1:154342885-154343386	0.000788496	2.28951	0.0290899	ATP8B2	-3229	Exon (ENST00000368489.6/57198, exon 15 of 28)
209	chr1:154546850-154547351	0.000171327	3.37557	0.0144646	UBE2Q1	4450	Intron (ENST00000368482.8/126668, intron 11 of 12)
210	chr1:155456623-155457124	0.001836	2.39886	0.0425567	POU5F1P4	23445	Intron (ENST00000368346.7/55870, intron 4 of 27)
211	chr1:155637314-155637815	0.000762082	1.33224	0.0286439	MSTO1	24093	Exon (ENST00000668003.2/ENST00000668003.2, exon 1 of 3)
212	chr1:156608012-156608513	0.000300638	2.65827	0.0186913	GPATCH4	-6516	Intron (ENST00000679702.1/128240, intron 6 of 6)
213	chr1:156816642-156817143	0.000114464	1.51742	0.0120334	SH2D2A	0	Promoter (<=1kb)
214	chr1:158819482-158819983	0.00163619	2.02418	0.0404544	MNDA	-11368	Distal Intergenic
215	chr1:158930402-158930903	4.90312e-06	3.30345	0.00299747	PYHIN1	0	Promoter (<=1kb)
216	chr1:158931285-158931786	4.33339e-05	2.36452	0.00790035	PYHIN1	0	Promoter (<=1kb)
217	chr1:158933528-158934029	5.05888e-05	2.22315	0.00848145	PYHIN1	1960	Promoter (1-2kb)
218	chr1:159076596-159077097	9.1672e-06	1.35529	0.00402896	AIM2	0	Promoter (<=1kb)
219	chr1:159826387-159826888	0.000728394	3.7397	0.0279987	SLAMF8	0	Promoter (<=1kb)
220	chr1:160522977-160523478	0.00221513	1.56643	0.046417	SLAMF6	0	Promoter (<=1kb)
221	chr1:160540187-160540688	0.000614288	1.41305	0.0260242	LOC105371468	3114	Intron (ENST00000446952.1/105371468, intron 1 of 1)
222	chr1:160558878-160559379	0.00259622	2.659	0.0496757	CD84	-7468	Intron (ENST00000446952.1/105371468, intron 1 of 1)
223	chr1:160560368-160560869	0.000275494	2.12653	0.0180491	CD84	-8958	Intron (ENST00000446952.1/105371468, intron 1 of 1)
224	chr1:160707330-160707831	0.0009162	1.60249	0.0311632	CD48	3972	Intron (ENST00000368046.8/962, intron 1 of 3)
225	chr1:160837466-160837967	2.33568e-05	2.37963	0.00598575	CD244	1198	Promoter (1-2kb)
226	chr1:161068280-161068781	0.000239218	1.39894	0.0169169	ARHGAP30	885	Promoter (<=1kb)
227	chr1:161524229-161524730	0.00223855	1.5117	0.0466422	HSPA6	0	Promoter (<=1kb)
228	chr1:161623401-161623902	4.38566e-05	2.79755	0.00792892	FCGR3B	7130	3' UTR
229	chr1:161627088-161627589	0.000301684	2.31324	0.0187189	FCGR3B	3443	Intron (ENST00000699402.1/2214, intron 1 of 3)
230	chr1:162055876-162056377	0.00213653	2.10044	0.0456975	NOS1AP	-13314	Distal Intergenic
231	chr1:166910342-166910843	0.00263453	1.03561	0.0499798	TADA1	-34078	3' UTR
232	chr1:167447707-167448208	0.00151698	1.1638	0.0391302	CD247	-3327	Intron (ENST00000700105.1/919, intron 1 of 7)
233	chr1:167516580-167517081	1.80767e-05	2.96419	0.0053984	CD247	1448	Promoter (1-2kb)
234	chr1:167518367-167518868	7.09228e-05	2.23735	0.00974797	CD247	0	Promoter (<=1kb)
235	chr1:167629933-167630434	0.00243706	1.17581	0.0483281	RCSD1	0	Promoter (<=1kb)
236	chr1:167805242-167805743	0.000444154	1.92175	0.0223393	MPZL1	18175	Distal Intergenic
237	chr1:168323840-168324341	9.45744e-05	4.61161	0.0110344	TBX19	15823	Intron (ENST00000636624.1/ENST00000636624.1, intron 1 of 3)
238	chr1:168407829-168408330	0.000461151	2.44744	0.0226673	LOC100505918	-555	Promoter (<=1kb)
239	chr1:168408825-168409326	7.95669e-07	3.59051	0.00129683	LOC100505918	-1551	Promoter (1-2kb)
240	chr1:168410315-168410816	0.00134406	1.98632	0.0370252	LOC100505918	-3041	Intron (ENST00000441851.1/100505918, intron 3 of 3)
241	chr1:168421289-168421790	7.04232e-06	2.55403	0.00371636	LOC100505918	866	Promoter (<=1kb)
242	chr1:168535471-168535972	1.11746e-05	3.27727	0.00439309	XCL2	8025	Distal Intergenic
243	chr1:169384366-169384867	0.00220437	2.79371	0.0463556	BLZF1	16129	Intron (ENST00000329281.6/8548, intron 6 of 7)
244	chr1:169538919-169539420	0.0014488	2.19608	0.038313	F5	-23174	Intron (ENST00000367797.9/2153, intron 13 of 24)
245	chr1:172380757-172381258	0.0011619	1.00967	0.0347424	DNM3	-5930	Exon (ENST00000465374.1/ENST00000465374.1, exon 1 of 3)
246	chr1:172544448-172544949	0.00147216	1.43673	0.0385558	SUCO	-8381	Intron (ENST00000367723.8/51430, intron 2 of 22)
247	chr1:172638933-172639434	0.00260255	1.53834	0.0497516	FASLG	-19669	Distal Intergenic
248	chr1:172658735-172659236	4.49131e-05	2.41327	0.00798909	FASLG	0	Promoter (<=1kb)
249	chr1:172675192-172675693	0.00083712	2.18	0.0298919	FASLG	16048	Distal Intergenic
250	chr1:172826467-172826968	0.000209174	1.53148	0.0159107	FASLG	167323	Intron (ENST00000432694.2/ENST00000432694.2, intron 1 of 4)
251	chr1:172838441-172838942	8.67993e-05	2.67962	0.0106748	FASLG	179297	Intron (ENST00000432694.2/ENST00000432694.2, intron 1 of 4)
252	chr1:172845475-172845976	0.000620936	3.20522	0.0260758	FASLG	186331	Intron (ENST00000432694.2/ENST00000432694.2, intron 1 of 4)
253	chr1:172895142-172895643	0.00260567	1.2199	0.049776	TNFSF18	155298	Intron (ENST00000432694.2/ENST00000432694.2, intron 1 of 4)
254	chr1:172947100-172947601	0.000633221	2.22487	0.0263419	TNFSF18	103340	Intron (ENST00000432694.2/ENST00000432694.2, intron 1 of 4)
255	chr1:173205665-173206166	0.000148347	2.10279	0.0135344	TNFSF4	0	Promoter (<=1kb)
256	chr1:174114785-174115286	0.000392834	1.9956	0.0209912	RABGAP1L-DT	43706	Exon (ENST00000665650.1/102724601, exon 3 of 3)
257	chr1:174158654-174159155	0.000976187	1.58332	0.0319556	RABGAP1L-DT	0	Promoter (<=1kb)
258	chr1:174191200-174191701	0.00135746	2.5669	0.0372275	RABGAP1L	-29011	Intron (ENST00000357444.10/9910, intron 1 of 13)
259	chr1:174206513-174207014	0.000170512	2.10601	0.0144409	RABGAP1L	-13698	Intron (ENST00000357444.10/9910, intron 1 of 13)
260	chr1:174968093-174968594	0.000906752	1.13797	0.0309987	RABGAP1L	3134	Intron (ENST00000681986.1/9910, intron 20 of 25)
261	chr1:179867692-179868193	0.00061821	1.31592	0.0260446	TOR1AIP2	9579	Exon (ENST00000474318.1/163590, exon 2 of 2)
262	chr1:181062744-181063245	9.93348e-06	1.37732	0.00418875	MR1	17883	Distal Intergenic
263	chr1:181397988-181398489	2.78624e-06	3.4612	0.00212279	CACNA1E	80298	Intron (ENST00000524607.6/777, intron 1 of 11)
264	chr1:181418291-181418792	0.00224218	2.71393	0.0466486	CACNA1E	-64519	Intron (ENST00000524607.6/777, intron 2 of 11)
265	chr1:181480077-181480578	0.000392325	2.72272	0.0209909	CACNA1E	-2733	Promoter (2-3kb)
266	chr1:182874289-182874790	0.00234151	2.1526	0.0475773	DHX9	-1339	Promoter (1-2kb)
267	chr1:183956571-183957072	0.000168311	1.87126	0.0143481	COLGALT2	7428	Intron (ENST00000649786.1/23127, intron 6 of 11)
268	chr1:184745872-184746373	0.00253592	1.03493	0.0491694	EDEM3	-8136	Exon (ENST00000692182.1/80267, exon 3 of 3)
269	chr1:184840503-184841004	0.00129853	1.32786	0.0364435	NIBAN1	27037	Intron (ENST00000367511.4/116496, intron 5 of 13)
270	chr1:185338694-185339195	0.000237404	1.82868	0.0168622	GS1-279B7.1	-3655	Distal Intergenic
271	chr1:185420717-185421218	0.000561816	2.30101	0.0249968	GS1-279B7.1	-85678	Distal Intergenic
272	chr1:185567488-185567989	0.00133343	1.79872	0.0368774	LINC01350	60503	Intron (ENST00000667194.1/101929093, intron 2 of 3)
273	chr1:185568460-185568961	5.63111e-06	3.09473	0.00325376	LINC01350	59531	Exon (ENST00000439633.7/101929093, exon 3 of 6)
274	chr1:185632151-185632652	2.32822e-07	3.08661	0.000799838	LINC01350	-3207	Distal Intergenic
275	chr1:187091893-187092394	0.00040459	3.919	0.0213775	LINC01036	-448	Promoter (<=1kb)
276	chr1:192983711-192984212	0.00203778	2.62779	0.0446382	RGS2-AS1	-25998	Distal Intergenic
277	chr1:193186335-193186836	0.000422467	1.74693	0.0218374	CDC73	0	Promoter (<=1kb)
278	chr1:193406268-193406769	0.00183328	2.01378	0.0425388	LINC01031	57137	Distal Intergenic
279	chr1:193448876-193449377	4.30096e-05	1.53	0.00789193	LINC01031	99745	Distal Intergenic
280	chr1:193479122-193479623	0.000106388	1.46847	0.0116735	LINC01031	129991	Intron (ENST00000656143.1/ENST00000656143.1, intron 1 of 5)
281	chr1:193503311-193503812	0.00129701	4.18694	0.0364302	LINC01031	154180	Intron (ENST00000656143.1/ENST00000656143.1, intron 1 of 5)
282	chr1:193550369-193550870	0.00146628	3.12774	0.0385057	LINC01031	201238	Intron (ENST00000656143.1/ENST00000656143.1, intron 1 of 5)
283	chr1:193592271-193592772	1.82148e-05	2.4117	0.0053984	LINC01031	243140	Intron (ENST00000656143.1/ENST00000656143.1, intron 1 of 5)
284	chr1:193624678-193625179	0.00119893	3.35067	0.0352546	LINC01031	275547	Intron (ENST00000656143.1/ENST00000656143.1, intron 1 of 5)
285	chr1:193905607-193906108	2.16056e-05	1.63069	0.00580754	LINC01031	556476	Intron (ENST00000656143.1/ENST00000656143.1, intron 4 of 5)
286	chr1:197140130-197140631	3.30196e-05	2.43787	0.00683346	ASPM	-282	Promoter (<=1kb)
287	chr1:197391352-197391853	9.0397e-05	2.25004	0.0108614	CRB1	-21976	Intron (ENST00000535699.5/23418, intron 5 of 12)
288	chr1:197866136-197866637	0.00196695	2.66104	0.0439361	C1orf53	-35993	Distal Intergenic
289	chr1:198102436-198102937	0.0025314	2.81363	0.0491219	NEK7	-54057	Distal Intergenic
290	chr1:198188003-198188504	5.62727e-06	1.76876	0.00325376	NEK7	-18370	Intron (ENST00000442588.5/140609, intron 1 of 3)
291	chr1:198252681-198253182	0.000156784	2.27626	0.0139033	NEK7	-24522	Exon (ENST00000442588.5/140609, exon 4 of 4)
292	chr1:198275158-198275659	0.000865169	2.13087	0.0303081	NEK7	-2045	Promoter (2-3kb)
293	chr1:198352731-198353232	0.00129448	2.32942	0.0364143	NEK7	75027	Distal Intergenic
294	chr1:199226155-199226656	0.000822693	2.61227	0.0297048	LINC02789	77557	Intron (ENST00000452199.1/400800, intron 3 of 3)
295	chr1:200129511-200130012	0.00101062	1.63572	0.0324973	NR5A2	85701	Intron (ENST00000236914.7/2494, intron 6 of 6)
296	chr1:200144227-200144728	0.00257254	1.76622	0.049443	NR5A2	100417	Intron (ENST00000236914.7/2494, intron 6 of 6)
297	chr1:201331387-201331888	0.000927096	2.34964	0.0313031	PKP1	3052	3' UTR
298	chr1:201522326-201522827	0.000949247	2.59423	0.0316439	RPS10P7	2270	Promoter (2-3kb)
299	chr1:201785267-201785768	0.00203626	2.88592	0.0446382	NAV1	-672	Promoter (<=1kb)
300	chr1:202135074-202135575	0.00247002	1.35688	0.0485541	ARL8A	33	Promoter (<=1kb)
301	chr1:202295501-202296002	1.32165e-07	2.38745	0.000580748	LGR6	19200	Intron (ENST00000367278.8/59352, intron 6 of 17)
302	chr1:202836885-202837386	0.0020105	1.86819	0.0443402	MGAT4EP	16619	Distal Intergenic
303	chr1:203607149-203607650	0.000364161	2.95254	0.0203643	ATP2B4	-19137	Distal Intergenic
304	chr1:203613181-203613682	0.00130915	2.87832	0.0365323	ATP2B4	-13105	Distal Intergenic
305	chr1:203682569-203683070	9.00906e-06	4.20979	0.00402896	ATP2B4	0	Promoter (<=1kb)
306	chr1:204512887-204513388	0.00157734	2.00352	0.0398346	MDM4	-2991	Promoter (2-3kb)
307	chr1:205858456-205858957	0.000178375	4.20136	0.0147113	LOC284581	244	Promoter (<=1kb)
308	chr1:206429642-206430143	0.00038896	2.71533	0.020952	SRGAP2	-7476	Intron (ENST00000573034.8/23380, intron 13 of 22)
309	chr1:206551861-206552362	0.00027185	1.71085	0.0179727	RASSF5	-4803	Intron (ENST00000579436.7/83593, intron 2 of 5)
310	chr1:206715800-206716301	0.000133347	2.07897	0.0129142	MAPKAPK2	-12633	Intron (ENST00000367103.4/9261, intron 1 of 9)
311	chr1:206717251-206717752	2.61081e-06	1.90333	0.00203885	MAPKAPK2	-11182	Intron (ENST00000367103.4/9261, intron 1 of 9)
312	chr1:206803177-206803678	0.00102513	1.93061	0.0327615	IL19	-25199	Intron (ENST00000662320.1/29949, intron 2 of 2)
313	chr1:210332774-210333275	0.000645754	1.66593	0.0265568	HHAT	3474	Intron (ENST00000413764.6/55733, intron 1 of 11)
314	chr1:210374230-210374731	0.00111424	1.699	0.0340556	HHAT	4515	Exon (ENST00000364102.1/ENST00000364102.1, exon 1 of 1)
315	chr1:211228969-211229470	0.000540908	5.14574	0.0245607	RCOR3	-28907	Distal Intergenic
316	chr1:211320873-211321374	0.000425018	2.15723	0.0219056	TRAF5	-5241	Distal Intergenic
317	chr1:211739965-211740466	0.00245623	2.45124	0.04849	LPGAT1	52860	Distal Intergenic
318	chr1:211971996-211972497	0.00208526	1.64499	0.0451425	INTS7	2845	Promoter (2-3kb)
319	chr1:214427834-214428335	0.000552972	1.53174	0.0248295	PTPN14	-51428	Intron (ENST00000366956.10/5784, intron 3 of 18)
320	chr1:214468649-214469150	0.000633371	3.11101	0.0263419	PTPN14	82073	Intron (ENST00000366956.10/5784, intron 1 of 18)
321	chr1:214631991-214632492	1.45816e-06	3.90895	0.0017601	CENPF	-16183	Exon (ENST00000366955.8/1063, exon 10 of 20)
322	chr1:221726265-221726766	0.00200831	1.22399	0.0443316	DUSP10	10134	Intron (ENST00000366899.4/11221, intron 2 of 3)
323	chr1:221829513-221830014	1.79418e-07	3.31401	0.000686989	LINC01655	10675	Intron (ENST00000665303.1/101929771, intron 3 of 4)
324	chr1:224113152-224113653	0.00113363	1.67888	0.0343625	FBXO28	-458	Promoter (<=1kb)
325	chr1:224181763-224182264	0.00256039	1.54138	0.0493601	DEGS1	-976	Promoter (<=1kb)
326	chr1:224330107-224330608	9.61875e-05	1.40656	0.0111153	NVL	0	Promoter (<=1kb)
327	chr1:224623782-224624283	7.32517e-06	1.82974	0.00372175	CNIH3	7465	Intron (ENST00000498382.5/149111, intron 1 of 5)
328	chr1:224985241-224985742	0.0012348	4.05955	0.0357184	DNAH14	17695	Intron (ENST00000445597.6/127602, intron 7 of 60)
329	chr1:225444829-225445330	3.26067e-05	1.0568	0.00679266	LBR	-15904	Distal Intergenic
330	chr1:226662893-226663394	7.24977e-06	1.17759	0.00371636	ITPKB-IT1	-3223	Intron (ENST00000272117.8/3707, intron 2 of 7)
331	chr1:227766346-227766847	0.000296029	2.19903	0.0185922	SNAP47	2607	Promoter (2-3kb)
332	chr1:228457738-228458239	2.66503e-05	1.00982	0.006332	H2BC26	0	Promoter (<=1kb)
333	chr1:228464495-228464996	0.0001707	1.5824	0.0144439	MIR4666A	2421	Promoter (2-3kb)
334	chr1:229191887-229192388	0.00217046	2.44853	0.0460289	LINC02814	-7792	Intron (ENST00000666388.1/112267873, intron 2 of 2)
335	chr1:229253478-229253979	0.00187569	1.21368	0.042991	TMEM78	3842	Distal Intergenic
336	chr1:229626507-229627008	0.00209534	2.52274	0.0452315	URB2	260	Promoter (<=1kb)
337	chr1:231563731-231564232	2.83402e-05	2.31898	0.0064438	TSNAX	29611	Intron (ENST00000647072.1/100303453, intron 4 of 7)
338	chr1:231932287-231932788	0.000657919	3.32799	0.0267299	DISC1-IT1	6453	Intron (ENST00000439617.8/27185, intron 9 of 12)
339	chr1:232578573-232579074	7.92108e-06	3.14888	0.00384675	SIPA1L2	-17015	Intron (ENST00000674749.1/57568, intron 2 of 23)
340	chr1:232925456-232925957	0.000306671	3.63835	0.0188806	NTPCR	-24648	Distal Intergenic
341	chr1:234400622-234401123	0.000657083	1.18426	0.0267281	TARBP1	0	Promoter (<=1kb)
342	chr1:234609951-234610452	2.56234e-05	1.70606	0.00621502	IRF2BP2	0	Promoter (<=1kb)
343	chr1:235010743-235011244	7.76552e-05	1.79493	0.0101823		-29939	Distal Intergenic
344	chr1:235296640-235297141	0.000327451	2.43411	0.0194992	GGPS1	-30209	Intron (ENST00000366603.6/51742, intron 2 of 23)
345	chr1:235297536-235298037	0.000283215	2.10579	0.0182385	GGPS1	-29313	Intron (ENST00000366603.6/51742, intron 2 of 23)
346	chr1:235304509-235305010	0.000619279	2.60998	0.0260545	GGPS1	-22340	Intron (ENST00000366603.6/51742, intron 2 of 23)
347	chr1:235461834-235462335	1.84792e-05	4.1491	0.00541829	B3GALNT2	8595	Intron (ENST00000366600.8/148789, intron 7 of 11)
348	chr1:235847701-235848202	0.00012099	2.11401	0.0123039	MIR1537	4858	Intron (ENST00000389793.7/1130, intron 1 of 52)
349	chr1:235873144-235873645	1.02512e-05	1.81829	0.00421989	LYST	-6219	Intron (ENST00000697178.1/1130, intron 1 of 51)
350	chr1:235876366-235876867	0.00100109	1.68776	0.0322457	LYST	6533	Intron (ENST00000697178.1/1130, intron 1 of 51)
351	chr1:235945559-235946060	0.00124589	2.4609	0.0358186	LINC02768	25765	Distal Intergenic
352	chr1:236142230-236142731	5.66639e-05	1.74952	0.00884833	GPR137B	0	Promoter (<=1kb)
353	chr1:236414099-236414600	0.00251403	2.78959	0.0489738	EDARADD	18650	Exon (ENST00000637660.1/128178, exon 3 of 6)
354	chr1:236516783-236517284	0.000639709	1.41075	0.0264447	LGALS8	-716	Promoter (<=1kb)
355	chr1:237411662-237412163	0.000103473	1.92056	0.0115277	MIR4428	-58956	Intron (ENST00000366574.7/6262, intron 10 of 104)
356	chr1:237736656-237737157	0.000378741	2.95538	0.0207533	RYR2	27125	Intron (ENST00000366574.7/6262, intron 79 of 104)
357	chr1:239405486-239405987	0.000622054	2.88253	0.0260958	CHRM3	-2233	Promoter (2-3kb)
358	chr1:239547827-239548328	7.89471e-05	2.69411	0.0102571	CHRM3	-65000	Intron (ENST00000468573.5/1131, intron 3 of 8)
359	chr1:239718789-239719290	5.82481e-05	1.8912	0.00891959	CHRM3-AS2	0	Promoter (<=1kb)
360	chr1:245956223-245956724	1.6138e-05	1.80274	0.00522127	SMYD3	-121	Promoter (<=1kb)
361	chr1:246925179-246925680	0.00194225	2.99654	0.0436935	AHCTF1	5683	Intron (ENST00000366508.5/25909, intron 1 of 35)
362	chr1:248565009-248565510	0.00164498	3.74344	0.0405541	OR2T29	-2237	Promoter (2-3kb)
363	chr1:248858816-248859317	0.00196343	1.00545	0.0439139	ZNF692	0	Promoter (<=1kb)
364	chr10:1110058-1110559	0.00103482	1.22057	0.0329313	WDR37	-13248	Intron (ENST00000358220.5/22884, intron 11 of 13)
365	chr10:1240272-1240773	0.000199439	2.38557	0.0155716	ADARB2	0	Promoter (<=1kb)
366	chr10:3668517-3669018	4.71593e-05	1.37808	0.00823353	LOC105376363	-79948	Distal Intergenic
367	chr10:3892267-3892768	0.000612841	2.16487	0.0260167	LINC02660	-19121	Distal Intergenic
368	chr10:3935068-3935569	0.00200325	1.66793	0.0443063	LINC02660	549	Promoter (<=1kb)
369	chr10:3945905-3946406	0.000233569	1.94336	0.0167198	LINC02660	11386	Distal Intergenic
370	chr10:3969837-3970338	0.000245936	2.27833	0.0171083	MIR6078	-20822	Distal Intergenic
371	chr10:4154198-4154699	0.00183699	2.96758	0.0425725	LINC00702	89029	Distal Intergenic
372	chr10:5283408-5283909	0.00198247	1.51722	0.0440789	LINC02561	-12172	Exon (ENST00000305623.12/ENST00000305623.12, exon 4 of 8)
373	chr10:5564516-5565017	0.00104237	2.23379	0.033068	LOC105376381	1864	Promoter (1-2kb)
374	chr10:6270480-6270981	0.00148183	2.47689	0.0386722	LINC02649	-188	Promoter (<=1kb)
375	chr10:6291740-6292241	0.000298448	1.78455	0.0186326	LINC02649	14053	Intron (ENST00000659311.1/399715, intron 1 of 4)
376	chr10:6473370-6473871	0.000429652	2.40919	0.0219945	PRKCQ	106405	Intron (ENST00000397176.6/5588, intron 12 of 16)
377	chr10:6492256-6492757	0.00224506	2.30252	0.046692	PRKCQ	87519	Exon (ENST00000686939.1/ENST00000686939.1, exon 1 of 1)
378	chr10:6507298-6507799	0.000647952	2.70969	0.0265745	PRKCQ	72477	Exon (ENST00000397176.6/5588, exon 4 of 17)
379	chr10:6519045-6519546	0.000894201	3.09224	0.0307865	PRKCQ	60730	Intron (ENST00000397176.6/5588, intron 1 of 16)
380	chr10:6543191-6543692	4.69504e-05	2.02858	0.00823353	PRKCQ	36584	Intron (ENST00000397176.6/5588, intron 1 of 16)
381	chr10:6558193-6558694	0.000232599	2.4441	0.0166834	PRKCQ	21582	Intron (ENST00000397176.6/5588, intron 1 of 16)
382	chr10:6581506-6582007	0.000347951	1.19932	0.0199706	PRKCQ-AS1	0	Promoter (<=1kb)
383	chr10:6592109-6592610	0.000880988	2.33917	0.0305656	PRKCQ-AS1	10440	Intron (ENST00000687343.1/439949, intron 6 of 7)
384	chr10:6958465-6958966	0.00222018	1.46679	0.0464548	LOC105376387	-24257	Intron (ENST00000665216.1/107984203, intron 1 of 4)
385	chr10:7046259-7046760	0.00118156	1.22713	0.0350321	LINC02665	-49456	Intron (ENST00000664549.1/107984203, intron 1 of 4)
386	chr10:7192900-7193401	0.00182529	2.09732	0.0424309	LOC107984203	-74431	Intron (ENST00000361972.8/57713, intron 15 of 20)
387	chr10:7269157-7269658	8.08664e-06	4.30316	0.00385845	SFMBT2	139087	Intron (ENST00000361972.8/57713, intron 7 of 20)
388	chr10:7388708-7389209	0.0021247	2.43451	0.0455423	SFMBT2	19536	Intron (ENST00000361972.8/57713, intron 1 of 20)
389	chr10:7484447-7484948	8.82665e-05	2.02729	0.0107806	LINC02642	-12407	Distal Intergenic
390	chr10:8054360-8054861	0.00011928	2.59831	0.0122221	GATA3	0	Promoter (<=1kb)
391	chr10:8088458-8088959	0.000509847	3.07061	0.023851	GATA3	30059	Distal Intergenic
392	chr10:8239045-8239546	0.00134708	2.86075	0.0370759	LINC00708	21258	Distal Intergenic
393	chr10:8245052-8245553	1.79612e-06	3.12992	0.00189134	LINC00708	15251	Distal Intergenic
394	chr10:8365770-8366271	0.00135849	2.81889	0.0372383	LOC105376396	-34589	Distal Intergenic
395	chr10:8402444-8402945	2.36144e-06	3.01571	0.00203885	LOC105376396	1584	Promoter (1-2kb)
396	chr10:9010147-9010648	0.00261046	2.45542	0.0498253	LINC02676	112158	Distal Intergenic
397	chr10:9096166-9096667	1.2459e-05	2.00705	0.00459924	LINC00709	-179166	Distal Intergenic
398	chr10:11150886-11151387	1.9787e-05	1.74735	0.00557895	CELF2	-13643	Intron (ENST00000637215.1/10659, intron 2 of 14)
399	chr10:12181275-12181776	5.22264e-05	1.80898	0.00861085	NUDT5	-2143	Promoter (2-3kb)
400	chr10:12432381-12432882	4.68222e-05	3.89111	0.00822205	CAMK1D	82648	Intron (ENST00000619168.5/57118, intron 1 of 10)
401	chr10:13301812-13302313	8.26483e-05	1.10157	0.010501	PHYH	99	Promoter (<=1kb)
402	chr10:13346471-13346972	0.00128305	1.23551	0.0362986	SEPHS1	386	Promoter (<=1kb)
403	chr10:13728636-13729137	0.00155962	3.44318	0.0396469	LOC105376426	18221	Intron (ENST00000357447.7/55691, intron 12 of 24)
404	chr10:13786938-13787439	0.000110286	2.19724	0.0118332	FRMD4A	-25269	Intron (ENST00000357447.7/55691, intron 5 of 24)
405	chr10:14554441-14554942	0.000165075	1.42091	0.0142144	FAM107B	-212	Promoter (<=1kb)
406	chr10:14586841-14587342	0.000709821	2.88103	0.027753	FAM107B	-14502	Intron (ENST00000181796.7/83641, intron 2 of 4)
407	chr10:14722762-14723263	4.89595e-05	2.65814	0.0083869	FAM107B	51442	Exon (ENST00000456871.1/ENST00000456871.1, exon 1 of 1)
408	chr10:15197306-15197807	0.000455131	3.16808	0.0225879	NMT2	-28613	Distal Intergenic
409	chr10:16787412-16787913	0.00159568	1.45209	0.0399971	RSU1	29470	Intron (ENST00000377921.7/6251, intron 1 of 7)
410	chr10:17025467-17025968	0.000732691	1.43606	0.0280925	CUBN	-41272	Intron (ENST00000377833.10/8029, intron 27 of 66)
411	chr10:17026691-17027192	0.000365744	2.0818	0.0203956	CUBN	-42496	Intron (ENST00000377833.10/8029, intron 27 of 66)
412	chr10:17049831-17050332	0.00054108	2.6939	0.0245607	CUBN	-65636	Intron (ENST00000377833.10/8029, intron 22 of 66)
413	chr10:17206135-17206636	1.21119e-07	2.97755	0.000558173	TRDMT1	-4081	Distal Intergenic
414	chr10:17428704-17429205	9.68268e-07	2.18215	0.00142931	ST8SIA6	24991	Intron (ENST00000657045.1/105376436, intron 3 of 6)
415	chr10:17859553-17860054	0.00116787	2.2103	0.0348218	MIR511	14446	Intron (ENST00000569591.3/4360, intron 9 of 29)
416	chr10:18471859-18472360	0.00254351	1.73937	0.0492155	CACNB2	69896	Intron (ENST00000324631.13/783, intron 3 of 13)
417	chr10:22324765-22325266	0.000164102	1.20197	0.0141972	COMMD3-BMI1	-391	Promoter (<=1kb)
418	chr10:22333111-22333612	0.000787766	2.1089	0.0290885	COMMD3-BMI1	5165	Distal Intergenic
419	chr10:22606139-22606640	0.000141927	2.26754	0.013223	PIP4K2A	3077	Intron (ENST00000376573.9/5305, intron 3 of 9)
420	chr10:22625401-22625902	1.12885e-05	2.17474	0.00439309	PIP4K2A	-15684	Intron (ENST00000376573.9/5305, intron 1 of 9)
421	chr10:22682115-22682616	0.000449746	1.50811	0.0224714	PIP4K2A	31492	Intron (ENST00000376573.9/5305, intron 1 of 9)
422	chr10:24622939-24623440	0.000749252	1.57941	0.0283933	ARHGAP21	-97	Promoter (<=1kb)
423	chr10:24882288-24882789	0.00249932	1.84364	0.0488557	LINC01516	-69561	Intron (ENST00000320152.11/56952, intron 3 of 8)
424	chr10:24887538-24888039	9.91637e-05	1.43742	0.011237	LINC01516	-64311	Intron (ENST00000320152.11/56952, intron 3 of 8)
425	chr10:26487419-26487920	0.000819068	1.28905	0.0296419	APBB1IP	48994	Intron (ENST00000376236.9/54518, intron 2 of 14)
426	chr10:26721423-26721924	0.000595499	2.47218	0.0256421	PDSS1	1080	Promoter (1-2kb)
427	chr10:27075400-27075901	0.000272154	3.09222	0.0179727	ANKRD26	1523	Promoter (1-2kb)
428	chr10:28301950-28302451	0.000138552	1.43969	0.0130562	MPP7	613	Promoter (<=1kb)
429	chr10:28334218-28334719	0.00137712	1.31464	0.0375041	MPP7	0	Promoter (<=1kb)
430	chr10:28334792-28335293	0.000238894	1.80883	0.0169169	MPP7	-306	Promoter (<=1kb)
431	chr10:28360475-28360976	0.000683288	4.96033	0.0272189	MPP7	-25989	Distal Intergenic
432	chr10:28532839-28533340	0.000231272	1.04563	0.0166533	WAC-AS1	0	Promoter (<=1kb)
433	chr10:28784138-28784639	0.00195955	3.07614	0.0438841	LINC01517	-2857	Promoter (2-3kb)
434	chr10:30032817-30033318	0.00163436	3.69012	0.0404197	JCAD	26268	Intron (ENST00000375377.2/57608, intron 2 of 3)
435	chr10:30445219-30445720	0.000909121	3.63847	0.0310289	MAP3K8	6042	Intron (ENST00000542547.5/1326, intron 2 of 7)
436	chr10:30456225-30456726	0.0011266	2.07123	0.0342506	MAP3K8	17048	Intron (ENST00000542547.5/1326, intron 5 of 7)
437	chr10:30784518-30785019	0.000312418	2.29882	0.0190605	LINC02644	61267	Distal Intergenic
438	chr10:30997533-30998034	0.00254746	1.87682	0.0492515	ZNF438	1483	Promoter (1-2kb)
439	chr10:31353519-31354020	0.00154098	1.76775	0.0394316	ZEB1	-1124	Promoter (1-2kb)
440	chr10:32230435-32230936	7.24969e-05	3.97108	0.00986182	EPC1	41313	Distal Intergenic
441	chr10:32356961-32357462	0.000544281	2.76473	0.0246324	EPC1-AS1	9564	Intron (ENST00000417447.1/102031319, intron 1 of 1)
442	chr10:32459287-32459788	0.000328842	3.32203	0.0195328	CCDC7	7666	Intron (ENST00000476558.7/79741, intron 4 of 16)
443	chr10:33025213-33025714	9.1051e-05	3.70928	0.0108687	ITGB1	-19421	Intron (ENST00000450890.5/101929475, intron 3 of 3)
444	chr10:34536738-34537239	0.000650355	2.74834	0.0266074	PARD3	-110007	Intron (ENST00000545260.5/56288, intron 2 of 22)
445	chr10:35036199-35036700	0.00174896	2.72086	0.041611	CUL2	-508	Promoter (<=1kb)
446	chr10:35194829-35195330	0.000723222	1.27522	0.0279278	CREM	0	Promoter (<=1kb)
447	chr10:35201952-35202453	9.45162e-05	2.39933	0.0110344	CREM	5553	Intron (ENST00000474362.5/1390, intron 1 of 2)
448	chr10:35239870-35240371	0.000366232	2.72074	0.0203956	CCNY	-6654	Distal Intergenic
449	chr10:43332085-43332586	0.000634464	1.78971	0.0263704	LINC02633	8420	Intron (ENST00000650340.1/107984226, intron 1 of 2)
450	chr10:43623350-43623851	0.00073973	2.02181	0.028242	ZNF32-AS3	-4966	Distal Intergenic
451	chr10:43690059-43690560	0.00115723	2.1669	0.0346632	ZNF32	-41178	Distal Intergenic
452	chr10:47189209-47189710	0.00112813	4.2967	0.0342806		-17735	Distal Intergenic
453	chr10:47447653-47448154	0.00236697	3.54904	0.0477493	ANXA8	35862	Distal Intergenic
454	chr10:49254546-49255047	0.00100466	2.06048	0.0324601	C10orf71-AS1	43728	Distal Intergenic
455	chr10:50349647-50350148	0.00156657	4.3765	0.039694	SGMS1	-5401	Intron (ENST00000429490.5/259230, intron 6 of 9)
456	chr10:50432035-50432536	8.02363e-05	2.49419	0.0103273	SGMS1	-13557	Intron (ENST00000429490.5/259230, intron 6 of 9)
457	chr10:50552836-50553337	0.000576625	3.39766	0.0253258	SGMS1	70619	Intron (ENST00000429490.5/259230, intron 2 of 9)
458	chr10:50635747-50636248	0.00185517	2.60741	0.0427058	SGMS1	-10584	Exon (ENST00000443374.7/104355295, exon 4 of 4)
459	chr10:50740208-50740709	0.00246204	1.66971	0.0485189	ASAH2B	256	Promoter (<=1kb)
460	chr10:57005918-57006419	0.000557684	3.87959	0.0249639	MIR3924	298140	Distal Intergenic
461	chr10:59362256-59362757	0.00133819	1.44982	0.036954	FAM13C	0	Promoter (<=1kb)
462	chr10:61125812-61126313	0.000477372	1.6964	0.0230922	LINC00845	109537	Intron (ENST00000687498.1/ENST00000687498.1, intron 1 of 1)
463	chr10:61286502-61287003	0.00246625	1.86668	0.0485305	TMEM26	127497	Distal Intergenic
464	chr10:61835337-61835838	0.00026477	1.80461	0.0177784	LINC02625	-14091	Distal Intergenic
465	chr10:62183265-62183766	1.15354e-05	1.85537	0.00443006	RTKN2	52497	3' UTR
466	chr10:62384013-62384514	9.48509e-06	3.07127	0.0041011	ZNF365	8469	Intron (ENST00000395255.7/22891, intron 2 of 4)
467	chr10:62681065-62681566	0.00138991	1.78305	0.0376593	ADO	-123154	Distal Intergenic
468	chr10:66792904-66793405	0.000218475	4.09908	0.01623	CTNNA3	84865	Intron (ENST00000683963.1/29119, intron 6 of 16)
469	chr10:67612937-67613438	0.000189787	5.01818	0.0152206	CTNNA3	52132	Intron (ENST00000683963.1/29119, intron 2 of 16)
470	chr10:67850473-67850974	0.000290724	1.82101	0.0184643	DNAJC12	-12285	Exon (ENST00000610279.1/ENST00000610279.1, exon 1 of 1)
471	chr10:68516052-68516553	0.00119669	3.14976	0.0352199	SLC25A16	1665	Promoter (1-2kb)
472	chr10:68636098-68636599	0.00240252	2.49798	0.0480709	TET1	75761	Intron (ENST00000373644.5/80312, intron 3 of 11)
473	chr10:69087749-69088250	2.2e-05	1.08306	0.00585471	SRGN	0	Promoter (<=1kb)
474	chr10:69204018-69204519	8.98997e-05	1.54926	0.0108614	SUPV3L1	-3257	Intron (ENST00000359655.9/6832, intron 13 of 14)
475	chr10:69229323-69229824	0.000353053	2.06081	0.0201005	LOC101928994	2666	Promoter (2-3kb)
476	chr10:70174031-70174532	0.0009947	1.29062	0.0322397	SAR1A	-3508	Distal Intergenic
477	chr10:70610680-70611181	0.000124736	3.87669	0.0124372	PRF1	-7921	Intron (ENST00000697577.1/27143, intron 20 of 20)
478	chr10:71202232-71202733	0.00043954	3.2204	0.02226	UNC5B	-9837	Distal Intergenic
479	chr10:72326567-72327068	1.26639e-05	3.71441	0.004612	DNAJB12	9797	Distal Intergenic
480	chr10:72370203-72370704	9.9886e-05	1.76616	0.0112866	DNAJB12	-15054	Intron (ENST00000476605.7/10367, intron 9 of 9)
481	chr10:72756480-72756981	0.00150247	2.24914	0.0389526	MIR4676	35451	Exon (ENST00000624201.1/ENST00000624201.1, exon 1 of 1)
482	chr10:73468240-73468741	0.000967174	5.44678	0.031856	PPP3CB	-621	Promoter (<=1kb)
483	chr10:73991742-73992243	0.000875433	1.14831	0.0304828	VCL	-2950	Promoter (2-3kb)
484	chr10:74586205-74586706	8.19173e-06	2.70822	0.00387589	LOC102723439	-55652	Intron (ENST00000672429.1/132, intron 6 of 9)
485	chr10:74682079-74682580	0.000720778	2.28409	0.0278904	KAT6B	-142347	Intron (ENST00000672429.1/132, intron 9 of 9)
486	chr10:75013759-75014260	0.000147289	1.8599	0.0134844	KAT6B	-3215	Intron (ENST00000648725.1/23522, intron 13 of 17)
487	chr10:80465856-80466357	0.00017971	1.54199	0.0147891	TSPAN14	6554	Intron (ENST00000481124.5/81619, intron 1 of 5)
488	chr10:80468021-80468522	0.000875699	1.68128	0.0304828	TSPAN14	8719	Intron (ENST00000481124.5/81619, intron 1 of 5)
489	chr10:83680463-83680964	0.0003828	3.25773	0.0208593	LINC02650	-3341	Distal Intergenic
490	chr10:84333993-84334494	5.97298e-06	1.66607	0.00332506	CCSER2	5330	Intron (ENST00000359979.8/54462, intron 1 of 2)
491	chr10:89612993-89613494	0.000256614	3.19636	0.0174915	PANK1	-1085	Promoter (1-2kb)
492	chr10:91296913-91297414	0.00164707	2.67451	0.0405696	PCGF5	76130	Distal Intergenic
493	chr10:91901682-91902183	8.17887e-05	1.77365	0.0104417	FGFBP3	7303	Distal Intergenic
494	chr10:91923401-91923902	2.48225e-05	1.93625	0.00614244	BTAF1	0	Promoter (<=1kb)
495	chr10:95832353-95832854	0.000645592	1.22937	0.0265568	ENTPD1	-6436	Intron (ENST00000453258.6/953, intron 2 of 9)
496	chr10:96640858-96641359	6.6091e-05	1.83935	0.00945321	PIK3AP1	-7617	Intron (ENST00000339364.10/118788, intron 8 of 16)
497	chr10:97796575-97797076	0.00154927	2.05413	0.0395635	SFRP5	-24576	Distal Intergenic
498	chr10:98295075-98295576	1.57322e-05	2.94376	0.00512508	LOXL4	-26881	Distal Intergenic
499	chr10:99435969-99436470	0.00110375	1.43207	0.0339389	GOT1-DT	4778	Exon (ENST00000701833.1/101927300, exon 5 of 5)
500	chr10:99870175-99870676	0.000122225	4.17078	0.0123384	DNMBP	18819	Distal Intergenic
501	chr10:100122874-100123375	0.000160018	4.41321	0.0140477	CPN1	-41005	Intron (ENST00000636357.1/ENST00000636357.1, intron 2 of 6)
502	chr10:100510946-100511447	0.00102942	2.06432	0.0328348	SEC31B	-2153	Promoter (2-3kb)
503	chr10:100528515-100529016	0.000227131	2.04841	0.0165506	HIF1AN	-56	Promoter (<=1kb)
504	chr10:101397027-101397528	0.00195032	3.59209	0.0437916	BTRC	42493	Intron (ENST00000393441.8/8945, intron 1 of 13)
505	chr10:102311479-102311980	3.19496e-05	4.15812	0.00672998	GBF1	17423	Intron (ENST00000676513.1/8729, intron 3 of 39)
506	chr10:102470119-102470620	0.000461313	2.84029	0.0226676	MFSD13A	-406	Promoter (<=1kb)
507	chr10:103669443-103669944	0.00219733	3.38205	0.0463034	SH3PXD2A	-7739	Intron (ENST00000369774.9/9644, intron 6 of 14)
508	chr10:103836848-103837349	0.00134692	2.07283	0.0370759	SH3PXD2A	18045	Intron (ENST00000369774.9/9644, intron 1 of 14)
509	chr10:103988739-103989240	0.000643341	2.53383	0.026512	SLK	-18958	Intron (ENST00000369755.4/9748, intron 1 of 18)
510	chr10:104080718-104081219	0.00261079	2.36654	0.0498253	COL17A1	-45	Promoter (<=1kb)
511	chr10:109910281-109910782	0.00205834	2.22104	0.044868	XPNPEP1	-2462	Promoter (2-3kb)
512	chr10:110361773-110362274	0.000967517	1.92884	0.031856	SMNDC1	-56835	Distal Intergenic
513	chr10:110774104-110774605	4.4123e-05	5.38298	0.00794437	RBM20	-48983	Intron (ENST00000369519.4/282996, intron 1 of 13)
514	chr10:110892257-110892758	0.000704041	1.88302	0.0276908	PDCD4	1619	Promoter (1-2kb)
515	chr10:112374931-112375432	0.000667791	1.36689	0.0269572	ACSL5	0	Promoter (<=1kb)
516	chr10:112961646-112962147	0.00165815	3.13005	0.0406676	TCF7L2	10730	Intron (ENST00000355995.9/6934, intron 3 of 14)
517	chr10:113961568-113962069	0.0010776	2.01364	0.0335587	ADRB1	-81797	Distal Intergenic
518	chr10:114346386-114346887	0.000283994	6.32657	0.0182632	AFAP1L2	-41253	Intron (ENST00000304129.9/84632, intron 1 of 18)
519	chr10:114472419-114472920	0.000771461	2.34185	0.028796	ABLIM1	-4154	Intron (ENST00000533213.7/3983, intron 10 of 22)
520	chr10:114541272-114541773	0.00051675	1.75697	0.024023	ABLIM1	-14341	Intron (ENST00000533213.7/3983, intron 6 of 22)
521	chr10:116787147-116787648	0.00176287	2.58239	0.0417666	HSPA12A	-44551	Intron (ENST00000635765.1/259217, intron 2 of 12)
522	chr10:118342094-118342595	4.94667e-07	1.79348	0.00103851	FAM204A	0	Promoter (<=1kb)
523	chr10:119178554-119179055	0.000709986	1.32474	0.027753	PRDX3	0	Promoter (<=1kb)
524	chr10:119285853-119286354	0.000616447	2.50071	0.0260446	LOC105378511	49603	Intron (ENST00000392870.3/2869, intron 1 of 15)
525	chr10:119527201-119527702	0.000393888	3.30119	0.0210296	RGS10	0	Promoter (<=1kb)
526	chr10:119574758-119575259	2.40445e-06	3.62465	0.00203885	TIAL1	1955	Promoter (1-2kb)
527	chr10:119575950-119576451	0.00149811	2.21482	0.0389231	TIAL1	763	Promoter (<=1kb)
528	chr10:119693135-119693636	7.75738e-05	2.2558	0.0101823	INPP5F	-32406	Distal Intergenic
529	chr10:121044817-121045318	0.00120189	5.32191	0.0352902	LOC105378519	-64117	Distal Intergenic
530	chr10:121116202-121116703	0.00195533	3.3549	0.0438573	LINC01153	-61997	Distal Intergenic
531	chr10:122374260-122374761	0.00260055	1.0838	0.0497234	PLEKHA1	0	Promoter (<=1kb)
532	chr10:122417052-122417553	0.000713406	1.81522	0.0277759	MIR3941	87	Promoter (<=1kb)
533	chr10:122435167-122435668	0.00027695	3.59916	0.0180921	MIR3941	18202	Distal Intergenic
534	chr10:122541494-122541995	9.29644e-05	2.1956	0.0109882	DMBT1	-18670	Distal Intergenic
535	chr10:122990322-122990823	0.00157732	2.15899	0.0398346	PSTK	7032	3' UTR
536	chr10:123160526-123161027	0.00098189	2.3955	0.0320645	BUB3	-1227	Promoter (1-2kb)
537	chr10:123241283-123241784	2.57101e-06	2.83552	0.00203885	BUB3	79029	Distal Intergenic
538	chr10:123241859-123242360	0.000217184	1.89524	0.0161809	BUB3	79605	Distal Intergenic
539	chr10:128149687-128150188	0.000976072	2.92014	0.0319556	MKI67	-23264	Distal Intergenic
540	chr10:128180747-128181248	2.69239e-05	2.45798	0.006332	LINC01163	0	Promoter (<=1kb)
541	chr10:132161134-132161635	0.0023568	3.11595	0.0477212	JAKMIP3	-148	Promoter (<=1kb)
542	chr10:132551319-132551820	0.00041819	2.36956	0.0217141	INPP5A	13180	Intron (ENST00000368594.8/3632, intron 1 of 15)
543	chr10:133475549-133476050	0.00103259	3.42886	0.032897	SCART1	8575	Intron (ENST00000488261.6/619207, intron 10 of 13)
544	chr11:313730-314231	1.10685e-05	1.20967	0.00438439	IFITM1	0	Promoter (<=1kb)
545	chr11:416087-416588	0.000460437	2.34492	0.0226558	SIGIRR	737	Promoter (<=1kb)
546	chr11:3946973-3947474	0.000889281	1.04707	0.0306829	STIM1	0	Promoter (<=1kb)
547	chr11:4019648-4020149	0.00185297	2.6468	0.0426896	STIM1	20046	Intron (ENST00000525403.6/6786, intron 2 of 12)
548	chr11:4066950-4067451	0.00178713	2.13164	0.0420028	STIM1	8201	Intron (ENST00000525403.6/6786, intron 5 of 12)
549	chr11:4697629-4698130	0.000209977	3.08795	0.01594	OR51C1P	0	Promoter (<=1kb)
550	chr11:5705539-5706040	0.000378827	2.90304	0.0207533	TRIM22	-510	Promoter (<=1kb)
551	chr11:6306180-6306681	0.00239294	5.39567	0.0479537	LOC101927825	-12446	Distal Intergenic
552	chr11:6402604-6403105	0.0014949	1.75134	0.0388845	APBB1	0	Promoter (<=1kb)
553	chr11:6682642-6683143	0.00189672	1.68882	0.0432252	MRPL17	153	Promoter (<=1kb)
554	chr11:9885028-9885529	0.000427698	1.82696	0.0219371	SBF2	-41977	Intron (ENST00000533659.1/101928008, intron 1 of 2)
555	chr11:10302648-10303149	1.80855e-05	2.09618	0.0053984	ADM-DT	555	Promoter (<=1kb)
556	chr11:10742715-10743216	0.000476714	1.46472	0.0230894	CTR9	-8030	Distal Intergenic
557	chr11:11995428-11995929	0.000134183	2.30412	0.0129483	DKK3	-709	Promoter (<=1kb)
558	chr11:12174474-12174975	0.000504158	1.76439	0.0237258	MIR6124	10791	Intron (ENST00000532179.5/9645, intron 2 of 2)
559	chr11:12190639-12191140	0.000604456	2.22875	0.0258863	MICAL2	-4805	Intron (ENST00000532179.5/9645, intron 2 of 2)
560	chr11:14074972-14075473	0.000132536	1.97336	0.012862	SPON1	112249	Exon (ENST00000576479.4/10418, exon 4 of 16)
561	chr11:14078843-14079344	0.000653529	2.54235	0.0266931	SPON1	116120	Intron (ENST00000576479.4/10418, intron 4 of 15)
562	chr11:14415141-14415642	0.000409653	5.48503	0.0215546	COPB1	45580	Distal Intergenic
563	chr11:14438794-14439295	0.00183383	3.03684	0.042541	COPB1	21927	Distal Intergenic
564	chr11:14499080-14499581	8.97306e-06	1.86068	0.00402896	COPB1	85	Promoter (<=1kb)
565	chr11:14764589-14765090	0.000353187	2.89738	0.0201005	PDE3B	-23849	Intron (ENST00000282096.9/5140, intron 1 of 15)
566	chr11:14765098-14765599	3.20789e-05	2.42181	0.00674119	PDE3B	-23340	Intron (ENST00000282096.9/5140, intron 1 of 15)
567	chr11:14784353-14784854	0.000190377	1.98727	0.0152356	PDE3B	-4085	Intron (ENST00000282096.9/5140, intron 2 of 15)
568	chr11:14796586-14797087	0.000657325	5.02144	0.0267281	PDE3B	7647	Intron (ENST00000282096.9/5140, intron 4 of 15)
569	chr11:14873186-14873687	7.38795e-05	2.91325	0.00996418	CYP2R1	12154	Distal Intergenic
570	chr11:15074478-15074979	3.76909e-06	4.49553	0.00251836	CALCB	885	Promoter (<=1kb)
571	chr11:17207763-17208264	0.00168421	1.13015	0.0410081	NUCB2	0	Promoter (<=1kb)
572	chr11:18672098-18672599	0.000550155	2.12306	0.0247722	TMEM86A	-20523	Distal Intergenic
573	chr11:20020432-20020933	0.00207667	1.89487	0.0450702	NAV2	-1623	Promoter (1-2kb)
574	chr11:32932982-32933483	0.00251924	2.05021	0.0490284	QSER1	-1101	Promoter (1-2kb)
575	chr11:33011451-33011952	0.000644889	2.45525	0.0265552	DEPDC7	-3924	Distal Intergenic
576	chr11:33745673-33746174	0.00223268	1.64636	0.0465575	FBXO3	2638	Promoter (2-3kb)
577	chr11:34053223-34053724	0.00038959	1.15655	0.020952	CAPRIN1	0	Promoter (<=1kb)
578	chr11:34334089-34334590	2.75979e-07	3.3175	0.000829069	ABTB2	23420	Intron (ENST00000435224.3/25841, intron 1 of 16)
579	chr11:34508579-34509080	0.000975147	2.48805	0.0319556	ELF5	2719	Promoter (2-3kb)
580	chr11:34529365-34529866	0.00163733	1.67236	0.0404617	ELF5	-4172	Distal Intergenic
581	chr11:34999334-34999835	0.00141833	2.0462	0.038022	PDHX	14701	Intron (ENST00000477173.3/8050, intron 2 of 2)
582	chr11:35045116-35045617	0.00189241	1.40376	0.0431737	LOC105376626	21286	Intron (ENST00000702237.1/105376626, intron 1 of 2)
583	chr11:35047214-35047715	0.00113784	2.0405	0.0344184	LOC105376626	19188	Intron (ENST00000702237.1/105376626, intron 1 of 2)
584	chr11:35146652-35147153	0.000594101	1.44295	0.0256264	CD44	7346	Intron (ENST00000526025.2/960, intron 1 of 1)
585	chr11:35235949-35236450	0.00209471	1.14617	0.0452315	CD44	16605	Distal Intergenic
586	chr11:35237419-35237920	0.00177208	1.22359	0.0418458	CD44	18075	Distal Intergenic
587	chr11:35343123-35343624	0.000661671	1.75284	0.0267986	SLC1A2	8736	Intron (ENST00000278379.9/6506, intron 1 of 10)
588	chr11:45110644-45111145	0.00222298	2.08082	0.0464643	PRDM11	14838	Intron (ENST00000530656.5/56981, intron 1 of 6)
589	chr11:45355191-45355692	7.70778e-05	1.33767	0.0101823	LINC02696	0	Promoter (<=1kb)
590	chr11:47425786-47426287	0.00254732	1.65421	0.0492515	PSMC3	0	Promoter (<=1kb)
591	chr11:47876379-47876880	0.0018667	2.9122	0.0428614	NUP160	-27824	Distal Intergenic
592	chr11:48001585-48002086	9.46855e-05	1.32237	0.0110344	PTPRJ	20858	Intron (ENST00000698881.1/5795, intron 1 of 24)
593	chr11:57732599-57733100	4.72482e-05	3.2171	0.00823353	SELENOH	-8391	Intron (ENST00000673781.1/100528016, intron 1 of 18)
594	chr11:60273926-60274427	0.00015269	3.28604	0.0137842	MS4A4A	-6114	Intron (ENST00000680935.1/51338, intron 2 of 6)
595	chr11:60986043-60986544	5.82255e-05	1.96929	0.00891959	CD6	14177	Intron (ENST00000313421.11/923, intron 1 of 12)
596	chr11:61023528-61024029	0.000828482	1.30262	0.0297943	CD6	6625	Distal Intergenic
597	chr11:61102138-61102639	5.22396e-06	2.244	0.0030942	CD5	0	Promoter (<=1kb)
598	chr11:62025415-62025916	1.73971e-05	1.85342	0.00535364	LINC02733	56052	Distal Intergenic
599	chr11:62727001-62727502	0.00155791	1.27739	0.0396469	HNRNPUL2-BSCL2	0	Promoter (<=1kb)
600	chr11:62791845-62792346	0.00259656	1.21755	0.0496757	TMEM223	0	Promoter (<=1kb)
601	chr11:63518420-63518921	0.000168984	2.90509	0.0143666	LGALS12	10433	Distal Intergenic
602	chr11:63531383-63531884	4.2085e-05	1.61774	0.00778257	PLAAT4	-4924	Distal Intergenic
603	chr11:63931057-63931558	0.000232636	3.29245	0.0166834	NAA40	-7401	Distal Intergenic
604	chr11:63951077-63951578	0.0011984	3.59411	0.0352546	NAA40	-570	Promoter (<=1kb)
605	chr11:63995620-63996121	0.00045434	4.61605	0.0225879	MACROD1	3101	Intron (ENST00000301453.7/55611, intron 3 of 5)
606	chr11:64880692-64881193	0.00137701	1.88705	0.0375041	EHD1	-979	Promoter (<=1kb)
607	chr11:64885606-64886107	0.000142383	1.61498	0.0132271	EHD1	2189	Promoter (2-3kb)
608	chr11:64900178-64900679	3.7533e-05	2.39031	0.00740265	MIR6750	-1741	Promoter (1-2kb)
609	chr11:65565015-65565516	0.000752694	3.42921	0.0284723	ZNRD2-DT	4757	Distal Intergenic
610	chr11:65860109-65860610	0.00137072	1.00255	0.0374213	MUS81	0	Promoter (<=1kb)
611	chr11:66200280-66200781	7.75878e-05	2.6338	0.0101823	PACS1	-15417	Intron (ENST00000320580.9/55690, intron 2 of 23)
612	chr11:66256941-66257442	5.50184e-05	2.07197	0.00874636	KLC2	0	Promoter (<=1kb)
613	chr11:66317777-66318278	5.03234e-05	2.27424	0.00845196	CD248	-733	Promoter (<=1kb)
614	chr11:66336266-66336767	0.00173947	2.5262	0.0415352	RIN1	0	Promoter (<=1kb)
615	chr11:67484188-67484689	0.000208337	1.39511	0.0158729	AIP	700	Promoter (<=1kb)
616	chr11:67930518-67931019	0.00261765	2.7252	0.0498701	LOC112268076	24783	Distal Intergenic
617	chr11:68340249-68340750	2.21163e-06	2.2076	0.00199943	LRP5	27565	Intron (ENST00000294304.12/4041, intron 1 of 22)
618	chr11:71452184-71452685	0.00033618	1.13665	0.0196935	DHCR7	183	Promoter (<=1kb)
619	chr11:72055311-72055812	0.00222906	2.50238	0.0465189	NUMA1	-13169	Intron (ENST00000351960.10/4926, intron 2 of 24)
620	chr11:72103180-72103681	0.000214046	1.12941	0.0160617	LAMTOR1	0	Promoter (<=1kb)
621	chr11:72969902-72970403	0.00254486	1.67582	0.0492365	FCHSD2	18609	Intron (ENST00000311172.11/9873, intron 7 of 18)
622	chr11:73366059-73366560	1.53556e-06	2.69193	0.00179099	ARHGEF17	834	Promoter (<=1kb)
623	chr11:74005105-74005606	3.22177e-05	2.46335	0.0067451	UCP3	1698	Promoter (1-2kb)
624	chr11:75242471-75242972	0.00184634	2.19267	0.0426012	LOC105369388	-1298	Promoter (1-2kb)
625	chr11:75248622-75249123	0.00204748	2.52572	0.0447605	LOC105369388	-7449	Distal Intergenic
626	chr11:75384437-75384938	4.7107e-05	3.37826	0.00823353	RPS3	-14577	Distal Intergenic
627	chr11:76507174-76507675	0.00169033	2.76093	0.0410624	EMSY	-5722	Intron (ENST00000695367.1/56946, intron 10 of 21)
628	chr11:78202662-78203163	8.27416e-05	2.95322	0.010501	USP35	3692	Intron (ENST00000530267.5/57558, intron 1 of 5)
629	chr11:78203196-78203697	0.000431973	2.7499	0.0220677	USP35	-3540	Intron (ENST00000530267.5/57558, intron 1 of 5)
630	chr11:78325481-78325982	0.000105284	2.27947	0.0116372	LOC105369402	10685	Intron (ENST00000534168.1/ENST00000534168.1, intron 1 of 1)
631	chr11:81787463-81787964	0.000532635	2.29177	0.0244034	MIR4300	102872	Distal Intergenic
632	chr11:81869734-81870235	0.000417703	1.5635	0.0217062	MIR4300	20601	Intron (ENST00000659248.1/101928989, intron 4 of 5)
633	chr11:81869175-81869676	0.000245805	2.82271	0.0171065	MIR4300	21160	Intron (ENST00000659248.1/101928989, intron 4 of 5)
634	chr11:85752845-85753346	0.00165273	1.64891	0.0406252	SYTL2	4379	Intron (ENST00000389960.8/54843, intron 2 of 18)
635	chr11:85786098-85786599	0.00204301	2.09891	0.0446834	SYTL2	24530	Intron (ENST00000389960.8/54843, intron 1 of 18)
636	chr11:85798882-85799383	0.00158067	4.54042	0.0398769	SYTL2	11746	Intron (ENST00000389960.8/54843, intron 1 of 18)
637	chr11:85812329-85812830	5.17875e-05	1.99909	0.00858707	SYTL2	-1170	Promoter (1-2kb)
638	chr11:86273179-86273680	0.00103384	3.0366	0.0329135	EED	-2452	Promoter (2-3kb)
639	chr11:88282739-88283240	0.0013526	2.23853	0.0371556	CTSC	26123	Intron (ENST00000678554.1/1075, intron 7 of 7)
640	chr11:88489556-88490057	4.28395e-07	3.75561	0.000952281	GRM5-AS1	-14519	Distal Intergenic
641	chr11:93483830-93484331	0.00147118	3.09944	0.0385488	SMCO4	15020	Intron (ENST00000525141.1/56935, intron 1 of 1)
642	chr11:95151413-95151914	0.000797974	1.14533	0.0292313	LOC100129203	0	Promoter (<=1kb)
643	chr11:95152849-95153350	0.00114639	1.81121	0.0345299	LNCRNA-IUR	1070	Promoter (1-2kb)
644	chr11:95382214-95382715	0.00124411	3.72353	0.0358072	LOC100129203	149643	Distal Intergenic
645	chr11:95764184-95764685	0.000611114	2.18417	0.0259884	FAM76B	14519	Distal Intergenic
646	chr11:95801865-95802366	0.00112915	2.05144	0.0343061	CEP57	6323	Intron (ENST00000537677.5/9702, intron 2 of 10)
647	chr11:96075442-96075943	0.000289233	1.69648	0.0184101	MAML2	17577	Intron (ENST00000524717.6/84441, intron 2 of 4)
648	chr11:96114202-96114703	0.00180107	4.89392	0.0421747	MAML2	-20682	Intron (ENST00000648443.1/ENST00000648443.1, intron 1 of 3)
649	chr11:96158460-96158961	1.87861e-05	3.87816	0.00545104	MAML2	-64940	Intron (ENST00000524717.6/84441, intron 1 of 4)
650	chr11:96199468-96199969	1.26094e-06	1.91936	0.00167062	MAML2	-105948	Intron (ENST00000524717.6/84441, intron 1 of 4)
651	chr11:102295739-102296240	0.000834259	2.06551	0.0298605	BIRC3	-21210	Exon (ENST00000463969.1/ENST00000463969.1, exon 1 of 1)
652	chr11:102355442-102355943	0.00171297	3.89601	0.0413043	BIRC2	5467	Intron (ENST00000530675.5/329, intron 3 of 8)
653	chr11:103070076-103070577	0.000410685	1.09323	0.0215549	DCUN1D5	12262	Intron (ENST00000260247.10/84259, intron 4 of 7)
654	chr11:104704806-104705307	0.00028456	1.61318	0.0182632	LINC02552	-95308	Distal Intergenic
655	chr11:104705747-104706248	1.81018e-05	1.14879	0.0053984	LINC02552	-96249	Distal Intergenic
656	chr11:104736388-104736889	1.31117e-05	3.64394	0.00470732	LINC02552	-126890	Distal Intergenic
657	chr11:104917852-104918353	0.000348051	1.46941	0.0199706	CASP4LP	0	Promoter (<=1kb)
658	chr11:104947848-104948349	0.00116491	2.8878	0.0347879	CASP4	385	Promoter (<=1kb)
659	chr11:105013720-105014221	0.00184415	3.25467	0.0425891	CASP5	8915	Intron (ENST00000393141.6/838, intron 1 of 9)
660	chr11:106086301-106086802	0.00127404	2.49489	0.0361749	AASDHPPT	-4665	Exon (ENST00000532422.1/ENST00000532422.1, exon 5 of 5)
661	chr11:111444153-111444654	0.00184191	2.60628	0.0425873	LOC644277	-3796	Intron (ENST00000531398.1/5450, intron 1 of 4)
662	chr11:111526385-111526886	0.000199828	2.38085	0.0155891	HOATZ	10343	Exon (ENST00000530283.1/ENST00000530283.1, exon 1 of 2)
663	chr11:112060634-112061135	1.63565e-05	3.77815	0.00524452	PIH1D2	11934	3' UTR
664	chr11:112226327-112226828	0.000395079	1.32009	0.0210516	PTS	0	Promoter (<=1kb)
665	chr11:112880375-112880876	0.000579156	2.48905	0.0253603	LOC105369498	-45251	Distal Intergenic
666	chr11:113245737-113246238	9.2736e-05	4.32098	0.0109824	NCAM1	0	Promoter (<=1kb)
667	chr11:113764639-113765140	6.79578e-05	3.55449	0.00955389	ZW10	8551	Intron (ENST00000200135.8/9183, intron 2 of 15)
668	chr11:113773119-113773620	0.000163569	1.37198	0.0141808	ZW10	71	Promoter (<=1kb)
669	chr11:114080315-114080816	0.00146628	1.05196	0.0385057	ZBTB16	15903	Intron (ENST00000682278.1/7704, intron 3 of 7)
670	chr11:114131606-114132107	0.000854237	3.19911	0.0301636	ZBTB16	-28320	Intron (ENST00000682278.1/7704, intron 3 of 7)
671	chr11:114160020-114160521	0.00113813	1.12597	0.0344184	ZBTB16	0	Promoter (<=1kb)
672	chr11:114183113-114183614	5.71647e-07	1.96875	0.0011081	ZBTB16	0	Promoter (<=1kb)
673	chr11:114263269-114263770	0.00197894	1.43607	0.0440614	NNMT	381	Promoter (<=1kb)
674	chr11:116853426-116853927	0.000153331	2.41083	0.0137995	SIK3	-4288	Exon (ENST00000669664.1/104326055, exon 2 of 3)
675	chr11:117022592-117023093	1.91867e-05	3.5265	0.00546661	SIK3	-65528	Intron (ENST00000445177.6/23387, intron 1 of 24)
676	chr11:117300070-117300571	0.00163651	3.71885	0.0404571	BACE1	166	Promoter (<=1kb)
677	chr11:117814760-117815261	0.000747736	2.31488	0.0283643	DSCAML1	2264	Promoter (2-3kb)
678	chr11:118202562-118203063	7.64083e-05	2.26947	0.0101464	JAML	2327	Promoter (2-3kb)
679	chr11:118226712-118227213	0.000448607	2.35757	0.0224667	JAML	-1618	Promoter (1-2kb)
680	chr11:118241425-118241926	0.00042465	1.35659	0.0219039	MPZL3	10394	Intron (ENST00000278949.9/196264, intron 1 of 5)
681	chr11:118304885-118305386	0.00137704	1.84363	0.0375041	CD3E	0	Promoter (<=1kb)
682	chr11:118334649-118335150	9.96042e-05	2.83933	0.0112694	CD3D	5787	Distal Intergenic
683	chr11:118338535-118339036	6.82635e-05	2.89044	0.00956009	CD3D	1901	Promoter (1-2kb)
684	chr11:118398701-118399202	0.00119407	1.5445	0.0352009	ATP5MG	-2144	Promoter (2-3kb)
685	chr11:118477964-118478465	0.00101519	3.42356	0.0326053	KMT2A	-3523	Exon (ENST00000648261.1/4297, exon 5 of 7)
686	chr11:118699425-118699926	1.53216e-05	1.42665	0.00509858	LOC105369519	-489	Promoter (<=1kb)
687	chr11:118997799-118998300	3.89327e-07	2.08946	0.000901599	CENATAC-DT	0	Promoter (<=1kb)
688	chr11:119150292-119150793	0.00252825	5.06704	0.0490861	ABCG4	396	Promoter (<=1kb)
689	chr11:120344339-120344840	0.0021622	2.34788	0.0459293	ARHGEF12	7425	Intron (ENST00000397843.7/23365, intron 1 of 40)
690	chr11:120562556-120563057	0.0013169	2.67582	0.0366999	GRIK4	-1377	Promoter (1-2kb)
691	chr11:121482251-121482752	3.4084e-05	1.39162	0.00694721	SORL1-AS1	-29238	Intron (ENST00000260197.12/6653, intron 3 of 47)
692	chr11:121544967-121545468	0.000997551	2.03019	0.0323024	SORL1	-9574	Exon (ENST00000260197.12/6653, exon 14 of 48)
693	chr11:122668518-122669019	1.84962e-05	3.81051	0.00541829	UBASH3B	12793	Intron (ENST00000284273.6/84959, intron 1 of 13)
694	chr11:122675120-122675621	0.000566693	3.33161	0.0251173	UBASH3B	19395	Intron (ENST00000284273.6/84959, intron 1 of 13)
695	chr11:122696779-122697280	0.000885806	2.60157	0.0306468	UBASH3B	-11982	Intron (ENST00000284273.6/84959, intron 1 of 13)
696	chr11:122748880-122749381	0.00138656	2.46893	0.037604	UBASH3B	-24715	Intron (ENST00000284273.6/84959, intron 1 of 13)
697	chr11:123431937-123432438	0.000672934	5.00617	0.0270472	GRAMD1B	1587	Promoter (1-2kb)
698	chr11:128039786-128040287	0.000261213	2.33834	0.0176648	LINC02725	-55471	Distal Intergenic
699	chr11:128039034-128039535	0.000122081	2.90944	0.0123384	LINC02725	-56223	Distal Intergenic
700	chr11:128288995-128289496	8.29822e-05	5.02479	0.0105089	LINC02098	80166	Distal Intergenic
701	chr11:128311992-128312493	0.000611079	2.02952	0.0259884	LINC02098	103163	Distal Intergenic
702	chr11:128316792-128317293	0.000117169	1.89389	0.0121504	LINC02098	107963	Distal Intergenic
703	chr11:128318733-128319234	3.15783e-08	2.76838	0.000331479	LINC02098	109904	Distal Intergenic
704	chr11:128324640-128325141	3.24209e-06	3.75461	0.00232039	LINC02098	115811	Distal Intergenic
705	chr11:128329118-128329619	0.000650322	1.64184	0.0266074	LINC02098	120289	Exon (ENST00000701856.1/ENST00000701856.1, exon 1 of 1)
706	chr11:128345324-128345825	0.000332745	1.73859	0.0196105	ETS1	118125	Distal Intergenic
707	chr11:128476618-128477119	0.000372922	2.04756	0.0205802	ETS1	-12668	Intron (ENST00000535549.5/2113, intron 2 of 3)
708	chr11:128735859-128736360	0.000170989	2.32226	0.014449	FLI1	-21746	Intron (ENST00000608303.5/2313, intron 1 of 6)
709	chr11:128963562-128964063	0.000246012	2.88371	0.0171083	ARHGAP32	17491	Distal Intergenic
710	chr11:130013789-130014290	0.00044966	1.9546	0.0224714	PRDM10-DT	10851	Distal Intergenic
711	chr11:134174801-134175302	0.00153883	2.16608	0.0393981	NCAPD3	1130	Promoter (1-2kb)
712	chr12:180423-180924	9.67966e-05	3.03422	0.0111153	IQSEC3-AS1	1472	Promoter (1-2kb)
713	chr12:389353-389854	1.81141e-05	1.23228	0.0053984	CCDC77	0	Promoter (<=1kb)
714	chr12:539216-539717	0.00212736	2.24322	0.0455684	B4GALNT3	-746	Promoter (<=1kb)
715	chr12:611121-611622	0.000161652	3.03592	0.0140957	NINJ2	-703	Promoter (<=1kb)
716	chr12:724346-724847	0.000519595	1.43906	0.0240776	WNK1	-27732	Distal Intergenic
717	chr12:728718-729219	0.000582643	1.70651	0.0254411	WNK1	-23360	Distal Intergenic
718	chr12:991777-992278	8.69209e-05	1.93637	0.010675	ERC1	155	Promoter (<=1kb)
719	chr12:1666576-1667077	0.000538111	3.00045	0.0245413	MIR3649	-6196	Intron (ENST00000700819.1/ENST00000700819.1, intron 1 of 2)
720	chr12:3728166-3728667	0.00129266	1.97026	0.0364116	LOC107984495	-23851	Exon (ENST00000514026.2/84766, exon 2 of 2)
721	chr12:3897655-3898156	7.44644e-05	2.23337	0.00999987	PARP11-AS1	-861	Promoter (<=1kb)
722	chr12:4506895-4507396	0.000461777	1.90994	0.0226676	C12orf4	1954	Promoter (1-2kb)
723	chr12:5185424-5185925	0.000850145	2.35155	0.0300857	LINC02443	54180	Distal Intergenic
724	chr12:6340070-6340571	0.0011027	1.34494	0.0339364	TNFRSF1A	1277	Promoter (1-2kb)
725	chr12:8173194-8173695	4.92802e-05	4.67669	0.00840486	ZNF705A	657	Promoter (<=1kb)
726	chr12:8954101-8954602	7.69124e-05	2.51686	0.0101747	KLRG1	3976	Intron (ENST00000539240.5/10219, intron 1 of 4)
727	chr12:8995312-8995813	0.00207803	2.85561	0.0450868	KLRG1	3242	Intron (ENST00000539240.5/10219, intron 3 of 4)
728	chr12:9011171-9011672	0.000104675	2.60139	0.0116	KLRG1	19101	Distal Intergenic
729	chr12:9024906-9025407	0.00028448	2.77648	0.0182632	KLRG1	32836	Distal Intergenic
730	chr12:9615306-9615807	4.65099e-07	2.09899	0.00101011	LOC374443	-1477	Promoter (1-2kb)
731	chr12:9647311-9647812	0.0002019	1.72969	0.0156681	LOC105369728	197	Promoter (<=1kb)
732	chr12:9667361-9667862	4.86983e-06	2.20949	0.0029972	CLEC2D	-775	Promoter (<=1kb)
733	chr12:9741697-9742198	0.000938593	1.17255	0.0314831	CLECL1P	-8398	Distal Intergenic
734	chr12:9764636-9765137	0.000506545	1.00172	0.0237789	CD69	-3735	Distal Intergenic
735	chr12:9777729-9778230	0.00208054	3.02893	0.0450957	CD69	-16828	Distal Intergenic
736	chr12:9778846-9779347	0.000171977	1.8855	0.0144646	CD69	-17945	Distal Intergenic
737	chr12:9906776-9907277	4.12697e-06	2.63213	0.00267204	CLEC2A	25070	Intron (ENST00000339766.8/387836, intron 4 of 4)
738	chr12:9950442-9950943	0.000552685	2.9865	0.0248295	CLEC12A	-373	Promoter (<=1kb)
739	chr12:10249966-10250467	0.00130851	2.39127	0.0365293	KLRD1	23900	Intron (ENST00000544747.5/3824, intron 1 of 5)
740	chr12:10291025-10291526	6.79549e-05	3.24488	0.00955389	LOC105369656	0	Promoter (<=1kb)
741	chr12:10397383-10397884	0.000221131	2.53913	0.0163211	KLRK1	-5509	Exon (ENST00000500682.1/101928100, exon 4 of 4)
742	chr12:11902054-11902555	0.00158392	3.37261	0.0399037	ETV6	16117	Distal Intergenic
743	chr12:11981042-11981543	3.27517e-06	1.93829	0.00232644	BCL2L14	-68301	Distal Intergenic
744	chr12:12379905-12380406	4.38214e-05	1.6756	0.00792892	BORCS5	22487	Intron (ENST00000314565.9/118426, intron 2 of 3)
745	chr12:12387554-12388055	9.16571e-05	2.73527	0.0109002	BORCS5	30136	Intron (ENST00000314565.9/118426, intron 2 of 3)
746	chr12:12430941-12431442	1.26196e-05	3.09739	0.004612	BORCS5	73523	Intron (ENST00000314565.9/118426, intron 2 of 3)
747	chr12:12466044-12466545	0.00228652	2.40338	0.047028	DUSP16	39642	3' UTR
748	chr12:12467514-12468015	0.00103263	1.48806	0.032897	DUSP16	38172	3' UTR
749	chr12:12482145-12482646	0.000122187	1.85666	0.0123384	DUSP16	23541	Exon (ENST00000702638.1/ENST00000702638.1, exon 1 of 2)
750	chr12:12503538-12504039	0.000950303	7.27389	0.0316516	DUSP16	2148	Promoter (2-3kb)
751	chr12:12655775-12656276	0.000618457	1.0972	0.0260446	GPR19	28245	Distal Intergenic
752	chr12:12705745-12706246	0.00120197	2.16231	0.0352902	CDKN1B	-8812	Intron (ENST00000684771.1/1027, intron 2 of 3)
753	chr12:12808052-12808553	2.35393e-05	1.30121	0.00600277	DDX47	-4763	Intron (ENST00000540583.5/81575, intron 2 of 3)
754	chr12:14395922-14396423	0.000865492	1.89735	0.0303081	ATF7IP	1059	Promoter (1-2kb)
755	chr12:14417692-14418193	0.00251992	1.04919	0.0490301	ATF7IP	779	Promoter (<=1kb)
756	chr12:14961431-14961932	1.78642e-08	1.84608	0.000264571	ARHGDIB	0	Promoter (<=1kb)
757	chr12:15889069-15889570	0.00158833	1.44209	0.0399614	STRAP	-5884	Intron (ENST00000419869.7/11171, intron 2 of 9)
758	chr12:19449095-19449596	0.00142385	2.70156	0.0380858	AEBP2	8514	Intron (ENST00000538425.5/121536, intron 1 of 3)
759	chr12:19524438-19524939	3.18151e-07	2.06334	0.000832333	AEBP2	24309	Intron (ENST00000512223.6/121536, intron 4 of 4)
760	chr12:19678447-19678948	0.00178156	1.56393	0.0419359	AEBP2	178318	Intron (ENST00000512223.6/121536, intron 4 of 4)
761	chr12:21456402-21456903	0.0001543	1.96874	0.0138182	PYROXD1	1160	Promoter (1-2kb)
762	chr12:22250271-22250772	0.00202529	2.36224	0.0444968	ST8SIA1	15	Promoter (<=1kb)
763	chr12:22335357-22335858	0.000480689	1.56374	0.0231578	ST8SIA1	342	Promoter (<=1kb)
764	chr12:22409427-22409928	0.000126838	2.54677	0.0125262	C2CD5-AS1	171	Promoter (<=1kb)
765	chr12:22450382-22450883	0.000590089	2.51787	0.0255597	C2CD5	7981	Intron (ENST00000661495.1/105369692, intron 1 of 3)
766	chr12:24991494-24991995	0.00136245	1.74843	0.0372868	LINC02909	4924	Distal Intergenic
767	chr12:25386019-25386520	0.00136291	1.04931	0.0372868	LMNTD1	133441	Exon (ENST00000701801.1/ENST00000701801.1, exon 1 of 1)
768	chr12:27355336-27355837	0.000546163	3.34325	0.024688	BMAL2	-12458	Intron (ENST00000266503.10/56938, intron 1 of 16)
769	chr12:27822258-27822759	0.000850248	1.57673	0.0300857	KLHL42	34623	Distal Intergenic
770	chr12:27920938-27921439	0.00211453	1.81687	0.0454348	PTHLH	48055	Distal Intergenic
771	chr12:28248509-28249010	0.00242304	1.36236	0.0482075	CCDC91	-6994	Intron (ENST00000540794.5/55297, intron 2 of 5)
772	chr12:29317605-29318106	0.00206499	2.72356	0.0449302	LOC100506606	0	Promoter (<=1kb)
773	chr12:31653113-31653614	9.24693e-05	1.28765	0.010961	ETFBKMT	-5573	Intron (ENST00000412352.6/254013, intron 1 of 3)
774	chr12:31701989-31702490	0.00121583	2.99078	0.0355175	AMN1	12461	5' UTR
775	chr12:31723034-31723535	0.0015798	2.30387	0.0398638	AMN1	5475	Intron (ENST00000281471.11/196394, intron 1 of 6)
776	chr12:31917786-31918287	0.00184098	4.79566	0.0425873	LINC02422	-30583	Intron (ENST00000662662.1/105369723, intron 1 of 2)
777	chr12:31925113-31925614	0.000558836	3.95448	0.0249756	LINC02422	33702	Intron (ENST00000662662.1/105369723, intron 1 of 2)
778	chr12:31928307-31928808	0.00108645	2.26495	0.033659	LINC02422	30508	Intron (ENST00000662662.1/105369723, intron 1 of 2)
779	chr12:39318111-39318612	0.00123703	1.55327	0.0357327	KIF21A	-5285	Exon (ENST00000361418.10/55605, exon 29 of 38)
780	chr12:39372827-39373328	0.000380248	1.39893	0.0208082	KIF21A	-4900	Intron (ENST00000361418.10/55605, intron 1 of 37)
781	chr12:39628824-39629325	1.325e-06	2.94222	0.00169158	C12orf40	2606	Promoter (2-3kb)
782	chr12:39683084-39683585	0.000725696	1.72602	0.0279548	C12orf40	56866	Exon (ENST00000405531.7/283461, exon 8 of 11)
783	chr12:39683655-39684156	0.000143601	3.70024	0.0133204	C12orf40	57437	Exon (ENST00000468200.2/283461, exon 9 of 19)
784	chr12:40192060-40192561	0.00179677	1.72826	0.04212	LRRK2	-4183	Intron (ENST00000641941.1/105369735, intron 1 of 6)
785	chr12:42097978-42098479	0.000117196	1.00065	0.0121504	GXYLT1	46233	Exon (ENST00000398675.8/283464, exon 6 of 8)
786	chr12:44793895-44794396	0.00148311	2.44972	0.0386898	NELL2	-16773	Intron (ENST00000395487.6/4753, intron 3 of 19)
787	chr12:44828127-44828628	0.000291238	1.77798	0.0184773	NELL2	23219	Intron (ENST00000395487.6/4753, intron 2 of 19)
788	chr12:44847882-44848383	1.96194e-06	3.01013	0.00189134	NELL2	3464	Intron (ENST00000395487.6/4753, intron 2 of 19)
789	chr12:44848691-44849192	0.000881163	2.65538	0.030566	NELL2	2655	Promoter (2-3kb)
790	chr12:44863769-44864270	0.000171795	4.69318	0.0144646	NELL2	11198	Intron (ENST00000395487.6/4753, intron 2 of 19)
791	chr12:44873832-44874333	0.00113726	2.08874	0.0344184	NELL2	1135	Promoter (1-2kb)
792	chr12:44876130-44876631	9.47384e-05	3.31921	0.0110344	NELL2	0	Promoter (<=1kb)
793	chr12:45518407-45518908	6.73456e-05	2.51243	0.00952573	LOC105369743	91682	Exon (ENST00000551229.3/105369743, exon 4 of 6)
794	chr12:45655171-45655672	0.00167995	2.43892	0.0409895	LOC105369744	-44551	Distal Intergenic
795	chr12:46208378-46208879	0.00116313	2.39769	0.0347628	SLC38A1	-10357	Intron (ENST00000398637.10/81539, intron 6 of 16)
796	chr12:46285786-46286287	0.00229142	2.10878	0.047085	SLC38A1	-15835	Distal Intergenic
797	chr12:47085644-47086145	0.00099177	1.05725	0.0322246	AMIGO2	-5685	Intron (ENST00000432328.2/91523, intron 1 of 2)
798	chr12:47390922-47391423	0.00142016	1.65233	0.0380454	LINC02156	13234	Intron (ENST00000659658.1/111082992, intron 1 of 2)
799	chr12:47426799-47427300	0.00196	3.20909	0.0438841	LINC02156	12121	Distal Intergenic
800	chr12:48211824-48212325	0.000261017	2.40184	0.0176579	LOC102725258	-421	Promoter (<=1kb)
801	chr12:49018555-49019056	0.000874619	1.16052	0.0304677	PRKAG1	0	Promoter (<=1kb)
802	chr12:49131213-49131714	1.90021e-06	1.12285	0.00189134	TUBA1B	0	Promoter (<=1kb)
803	chr12:49188935-49189436	3.25224e-07	1.34286	0.000832333	TUBA1A	0	Promoter (<=1kb)
804	chr12:49699238-49699739	0.00170117	1.42729	0.041197	FMNL3	7481	Intron (ENST00000335154.10/91010, intron 1 of 25)
805	chr12:50112466-50112967	0.00122909	1.01383	0.0356841	COX14	212	Promoter (<=1kb)
806	chr12:50212097-50212598	9.99353e-05	3.4794	0.0112866	LIMA1	7958	Intron (ENST00000552823.5/51474, intron 1 of 7)
807	chr12:50222468-50222969	7.28082e-05	2.00899	0.00988283	LIMA1	0	Promoter (<=1kb)
808	chr12:52598576-52599077	0.000189539	2.25105	0.0152136	KRT72	2332	Promoter (2-3kb)
809	chr12:53309660-53310161	0.00245224	3.12468	0.0484567	AAAS	0	Promoter (<=1kb)
810	chr12:53421440-53421941	0.0025433	1.22165	0.0492155	AMHR2	-1914	Promoter (1-2kb)
811	chr12:54413204-54413705	0.000136571	1.60639	0.0130161	ITGA5	0	Promoter (<=1kb)
812	chr12:55727706-55728207	7.1789e-05	1.5147	0.00980081	CD63	0	Promoter (<=1kb)
813	chr12:56293702-56294203	0.00169393	2.38371	0.0411128	CS	5771	Intron (ENST00000549143.5/1431, intron 1 of 10)
814	chr12:57462478-57462979	0.000594053	1.16959	0.0256264	GLI1	-713	Promoter (<=1kb)
815	chr12:57477873-57478374	5.80005e-05	2.00966	0.00891959	ARHGAP9	0	Promoter (<=1kb)
816	chr12:57740998-57741499	0.000649754	1.74466	0.0266074	AGAP2	658	Promoter (<=1kb)
817	chr12:57765057-57765558	2.25124e-05	2.05172	0.00592431	CYP27B1	127	Promoter (<=1kb)
818	chr12:59145178-59145679	0.000431703	5.50165	0.0220636	LRIG3-DT	15667	Distal Intergenic
819	chr12:62376310-62376811	0.00158901	3.61276	0.0399668	USP15	-15551	Intron (ENST00000353364.7/9958, intron 7 of 20)
820	chr12:62731926-62732427	0.000324688	2.38481	0.0194233	PPM1H	-10906	Intron (ENST00000228705.7/57460, intron 5 of 9)
821	chr12:63079996-63080497	0.00158925	1.48588	0.0399668	AVPR1A	69682	Distal Intergenic
822	chr12:64459131-64459632	0.000377723	1.36032	0.0207443	TBK1	-486	Promoter (<=1kb)
823	chr12:64674503-64675004	0.00167971	1.11395	0.0409889	MIR548Z	-51898	Intron (ENST00000637125.1/283349, intron 2 of 5)
824	chr12:65197093-65197594	0.000473014	2.17134	0.0229747	LEMD3	27510	Intron (ENST00000541171.1/23592, intron 1 of 1)
825	chr12:66187471-66187972	0.000236509	4.07469	0.0168311	IRAK3	-1223	Promoter (1-2kb)
826	chr12:66279127-66279628	0.00115278	2.89976	0.0346175	HELB	-22865	Distal Intergenic
827	chr12:67515574-67516075	0.000598751	2.58775	0.0257002	LINC02408	-3754	Intron (ENST00000650195.1/105369812, intron 3 of 4)
828	chr12:67578880-67579381	4.01088e-05	2.69182	0.00765498	LINC02442	7925	Intron (ENST00000650195.1/105369812, intron 4 of 4)
829	chr12:67590312-67590813	0.000465889	4.40413	0.0227652	LINC02442	-325	Promoter (<=1kb)
830	chr12:68040352-68040853	3.12122e-05	1.91929	0.00669254	IFNG-AS1	50797	Intron (ENST00000536914.1/100885789, intron 5 of 5)
831	chr12:68137131-68137632	0.000503419	2.49974	0.0237258	IFNG	22108	Intron (ENST00000536914.1/100885789, intron 5 of 5)
832	chr12:68180827-68181328	0.00108378	2.6659	0.0336364	IFNG	-21087	Intron (ENST00000536914.1/100885789, intron 5 of 5)
833	chr12:68189401-68189902	0.000946901	2.83549	0.0315926	IFNG	-29661	Intron (ENST00000536914.1/100885789, intron 5 of 5)
834	chr12:68189940-68190441	1.49656e-05	3.62401	0.0050048	IFNG	-30200	Intron (ENST00000536914.1/100885789, intron 5 of 5)
835	chr12:69162147-69162648	0.000648461	2.25991	0.0265838	CPSF6	-76921	Distal Intergenic
836	chr12:69330598-69331099	0.000922619	1.29663	0.0312412	LYZ	-17282	Exon (ENST00000613291.1/ENST00000613291.1, exon 1 of 1)
837	chr12:70244068-70244569	9.04641e-05	1.74238	0.0108614	CNOT2	317	Promoter (<=1kb)
838	chr12:74490412-74490913	0.00257606	1.48737	0.0494704	ATXN7L3B	-46922	Distal Intergenic
839	chr12:75722534-75723035	5.68919e-05	2.27685	0.00885283	LOC105369844	-23718	Intron (ENST00000552856.1/105369844, intron 2 of 4)
840	chr12:75816834-75817335	0.00252343	4.19278	0.049066	LOC105369844	-118018	Intron (ENST00000552856.1/105369844, intron 1 of 4)
841	chr12:75959369-75959870	0.00146184	5.69999	0.0384479	LOC105369844	24145	Intron (ENST00000552856.1/105369844, intron 1 of 4)
842	chr12:75979155-75979656	0.000717311	2.5411	0.0278241	LOC105369844	4359	Intron (ENST00000552856.1/105369844, intron 1 of 4)
843	chr12:76020919-76021420	0.000760565	1.29373	0.0286268	PHLDA1	10184	Distal Intergenic
844	chr12:76456970-76457471	0.000959845	1.37067	0.0318119	OSBPL8	28637	Intron (ENST00000393249.6/114882, intron 5 of 25)
845	chr12:77656408-77656909	0.00210901	1.29887	0.0453811	NAV3	-173985	Intron (ENST00000550042.2/89795, intron 2 of 8)
846	chr12:84254671-84255172	0.000345618	3.9558	0.0199218	LOC107984536	-68095	Intron (ENST00000642846.1/ENST00000642846.1, intron 1 of 7)
847	chr12:87978006-87978507	1.38477e-07	2.13167	0.000594653	C12orf50	49456	Distal Intergenic
848	chr12:88276042-88276543	0.000559502	2.9127	0.0249861	TMTC3	133735	Distal Intergenic
849	chr12:89012745-89013246	0.000335043	3.76463	0.0196601	LINC02458	6433	Exon (ENST00000500381.2/728084, exon 3 of 3)
850	chr12:89245034-89245535	0.000637177	1.23821	0.0264157	LINC02458	64031	Intron (ENST00000549278.2/728084, intron 1 of 6)
851	chr12:89863496-89863997	3.63362e-05	1.7624	0.00724837	LOC105369890	-18668	Intron (ENST00000651272.1/105369890, intron 3 of 6)
852	chr12:89880704-89881205	1.35685e-05	2.19235	0.00474765	LOC105369890	-1460	Promoter (1-2kb)
853	chr12:91638085-91638586	0.000424404	3.86647	0.0219039	LOC105369896	-3858	Distal Intergenic
854	chr12:91821759-91822260	0.00036236	3.58685	0.0203347	LINC02404	-54664	Distal Intergenic
855	chr12:91948479-91948980	1.62829e-06	2.5336	0.00182901	LINC01619	40008	Distal Intergenic
856	chr12:91984937-91985438	0.000223728	3.36544	0.0164102	LINC01619	3550	Exon (ENST00000551843.5/256021, exon 6 of 6)
857	chr12:92030627-92031128	0.000524997	1.38094	0.0241884	LINC01619	-2370	Promoter (2-3kb)
858	chr12:92055618-92056119	0.000345297	1.71854	0.0199154	LINC01619	5818	Intron (ENST00000551843.5/256021, intron 1 of 5)
859	chr12:92210108-92210609	0.000654711	1.76995	0.026696	BTG1-DT	63820	Intron (ENST00000665784.1/101928617, intron 2 of 3)
860	chr12:92403712-92404213	3.83603e-05	1.42285	0.00746738	LINC02397	-17318	Distal Intergenic
861	chr12:92414602-92415103	0.00168948	2.14144	0.0410624	LINC02397	-6428	Distal Intergenic
862	chr12:92470495-92470996	0.000400217	2.1879	0.0212355	LINC02397	3879	Intron (ENST00000508671.1/100507616, intron 1 of 1)
863	chr12:94208053-94208554	0.000983844	1.16678	0.0321061	PLXNC1	-17935	Intron (ENST00000258526.9/10154, intron 4 of 30)
864	chr12:95168912-95169413	0.000652291	3.27998	0.0266588	FGD6	39543	Intron (ENST00000343958.9/55785, intron 3 of 20)
865	chr12:95184198-95184699	0.00038975	3.05275	0.020952	FGD6	24257	Intron (ENST00000343958.9/55785, intron 2 of 20)
866	chr12:95315246-95315747	0.00176743	2.14765	0.0418065	MIR3685	5323	Intron (ENST00000636165.1/105369917, intron 7 of 7)
867	chr12:96006091-96006592	0.000211878	4.14388	0.0159734	LTA4H	4666	3' UTR
868	chr12:96445654-96446155	0.000354819	1.17304	0.0201352	CFAP54	-43416	Intron (ENST00000548740.1/ENST00000548740.1, intron 2 of 3)
869	chr12:96447518-96448019	0.00194876	2.36667	0.0437827	CFAP54	-41552	Intron (ENST00000548740.1/ENST00000548740.1, intron 2 of 3)
870	chr12:96489279-96489780	6.70843e-05	1.47809	0.00951605	CFAP54	0	Promoter (<=1kb)
871	chr12:101319380-101319881	0.00203274	3.76198	0.0445981	UTP20	-6974	Exon (ENST00000261637.5/27340, exon 23 of 62)
872	chr12:104138594-104139095	0.00170243	1.69506	0.0412026	NFYB	-353	Promoter (<=1kb)
873	chr12:104519193-104519694	0.0011132	1.58316	0.0340404	CHST11	62192	Intron (ENST00000303694.6/50515, intron 1 of 2)
874	chr12:105037239-105037740	0.000390173	1.58303	0.020952	ALDH1L2	-5304	Intron (ENST00000637147.1/121053, intron 5 of 5)
875	chr12:107027484-107027985	4.37292e-10	1.56525	2.75416e-05	CRY1	22374	Intron (ENST00000008527.10/1407, intron 1 of 12)
876	chr12:107318079-107318580	0.0023578	1.53289	0.0477212	ABTB3	0	Promoter (<=1kb)
877	chr12:107352557-107353058	1.79664e-05	4.32408	0.0053984	ABTB3	31969	Intron (ENST00000420571.6/121551, intron 1 of 14)
878	chr12:107368937-107369438	0.000592258	2.22525	0.0256135	ABTB3	48349	Intron (ENST00000420571.6/121551, intron 1 of 14)
879	chr12:109421654-109422155	0.00115562	1.81812	0.0346423	MYO1H	-17382	Intron (ENST00000310903.10/283446, intron 16 of 31)
880	chr12:110079365-110079866	0.000245271	1.3626	0.0170916	C12orf76	-5679	Distal Intergenic
881	chr12:111432366-111432867	1.9301e-05	2.57018	0.0054825	SH2B3	-1995	Promoter (1-2kb)
882	chr12:111981785-111982286	0.00235803	3.42374	0.0477212	TMEM116	23699	Intron (ENST00000550831.7/89894, intron 3 of 9)
883	chr12:112130573-112131074	6.62683e-05	2.2926	0.0094714	TRAFD1	5010	Intron (ENST00000550051.5/10906, intron 2 of 4)
884	chr12:113104019-113104520	9.53447e-05	2.98075	0.0110726	RASAL1	-920	Promoter (<=1kb)
885	chr12:113352010-113352511	0.0014617	2.56263	0.0384479	PLBD2	-6055	Intron (ENST00000549372.1/80024, intron 1 of 2)
886	chr12:116211195-116211696	0.000450486	2.18839	0.0224899		25873	Intron (ENST00000281928.9/23389, intron 2 of 30)
887	chr12:116924478-116924979	0.000172456	2.16974	0.0144646	FBXW8	5785	Intron (ENST00000652555.1/26259, intron 1 of 10)
888	chr12:117063117-117063618	8.67578e-05	2.08194	0.0106748	TESC	-9122	Intron (ENST00000335209.12/54997, intron 2 of 7)
889	chr12:117077627-117078128	0.00165738	1.8499	0.0406596	TESC	20527	Intron (ENST00000335209.12/54997, intron 1 of 7)
890	chr12:119198375-119198876	0.00132356	3.12938	0.0367526	HSPB8	11350	Intron (ENST00000541798.1/105370026, intron 2 of 3)
891	chr12:119386754-119387255	0.00193377	2.94951	0.0435962	CCDC60	51543	Intron (ENST00000536742.5/160777, intron 1 of 2)
892	chr12:120007223-120007724	2.04369e-07	3.41671	0.000757155	BICDL1	7370	Intron (ENST00000548673.6/92558, intron 2 of 9)
893	chr12:120012229-120012730	7.51195e-06	2.5898	0.00372175	BICDL1	12376	Intron (ENST00000548673.6/92558, intron 2 of 9)
894	chr12:120013747-120014248	0.000106332	1.88589	0.0116735	BICDL1	13894	Intron (ENST00000548673.6/92558, intron 2 of 9)
895	chr12:120251925-120252426	4.654e-05	1.91863	0.00820082	PXN	-1764	Promoter (1-2kb)
896	chr12:120686265-120686766	1.83916e-05	1.15373	0.00541829	MLEC	-383	Promoter (<=1kb)
897	chr12:121033800-121034301	0.000142164	2.12018	0.0132257	OASL	-1158	Promoter (1-2kb)
898	chr12:121092664-121093165	1.50062e-05	3.23188	0.00500949	P2RX7	-39654	Distal Intergenic
899	chr12:121590091-121590592	4.10896e-05	1.28748	0.00772259	KDM2B	-9068	Intron (ENST00000541574.1/101928346, intron 1 of 1)
900	chr12:121671806-121672307	0.00123134	1.90597	0.0356893	MORN3	324	Promoter (<=1kb)
901	chr12:121672420-121672921	1.14082e-06	1.65097	0.00160143	MORN3	0	Promoter (<=1kb)
902	chr12:121784775-121785276	0.000256319	2.69756	0.0174789	RHOF	8084	Intron (ENST00000267205.7/54509, intron 2 of 4)
903	chr12:122244838-122245339	0.000793065	1.93443	0.0291759	VPS33A	4631	Intron (ENST00000535844.1/65082, intron 5 of 15)
904	chr12:122453864-122454365	0.00205433	1.69967	0.0448392	ZCCHC8	24168	Distal Intergenic
905	chr12:123043431-123043932	0.000627679	2.03104	0.0262364	PITPNM2	32163	Intron (ENST00000280562.9/57605, intron 1 of 24)
906	chr12:123106902-123107403	0.000441977	1.70104	0.0222991	PITPNM2	-1403	Promoter (1-2kb)
907	chr12:124916450-124916951	0.00230133	1.08841	0.0472023	UBC	417	Promoter (<=1kb)
908	chr12:131794308-131794809	0.0023881	2.42622	0.0479149	SFSWAP	-1309	Promoter (1-2kb)
909	chr12:132144133-132144634	0.000351237	1.86777	0.0200438	DDX51	0	Promoter (<=1kb)
910	chr13:20476293-20476794	0.000528735	2.8361	0.0242895	CRYL1	12642	Intron (ENST00000643035.1/51084, intron 4 of 9)
911	chr13:22062013-22062514	7.01252e-05	1.9788	0.00969963	LINC00540	21038	Intron (ENST00000657205.1/100506622, intron 1 of 3)
912	chr13:24271632-24272133	1.89271e-06	1.71915	0.00189134	SPATA13	-556	Promoter (<=1kb)
913	chr13:24618473-24618974	0.000973533	3.83108	0.031924	LOC107984610	6507	Distal Intergenic
914	chr13:24626409-24626910	0.00136506	3.41708	0.0373153	LOC107984610	14443	Distal Intergenic
915	chr13:25874805-25875306	0.0023652	3.84754	0.0477493	ATP8A2	46869	Intron (ENST00000381655.7/51761, intron 33 of 36)
916	chr13:25882777-25883278	0.00164642	3.7531	0.0405624	ATP8A2	54841	Intron (ENST00000381655.7/51761, intron 33 of 36)
917	chr13:25901542-25902043	5.80681e-05	2.34178	0.00891959	ATP8A2	73606	Intron (ENST00000381655.7/51761, intron 33 of 36)
918	chr13:26394395-26394896	0.00191012	2.50068	0.0433564	CDK8	-1321	Promoter (1-2kb)
919	chr13:27131088-27131589	8.73021e-06	1.90449	0.00399863	USP12-AS1	-31266	Intron (ENST00000282344.11/219333, intron 1 of 8)
920	chr13:27171742-27172243	0.00152056	1.44371	0.0391797	USP12	0	Promoter (<=1kb)
921	chr13:27559815-27560316	0.000418201	5.13239	0.0217141	LNX2	47697	Exon (ENST00000316334.5/222484, exon 6 of 10)
922	chr13:27827282-27827783	0.000322893	4.82268	0.0193765	GSX1	34799	Intron (ENST00000499662.3/100861550, intron 3 of 4)
923	chr13:29935564-29936065	0.00106975	1.51778	0.0334424	LINC00544	0	Promoter (<=1kb)
924	chr13:30147935-30148436	0.00205672	1.4248	0.0448535	LINC00384	5274	Distal Intergenic
925	chr13:30744258-30744759	1.00274e-05	1.17007	0.00418875	ALOX5AP	1922	Promoter (1-2kb)
926	chr13:30774112-30774613	1.46589e-05	2.44246	0.00495243	LINC00398	-28593	Distal Intergenic
927	chr13:31161834-31162335	0.00129448	1.04609	0.0364143	HSPH1	0	Promoter (<=1kb)
928	chr13:32329313-32329814	0.000712595	2.46246	0.0277759	BRCA2	12852	3' UTR
929	chr13:32426075-32426576	0.00184469	1.274	0.0425891	N4BP2L1	1430	Promoter (1-2kb)
930	chr13:33610295-33610796	0.000109332	3.08594	0.011791	STARD13	65928	Exon (ENST00000655117.2/90627, exon 2 of 2)
931	chr13:39095671-39096172	0.000711466	2.67431	0.0277603	LOC105370169	42599	Exon (ENST00000661973.2/105370169, exon 5 of 5)
932	chr13:39942878-39943379	0.000843131	2.79275	0.0299707	LINC00332	-229126	Distal Intergenic
933	chr13:39958235-39958736	0.000167508	2.39225	0.0143088	LINC00332	-213769	Distal Intergenic
934	chr13:40096240-40096741	0.000521768	3.26746	0.0241397	LINC00332	-75764	Intron (ENST00000615947.1/ENST00000615947.1, intron 3 of 3)
935	chr13:40115908-40116409	1.12327e-05	2.5507	0.00439309	LINC00332	-56096	Intron (ENST00000615947.1/ENST00000615947.1, intron 2 of 3)
936	chr13:40187125-40187626	1.98123e-05	2.27032	0.00557895	LINC00332	-346	Promoter (<=1kb)
937	chr13:40388671-40389172	0.00056655	1.53829	0.0251168	LINC00598	-11410	Intron (ENST00000636192.2/646982, intron 1 of 3)
938	chr13:40485617-40486118	6.88608e-07	2.35517	0.0011964	LINC00598	-4545	Intron (ENST00000615137.1/646982, intron 1 of 3)
939	chr13:40494904-40495405	0.000233323	1.12782	0.0167118	LINC00598	-13832	Intron (ENST00000615137.1/646982, intron 1 of 3)
940	chr13:40962947-40963448	0.00185689	5.10459	0.0427298	ELF1	18777	Intron (ENST00000239882.7/1997, intron 2 of 8)
941	chr13:41463259-41463760	2.99121e-06	1.45002	0.00219914	RGCC	-355	Promoter (<=1kb)
942	chr13:41492799-41493300	0.000282565	1.68888	0.0182385	LOC105370174	-23868	Intron (ENST00000674216.1/ENST00000674216.1, intron 3 of 3)
943	chr13:42055970-42056471	0.000331576	3.20561	0.019601	DGKH	7148	Intron (ENST00000379274.6/160851, intron 2 of 29)
944	chr13:42329236-42329737	0.000168065	2.27051	0.0143365	LINC02341	-9451	Distal Intergenic
945	chr13:42354494-42354995	0.000127973	3.98458	0.0125827	LINC02341	15306	Intron (ENST00000637462.1/105370177, intron 2 of 7)
946	chr13:42388220-42388721	0.000419878	2.78971	0.0217535	LINC02341	-36171	Intron (ENST00000637462.1/105370177, intron 3 of 7)
947	chr13:42393101-42393602	0.000570148	1.81563	0.025186	LINC02341	-31290	Intron (ENST00000637462.1/105370177, intron 3 of 7)
948	chr13:43055098-43055599	2.75083e-05	1.18394	0.00636961	DNAJC15	31512	Intron (ENST00000474320.1/29103, intron 1 of 3)
949	chr13:43075052-43075553	0.0023052	1.65592	0.0472274	DNAJC15	51466	Intron (ENST00000474320.1/29103, intron 3 of 3)
950	chr13:43664706-43665207	0.00185001	2.11407	0.0426522	ENOX1	-35242	Intron (ENST00000690772.1/55068, intron 2 of 16)
951	chr13:43878675-43879176	0.000676346	1.64548	0.0271094	LACC1	-108	Promoter (<=1kb)
952	chr13:44117451-44117952	0.00171389	2.14062	0.041307	SMIM2-AS1	7000	Intron (ENST00000618753.4/101929212, intron 1 of 3)
953	chr13:44141779-44142280	0.000673564	1.12345	0.027061	LINC00390	0	Promoter (<=1kb)
954	chr13:45296160-45296661	0.000695492	1.66537	0.0274472	SNORA31B	39786	Distal Intergenic
955	chr13:45334522-45335023	0.000556943	1.52467	0.0249367	SNORA31B	1424	Promoter (1-2kb)
956	chr13:46124157-46124658	5.53636e-05	3.02249	0.00876159	LCP1	18181	Intron (ENST00000663159.1/100509894, intron 1 of 2)
957	chr13:46172432-46172933	0.000518929	1.83121	0.0240614	LCP1	-3913	Intron (ENST00000398576.6/3936, intron 4 of 18)
958	chr13:46202137-46202638	0.00015264	1.91111	0.0137842	LCP1	8710	Intron (ENST00000398576.6/3936, intron 2 of 18)
959	chr13:46288964-46289465	0.0013483	2.21173	0.0370934	LINC00563	8379	Distal Intergenic
960	chr13:46545803-46546304	0.00244586	5.72498	0.0484065	LRCH1	-6864	Distal Intergenic
961	chr13:48007649-48008150	0.00017557	3.23812	0.0145722	SUCLA2	-6344	Intron (ENST00000646804.1/8803, intron 1 of 10)
962	chr13:48043914-48044415	8.53633e-05	4.47708	0.0105708	SUCLA2	-5946	Intron (ENST00000258662.3/55270, intron 2 of 2)
963	chr13:48144311-48144812	0.000305018	1.88391	0.0188474	MED4	-49180	Distal Intergenic
964	chr13:48155799-48156300	0.00108002	1.6959	0.0335746	MED4	-60668	Distal Intergenic
965	chr13:48156439-48156940	1.43794e-06	3.21359	0.00175287	MED4	-61308	Distal Intergenic
966	chr13:48186260-48186761	0.00215402	1.39842	0.045838	ITM2B	-45851	Distal Intergenic
967	chr13:48500536-48501037	0.000343567	1.87736	0.0198823	RCBTB2	-7963	Intron (ENST00000643064.1/5925, intron 1 of 1)
968	chr13:48595694-48596195	0.00215394	3.66522	0.045838	LINC00462	-5107	Intron (ENST00000643064.1/5925, intron 1 of 1)
969	chr13:49257899-49258400	0.000888723	1.7656	0.0306783	CDADC1	9851	Intron (ENST00000251108.10/81602, intron 3 of 9)
970	chr13:49443940-49444441	2.56717e-07	1.15618	0.000808431	CAB39L	0	Promoter (<=1kb)
971	chr13:50244978-50245479	0.00187729	1.23993	0.0430051	DLEU1	20697	Intron (ENST00000486895.5/10301, intron 1 of 1)
972	chr13:50335865-50336366	0.000776114	2.88945	0.0288777	DLEU1	6231	Exon (ENST00000473075.3/10301, exon 4 of 6)
973	chr13:51821344-51821845	3.79333e-06	2.85562	0.00252372	LOC107984561	17047	Intron (ENST00000642706.1/79758, intron 2 of 10)
974	chr13:51998297-51998798	0.00113694	3.52066	0.0344184	ATP7B	12539	Intron (ENST00000242839.10/540, intron 1 of 20)
975	chr13:52638688-52639189	0.00212563	2.76461	0.0455571	HNRNPA1L2	-3242	Intron (ENST00000342657.7/144983, intron 3 of 3)
976	chr13:56182183-56182684	0.00256853	2.02948	0.0493997	PRR20A	-958234	Distal Intergenic
977	chr13:60137193-60137694	8.14347e-05	3.45602	0.0104318	DIAPH3-AS2	-6954	Intron (ENST00000400324.9/81624, intron 1 of 27)
978	chr13:60427135-60427636	0.00155604	2.02775	0.0396469	TDRD3	-6411	Intron (ENST00000196169.7/81550, intron 1 of 13)
979	chr13:73616856-73617357	0.00114681	3.81834	0.0345317	LINC00393	-24591	Intron (ENST00000650209.1/107984024, intron 1 of 3)
980	chr13:73859795-73860296	0.00239314	1.90403	0.0479537	KLF12	134760	Intron (ENST00000377669.7/11278, intron 3 of 7)
981	chr13:74061804-74062305	0.00146947	2.16547	0.0385271	KLF12	-66748	Intron (ENST00000377669.7/11278, intron 1 of 7)
982	chr13:74158439-74158940	0.00116713	3.88716	0.0348106	KLF12	-24510	Distal Intergenic
983	chr13:74230888-74231389	0.000837942	2.18535	0.0298919	LINC00402	-12	Promoter (<=1kb)
984	chr13:74243734-74244235	0.0025562	2.19253	0.0493346	LINC00402	12333	Intron (ENST00000419499.2/100507612, intron 1 of 1)
985	chr13:74296853-74297354	3.35249e-05	2.82523	0.00686795	LOC105370259	8669	Intron (ENST00000653992.1/105370259, intron 1 of 5)
986	chr13:75326596-75327097	5.89463e-07	2.87897	0.0011126	TBC1D4	-346	Promoter (<=1kb)
987	chr13:75363094-75363595	0.000858171	3.22271	0.0302034	TBC1D4	3420	Intron (ENST00000648194.1/9882, intron 2 of 19)
988	chr13:75636152-75636653	6.65123e-05	1.55675	0.00948329	LMO7	0	Promoter (<=1kb)
989	chr13:76991346-76991847	7.21055e-05	1.4391	0.00982273	CLN5	-197	Promoter (<=1kb)
990	chr13:77345468-77345969	0.00035311	1.86269	0.0201005	MYCBP2	-18374	Distal Intergenic
991	chr13:79451468-79451969	1.87481e-06	2.82122	0.00189134	NDFIP2	-29186	Distal Intergenic
992	chr13:79457874-79458375	0.000255915	3.07107	0.0174789	NDFIP2	-22780	Distal Intergenic
993	chr13:79486914-79487415	0.00200728	2.05202	0.0443316	NDFIP2	5018	Intron (ENST00000218652.12/54602, intron 1 of 7)
994	chr13:80347623-80348124	0.000912415	2.18335	0.0310995	SPRY2	-6497	Distal Intergenic
995	chr13:80361828-80362329	0.000337067	4.17925	0.0197054	SPRY2	-20702	Distal Intergenic
996	chr13:84105828-84106329	0.00167919	2.37456	0.0409814	LINC00333	19026	Intron (ENST00000691679.1/ENST00000691679.1, intron 1 of 1)
997	chr13:91313566-91314067	0.000356667	2.97562	0.020197	MIR17HG	-33753	Distal Intergenic
998	chr13:92460330-92460831	0.000947041	6.64656	0.0315926	MIR548AS	-29332	Intron (ENST00000377067.9/2262, intron 7 of 7)
999	chr13:95185810-95186311	0.000419507	1.83572	0.0217488	ABCC4	-36850	Intron (ENST00000645237.2/10257, intron 11 of 30)
1000	chr13:95189233-95189734	0.000867074	1.56597	0.0303289	ABCC4	-40273	Intron (ENST00000645237.2/10257, intron 9 of 30)
1001	chr13:98994857-98995358	0.000794258	2.08731	0.0292084	DOCK9	-16370	Intron (ENST00000703210.1/23348, intron 1 of 54)
1002	chr13:99075684-99076185	0.00105445	2.38511	0.0332115	DOCK9	7991	Intron (ENST00000652315.1/23348, intron 1 of 56)
1003	chr13:99176738-99177239	0.000376841	1.96964	0.0207226	UBAC2-AS1	23454	Distal Intergenic
1004	chr13:99200544-99201045	0.00206575	1.21134	0.044939	UBAC2-AS1	0	Promoter (<=1kb)
1005	chr13:99223978-99224479	0.00178714	2.15644	0.0420028	UBAC2	-20036	Intron (ENST00000355700.9/337867, intron 1 of 4)
1006	chr13:99258160-99258661	0.00147175	1.55131	0.0385558	GPR18	0	Promoter (<=1kb)
1007	chr13:99314812-99315313	2.63385e-05	1.67882	0.00632349	UBAC2	104	Promoter (<=1kb)
1008	chr13:99434359-99434860	0.000183273	1.66252	0.0149844		-1657	Promoter (1-2kb)
1009	chr13:99436912-99437413	0.00197775	1.54835	0.0440547		-4210	Distal Intergenic
1010	chr13:99656039-99656540	0.00187185	1.71299	0.0429327	MIR4306	12980	Intron (ENST00000376355.7/171425, intron 1 of 7)
1011	chr13:99656651-99657152	0.00016528	2.85989	0.0142144	MIR4306	13592	Intron (ENST00000376355.7/171425, intron 1 of 7)
1012	chr13:100126563-100127064	0.00061301	2.7044	0.0260167	PCCA	-22137	Intron (ENST00000376279.7/5095, intron 4 of 22)
1013	chr13:100506443-100506944	0.00109096	2.75525	0.0337538	PCCA	-8483	Intron (ENST00000376279.7/5095, intron 21 of 22)
1014	chr13:100673783-100674284	5.73209e-06	2.82923	0.00326164	TMTC4	490	Promoter (<=1kb)
1015	chr13:101520682-101521183	0.000146144	2.69467	0.0134241	ITGBL1	30730	Intron (ENST00000618057.4/9358, intron 2 of 9)
1016	chr13:102891849-102892350	0.000723212	1.4371	0.0279278	METTL21EP	538	Promoter (<=1kb)
1017	chr13:113648471-113648972	0.0003844	2.575	0.0208798	ATP4B	9226	3' UTR
1018	chr13:113725003-113725504	2.27306e-07	2.11771	0.000797407	GRK1	-982	Promoter (<=1kb)
1019	chr13:114139924-114140425	0.00149728	1.80822	0.0389231	RASA3	-7301	Distal Intergenic
1020	chr14:16093139-16093640	6.87165e-07	3.00778	0.0011964	OR11H12	-2507477	Distal Intergenic
1021	chr14:20481170-20481671	8.016e-06	3.14774	0.00385403	PNP	9391	Distal Intergenic
1022	chr14:20755084-20755585	0.000791273	2.30853	0.0291296	EDDM3A	9197	Distal Intergenic
1023	chr14:21263977-21264478	0.000874896	1.67881	0.0304717	HNRNPC	1038	Promoter (1-2kb)
1024	chr14:22570158-22570659	6.70412e-05	1.09262	0.00951605	DAD1	4430	Intron (ENST00000489532.6/1603, intron 1 of 2)
1025	chr14:23613900-23614401	8.14257e-05	1.64532	0.0104318	DHRS2	-15714	Distal Intergenic
1026	chr14:24662625-24663126	0.00108082	3.0651	0.0335883	GZMB	-28358	Distal Intergenic
1027	chr14:24673483-24673984	0.000176957	1.71181	0.0146262	GZMB	-39216	Distal Intergenic
1028	chr14:31127679-31128180	4.09149e-07	1.67057	0.000920326	HECTD1	521	Promoter (<=1kb)
1029	chr14:32140584-32141085	0.00231156	2.77545	0.0472665	ARHGAP5	46546	Intron (ENST00000556611.5/394, intron 3 of 6)
1030	chr14:34359420-34359921	8.17016e-05	2.14103	0.0104417	SPTSSA	102319	Intron (ENST00000551935.5/102724945, intron 1 of 4)
1031	chr14:34502856-34503357	0.00258253	1.70253	0.049531	EAPP	33088	Distal Intergenic
1032	chr14:35203920-35204421	0.00040315	2.0573	0.0213284	PSMA6	-74212	Intron (ENST00000604948.5/9692, intron 5 of 7)
1033	chr14:35229431-35229932	0.00219056	1.76642	0.0462304	PSMA6	-48701	Intron (ENST00000604948.5/9692, intron 5 of 7)
1034	chr14:35416800-35417301	7.00226e-05	2.55132	0.00969963	NFKBIA	-12051	Distal Intergenic
1035	chr14:35932478-35932979	0.00043916	2.63928	0.0222556	BRMS1L	64701	Intron (ENST00000660969.2/ENST00000660969.2, intron 2 of 3)
1036	chr14:37874638-37875139	0.00122468	1.50837	0.0356496	LINC00517	26985	Intron (ENST00000533625.5/319089, intron 12 of 18)
1037	chr14:38065074-38065575	3.84933e-06	2.7242	0.00253298	LOC105370456	-60227	Intron (ENST00000554687.1/105370456, intron 2 of 4)
1038	chr14:38942859-38943360	0.00206033	2.27581	0.0448899	LINC00639	4840	Intron (ENST00000658492.1/283547, intron 1 of 5)
1039	chr14:39097135-39097636	0.000195692	2.77158	0.0154193	SEC23A	-1017	Promoter (1-2kb)
1040	chr14:39229050-39229551	1.66745e-05	2.84972	0.00526857	MIA2	-680	Promoter (<=1kb)
1041	chr14:39382959-39383460	5.95548e-05	2.81608	0.00899496	MIA2	35414	Intron (ENST00000341502.9/4253, intron 23 of 23)
1042	chr14:39603969-39604470	0.000217243	2.85717	0.0161809	LOC112267899	129034	Intron (ENST00000652126.1/105370462, intron 2 of 7)
1043	chr14:39641161-39641662	0.0003194	2.69541	0.0192441	LOC112267899	166226	Intron (ENST00000652126.1/105370462, intron 2 of 7)
1044	chr14:44940293-44940794	0.00171072	2.58926	0.0412819	KLHL28	20338	Intron (ENST00000396128.9/54813, intron 2 of 4)
1045	chr14:49624230-49624731	0.000718395	1.71703	0.0278324	MGAT2	3431	Distal Intergenic
1046	chr14:49651201-49651702	0.000570244	2.85135	0.025186	POLE2	0	Promoter (<=1kb)
1047	chr14:49704754-49705255	0.000955456	3.0021	0.031735	KLHDC1	11625	Intron (ENST00000556392.5/122773, intron 1 of 12)
1048	chr14:49945408-49945909	0.00163719	2.27753	0.0404617	LOC100506446	14753	Intron (ENST00000556434.5/100506446, intron 3 of 4)
1049	chr14:49982144-49982645	0.00184163	2.54519	0.0425873	LINC01588	10476	Exon (ENST00000635379.1/196913, exon 10 of 12)
1050	chr14:50001840-50002341	4.48868e-06	1.73692	0.00281641	LINC01588	-552	Promoter (<=1kb)
1051	chr14:51866204-51866705	3.78201e-07	2.64534	0.00089325	GNG2	4880	Intron (ENST00000553432.5/54331, intron 2 of 3)
1052	chr14:52125352-52125853	0.00164585	1.26084	0.0405607	LINC02319	3772	Intron (ENST00000555852.1/105370498, intron 1 of 2)
1053	chr14:52154938-52155439	0.00158607	2.8403	0.0399251	LINC02319	-25313	Distal Intergenic
1054	chr14:52352166-52352667	1.22954e-05	2.24065	0.00456583	PTGER2	37854	Distal Intergenic
1055	chr14:52380328-52380829	0.00195694	2.10217	0.0438775	PTGER2	66016	Distal Intergenic
1056	chr14:52742361-52742862	8.01619e-06	1.28852	0.00385403	STYX	12181	Intron (ENST00000354586.5/6815, intron 1 of 10)
1057	chr14:52918447-52918948	1.21424e-06	1.98259	0.00163876	FERMT2	391	Promoter (<=1kb)
1058	chr14:53458125-53458626	0.00192666	2.24998	0.0435087	LOC105370504	-52097	Intron (ENST00000663444.1/105370504, intron 3 of 4)
1059	chr14:54629583-54630084	0.00051543	1.81684	0.0239874	SAMD4A	-22599	Intron (ENST00000554335.6/23034, intron 2 of 12)
1060	chr14:54947168-54947669	0.00189023	3.29766	0.0431445	WDHD1	-2561	Promoter (2-3kb)
1061	chr14:55333556-55334057	7.70077e-06	2.4044	0.00377932	ATG14	57245	Intron (ENST00000681400.1/55030, intron 2 of 2)
1062	chr14:55353577-55354078	5.96217e-06	3.08864	0.00332506	ATG14	37224	3' UTR
1063	chr14:55374236-55374737	0.000639565	2.46028	0.0264447	ATG14	16565	Intron (ENST00000247178.6/22863, intron 9 of 9)
1064	chr14:56213419-56213920	0.000565617	2.34837	0.0250936	PELI2	94310	Intron (ENST00000559044.5/57161, intron 2 of 4)
1065	chr14:61335893-61336394	0.000865867	1.98097	0.0303081	PRKCH	-7848	Intron (ENST00000555185.5/5583, intron 1 of 3)
1066	chr14:61358316-61358817	0.000505305	2.59107	0.0237443	PRKCH	-2257	Promoter (2-3kb)
1067	chr14:61367192-61367693	0.00213785	2.22456	0.0457054	PRKCH	6118	Intron (ENST00000555185.5/5583, intron 1 of 3)
1068	chr14:61452348-61452849	0.00112536	2.52149	0.0342371	PRKCH	0	Promoter (<=1kb)
1069	chr14:61711897-61712398	0.00240547	1.65523	0.0480909	HIF1A	13002	Exon (ENST00000692625.1/ENST00000692625.1, exon 1 of 1)
1070	chr14:61732387-61732888	0.000568352	1.55907	0.0251622	SNAPC1	-1250	Promoter (1-2kb)
1071	chr14:64445453-64445954	0.00127744	1.05279	0.0362206	MTHFD1	-2019	Promoter (2-3kb)
1072	chr14:64750040-64750541	0.000415359	3.24801	0.0216709	SPTB	7000	3' UTR
1073	chr14:64928433-64928934	0.000831229	2.36416	0.029808	CHURC1-FNTB	4397	Intron (ENST00000607599.6/91612, intron 3 of 3)
1074	chr14:65098484-65098985	0.000383032	1.28429	0.0208593	MAX	2700	Promoter (2-3kb)
1075	chr14:65567198-65567699	0.000736092	2.5356	0.02816	FUT8	-68817	Intron (ENST00000360689.9/2530, intron 3 of 10)
1076	chr14:65846420-65846921	3.9128e-07	4.29013	0.000901599	FUT8	209903	Distal Intergenic
1077	chr14:65927847-65928348	0.00127166	3.93562	0.0361427	LINC02290	-183209	Distal Intergenic
1078	chr14:66520561-66521062	0.00140179	2.83259	0.0378118	GPHN	11502	Intron (ENST00000315266.9/10243, intron 1 of 21)
1079	chr14:67423178-67423679	0.00110431	1.86425	0.0339452	PLEK2	-11011	Distal Intergenic
1080	chr14:67819506-67820007	0.000135205	1.02025	0.0129608	RAD51B	0	Promoter (<=1kb)
1081	chr14:68135053-68135554	0.00126383	2.11002	0.0360338	LOC105370546	-4857	Intron (ENST00000479335.5/5890, intron 8 of 11)
1082	chr14:68335594-68336095	0.00124098	4.95211	0.035785	RAD51B	-51042	Intron (ENST00000479335.5/5890, intron 9 of 11)
1083	chr14:68373735-68374236	9.38407e-05	1.00295	0.0110177	RAD51B	-12901	Intron (ENST00000479335.5/5890, intron 9 of 11)
1084	chr14:68781153-68781654	0.00039702	1.22667	0.0211312	LOC107984709	-935	Promoter (<=1kb)
1085	chr14:68967919-68968420	0.000972455	5.74902	0.0319238	ACTN1	3374	Intron (ENST00000394419.9/87, intron 1 of 21)
1086	chr14:69625211-69625712	7.04397e-05	1.33322	0.00970778	SUSD6	13573	Intron (ENST00000342745.5/9766, intron 1 of 5)
1087	chr14:70980325-70980826	0.000286205	1.75259	0.018319	PCNX1	1947	Promoter (1-2kb)
1088	chr14:70981543-70982044	0.0019894	2.31939	0.0441549	PCNX1	3165	Intron (ENST00000554879.5/22990, intron 6 of 9)
1089	chr14:70982160-70982661	0.00141076	1.91101	0.037912	PCNX1	3782	Intron (ENST00000554879.5/22990, intron 6 of 9)
1090	chr14:70999141-70999642	3.25978e-07	2.45707	0.000832333	PCNX1	-13389	Intron (ENST00000554879.5/22990, intron 8 of 9)
1091	chr14:71062388-71062889	0.0014683	5.41182	0.0385108	PCNX1	11730	Intron (ENST00000304743.7/22990, intron 26 of 35)
1092	chr14:71246233-71246734	0.00218743	1.56044	0.04619		-2392	Promoter (2-3kb)
1093	chr14:71320006-71320507	5.13216e-05	1.02246	0.00854044	SIPA1L1	0	Promoter (<=1kb)
1094	chr14:72451321-72451822	0.000937444	1.70252	0.0314669	RGS6	-2698	Promoter (2-3kb)
1095	chr14:72499701-72500202	0.000160551	2.6179	0.0140703	MIR7843	-16618	Intron (ENST00000553525.6/9628, intron 13 of 17)
1096	chr14:72594298-72594799	8.25459e-06	2.45262	0.00387589	RGS6	54236	Exon (ENST00000555303.1/ENST00000555303.1, exon 1 of 3)
1097	chr14:73222934-73223435	0.000696329	2.71804	0.0274675	PSEN1	6294	3' UTR
1098	chr14:74617920-74618421	1.34467e-05	2.37697	0.00473132	LTBP2	-5542	Distal Intergenic
1099	chr14:74785175-74785676	0.00175263	2.31963	0.0416493	YLPM1	3790	Intron (ENST00000325680.12/56252, intron 4 of 20)
1100	chr14:74798907-74799408	0.000533231	4.39712	0.0244202	YLPM1	-10224	Exon (ENST00000325680.12/56252, exon 5 of 21)
1101	chr14:74867627-74868128	9.38805e-05	3.25287	0.0110177	PROX2	3812	Intron (ENST00000673765.1/283571, intron 2 of 4)
1102	chr14:75522035-75522536	2.4693e-06	1.86862	0.00203885	BATF	0	Promoter (<=1kb)
1103	chr14:76929765-76930266	5.20981e-07	2.33874	0.00106998	LINC01629	-29370	Intron (ENST00000692498.1/ENST00000692498.1, intron 1 of 2)
1104	chr14:80930798-80931299	0.000110819	1.95731	0.0118567	CEP128	8241	Intron (ENST00000281129.7/145508, intron 1 of 23)
1105	chr14:88006163-88006664	0.000425356	1.21801	0.0219157	GPR65	1028	Promoter (1-2kb)
1106	chr14:88026760-88027261	0.000673387	1.4119	0.0270597	LINC01147	-426	Promoter (<=1kb)
1107	chr14:89351261-89351762	0.00235542	1.84661	0.0477212	FOXN3	0	Promoter (<=1kb)
1108	chr14:89621039-89621540	0.00107756	1.9278	0.0335587	FOXN3	-1890	Promoter (1-2kb)
1109	chr14:89641385-89641886	0.000966818	1.60457	0.031856	LOC105370616	785	Promoter (<=1kb)
1110	chr14:89867843-89868344	0.000301824	4.02313	0.0187189	EFCAB11	64250	Intron (ENST00000555070.1/1112, intron 2 of 3)
1111	chr14:90844470-90844971	0.00112311	1.37557	0.034205	LINC02321	-16268	Distal Intergenic
1112	chr14:91063068-91063569	3.49587e-07	2.28391	0.000857837	DGLUCY	2236	Promoter (2-3kb)
1113	chr14:91243484-91243985	0.000436255	2.30865	0.0221822	GPR68	523	Promoter (<=1kb)
1114	chr14:91402623-91403124	0.00260539	1.6855	0.049776	CCDC88C	5634	Intron (ENST00000389857.11/440193, intron 3 of 29)
1115	chr14:91869775-91870276	2.69298e-05	1.40836	0.006332	TC2N	-2239	Promoter (2-3kb)
1116	chr14:91873285-91873786	8.88885e-05	1.73653	0.0108185	FBLN5	1030	Promoter (1-2kb)
1117	chr14:91953227-91953728	0.00114667	3.69457	0.0345317	FBLN5	-5240	Distal Intergenic
1118	chr14:92542775-92543276	0.000215308	2.14988	0.0160898	RIN3	-12564	Intron (ENST00000216487.12/79890, intron 1 of 9)
1119	chr14:92586088-92586589	5.15846e-06	2.686	0.00307469	RIN3	8793	Exon (ENST00000555908.5/79890, exon 3 of 3)
1120	chr14:95462296-95462797	0.00132893	2.51065	0.0367854	SYNE3	5059	Intron (ENST00000557275.5/161176, intron 3 of 16)
1121	chr14:97602718-97603219	1.26679e-06	2.91282	0.00167062	LOC105370650	-59419	Distal Intergenic
1122	chr14:97706058-97706559	0.000720015	1.99522	0.0278837	LINC02291	-19400	Distal Intergenic
1123	chr14:97709535-97710036	0.00209908	1.7403	0.0452654	LINC02291	-22877	Distal Intergenic
1124	chr14:97719836-97720337	8.04395e-06	3.0228	0.00385756	LINC02291	-33178	Distal Intergenic
1125	chr14:97959592-97960093	0.00138323	3.25663	0.0375622	LINC01550	17963	Exon (ENST00000502187.5/388011, exon 4 of 4)
1126	chr14:98188817-98189318	2.74391e-05	2.11481	0.00636401	LOC107987207	15824	Intron (ENST00000555776.1/105370655, intron 1 of 2)
1127	chr14:98189408-98189909	1.51243e-06	2.24769	0.00177497	LOC107987207	15233	Intron (ENST00000555776.1/105370655, intron 1 of 2)
1128	chr14:98711272-98711773	5.07792e-07	2.23352	0.00105435	LINC02914	0	Promoter (<=1kb)
1129	chr14:98912587-98913088	0.000138615	3.05303	0.0130562	LINC02914	200925	Distal Intergenic
1130	chr14:98984667-98985168	0.000846373	1.70442	0.0300212	LINC02914	273005	Distal Intergenic
1131	chr14:99190668-99191169	3.14188e-11	5.08289	2.96824e-06	BCL11B	80316	Intron (ENST00000345514.2/64919, intron 2 of 2)
1132	chr14:99230110-99230611	0.000761679	1.43688	0.0286402	BCL11B	40874	Intron (ENST00000345514.2/64919, intron 2 of 2)
1133	chr14:99262270-99262771	0.000210528	2.18369	0.0159433	BCL11B	8714	Intron (ENST00000345514.2/64919, intron 1 of 2)
1134	chr14:100147266-100147767	0.00106965	3.77267	0.0334424	EVL	6086	Intron (ENST00000305631.7/123099, intron 2 of 2)
1135	chr14:101722053-101722554	3.10778e-08	2.02839	0.000331479	LINC00239	-7883	Intron (ENST00000557778.1/105370676, intron 1 of 2)
1136	chr14:101731172-101731673	0.000465217	1.25778	0.0227652	LINC02320	-64	Promoter (<=1kb)
1137	chr14:101821356-101821857	1.54965e-05	2.2902	0.00511891	PPP2R5C	-1796	Promoter (1-2kb)
1138	chr14:103671628-103672129	0.000132988	2.93787	0.0128926	KLC1	-1226	Promoter (1-2kb)
1139	chr14:103748440-103748941	0.00188345	3.28496	0.0430404	PPP1R13B	-1043	Promoter (1-2kb)
1140	chr14:104394019-104394520	0.000190817	5.56674	0.0152441	LINC02691	170364	Distal Intergenic
1141	chr14:105032274-105032775	0.000690582	1.9882	0.0273726	CDCA4	-11191	Distal Intergenic
1142	chr14:105065268-105065769	0.00105084	1.16202	0.0331527	GPR132	0	Promoter (<=1kb)
1143	chr15:20261920-20262421	0.00190262	2.55337	0.0432906	CHEK2P2	-20323	Exon (ENST00000557586.1/ENST00000557586.1, exon 4 of 13)
1144	chr15:22221055-22221556	1.5986e-07	2.39695	0.000656633	MIR1268A	3773	Distal Intergenic
1145	chr15:22283055-22283556	0.000594456	2.73277	0.0256264	REREP3	4084	Downstream (<=300bp)
1146	chr15:22803649-22804150	0.000915355	2.99779	0.0311563	NIPA1	16836	Intron (ENST00000437912.6/123606, intron 1 of 4)
1147	chr15:25429120-25429621	0.000873135	4.83274	0.0304384	UBE3A	-1519	Promoter (1-2kb)
1148	chr15:25846205-25846706	0.00052785	1.80951	0.0242666	MIR4715	2119	Promoter (2-3kb)
1149	chr15:30470760-30471261	0.00044009	2.99195	0.02226	WHAMMP4	0	Promoter (<=1kb)
1150	chr15:33264962-33265463	0.00180919	1.58337	0.0422401	TMCO5B	-17341	Distal Intergenic
1151	chr15:34208708-34209209	0.000461877	1.61795	0.0226676	KATNBL1	802	Promoter (<=1kb)
1152	chr15:34929503-34930004	0.00203777	3.52848	0.0446382	AQR	34398	Intron (ENST00000156471.10/9716, intron 12 of 34)
1153	chr15:34998779-34999280	6.51673e-05	4.37875	0.00937789	LOC105370764	5133	Intron (ENST00000560140.1/105370764, intron 1 of 1)
1154	chr15:38474103-38474604	0.000151136	1.74057	0.013716	FAM98B	8757	Exon (ENST00000397609.6/283742, exon 6 of 8)
1155	chr15:38538216-38538717	0.000145602	2.14729	0.0133938	RASGRP1	21187	Intron (ENST00000310803.10/10125, intron 2 of 16)
1156	chr15:38577282-38577783	0.000231085	2.96515	0.0166533	RASGRP1	-11707	Distal Intergenic
1157	chr15:38651636-38652137	0.00168647	1.74031	0.0410372	LOC105370775	-19684	Intron (ENST00000643648.1/105370775, intron 4 of 4)
1158	chr15:38652940-38653441	1.53606e-05	1.40235	0.00510045	LOC105370775	-18380	Intron (ENST00000643648.1/105370775, intron 4 of 4)
1159	chr15:38688750-38689251	0.000168353	2.10647	0.0143481	LINC02694	-7347	Exon (ENST00000643648.1/105370775, exon 5 of 5)
1160	chr15:39623485-39623986	0.00210383	1.45375	0.045316	FSIP1	-5242	Intron (ENST00000350221.4/161835, intron 10 of 11)
1161	chr15:39624720-39625221	4.39706e-05	2.95156	0.00792892	FSIP1	-6477	Intron (ENST00000350221.4/161835, intron 10 of 11)
1162	chr15:39629376-39629877	8.32618e-07	2.43034	0.00134462	FSIP1	-11133	Intron (ENST00000350221.4/161835, intron 10 of 11)
1163	chr15:39641538-39642039	0.000113798	3.09658	0.0120003	FSIP1	-23295	Intron (ENST00000350221.4/161835, intron 10 of 11)
1164	chr15:39642244-39642745	1.64275e-07	2.95137	0.000660411	FSIP1	-24001	Intron (ENST00000350221.4/161835, intron 10 of 11)
1165	chr15:39649553-39650054	0.00111248	3.58761	0.03403	FSIP1	-31310	Intron (ENST00000350221.4/161835, intron 10 of 11)
1166	chr15:40743776-40744277	0.000822593	2.39014	0.0297048	RMDN3	28	Promoter (<=1kb)
1167	chr15:41284643-41285144	2.38889e-05	1.2466	0.00603441	OIP5-AS1	611	Promoter (<=1kb)
1168	chr15:41481993-41482494	0.00185906	3.20814	0.0427536	RTF1	3508	3' UTR
1169	chr15:41881325-41881826	0.000759936	2.93979	0.0286164	LOC105370792	-10951	Intron (ENST00000320955.8/51332, intron 12 of 67)
1170	chr15:41937086-41937587	0.00172546	1.89418	0.0413501	EHD4-AS1	15669	Intron (ENST00000220325.9/30844, intron 3 of 5)
1171	chr15:42608885-42609386	0.00141505	1.82768	0.0379841	STARD9	-20456	Intron (ENST00000290607.12/57519, intron 3 of 32)
1172	chr15:42921263-42921764	0.00192014	1.54782	0.043434	TTBK2	-454	Promoter (<=1kb)
1173	chr15:45622033-45622534	0.000407558	3.95692	0.0214683	SQOR	-8614	Intron (ENST00000564080.1/58472, intron 1 of 5)
1174	chr15:48966556-48967057	0.000549103	2.79029	0.0247557	SHC4	-2637	Promoter (2-3kb)
1175	chr15:49321036-49321537	0.00176519	2.6777	0.0417954	GALK2	1354	Promoter (1-2kb)
1176	chr15:50260250-50260751	8.35397e-05	4.79868	0.0105371	HDC	2564	Promoter (2-3kb)
1177	chr15:50353173-50353674	3.30029e-05	1.47931	0.00683346	GABPB1-IT1	1187	Promoter (1-2kb)
1178	chr15:52481855-52482356	2.31133e-05	1.4626	0.00596568	MYO5A	46450	Intron (ENST00000399231.8/4644, intron 1 of 40)
1179	chr15:52487567-52488068	5.88971e-05	1.96533	0.00892621	MYO5A	40738	Intron (ENST00000399231.8/4644, intron 1 of 40)
1180	chr15:52957414-52957915	0.00199342	2.32733	0.0441949	LINC02490	-77255	Distal Intergenic
1181	chr15:55279787-55280288	9.86399e-06	1.64073	0.00418825	RAB27A	-7609	Intron (ENST00000336787.6/5873, intron 1 of 6)
1182	chr15:56043254-56043755	3.67322e-05	2.26425	0.00729037	NEDD4	-49594	Distal Intergenic
1183	chr15:56166169-56166670	0.000674091	1.65898	0.0270764	RFX7	-21734	Intron (ENST00000559447.8/64864, intron 3 of 9)
1184	chr15:58249862-58250363	0.00178968	2.47749	0.0420268	ALDH1A2	28900	Intron (ENST00000558231.5/8854, intron 1 of 12)
1185	chr15:58628022-58628523	0.000131236	1.89829	0.0127788	ADAM10	941	Promoter (<=1kb)
1186	chr15:59064972-59065473	0.000341816	3.73703	0.0198387	RNF111	-15471	Intron (ENST00000348370.9/54778, intron 5 of 13)
1187	chr15:60557212-60557713	0.00204126	2.18732	0.0446647	RORA	34804	Intron (ENST00000559824.5/101928784, intron 3 of 5)
1188	chr15:60571107-60571608	0.00151917	1.36777	0.0391654	RORA	20909	Intron (ENST00000559824.5/101928784, intron 3 of 5)
1189	chr15:60582371-60582872	4.49691e-05	2.22276	0.00798909	RORA	9645	Intron (ENST00000559824.5/101928784, intron 3 of 5)
1190	chr15:60584640-60585141	0.000922356	2.97729	0.0312412	RORA	7376	Intron (ENST00000559824.5/101928784, intron 3 of 5)
1191	chr15:60649732-60650233	9.36852e-06	2.75139	0.00408758	LOC105370846	15229	Intron (ENST00000667845.1/ENST00000667845.1, intron 1 of 3)
1192	chr15:60720705-60721206	2.16584e-05	1.80333	0.00580754	RORA	-14353	Intron (ENST00000335670.11/6095, intron 1 of 10)
1193	chr15:60740682-60741183	0.00165843	3.06964	0.040669	LOC105370844	-22410	Intron (ENST00000335670.11/6095, intron 1 of 10)
1194	chr15:60788158-60788659	8.67555e-05	2.29824	0.0106748	LOC105370844	24252	Intron (ENST00000335670.11/6095, intron 1 of 10)
1195	chr15:60840737-60841238	0.00239319	3.02795	0.0479537	LOC105370844	76831	Intron (ENST00000335670.11/6095, intron 1 of 10)
1196	chr15:63122290-63122791	1.2587e-05	1.3327	0.004612	LACTB	0	Promoter (<=1kb)
1197	chr15:63191835-63192336	0.00135691	1.02333	0.0372217	RAB8B	2229	Promoter (2-3kb)
1198	chr15:63193933-63194434	0.00143001	1.43224	0.0381417	RAB8B	4327	Intron (ENST00000558990.5/51762, intron 1 of 6)
1199	chr15:63497636-63498137	6.32985e-05	1.09881	0.00924919	USP3	-6374	Distal Intergenic
1200	chr15:63905848-63906349	0.00111157	1.98012	0.0340257	DAPK2	5594	Distal Intergenic
1201	chr15:64010666-64011167	0.00181489	1.1492	0.0422887	DAPK2	18853	Intron (ENST00000261891.7/23604, intron 1 of 10)
1202	chr15:64430309-64430810	3.64845e-06	3.16078	0.00247853	TRIP4	6194	Intron (ENST00000261884.8/9325, intron 11 of 12)
1203	chr15:64519497-64519998	5.83399e-05	3.20357	0.00891959	ZNF609	17119	Intron (ENST00000326648.5/23060, intron 2 of 9)
1204	chr15:64610221-64610722	0.00132842	2.46161	0.0367767	ZNF609	-33048	Intron (ENST00000326648.5/23060, intron 2 of 9)
1205	chr15:64691139-64691640	0.000137864	2.80409	0.0130506	OAZ2	4663	Exon (ENST00000326005.10/4947, exon 2 of 6)
1206	chr15:64844230-64844731	1.63725e-06	2.07916	0.00182901	PLEKHO2	2282	Promoter (2-3kb)
1207	chr15:65828509-65829010	0.000561481	2.41254	0.0249918	LOC105370866	36062	Intron (ENST00000569304.1/8766, intron 2 of 2)
1208	chr15:66294475-66294976	1.81549e-05	3.70741	0.0053984	DIS3L	-121	Promoter (<=1kb)
1209	chr15:66794734-66795235	0.00158276	3.50331	0.0398956	SMAD6	83037	Distal Intergenic
1210	chr15:67074286-67074787	0.00190273	1.30715	0.0432906	SMAD3	-3199	Intron (ENST00000559460.5/4088, intron 1 of 3)
1211	chr15:67102043-67102544	0.00162271	1.75752	0.0402935	SMAD3	3364	Intron (ENST00000559460.5/4088, intron 1 of 3)
1212	chr15:67241654-67242155	0.000127932	2.55276	0.0125827	AAGAB	716	Promoter (<=1kb)
1213	chr15:67744291-67744792	0.000252513	1.97889	0.017356	MAP2K5	-3576	Intron (ENST00000178640.10/5607, intron 17 of 21)
1214	chr15:69679371-69679872	0.00199516	3.08376	0.0442051	PCAT29	0	Promoter (<=1kb)
1215	chr15:69714128-69714629	0.00172319	1.50796	0.0413449	PCAT29	21618	Intron (ENST00000647319.1/104472713, intron 6 of 11)
1216	chr15:70023148-70023649	9.3349e-05	1.04429	0.0109963	TLE3	27856	Distal Intergenic
1217	chr15:70108747-70109248	2.92793e-06	2.93308	0.00217804	TLE3	-10571	Distal Intergenic
1218	chr15:70258507-70259008	0.00210574	1.95056	0.0453261	TLE3	-160331	Distal Intergenic
1219	chr15:70420794-70421295	0.000923656	2.47197	0.0312531	LINC02205	84633	Distal Intergenic
1220	chr15:72501570-72502071	0.00198531	3.84592	0.0441108	ARIH1	26634	Intron (ENST00000379887.9/25820, intron 1 of 13)
1221	chr15:72740148-72740649	0.00201192	2.38828	0.0443444	BBS4	4631	Distal Intergenic
1222	chr15:73696721-73697222	0.000859985	1.19974	0.030226	CD276	-2418	Promoter (2-3kb)
1223	chr15:73890095-73890596	0.00253477	2.32629	0.0491571	TBC1D21	16449	Distal Intergenic
1224	chr15:73959182-73959683	0.00112264	2.42488	0.0341998	LOXL1	11354	Distal Intergenic
1225	chr15:74430034-74430535	0.000975055	3.08348	0.0319556	SEMA7A	3169	Exon (ENST00000662636.1/ENST00000662636.1, exon 2 of 2)
1226	chr15:74787406-74787907	7.75386e-05	1.4056	0.0101823	CSK	-637	Promoter (<=1kb)
1227	chr15:75607667-75608168	0.000657695	3.72154	0.0267299	SNUPN	-2303	Promoter (2-3kb)
1228	chr15:76282490-76282991	0.00110741	2.83472	0.0339789	ETFA	850	Promoter (<=1kb)
1229	chr15:76284894-76285395	0.000769888	2.63816	0.0287543	ETFA	-1053	Promoter (1-2kb)
1230	chr15:77042680-77043181	8.02042e-05	3.84034	0.0103273	PSTPIP1	6986	3' UTR
1231	chr15:83919351-83919852	0.00019337	3.90434	0.0153322	ADAMTSL3	-25883	Intron (ENST00000567476.1/57188, intron 16 of 29)
1232	chr15:85582542-85583043	0.000146324	1.56312	0.0134341	AKAP13	0	Promoter (<=1kb)
1233	chr15:85692835-85693336	0.00186446	1.41575	0.0428205	AKAP13	0	Promoter (<=1kb)
1234	chr15:87610293-87610794	0.000160815	4.68596	0.0140804	LINC00052	33364	Intron (ENST00000665121.1/105370956, intron 1 of 4)
1235	chr15:88627395-88627896	0.00103636	1.35504	0.0329548	AEN	783	Promoter (<=1kb)
1236	chr15:88895311-88895812	0.00109068	1.15509	0.0337504	HAPLN3	0	Promoter (<=1kb)
1237	chr15:89372456-89372957	0.00215091	2.92203	0.0458286	MIR9-3HG	471	Promoter (<=1kb)
1238	chr15:90539690-90540191	0.000119495	2.82291	0.0122309	CRTC3	0	Promoter (<=1kb)
1239	chr15:90726966-90727467	0.000487032	1.93677	0.0233409	BLM	2894	Promoter (2-3kb)
1240	chr15:90856768-90857269	0.00225845	2.42883	0.046816	FURIN	-11319	Distal Intergenic
1241	chr15:91479420-91479921	0.00201089	2.95509	0.0443402	CRAT37	16083	Intron (ENST00000555947.6/101926928, intron 2 of 2)
1242	chr15:92619907-92620408	0.00234384	2.51045	0.0476004	FAM174B	18836	Exon (ENST00000607766.1/ENST00000607766.1, exon 2 of 2)
1243	chr15:92819424-92819925	0.000611111	1.07429	0.0259884	CHASERR	0	Promoter (<=1kb)
1244	chr15:93141164-93141665	0.000829058	2.59871	0.0298017	LOC101927025	51749	Distal Intergenic
1245	chr15:94248321-94248822	0.000165835	1.76686	0.0142363	MCTP2	16599	Intron (ENST00000543482.5/55784, intron 1 of 9)
1246	chr15:94360882-94361383	0.000632155	3.72169	0.0263302	MCTP2	4908	Intron (ENST00000357742.10/55784, intron 10 of 22)
1247	chr15:95869785-95870286	0.0010387	3.46557	0.0330014	LOC112268156	-120296	Distal Intergenic
1248	chr15:98659116-98659617	0.00177742	1.80213	0.041896	IGF1R	9534	Intron (ENST00000649865.1/3480, intron 1 of 20)
1249	chr15:98881531-98882032	0.000458703	2.41524	0.0226174	IGF1R	7812	Intron (ENST00000649865.1/3480, intron 2 of 20)
1250	chr15:100330545-100331046	0.00249306	2.53144	0.0487791	ADAMTS17	8083	3' UTR
1251	chr15:100603075-100603576	0.00053737	1.57653	0.0245241	LINS1	0	Promoter (<=1kb)
1252	chr16:1421173-1421674	0.00140644	1.39091	0.0378659	C16orf91	-426	Promoter (<=1kb)
1253	chr16:1593866-1594367	0.00142816	3.35865	0.0381341	IFT140	-9603	Intron (ENST00000563162.1/105371046, intron 1 of 2)
1254	chr16:2520071-2520572	0.00228409	1.12811	0.0470194	AMDHD2	0	Promoter (<=1kb)
1255	chr16:2520796-2521297	0.00182572	2.28446	0.0424309	AMDHD2	360	Promoter (<=1kb)
1256	chr16:3074905-3075406	0.000291975	1.75106	0.0184941		3284	Intron (ENST00000525377.6/9235, intron 5 of 5)
1257	chr16:3105738-3106239	0.000951155	1.79426	0.0316516	ZNF205-AS1	6250	Intron (ENST00000674022.1/81854, intron 3 of 3)
1258	chr16:3215222-3215723	0.00088711	1.63606	0.0306485	OR1F2P	0	Promoter (<=1kb)
1259	chr16:3216244-3216745	0.00198095	1.93298	0.0440657	OR1F2P	633	Promoter (<=1kb)
1260	chr16:3626152-3626653	0.00168485	2.1445	0.0410135	DNASE1	14424	Intron (ENST00000570769.5/1773, intron 1 of 11)
1261	chr16:3789677-3790178	6.76871e-06	4.0538	0.00364276	CREBBP	1077	Promoter (1-2kb)
1262	chr16:3819905-3820406	0.00182363	1.96053	0.0424242	CREBBP	-6928	Intron (ENST00000262367.10/1387, intron 2 of 30)
1263	chr16:4532043-4532544	0.00246489	1.93331	0.0485189	CDIP1	5860	Exon (ENST00000612995.1/ENST00000612995.1, exon 1 of 1)
1264	chr16:4665050-4665551	0.000954657	1.21611	0.0317179	MGRN1	634	Promoter (<=1kb)
1265	chr16:4823723-4824224	0.000110016	2.73498	0.0118195	GLYR1	-2059	Promoter (2-3kb)
1266	chr16:11232859-11233360	0.00213787	1.43064	0.0457054	LOC105371082	-16259	Distal Intergenic
1267	chr16:11252025-11252526	0.0020249	2.02933	0.0444933	RMI2	2376	Promoter (2-3kb)
1268	chr16:11543973-11544474	0.000637231	1.83668	0.0264157	LITAF	11970	Distal Intergenic
1269	chr16:11560560-11561061	0.000716934	1.72191	0.0278214	LITAF	-4116	Intron (ENST00000622633.5/9516, intron 1 of 3)
1270	chr16:11903899-11904400	0.00151764	4.37149	0.039142	GSPT1	-6011	Exon (ENST00000564972.1/ENST00000564972.1, exon 1 of 1)
1271	chr16:12079339-12079840	0.00184612	1.85587	0.0426012	LOC642696	10462	Intron (ENST00000566228.6/92017, intron 11 of 20)
1272	chr16:12229245-12229746	0.000607317	3.09108	0.0259294	SNX29	99548	Intron (ENST00000566228.6/92017, intron 14 of 20)
1273	chr16:14213770-14214271	0.000744897	3.97046	0.0283643	MRTFB	13440	Intron (ENST00000571589.6/57496, intron 6 of 16)
1274	chr16:14312221-14312722	0.00128736	2.73858	0.0363248	MIR365A	2936	Promoter (2-3kb)
1275	chr16:17364222-17364723	0.00250148	2.23182	0.0488634	XYLT1	5002	Intron (ENST00000261381.7/64131, intron 1 of 11)
1276	chr16:17369747-17370248	0.000145672	1.71447	0.0133938	XYLT1	-22	Promoter (<=1kb)
1277	chr16:17591237-17591738	2.52101e-05	3.47788	0.00617819	XYLT1	-120277	Distal Intergenic
1278	chr16:21645446-21645947	0.00172279	2.07289	0.0413449	IGSF6	6659	Intron (ENST00000567404.5/51108, intron 4 of 4)
1279	chr16:22240921-22241422	0.000938758	1.57947	0.0314831	EEF2K	-16222	Intron (ENST00000263026.10/29904, intron 2 of 17)
1280	chr16:22355526-22356027	1.6477e-06	1.83748	0.00182901	CDR2	-5753	Intron (ENST00000268383.7/1039, intron 2 of 4)
1281	chr16:22357487-22357988	7.4632e-07	1.57068	0.00125906	CDR2	-7714	Intron (ENST00000268383.7/1039, intron 2 of 4)
1282	chr16:23880297-23880798	0.000377432	2.64353	0.0207431	PRKCB	43074	Intron (ENST00000321728.12/5579, intron 2 of 16)
1283	chr16:23934649-23935150	0.000339456	2.51442	0.0197886	PRKCB	-28566	Intron (ENST00000321728.12/5579, intron 2 of 16)
1284	chr16:25049301-25049802	3.80689e-05	1.25004	0.00744628	LINC02175	-17135	Intron (ENST00000575694.1/ENST00000575694.1, intron 1 of 1)
1285	chr16:26663145-26663646	0.000508208	4.43522	0.0238219	LINC02195	-67689	Distal Intergenic
1286	chr16:27028946-27029447	0.00116958	2.66294	0.0348274	C16orf82	-37480	Distal Intergenic
1287	chr16:27234958-27235459	0.00224052	1.62826	0.0466438	NSMCE1	-1880	Promoter (1-2kb)
1288	chr16:27402255-27402756	0.00155486	1.9938	0.0396469	IL21R	81	Promoter (<=1kb)
1289	chr16:27407970-27408471	0.000266679	1.72802	0.0178213	IL21R	5796	Intron (ENST00000564089.5/50615, intron 2 of 9)
1290	chr16:27421897-27422398	5.40173e-05	2.08179	0.0086863	IL21R	-4846	Intron (ENST00000564089.5/50615, intron 2 of 9)
1291	chr16:27466844-27467345	0.000997058	4.34968	0.0322975	GTF3C1	-517	Promoter (<=1kb)
1292	chr16:28141821-28142322	0.000406841	1.5512	0.0214485	XPO6	3927	Intron (ENST00000304658.10/23214, intron 9 of 23)
1293	chr16:28259658-28260159	0.000329192	2.79999	0.0195413	SBK1	412	Promoter (<=1kb)
1294	chr16:28309733-28310234	0.00208746	1.75113	0.0451488	SBK1	17208	Intron (ENST00000671413.3/388228, intron 1 of 3)
1295	chr16:28493961-28494462	0.000183938	1.08817	0.0150028	CLN3	114	Promoter (<=1kb)
1296	chr16:28984928-28985429	0.000795842	2.27258	0.0292243	LAT	0	Promoter (<=1kb)
1297	chr16:29300096-29300597	0.0010323	4.86504	0.032897	SNX29P2	8876	Intron (ENST00000641956.1/440352, intron 2 of 7)
1298	chr16:29702216-29702717	0.000443209	1.86752	0.0223196	QPRT	23034	Distal Intergenic
1299	chr16:29738426-29738927	1.749e-05	1.53259	0.00537346	C16orf54	7063	Distal Intergenic
1300	chr16:30075687-30076188	0.000484768	1.22962	0.023283	PPP4C	0	Promoter (<=1kb)
1301	chr16:30185727-30186228	0.00176825	1.33034	0.0418102	CORO1A	0	Promoter (<=1kb)
1302	chr16:30417703-30418204	0.00226821	2.09418	0.0469051	SNORA80C	1555	Promoter (1-2kb)
1303	chr16:31695613-31696114	2.55751e-05	1.87835	0.00621502	CLUHP3	-4444	Distal Intergenic
1304	chr16:48612928-48613429	6.02922e-06	2.19742	0.00334077	N4BP1	-2748	Promoter (2-3kb)
1305	chr16:50267541-50268042	0.000191448	1.91891	0.0152631	ADCY7	977	Promoter (<=1kb)
1306	chr16:50327028-50327529	0.00199638	1.57828	0.0442113	BRD7	-6651	Intron (ENST00000394688.8/29117, intron 9 of 16)
1307	chr16:50781436-50781937	0.000882053	1.95708	0.0305744	CYLD	5235	Intron (ENST00000569418.5/1540, intron 9 of 17)
1308	chr16:53456554-53457055	6.60773e-05	1.61058	0.00945321	RBL2	-4714	Intron (ENST00000680543.1/5934, intron 8 of 20)
1309	chr16:53744396-53744897	0.00250753	1.78487	0.0489026	FTO	40211	Intron (ENST00000636491.1/79068, intron 2 of 9)
1310	chr16:53861007-53861508	0.00199473	4.08767	0.0442051	FTO	-18336	Intron (ENST00000636491.1/79068, intron 5 of 9)
1311	chr16:53912152-53912653	0.00140878	1.69988	0.0378857	FTO	896	Promoter (<=1kb)
1312	chr16:56262242-56262743	0.00104395	2.13415	0.0330959	GNAO1	-7496	Intron (ENST00000262493.12/2775, intron 2 of 8)
1313	chr16:56610215-56610716	0.000440428	1.17775	0.0222686	MT2A	1525	Promoter (1-2kb)
1314	chr16:56708335-56708836	0.00252479	1.79356	0.0490684	NUP93-DT	21132	Exon (ENST00000668197.1/105371286, exon 3 of 3)
1315	chr16:56900784-56901285	0.00130463	2.66075	0.0365122	SLC12A3	-937	Promoter (<=1kb)
1316	chr16:57014468-57014969	0.000504344	1.22377	0.0237286	NLRC5	-5744	Intron (ENST00000539881.5/84166, intron 1 of 24)
1317	chr16:57051526-57052027	0.00261439	2.58842	0.0498487	NLRC5	-6038	Exon (ENST00000262510.10/84166, exon 24 of 49)
1318	chr16:57593649-57594150	2.18351e-05	2.83276	0.005819	ADGRG1	-16502	Distal Intergenic
1319	chr16:57656524-57657025	0.000734956	4.38623	0.0281408	ADGRG1	3293	3' UTR
1320	chr16:57998433-57998934	0.000905529	1.42224	0.0309885	USB1	-612	Promoter (<=1kb)
1321	chr16:66483662-66484163	0.000416805	1.42912	0.0216774	BEAN1-AS1	-2432	Promoter (2-3kb)
1322	chr16:67148236-67148737	0.000406149	1.98728	0.021418	PHAF1	1952	Promoter (1-2kb)
1323	chr16:67194316-67194817	0.00165487	1.8386	0.0406436	E2F4	-135	Promoter (<=1kb)
1324	chr16:67289740-67290241	0.000933594	2.57657	0.0313949	PLEKHG4	1790	Promoter (1-2kb)
1325	chr16:67833697-67834198	0.00235502	1.29135	0.0477212	CENPT	0	Promoter (<=1kb)
1326	chr16:68107651-68108152	0.00061771	2.25874	0.0260446	NFATC3	-14878	Intron (ENST00000548144.1/4775, intron 2 of 2)
1327	chr16:71454026-71454527	0.000837353	4.03756	0.0298919	ZNF23	0	Promoter (<=1kb)
1328	chr16:71476688-71477189	0.00151983	4.35202	0.039177	ZNF19	1810	Promoter (1-2kb)
1329	chr16:72945722-72946223	6.83052e-05	2.14148	0.00956009	ZFHX3	-55888	Intron (ENST00000268489.10/463, intron 3 of 9)
1330	chr16:78743947-78744448	2.08839e-05	2.47367	0.00570798	LOC112268165	51914	Intron (ENST00000683929.1/51741, intron 8 of 10)
1331	chr16:79595028-79595529	0.00217442	2.37903	0.0460543	MAF	4373	3' UTR
1332	chr16:80569558-80570059	4.70321e-05	2.59998	0.00823353	LINC01227	0	Promoter (<=1kb)
1333	chr16:80656676-80657177	0.00180658	2.42283	0.0422274	CDYL2	-16940	Intron (ENST00000570137.7/124359, intron 2 of 6)
1334	chr16:80698472-80698973	0.000190755	5.22446	0.0152441	CDYL2	36160	Intron (ENST00000570137.7/124359, intron 1 of 6)
1335	chr16:80997416-80997917	0.000595955	1.51455	0.0256501	CMC2	0	Promoter (<=1kb)
1336	chr16:81521058-81521559	0.000977615	1.32668	0.0319912	MIR7854	-12343	Intron (ENST00000537098.8/80790, intron 1 of 20)
1337	chr16:81522315-81522816	0.000589876	1.5288	0.0255587	MIR7854	-11086	Intron (ENST00000537098.8/80790, intron 1 of 20)
1338	chr16:81521660-81522161	0.00132268	1.87816	0.0367518	MIR7854	-11741	Intron (ENST00000537098.8/80790, intron 1 of 20)
1339	chr16:81632751-81633252	0.000166296	1.22627	0.0142435	CMIP	-12106	Intron (ENST00000537098.8/80790, intron 3 of 20)
1340	chr16:81746125-81746626	0.00125154	1.7663	0.0359058	PLCG2	7055	Intron (ENST00000563954.6/ENST00000563954.6, intron 1 of 2)
1341	chr16:84075466-84075967	0.000220546	4.13541	0.0162971	MBTPS1	-33	Promoter (<=1kb)
1342	chr16:84549527-84550028	0.00194029	1.44725	0.0436705	MEAK7	4005	Intron (ENST00000565079.5/57707, intron 1 of 3)
1343	chr16:84648220-84648721	0.0015913	1.18342	0.0399723	KLHL36	0	Promoter (<=1kb)
1344	chr16:85528890-85529391	0.00256452	1.80687	0.0493842	GSE1	-26576	Intron (ENST00000637419.1/23199, intron 2 of 2)
1345	chr16:86604307-86604808	0.000155002	2.98387	0.0138497	FOXL1	25758	Distal Intergenic
1346	chr16:87895521-87896022	0.000478122	2.41504	0.0231162	CA5A	-3253	Intron (ENST00000649158.1/763, intron 5 of 6)
1347	chr16:88034589-88035090	0.00177615	2.96828	0.0418816	BANP	0	Promoter (<=1kb)
1348	chr16:88052784-88053285	0.00125114	2.66966	0.0359058	BANP	15511	Intron (ENST00000700483.1/54971, intron 11 of 12)
1349	chr16:88619964-88620465	8.92282e-07	2.2083	0.00141224	ZC3H18	-3578	Intron (ENST00000452588.6/124245, intron 9 of 18)
1350	chr16:89593725-89594226	7.10599e-06	4.01583	0.00371636	CPNE7	0	Promoter (<=1kb)
1351	chr16:89841209-89841710	2.32835e-05	5.68953	0.00598575	SPIRE2	-8156	Intron (ENST00000564878.5/84501, intron 1 of 2)
1352	chr17:447885-448386	0.000166818	2.46137	0.0142687	RFLNB	-1946	Promoter (1-2kb)
1353	chr17:1201152-1201653	0.000314016	2.01622	0.0191054	ABR	-13830	Intron (ENST00000574139.7/29, intron 1 of 22)
1354	chr17:1294116-1294617	0.000946799	2.30274	0.0315926	TRARG1	14454	Intron (ENST00000333813.4/286753, intron 1 of 2)
1355	chr17:1870631-1871132	0.000961709	2.1401	0.031826	RPA1	-995	Promoter (<=1kb)
1356	chr17:2253879-2254380	0.0019884	1.95879	0.0441482	SMG6	-8967	Intron (ENST00000263073.11/23293, intron 8 of 18)
1357	chr17:2266043-2266544	2.58141e-06	1.93742	0.00203885	SMG6	0	Promoter (<=1kb)
1358	chr17:3763203-3763704	0.00241125	1.84111	0.048114	ITGAE	-8507	Intron (ENST00000263087.9/3682, intron 3 of 30)
1359	chr17:3770345-3770846	0.000632241	3.01241	0.0263302	ITGAE	-15649	Intron (ENST00000263087.9/3682, intron 2 of 30)
1360	chr17:4366429-4366930	4.58218e-05	1.04697	0.00809905	UBE2G1	0	Promoter (<=1kb)
1361	chr17:4710188-4710689	2.93125e-07	1.35422	0.000829069	ARRB2	0	Promoter (<=1kb)
1362	chr17:4999302-4999803	3.59006e-05	2.38675	0.00719333	KIF1C	1348	Promoter (1-2kb)
1363	chr17:5062284-5062785	0.000704665	2.4671	0.0276953	SLC52A1	-10275	Distal Intergenic
1364	chr17:6640685-6641186	0.00111003	1.19189	0.0340096	TXNDC17	0	Promoter (<=1kb)
1365	chr17:7204510-7205011	0.000163412	1.3079	0.0141808	DLG4	0	Promoter (<=1kb)
1366	chr17:7384004-7384505	0.000856094	1.87247	0.0301746	TNK1	0	Promoter (<=1kb)
1367	chr17:7479399-7479900	0.00106563	1.25345	0.03338	ZBTB4	0	Promoter (<=1kb)
1368	chr17:7842770-7843271	0.00231174	1.03443	0.0472665	KDM6B	-936	Promoter (<=1kb)
1369	chr17:8898993-8899494	0.000123692	2.02615	0.0123789	PIK3R5	-5085	Intron (ENST00000269300.8/23533, intron 5 of 17)
1370	chr17:9470079-9470580	0.000661652	2.60863	0.0267986	STX8	21285	Intron (ENST00000306357.9/9482, intron 6 of 7)
1371	chr17:14118853-14119354	0.0010181	2.06728	0.0328046	COX10	49249	Intron (ENST00000670279.1/1352, intron 4 of 10)
1372	chr17:14202316-14202817	0.000939878	2.32949	0.0315004	CDRT15	34045	Intron (ENST00000670279.1/1352, intron 6 of 10)
1373	chr17:14309251-14309752	0.000839168	1.23623	0.0299106	MGC12916	5397	Intron (ENST00000360954.3/9953, intron 1 of 1)
1374	chr17:14428201-14428702	0.000900145	1.36974	0.0308955	LOC107985080	54027	Intron (ENST00000700765.1/107985080, intron 2 of 3)
1375	chr17:14441425-14441926	0.000251496	4.14749	0.0173365	LOC107985080	67251	Intron (ENST00000700765.1/107985080, intron 2 of 3)
1376	chr17:15959108-15959609	0.00183028	1.53054	0.0424952	ADORA2B	13978	Intron (ENST00000304222.3/136, intron 1 of 1)
1377	chr17:16181330-16181831	0.00119107	2.38759	0.0351585	NCOR1	12780	Intron (ENST00000268712.8/9611, intron 3 of 45)
1378	chr17:16268062-16268563	0.000707273	2.05258	0.0277409	MIR1288	-13451	Intron (ENST00000607144.4/9487, intron 2 of 2)
1379	chr17:19763079-19763580	0.000441059	3.08675	0.0222769	ALDH3A1	-14136	Distal Intergenic
1380	chr17:21035238-21035739	0.00217601	1.68334	0.0460621	USP22	6534	Intron (ENST00000261497.9/23326, intron 1 of 12)
1381	chr17:27293782-27294283	0.00147234	1.23847	0.0385558	MIR4522	0	Promoter (<=1kb)
1382	chr17:28925989-28926490	2.70674e-05	1.44391	0.00635085	LOC101927018	0	Promoter (<=1kb)
1383	chr17:28982231-28982732	0.00026554	2.12361	0.0177919	SEZ6	-359	Promoter (<=1kb)
1384	chr17:29692533-29693034	0.000965115	3.53149	0.0318491	LOC107984990	52906	Intron (ENST00000581474.1/ENST00000581474.1, intron 1 of 1)
1385	chr17:30332629-30333130	0.00177386	1.89618	0.0418695	TMIGD1	927	Promoter (<=1kb)
1386	chr17:30809809-30810310	0.000140541	3.4919	0.0131637	CRLF3	0	Promoter (<=1kb)
1387	chr17:31158861-31159362	0.000156052	1.82313	0.0138755	NF1	0	Promoter (<=1kb)
1388	chr17:31494222-31494723	0.000290705	1.33756	0.0184643	RAB11FIP4	6030	Intron (ENST00000621161.5/84440, intron 3 of 14)
1389	chr17:32071951-32072452	0.000577975	2.64049	0.0253514	LOC102724625	22480	Distal Intergenic
1390	chr17:32079702-32080203	0.000944685	1.88226	0.0315637	LOC102724625	14729	Distal Intergenic
1391	chr17:32503289-32503790	0.00111739	1.66431	0.0341191	MYO1D	-6216	Intron (ENST00000318217.10/4642, intron 21 of 21)
1392	chr17:32551044-32551545	0.000174934	1.8122	0.0145673	LOC105371734	-27620	Intron (ENST00000318217.10/4642, intron 21 of 21)
1393	chr17:32602049-32602550	0.000617433	5.45086	0.0260446	MYO1D	161	Promoter (<=1kb)
1394	chr17:35046578-35047079	1.56635e-05	1.53665	0.00512508	RFFL	-4227	Intron (ENST00000394597.7/117584, intron 1 of 6)
1395	chr17:35051197-35051698	0.000516421	1.8871	0.0240158	RFFL	-8846	Intron (ENST00000394597.7/117584, intron 1 of 6)
1396	chr17:35160805-35161306	0.000812882	4.13501	0.0294923	UNC45B	12541	Intron (ENST00000394570.7/146862, intron 8 of 19)
1397	chr17:35214065-35214566	3.03784e-06	2.36007	0.00222477	SLC35G3	-19672	Distal Intergenic
1398	chr17:35313048-35313549	2.58762e-06	1.64983	0.00203885	SLFN11	49443	Exon (ENST00000662865.2/ENST00000662865.2, exon 1 of 3)
1399	chr17:39096754-39097255	0.00131776	1.74276	0.0367075	PLXDC1	10213	Exon (ENST00000444435.1/57125, exon 3 of 3)
1400	chr17:39209624-39210125	0.000208921	1.57048	0.0158981	RPL19	8609	Distal Intergenic
1401	chr17:39777907-39778408	8.22176e-05	1.26737	0.0104894	IKZF3	0	Promoter (<=1kb)
1402	chr17:39813563-39814064	0.00172636	2.09444	0.0413607	IKZF3	-35338	Intron (ENST00000346872.8/22806, intron 3 of 7)
1403	chr17:39819211-39819712	0.00205411	3.44402	0.0448392	IKZF3	-40986	Intron (ENST00000346872.8/22806, intron 3 of 7)
1404	chr17:39866977-39867478	0.00168067	1.29945	0.0409943	ZPBP2	-724	Promoter (<=1kb)
1405	chr17:40121727-40122228	0.000113577	1.38833	0.0120003	MSL1	0	Promoter (<=1kb)
1406	chr17:40516617-40517118	0.000270124	1.96522	0.0178989		0	Promoter (<=1kb)
1407	chr17:42233880-42234381	0.000321525	2.99321	0.019329	STAT5B	-1741	Promoter (1-2kb)
1408	chr17:42388871-42389372	0.000781122	1.02745	0.0289811	STAT3	-331	Promoter (<=1kb)
1409	chr17:42554500-42555001	0.000366009	1.87198	0.0203956	HSD17B1-AS1	0	Promoter (<=1kb)
1410	chr17:47732924-47733425	3.16693e-05	1.31741	0.00670951	TBX21	0	Promoter (<=1kb)
1411	chr17:47829822-47830323	2.02923e-05	2.43576	0.00563749	MRPL10	-149	Promoter (<=1kb)
1412	chr17:48025021-48025522	0.000405327	1.12676	0.0214045	COPZ2	3038	Distal Intergenic
1413	chr17:48441240-48441741	3.92283e-05	2.03535	0.00758579	SKAP1	-10965	Distal Intergenic
1414	chr17:48453513-48454014	0.00251389	1.77417	0.0489738	LOC101927166	-6356	Distal Intergenic
1415	chr17:48528728-48529229	0.000579052	3.41939	0.0253603	HOXB1	1782	Promoter (1-2kb)
1416	chr17:49343272-49343773	0.000453425	1.49472	0.0225879	ZNF652-AS1	-17377	Intron (ENST00000430262.3/22834, intron 1 of 5)
1417	chr17:49696072-49696573	0.000811962	1.76441	0.0294743	SLC35B1	6565	Distal Intergenic
1418	chr17:49746700-49747201	4.10438e-06	2.12982	0.00267204	FAM117A	62	Promoter (<=1kb)
1419	chr17:49817968-49818469	1.38451e-05	3.1766	0.00475634	KAT7	2570	Promoter (2-3kb)
1420	chr17:50553541-50554042	0.00242862	3.14864	0.0482525	SPATA20	2807	Promoter (2-3kb)
1421	chr17:50779734-50780235	0.000301444	5.20031	0.0187151	MIR8059	11084	Distal Intergenic
1422	chr17:51427196-51427697	3.13209e-05	3.45288	0.00669254	LINC02073	-7730	Intron (ENST00000663733.1/440446, intron 3 of 4)
1423	chr17:55072888-55073389	0.000661409	2.19597	0.0267986	STXBP4	42081	Exon (ENST00000376352.6/252983, exon 13 of 18)
1424	chr17:55116541-55117042	3.03921e-05	5.46251	0.00662342	STXBP4	85734	Intron (ENST00000376352.6/252983, intron 16 of 17)
1425	chr17:55156469-55156970	1.62623e-05	2.83946	0.00524354	HLF	-107990	Intron (ENST00000376352.6/252983, intron 17 of 17)
1426	chr17:55419902-55420403	0.00172024	1.62518	0.041339	MMD	1394	Promoter (1-2kb)
1427	chr17:55641696-55642197	0.000800839	2.25699	0.0292908	LOC101927389	28716	Exon (ENST00000690551.1/101927389, exon 3 of 3)
1428	chr17:56501051-56501552	0.00198919	3.32685	0.0441549	ANKFN1	44104	Intron (ENST00000635860.2/162282, intron 22 of 22)
1429	chr17:57597721-57598222	0.00108837	2.1478	0.0337012	MSI2	818	Promoter (<=1kb)
1430	chr17:57600105-57600606	2.28955e-05	1.61914	0.00596099	MSI2	3202	Intron (ENST00000416426.6/124540, intron 8 of 13)
1431	chr17:58342104-58342605	0.00141035	1.38932	0.0379064	TSPOAP1-AS1	4746	Intron (ENST00000667382.1/100506779, intron 2 of 3)
1432	chr17:58487760-58488261	0.00228188	3.43266	0.0470188	HSF5	147	Promoter (<=1kb)
1433	chr17:58692358-58692859	0.000117785	1.48855	0.0121638	RAD51C	0	Promoter (<=1kb)
1434	chr17:59912144-59912645	0.00140012	5.69788	0.0378118	RPS6KB1	5156	Exon (ENST00000496272.1/ENST00000496272.1, exon 1 of 1)
1435	chr17:61240593-61241094	0.00120258	3.28615	0.0352991	BCAS3	-4122	Intron (ENST00000407086.8/54828, intron 22 of 23)
1436	chr17:61805937-61806438	1.79121e-05	2.4433	0.0053984	BRIP1	-21300	Intron (ENST00000682755.1/83990, intron 6 of 17)
1437	chr17:61942901-61943402	0.000849714	2.09536	0.0300857	MED13	12361	3' UTR
1438	chr17:62541269-62541770	0.00158939	3.31146	0.0399668	TLK2	-11674	Intron (ENST00000582809.5/11011, intron 8 of 22)
1439	chr17:63612139-63612640	0.00112976	1.67173	0.0343098	MAP3K3	-9775	Distal Intergenic
1440	chr17:63707180-63707681	0.000648908	2.68896	0.0265848	STRADA	-2725	Promoter (2-3kb)
1441	chr17:64041786-64042287	0.00196031	3.5775	0.0438841	ERN1	12480	3' UTR
1442	chr17:64051118-64051619	7.63136e-05	2.11323	0.0101464	ERN1	3148	Intron (ENST00000680433.1/2081, intron 17 of 19)
1443	chr17:64658791-64659292	0.000134088	1.6648	0.0129483	SMURF2	1570	Promoter (1-2kb)
1444	chr17:65039622-65040123	0.00103344	1.11365	0.0329118	GNA13	15651	Intron (ENST00000439174.7/10672, intron 2 of 3)
1445	chr17:65047909-65048410	0.0014328	1.44173	0.0381548	GNA13	7364	Intron (ENST00000439174.7/10672, intron 2 of 3)
1446	chr17:65173313-65173814	0.00127414	2.06542	0.0361749	RGS9	-14890	Intron (ENST00000635833.1/8787, intron 8 of 18)
1447	chr17:66915224-66915725	0.000935143	1.79134	0.0314288	CACNG5	37951	Distal Intergenic
1448	chr17:67434972-67435473	2.41624e-05	3.1769	0.00605493	PITPNC1	-22065	Intron (ENST00000581322.6/26207, intron 1 of 8)
1449	chr17:67440877-67441378	4.60347e-06	2.44843	0.00287067	PITPNC1	-16160	Intron (ENST00000581322.6/26207, intron 1 of 8)
1450	chr17:67452727-67453228	3.44665e-07	2.99071	0.000856888	PITPNC1	-4310	Intron (ENST00000581322.6/26207, intron 1 of 8)
1451	chr17:67867597-67868098	0.000959817	2.53824	0.0318119	BPTF	-6822	Intron (ENST00000306378.11/2186, intron 3 of 27)
1452	chr17:68253368-68253869	0.000825752	1.29134	0.029747	AMZ2	2082	Promoter (2-3kb)
1453	chr17:68255684-68256185	0.000821485	1.61843	0.0296782	ARSG	-2997	Promoter (2-3kb)
1454	chr17:68259034-68259535	2.79165e-05	1.70268	0.00641696	ARSG	0	Promoter (<=1kb)
1455	chr17:68437854-68438355	0.000930419	1.00532	0.0313369	WIPI1	-4283	Intron (ENST00000590353.1/5573, intron 1 of 5)
1456	chr17:73216215-73216716	0.00113153	3.1212	0.0343452	COG1	9474	Intron (ENST00000403627.7/84923, intron 2 of 2)
1457	chr17:74285637-74286138	1.05568e-05	3.24046	0.00428044	DNAI2	4125	Intron (ENST00000311014.11/64446, intron 3 of 13)
1458	chr17:74465480-74465981	0.000354088	1.59874	0.0201275	CD300A	-418	Promoter (<=1kb)
1459	chr17:74742185-74742686	0.00236686	1.73635	0.0477493	RAB37	-2155	Promoter (2-3kb)
1460	chr17:75261411-75261912	0.00051121	1.25201	0.0238904	GGA3	0	Promoter (<=1kb)
1461	chr17:75832047-75832548	0.00114447	1.52892	0.0345108	UNC13D	721	Promoter (<=1kb)
1462	chr17:75872715-75873216	9.14882e-05	1.22454	0.0108969	TRIM47	2375	Promoter (2-3kb)
1463	chr17:76179793-76180294	0.000902514	1.69107	0.0309327	RNF157	-12711	Intron (ENST00000647930.1/114804, intron 2 of 18)
1464	chr17:76191853-76192354	1.07613e-05	1.93556	0.00433544	RNF157	-24771	Intron (ENST00000647930.1/114804, intron 2 of 18)
1465	chr17:76199402-76199903	0.00246488	2.33887	0.0485189	RNF157	-32320	Intron (ENST00000647930.1/114804, intron 2 of 18)
1466	chr17:76998104-76998605	3.14084e-05	2.68813	0.00669811	LOC105371899	-28948	Distal Intergenic
1467	chr17:77666883-77667384	0.000138322	1.27219	0.0130562	LINC01987	61175	Exon (ENST00000649512.1/107985079, exon 4 of 5)
1468	chr17:77790438-77790939	0.000851718	3.45309	0.030107	LINC01987	-61879	Distal Intergenic
1469	chr17:77852148-77852649	0.00162407	2.31201	0.0403123	LINC01973	31438	Distal Intergenic
1470	chr17:77882402-77882903	0.00121515	1.4702	0.0355092	LINC01973	1184	Promoter (1-2kb)
1471	chr17:78254386-78254887	9.17261e-05	1.19292	0.0109002	LOC105371910	6193	Exon (ENST00000590384.1/ENST00000590384.1, exon 1 of 7)
1472	chr17:78333011-78333512	0.000790739	2.5781	0.0291291	LOC105371912	-9225	Intron (ENST00000586321.1/105371912, intron 1 of 2)
1473	chr17:78484505-78485006	0.000316343	2.73732	0.019151	DNAH17-AS1	0	Promoter (<=1kb)
1474	chr17:78817113-78817614	7.80183e-06	3.16407	0.003819	USP36	1329	Promoter (1-2kb)
1475	chr17:79804390-79804891	0.00122563	1.94546	0.0356496	CBX8	-2707	Promoter (2-3kb)
1476	chr17:79997017-79997518	0.000118703	1.25771	0.0122187	TBC1D16	-3383	Intron (ENST00000310924.7/125058, intron 3 of 11)
1477	chr17:80731331-80731832	0.000191893	3.369	0.0152844	RPTOR	-11455	Intron (ENST00000574767.5/57521, intron 4 of 11)
1478	chr17:80812142-80812643	0.00174478	2.66605	0.0415942	LOC101928855	-6510	Intron (ENST00000574767.5/57521, intron 6 of 11)
1479	chr17:80891438-80891939	0.000555828	2.64438	0.0249044	RPTOR	-30785	Exon (ENST00000577161.5/57521, exon 18 of 22)
1480	chr17:81509547-81510048	5.77484e-07	1.66223	0.0011081	ACTG1	2102	Promoter (2-3kb)
1481	chr17:82126691-82127192	0.000302875	1.71934	0.0187631	CCDC57	626	Promoter (<=1kb)
1482	chr17:82322181-82322682	0.00113983	2.27993	0.0344561	CD7	-4573	3' UTR
1483	chr17:82856993-82857494	0.000727461	2.47908	0.0279885	TBCD	-1025	Promoter (1-2kb)
1484	chr17:82893145-82893646	6.54707e-05	2.54902	0.0093787	TBCD	37	Promoter (<=1kb)
1485	chr18:2589620-2590121	3.09178e-05	1.82588	0.00668771	NDC80	11497	Exon (ENST00000261597.9/10403, exon 10 of 17)
1486	chr18:2597604-2598105	0.000938181	3.01195	0.0314831	NDC80	-12676	Intron (ENST00000261597.9/10403, intron 11 of 16)
1487	chr18:2662531-2663032	0.00126201	3.46566	0.0360294	SMCHD1	6612	Intron (ENST00000688342.1/23347, intron 1 of 46)
1488	chr18:2929329-2929830	0.00139192	3.25894	0.0376742	LPIN2	1576	Promoter (1-2kb)
1489	chr18:2962856-2963357	3.32717e-05	1.44967	0.00684814	LOC105371963	-3661	Intron (ENST00000697039.1/9663, intron 1 of 19)
1490	chr18:3061065-3061566	0.000355172	1.15951	0.0201407	MYOM1	14085	Distal Intergenic
1491	chr18:3062010-3062511	0.000669941	1.83888	0.0269843	MYOM1	13140	Distal Intergenic
1492	chr18:3153076-3153577	0.00106848	3.77188	0.0334249	MYOM1	-11057	Intron (ENST00000356443.9/8736, intron 11 of 37)
1493	chr18:3236313-3236814	0.000886618	2.13849	0.0306484	MYL12A	-10667	Exon (ENST00000580139.1/101927044, exon 4 of 5)
1494	chr18:3305214-3305715	5.49674e-06	3.71959	0.00319567	MYL12B	42258	Intron (ENST00000578787.2/ENST00000578787.2, intron 1 of 2)
1495	chr18:3355207-3355708	0.00122788	4.91508	0.035682	LINC01895	-4572	Intron (ENST00000664706.1/105371964, intron 4 of 5)
1496	chr18:3596577-3597078	6.73572e-05	1.30777	0.00952573	DLGAP1-AS1	2128	Promoter (2-3kb)
1497	chr18:3744959-3745460	0.00248071	3.7588	0.0486749	DLGAP1	-15581	Intron (ENST00000400147.6/9229, intron 2 of 9)
1498	chr18:6193742-6194243	0.00131486	2.45753	0.0366591	L3MBTL4-AS1	-62504	Intron (ENST00000400105.6/91133, intron 12 of 19)
1499	chr18:9343405-9343906	0.0016077	2.36539	0.0401563	TWSG1	8555	Intron (ENST00000583147.5/57045, intron 2 of 6)
1500	chr18:9488908-9489409	0.000153583	3.27616	0.0137995	RALBP1	12773	Intron (ENST00000019317.8/10928, intron 1 of 9)
1501	chr18:13285215-13285716	0.00140122	2.7994	0.0378118	LDLRAD4	7110	Intron (ENST00000590371.5/753, intron 2 of 2)
1502	chr18:13435550-13436051	0.00208334	2.5733	0.0451268	LDLRAD4	-7669	Intron (ENST00000679177.1/753, intron 3 of 5)
1503	chr18:13465635-13466136	7.81017e-05	3.13939	0.0102211	LDLRAD4	610	Promoter (<=1kb)
1504	chr18:22691883-22692384	0.000223967	2.96038	0.016415	LOC101927571	39181	Distal Intergenic
1505	chr18:23071278-23071779	5.85571e-05	1.71506	0.00892272	RBBP8	54482	Distal Intergenic
1506	chr18:23077925-23078426	0.00109542	2.33628	0.0338086	CABLES1	-56138	Distal Intergenic
1507	chr18:23563576-23564077	0.00248869	1.72786	0.0487571	NPC1	-3234	Intron (ENST00000269228.10/4864, intron 4 of 24)
1508	chr18:23573778-23574279	0.00122532	1.63887	0.0356496	NPC1	2668	Promoter (2-3kb)
1509	chr18:23864646-23865147	0.00157134	1.01833	0.0397616	LAMA3	-7873	Exon (ENST00000313654.14/3909, exon 36 of 75)
1510	chr18:23911224-23911725	0.00221994	2.06312	0.0464548	LAMA3	12487	Intron (ENST00000313654.14/3909, intron 55 of 74)
1511	chr18:23918310-23918811	0.000235413	1.41601	0.0167978	LAMA3	-9814	Intron (ENST00000313654.14/3909, intron 60 of 74)
1512	chr18:23935753-23936254	0.00135751	2.60264	0.0372275	LAMA3	4598	Intron (ENST00000313654.14/3909, intron 67 of 74)
1513	chr18:23970360-23970861	0.000611242	1.53158	0.0259884	LINC02958	11664	Intron (ENST00000582300.2/107985181, intron 1 of 1)
1514	chr18:23972318-23972819	0.000390215	2.61972	0.020952	LINC02958	9706	Intron (ENST00000582300.2/107985181, intron 1 of 1)
1515	chr18:23992455-23992956	0.0017665	1.7133	0.0418027	TTC39C	0	Promoter (<=1kb)
1516	chr18:32025543-32026044	0.00105781	1.62941	0.0332548	RNF125	6714	Intron (ENST00000217740.4/54941, intron 1 of 5)
1517	chr18:32384960-32385461	0.00203209	2.85336	0.0445981	GAREM1	-53290	Intron (ENST00000399218.8/64762, intron 2 of 5)
1518	chr18:35030739-35031240	1.95998e-06	1.35249	0.00189134	MAPRE2	-10164	Intron (ENST00000591734.5/10982, intron 2 of 5)
1519	chr18:36128380-36128881	0.00155425	1.02922	0.0396383	SLC39A6	459	Promoter (<=1kb)
1520	chr18:38992387-38992888	0.00204144	1.41318	0.0446647	LOC101927879	-321336	Distal Intergenic
1521	chr18:44509170-44509671	2.90367e-05	4.81496	0.00656287	LINC01478	21791	Intron (ENST00000664723.1/101927921, intron 1 of 4)
1522	chr18:44725598-44726099	8.39295e-05	1.50827	0.010555	SETBP1	24260	Intron (ENST00000426838.8/26040, intron 2 of 3)
1523	chr18:45938383-45938884	0.00151299	1.6616	0.0390838	EPG5	13708	Intron (ENST00000696483.1/57724, intron 10 of 43)
1524	chr18:46211758-46212259	0.000207402	2.81112	0.0158592	C18orf25	37672	Intron (ENST00000587591.5/147339, intron 1 of 1)
1525	chr18:48842521-48843022	5.64146e-05	1.88647	0.00882398	CTIF	82339	Intron (ENST00000256413.8/9811, intron 10 of 11)
1526	chr18:49326946-49327447	0.0002912	2.71463	0.0184773	DYM	32425	Intron (ENST00000675505.1/54808, intron 8 of 17)
1527	chr18:49819673-49820174	0.00125232	2.04587	0.0359116	SCARNA17	5312	Intron (ENST00000589499.1/103091864, intron 1 of 3)
1528	chr18:50922592-50923093	0.000448728	4.9896	0.0224667	ME2	6693	Intron (ENST00000640530.1/4200, intron 8 of 13)
1529	chr18:51053760-51054261	1.03707e-05	1.71785	0.00423516	SMAD4	-578	Promoter (<=1kb)
1530	chr18:51162653-51163154	0.00170086	2.92672	0.0411963	MEX3C	34527	Distal Intergenic
1531	chr18:51206280-51206781	2.71683e-05	4.42317	0.00636052	MEX3C	-8599	Intron (ENST00000591040.2/51320, intron 1 of 1)
1532	chr18:54230643-54231144	0.000109065	2.49645	0.011769	MBD2	-5974	Distal Intergenic
1533	chr18:58394672-58395173	0.000117428	3.36786	0.0121504	NEDD4L	3486	Intron (ENST00000400345.8/23327, intron 30 of 30)
1534	chr18:58615389-58615890	9.65973e-05	2.2161	0.0111153	ALPK2	13201	Intron (ENST00000361673.4/115701, intron 1 of 12)
1535	chr18:58694389-58694890	0.00072436	3.33495	0.0279375	MALT1	-1492	Promoter (1-2kb)
1536	chr18:62790372-62790873	0.000326186	4.47994	0.0194582	PHLPP1	10973	Intron (ENST00000262719.10/23239, intron 1 of 16)
1537	chr18:63161692-63162193	0.000108806	1.34991	0.0117614	BCL2	0	Promoter (<=1kb)
1538	chr18:63298596-63299097	0.000723759	2.66321	0.0279357	BCL2	19569	Intron (ENST00000678134.1/596, intron 2 of 2)
1539	chr18:69956946-69957447	6.91516e-05	2.4352	0.00964992	CD226	0	Promoter (<=1kb)
1540	chr18:70621578-70622079	0.000495184	2.16261	0.0235498	GTSCR1	28874	Distal Intergenic
1541	chr18:70663089-70663590	0.00220939	2.62689	0.0463845	GTSCR1	-12136	Distal Intergenic
1542	chr18:74373415-74373916	0.000548295	2.14589	0.0247429	LINC01922	-35532	Distal Intergenic
1543	chr18:74407805-74408306	9.67634e-05	1.94539	0.0111153	LINC01922	-1142	Promoter (1-2kb)
1544	chr18:75216171-75216672	0.000442267	1.37676	0.0223019	TSHZ1	-4386	Intron (ENST00000322038.5/10194, intron 1 of 1)
1545	chr18:76720627-76721128	0.000200591	5.85908	0.01561	LINC01879	30598	Distal Intergenic
1546	chr18:76891543-76892044	0.000945674	2.30224	0.0315637	ZNF236	-6048	Intron (ENST00000320610.14/7776, intron 9 of 30)
1547	chr18:77068860-77069361	0.00177477	1.94733	0.04187	MBP	18221	Intron (ENST00000355994.7/4155, intron 2 of 8)
1548	chr18:77125631-77126132	0.0019573	1.18995	0.0438775	MBP	1580	Promoter (1-2kb)
1549	chr18:79119926-79120427	0.000201765	2.70421	0.0156681	ATP9B	-5840	Intron (ENST00000586366.5/374868, intron 4 of 9)
1550	chr18:79400764-79401265	0.000266848	1.16447	0.0178213	NFATC1	372	Promoter (<=1kb)
1551	chr18:79445849-79446350	0.00220396	1.80785	0.0463556	NFATC1	-1920	Promoter (1-2kb)
1552	chr19:543713-544214	0.000562568	2.73817	0.0250073	GZMM	0	Promoter (<=1kb)
1553	chr19:639523-640024	0.000109839	1.38617	0.0118195	FGF22	0	Promoter (<=1kb)
1554	chr19:1076869-1077370	0.00191309	1.27688	0.0433835	ARHGAP45	-117	Promoter (<=1kb)
1555	chr19:1095706-1096207	0.000598185	1.54471	0.0256876	POLR2E	-326	Promoter (<=1kb)
1556	chr19:1174091-1174592	1.78719e-06	2.03987	0.00189134	SBNO2	0	Promoter (<=1kb)
1557	chr19:1449814-1450315	0.00245998	4.05163	0.0485032	APC2	0	Promoter (<=1kb)
1558	chr19:1507618-1508119	0.00153836	1.2341	0.0393912	PLK5	0	Promoter (<=1kb)
1559	chr19:1882415-1882916	3.05278e-06	2.05878	0.00222708	ABHD17A	686	Promoter (<=1kb)
1560	chr19:1885346-1885847	4.03631e-05	1.26521	0.00766482	ABHD17A	0	Promoter (<=1kb)
1561	chr19:2775839-2776340	0.00230591	2.48603	0.0472274	SGTA	-5058	Intron (ENST00000221566.7/6449, intron 1 of 11)
1562	chr19:3528475-3528976	0.000445468	2.82239	0.0223678	FZR1	2375	Promoter (2-3kb)
1563	chr19:3692625-3693126	0.00197937	1.84532	0.0440617	PIP5K1C	7264	Intron (ENST00000679885.1/23396, intron 1 of 18)
1564	chr19:4264792-4265293	1.9668e-05	4.68393	0.00555488	SHD	-13973	Intron (ENST00000262962.12/55702, intron 6 of 7)
1565	chr19:4328256-4328757	7.73904e-05	1.05556	0.0101823	STAP2	16	Promoter (<=1kb)
1566	chr19:6238348-6238849	0.000218169	2.49482	0.0162165	MLLT1	-21380	Intron (ENST00000252674.9/4298, intron 3 of 11)
1567	chr19:6670060-6670561	6.38956e-06	2.05808	0.00350956	TNFSF14	0	Promoter (<=1kb)
1568	chr19:6792170-6792671	0.00115274	1.78618	0.0346175	VAV1	8052	Intron (ENST00000602142.6/7409, intron 1 of 26)
1569	chr19:6862613-6863114	9.02357e-06	1.18211	0.00402896	ADGRE1	-24452	Distal Intergenic
1570	chr19:7535381-7535882	6.65523e-05	1.14935	0.00948329	PNPLA6	0	Promoter (<=1kb)
1571	chr19:8513974-8514475	0.00150721	1.1857	0.0390061	ZNF414	0	Promoter (<=1kb)
1572	chr19:8577200-8577701	0.000455593	2.24245	0.0225969	MYO1F	0	Promoter (<=1kb)
1573	chr19:10104574-10105075	1.32925e-05	1.642	0.00471215	PPAN-P2RY11	-1148	Promoter (1-2kb)
1574	chr19:10105448-10105949	0.000909288	1.61272	0.0310289	PPAN-P2RY11	-274	Promoter (<=1kb)
1575	chr19:10315774-10316275	0.00146783	1.15924	0.0385108	FDX2	0	Promoter (<=1kb)
1576	chr19:10425191-10425692	0.000165271	1.46891	0.0142144	PDE4A	4653	Intron (ENST00000592685.5/5141, intron 3 of 16)
1577	chr19:10429008-10429509	0.00187294	2.63298	0.0429474	PDE4A	-1336	Promoter (1-2kb)
1578	chr19:10603233-10603734	0.00166907	1.14839	0.0408171	SLC44A2	723	Promoter (<=1kb)
1579	chr19:10797486-10797987	0.000416455	2.07698	0.0216761	DNM2	-400	Promoter (<=1kb)
1580	chr19:10848290-10848791	0.00179377	1.82979	0.042082	C19orf38	0	Promoter (<=1kb)
1581	chr19:12613729-12614230	1.47182e-06	1.66829	0.0017601	ZNF791	2771	Promoter (2-3kb)
1582	chr19:12919078-12919579	3.31755e-05	1.35071	0.00684324	SYCE2	0	Promoter (<=1kb)
1583	chr19:13044783-13045284	0.000743683	3.30886	0.0283585	NFIX	19607	Intron (ENST00000592199.6/4784, intron 2 of 10)
1584	chr19:13117191-13117692	0.000594445	1.6169	0.0256264	TRMT1	0	Promoter (<=1kb)
1585	chr19:13861721-13862222	0.00160428	1.41747	0.0401051	NANOS3	0	Promoter (<=1kb)
1586	chr19:14348268-14348769	0.000148891	2.07749	0.0135709	LINC01842	14525	Intron (ENST00000586698.1/105372288, intron 1 of 3)
1587	chr19:14355625-14356126	0.000934351	2.17394	0.0314133	LINC01841	7864	Intron (ENST00000586698.1/105372288, intron 1 of 3)
1588	chr19:14374999-14375500	0.000568847	1.20844	0.0251693	LINC01841	-4803	Distal Intergenic
1589	chr19:14418070-14418571	1.76041e-06	1.78021	0.00189134	DDX39A	491	Promoter (<=1kb)
1590	chr19:14459700-14460201	0.000247787	3.20474	0.0171748	PKN1	-3342	Intron (ENST00000242783.11/5585, intron 9 of 21)
1591	chr19:14522012-14522513	0.000923783	1.15795	0.0312531	DNAJB1	-3605	Intron (ENST00000600076.5/9524, intron 1 of 3)
1592	chr19:14571853-14572354	0.00174687	1.06388	0.0416052	NDUFB7	0	Promoter (<=1kb)
1593	chr19:15303827-15304328	0.000371772	3.1654	0.0205576	BRD4	-23376	Intron (ENST00000679869.1/23476, intron 1 of 19)
1594	chr19:15408591-15409092	0.00140243	4.11446	0.0378118	AKAP8L	-4306	Intron (ENST00000397410.10/26993, intron 2 of 13)
1595	chr19:15835991-15836492	0.00104871	1.28594	0.0331527	LINC01764	-137	Promoter (<=1kb)
1596	chr19:16001975-16002476	0.000105666	1.83668	0.0116439	LINC00661	-12811	Distal Intergenic
1597	chr19:16078740-16079241	0.000144707	1.06313	0.0133589	TPM4	0	Promoter (<=1kb)
1598	chr19:16371483-16371984	0.000108845	1.28257	0.0117614	EPS15L1	-9530	Intron (ENST00000602022.5/58513, intron 21 of 22)
1599	chr19:16566125-16566626	0.00144336	1.85382	0.038244	SLC35E1	0	Promoter (<=1kb)
1600	chr19:17064884-17065385	0.000342021	2.01564	0.0198416	HAUS8	-4642	Intron (ENST00000253669.10/93323, intron 3 of 10)
1601	chr19:17357645-17358146	0.00136219	2.2037	0.0372868	PLVAP	8005	Intron (ENST00000595816.1/83483, intron 2 of 2)
1602	chr19:17490324-17490825	0.000201918	3.71286	0.0156681	SLC27A1	1564	Promoter (1-2kb)
1603	chr19:17747299-17747800	0.00037507	1.24161	0.0206673	FCHO1	0	Promoter (<=1kb)
1604	chr19:17835184-17835685	0.000987929	1.94323	0.0321905	JAK3	-1668	Promoter (1-2kb)
1605	chr19:18284947-18285448	0.00101714	1.69103	0.0327848	MIR3188	2870	Promoter (2-3kb)
1606	chr19:18422554-18423055	0.000106058	2.73314	0.0116643	SSBP4	2451	Promoter (2-3kb)
1607	chr19:18474957-18475458	0.00071381	1.60849	0.0277759	ELL	475	Promoter (<=1kb)
1608	chr19:19320366-19320867	8.64644e-06	1.01396	0.00399442	MAU2	0	Promoter (<=1kb)
1609	chr19:19489192-19489693	0.00010659	1.03556	0.0116809	GATAD2A	16782	Intron (ENST00000360315.7/54815, intron 2 of 11)
1610	chr19:19589767-19590268	0.000559816	1.46883	0.0249918	PBX4	-9813	Intron (ENST00000557978.6/80714, intron 2 of 7)
1611	chr19:19597839-19598340	0.000205813	1.68063	0.0157888	PBX4	-17885	Intron (ENST00000557978.6/80714, intron 2 of 7)
1612	chr19:19643444-19643945	0.000229348	1.53364	0.0166033	GMIP	0	Promoter (<=1kb)
1613	chr19:29671676-29672177	0.00106347	1.34484	0.0333507	PLEKHF1	4802	Intron (ENST00000592810.1/79156, intron 1 of 1)
1614	chr19:29672950-29673451	0.00015363	1.90952	0.0137995	PLEKHF1	6076	Intron (ENST00000592810.1/79156, intron 1 of 1)
1615	chr19:29783084-29783585	0.000455232	3.27133	0.0225879	CCNE1	-28406	Distal Intergenic
1616	chr19:31213968-31214469	0.000219772	2.31261	0.0162615	LINC01791	46452	Intron (ENST00000654096.1/107985312, intron 3 of 3)
1617	chr19:33160420-33160921	0.00116628	2.86402	0.0348025	LRP3	-16682	Exon (ENST00000361680.6/126248, exon 8 of 12)
1618	chr19:33430178-33430679	8.33189e-05	3.62396	0.0105309	PEPD	-14336	Intron (ENST00000244137.12/5184, intron 9 of 14)
1619	chr19:34308904-34309405	2.24737e-08	2.3936	0.000270584	GARRE1	-39057	Intron (ENST00000588470.5/9710, intron 3 of 3)
1620	chr19:34350109-34350610	0.0019101	1.83477	0.0433564	GARRE1	1647	Promoter (1-2kb)
1621	chr19:35163855-35164356	1.60547e-06	4.04759	0.00182901	FXYD5	0	Promoter (<=1kb)
1622	chr19:35210683-35211184	0.00107505	1.75831	0.033535	FAM187B	17555	Distal Intergenic
1623	chr19:35240169-35240670	1.33983e-06	2.13684	0.00169904	LSR	-7660	Distal Intergenic
1624	chr19:35929879-35930380	0.000383354	2.13287	0.0208657	LRFN3	-5170	Distal Intergenic
1625	chr19:35953197-35953698	0.000172854	3.88599	0.0144646	LOC105372383	6082	Intron (ENST00000592518.1/105372383, intron 1 of 3)
1626	chr19:36054204-36054705	0.000185318	1.03352	0.0150344	THAP8	0	Promoter (<=1kb)
1627	chr19:36120613-36121114	0.000605301	2.82736	0.025899	TBCB	131	Promoter (<=1kb)
1628	chr19:36772865-36773366	2.44988e-05	1.47022	0.00610832	LOC728485	0	Promoter (<=1kb)
1629	chr19:37469326-37469827	1.12642e-05	2.14059	0.00439309	ZNF570	0	Promoter (<=1kb)
1630	chr19:37506624-37507125	0.000542013	1.47193	0.0245784	ZNF793-AS1	0	Promoter (<=1kb)
1631	chr19:37506095-37506596	0.000339747	2.74774	0.0197886	ZNF793-AS1	0	Promoter (<=1kb)
1632	chr19:38246049-38246550	0.000981542	2.0155	0.0320629	SPINT2	2014	Promoter (2-3kb)
1633	chr19:38515418-38515919	0.001107	2.12984	0.0339789	RYR1	-7148	Intron (ENST00000359596.8/6261, intron 64 of 105)
1634	chr19:38551262-38551763	0.000457407	3.35947	0.0226068	RYR1	13382	Intron (ENST00000359596.8/6261, intron 89 of 105)
1635	chr19:38616237-38616738	0.00128476	1.61925	0.0362986	MAP4K1	1107	Promoter (1-2kb)
1636	chr19:38666994-38667495	1.09838e-06	2.03326	0.00156041	ACTN4	3452	Intron (ENST00000588618.5/81, intron 1 of 11)
1637	chr19:38681016-38681517	0.00125335	1.75968	0.0359139	ACTN4	17474	Intron (ENST00000588618.5/81, intron 1 of 11)
1638	chr19:38831710-38832211	0.000497911	1.1532	0.0235668	ECH1	0	Promoter (<=1kb)
1639	chr19:39297887-39298388	0.000636271	2.38989	0.0264049	IFNL1	1480	Promoter (1-2kb)
1640	chr19:39401402-39401903	0.000916259	1.69131	0.0311632	ZFP36	-4944	Distal Intergenic
1641	chr19:39911673-39912174	1.01617e-05	2.37782	0.00421058	FCGBP	22452	Intron (ENST00000616721.6/8857, intron 6 of 27)
1642	chr19:40435181-40435682	0.00119591	1.41096	0.0352126	SERTAD3	6916	Distal Intergenic
1643	chr19:40826704-40827205	0.00141868	1.78938	0.038022	CYP2T1P	-14604	Exon (ENST00000437853.1/ENST00000437853.1, exon 1 of 6)
1644	chr19:42450286-42450787	0.00216742	1.49024	0.0459945	LIPE-AS1	0	Promoter (<=1kb)
1645	chr19:43439110-43439611	0.00208878	1.64343	0.0451619	TEX101	24220	Distal Intergenic
1646	chr19:43490428-43490929	0.00168989	3.95781	0.0410624	PHLDB3	-3387	Intron (ENST00000595498.5/653583, intron 3 of 9)
1647	chr19:43525145-43525646	0.00221172	1.76363	0.0463969	ZNF575	0	Promoter (<=1kb)
1648	chr19:44500660-44501161	0.000490283	2.28861	0.0234288	ZNF180	-136	Promoter (<=1kb)
1649	chr19:44762837-44763338	0.00159158	2.59489	0.0399741	MIR8085	4180	Distal Intergenic
1650	chr19:46009614-46010115	0.00255381	1.17574	0.0493138	CCDC61	6608	Intron (ENST00000536603.5/729440, intron 5 of 9)
1651	chr19:46361843-46362344	4.44272e-05	3.82703	0.00795298	PPP5C	-13260	Intron (ENST00000012443.9/5536, intron 2 of 12)
1652	chr19:46522905-46523406	2.68416e-05	1.75084	0.006332	PPP5D1P	3666	Intron (ENST00000602017.7/100506012, intron 3 of 3)
1653	chr19:47159142-47159643	0.00149469	2.58299	0.0388843	SAE1	15648	Intron (ENST00000594144.5/10055, intron 6 of 6)
1654	chr19:47176448-47176949	4.98655e-06	2.53733	0.00300062	SAE1	32954	Intron (ENST00000413379.7/10055, intron 6 of 6)
1655	chr19:47541412-47541913	0.000136994	2.24347	0.0130335	ZNF541	-443	Promoter (<=1kb)
1656	chr19:47577574-47578075	1.78749e-06	2.53118	0.00189134	ZNF541	-4426	Distal Intergenic
1657	chr19:48511666-48512167	0.000110658	1.69629	0.0118462	LMTK3	0	Promoter (<=1kb)
1658	chr19:49004788-49005289	0.00256776	2.03243	0.0493997	RUVBL2	499	Promoter (<=1kb)
1659	chr19:49159595-49160096	4.73506e-05	3.51237	0.00823353	TRPM4	1763	Promoter (1-2kb)
1660	chr19:49226019-49226520	0.000162283	2.89132	0.0141304	TRPM4	15285	Distal Intergenic
1661	chr19:49867649-49868150	0.000504861	1.46406	0.0237331	PNKP	0	Promoter (<=1kb)
1662	chr19:50358267-50358768	0.00132036	1.92055	0.0367195	NR1H2	0	Promoter (<=1kb)
1663	chr19:51372802-51373303	0.000250535	1.88214	0.0173018	NKG7	-101	Promoter (<=1kb)
1664	chr19:52007991-52008492	3.06614e-05	1.36732	0.00666158	ZNF615	0	Promoter (<=1kb)
1665	chr19:52176559-52177060	0.00235454	4.60783	0.0477212	ZNF836	-4916	Exon (ENST00000599775.1/ENST00000599775.1, exon 2 of 2)
1666	chr19:55369828-55370329	0.000920053	4.72059	0.0312156	IL11	134	Promoter (<=1kb)
1667	chr19:55494272-55494773	0.00239215	2.08887	0.0479532	SSC5D	381	Promoter (<=1kb)
1668	chr19:55807145-55807646	0.00168736	3.26513	0.0410536	NLRP11	10591	Intron (ENST00000589824.6/204801, intron 2 of 7)
1669	chr19:57240329-57240830	2.30135e-05	1.11867	0.00596568	ZNF805	0	Promoter (<=1kb)
1670	chr19:58154898-58155399	0.000972734	1.30246	0.0319238	ZNF329	0	Promoter (<=1kb)
1671	chr2:394409-394910	0.000350536	4.22726	0.0200197	LINC01865	76356	Intron (ENST00000431911.1/ENST00000431911.1, intron 1 of 1)
1672	chr2:429602-430103	0.000201341	1.64807	0.0156555	LINC01874	62552	Distal Intergenic
1673	chr2:636920-637421	0.00137365	2.476	0.0374622	TMEM18	33554	Distal Intergenic
1674	chr2:2646635-2647136	0.000314265	2.02079	0.0191054	LOC107985839	9494	Intron (ENST00000655823.1/ENST00000655823.1, intron 2 of 2)
1675	chr2:3223094-3223595	0.000602384	1.87214	0.0258209	EIPR1	-8642	Intron (ENST00000478754.5/7260, intron 6 of 10)
1676	chr2:7450439-7450940	0.00119811	1.97806	0.0352546	LOC100506274	20434	Exon (ENST00000665396.1/100506274, exon 9 of 9)
1677	chr2:7515371-7515872	0.00127425	2.49393	0.0361749	LOC100506274	85366	Distal Intergenic
1678	chr2:7556043-7556544	0.00137199	2.62367	0.0374365	LOC101929510	-114786	Distal Intergenic
1679	chr2:7567483-7567984	1.22603e-06	3.19221	0.00164294	LOC101929510	-103346	Distal Intergenic
1680	chr2:7725492-7725993	0.0020266	1.59747	0.0445203	LINC01871	0	Promoter (<=1kb)
1681	chr2:7744759-7745260	0.000364699	2.10417	0.0203691	LINC01871	18961	Distal Intergenic
1682	chr2:8076557-8077058	0.000111369	4.95454	0.0118819	LINC00299	41266	Intron (ENST00000663636.1/339788, intron 1 of 5)
1683	chr2:8441993-8442494	2.41667e-06	4.99856	0.00203885	LINC00299	-58174	Intron (ENST00000655671.1/ENST00000655671.1, intron 1 of 6)
1684	chr2:8444636-8445137	0.000514615	3.27913	0.023962	LINC00299	-60817	Intron (ENST00000655671.1/ENST00000655671.1, intron 1 of 6)
1685	chr2:8457877-8458378	0.00198396	2.82133	0.0440911	LINC00299	-74058	Intron (ENST00000655671.1/ENST00000655671.1, intron 1 of 6)
1686	chr2:9456964-9457465	0.00037349	3.88616	0.0206043	CPSF3	0	Promoter (<=1kb)
1687	chr2:10368514-10369015	0.00146436	3.25396	0.0384874	HPCAL1	0	Promoter (<=1kb)
1688	chr2:10493450-10493951	0.000324409	2.92018	0.0194221	ODC1-DT	39652	Distal Intergenic
1689	chr2:10654005-10654506	0.00143563	1.23576	0.0382001	NOL10	674	Promoter (<=1kb)
1690	chr2:11081622-11082123	0.0014921	1.74606	0.0388383	FLJ33534	49965	Distal Intergenic
1691	chr2:12127568-12128069	0.000192699	1.90902	0.0153218	MIR3681HG	21104	Intron (ENST00000438292.5/100506457, intron 2 of 4)
1692	chr2:12271101-12271602	1.24628e-05	3.83425	0.00459924	MIR3681HG	-6130	Intron (ENST00000438292.5/100506457, intron 3 of 4)
1693	chr2:12708901-12709402	4.29543e-05	3.11281	0.00789193	TRIB2	-7508	Intron (ENST00000657078.1/ENST00000657078.1, intron 1 of 1)
1694	chr2:12965396-12965897	0.000112085	3.94752	0.011938	LOC105373436	-35056	Intron (ENST00000663507.1/100506474, intron 2 of 6)
1695	chr2:18419308-18419809	0.00196482	2.96075	0.0439171	LOC105373454	15341	Intron (ENST00000670548.1/105373454, intron 1 of 2)
1696	chr2:19076435-19076936	0.000224542	2.10935	0.0164247	LINC01376	-49464	Intron (ENST00000650025.1/400945, intron 4 of 7)
1697	chr2:24652648-24653149	0.000127729	3.35323	0.0125827	NCOA1	-54578	Intron (ENST00000348332.8/8648, intron 4 of 22)
1698	chr2:24827487-24827988	0.00220883	1.81731	0.0463845	ADCY3	-4124	Exon (ENST00000260600.9/109, exon 13 of 21)
1699	chr2:25285923-25286424	0.00140418	1.38036	0.0378321	DNMT3A	-10403	Intron (ENST00000264709.7/1788, intron 3 of 22)
1700	chr2:25787815-25788316	0.00169839	1.96053	0.0411735	ASXL2	6325	Intron (ENST00000435504.9/55252, intron 5 of 12)
1701	chr2:25789724-25790225	0.000542048	2.71318	0.0245784	ASXL2	4416	Intron (ENST00000435504.9/55252, intron 5 of 12)
1702	chr2:25793888-25794389	3.551e-05	5.10398	0.00715299	ASXL2	252	Promoter (<=1kb)
1703	chr2:25831619-25832120	0.000120349	2.61503	0.0122784	ASXL2	-728	Promoter (<=1kb)
1704	chr2:27370271-27370772	3.09703e-05	1.44449	0.00668771	EIF2B4	0	Promoter (<=1kb)
1705	chr2:27391289-27391790	7.25779e-06	2.16086	0.00371636	FTH1P3	1577	Promoter (1-2kb)
1706	chr2:27684814-27685315	0.000522914	2.2841	0.0241645	SLC4A1AP	-6243	3' UTR
1707	chr2:27920404-27920905	0.00159044	1.53472	0.0399723	BABAM2	25784	Intron (ENST00000448427.1/9577, intron 4 of 5)
1708	chr2:27965796-27966297	0.000926769	2.16476	0.0312976	MIR4263	-30070	Intron (ENST00000448427.1/9577, intron 5 of 5)
1709	chr2:28250209-28250710	0.00118506	3.5834	0.0350754	LOC100505716	59780	Intron (ENST00000344773.6/9577, intron 10 of 12)
1710	chr2:28409211-28409712	2.49358e-05	1.68857	0.00614244	FOSL2	13700	Intron (ENST00000379619.5/2355, intron 3 of 3)
1711	chr2:28621603-28622104	1.57309e-05	1.4691	0.00512508	PLB1	931	Promoter (<=1kb)
1712	chr2:30267054-30267555	0.000229637	1.65469	0.0166073	LBH	32788	Intron (ENST00000404397.5/81606, intron 2 of 2)
1713	chr2:32119542-32120043	0.00180092	2.61509	0.0421747	SPAST	4745	Intron (ENST00000315285.9/6683, intron 7 of 16)
1714	chr2:32189843-32190344	0.000125457	3.82082	0.0124827	SLC30A6	23961	Intron (ENST00000357055.7/55676, intron 4 of 12)
1715	chr2:32715373-32715874	0.00205857	2.42765	0.044868	TTC27	-20911	Intron (ENST00000317907.9/55622, intron 10 of 19)
1716	chr2:33512514-33513015	0.000118914	4.54264	0.0122187	RASGRP3	-860	Promoter (<=1kb)
1717	chr2:36461256-36461757	0.0012815	2.72513	0.036275	CRIM1	-17786	Intron (ENST00000280527.7/51232, intron 4 of 16)
1718	chr2:37600731-37601232	0.000208686	2.12405	0.015893	LOC105374464	595	Promoter (<=1kb)
1719	chr2:37626200-37626701	0.00240513	1.37614	0.0480891	CDC42EP3	20957	Intron (ENST00000419425.1/105374464, intron 2 of 4)
1720	chr2:37809057-37809558	0.00178813	1.84299	0.0420069	LINC00211	19843	Distal Intergenic
1721	chr2:38653598-38654099	0.000809676	1.86131	0.0294317	GALM	-11982	Distal Intergenic
1722	chr2:38697086-38697587	0.000460826	2.14006	0.0226673	GALM	15791	Intron (ENST00000272252.10/130589, intron 4 of 6)
1723	chr2:38700453-38700954	0.00061076	1.34765	0.0259884	GALM	19158	Intron (ENST00000272252.10/130589, intron 4 of 6)
1724	chr2:39731080-39731581	0.000686473	1.75242	0.0272952	THUMPD2	13073	Distal Intergenic
1725	chr2:42297227-42297728	2.11476e-05	3.74185	0.00574932	EML4	11304	Intron (ENST00000402711.6/27436, intron 12 of 21)
1726	chr2:43136854-43137355	0.000414438	1.34556	0.0216599	LINC02580	-4289	Intron (ENST00000702810.1/100506047, intron 1 of 1)
1727	chr2:43174297-43174798	0.000839314	1.39232	0.0299106	LINC02580	-16712	Distal Intergenic
1728	chr2:43566074-43566575	0.00203952	1.25598	0.0446536	THADA	3940	3' UTR
1729	chr2:43569871-43570372	0.000509176	2.81026	0.0238425	THADA	143	Promoter (<=1kb)
1730	chr2:43577211-43577712	0.000765162	2.7428	0.0286855	THADA	-2398	Promoter (2-3kb)
1731	chr2:44184033-44184534	0.00022434	1.87858	0.0164227	PPM1B	15123	Intron (ENST00000419807.5/5495, intron 2 of 5)
1732	chr2:46223486-46223987	0.00108567	3.12102	0.0336571	EPAS1	-69680	Distal Intergenic
1733	chr2:46351684-46352185	0.000171484	1.93777	0.0144646	EPAS1	-3930	Intron (ENST00000449347.5/2034, intron 3 of 6)
1734	chr2:46439583-46440084	0.000194001	2.13839	0.0153635	LINC02583	3110	Intron (ENST00000449601.5/101805491, intron 1 of 3)
1735	chr2:46943819-46944320	1.7036e-06	2.31587	0.00186063	MCFD2	-1964	Promoter (1-2kb)
1736	chr2:48448876-48449377	2.99863e-05	2.58652	0.00657886	PPP1R21	7747	Intron (ENST00000431614.5/129285, intron 1 of 20)
1737	chr2:53994653-53995154	4.00921e-08	2.58392	0.000365307	ACYP2	23540	Intron (ENST00000458030.3/98, intron 2 of 4)
1738	chr2:54572342-54572843	0.00188079	1.38058	0.0430293	SPTBN1	13948	Intron (ENST00000615901.4/6711, intron 2 of 37)
1739	chr2:54574206-54574707	0.000311558	1.3553	0.0190529	SPTBN1	15812	Intron (ENST00000615901.4/6711, intron 2 of 37)
1740	chr2:55168240-55168741	6.866e-06	3.63084	0.0036544	CLHC1	40911	Distal Intergenic
1741	chr2:60819514-60820015	7.52437e-06	2.15107	0.00372175	PAPOLG	28033	Distal Intergenic
1742	chr2:60992839-60993340	2.59339e-06	1.76433	0.00203885	PUS10	23853	Intron (ENST00000602599.1/150962, intron 4 of 15)
1743	chr2:61376043-61376544	0.000288337	2.33356	0.0183993	USP34	-28015	Intron (ENST00000398571.7/9736, intron 8 of 79)
1744	chr2:61663088-61663589	0.000305401	2.63559	0.0188577	LOC107985767	100612	Distal Intergenic
1745	chr2:62332873-62333374	0.000966344	2.64074	0.0318541	LOC105374764	36589	Intron (ENST00000688476.2/ENST00000688476.2, intron 1 of 1)
1746	chr2:63856142-63856643	1.66413e-05	1.54949	0.00526857	UGP2	0	Promoter (<=1kb)
1747	chr2:64020091-64020592	0.00123388	1.04593	0.0357136	VPS54	-663	Promoter (<=1kb)
1748	chr2:64036278-64036779	0.000508052	1.9968	0.0238219	VPS54	-16850	Distal Intergenic
1749	chr2:64223003-64223504	0.000677253	1.40812	0.0271252	LOC100507006	318	Promoter (<=1kb)
1750	chr2:67512075-67512576	0.00142926	3.90937	0.0381341	LINC02831	-49491	Distal Intergenic
1751	chr2:69437257-69437758	9.67579e-05	1.32799	0.0111153	NFU1	0	Promoter (<=1kb)
1752	chr2:70033012-70033513	8.44774e-05	2.70985	0.010555	PCBP1-AS1	605	Promoter (<=1kb)
1753	chr2:70293536-70294037	0.000174584	1.02533	0.014554	SNRPG	0	Promoter (<=1kb)
1754	chr2:73234006-73234507	0.000491682	1.27111	0.0234516	CCT7	0	Promoter (<=1kb)
1755	chr2:73524618-73525119	0.00240434	1.02202	0.0480835	ALMS1	4662	Intron (ENST00000484298.5/7840, intron 10 of 21)
1756	chr2:73896566-73897067	0.000291418	3.19761	0.0184773	ACTG2	3558	5' UTR
1757	chr2:74198981-74199482	0.000399992	2.04287	0.0212306	MTHFD2	352	Promoter (<=1kb)
1758	chr2:84846018-84846519	0.000783376	1.74573	0.0290172	TRABD2A	-2034	Promoter (2-3kb)
1759	chr2:85300325-85300826	0.00153387	1.77974	0.0393532	TCF7L1	-2567	Promoter (2-3kb)
1760	chr2:85848277-85848778	0.00136085	2.74501	0.0372811	ST3GAL5	798	Promoter (<=1kb)
1761	chr2:85853074-85853575	0.000448013	1.61755	0.0224597	ST3GAL5	600	Promoter (<=1kb)
1762	chr2:86057020-86057521	0.000158521	4.07653	0.0139754	POLR1A	8193	Intron (ENST00000263857.11/25885, intron 14 of 33)
1763	chr2:87442718-87443219	0.000921154	2.2258	0.0312156	LINC01943	2537	Promoter (2-3kb)
1764	chr2:88638675-88639176	0.000856136	2.0309	0.0301746	EIF2AK3-DT	10792	Intron (ENST00000682892.1/9451, intron 2 of 17)
1765	chr2:96341948-96342449	0.000342809	2.04767	0.019872	NCAPH	6130	5' UTR
1766	chr2:96359835-96360336	0.000209255	3.35965	0.0159107	NCAPH	-4144	Exon (ENST00000240423.9/23397, exon 11 of 18)
1767	chr2:96528084-96528585	0.00146032	1.10192	0.0384479	LOC105373496	3721	Exon (ENST00000425578.1/105373496, exon 3 of 3)
1768	chr2:96760087-96760588	0.000205433	1.29253	0.0157852	CNNM4	-314	Promoter (<=1kb)
1769	chr2:96962388-96962889	1.12449e-05	3.24961	0.00439309	FAM178B	-10453	Intron (ENST00000490605.3/51252, intron 5 of 16)
1770	chr2:97718465-97718966	5.52537e-05	2.24076	0.00876159	ZAP70	4649	Intron (ENST00000264972.10/7535, intron 2 of 13)
1771	chr2:97760899-97761400	0.000102496	3.97823	0.0114526	TMEM131	0	Promoter (<=1kb)
1772	chr2:98725792-98726293	0.00245179	1.03965	0.048453	MGAT4A	403	Promoter (<=1kb)
1773	chr2:98769869-98770370	0.00184168	1.86305	0.0425873	LINC02611	-879	Promoter (<=1kb)
1774	chr2:99827945-99828446	5.34638e-05	3.82669	0.00867617	AFF3	178329	Intron (ENST00000409236.6/3899, intron 6 of 22)
1775	chr2:100588036-100588537	5.27089e-05	1.70133	0.0086438	LINC01849	-15215	Distal Intergenic
1776	chr2:100644037-100644538	4.97079e-05	2.24361	0.00840905	LOC107985814	8029	Intron (ENST00000658941.1/107985814, intron 2 of 2)
1777	chr2:101328329-101328830	0.000113731	1.19811	0.0120003	MIR5696	18879	Distal Intergenic
1778	chr2:101570782-101571283	0.000188798	2.80364	0.0151929	LOC105373514	-2881	Promoter (2-3kb)
1779	chr2:102064142-102064643	0.000316193	1.4155	0.019151	IL1R1	0	Promoter (<=1kb)
1780	chr2:102256202-102256703	0.00161607	1.21915	0.0402519	IL1RL1	-54799	Distal Intergenic
1781	chr2:102366636-102367137	2.34561e-05	2.86135	0.00599725	IL18R1	3975	Intron (ENST00000410040.5/8809, intron 2 of 10)
1782	chr2:102424790-102425291	0.000321072	1.95473	0.0193083	IL18RAP	1630	Promoter (1-2kb)
1783	chr2:102425621-102426122	6.13064e-05	2.29754	0.00911662	IL18RAP	2461	Promoter (2-3kb)
1784	chr2:105738699-105739200	0.00167093	1.46485	0.0408393	NCK2	-5712	Distal Intergenic
1785	chr2:105873772-105874273	0.00179497	1.78862	0.0420997	NCK2	21990	Intron (ENST00000233154.9/8440, intron 3 of 4)
1786	chr2:105929416-105929917	2.98154e-05	3.17685	0.00657886	NCK2	77634	Intron (ENST00000652190.1/ENST00000652190.1, intron 2 of 3)
1787	chr2:105935009-105935510	0.00256328	3.3341	0.0493755	NCK2	83227	Intron (ENST00000652190.1/ENST00000652190.1, intron 2 of 3)
1788	chr2:106095732-106096233	0.000518356	2.1862	0.0240534	UXS1	1477	Promoter (1-2kb)
1789	chr2:106160714-106161215	0.00122517	1.43218	0.0356496	UXS1	-89	Promoter (<=1kb)
1790	chr2:108620981-108621482	5.28088e-05	1.22055	0.0086438	LIMS1	0	Promoter (<=1kb)
1791	chr2:109031836-109032337	7.41986e-05	1.62637	0.0099735	EDAR	-42464	Distal Intergenic
1792	chr2:111424646-111425147	0.000360452	4.18943	0.0202577	MIR4435-2HG	16474	Intron (ENST00000645030.2/541471, intron 1 of 4)
1793	chr2:111483223-111483724	0.00201202	4.43646	0.0443444	MIR4435-2HG	-2962	Promoter (2-3kb)
1794	chr2:112103914-112104415	0.0013255	3.42041	0.0367606	TMEM87B	8725	Intron (ENST00000283206.9/84910, intron 15 of 18)
1795	chr2:112137888-112138389	0.000877532	4.27156	0.0305129	FBLN7	0	Promoter (<=1kb)
1796	chr2:112187741-112188242	0.000504055	1.43044	0.0237258	FBLN7	5858	3' UTR
1797	chr2:112767936-112768437	0.00215929	1.38781	0.0458985	CKAP2L	-3272	Distal Intergenic
1798	chr2:112996517-112997018	0.000415443	2.5085	0.0216709	IL36A	-8441	Distal Intergenic
1799	chr2:113235293-113235794	0.000980349	2.19458	0.032053	PAX8-AS1	0	Promoter (<=1kb)
1800	chr2:113765718-113766219	0.000281243	3.29113	0.0182209	SLC35F5	-9025	Distal Intergenic
1801	chr2:113890789-113891290	7.16237e-05	1.06833	0.00979902	ACTR3-AS1	0	Promoter (<=1kb)
1802	chr2:119929459-119929960	1.15747e-05	2.73013	0.0044361	PTPN4	-2320	Promoter (2-3kb)
1803	chr2:120014544-120015045	0.00152131	1.70538	0.0391885	EPB41L5	1333	Promoter (1-2kb)
1804	chr2:121699363-121699864	0.00252775	1.25245	0.0490853	NIFK-AS1	-5845	Intron (ENST00000667483.1/254128, intron 3 of 4)
1805	chr2:126200505-126201006	0.00184542	2.82414	0.0426007	LINC01941	-82482	Intron (ENST00000658792.1/ENST00000658792.1, intron 1 of 1)
1806	chr2:127416004-127416505	0.000326762	1.70492	0.0194827	PROC	-1922	Promoter (1-2kb)
1807	chr2:130824420-130824921	0.000111172	2.3588	0.0118743	ARHGEF4	-11993	Distal Intergenic
1808	chr2:134104693-134105194	0.00117044	2.67784	0.0348381	MGAT5	-14789	Distal Intergenic
1809	chr2:134339828-134340329	0.00186035	3.37499	0.0427626	MGAT5	85756	Intron (ENST00000409645.5/4249, intron 7 of 16)
1810	chr2:135073981-135074482	0.0024808	1.87018	0.0486749	RAB3GAP1	-15172	Intron (ENST00000689880.1/22930, intron 3 of 18)
1811	chr2:135916099-135916600	0.00176478	3.30281	0.0417954	DARS1	-1233	Promoter (1-2kb)
1812	chr2:135960525-135961026	0.000125701	2.70787	0.0125005	DARS1	19525	Intron (ENST00000264161.9/1615, intron 4 of 15)
1813	chr2:136129484-136129985	0.000312543	1.90383	0.019062	CXCR4	-10307	Distal Intergenic
1814	chr2:136310860-136311361	0.00110897	2.495	0.0339989	CXCR4	-191683	Distal Intergenic
1815	chr2:136327413-136327914	1.38782e-06	1.89458	0.0017156	CXCR4	-208236	Distal Intergenic
1816	chr2:143147890-143148391	0.00217313	2.32851	0.0460527	ARHGAP15	18471	Intron (ENST00000409869.5/55843, intron 2 of 6)
1817	chr2:143247065-143247566	9.22878e-05	2.77397	0.0109463	ARHGAP15	0	Promoter (<=1kb)
1818	chr2:143258398-143258899	0.00170513	1.10881	0.0412088	ARHGAP15	11108	Intron (ENST00000552641.5/55843, intron 6 of 7)
1819	chr2:144183681-144184182	0.000139595	1.86361	0.0131224	GTDC1	-4745	Intron (ENST00000392869.6/79712, intron 3 of 10)
1820	chr2:144325047-144325548	2.7793e-05	1.90946	0.00639635	GTDC1	-5177	Intron (ENST00000682281.1/79712, intron 1 of 11)
1821	chr2:144459915-144460416	0.00263268	1.48191	0.0499798	ZEB2	-4715	Intron (ENST00000636820.1/9839, intron 1 of 8)
1822	chr2:147288142-147288643	0.000491993	2.15633	0.0234571	LINC01911	441509	Distal Intergenic
1823	chr2:147327539-147328040	0.00232591	2.61783	0.0474287	LINC01911	480906	Distal Intergenic
1824	chr2:147364618-147365119	0.000604645	2.57423	0.0258885	ACVR2A	-479398	Distal Intergenic
1825	chr2:147490493-147490994	0.000966222	3.47402	0.0318541	ACVR2A	-353523	Distal Intergenic
1826	chr2:147663303-147663804	0.000219807	2.76742	0.0162615	ACVR2A	-180713	Distal Intergenic
1827	chr2:148552769-148553270	4.15004e-05	2.03095	0.00772962	MBD5	40535	Distal Intergenic
1828	chr2:148673993-148674494	5.05694e-05	2.84464	0.00848145	EPC2	-15720	Intron (ENST00000457184.5/26122, intron 2 of 4)
1829	chr2:149799685-149800186	0.00227567	6.44763	0.046977	LINC01931	57499	Intron (ENST00000687950.1/101929231, intron 2 of 2)
1830	chr2:151423692-151424193	2.31136e-05	1.44959	0.00596568	RIF1	3467	Exon (ENST00000498041.1/55183, exon 3 of 3)
1831	chr2:151591640-151592141	0.00154189	6.13927	0.0394443	NEB	-8021	Exon (ENST00000397345.8/4703, exon 95 of 182)
1832	chr2:152729781-152730282	0.000659621	1.99377	0.0267683	ARL6IP6	-1905	Promoter (1-2kb)
1833	chr2:153299908-153300409	0.00260806	2.06489	0.0498008	LINC01850	-37296	Distal Intergenic
1834	chr2:157404364-157404865	0.000159998	2.2168	0.0140477	FAM133DP	-23950	Distal Intergenic
1835	chr2:157420889-157421390	0.000941927	1.34143	0.0315226	CYTIP	18024	Intron (ENST00000264192.8/9595, intron 6 of 7)
1836	chr2:159457021-159457522	0.0021731	3.14583	0.0460527	BAZ2B	-21468	Intron (ENST00000392783.7/29994, intron 3 of 36)
1837	chr2:159516352-159516853	0.000106646	1.00527	0.0116809	BAZ2B	0	Promoter (<=1kb)
1838	chr2:160411128-160411629	0.00130805	1.6346	0.0365287	RBMS1	-2519	Promoter (2-3kb)
1839	chr2:160482660-160483161	0.00105467	3.26819	0.0332127	RBMS1	9808	Intron (ENST00000474820.5/5937, intron 1 of 15)
1840	chr2:161090397-161090898	0.00132675	1.81562	0.0367651	TANK	-46010	Distal Intergenic
1841	chr2:161136603-161137104	0.000487425	1.08636	0.0233513	TANK	0	Promoter (<=1kb)
1842	chr2:161166823-161167324	5.24269e-05	3.03148	0.00862883	TANK	6097	Intron (ENST00000259075.6/10010, intron 1 of 7)
1843	chr2:161900228-161900729	0.000368466	4.13269	0.0204507	DPP4	116822	Intron (ENST00000375514.9/57282, intron 11 of 26)
1844	chr2:161953970-161954471	0.000597258	2.80391	0.025655	DPP4	63080	Intron (ENST00000375514.9/57282, intron 19 of 26)
1845	chr2:162013538-162014039	0.00169152	2.42043	0.0410807	DPP4	3512	Intron (ENST00000677015.1/1803, intron 9 of 14)
1846	chr2:165874380-165874881	0.00246971	1.24043	0.0485532	LOC100506124	328	Promoter (<=1kb)
1847	chr2:166101606-166102107	0.000975446	3.09039	0.0319556	SCN1A-AS1	20075	Intron (ENST00000595647.5/102724058, intron 4 of 6)
1848	chr2:168002060-168002561	0.0012417	5.27622	0.0357895	STK39	10100	Intron (ENST00000487143.5/27347, intron 7 of 8)
1849	chr2:168751070-168751571	0.000737587	2.16157	0.0281887	CERS6-AS1	32485	Intron (ENST00000392687.4/253782, intron 8 of 10)
1850	chr2:169226618-169227119	1.23223e-05	3.40906	0.00456583	LRP2	-38421	Intron (ENST00000649046.1/4036, intron 31 of 78)
1851	chr2:169469606-169470107	0.00259609	3.37447	0.0496757	BBS5	-9373	Distal Intergenic
1852	chr2:170973262-170973763	1.61318e-08	3.0815	0.000264571	GORASP2	19444	Distal Intergenic
1853	chr2:171042535-171043036	4.98902e-08	3.03136	0.000428482	TLK1	12093	Intron (ENST00000360843.7/9874, intron 12 of 21)
1854	chr2:171248241-171248742	9.36268e-05	2.91203	0.0110153	TLK1	-16927	Distal Intergenic
1855	chr2:172011726-172012227	1.89316e-05	2.79399	0.00545104	METAP1D	-9572	Intron (ENST00000493035.5/254042, intron 1 of 2)
1856	chr2:172806419-172806920	0.00256978	2.801	0.0494099	RAPGEF4	-14655	Intron (ENST00000484331.5/11069, intron 3 of 4)
1857	chr2:173149464-173149965	0.000178622	2.66781	0.0147212	MAP3K20	-10045	Intron (ENST00000539448.5/51776, intron 2 of 11)
1858	chr2:174176176-174176677	0.00259822	4.38656	0.0496939	OLA1	41269	Intron (ENST00000284719.8/29789, intron 4 of 10)
1859	chr2:174553835-174554336	0.00188152	3.33952	0.0430293	WIPF1	16310	Intron (ENST00000442996.1/ENST00000442996.1, intron 2 of 3)
1860	chr2:174615953-174616454	0.0022197	2.38607	0.0464548	WIPF1	-17736	Exon (ENST00000698702.1/7456, exon 6 of 6)
1861	chr2:174900607-174901108	0.000201106	4.63941	0.0156436	CHN1	-6876	Intron (ENST00000409900.9/1123, intron 5 of 12)
1862	chr2:176852593-176853094	0.0021147	2.01324	0.0454348	LOC105373757	-3165	Distal Intergenic
1863	chr2:177309915-177310416	0.00151199	3.71575	0.0390838	MIR6512	3466	Exon (ENST00000606200.1/ENST00000606200.1, exon 2 of 2)
1864	chr2:181131193-181131694	0.000421786	1.57329	0.0218164	LINC01934	7251	Intron (ENST00000414750.1/101927156, intron 4 of 4)
1865	chr2:181163863-181164364	0.000162708	1.64516	0.014148	LINC01934	-9360	Intron (ENST00000414750.1/101927156, intron 4 of 4)
1866	chr2:181170336-181170837	0.00126877	1.52853	0.0361071	LINC01934	-2887	Promoter (2-3kb)
1867	chr2:181178074-181178575	0.000153713	2.5936	0.0137995	LINC01934	4350	Intron (ENST00000414750.1/101927156, intron 4 of 4)
1868	chr2:181191494-181191995	0.000126	3.2632	0.0125104	LINC01934	-11361	Exon (ENST00000414750.1/101927156, exon 5 of 5)
1869	chr2:181197112-181197613	0.00031669	2.16875	0.0191603	LINC01934	-5743	Intron (ENST00000642559.1/101927156, intron 3 of 9)
1870	chr2:181223134-181223635	0.00224102	2.20903	0.0466439	LINC01934	-14789	Intron (ENST00000642559.1/101927156, intron 4 of 9)
1871	chr2:181224757-181225258	0.000709344	2.30076	0.027753	LINC01934	-13166	Exon (ENST00000642559.1/101927156, exon 5 of 10)
1872	chr2:181300622-181301123	0.00047076	1.63106	0.0229218	MIR4437	4529	Intron (ENST00000642559.1/101927156, intron 9 of 9)
1873	chr2:181334385-181334886	0.000348909	2.37642	0.019993	LINC01934	2985	Promoter (2-3kb)
1874	chr2:181471142-181471643	5.05205e-06	2.06221	0.00302079	ITGA4	12901	Intron (ENST00000339307.8/3676, intron 2 of 4)
1875	chr2:181499614-181500115	0.000524618	2.5077	0.0241884	ITGA4	1042	Promoter (1-2kb)
1876	chr2:183094292-183094793	0.00165374	2.42686	0.0406333	DUSP19	15303	Intron (ENST00000342619.10/142679, intron 2 of 2)
1877	chr2:183804312-183804813	0.000722822	3.73147	0.0279278		382760	Distal Intergenic
1878	chr2:189304254-189304755	0.000129654	3.73231	0.0126845	COL5A2	-78942	Distal Intergenic
1879	chr2:190401955-190402456	5.40002e-05	2.99609	0.0086863	MFSD6	-5899	Distal Intergenic
1880	chr2:190546393-190546894	0.000890733	1.82892	0.0307032	NEMP2-DT	11538	Intron (ENST00000457407.2/105376748, intron 2 of 2)
1881	chr2:190675663-190676164	0.000391492	2.52082	0.0209729	NAB1	15806	Intron (ENST00000409581.5/4664, intron 4 of 7)
1882	chr2:191126218-191126719	0.00041988	2.92374	0.0217535	STAT4	24252	Intron (ENST00000392320.7/6775, intron 3 of 23)
1883	chr2:191148996-191149497	0.000111012	1.77584	0.0118707	STAT4	1474	Promoter (1-2kb)
1884	chr2:191206588-191207089	2.39872e-05	2.64571	0.00604302	MYO1B	-38096	Distal Intergenic
1885	chr2:191625062-191625563	7.13585e-08	2.52402	0.000462824	NABP1	-52505	Distal Intergenic
1886	chr2:191680087-191680588	0.000479345	1.52638	0.0231338	NABP1	1097	Promoter (1-2kb)
1887	chr2:195391631-195392132	1.89642e-05	2.61731	0.00545104	LINC01827	180838	Distal Intergenic
1888	chr2:195533935-195534436	0.00012087	2.50893	0.0123039	LINC01827	38534	Exon (ENST00000671559.1/ENST00000671559.1, exon 1 of 1)
1889	chr2:196252129-196252630	0.00185167	3.31404	0.0426721	HECW2	5471	Intron (ENST00000260983.8/57520, intron 19 of 28)
1890	chr2:196276970-196277471	0.000807074	1.51003	0.029371	HECW2	1208	Promoter (1-2kb)
1891	chr2:197257625-197258126	0.000511575	1.806	0.0238904	ANKRD44-IT1	44393	Intron (ENST00000282272.15/91526, intron 1 of 27)
1892	chr2:197301678-197302179	1.20494e-06	2.16099	0.00163876	ANKRD44-IT1	340	Promoter (<=1kb)
1893	chr2:197474847-197475348	0.000828172	4.41687	0.0297888	HSPD1	15224	3' UTR
1894	chr2:197515149-197515650	0.00146743	1.26121	0.0385108	MOB4	0	Promoter (<=1kb)
1895	chr2:197705684-197706185	0.000920329	2.48961	0.0312156	MARS2	315	Promoter (<=1kb)
1896	chr2:198044754-198045255	0.000156444	2.70962	0.013899	PLCL1	-38494	Intron (ENST00000428675.6/5334, intron 1 of 5)
1897	chr2:198326327-198326828	0.00133881	4.35153	0.036954	LINC01923	-11613	Intron (ENST00000625084.1/ENST00000625084.1, intron 1 of 1)
1898	chr2:199933194-199933695	0.000983808	2.6183	0.0321061	MAIP1	-21622	3' UTR
1899	chr2:200456070-200456571	0.000500212	3.90529	0.0236698	SPATS2L	-6682	Intron (ENST00000409718.5/26010, intron 8 of 12)
1900	chr2:200481334-200481835	0.00229161	2.08808	0.047085	LOC101927741	-3316	3' UTR
1901	chr2:200963470-200963971	0.0012956	1.04781	0.0364143	ORC2	0	Promoter (<=1kb)
1902	chr2:201201441-201201942	0.0012297	2.15729	0.0356876	CASP10	18225	Intron (ENST00000492363.6/843, intron 5 of 8)
1903	chr2:201446059-201446560	0.000242888	1.94821	0.0170479	TRAK2	4893	Intron (ENST00000458269.6/55437, intron 1 of 5)
1904	chr2:203330315-203330816	0.00217532	1.79729	0.0460621	ABI2	1800	Promoter (1-2kb)
1905	chr2:203492876-203493377	0.000799201	2.70421	0.0292479	RAPH1	1976	Promoter (1-2kb)
1906	chr2:203637432-203637933	0.00258242	1.6232	0.049531	CD28	-68542	Distal Intergenic
1907	chr2:203719607-203720108	8.66234e-05	3.01885	0.0106748	CD28	12968	Intron (ENST00000374481.7/940, intron 1 of 2)
1908	chr2:203720108-203720609	2.65489e-05	3.45223	0.006332	CD28	13469	Intron (ENST00000374481.7/940, intron 1 of 2)
1909	chr2:203736770-203737271	0.000115888	3.74006	0.0120976	CD28	30131	3' UTR
1910	chr2:203741107-203741608	2.38098e-06	4.04624	0.00203885	CD28	34468	Distal Intergenic
1911	chr2:203830127-203830628	0.00052749	2.34341	0.0242618	CTLA4	-23260	Distal Intergenic
1912	chr2:203853135-203853636	0.00242971	2.25683	0.0482689	CTLA4	-252	Promoter (<=1kb)
1913	chr2:203867511-203868012	1.90614e-06	2.64328	0.00189134	CTLA4	0	Promoter (<=1kb)
1914	chr2:203934125-203934626	0.000875599	1.67337	0.0304828	ICOS	-2137	Promoter (2-3kb)
1915	chr2:203993597-203994098	9.49568e-07	4.72445	0.00142931	ICOS	56817	Distal Intergenic
1916	chr2:204901672-204902173	0.00243437	4.0236	0.0483158	PARD3B	-62979	Intron (ENST00000406610.7/117583, intron 2 of 22)
1917	chr2:206159313-206159814	0.000133912	1.14109	0.0129483	EEF1B2	0	Promoter (<=1kb)
1918	chr2:214472824-214473325	0.000135338	1.97497	0.0129608	VWC2L-IT1	-36871	Intron (ENST00000312504.10/402117, intron 3 of 3)
1919	chr2:214824477-214824978	0.00102966	3.53177	0.0328356	SNHG31	14248	Intron (ENST00000655899.1/101928103, intron 1 of 3)
1920	chr2:216015926-216016427	1.37204e-05	1.499	0.00475634	MREG	-2313	Promoter (2-3kb)
1921	chr2:216108937-216109438	5.67639e-09	1.09665	0.000178913	XRCC5	0	Promoter (<=1kb)
1922	chr2:216352809-216353310	0.00215963	1.85528	0.0459005	MARCHF4	19173	Intron (ENST00000273067.5/57574, intron 1 of 3)
1923	chr2:216606634-216607135	0.000389506	3.5497	0.020952	LINC01280	0	Promoter (<=1kb)
1924	chr2:217790208-217790709	0.000826612	2.34849	0.0297553	TNS1	19595	Distal Intergenic
1925	chr2:219154973-219155474	0.000381694	1.19019	0.0208293	NHEJ1	2888	Promoter (2-3kb)
1926	chr2:223929382-223929883	0.00141859	2.33323	0.038022	AP1S3	15416	Intron (ENST00000650969.1/130340, intron 1 of 16)
1927	chr2:223941588-223942089	0.000381411	1.51436	0.0208293	AP1S3	3210	Intron (ENST00000650969.1/130340, intron 1 of 16)
1928	chr2:224496117-224496618	0.00125209	2.52603	0.0359116	CUL3	-211	Promoter (<=1kb)
1929	chr2:225007125-225007626	0.00103547	2.46039	0.0329375	MIR4439	2914	Promoter (2-3kb)
1930	chr2:225052646-225053147	0.000156008	2.06486	0.0138755	DOCK10	-10178	Distal Intergenic
1931	chr2:229822201-229822702	0.000825445	1.76076	0.029747	TRIP12	-7708	Intron (ENST00000675453.1/9320, intron 8 of 41)
1932	chr2:229852531-229853032	0.00029513	2.93383	0.0185872	TRIP12	6250	Intron (ENST00000675453.1/9320, intron 4 of 41)
1933	chr2:230043163-230043664	0.000637835	3.3217	0.0264206	SLC16A14	24625	Intron (ENST00000295190.9/151473, intron 4 of 4)
1934	chr2:230218301-230218802	0.000152298	1.34967	0.0137685	SP110	1100	Promoter (1-2kb)
1935	chr2:230225430-230225931	5.81413e-06	1.5766	0.00327929	SP140	0	Promoter (<=1kb)
1936	chr2:230262149-230262650	5.87788e-06	3.24252	0.00330538	SP140	-7248	Intron (ENST00000420434.7/11262, intron 11 of 25)
1937	chr2:230441445-230441946	0.000108252	2.1125	0.0117614	SP100	-7429	Intron (ENST00000264052.9/6672, intron 2 of 24)
1938	chr2:230793898-230794399	1.41743e-05	1.89205	0.00485941	CAB39	3000	Promoter (2-3kb)
1939	chr2:232315586-232316087	0.000585898	1.57433	0.0254676	DIS3L2	-12421	Intron (ENST00000273009.10/129563, intron 13 of 13)
1940	chr2:232838485-232838986	0.00142374	1.83906	0.0380858	GIGYF2	-867	Promoter (<=1kb)
1941	chr2:233157350-233157851	1.6885e-05	3.73164	0.00530845	INPP5D	-3873	Intron (ENST00000359570.9/3635, intron 9 of 26)
1942	chr2:233270314-233270815	0.00256067	1.59305	0.0493605	ATG16L1	-3489	Intron (ENST00000347464.9/55054, intron 3 of 13)
1943	chr2:233331524-233332025	3.12453e-05	1.42167	0.00669254	SAG	1	Promoter (<=1kb)
1944	chr2:233551549-233552050	6.28082e-05	3.96677	0.00923384	USP40	-8933	Intron (ENST00000450966.5/55230, intron 5 of 30)
1945	chr2:233978291-233978792	9.77259e-05	3.59183	0.0111571	TRPM8	-1330	Promoter (1-2kb)
1946	chr2:233990286-233990787	0.000337568	1.32825	0.0197164	TRPM8	8478	Intron (ENST00000324695.9/79054, intron 21 of 25)
1947	chr2:233990872-233991373	6.15708e-05	2.93379	0.00912791	TRPM8	9064	Intron (ENST00000324695.9/79054, intron 21 of 25)
1948	chr2:234001177-234001678	0.0015056	1.69171	0.0389803	TRPM8	-11547	Intron (ENST00000324695.9/79054, intron 22 of 25)
1949	chr2:234032381-234032882	0.00021243	1.88721	0.0159829	SPP2	-17797	Distal Intergenic
1950	chr2:234237259-234237760	0.00211912	1.86611	0.0454877	SPP2	186422	Distal Intergenic
1951	chr2:234278746-234279247	0.00207665	1.46928	0.0450702	LINC01891	175348	Distal Intergenic
1952	chr2:234291789-234292290	2.68524e-05	2.62807	0.006332	LINC01891	162305	Distal Intergenic
1953	chr2:234323025-234323526	4.03293e-05	2.72858	0.00766482	LINC01891	131069	Distal Intergenic
1954	chr2:234427655-234428156	0.000136549	1.6571	0.0130161	LINC01891	26439	Distal Intergenic
1955	chr2:234454388-234454889	0.000251783	1.23081	0.0173437	LINC01891	0	Promoter (<=1kb)
1956	chr2:234459561-234460062	3.08391e-06	5.85958	0.00223302	LINC01891	-4966	Intron (ENST00000418025.1/ENST00000418025.1, intron 1 of 2)
1957	chr2:234483861-234484362	0.00173897	1.90094	0.0415313	ARL4C	12691	Distal Intergenic
1958	chr2:234494181-234494682	0.000183476	2.12426	0.0149869	ARL4C	2371	Promoter (2-3kb)
1959	chr2:235390352-235390853	0.000613976	2.73244	0.0260234	AGAP1	-103190	Distal Intergenic
1960	chr2:236546220-236546721	0.000463337	1.91041	0.0227124	ACKR3	-21066	Distal Intergenic
1961	chr2:236967957-236968458	0.000922511	1.64231	0.0312412	LOC93463	87709	Intron (ENST00000662924.1/105373951, intron 1 of 2)
1962	chr2:237998650-237999151	0.00113786	1.38107	0.0344184	UBE2F	25555	Intron (ENST00000440223.5/140739, intron 5 of 7)
1963	chr2:239288924-239289425	0.00149968	1.20766	0.0389231	HDAC4	9105	Intron (ENST00000345617.7/9759, intron 2 of 26)
1964	chr2:239298469-239298970	0.00251469	4.6377	0.0489738	HDAC4	0	Promoter (<=1kb)
1965	chr2:239363722-239364223	0.000129676	2.3934	0.0126845	MIR2467	-11918	Intron (ENST00000345617.7/9759, intron 1 of 26)
1966	chr2:239380828-239381329	0.00121065	2.26042	0.0354276	HDAC4	19620	Intron (ENST00000345617.7/9759, intron 1 of 26)
1967	chr2:239623256-239623757	0.000205689	2.5265	0.0157888	LINC02991	44955	Distal Intergenic
1968	chr2:239845918-239846419	0.000936618	3.48189	0.0314476	LOC150935	55076	Distal Intergenic
1969	chr2:240513857-240514358	0.000420789	2.4205	0.0217792	ANKMY1	-6048	Intron (ENST00000373318.6/51281, intron 7 of 13)
1970	chr2:240621508-240622009	3.00386e-07	2.19691	0.000832333	GPR35	2565	Promoter (2-3kb)
1971	chr2:240625456-240625957	8.8479e-06	3.10599	0.00402839	GPR35	0	Promoter (<=1kb)
1972	chr2:240832168-240832669	4.53336e-05	1.17127	0.00802027	KIF1A	-7875	Distal Intergenic
1973	chr2:240974695-240975196	0.000491476	2.60121	0.0234509	UICLM	-7244	Intron (ENST00000443866.2/728763, intron 27 of 31)
1974	chr2:241095517-241096018	0.000530775	2.46394	0.0243499	MTERF4	0	Promoter (<=1kb)
1975	chr2:241395431-241395932	0.00191116	2.53794	0.0433586	FARP2	8688	Exon (ENST00000478489.5/9855, exon 3 of 6)
1976	chr2:241610234-241610735	0.000118015	1.14283	0.0121717	THAP4	6755	Intron (ENST00000402136.5/51078, intron 1 of 4)
1977	chr2:241762964-241763465	7.35898e-06	2.84561	0.00372175	D2HGDH	7890	Intron (ENST00000403782.5/728294, intron 8 of 8)
1978	chr20:1392895-1393396	2.96712e-05	1.26813	0.00657886	FKBP1A-SDCBP2	0	Promoter (<=1kb)
1979	chr20:1664829-1665330	0.000496698	1.98392	0.0235629	SIRPG	-7050	Exon (ENST00000340424.4/105369219, exon 5 of 5)
1980	chr20:1667646-1668147	0.00256569	2.20148	0.0493991	SIRPG	-9867	Intron (ENST00000340424.4/105369219, intron 4 of 4)
1981	chr20:1672288-1672789	6.78592e-05	2.17528	0.00955389	SIRPG	-14509	Intron (ENST00000340424.4/105369219, intron 2 of 4)
1982	chr20:2741440-2741941	0.000833731	1.42217	0.029858	EBF4	-10555	Intron (ENST00000609451.6/57593, intron 6 of 16)
1983	chr20:3819919-3820420	0.00133919	1.02415	0.0369558	AP5S1	-104	Promoter (<=1kb)
1984	chr20:4683836-4684337	3.91111e-06	3.22131	0.00255707	PRNP	-2013	Promoter (2-3kb)
1985	chr20:5056884-5057385	0.000298439	2.3157	0.0186326	TMEM230	10769	Distal Intergenic
1986	chr20:5112735-5113236	0.000580449	1.09846	0.0253934	TMEM230	0	Promoter (<=1kb)
1987	chr20:8031541-8032042	0.000327699	1.72611	0.0195017	TMX4-AS1	8915	Intron (ENST00000608601.1/105372520, intron 2 of 3)
1988	chr20:10501247-10501748	0.00144301	1.48841	0.0382402	SLX4IP	65942	Intron (ENST00000334534.10/128710, intron 2 of 7)
1989	chr20:10502354-10502855	0.000865292	1.91043	0.0303081	SLX4IP	67049	Intron (ENST00000334534.10/128710, intron 2 of 7)
1990	chr20:12610882-12611383	3.16363e-05	3.44148	0.00670951	LOC107985406	-292661	Distal Intergenic
1991	chr20:13766395-13766896	0.00221931	3.89675	0.0464548	ESF1	17990	Exon (ENST00000202816.5/51575, exon 8 of 14)
1992	chr20:15122663-15123164	0.00122345	2.93889	0.035641	MACROD2	-73694	Intron (ENST00000217246.8/140733, intron 5 of 16)
1993	chr20:16713753-16714254	0.00191398	2.2851	0.0433881	SNRPB2	-15707	Distal Intergenic
1994	chr20:21303033-21303534	0.000295099	1.27892	0.0185872	XRN2	0	Promoter (<=1kb)
1995	chr20:21548256-21548757	0.00129336	3.03077	0.0364143	LINC01727	-8660	Distal Intergenic
1996	chr20:21557512-21558013	0.00171396	2.40712	0.041307	LINC01727	95	Promoter (<=1kb)
1997	chr20:21570979-21571480	5.40761e-05	2.65615	0.00868743	LINC01727	951	Promoter (<=1kb)
1998	chr20:23654397-23654898	0.000971656	3.74925	0.0319068	LOC107985383	-1253	Promoter (1-2kb)
1999	chr20:24741930-24742431	0.00206604	1.63435	0.044939	SYNDIG1	157028	Distal Intergenic
[truncated: 1,529 more rows]

## Sheet: Epithelial Cell
	peaks	Pvl_EpithelialCell	FC_EpithelialCell	FDR_EpithelialCell	SYMBOL	distanceToTSS	annotation
1	chr1:184230-184731	0.000219318	4.25587	0.00977449	DDX11L17	1534	Promoter (1-2kb)
2	chr1:977640-978141	2.87131e-05	3.13569	0.00372103	PERM1	-999	Promoter (<=1kb)
3	chr1:1024537-1025038	1.28264e-05	2.09221	0.00256184	AGRN	4414	Intron (ENST00000379370.7/375790, intron 2 of 35)
4	chr1:1059387-1059888	0.000723113	2.72811	0.0173918	LOC100288175	0	Promoter (<=1kb)
5	chr1:1074064-1074565	7.85678e-05	1.42227	0.00595429	RNF223	0	Promoter (<=1kb)
6	chr1:1080088-1080589	0.00323255	1.3434	0.0369208	C1orf159	3483	Distal Intergenic
7	chr1:1162582-1163083	7.72633e-06	1.33077	0.00202759	MIR200B	-4021	Distal Intergenic
8	chr1:1272403-1272904	1.14634e-06	1.50938	0.000895029	UBE2J2	567	Promoter (<=1kb)
9	chr1:1281669-1282170	0.00138622	3.23057	0.0240538	SCNN1D	0	Promoter (<=1kb)
10	chr1:1408086-1408587	0.00198027	1.56921	0.028772	MRPL20-DT	-509	Promoter (<=1kb)
11	chr1:1421095-1421596	0.000368518	1.61353	0.0124163	ANKRD65	0	Promoter (<=1kb)
12	chr1:1427779-1428280	0.000215931	1.44634	0.00971187	TMEM88B	1908	Promoter (1-2kb)
13	chr1:1434250-1434751	0.000872791	1.58633	0.0191224	LINC01770	0	Promoter (<=1kb)
14	chr1:1462219-1462720	0.00495498	1.51851	0.046106	ATAD3C	0	Promoter (<=1kb)
15	chr1:1472635-1473136	0.00428747	2.86744	0.0427721	ATAD3B	851	Promoter (<=1kb)
16	chr1:1612062-1612563	0.000386791	1.57813	0.0126924	MIB2	-2891	Promoter (2-3kb)
17	chr1:1613783-1614284	2.82024e-05	1.98268	0.00368263	MIB2	-1170	Promoter (1-2kb)
18	chr1:1758714-1759215	0.0026645	1.17571	0.0333737	NADK	-139	Promoter (<=1kb)
19	chr1:1757936-1758437	0.000702852	1.13266	0.0171333	NADK	138	Promoter (<=1kb)
20	chr1:1781919-1782420	9.31933e-05	2.40845	0.00640313	NADK	-1462	Promoter (1-2kb)
21	chr1:1789120-1789621	0.000184785	1.90033	0.00907017	GNB1	4576	Exon (ENST00000610897.4/2782, exon 9 of 11)
22	chr1:1925242-1925743	0.000551397	2.71399	0.0151453	CFAP74	1660	Promoter (1-2kb)
23	chr1:2060170-2060671	0.00280009	2.01882	0.0341952	PRKCZ	4491	Intron (ENST00000378567.8/5590, intron 4 of 17)
24	chr1:2061304-2061805	0.00208901	1.70557	0.0295962	PRKCZ	5625	Intron (ENST00000378567.8/5590, intron 4 of 17)
25	chr1:2106032-2106533	0.00146909	2.64665	0.0247761	PRKCZ	1293	Promoter (1-2kb)
26	chr1:2128161-2128662	6.7326e-06	2.63539	0.00191135	PRKCZ	-4976	Intron (ENST00000378567.8/5590, intron 4 of 17)
27	chr1:2138302-2138803	0.00149388	1.4605	0.0250323	PRKCZ	3040	Intron (ENST00000378567.8/5590, intron 5 of 17)
28	chr1:2139853-2140354	0.00301114	2.06778	0.0355827	PRKCZ	-4097	Intron (ENST00000378567.8/5590, intron 5 of 17)
29	chr1:2147319-2147820	0.00450188	2.21505	0.0438711	PRKCZ	1932	Promoter (1-2kb)
30	chr1:2258202-2258703	0.000112371	2.15071	0.00708922	SKI	10206	Intron (ENST00000378536.5/6497, intron 1 of 6)
31	chr1:2275871-2276372	0.000428202	2.04261	0.0133653	SKI	-27274	Intron (ENST00000378536.5/6497, intron 1 of 6)
32	chr1:2276410-2276911	0.00314812	1.72513	0.0364232	SKI	-26735	Intron (ENST00000378536.5/6497, intron 1 of 6)
33	chr1:2874394-2874895	0.000117856	2.5275	0.00724934	TTC34	-72701	Distal Intergenic
34	chr1:3025839-3026340	0.00491435	2.88123	0.0459063	ACTRT2	4372	Distal Intergenic
35	chr1:3066034-3066535	0.000285767	3.89321	0.0110895	PRDM16-DT	1234	Promoter (1-2kb)
36	chr1:3068926-3069427	0.000166931	2.01671	0.00860444	PRDM16-DT	0	Promoter (<=1kb)
37	chr1:3069438-3069939	2.51103e-06	3.24326	0.00125849	PRDM16	227	Promoter (<=1kb)
38	chr1:3133652-3134153	3.34308e-05	2.09027	0.00400294	MIR4251	5677	Exon (ENST00000440516.1/ENST00000440516.1, exon 1 of 2)
39	chr1:3170981-3171482	0.00021054	2.19121	0.00960429	MIR4251	43006	Intron (ENST00000511072.5/63976, intron 1 of 15)
40	chr1:3190899-3191400	0.00405517	2.05636	0.0416283	PRDM16	-46531	Intron (ENST00000511072.5/63976, intron 2 of 15)
41	chr1:3380482-3380983	0.000556975	4.32418	0.0152409	PRDM16	-15508	Intron (ENST00000511072.5/63976, intron 3 of 15)
42	chr1:3424570-3425071	0.0027104	2.70068	0.033659	PRDM16	0	Promoter (<=1kb)
43	chr1:3483714-3484215	0.000286259	2.10699	0.0110969	MEGF6	9271	Distal Intergenic
44	chr1:3530749-3531250	0.00156895	1.5609	0.0256599	MEGF6	173	Promoter (<=1kb)
45	chr1:3597827-3598328	0.00470508	2.61525	0.0448904	MEGF6	12949	Intron (ENST00000356575.9/1953, intron 2 of 36)
46	chr1:3680798-3681299	0.00109491	2.0088	0.0213713	TP73	-1067	Promoter (1-2kb)
47	chr1:3910728-3911229	0.00562692	2.28807	0.0493565	LINC01134	10291	Intron (ENST00000667408.2/100133612, intron 1 of 1)
48	chr1:4395573-4396074	0.000343261	2.25115	0.0120463	LINC01777	-15953	Distal Intergenic
49	chr1:5333321-5333822	0.000691988	2.32041	0.0169914	LOC105376686	158982	Distal Intergenic
50	chr1:5513811-5514312	0.000127984	1.70188	0.00755972	LOC105376686	-20754	Distal Intergenic
51	chr1:5551501-5552002	0.00244966	4.75985	0.032056	LOC105376686	-58444	Distal Intergenic
52	chr1:5570905-5571406	0.000230698	3.11948	0.0100045	LOC105376686	-77848	Intron (ENST00000637702.1/ENST00000637702.1, intron 1 of 2)
53	chr1:5597893-5598394	0.000898511	2.50415	0.0193891	LOC105376686	-104836	Intron (ENST00000637702.1/ENST00000637702.1, intron 1 of 2)
54	chr1:5603847-5604348	0.000304474	3.96136	0.0114373	LOC105376686	-110790	Intron (ENST00000637702.1/ENST00000637702.1, intron 1 of 2)
55	chr1:5690865-5691366	0.00528765	3.68809	0.047794	MIR4689	171375	Distal Intergenic
56	chr1:5744575-5745076	0.000976684	3.03594	0.020206	MIR4689	117665	Intron (ENST00000701409.1/ENST00000701409.1, intron 2 of 3)
57	chr1:5979156-5979657	0.000210695	1.62395	0.00960717	KCNAB2	-11270	Intron (ENST00000478423.6/261734, intron 1 of 25)
58	chr1:5981540-5982041	0.00164165	2.63464	0.0261977	KCNAB2	-8886	Intron (ENST00000478423.6/261734, intron 1 of 25)
59	chr1:6157739-6158240	0.00102343	2.58719	0.0206852	CHD5	-13635	Intron (ENST00000262450.8/26038, intron 3 of 41)
60	chr1:6204919-6205420	0.000157225	1.67647	0.00834608	RNF207	-55	Promoter (<=1kb)
61	chr1:6205872-6206373	6.17968e-06	2.07463	0.0018359	RNF207	0	Promoter (<=1kb)
62	chr1:6287306-6287807	3.9783e-05	1.99023	0.00432502	ACOT7	7697	Intron (ENST00000608083.5/11332, intron 7 of 8)
63	chr1:6353694-6354195	0.000730564	1.41052	0.0174798	ACOT7	-1445	Promoter (1-2kb)
64	chr1:6385552-6386053	4.29248e-05	1.5047	0.00449328	ACOT7	0	Promoter (<=1kb)
65	chr1:6386153-6386654	0.00564782	1.7781	0.0494595	ACOT7	-340	Promoter (<=1kb)
66	chr1:6393691-6394192	6.01202e-06	1.25812	0.00181484	ACOT7	0	Promoter (<=1kb)
67	chr1:6412775-6413276	0.00275505	2.02582	0.033891	HES2	6627	3' UTR
68	chr1:6414466-6414967	0.00262647	2.64196	0.0331483	HES2	4936	Intron (ENST00000377837.5/54626, intron 3 of 3)
69	chr1:6427755-6428256	0.00308744	1.93842	0.0360479	MIR4252	1640	Promoter (1-2kb)
70	chr1:6440268-6440769	0.00282405	1.82693	0.0343504	ESPN	0	Promoter (<=1kb)
71	chr1:6482986-6483487	0.00145352	1.66591	0.0246379	PLEKHG5	1982	Promoter (1-2kb)
72	chr1:6486390-6486891	0.00164145	1.82855	0.0261971	PLEKHG5	-436	Promoter (<=1kb)
73	chr1:6491015-6491516	0.00155633	1.0394	0.0255696	PLEKHG5	151	Promoter (<=1kb)
74	chr1:6523503-6524004	0.00241728	3.56711	0.0318461	PLEKHG5	-3429	3' UTR
75	chr1:6581815-6582316	5.21579e-06	1.7395	0.00171616	ZBTB48	1727	Promoter (1-2kb)
76	chr1:6687470-6687971	0.00545581	4.19231	0.0486194	DNAJC11	-6433	Intron (ENST00000377577.10/55735, intron 1 of 15)
77	chr1:6743785-6744286	7.53758e-08	2.16136	0.000258946	LINC01672	19112	Distal Intergenic
78	chr1:6800703-6801204	0.00178354	2.28079	0.0273047	CAMTA1	-5784	Intron (ENST00000490738.5/23261, intron 1 of 2)
79	chr1:6801882-6802383	0.00397069	1.12189	0.0411366	CAMTA1	-4605	Intron (ENST00000490738.5/23261, intron 1 of 2)
80	chr1:6824583-6825084	0.00179083	1.1587	0.0273653	CAMTA1	-26	Promoter (<=1kb)
81	chr1:6832642-6833143	2.15203e-06	1.64713	0.00116845	CAMTA1	7532	Intron (ENST00000490738.5/23261, intron 2 of 2)
82	chr1:6859123-6859624	0.00491383	1.28461	0.0459062	CAMTA1	6028	Intron (ENST00000490738.5/23261, intron 2 of 2)
83	chr1:7266040-7266541	0.00506434	1.6587	0.0466845	CAMTA1	-102401	Intron (ENST00000303635.12/23261, intron 5 of 22)
84	chr1:7471935-7472436	0.00422481	1.69252	0.0424542	CAMTA1-AS1	-30381	Intron (ENST00000303635.12/23261, intron 6 of 22)
85	chr1:7481384-7481885	0.000229919	3.58402	0.0099895	CAMTA1-AS1	-39830	Intron (ENST00000303635.12/23261, intron 6 of 22)
86	chr1:7491315-7491816	0.000318649	1.49767	0.0116766	CAMTA1-AS1	-49761	Intron (ENST00000303635.12/23261, intron 6 of 22)
87	chr1:7549886-7550387	0.000290739	1.89997	0.0111678	CAMTA1-AS1	-108332	Intron (ENST00000303635.12/23261, intron 6 of 22)
88	chr1:7552300-7552801	0.000440076	3.21133	0.0135058	CAMTA1-AS1	-110746	Intron (ENST00000303635.12/23261, intron 6 of 22)
89	chr1:7574320-7574821	9.89157e-05	2.88899	0.0066229	CAMTA1	-89464	Intron (ENST00000303635.12/23261, intron 6 of 22)
90	chr1:7616147-7616648	0.00153473	3.66518	0.025377	CAMTA1	-47637	Intron (ENST00000303635.12/23261, intron 6 of 22)
91	chr1:7647070-7647571	0.00195028	2.0199	0.0285574	CAMTA1	-16714	Intron (ENST00000303635.12/23261, intron 7 of 22)
92	chr1:7648904-7649405	3.09789e-05	1.8872	0.00387128	CAMTA1	-14880	Intron (ENST00000303635.12/23261, intron 7 of 22)
93	chr1:7745642-7746143	0.00131202	1.08715	0.0234289	CAMTA1	679	Promoter (<=1kb)
94	chr1:7752666-7753167	0.00274463	1.6148	0.0338329	CAMTA1	1360	Promoter (1-2kb)
95	chr1:7781877-7782378	0.00207012	1.16729	0.0294688	PER3	-1913	Promoter (1-2kb)
96	chr1:7943257-7943758	0.000729271	1.14892	0.0174606	TNFRSF9	-92	Promoter (<=1kb)
97	chr1:7954032-7954533	0.000213244	1.07586	0.00966652	PARK7	0	Promoter (<=1kb)
98	chr1:7966815-7967316	1.41865e-05	2.57445	0.00269126	PARK7	1464	Promoter (1-2kb)
99	chr1:7975206-7975707	8.67782e-05	2.2532	0.00620643	PARK7	9855	Intron (ENST00000493373.5/11315, intron 5 of 6)
100	chr1:8012030-8012531	0.00198257	2.36557	0.0287756	ERRFI1	3102	3' UTR
101	chr1:8018649-8019150	0.00461691	1.5012	0.0444103	ERRFI1	-3016	Intron (ENST00000474874.5/54206, intron 1 of 2)
102	chr1:8019980-8020481	0.000122899	1.15113	0.00740467	ERRFI1	-4347	Intron (ENST00000474874.5/54206, intron 1 of 2)
103	chr1:8040583-8041084	0.00152047	2.24697	0.0252539	ERRFI1	-14274	Intron (ENST00000445300.1/ENST00000445300.1, intron 2 of 2)
104	chr1:8058278-8058779	0.00226127	1.22829	0.0308113	ERRFI1	-31969	Exon (ENST00000399343.2/ENST00000399343.2, exon 1 of 2)
105	chr1:8061860-8062361	0.000207596	2.18418	0.00955654	ERRFI1	-35551	Intron (ENST00000445300.1/ENST00000445300.1, intron 2 of 2)
106	chr1:8070243-8070744	0.000753588	1.52031	0.0177455	ERRFI1	-43934	Intron (ENST00000445300.1/ENST00000445300.1, intron 2 of 2)
107	chr1:8070860-8071361	0.000113531	2.02809	0.00712198	ERRFI1	-44551	Intron (ENST00000445300.1/ENST00000445300.1, intron 2 of 2)
108	chr1:8076177-8076678	0.0014207	1.31908	0.0243591	ERRFI1	-49868	Intron (ENST00000445300.1/ENST00000445300.1, intron 2 of 2)
109	chr1:8077172-8077673	0.00247573	1.40872	0.0322098	ERRFI1	-50863	Intron (ENST00000445300.1/ENST00000445300.1, intron 2 of 2)
110	chr1:8094465-8094966	0.000136163	1.52204	0.00776095	ERRFI1	-68156	Intron (ENST00000445300.1/ENST00000445300.1, intron 2 of 2)
111	chr1:8121290-8121791	0.000151425	1.63108	0.00819573	LINC01714	-79727	Exon (ENST00000445300.1/ENST00000445300.1, exon 3 of 3)
112	chr1:8122039-8122540	0.00345193	1.42285	0.0382406	LINC01714	-78978	Exon (ENST00000445300.1/ENST00000445300.1, exon 3 of 3)
113	chr1:8133206-8133707	0.00022975	2.56923	0.0099895	LINC01714	-67811	Distal Intergenic
114	chr1:8143951-8144452	0.00157903	1.99623	0.0257245	LINC01714	-57066	Distal Intergenic
115	chr1:8174340-8174841	0.0024397	2.01437	0.0319819	LINC01714	-26677	Distal Intergenic
116	chr1:8177441-8177942	0.000448755	1.60003	0.0136407	LINC01714	-23576	Distal Intergenic
117	chr1:8204336-8204837	4.16296e-06	1.89271	0.00154838	LINC01714	1907	Promoter (1-2kb)
118	chr1:8251559-8252060	2.19833e-05	1.89614	0.0032899	LINC01714	42887	Distal Intergenic
119	chr1:8257702-8258203	0.00224843	2.4592	0.0307304	LINC01714	49030	Distal Intergenic
120	chr1:8259435-8259936	0.00124756	1.70802	0.0228458	LINC01714	50763	Distal Intergenic
121	chr1:8265140-8265641	0.000431793	3.22689	0.0134155	SLC45A1	-52473	Distal Intergenic
122	chr1:8274546-8275047	0.00218021	3.2423	0.0302125	SLC45A1	-43067	Distal Intergenic
123	chr1:8294266-8294767	0.0033892	1.17169	0.0378766	SLC45A1	-23347	Distal Intergenic
124	chr1:8300076-8300577	0.00117734	1.89559	0.0221845	SLC45A1	-17537	Distal Intergenic
125	chr1:8360413-8360914	1.00605e-05	2.50606	0.00229854	RERE	1930	Promoter (1-2kb)
126	chr1:8490277-8490778	0.00236732	1.61403	0.0315169	RERE	35161	Intron (ENST00000337907.7/473, intron 11 of 23)
127	chr1:8681256-8681757	0.00131332	2.2457	0.0234443	RERE	21462	Intron (ENST00000337907.7/473, intron 2 of 23)
128	chr1:8693318-8693819	0.00464975	3.2792	0.0446308	RERE	9400	Intron (ENST00000337907.7/473, intron 2 of 23)
129	chr1:8712106-8712607	0.00109287	1.08173	0.0213496	RERE	-8887	Intron (ENST00000337907.7/473, intron 2 of 23)
130	chr1:8733384-8733885	0.00110228	1.78976	0.0214515	RERE	19953	Intron (ENST00000337907.7/473, intron 2 of 23)
131	chr1:8742097-8742598	0.00392819	2.23564	0.0409125	RERE	11240	Intron (ENST00000337907.7/473, intron 2 of 23)
132	chr1:8788768-8789269	0.00140196	3.33531	0.0241892	RERE	28002	Intron (ENST00000337907.7/473, intron 2 of 23)
133	chr1:8889569-8890070	0.000941471	1.3486	0.0198417	ENO1	-10379	Distal Intergenic
134	chr1:8963105-8963606	0.00457677	1.28728	0.0442359	CA6	17218	Intron (ENST00000549778.5/765, intron 5 of 5)
135	chr1:9061501-9062002	0.00158845	2.01024	0.0257979	SLC2A5	7602	Intron (ENST00000377424.9/6518, intron 1 of 11)
136	chr1:9122064-9122565	0.000347164	2.02937	0.0120891	GPR157	6216	Intron (ENST00000377411.5/80045, intron 1 of 3)
137	chr1:9149571-9150072	0.00484963	1.99256	0.0455753	MIR34A	1705	Promoter (1-2kb)
138	chr1:9182137-9182638	0.000577495	2.04856	0.0155215	LNCTAM34A	0	Promoter (<=1kb)
139	chr1:9303095-9303596	7.50758e-05	1.72145	0.0058256	SPSB1	8567	Intron (ENST00000328089.11/80176, intron 1 of 2)
140	chr1:9438609-9439110	8.07517e-05	2.01725	0.00601174	LINC02606	1454	Promoter (1-2kb)
141	chr1:9671341-9671842	0.000233602	1.67954	0.0100749	PIK3CD-AS2	15741	Intron (ENST00000698706.1/5293, intron 2 of 4)
142	chr1:9894142-9894643	9.64104e-07	4.03692	0.000828268	CTNNBIP1	-905	Promoter (<=1kb)
143	chr1:9901457-9901958	1.40467e-05	1.82095	0.00268047	CTNNBIP1	-8220	Intron (ENST00000648956.1/ENST00000648956.1, intron 1 of 2)
144	chr1:9922186-9922687	0.00105542	3.13535	0.0209981	LZIC	9493	3' UTR
145	chr1:10071451-10071952	0.00049061	2.76757	0.0142479	UBE4B	-28909	Intron (ENST00000253251.12/10277, intron 1 of 26)
146	chr1:10130450-10130951	0.000402185	2.4322	0.0129458	UBE4B	2111	Promoter (2-3kb)
147	chr1:10216141-10216642	0.0015433	1.75352	0.0254539	KIF1B	4525	Intron (ENST00000377093.9/23095, intron 1 of 20)
148	chr1:10225548-10226049	0.00298105	2.17638	0.0353851	KIF1B	-4715	Intron (ENST00000377093.9/23095, intron 1 of 20)
149	chr1:10242118-10242619	0.00573741	2.49779	0.0498789	KIF1B	9789	Intron (ENST00000377093.9/23095, intron 2 of 20)
150	chr1:10263659-10264160	0.00104232	2.2646	0.0208642	KIF1B	-14398	Intron (ENST00000377093.9/23095, intron 5 of 20)
151	chr1:10284408-10284909	0.00113081	3.67913	0.0217181	KIF1B	1958	Promoter (1-2kb)
152	chr1:10298027-10298528	0.00478439	1.66771	0.0452967	KIF1B	15577	Intron (ENST00000377093.9/23095, intron 20 of 20)
153	chr1:10310818-10311319	0.00157642	2.1032	0.0257012	KIF1B	28368	Intron (ENST00000676179.1/23095, intron 22 of 48)
154	chr1:10507358-10507859	0.001739	1.23926	0.0269615	PEX14	-28029	Intron (ENST00000472851.1/5195, intron 2 of 3)
155	chr1:10590287-10590788	0.000881703	4.13485	0.0192058	CASZ1	54288	Intron (ENST00000356607.9/5195, intron 3 of 8)
156	chr1:10599252-10599753	0.00313739	3.5838	0.0363637	CASZ1	45323	Exon (ENST00000356607.9/5195, exon 4 of 9)
157	chr1:10657582-10658083	0.00460092	3.35332	0.0443287	CASZ1	3315	Exon (ENST00000492173.1/54897, exon 2 of 2)
158	chr1:10724003-10724504	1.14525e-05	2.22926	0.00245604	CASZ1	-18428	Intron (ENST00000377022.8/54897, intron 2 of 20)
159	chr1:10745964-10746465	0.00332157	1.90674	0.0374463	CASZ1	-40389	Intron (ENST00000377022.8/54897, intron 2 of 20)
160	chr1:10761390-10761891	7.77776e-06	3.36028	0.0020318	CASZ1	34755	Intron (ENST00000377022.8/54897, intron 1 of 20)
161	chr1:10778264-10778765	0.00150041	2.40693	0.0250919	CASZ1	17881	Intron (ENST00000377022.8/54897, intron 1 of 20)
162	chr1:10791166-10791667	0.000465849	3.68202	0.0139214	CASZ1	4979	Intron (ENST00000377022.8/54897, intron 1 of 20)
163	chr1:10793312-10793813	0.00107277	1.84658	0.0211555	CASZ1	2833	Promoter (2-3kb)
164	chr1:10905142-10905643	0.000163696	2.12202	0.0085287	C1orf127	42227	Distal Intergenic
165	chr1:10965576-10966077	0.00121395	1.55655	0.0225404	C1orf127	-1375	Promoter (1-2kb)
166	chr1:11099692-11100193	0.000882459	1.00488	0.0192146	EXOSC10	0	Promoter (<=1kb)
167	chr1:11152309-11152810	4.53559e-06	2.03848	0.00162001	MTOR	-7284	Exon (ENST00000517277.1/ENST00000517277.1, exon 1 of 1)
168	chr1:11281862-11282363	0.0037093	1.3624	0.0396437	UBIAD1	7928	Intron (ENST00000376810.6/29914, intron 1 of 1)
169	chr1:11663851-11664352	0.00549332	1.492	0.0487871	FBXO6	0	Promoter (<=1kb)
170	chr1:11804731-11805232	0.00205548	1.06725	0.0293447	MTHFR	62	Promoter (<=1kb)
171	chr1:11990595-11991096	0.00126605	1.60177	0.0230242	MFN2	-1156	Promoter (1-2kb)
172	chr1:11991121-11991622	0.00187027	2.09059	0.0280096	MFN2	-630	Promoter (<=1kb)
173	chr1:12001255-12001756	0.00176332	3.40139	0.0271315	MFN2	905	Promoter (<=1kb)
174	chr1:12014626-12015127	0.00285671	1.81056	0.0345827	MIIP	-4339	3' UTR
175	chr1:12067806-12068307	0.00395882	2.10904	0.0410612	TNFRSF8	4336	Intron (ENST00000263932.7/943, intron 1 of 14)
176	chr1:12251338-12251839	0.00039842	1.90036	0.0129037	VPS13D	-1895	Promoter (1-2kb)
177	chr1:12272176-12272677	0.00104854	1.86572	0.0209206	VPS13D	-4444	Intron (ENST00000620676.6/55187, intron 17 of 69)
178	chr1:12300633-12301134	1.64231e-07	2.85979	0.000373866	VPS13D	1352	Promoter (1-2kb)
179	chr1:12309695-12310196	0.00225941	1.40311	0.0308113	VPS13D	-1330	Promoter (1-2kb)
180	chr1:12485522-12486023	1.11097e-06	1.47625	0.000885714	VPS13D	6973	Intron (ENST00000620676.6/55187, intron 67 of 69)
181	chr1:12518839-12519340	0.00128882	2.81006	0.0232499	LINC02766	-6376	Distal Intergenic
182	chr1:12530088-12530589	0.000728512	4.16117	0.0174528	LINC02766	2364	Promoter (2-3kb)
183	chr1:12582486-12582987	0.000534625	3.56222	0.0148927	MIR6730	-3463	Intron (ENST00000616661.5/9249, intron 1 of 5)
184	chr1:12593379-12593880	0.00178202	2.35525	0.0272902	DHRS3	2428	Promoter (2-3kb)
185	chr1:13543981-13544482	0.000190777	2.90462	0.00920262	LRRC38	-29978	Distal Intergenic
186	chr1:13556190-13556691	0.00153435	2.06982	0.0253729	PDPN	-26774	Distal Intergenic
187	chr1:13584212-13584713	6.41537e-05	5.00387	0.0054962	PDPN	0	Promoter (<=1kb)
188	chr1:13599577-13600078	1.12308e-05	2.27716	0.00242632	PDPN	14097	Intron (ENST00000294489.10/10630, intron 1 of 5)
189	chr1:13752791-13753292	3.20887e-06	1.91286	0.00139192	PRDM2	3355	Intron (ENST00000311066.10/7799, intron 6 of 9)
190	chr1:13759989-13760490	0.00151916	1.70987	0.0252477	PRDM2	10553	Intron (ENST00000311066.10/7799, intron 6 of 9)
191	chr1:13801034-13801535	0.00241363	1.38385	0.0318339	PRDM2	29308	Intron (ENST00000311066.10/7799, intron 8 of 9)
192	chr1:13864733-13865234	0.00231843	2.40138	0.0311798	KAZN	-27558	Distal Intergenic
193	chr1:14142277-14142778	0.000510371	2.30874	0.0145472		116920	Intron (ENST00000636564.1/23254, intron 1 of 2)
194	chr1:14142871-14143372	0.00325627	3.79729	0.0370673		116326	Intron (ENST00000636564.1/23254, intron 1 of 2)
195	chr1:14441437-14441938	0.00107176	3.75146	0.0211451	KAZN-AS1	-21464	Intron (ENST00000636203.1/23254, intron 2 of 16)
196	chr1:14731845-14732346	0.00237346	2.0548	0.0315462	KAZN	133128	Intron (ENST00000636203.1/23254, intron 3 of 16)
197	chr1:14733078-14733579	0.00318397	1.95993	0.0366637	KAZN	134361	Intron (ENST00000636203.1/23254, intron 3 of 16)
198	chr1:14742326-14742827	0.00542479	1.44854	0.0484655	KAZN	143609	Intron (ENST00000636203.1/23254, intron 3 of 16)
199	chr1:15090390-15090891	1.0046e-06	2.37085	0.000836192	TMEM51-AS1	61567	Intron (ENST00000636203.1/23254, intron 10 of 16)
200	chr1:15109923-15110424	0.00298983	1.35319	0.0354314	TMEM51-AS1	42034	Intron (ENST00000636203.1/23254, intron 15 of 16)
201	chr1:15173854-15174355	7.42354e-05	2.03758	0.0057961	TMEM51-AS2	-2537	Promoter (2-3kb)
202	chr1:15197031-15197532	1.01899e-06	1.85751	0.000844454	TMEM51-AS2	-25714	Intron (ENST00000428417.5/55092, intron 1 of 2)
203	chr1:15201879-15202380	0.00271953	1.57851	0.0337194	TMEM51-AS2	-30562	Intron (ENST00000428417.5/55092, intron 1 of 2)
204	chr1:15207778-15208279	9.42563e-06	2.12339	0.00222063	FHAD1	-28242	Intron (ENST00000428417.5/55092, intron 1 of 2)
205	chr1:15269551-15270052	0.00135418	3.0071	0.0238285	FHAD1	-16993	Intron (ENST00000683790.1/114827, intron 2 of 33)
206	chr1:15284930-15285431	3.43493e-05	2.26804	0.00406451	FHAD1	-1614	Promoter (1-2kb)
207	chr1:15703487-15703988	0.00398286	2.06849	0.041211	PLEKHM2	18931	Intron (ENST00000375799.8/23207, intron 1 of 19)
208	chr1:15735983-15736484	0.00190285	1.184	0.0282407	SLC25A34	0	Promoter (<=1kb)
209	chr1:15780786-15781287	0.000878528	2.45664	0.0191774	FBLIM1	3713	Intron (ENST00000375771.5/54751, intron 9 of 9)
210	chr1:15787973-15788474	0.000326518	1.49472	0.0118076	FBLIM1	10900	Distal Intergenic
211	chr1:15798990-15799491	0.000167322	1.07875	0.00861442	UQCRHL	8158	Distal Intergenic
212	chr1:15799941-15800442	0.00131135	1.33792	0.0234259	UQCRHL	7207	Distal Intergenic
213	chr1:15822378-15822879	0.00351957	2.41147	0.0385755	UQCRHL	-13030	Distal Intergenic
214	chr1:15900825-15901326	0.00146004	1.58816	0.0246947	SPEN	24249	Intron (ENST00000673875.1/23013, intron 4 of 11)
215	chr1:16043533-16044034	0.00273575	3.23151	0.0338033	CLCNKB	0	Promoter (<=1kb)
216	chr1:16121013-16121514	0.000966236	1.4052	0.0201021	EPHA2	12048	Distal Intergenic
217	chr1:16122829-16123330	8.83608e-05	2.00355	0.00623974	EPHA2	10232	Distal Intergenic
218	chr1:16143775-16144276	0.000121274	2.37274	0.00734702	EPHA2	2174	Promoter (2-3kb)
219	chr1:16145114-16145615	0.00037577	2.79892	0.0124961	EPHA2	835	Promoter (<=1kb)
220	chr1:16153767-16154268	0.00232736	1.48047	0.0312432	EPHA2-AS1	-908	Promoter (<=1kb)
221	chr1:16155872-16156373	2.44582e-05	2.03174	0.00346379	EPHA2	0	Promoter (<=1kb)
222	chr1:16167802-16168303	0.000811241	1.23845	0.0184233	EPHA2-AS1	8536	Distal Intergenic
223	chr1:16212424-16212925	4.60214e-05	1.13284	0.00465006	ARHGEF19	0	Promoter (<=1kb)
224	chr1:16226785-16227286	4.81053e-06	2.93484	0.00167885	ANO7L1	741	Promoter (<=1kb)
225	chr1:16276250-16276751	4.89668e-05	3.75115	0.00480131	FBXO42	-22657	Intron (ENST00000375592.8/54455, intron 4 of 9)
226	chr1:16315352-16315853	0.000148617	2.4614	0.00811111	FBXO42	0	Promoter (<=1kb)
227	chr1:16512849-16513350	0.000109349	1.39943	0.00701227	RNU1-1	935	Promoter (<=1kb)
228	chr1:16525733-16526234	4.35612e-06	2.16822	0.0015813	LINC01783	9415	Distal Intergenic
229	chr1:16591758-16592259	0.003376	3.2615	0.0378142	NBPF1	12675	5' UTR
230	chr1:16620912-16621413	0.000579122	1.27429	0.0155454	CROCCP2	4973	Intron (ENST00000639481.1/84809, intron 2 of 3)
231	chr1:16764868-16765369	8.42151e-05	1.85113	0.00614371	MST1L	-388	Promoter (<=1kb)
232	chr1:16766663-16767164	0.00537632	1.636	0.0482263	MST1L	-2183	Promoter (2-3kb)
233	chr1:16770303-16770804	0.000676793	1.87416	0.0168106	MST1L	-66	Promoter (<=1kb)
234	chr1:16772552-16773053	0.000440111	2.05547	0.0135058	MST1L	-2315	Promoter (2-3kb)
235	chr1:16786271-16786772	0.000958373	3.54139	0.0200268	MST1L	-16034	Intron (ENST00000466256.6/9696, intron 1 of 8)
236	chr1:17027789-17028290	0.00176388	2.58347	0.0271379	SDHB	-4629	Exon (ENST00000375499.8/6390, exon 5 of 8)
237	chr1:17336531-17337032	0.000787717	3.1795	0.0181464	PADI4	-9002	Intron (ENST00000375448.4/23569, intron 4 of 15)
238	chr1:17365711-17366212	0.000130691	1.85497	0.00763091	PADI6	-5984	Distal Intergenic
239	chr1:17411359-17411860	0.000974903	3.09171	0.0201846	RCC2-AS1	4599	Intron (ENST00000375436.9/55920, intron 11 of 12)
240	chr1:17441265-17441766	0.000331633	1.56849	0.0118613	RCC2	-1588	Promoter (1-2kb)
241	chr1:17440313-17440814	0.000133936	1.59933	0.00768502	RCC2	-636	Promoter (<=1kb)
242	chr1:17477308-17477809	0.000195136	2.59166	0.00929818	RCC2	-37631	Distal Intergenic
243	chr1:17519915-17520416	0.00156662	1.69097	0.0256482	ARHGEF10L	-19282	Distal Intergenic
244	chr1:17538076-17538577	0.0032238	1.84873	0.0368732	ARHGEF10L	-1121	Promoter (1-2kb)
245	chr1:17544838-17545339	0.0023377	2.89969	0.0313172	ARHGEF10L	5140	Intron (ENST00000361221.8/55160, intron 1 of 28)
246	chr1:17551657-17552158	0.0015717	1.64552	0.0256735	ARHGEF10L	11959	Intron (ENST00000361221.8/55160, intron 1 of 28)
247	chr1:17553994-17554495	0.00266243	1.67643	0.0333548	ARHGEF10L	14296	Intron (ENST00000361221.8/55160, intron 1 of 28)
248	chr1:17559729-17560230	6.68574e-05	3.46125	0.005602	ARHGEF10L	20031	Intron (ENST00000361221.8/55160, intron 1 of 28)
249	chr1:17661498-17661999	0.00392656	3.66995	0.0409059	ARHGEF10L	21745	Intron (ENST00000361221.8/55160, intron 25 of 28)
250	chr1:17667520-17668021	0.000562771	1.92472	0.0152949	ARHGEF10L	-26026	Intron (ENST00000361221.8/55160, intron 26 of 28)
251	chr1:17753988-17754489	0.000207301	3.14282	0.00955107	ACTL8	-844	Promoter (<=1kb)
252	chr1:18464749-18465250	0.000302622	4.85094	0.0113949	KLHDC7A	-15680	Distal Intergenic
253	chr1:18470110-18470611	0.000501907	2.11423	0.0144301	KLHDC7A	-10319	Distal Intergenic
254	chr1:18666403-18666904	0.00166927	2.80213	0.0264048	PAX7	34879	Intron (ENST00000420770.7/5081, intron 4 of 8)
255	chr1:18751342-18751843	0.00209613	2.16424	0.0296495	TAS1R2	107817	Distal Intergenic
256	chr1:18875075-18875576	0.00140891	2.29482	0.0242685	MIR4695	7699	Exon (ENST00000290597.9/8659, exon 13 of 16)
257	chr1:18932773-18933274	0.00532903	1.83228	0.0480096	IFFO2	-20781	Intron (ENST00000455833.7/126917, intron 1 of 8)
258	chr1:19096262-19096763	0.000603483	2.51569	0.0158644	UBR4	-340	Promoter (<=1kb)
259	chr1:19220421-19220922	0.00104275	2.94296	0.0208642	EMC1	283	Promoter (<=1kb)
260	chr1:20229223-20229724	0.00388647	2.73214	0.0406745	LINC01757	-13371	Distal Intergenic
261	chr1:21163087-21163588	0.000866369	2.83667	0.0190524	EIF4G3	4451	Intron (ENST00000374935.7/8672, intron 2 of 32)
262	chr1:21335811-21336312	0.0002846	2.56422	0.0110738	ECE1	8825	Intron (ENST00000415912.6/1889, intron 1 of 18)
263	chr1:21384612-21385113	0.00163227	2.29338	0.0261256	LOC105376832	28180	Distal Intergenic
264	chr1:21587000-21587501	0.00298547	2.05948	0.0354028	LINC02596	528	Promoter (<=1kb)
265	chr1:21634804-21635305	0.00561856	2.28419	0.0493138	RAP1GAP	-12236	Intron (ENST00000471600.6/5909, intron 2 of 24)
266	chr1:21638566-21639067	4.79908e-05	1.9184	0.00475451	RAP1GAP	12753	Intron (ENST00000471600.6/5909, intron 2 of 24)
267	chr1:21659103-21659604	0.00290292	1.58181	0.0349095	RAP1GAP	-5796	Intron (ENST00000374765.9/5909, intron 1 of 24)
268	chr1:21669654-21670155	0.000324327	3.1712	0.0117666	RAP1GAP	-297	Promoter (<=1kb)
269	chr1:21721327-21721828	0.000716994	3.34561	0.017313	USP48	-181	Promoter (<=1kb)
270	chr1:21935686-21936187	7.25209e-05	2.11057	0.00574052	HSPG2	1123	Promoter (1-2kb)
271	chr1:22043080-22043581	0.000363549	1.59823	0.0123413	CDC42	-9046	Intron (ENST00000695855.1/998, intron 1 of 5)
272	chr1:22412560-22413061	0.000428506	2.5798	0.0133694	ZBTB40	-15777	Distal Intergenic
273	chr1:22414188-22414689	0.00274929	1.44641	0.0338571	ZBTB40	-14149	Distal Intergenic
274	chr1:22501191-22501692	0.00357971	3.31738	0.0389528	ZBTB40	49324	Exon (ENST00000375647.5/9923, exon 4 of 18)
275	chr1:22575527-22576028	0.00280214	2.72441	0.0342026	EPHA8	11963	Intron (ENST00000166244.8/2046, intron 2 of 16)
276	chr1:22750292-22750793	6.21284e-05	1.63628	0.00539227	EPHB2	-24385	Intron (ENST00000544305.5/2048, intron 1 of 6)
277	chr1:22774203-22774704	0.000651995	3.7074	0.0164983	EPHB2	-474	Promoter (<=1kb)
278	chr1:23045543-23046044	0.0026109	2.80935	0.0330404	MIR3115	1238	Promoter (1-2kb)
279	chr1:23562355-23562856	0.00021883	1.68411	0.00977449	ID3	-2854	Promoter (2-3kb)
280	chr1:23705161-23705662	4.72567e-05	3.02459	0.00470939	RPL11	12552	Distal Intergenic
281	chr1:23727469-23727970	0.00369924	2.61848	0.0395939	ELOA	-15478	Intron (ENST00000655402.1/100506963, intron 2 of 2)
282	chr1:23793292-23793793	0.000868314	2.27092	0.0190751	LOC105376860	0	Promoter (<=1kb)
283	chr1:23931044-23931545	0.00553327	1.41644	0.0489715	MIR378F	1974	Promoter (1-2kb)
284	chr1:24236668-24237169	2.63697e-06	5.93212	0.00129062	LINC02800	36428	5' UTR
285	chr1:24419178-24419679	0.0014309	1.85689	0.0244519	STPG1	-2244	Promoter (2-3kb)
286	chr1:24567195-24567696	0.00368937	2.11876	0.039547	NCMAP	11108	Intron (ENST00000374392.3/400746, intron 1 of 3)
287	chr1:24568058-24568559	0.00545502	1.487	0.0486184	NCMAP	11971	Intron (ENST00000374392.3/400746, intron 1 of 3)
288	chr1:24874024-24874525	0.00181899	3.23408	0.0276103	MIR6731	44891	Distal Intergenic
289	chr1:26140189-26140690	0.000289711	2.1681	0.0111558	FAM110D	-18389	Distal Intergenic
290	chr1:26531003-26531504	0.0024529	1.69753	0.03206	RPS6KA1	0	Promoter (<=1kb)
291	chr1:26531790-26532291	0.000119945	2.40837	0.00731779	RPS6KA1	462	Promoter (<=1kb)
292	chr1:26849277-26849778	7.97786e-05	1.82569	0.00600316	ZDHHC18	-584	Promoter (<=1kb)
293	chr1:26904406-26904907	0.00231823	2.3527	0.0311798	GPATCH3	-3939	Intron (ENST00000435827.6/10726, intron 2 of 6)
294	chr1:27008154-27008655	0.000342919	1.71855	0.0120463	TENT5B	4195	Intron (ENST00000289166.6/115572, intron 1 of 1)
295	chr1:27031036-27031537	0.000336344	3.0214	0.0119375	TENT5B	-18186	Distal Intergenic
296	chr1:27542407-27542908	0.00157957	2.12671	0.025728	AHDC1	10637	Intron (ENST00000247087.10/27245, intron 5 of 5)
297	chr1:27590157-27590658	0.00133449	2.79999	0.0236511	AHDC1	12756	Intron (ENST00000247087.10/27245, intron 1 of 5)
298	chr1:27927926-27928427	0.00528263	2.54282	0.0477719	SMPDL3B	-6573	Distal Intergenic
299	chr1:28031034-28031535	0.000533087	2.9136	0.0148716	EYA3	4144	Intron (ENST00000373871.8/2140, intron 6 of 17)
300	chr1:28074909-28075410	1.38764e-06	2.55591	0.000962659	EYA3	13154	Intron (ENST00000373871.8/2140, intron 1 of 17)
301	chr1:28105016-28105517	0.000612242	1.90053	0.0159715	EYA3	-16379	Distal Intergenic
302	chr1:28129088-28129589	0.00237096	3.67959	0.0315284	EYA3	-40451	Distal Intergenic
303	chr1:28739966-28740467	0.00204273	3.67863	0.0292556	YTHDF2	875	Promoter (<=1kb)
304	chr1:28757158-28757659	0.000234704	3.81692	0.0101	YTHDF2	18067	Intron (ENST00000542507.5/51441, intron 5 of 5)
305	chr1:28848164-28848665	0.00285692	3.51868	0.034583	OPRD1	35994	Intron (ENST00000234961.7/4985, intron 1 of 2)
306	chr1:28860244-28860745	0.000964746	2.33238	0.0200932	EPB41	-26346	Intron (ENST00000234961.7/4985, intron 2 of 2)
307	chr1:28985448-28985949	0.00562612	2.54828	0.0493518	EPB41	-1549	Promoter (1-2kb)
308	chr1:29034227-29034728	0.00131247	2.41381	0.0234348	EPB41	-4690	Intron (ENST00000647103.1/2035, intron 9 of 17)
309	chr1:29105824-29106325	0.00134024	2.20197	0.0237122	EPB41	8237	Intron (ENST00000647103.1/2035, intron 14 of 17)
310	chr1:29271666-29272167	0.00469603	1.61194	0.044854	PTPRU	-7384	Intron (ENST00000345512.7/10076, intron 7 of 30)
311	chr1:29299105-29299606	0.00311248	1.39978	0.0362062	PTPRU	-11740	Intron (ENST00000345512.7/10076, intron 16 of 30)
312	chr1:29603600-29604101	0.000901578	2.51074	0.0194096	LINC01756	-253486	Distal Intergenic
313	chr1:29875610-29876111	0.000184045	5.32981	0.00906326	LINC01648	161501	Distal Intergenic
314	chr1:30069905-30070406	0.00170069	2.67149	0.0266629	LINC01648	-32293	Distal Intergenic
315	chr1:30083887-30084388	0.000848116	2.69113	0.0188417	LINC01648	-46275	Distal Intergenic
316	chr1:30649570-30650071	0.0036909	1.56645	0.0395522	MATN1	66064	Distal Intergenic
317	chr1:30685189-30685690	0.00120246	1.28854	0.0224289	MATN1	30445	Distal Intergenic
318	chr1:31170567-31171068	6.04467e-06	2.33751	0.00181867	NKAIN1	17085	Distal Intergenic
319	chr1:31373520-31374021	0.0024656	1.9638	0.0321295	FABP3	-444	Promoter (<=1kb)
320	chr1:31394677-31395178	0.00105912	1.57906	0.0210199	SERINC2	-14387	Distal Intergenic
321	chr1:31549462-31549963	0.00211536	1.39766	0.0297933	LOC105378626	25610	Intron (ENST00000639839.1/149086, intron 4 of 4)
322	chr1:31575402-31575903	0.00350929	1.67033	0.038516	LOC105378626	0	Promoter (<=1kb)
323	chr1:31584038-31584539	0.00354661	2.35734	0.0387421	TINAGL1	525	Promoter (<=1kb)
324	chr1:31670095-31670596	0.00323148	2.22217	0.0369185	COL16A1	6	Promoter (<=1kb)
325	chr1:31669574-31670075	0.0034171	1.33013	0.0380569	COL16A1	527	Promoter (<=1kb)
326	chr1:32062418-32062919	1.26135e-07	4.11848	0.000322066	TMEM39B	-9112	Intron (ENST00000366152.3/ENST00000366152.3, intron 1 of 2)
327	chr1:32085673-32086174	0.00337099	2.64186	0.0377781	MIR5585	-775	Promoter (<=1kb)
328	chr1:32133414-32133915	0.000182407	2.69418	0.00902466	KPNA6	-9008	Intron (ENST00000373625.8/23633, intron 1 of 13)
329	chr1:32410580-32411081	2.2993e-05	3.62033	0.00335622	BSDC1	-15849	Distal Intergenic
330	chr1:32474656-32475157	0.00411852	2.34236	0.0419731	ZBTB8B	9584	Intron (ENST00000480336.1/653121, intron 2 of 9)
331	chr1:32666798-32667299	0.000842855	2.97538	0.0187778	RBBP4	-1020	Promoter (1-2kb)
332	chr1:32681572-32682073	0.0034795	2.90969	0.0384018	RBBP4	12316	3' UTR
333	chr1:32949615-32950116	0.000412823	4.01347	0.0131029	RNF19B	14569	Exon (ENST00000373456.11/127544, exon 2 of 9)
334	chr1:32992291-32992792	0.000996304	1.15965	0.0204219	RNF19B	-27482	Intron (ENST00000427524.1/ENST00000427524.1, intron 1 of 1)
335	chr1:32996582-32997083	0.000148526	3.49967	0.00811111	AK2	24620	Intron (ENST00000427524.1/ENST00000427524.1, intron 1 of 1)
336	chr1:33008570-33009071	3.45784e-05	1.32642	0.00406817	AK2	12632	3' UTR
337	chr1:33024546-33025047	0.0017768	2.16819	0.0272457	AK2	-2843	Promoter (2-3kb)
338	chr1:33027103-33027604	0.000971955	2.17981	0.0201491	AK2	5171	Intron (ENST00000427524.1/ENST00000427524.1, intron 1 of 1)
339	chr1:33055430-33055931	9.88715e-05	3.80147	0.00662229	AK2	-18426	Intron (ENST00000548559.1/204, intron 2 of 4)
340	chr1:33054889-33055390	0.00536653	1.57398	0.0481853	AK2	-17885	Intron (ENST00000548559.1/204, intron 2 of 4)
341	chr1:33149761-33150262	0.0019842	1.77048	0.0287902	TRIM62	26288	Intron (ENST00000291416.10/55223, intron 4 of 4)
342	chr1:33228110-33228611	0.00130582	3.53173	0.0233916	ZNF362	-27881	Distal Intergenic
343	chr1:33269920-33270421	0.00373687	1.72383	0.0398392	ZNF362	-154	Promoter (<=1kb)
344	chr1:33380051-33380552	3.54549e-05	2.68099	0.00411492	PHC2	-4458	Intron (ENST00000373422.8/1912, intron 1 of 13)
345	chr1:33641048-33641549	0.000510521	3.61784	0.0145492	CSMD2	-14464	Intron (ENST00000373381.9/114784, intron 29 of 70)
346	chr1:33820541-33821042	0.00251118	2.40174	0.0324318	CSMD2	-733	Promoter (<=1kb)
347	chr1:33864751-33865252	0.00163829	1.86786	0.0261754	HMGB4	672	Promoter (<=1kb)
348	chr1:34362853-34363354	0.00197502	3.24485	0.0287462	C1orf94	185946	Distal Intergenic
349	chr1:34378890-34379391	0.00281741	2.90033	0.0343178	C1orf94	201983	Distal Intergenic
350	chr1:34406278-34406779	0.000333407	1.67119	0.0118816	C1orf94	229371	Distal Intergenic
351	chr1:34407203-34407704	0.00192862	2.80574	0.0283818	C1orf94	230296	Distal Intergenic
352	chr1:34589997-34590498	0.0014034	2.26245	0.0242097	MIR552	79196	Distal Intergenic
353	chr1:34682001-34682502	0.000559559	2.52038	0.0152648	LOC105378641	3230	Intron (ENST00000666642.1/105378641, intron 1 of 1)
354	chr1:35141473-35141974	0.00250888	2.77888	0.0324178	LOC105378644	4461	Exon (ENST00000641402.1/105378644, exon 3 of 3)
355	chr1:35304952-35305453	0.00457224	1.97767	0.0442238	ZMYM4	35919	Intron (ENST00000314607.11/9202, intron 1 of 29)
356	chr1:35324994-35325495	0.000266368	2.27081	0.0107183	ZMYM4	-36210	5' UTR
357	chr1:35326223-35326724	0.000726911	1.54746	0.0174354	ZMYM4	-34981	Intron (ENST00000314607.11/9202, intron 2 of 29)
358	chr1:35448372-35448873	0.00225363	2.53247	0.030776	KIAA0319L	-173	Promoter (<=1kb)
359	chr1:35483263-35483764	0.00143369	2.98327	0.024462	KIAA0319L	-12357	Intron (ENST00000697000.1/79932, intron 3 of 21)
360	chr1:35603960-35604461	0.00219409	4.93865	0.0303431	TFAP2E	16003	Intron (ENST00000373237.4/5690, intron 5 of 5)
361	chr1:35809259-35809760	0.00249257	2.0608	0.032298	AGO4	1243	Promoter (1-2kb)
362	chr1:35855910-35856411	0.00318649	3.78547	0.0366762	AGO4	2422	Promoter (2-3kb)
363	chr1:36136450-36136951	0.00181272	1.95586	0.027552	TRAPPC3	4047	3' UTR
364	chr1:36144606-36145107	0.00341722	1.45363	0.0380569	TRAPPC3	-3608	Intron (ENST00000616074.4/27095, intron 1 of 2)
365	chr1:36486933-36487434	3.84267e-05	1.21787	0.00424913	CSF3R	-3655	Distal Intergenic
366	chr1:36771789-36772290	0.000861094	2.59916	0.0189916	GRIK3	81397	Intron (ENST00000664693.1/ENST00000664693.1, intron 1 of 2)
367	chr1:37069313-37069814	0.00367418	2.25976	0.0394581	GRIK3	-34798	Distal Intergenic
368	chr1:37506726-37507227	0.00179933	2.23058	0.0274242	MIR5581	-5732	Intron (ENST00000296214.10/64769, intron 4 of 6)
369	chr1:37534369-37534870	1.86762e-06	2.29887	0.00111319	SNIP1	6724	3' UTR
370	chr1:37537180-37537681	0.00174538	1.25628	0.0270146	SNIP1	3913	3' UTR
371	chr1:37683997-37684498	3.71066e-07	3.49417	0.000552062	C1orf109	5191	Exon (ENST00000609516.1/ENST00000609516.1, exon 1 of 1)
372	chr1:38194634-38195135	0.000129453	2.73948	0.00760331	LOC105378654	1015	Promoter (1-2kb)
373	chr1:38541229-38541730	0.00557878	4.10153	0.0491542	LINC01685	66312	Distal Intergenic
374	chr1:38785254-38785755	0.00434817	1.92249	0.0430587	RRAGC	62319	Intron (ENST00000641481.1/ENST00000641481.1, intron 1 of 3)
375	chr1:38838405-38838906	0.00459095	2.45557	0.0442778	RRAGC	9168	3' UTR
376	chr1:38950413-38950914	0.000645868	1.31397	0.0164037	RHBDL2	-8583	Exon (ENST00000384735.1/ENST00000384735.1, exon 1 of 1)
377	chr1:38950988-38951489	0.00130931	2.78611	0.0234049	RHBDL2	-9158	Intron (ENST00000667635.1/ENST00000667635.1, intron 1 of 1)
378	chr1:38985311-38985812	0.00078676	2.03364	0.018131	AKIRIN1	-5464	Distal Intergenic
379	chr1:38986613-38987114	0.000591919	2.50429	0.0157213	AKIRIN1	-4162	Distal Intergenic
380	chr1:39116154-39116655	0.0010301	2.40103	0.0207493	MACF1	10649	Intron (ENST00000361689.7/23499, intron 2 of 93)
381	chr1:39116832-39117333	0.00389613	2.03495	0.040726	MACF1	11327	Intron (ENST00000361689.7/23499, intron 2 of 93)
382	chr1:39142615-39143116	7.3793e-05	2.40566	0.00578054	MACF1	-15748	Intron (ENST00000361689.7/23499, intron 2 of 93)
383	chr1:39152847-39153348	0.00017424	3.24195	0.00880692	MACF1	-5516	Intron (ENST00000361689.7/23499, intron 2 of 93)
384	chr1:39159199-39159700	1.55322e-05	2.1721	0.00281918	MACF1	335	Promoter (<=1kb)
385	chr1:39167769-39168270	1.33129e-06	4.19432	0.000944745	MACF1	8905	Intron (ENST00000361689.7/23499, intron 2 of 93)
386	chr1:39262710-39263211	0.0007185	2.43648	0.017336	MACF1	-5254	Intron (ENST00000361689.7/23499, intron 6 of 93)
387	chr1:39360262-39360763	0.00294676	2.48598	0.0351711	MACF1	4715	Intron (ENST00000361689.7/23499, intron 42 of 93)
388	chr1:39417934-39418435	6.55908e-05	1.95711	0.00554998	MACF1	3951	Intron (ENST00000361689.7/23499, intron 53 of 93)
389	chr1:39642772-39643273	0.000476395	1.69509	0.0140558	HEYL	-3129	Distal Intergenic
390	chr1:39676767-39677268	0.000157844	2.90307	0.00835412	NT5C1A	-4660	Distal Intergenic
391	chr1:39701691-39702192	0.00137396	1.74242	0.0239797	PPIE	9509	Intron (ENST00000470018.5/10450, intron 1 of 7)
392	chr1:39824033-39824534	0.00446608	2.61082	0.0436965	LINC02811	-6573	Distal Intergenic
393	chr1:40305936-40306437	0.00381213	2.2121	0.0402262	COL9A2	-939	Promoter (<=1kb)
394	chr1:40715503-40716004	0.00087058	1.55408	0.0190983	NFYC	5960	Intron (ENST00000467203.5/4802, intron 1 of 5)
395	chr1:40956393-40956894	0.00233958	3.90197	0.0313249	CTPS1	-22406	Distal Intergenic
396	chr1:41151816-41152317	0.00254197	2.60512	0.0326134	SCMH1	7551	Intron (ENST00000326197.11/22955, intron 3 of 14)
397	chr1:41153837-41154338	0.00480794	3.16663	0.0453967	SCMH1	5530	Intron (ENST00000326197.11/22955, intron 2 of 14)
398	chr1:41500404-41500905	0.000142163	1.58049	0.0078934	EDN2	-15721	Distal Intergenic
399	chr1:41504040-41504541	0.000745664	5.82661	0.0176755	EDN2	-19357	Distal Intergenic
400	chr1:41840833-41841334	0.000394731	1.96486	0.0128528	HIVEP3	28296	Intron (ENST00000372584.5/59269, intron 1 of 7)
401	chr1:41878470-41878971	0.000272916	3.50556	0.010863	HIVEP3	-8840	Intron (ENST00000372584.5/59269, intron 1 of 7)
402	chr1:42165819-42166320	0.000105185	1.24744	0.00686508	GUCA2A	-1074	Promoter (1-2kb)
403	chr1:42171186-42171687	0.000173173	1.46198	0.00878682	GUCA2A	-6441	Distal Intergenic
404	chr1:42891396-42891897	0.00486299	3.14613	0.0456366	SLC2A1	37602	Exon (ENST00000417517.1/ENST00000417517.1, exon 2 of 2)
405	chr1:43199153-43199654	0.00483189	2.05527	0.0454894	CFAP57	14275	3' UTR
406	chr1:43227470-43227971	0.000754643	2.5833	0.0177568	CFAP57	12114	Intron (ENST00000610710.4/149465, intron 18 of 23)
407	chr1:43269662-43270163	0.00124081	2.65234	0.0227773	TMEM125	0	Promoter (<=1kb)
408	chr1:43270369-43270870	0.00461234	1.17292	0.0443889	EBNA1BP2	66	Promoter (<=1kb)
409	chr1:43348781-43349282	0.0025283	1.30831	0.0325152	MPL	0	Promoter (<=1kb)
410	chr1:43396005-43396506	0.00348764	2.37022	0.0384325	SZT2	6054	Intron (ENST00000372450.8/23334, intron 1 of 4)
411	chr1:43523108-43523609	0.00374044	2.18183	0.0398542	PTPRF	-1578	Promoter (1-2kb)
412	chr1:43577795-43578296	0.00179515	1.98388	0.0273954	PTPRF	-4184	Intron (ENST00000617451.4/5792, intron 6 of 7)
413	chr1:44283352-44283853	0.00013919	3.00421	0.0078248	ERI3	-26431	Intron (ENST00000456170.6/79033, intron 5 of 6)
414	chr1:44327844-44328345	0.00274824	1.54417	0.0338509	ERI3	-4801	Intron (ENST00000372257.7/79033, intron 3 of 8)
415	chr1:44553038-44553539	0.00380568	2.1226	0.0401886	MIR5584	7545	Intron (ENST00000355387.6/55182, intron 2 of 14)
416	chr1:45171993-45172494	0.000144371	2.35094	0.00796987	ZSWIM5	34111	Intron (ENST00000359600.6/57643, intron 1 of 13)
417	chr1:45266284-45266785	0.000320599	2.82308	0.0117078	LINC01144	-37125	Intron (ENST00000464588.1/57643, intron 2 of 2)
418	chr1:45326577-45327078	0.00242653	2.6257	0.0318969	HPDL	0	Promoter (<=1kb)
419	chr1:45729834-45730335	0.00135375	3.00957	0.0238285	IPP	-15582	Intron (ENST00000359942.8/3652, intron 3 of 9)
420	chr1:46203669-46204170	0.00112523	1.59893	0.0216592	LURAP1	335	Promoter (<=1kb)
421	chr1:46767499-46768000	5.89375e-05	2.83316	0.00524498	LOC105378699	9621	Exon (ENST00000546128.5/105378699, exon 4 of 6)
422	chr1:46801425-46801926	0.00143258	2.21337	0.0244602	CYP4B1	2343	Promoter (2-3kb)
423	chr1:46941602-46942103	0.00128666	2.85199	0.0232249	CYP4A11	-118	Promoter (<=1kb)
424	chr1:47128851-47129352	0.00185849	2.8256	0.0279293	CYP4A22	-8083	Intron (ENST00000444042.2/ENST00000444042.2, intron 3 of 3)
425	chr1:47147064-47147565	0.000118906	1.86978	0.00728029	CYP4A22	9609	3' UTR
426	chr1:47253906-47254407	0.00111522	2.44617	0.0215726	TAL1	-21681	Intron (ENST00000360380.7/6491, intron 17 of 17)
427	chr1:47293172-47293673	0.000610502	3.42584	0.0159624	STIL	2175	Promoter (2-3kb)
428	chr1:47323658-47324159	0.000336119	2.90893	0.0119355	STIL	-8766	Distal Intergenic
429	chr1:47448408-47448909	0.00467664	3.56351	0.0447434	FOXD2	10364	Distal Intergenic
430	chr1:47630852-47631353	0.00436787	1.14685	0.0431753	LINC01738	-57110	Distal Intergenic
431	chr1:47649364-47649865	0.00363264	3.54894	0.0392597	LINC01738	-38598	Distal Intergenic
432	chr1:47696991-47697492	0.0013998	3.40795	0.0241652	LINC01738	8528	Intron (ENST00000454285.2/107984953, intron 2 of 2)
433	chr1:47732545-47733046	0.00121204	1.94488	0.0225187	TRABD2B	32501	Distal Intergenic
434	chr1:47738485-47738986	0.00570197	2.8429	0.0497102	TRABD2B	26561	Distal Intergenic
435	chr1:47815617-47816118	0.00528196	2.21358	0.04777	TRABD2B	-50070	Intron (ENST00000606738.3/388630, intron 2 of 6)
436	chr1:47876088-47876589	3.26648e-06	2.43559	0.00140018	TRABD2B	-110541	Intron (ENST00000606738.3/388630, intron 2 of 6)
437	chr1:47941767-47942268	0.00174731	1.82736	0.0270209	TRABD2B	51944	Intron (ENST00000606738.3/388630, intron 2 of 6)
438	chr1:47984833-47985334	0.00114816	1.08155	0.0219074	TRABD2B	8878	Intron (ENST00000606738.3/388630, intron 2 of 6)
439	chr1:48222416-48222917	0.000164316	2.71713	0.00853645	SLC5A9	0	Promoter (<=1kb)
440	chr1:48693870-48694371	0.000442543	2.37796	0.0135521	BEND5	64562	Intron (ENST00000371839.6/84871, intron 6 of 13)
441	chr1:49723154-49723655	0.00288726	3.95318	0.0347853	AGBL4	127863	Intron (ENST00000371839.6/84871, intron 2 of 13)
442	chr1:50178906-50179407	0.00191571	2.56346	0.0283075	ELAVL4	1776	Promoter (1-2kb)
443	chr1:50620924-50621425	0.00034457	2.21978	0.0120655	FAF1	-13980	Intron (ENST00000396153.7/11124, intron 8 of 18)
444	chr1:50643967-50644468	0.00156709	2.33303	0.0256482	FAF1	-37023	Intron (ENST00000396153.7/11124, intron 8 of 18)
445	chr1:50648179-50648680	0.000186013	2.46463	0.00910147	FAF1	-41235	Intron (ENST00000396153.7/11124, intron 8 of 18)
446	chr1:50696562-50697063	7.83668e-05	2.82409	0.00595234	FAF1	8988	Intron (ENST00000396153.7/11124, intron 7 of 18)
447	chr1:50709953-50710454	0.00574245	1.54695	0.0499042	FAF1	-3902	Intron (ENST00000396153.7/11124, intron 6 of 18)
448	chr1:51331194-51331695	0.000344078	3.76193	0.012055	TTC39A	0	Promoter (<=1kb)
449	chr1:51472278-51472779	2.43144e-06	2.48219	0.00122838	EPS15	-6952	Intron (ENST00000371730.6/2060, intron 3 of 22)
450	chr1:51600528-51601029	0.00110803	3.32698	0.0215014	CALR4P	-5631	Intron (ENST00000371714.5/114883, intron 2 of 25)
451	chr1:51664597-51665098	0.000164407	2.86958	0.0085388	OSBPL9	47483	Intron (ENST00000371714.5/114883, intron 5 of 25)
452	chr1:52019882-52020383	0.00134114	3.1085	0.0237122	TXNDC12	3191	3' UTR
453	chr1:52745016-52745517	0.00148358	4.49921	0.0249282	ZYG11B	18549	Intron (ENST00000294353.7/79699, intron 1 of 13)
454	chr1:52769625-52770126	0.00403109	4.07584	0.0414894	ZYG11B	43158	Intron (ENST00000294353.7/79699, intron 2 of 13)
455	chr1:53173300-53173801	1.76527e-05	1.47465	0.00297755	CPT2	-22991	Distal Intergenic
456	chr1:53502521-53503022	0.00320375	4.19635	0.0367848	DMRTB1	42545	Distal Intergenic
457	chr1:54044957-54045458	0.00524052	2.27512	0.0475591	TMEM59	-15	Promoter (<=1kb)
458	chr1:54225208-54225709	0.0033494	3.42421	0.0376254	SSBP3	3746	3' UTR
459	chr1:54888296-54888797	0.00109388	2.01773	0.0213571	DHCR24	-1101	Promoter (1-2kb)
460	chr1:54917075-54917576	0.00477785	1.88395	0.0452784	DHCR24	-29880	Intron (ENST00000689429.1/ENST00000689429.1, intron 1 of 1)
461	chr1:55064771-55065272	0.00165277	1.74011	0.0262756	PCSK9	6655	3' UTR
462	chr1:55429124-55429625	0.00173839	1.43927	0.0269578	MIR4422	203483	Intron (ENST00000643167.1/ENST00000643167.1, intron 1 of 3)
463	chr1:55869010-55869511	5.47539e-05	4.75457	0.00504729	LINC01755	756	Promoter (<=1kb)
464	chr1:55892528-55893029	0.00287723	1.18817	0.0347309	LINC01755	24274	Intron (ENST00000646266.1/105378737, intron 3 of 11)
465	chr1:56475574-56476075	0.0009632	3.42181	0.0200743	PLPP3	35964	Intron (ENST00000641494.1/8613, intron 3 of 5)
466	chr1:56644743-56645244	0.00336749	3.27651	0.0377625	LOC101929935	28	Promoter (<=1kb)
467	chr1:56646012-56646513	0.00518489	1.81489	0.0473064	PRKAA2	698	Promoter (<=1kb)
468	chr1:56780816-56781317	0.000440234	2.21158	0.0135058	FYB2	-18803	Intron (ENST00000343433.7/199920, intron 4 of 19)
469	chr1:56788238-56788739	0.000546047	2.18779	0.0150509	FYB2	-26225	Intron (ENST00000343433.7/199920, intron 3 of 19)
470	chr1:56919660-56920161	0.0042435	2.80852	0.0425582	C8A	7709	Distal Intergenic
471	chr1:58573690-58574191	0.00141721	1.80022	0.0243346	TACSTD2	3061	Distal Intergenic
472	chr1:58608739-58609240	0.00363779	4.0582	0.0392704	TACSTD2	-31487	Distal Intergenic
473	chr1:58619307-58619808	3.18065e-05	2.73776	0.00392342	MYSM1	41886	Distal Intergenic
474	chr1:58649538-58650039	0.002708	2.25847	0.0336541	MYSM1	11655	Intron (ENST00000655340.1/114803, intron 19 of 20)
475	chr1:58699186-58699687	0.00299616	1.04979	0.0354821	MYSM1	365	Promoter (<=1kb)
476	chr1:59242331-59242832	0.00268783	2.24076	0.0335241	HSD52	-34210	Intron (ENST00000647858.1/105378756, intron 3 of 4)
477	chr1:59674325-59674826	0.0023484	1.16026	0.0313914	FGGY	639	Promoter (<=1kb)
478	chr1:59718438-59718939	0.00489302	1.69545	0.0457994	MIR4711	14357	Intron (ENST00000634606.1/55277, intron 12 of 16)
479	chr1:59720657-59721158	0.00397529	1.44512	0.0411594	MIR4711	12138	Intron (ENST00000634606.1/55277, intron 12 of 16)
480	chr1:59757230-59757731	0.00315576	1.57725	0.0364731	FGGY	1558	Promoter (1-2kb)
481	chr1:59808025-59808526	0.00187667	2.09907	0.0280619	HOOK1	-6260	3' UTR
482	chr1:59880345-59880846	0.000108097	3.91676	0.00696849	HOOK1	9468	Distal Intergenic
483	chr1:59892890-59893391	0.0024522	1.46318	0.03206	CYP2J2	19847	3' UTR
484	chr1:59901862-59902363	9.04898e-05	2.738	0.00629608	CYP2J2	10875	Intron (ENST00000371204.4/1573, intron 7 of 8)
485	chr1:59903049-59903550	0.0011465	2.60089	0.0218984	CYP2J2	9688	Intron (ENST00000371204.4/1573, intron 7 of 8)
486	chr1:60132871-60133372	0.00476574	2.58568	0.0452226	LOC107984963	2873	Promoter (2-3kb)
487	chr1:60133668-60134169	5.62521e-05	3.09092	0.00510882	LOC107984963	3670	Exon (ENST00000659925.1/107984963, exon 3 of 5)
488	chr1:60149308-60149809	0.00076412	1.46549	0.0178808	LOC107984963	19310	Exon (ENST00000456878.1/107984963, exon 3 of 3)
489	chr1:60540948-60541449	0.00389271	1.98134	0.0407037	LINC01748	60228	Exon (ENST00000660110.1/105378763, exon 5 of 5)
490	chr1:60572902-60573403	0.0024403	1.79322	0.0319819	LINC01748	28274	Exon (ENST00000654935.1/105378763, exon 5 of 7)
491	chr1:61142551-61143052	0.00362975	2.30728	0.0392464	NFIA	54139	Intron (ENST00000371191.5/4774, intron 2 of 10)
492	chr1:61148114-61148615	0.00375482	3.01658	0.0399222	NFIA	-54908	Intron (ENST00000371191.5/4774, intron 2 of 10)
493	chr1:61286209-61286710	0.00137131	2.23923	0.0239712	NFIA	8903	Intron (ENST00000371191.5/4774, intron 3 of 10)
494	chr1:61387261-61387762	0.00247012	1.88909	0.0321585	NFIA	-16314	Intron (ENST00000371191.5/4774, intron 7 of 10)
495	chr1:61399912-61400413	0.00388124	1.23566	0.0406378	NFIA	-3663	3' UTR
496	chr1:61887376-61887877	0.000398449	2.35566	0.0129037	PATJ	-20578	Intron (ENST00000635214.1/10207, intron 22 of 35)
497	chr1:61939404-61939905	0.00234128	3.35635	0.0313405	PATJ	-12148	Intron (ENST00000635214.1/10207, intron 27 of 35)
498	chr1:62018077-62018578	0.000260896	2.49323	0.0106126	MIR3116-1	-60208	Intron (ENST00000635214.1/10207, intron 29 of 35)
499	chr1:62241419-62241920	0.00036883	2.4109	0.0124172	KANK4	21504	Intron (ENST00000371153.9/163782, intron 9 of 9)
500	chr1:62369083-62369584	0.00340628	2.8431	0.0379843	KANK4	-49649	Distal Intergenic
501	chr1:63795302-63795803	0.000891263	1.74488	0.0193147	ROR1	20012	Intron (ENST00000371079.6/4919, intron 1 of 8)
502	chr1:64537005-64537506	0.00429439	2.32007	0.0427892	CACHD1	-26171	Intron (ENST00000651257.2/57685, intron 1 of 26)
503	chr1:64598211-64598712	0.00237314	2.59771	0.0315462	MIR4794	18364	Intron (ENST00000651257.2/57685, intron 3 of 26)
504	chr1:64615258-64615759	0.00114657	2.99092	0.0218984	MIR4794	35411	Intron (ENST00000651257.2/57685, intron 4 of 26)
505	chr1:64923395-64923896	0.00133579	1.69807	0.0236607	JAK1	42388	Intron (ENST00000342505.5/3716, intron 1 of 24)
506	chr1:65055694-65056195	0.000403284	2.41601	0.0129672	MIR3671	1647	Promoter (1-2kb)
507	chr1:65694087-65694588	0.00149009	4.30445	0.0249938	LEPR	74147	Distal Intergenic
508	chr1:65713007-65713508	4.85053e-05	2.18569	0.00477589	PDE4B	-79006	Exon (ENST00000646875.1/ENST00000646875.1, exon 3 of 3)
509	chr1:67749808-67750309	0.000869191	2.21858	0.0190802	GADD45A	64132	Intron (ENST00000370982.4/55970, intron 2 of 3)
510	chr1:68145387-68145888	0.000237099	1.91355	0.0101356	GNG12-AS1	7030	Exon (ENST00000354777.6/79971, exon 9 of 12)
511	chr1:68174014-68174515	0.000419786	3.95596	0.0132174	WLS	1862	Promoter (1-2kb)
512	chr1:70319867-70320368	0.00155477	3.18634	0.0255565	ANKRD13C	4589	Intron (ENST00000370944.9/81573, intron 3 of 12)
513	chr1:70331845-70332346	0.000188982	2.5795	0.00916464	ANKRD13C	-6888	Intron (ENST00000370944.9/81573, intron 2 of 12)
514	chr1:70667795-70668296	0.00147838	2.90265	0.0248851	LINC01788	-38145	Distal Intergenic
515	chr1:70685370-70685871	8.64718e-05	3.6076	0.00619793	LINC01788	-20570	Distal Intergenic
516	chr1:71088891-71089392	0.000609143	1.47966	0.0159538	ZRANB2-DT	-3738	Intron (ENST00000455406.6/100852410, intron 1 of 3)
517	chr1:71492251-71492752	0.000467017	3.04601	0.0139314	NEGR1	-52413	Intron (ENST00000357731.10/257194, intron 6 of 6)
518	chr1:71565144-71565645	0.00311281	1.44289	0.0362076	NEGR1	-125306	Intron (ENST00000357731.10/257194, intron 6 of 6)
519	chr1:71905635-71906136	4.23413e-05	5.07503	0.00446443	NEGR1-IT1	-68623	Intron (ENST00000357731.10/257194, intron 2 of 6)
520	chr1:73592653-73593154	5.78412e-05	1.79163	0.00520425	LINC02238	-42062	Distal Intergenic
521	chr1:74627827-74628328	0.00440774	1.3897	0.0433649	ERICH3	6413	Intron (ENST00000326665.10/127254, intron 7 of 14)
522	chr1:74703396-74703897	0.00383095	3.55497	0.0403325	CRYZ	4930	Distal Intergenic
523	chr1:75135525-75136026	0.000550798	5.25803	0.0151355	LHX8	1137	Promoter (1-2kb)
524	chr1:76759642-76760143	0.001567	4.17643	0.0256482	LINC02567	19124	Intron (ENST00000427806.1/110806286, intron 1 of 2)
525	chr1:78237271-78237772	4.83992e-05	3.0156	0.0047729	MGC27382	7649	Intron (ENST00000436742.5/149047, intron 1 of 5)
526	chr1:80392651-80393152	0.0018652	2.46583	0.0279724	LINC01781	-142603	Distal Intergenic
527	chr1:81453328-81453829	0.000120476	4.70233	0.00733833	ADGRL2	39053	Intron (ENST00000674378.1/23266, intron 3 of 5)
528	chr1:81509567-81510068	0.0026062	2.56523	0.0330005	LOC101927434	47634	Intron (ENST00000674378.1/23266, intron 3 of 5)
529	chr1:81551839-81552340	0.00561717	1.98186	0.0493099	LOC101927434	5362	Intron (ENST00000674378.1/23266, intron 3 of 5)
530	chr1:81670251-81670752	0.00334206	4.83032	0.0375876	ADGRL2	-29018	Intron (ENST00000674378.1/23266, intron 4 of 5)
531	chr1:81743039-81743540	0.00274733	1.99881	0.0338485	ADGRL2	43269	Intron (ENST00000674386.1/23266, intron 4 of 4)
532	chr1:81754175-81754676	0.00236971	1.47786	0.0315284	ADGRL2	-45700	Intron (ENST00000674386.1/23266, intron 4 of 4)
533	chr1:81801189-81801690	0.000223697	2.05903	0.00987082	ADGRL2	191	Promoter (<=1kb)
534	chr1:81841518-81842019	0.00170548	1.53236	0.0266916	ADGRL2	40520	Intron (ENST00000370721.5/23266, intron 5 of 24)
535	chr1:82019494-82019995	0.000179208	2.75446	0.00895072	ADGRL2	31102	Distal Intergenic
536	chr1:82091245-82091746	0.00353293	1.9979	0.0386453	ADGRL2	102853	Distal Intergenic
537	chr1:82241339-82241840	2.97474e-06	5.09721	0.00136756	ADGRL2	252947	Intron (ENST00000653483.1/ENST00000653483.1, intron 4 of 4)
538	chr1:82791102-82791603	0.00134924	3.20499	0.0237861	LINC01362	-111580	Intron (ENST00000653483.1/ENST00000653483.1, intron 1 of 4)
539	chr1:82867781-82868282	0.0034682	2.18474	0.0383287	LINC01362	-34901	Distal Intergenic
540	chr1:82877408-82877909	0.0026805	4.18738	0.0334636	LINC01362	-25274	Distal Intergenic
541	chr1:84365681-84366182	0.000895251	3.5267	0.0193453	UOX	0	Promoter (<=1kb)
542	chr1:84370861-84371362	0.00113924	4.4703	0.0218157	UOX	-461	Promoter (<=1kb)
543	chr1:85215037-85215538	0.00446087	1.14737	0.0436719	SYDE2	-13313	Distal Intergenic
544	chr1:85465462-85465963	0.00189606	2.19199	0.02819	DDAH1	-303	Promoter (<=1kb)
545	chr1:85570574-85571075	0.00214567	1.63681	0.029993	DDAH1	5783	Intron (ENST00000426972.8/23576, intron 1 of 6)
546	chr1:86409370-86409871	0.00177302	3.46382	0.0272125	ODF2L	-13028	Distal Intergenic
547	chr1:86503944-86504445	0.000582234	1.5484	0.015587	CLCA1	35017	Distal Intergenic
548	chr1:86518043-86518544	0.000233375	3.2511	0.0100721	CLCA4	-28534	Distal Intergenic
549	chr1:87029583-87030084	0.00103951	3.95454	0.020833	LINC01140	36574	Intron (ENST00000370550.10/9653, intron 1 of 6)
550	chr1:87113249-87113750	0.0050929	2.49396	0.0468302	LINC01140	-16015	Intron (ENST00000370548.3/339524, intron 6 of 7)
551	chr1:87141494-87141995	0.00449458	2.26564	0.0438181	LINC01140	9439	Intron (ENST00000370548.3/339524, intron 7 of 7)
552	chr1:87550778-87551279	0.00232883	1.95773	0.0312528	LINC01364	-179095	Distal Intergenic
553	chr1:87684369-87684870	0.00105756	2.69073	0.0210121	LINC01773	220844	Intron (ENST00000642677.1/107985518, intron 2 of 6)
554	chr1:90347529-90348030	9.20914e-05	3.45036	0.00636212	LOC105378850	52951	Distal Intergenic
555	chr1:90371051-90371552	0.000114603	3.75212	0.00715087	LOC105378850	29429	Distal Intergenic
556	chr1:91616767-91617268	0.00158667	2.75507	0.0257842	TGFBR3	95095	Distal Intergenic
557	chr1:92740091-92740592	0.00156755	3.05483	0.0256503	EVI5	44374	Intron (ENST00000684568.2/7813, intron 1 of 19)
558	chr1:92852263-92852764	0.00232004	1.94005	0.031186	SNORA66	11544	Intron (ENST00000615519.4/388650, intron 2 of 4)
559	chr1:92908290-92908791	0.00506138	3.65867	0.0466643	DIPK1A	-31140	Intron (ENST00000615519.4/388650, intron 1 of 4)
560	chr1:94050757-94051258	0.000216882	2.37539	0.00973608	ABCA4	10181	Intron (ENST00000370225.4/24, intron 17 of 49)
561	chr1:94481359-94481860	0.00102667	2.25053	0.0207183	ABCD3	0	Promoter (<=1kb)
562	chr1:94797969-94798470	0.000926694	3.72911	0.0196882	SLC44A3-AS1	21626	Intron (ENST00000634870.1/101928079, intron 1 of 5)
563	chr1:94819137-94819638	0.000112967	1.7929	0.0071007	SLC44A3-AS1	458	Promoter (<=1kb)
564	chr1:95021092-95021593	2.59677e-05	2.40142	0.00355662	ALG14	5610	Intron (ENST00000370205.6/199857, intron 3 of 3)
565	chr1:97237840-97238341	0.00199894	3.14347	0.0289173	DPYD-AS1	-27105	Intron (ENST00000422980.1/100873932, intron 1 of 4)
566	chr1:97255088-97255589	0.00224717	2.08863	0.0307243	DPYD-AS1	-9857	Intron (ENST00000422980.1/100873932, intron 1 of 4)
567	chr1:97913852-97914353	0.00429622	1.81934	0.0428002	DPYD	6644	Intron (ENST00000370192.8/1806, intron 1 of 22)
568	chr1:99645301-99645802	1.14152e-05	4.00941	0.00245377	PALMD	-311	Promoter (<=1kb)
569	chr1:99830364-99830865	0.00233128	2.64048	0.0312659	AGL	-19496	Distal Intergenic
570	chr1:100342371-100342872	0.001057	1.39565	0.0210094	CDC14A	-2129	Promoter (2-3kb)
571	chr1:100970305-100970806	0.000286005	3.35075	0.0110942	SLC30A7	8477	Intron (ENST00000370112.8/148867, intron 10 of 11)
572	chr1:101479728-101480229	0.00261763	2.70314	0.0330854	LINC01307	129679	Distal Intergenic
573	chr1:102045763-102046264	0.00237206	2.3702	0.0315362	OLFM3	-48837	Distal Intergenic
574	chr1:104797864-104798365	8.97951e-05	1.57902	0.00628246	LOC105378880	234000	Distal Intergenic
575	chr1:106680677-106681178	1.88431e-05	5.43054	0.00305852	LINC01661	-137046	Distal Intergenic
576	chr1:107665061-107665562	0.00011558	3.4964	0.00718136	VAV3	8087	Intron (ENST00000370056.9/10451, intron 19 of 26)
577	chr1:108610195-108610696	3.83768e-06	2.92452	0.0015137	EEIG2	-13969	Intron (ENST00000405454.1/284611, intron 3 of 10)
578	chr1:109181142-109181643	0.000579516	3.0864	0.0155514	ELAPOR1	-4906	Intron (ENST00000457623.6/57535, intron 6 of 19)
579	chr1:109241619-109242120	0.00268023	3.18776	0.0334625	SARS1	5388	Distal Intergenic
580	chr1:110292365-110292866	0.00219846	3.67864	0.0303782	RBM15	-45640	Exon (ENST00000449169.1/440600, exon 3 of 4)
581	chr1:110464274-110464775	0.000878191	2.79848	0.0191759	LOC105378898	-7768	Distal Intergenic
582	chr1:111422923-111423424	0.00129048	3.50051	0.0232643	OVGP1	0	Promoter (<=1kb)
583	chr1:112394425-112394926	0.00341424	1.95236	0.0380381	CTTNBP2NL	-1288	Promoter (1-2kb)
584	chr1:112804004-112804505	0.000768702	3.36711	0.0179264	LINC01356	21236	Distal Intergenic
585	chr1:115327145-115327646	0.000287189	4.22937	0.0111196	NGF	10603	Intron (ENST00000425449.1/112840934, intron 1 of 1)
586	chr1:116696712-116697213	0.00455216	2.39156	0.0441146	LINC02868	2600	Promoter (2-3kb)
587	chr1:116717156-116717657	9.8638e-05	2.11986	0.00661552	LINC02868	23044	Distal Intergenic
588	chr1:118111304-118111805	0.000333808	1.80257	0.0118892	SPAG17	-24142	Intron (ENST00000336338.10/200162, intron 4 of 48)
589	chr1:118117308-118117809	5.93807e-06	1.96984	0.00180716	SPAG17	-30146	Intron (ENST00000336338.10/200162, intron 3 of 48)
590	chr1:118483321-118483822	0.000505731	1.6282	0.014476	LOC105378930	297972	Distal Intergenic
591	chr1:119688513-119689014	0.00176496	3.55195	0.027147	PHGDH	-19541	Intron (ENST00000641597.1/26227, intron 3 of 14)
592	chr1:119941007-119941508	0.00271093	1.90757	0.0336633	NOTCH2	-3544	Intron (ENST00000256646.7/4853, intron 18 of 33)
593	chr1:121117980-121118481	0.00247388	1.35146	0.03219	H3P4	129	Promoter (<=1kb)
594	chr1:143214496-143214997	0.00324039	2.66021	0.0369813	LOC107985200	205210	Distal Intergenic
595	chr1:143703462-143703963	0.00178171	2.23028	0.0272877	RNVU1-17	-3843	Distal Intergenic
596	chr1:143904550-143905051	5.75885e-05	3.40899	0.00518893	H2BP2	0	Promoter (<=1kb)
597	chr1:145019677-145020178	0.00415844	3.77205	0.0421458	SRGAP2B	-64231	Intron (ENST00000612199.4/647135, intron 2 of 9)
598	chr1:145773406-145773907	0.000445361	2.43242	0.0135922	RNF115	0	Promoter (<=1kb)
599	chr1:147233888-147234389	0.00327464	2.86048	0.0371711	FMO5	-8015	Intron (ENST00000651151.1/9557, intron 2 of 13)
600	chr1:147238041-147238542	0.000951035	1.48692	0.0199418	CHD1L	-4112	Intron (ENST00000651151.1/9557, intron 2 of 13)
601	chr1:147472580-147473081	0.0028743	3.6865	0.0347081	LINC00624	44794	Intron (ENST00000619867.4/100289211, intron 3 of 5)
602	chr1:147538945-147539446	0.00226216	1.32323	0.0308113	BCL9	-2055	Promoter (2-3kb)
603	chr1:147621892-147622393	0.00198707	4.28979	0.0288089	BCL9	15107	Exon (ENST00000683836.1/607, exon 9 of 10)
604	chr1:147837790-147838291	0.000156267	2.72667	0.00831956	LOC102723321	60200	Distal Intergenic
605	chr1:147892047-147892548	0.00570354	2.88464	0.0497193	GJA8	-10247	Distal Intergenic
606	chr1:148911769-148912270	0.00170359	2.64948	0.0266773	PDE4DIP	-16867	Intron (ENST00000695766.1/9659, intron 3 of 4)
607	chr1:150017330-150017831	1.99458e-05	2.758	0.0031417	OTUD7B	-6604	Distal Intergenic
608	chr1:150233805-150234306	0.000901486	1.10683	0.0194096	ANP32E	372	Promoter (<=1kb)
609	chr1:151508826-151509327	0.000277877	2.1669	0.0109462	CGN	-1183	Promoter (1-2kb)
610	chr1:151946338-151946839	0.00225536	2.6065	0.0307856	THEM4	-36701	Intron (ENST00000662071.1/ENST00000662071.1, intron 1 of 1)
611	chr1:151958780-151959281	0.00190685	2.08614	0.0282725	S100A10	33297	Distal Intergenic
612	chr1:151961530-151962031	0.00166217	2.372	0.0263342	S100A10	30547	Distal Intergenic
613	chr1:152871207-152871708	0.00306167	4.658	0.0358755	SMCP	-6614	Distal Intergenic
614	chr1:152932114-152932615	0.000765313	1.65288	0.0178965	SPRR5	-14591	Intron (ENST00000419578.1/101927988, intron 1 of 1)
615	chr1:153344682-153345183	0.00110534	2.32356	0.0214818	PGLYRP4	2795	Promoter (2-3kb)
616	chr1:153346300-153346801	0.00283145	1.88775	0.0343923	PGLYRP4	1177	Promoter (1-2kb)
617	chr1:153566346-153566847	6.95863e-05	1.31806	0.00567709	S100A2	0	Promoter (<=1kb)
618	chr1:153583560-153584061	0.00542829	2.28239	0.0484784	S100A2	-15670	Distal Intergenic
619	chr1:153627375-153627876	0.0017137	1.46992	0.0267624	S100A13	0	Promoter (<=1kb)
620	chr1:154001308-154001809	4.92884e-05	1.69981	0.00482034	RPS27	10387	Exon (ENST00000368559.7/91181, exon 36 of 40)
621	chr1:154154864-154155365	0.00154715	1.57937	0.0254953	NUP210L	0	Promoter (<=1kb)
622	chr1:154155447-154155948	0.00168656	1.54884	0.0265606	NUP210L	-331	Promoter (<=1kb)
623	chr1:154206745-154207246	0.000636571	1.72017	0.0162937	CFAP141	-412	Promoter (<=1kb)
624	chr1:154207297-154207798	0.000682115	2.02591	0.0168652	C1orf43	719	Promoter (<=1kb)
625	chr1:154484346-154484847	0.000647822	2.70168	0.0164234	SHE	1197	Promoter (1-2kb)
626	chr1:154813269-154813770	1.63933e-05	1.91388	0.00290546	KCNN3	46073	Intron (ENST00000271915.9/3782, intron 2 of 7)
627	chr1:155012006-155012507	0.00377561	2.15188	0.0400013	ZBTB7B	-1941	Promoter (1-2kb)
628	chr1:155026671-155027172	0.00298423	1.65255	0.0354028	DCST2	0	Promoter (<=1kb)
629	chr1:155049801-155050302	0.00430202	1.49288	0.0428313	ADAM15	-264	Promoter (<=1kb)
630	chr1:155115968-155116469	0.00271213	1.53528	0.0336717	EFNA1	-11407	Distal Intergenic
631	chr1:155503494-155503995	0.00517848	2.65817	0.047277	ASH1L	17623	Intron (ENST00000368346.7/55870, intron 2 of 27)
632	chr1:156060907-156061408	0.00269093	1.26507	0.0335422	RAB25	0	Promoter (<=1kb)
633	chr1:156086298-156086799	3.60997e-05	3.2333	0.0041364	LMNA	3667	Intron (ENST00000502751.5/4000, intron 2 of 3)
634	chr1:156153265-156153766	0.00295451	2.64768	0.0352272	SEMA4A	0	Promoter (<=1kb)
635	chr1:156677131-156677632	0.00374078	2.713	0.0398542	NES	0	Promoter (<=1kb)
636	chr1:157147838-157148339	2.12664e-05	2.35578	0.00323364	ETV3	-9364	Distal Intergenic
637	chr1:157201767-157202268	3.56784e-06	2.49734	0.00147513	LOC107985211	18907	Distal Intergenic
638	chr1:157294359-157294860	0.00554718	1.21268	0.0490334	LINC02772	13643	Intron (ENST00000650679.1/101928202, intron 1 of 5)
639	chr1:157329032-157329533	0.00289731	1.38912	0.0348678	LOC101928202	-18377	Distal Intergenic
640	chr1:159429276-159429777	0.000115255	2.56312	0.00717057	OR10J4	-2427	Promoter (2-3kb)
641	chr1:159899967-159900468	0.000571949	1.40638	0.0154317	MIR4259	0	Promoter (<=1kb)
642	chr1:159945842-159946343	0.00106565	1.30975	0.0210839	IGSF9	-229	Promoter (<=1kb)
643	chr1:159996579-159997080	0.00334496	1.69094	0.0376069	SLAMF9	-22515	Distal Intergenic
644	chr1:160157060-160157561	0.000115866	4.25709	0.00718965	ATP1A4	5457	Intron (ENST00000477338.5/480, intron 4 of 21)
645	chr1:160216547-160217048	0.000217958	2.30016	0.00976577	DCAF8	1810	Promoter (1-2kb)
646	chr1:160227120-160227621	0.0010676	2.13469	0.0211015	DCAF8	-2592	Promoter (2-3kb)
647	chr1:160368840-160369341	0.00251611	2.84483	0.0324623	NHLH1	1769	Promoter (1-2kb)
648	chr1:160780872-160781373	0.00059257	1.6186	0.0157253	LOC105371470	-4264	Distal Intergenic
649	chr1:160934047-160934548	9.17221e-05	3.29427	0.00634821	LOC101928372	1582	Promoter (1-2kb)
650	chr1:161008847-161009348	0.00404885	1.85974	0.0415907	F11R	-7670	Intron (ENST00000368026.11/50848, intron 1 of 9)
651	chr1:161268122-161268623	0.000293152	1.77999	0.0112098	PCP4L1	9377	Intron (ENST00000504449.2/654790, intron 1 of 2)
652	chr1:161506873-161507374	0.00105962	1.77322	0.021021	FCGR2A	222	Promoter (<=1kb)
653	chr1:161513989-161514490	0.00112241	1.64584	0.0216427	FCGR2A	91	Promoter (<=1kb)
654	chr1:161594566-161595067	0.00244879	2.78415	0.0320512	FCGR2C	0	Promoter (<=1kb)
655	chr1:161801878-161802379	0.000533261	2.84757	0.0148742	ATF6	35314	3' UTR
656	chr1:161826131-161826632	0.00141383	3.47426	0.0243138	ATF6	-13443	Intron (ENST00000680688.1/22926, intron 9 of 15)
657	chr1:161897496-161897997	0.000935189	3.49273	0.0197652	ATF6	57421	Intron (ENST00000680688.1/22926, intron 14 of 15)
658	chr1:162024188-162024689	0.00429098	1.97001	0.0427816	OLFML2B	-319	Promoter (<=1kb)
659	chr1:162069436-162069937	0.00285718	2.52978	0.0345839	NOS1AP	0	Promoter (<=1kb)
660	chr1:162168206-162168707	0.000279878	2.02449	0.0109874	LOC105371475	6153	Exon (ENST00000648032.1/105371475, exon 3 of 4)
661	chr1:162218904-162219405	0.00217735	1.74797	0.0301988	LOC105371475	-43661	Intron (ENST00000361897.10/9722, intron 2 of 9)
662	chr1:162222621-162223122	0.000153881	2.24084	0.00825534	LOC105371475	-47378	Intron (ENST00000361897.10/9722, intron 2 of 9)
663	chr1:162229325-162229826	0.00535394	1.47784	0.0481262	LOC105371475	-54082	Intron (ENST00000361897.10/9722, intron 2 of 9)
664	chr1:162236731-162237232	0.000195934	2.69289	0.00931763	LOC105371475	-61488	Intron (ENST00000361897.10/9722, intron 2 of 9)
665	chr1:162391691-162392192	0.000234972	2.61008	0.0101	C1orf226	9963	Distal Intergenic
666	chr1:162463090-162463591	0.00381443	1.99321	0.040241	UHMK1	-33660	Distal Intergenic
667	chr1:162587274-162587775	0.00154339	1.89352	0.0254539	UAP1	5843	Exon (ENST00000367925.6/6675, exon 6 of 11)
668	chr1:162874033-162874534	0.00217583	1.23371	0.0301971	CCDC190	-5272	Distal Intergenic
669	chr1:164601977-164602478	0.00013684	3.04377	0.0077831	PBX1	-2715	Promoter (2-3kb)
670	chr1:164706623-164707124	0.00548517	2.03507	0.0487508	PBX1	6280	Intron (ENST00000420696.7/5087, intron 2 of 8)
671	chr1:165456266-165456767	0.00459299	4.32948	0.0442861	RXRG	-10911	Distal Intergenic
672	chr1:165915398-165915899	0.00102553	1.42603	0.0206997	MIR3658	7477	Distal Intergenic
673	chr1:167151995-167152496	0.0019057	2.96718	0.0282647	GPA33	13983	Intron (ENST00000632571.1/10223, intron 1 of 3)
674	chr1:167305666-167306167	0.00155139	3.1212	0.0255318	POU2F1	-22877	Intron (ENST00000559038.5/5451, intron 3 of 4)
675	chr1:167648974-167649475	0.00230637	1.43789	0.0311147	RCSD1	18708	Intron (ENST00000537350.5/92241, intron 1 of 5)
676	chr1:167910398-167910899	0.000691519	2.34559	0.0169886	ADCY10	3190	Intron (ENST00000367851.9/55811, intron 1 of 32)
677	chr1:168135167-168135668	7.06276e-05	1.79906	0.0057005	GPR161	-130	Promoter (<=1kb)
678	chr1:168996127-168996628	0.00115643	3.51873	0.0219779	LINC00970	90377	Intron (ENST00000650631.1/1805, intron 4 of 8)
679	chr1:169106044-169106545	0.000486276	1.09252	0.0141791	ATP1B1	0	Promoter (<=1kb)
680	chr1:169124345-169124846	0.00399917	2.13776	0.0413094	ATP1B1	1436	Promoter (1-2kb)
681	chr1:169128649-169129150	0.00181818	2.85203	0.0276062	ATP1B1	5740	Exon (ENST00000688406.1/481, exon 4 of 4)
682	chr1:169169985-169170486	4.98037e-06	2.88166	0.00170536	NME7	20224	Intron (ENST00000688755.1/481, intron 7 of 8)
683	chr1:169245195-169245696	0.000953506	2.06756	0.0199663	NME7	-14463	Intron (ENST00000688755.1/481, intron 8 of 8)
684	chr1:169528135-169528636	0.00476353	2.62065	0.0452175	F5	-12390	Intron (ENST00000367797.9/2153, intron 16 of 24)
685	chr1:169766053-169766554	0.000175224	3.08923	0.00883354	LOC101928628	-1348	Promoter (1-2kb)
686	chr1:169781350-169781851	0.00121271	2.0843	0.0225286	METTL18	12838	Intron (ENST00000498289.5/55732, intron 3 of 28)
687	chr1:169927603-169928104	0.00177284	2.70477	0.0272125	SCYL3	-33336	Intron (ENST00000367765.5/22920, intron 19 of 19)
688	chr1:170808193-170808694	3.96382e-06	2.37307	0.0015174	PRRX1	77747	Intron (ENST00000669750.1/105371611, intron 3 of 4)
689	chr1:170896021-170896522	0.00301862	1.92068	0.0356217	MROH9	-39004	Intron (ENST00000669750.1/105371611, intron 3 of 4)
690	chr1:170929669-170930170	0.000225059	1.71497	0.00990086	MROH9	-5356	Intron (ENST00000669750.1/105371611, intron 3 of 4)
691	chr1:171128469-171128970	0.00573878	2.41438	0.0498839	FMO6P	-8770	Intron (ENST00000669750.1/105371611, intron 3 of 4)
692	chr1:171219286-171219787	0.000289031	4.79808	0.0111542	FMO2	11743	Intron (ENST00000669750.1/105371611, intron 2 of 4)
693	chr1:171788765-171789266	0.000348746	1.90082	0.0121098	METTL13	902	Promoter (<=1kb)
694	chr1:171891129-171891630	0.000484623	1.92193	0.0141603	DNM3-IT1	26942	Intron (ENST00000688173.1/26052, intron 1 of 14)
695	chr1:171905494-171905995	0.00308832	3.44367	0.0360515	DNM3-IT1	41307	Intron (ENST00000688173.1/26052, intron 1 of 14)
696	chr1:171912486-171912987	0.000820457	2.01509	0.0185102	DNM3-IT1	48299	Intron (ENST00000688173.1/26052, intron 1 of 14)
697	chr1:172275303-172275804	0.000117979	2.49883	0.00724934	DNM3	-111384	Intron (ENST00000688173.1/26052, intron 14 of 14)
698	chr1:172429315-172429816	0.00405183	1.33558	0.0416076	C1orf105	8581	Intron (ENST00000367727.9/92346, intron 1 of 6)
699	chr1:172431562-172432063	6.13711e-05	1.93499	0.00535112	C1orf105	10828	Intron (ENST00000367727.9/92346, intron 1 of 6)
700	chr1:172473238-172473739	0.00395777	2.94623	0.0410612	C1orf105	20345	Distal Intergenic
701	chr1:172499802-172500303	0.00326189	2.10116	0.0370985	SUCO	-32046	Distal Intergenic
702	chr1:172976303-172976804	0.00103743	2.22185	0.0208211	TNFSF18	74137	Intron (ENST00000432694.2/ENST00000432694.2, intron 1 of 4)
703	chr1:173064041-173064542	0.00013816	4.46769	0.00780883	TNFSF18	-13100	Distal Intergenic
704	chr1:173478070-173478571	0.00264099	1.26017	0.0332405	TNFSF4	-1	Promoter (<=1kb)
705	chr1:173507214-173507715	2.69444e-05	3.16834	0.00361013	TNFSF4	-17807	Intron (ENST00000367714.4/284525, intron 24 of 27)
706	chr1:173677153-173677654	0.00540575	1.93902	0.0483661	ANKRD45	-7302	Intron (ENST00000693292.1/105371619, intron 2 of 2)
707	chr1:173682061-173682562	0.00530795	2.4916	0.0479014	ANKRD45	-12210	Distal Intergenic
708	chr1:174807025-174807526	0.00134267	2.59087	0.0237207	RABGAP1L	7093	Intron (ENST00000251507.8/9910, intron 18 of 20)
709	chr1:175879376-175879877	0.00196475	1.99279	0.0286702	LINC01657	2033	Promoter (2-3kb)
710	chr1:176567582-176568083	0.000240384	1.55408	0.010209	PAPPA2	14094	Intron (ENST00000367661.7/60676, intron 2 of 4)
711	chr1:176694109-176694610	0.000757403	2.29744	0.0177886	PAPPA2	-96835	Intron (ENST00000367662.5/60676, intron 6 of 22)
712	chr1:176716953-176717454	0.00229125	2.59653	0.0310051	PAPPA2	-73991	Intron (ENST00000367662.5/60676, intron 12 of 22)
713	chr1:177585538-177586039	0.000730822	1.94855	0.0174838	LINC01741	-114485	Intron (ENST00000663166.1/ENST00000663166.1, intron 1 of 4)
714	chr1:177779934-177780435	8.11358e-05	1.78226	0.00602135	LINC01741	79386	Intron (ENST00000664407.1/ENST00000664407.1, intron 1 of 6)
715	chr1:177872543-177873044	0.00269958	2.61767	0.0336042	SEC16B	63322	Intron (ENST00000664407.1/ENST00000664407.1, intron 1 of 6)
716	chr1:177948352-177948853	0.000408432	2.38199	0.0130325	SEC16B	0	Promoter (<=1kb)
717	chr1:178033311-178033812	8.88405e-06	3.57034	0.00215483	CRYZL2P	4112	Intron (ENST00000464428.2/111240474, intron 3 of 26)
718	chr1:178043531-178044032	0.00121294	1.5941	0.0225296	CRYZL2P-SEC16B	-5524	Distal Intergenic
719	chr1:178127447-178127948	8.15887e-05	2.42682	0.00604429	RASAL2	6486	Intron (ENST00000367649.8/9462, intron 1 of 17)
720	chr1:178128424-178128925	0.000374413	2.81694	0.0124712	RASAL2	7463	Intron (ENST00000367649.8/9462, intron 1 of 17)
721	chr1:178186975-178187476	0.00488262	3.65931	0.0457454	RASAL2	-42834	Intron (ENST00000367649.8/9462, intron 1 of 17)
722	chr1:178189837-178190338	0.00364155	1.10388	0.0392975	RASAL2	-39972	Intron (ENST00000367649.8/9462, intron 1 of 17)
723	chr1:178310597-178311098	9.78718e-07	3.00626	0.000828816	RASAL2	-30373	Intron (ENST00000367649.8/9462, intron 3 of 17)
724	chr1:178341156-178341657	3.25851e-05	1.62589	0.0039623	RASAL2	0	Promoter (<=1kb)
725	chr1:178500011-178500512	0.0032222	2.51251	0.0368691	CLEC20A	-377	Promoter (<=1kb)
726	chr1:178700535-178701036	0.0022229	2.9465	0.0305494	MIR4424	22786	Distal Intergenic
727	chr1:180559984-180560485	1.40036e-05	2.34016	0.00268047	OVAAL	1008	Promoter (1-2kb)
728	chr1:180572160-180572661	0.000131421	3.19418	0.00763777	OVAAL	10569	Distal Intergenic
729	chr1:180575310-180575811	0.00166638	2.24766	0.0263722	OVAAL	13719	Distal Intergenic
730	chr1:180864469-180864970	0.00367203	1.78824	0.0394454	XPR1	705	Promoter (<=1kb)
731	chr1:181405395-181405896	0.00178907	3.68474	0.0273473	CACNA1E	-77415	Intron (ENST00000524607.6/777, intron 1 of 11)
732	chr1:181452613-181453114	0.000239404	2.55805	0.010198	CACNA1E	-30197	Intron (ENST00000524607.6/777, intron 2 of 11)
733	chr1:182389599-182390100	0.00255072	1.84982	0.0326787	GLUL	204	Promoter (<=1kb)
734	chr1:182445976-182446477	0.000927523	1.45517	0.0196882	RGSL1	-1409	Promoter (1-2kb)
735	chr1:182603043-182603544	0.00198179	1.69333	0.0287746	RGS16	845	Promoter (<=1kb)
736	chr1:182616765-182617266	9.08399e-05	2.31897	0.006301	LINC01686	1511	Promoter (1-2kb)
737	chr1:183069731-183070232	0.00351114	1.20426	0.0385261	LAMC1	-26312	Intron (ENST00000258341.5/3915, intron 1 of 27)
738	chr1:183159838-183160339	0.000963039	2.83422	0.0200743	LAMC1-AS1	-18556	Distal Intergenic
739	chr1:183324180-183324681	0.00214493	2.29965	0.029993	NMNAT2	-19306	Intron (ENST00000287713.7/23057, intron 1 of 10)
740	chr1:183805299-183805800	0.00204067	2.34185	0.029246	RGL1	179	Promoter (<=1kb)
741	chr1:184207944-184208445	0.000144384	2.67834	0.00796987	LOC102724830	88902	Distal Intergenic
742	chr1:184663714-184664215	0.000644085	1.92856	0.0163773	LOC105371648	-67	Promoter (<=1kb)
743	chr1:185129579-185130080	0.00102712	1.82604	0.0207224	TRMT1L	-8710	Intron (ENST00000367506.10/81627, intron 10 of 14)
744	chr1:185733865-185734366	0.000201348	1.62441	0.0094449	HMCN1	-25	Promoter (<=1kb)
745	chr1:185942975-185943476	0.00567229	4.70839	0.0495803	HMCN1	-13593	Intron (ENST00000271588.9/83872, intron 11 of 106)
746	chr1:186051466-186051967	0.000289333	3.55816	0.0111542	HMCN1	87658	Intron (ENST00000271588.9/83872, intron 42 of 106)
747	chr1:186101454-186101955	4.76683e-05	3.11715	0.00473759	HMCN1	-51871	Intron (ENST00000271588.9/83872, intron 68 of 106)
748	chr1:186183137-186183638	0.00185898	2.95571	0.0279316	HMCN1	11750	Intron (ENST00000271588.9/83872, intron 105 of 106)
749	chr1:186500827-186501328	0.00218106	3.61219	0.0302218	PDC-AS1	35118	Intron (ENST00000655945.1/102724919, intron 2 of 2)
750	chr1:186559476-186559977	0.0020151	2.9606	0.0290275	PDC-AS1	93767	Distal Intergenic
751	chr1:186578655-186579156	0.00223978	1.97486	0.0306725	PTGS2	96713	Exon (ENST00000456921.1/ENST00000456921.1, exon 1 of 1)
752	chr1:186618216-186618717	0.00363571	1.78684	0.0392656	PTGS2	57152	Distal Intergenic
753	chr1:186888024-186888525	0.00186282	2.1457	0.0279655	PLA2G4A	33738	Intron (ENST00000367466.4/5321, intron 3 of 17)
754	chr1:186927788-186928289	0.00468924	2.49493	0.0448118	PLA2G4A	73502	Intron (ENST00000367466.4/5321, intron 7 of 17)
755	chr1:191528157-191528658	0.00191693	2.81926	0.0283089	LINC02770	-294774	Distal Intergenic
756	chr1:192756814-192757315	0.000145581	2.50839	0.0080172	LOC105371665	11219	Intron (ENST00000644134.1/105371665, intron 3 of 6)
757	chr1:193014374-193014875	0.000943389	2.62095	0.0198541	UCHL5	9047	3' UTR
758	chr1:193341518-193342019	0.000825886	3.37923	0.0185971	LINC01031	-3551	Intron (ENST00000420807.1/101929184, intron 1 of 3)
759	chr1:194233017-194233518	0.005081	1.91524	0.0467628	LINC01031	883886	Distal Intergenic
760	chr1:196558233-196558734	0.0011619	2.43284	0.0220242	MIR4735	23747	Intron (ENST00000367433.9/343450, intron 1 of 26)
761	chr1:196873330-196873831	0.00234536	2.09775	0.0313711	CFHR4	-14183	Intron (ENST00000649395.1/ENST00000649395.1, intron 3 of 3)
762	chr1:197157569-197158070	0.00523043	3.90183	0.0475208	ASPM	-10875	3' UTR
763	chr1:197466413-197466914	0.000807995	3.19965	0.0183827	CRB1	24243	Intron (ENST00000535699.5/23418, intron 12 of 12)
764	chr1:197576437-197576938	0.000902523	2.74497	0.0194202	DENND1B	-29664	Intron (ENST00000620048.6/163486, intron 15 of 22)
765	chr1:197951007-197951508	0.00100235	2.54401	0.0204901	LHX9	33635	Distal Intergenic
766	chr1:197955040-197955541	0.000370334	2.34882	0.0124353	LHX9	37668	Distal Intergenic
767	chr1:197985327-197985828	0.00483679	3.22364	0.0455128	LHX9	67955	Distal Intergenic
768	chr1:197994191-197994692	0.00264259	1.66285	0.0332537	LHX9	76819	Distal Intergenic
769	chr1:198929905-198930406	0.00539879	1.14991	0.0483293	MIR181A1HG	7004	Intron (ENST00000660348.1/100131234, intron 1 of 2)
770	chr1:199272709-199273210	7.191e-08	4.20472	0.000256007	LINC02789	124111	Intron (ENST00000452199.1/400800, intron 3 of 3)
771	chr1:200150709-200151210	0.00332268	1.88061	0.0374522	NR5A2	106899	Intron (ENST00000236914.7/2494, intron 6 of 6)
772	chr1:200323795-200324296	0.00461015	2.03468	0.0443769	LINC00862	49518	Intron (ENST00000636153.1/554279, intron 4 of 4)
773	chr1:200328323-200328824	0.00551871	2.3095	0.0488938	LINC00862	44990	Intron (ENST00000636153.1/554279, intron 4 of 4)
774	chr1:200364107-200364608	0.000728604	3.36283	0.0174528	LINC00862	9206	Intron (ENST00000637430.1/ENST00000637430.1, intron 4 of 5)
775	chr1:200561844-200562345	0.00220918	2.24795	0.0304574	KIF14	56378	Intron (ENST00000614960.4/9928, intron 24 of 28)
776	chr1:200771810-200772311	2.76937e-06	4.37482	0.0013179	CAMSAP2	32031	Intron (ENST00000358823.7/23271, intron 2 of 16)
777	chr1:201114054-201114555	0.000103381	1.55871	0.00679191	CACNA1S	-1603	Promoter (1-2kb)
778	chr1:201159255-201159756	0.000433279	1.64336	0.0134347	TMEM9	-4754	Intron (ENST00000367333.6/252839, intron 1 of 5)
779	chr1:201168890-201169391	0.00200495	2.68528	0.0289532	TMEM9	2183	Promoter (2-3kb)
780	chr1:201460887-201461388	0.00148077	2.51238	0.0249009	PHLDA3	5269	Distal Intergenic
781	chr1:201511802-201512303	0.000238203	1.29228	0.0101667	CSRP1	-2346	Promoter (2-3kb)
782	chr1:201573212-201573713	0.00409162	1.48237	0.0418257	NAV1	34085	Intron (ENST00000648727.1/ENST00000648727.1, intron 1 of 1)
783	chr1:201573922-201574423	1.26063e-06	2.08733	0.000923228	NAV1	34795	Intron (ENST00000648727.1/ENST00000648727.1, intron 1 of 1)
784	chr1:201582660-201583161	0.00133235	2.05151	0.0236412	NAV1	-39766	Intron (ENST00000648727.1/ENST00000648727.1, intron 1 of 1)
785	chr1:201597683-201598184	0.00028933	1.43423	0.0111542	NAV1	-24743	Intron (ENST00000685211.1/89796, intron 2 of 33)
786	chr1:201598333-201598834	0.0016607	1.59738	0.0263281	NAV1	-24093	Intron (ENST00000685211.1/89796, intron 2 of 33)
787	chr1:201599554-201600055	8.50958e-06	1.78078	0.00212276	NAV1	-22872	Intron (ENST00000685211.1/89796, intron 2 of 33)
788	chr1:201624940-201625441	0.000141171	2.80575	0.00787298	NAV1	1657	Promoter (1-2kb)
789	chr1:201635085-201635586	0.0030672	3.51121	0.0359158	NAV1	11802	Intron (ENST00000685211.1/89796, intron 4 of 33)
790	chr1:201702783-201703284	0.00252827	2.23689	0.0325152	MIR5191	-16224	Intron (ENST00000685211.1/89796, intron 5 of 33)
791	chr1:201850016-201850517	0.000433839	1.53087	0.013435	IPO9	2721	Promoter (2-3kb)
792	chr1:201888351-201888852	8.87453e-05	2.03662	0.00624195	SHISA4	0	Promoter (<=1kb)
793	chr1:201965677-201966178	0.00278642	3.16272	0.0341055	TIMM17A	3461	Intron (ENST00000367287.5/10440, intron 5 of 5)
794	chr1:202034631-202035132	7.57556e-07	1.77108	0.00074551	ELF3	20853	Distal Intergenic
795	chr1:202037634-202038135	0.000509597	1.78941	0.0145404	ELF3	23856	Distal Intergenic
796	chr1:202038737-202039238	0.000503578	1.22897	0.0144451	ELF3	24959	Distal Intergenic
797	chr1:202043228-202043729	0.00310008	1.22514	0.0361285	ELF3	29450	Distal Intergenic
798	chr1:202046218-202046719	8.21584e-06	2.32409	0.00209495	ELF3	32440	Distal Intergenic
799	chr1:202046965-202047466	0.000225783	1.9872	0.00991242	ELF3	33187	Distal Intergenic
800	chr1:202049144-202049645	3.45791e-07	2.5081	0.000540563	ELF3	35366	Distal Intergenic
801	chr1:202055986-202056487	0.00104486	1.54739	0.0208881	ELF3	42208	Distal Intergenic
802	chr1:202064440-202064941	7.4956e-06	3.55032	0.0020089	ELF3	50662	Distal Intergenic
803	chr1:202070966-202071467	0.000127891	3.02204	0.00755972	GPR37L1	-51419	Distal Intergenic
804	chr1:202074895-202075396	5.93577e-05	2.46981	0.005263	GPR37L1	-47490	Distal Intergenic
805	chr1:202085032-202085533	0.00246998	1.05396	0.0321585	GPR37L1	-37353	Distal Intergenic
806	chr1:202084511-202085012	0.000116368	1.76376	0.00720908	GPR37L1	-37874	Distal Intergenic
807	chr1:202085800-202086301	2.33909e-05	1.56272	0.00338411	GPR37L1	-36585	Distal Intergenic
808	chr1:202086668-202087169	3.27004e-05	1.59949	0.0039623	GPR37L1	-35717	Distal Intergenic
809	chr1:202087810-202088311	0.00253111	2.03492	0.0325338	GPR37L1	-34575	Distal Intergenic
810	chr1:202105803-202106304	7.92871e-06	2.02592	0.00205502	GPR37L1	-16582	Distal Intergenic
811	chr1:202118761-202119262	4.17752e-05	2.58029	0.00442641	GPR37L1	-3624	Distal Intergenic
812	chr1:202184581-202185082	0.00477716	3.43553	0.0452763	PTPRVP	983	Promoter (<=1kb)
813	chr1:202648970-202649471	3.43027e-05	2.85446	0.00406447	SYT2	-5517	Intron (ENST00000367268.5/127833, intron 1 of 8)
814	chr1:202671281-202671782	0.00145121	5.2284	0.0246111	SYT2	-27828	Intron (ENST00000367268.5/127833, intron 1 of 8)
815	chr1:204080288-204080789	0.00190681	2.13212	0.0282725	SOX13	2159	Promoter (2-3kb)
816	chr1:204084181-204084682	0.00157839	2.70374	0.0257185	SOX13	6052	Intron (ENST00000367203.8/9580, intron 1 of 6)
817	chr1:204226386-204226887	0.00127839	3.26107	0.0231478	GOLT1A	-12398	Intron (ENST00000272203.8/22874, intron 21 of 22)
818	chr1:204263382-204263883	0.00226027	4.28541	0.0308113	PLEKHA6	-1282	Promoter (1-2kb)
819	chr1:204331243-204331744	0.000358497	2.69976	0.0122557	PLEKHA6	-23848	Intron (ENST00000272203.8/22874, intron 1 of 22)
820	chr1:204901172-204901673	0.00186081	2.07051	0.027944	NFASC	-18959	Intron (ENST00000404977.6/23114, intron 1 of 25)
821	chr1:204902609-204903110	7.14432e-06	4.32135	0.00194951	NFASC	-17522	Intron (ENST00000404977.6/23114, intron 1 of 25)
822	chr1:205149255-205149756	0.0035739	3.90414	0.0389164	DSTYK	23637	Intron (ENST00000367161.7/25778, intron 11 of 11)
823	chr1:205191302-205191803	0.00377322	2.1804	0.0399905	DSTYK	-17909	Intron (ENST00000367161.7/25778, intron 1 of 11)
824	chr1:205270743-205271244	0.0032599	2.07118	0.0370817	TMCC2	13554	Exon (ENST00000358024.8/9911, exon 4 of 5)
825	chr1:205277720-205278221	0.000330889	2.67578	0.0118559	TMCC2	20531	Exon (ENST00000648708.1/ENST00000648708.1, exon 2 of 5)
826	chr1:205369498-205369999	0.00264602	2.42401	0.0332644	LEMD1-AS1	-3253	Distal Intergenic
827	chr1:205477918-205478419	0.00106365	2.15577	0.0210663	BLACAT1	-20827	Distal Intergenic
828	chr1:205579243-205579744	0.000828485	3.46272	0.0186224	MFSD4A	0	Promoter (<=1kb)
829	chr1:205918952-205919453	0.00332651	1.53388	0.0374864	SLC26A9	5292	Exon (ENST00000340781.8/115019, exon 18 of 21)
830	chr1:205933573-205934074	0.000753578	3.09851	0.0177455	SLC26A9-AS1	-1054	Promoter (1-2kb)
831	chr1:205953470-205953971	0.00372502	2.99304	0.0397623	SLC26A9	-10010	Distal Intergenic
832	chr1:206023791-206024292	0.000526159	3.54808	0.0147897	CTSE	0	Promoter (<=1kb)
833	chr1:206025270-206025771	0.000913141	2.22605	0.0195255	CTSE	-1361	Promoter (1-2kb)
834	chr1:206501181-206501682	0.000120805	1.74993	0.00734338	C1orf147	-3453	Distal Intergenic
835	chr1:206724084-206724585	0.00525938	1.51695	0.0476548	MAPKAPK2	-4349	Intron (ENST00000367103.4/9261, intron 1 of 9)
836	chr1:206952175-206952676	0.00152587	1.35961	0.0252963	PIGR	-5709	Distal Intergenic
837	chr1:206992736-206993237	0.0037507	2.00095	0.0399026	FCAMR	-22111	Distal Intergenic
838	chr1:207002713-207003214	0.0020431	2.25837	0.0292576	C1orf116	29542	Distal Intergenic
839	chr1:207064611-207065112	0.00283465	1.75138	0.034406	PFKFB2	-4312	3' UTR
840	chr1:207218895-207219396	0.00412345	2.49177	0.0419923	CD55	-102123	Distal Intergenic
841	chr1:207223102-207223603	3.96204e-06	3.52581	0.0015174	CD55	-97916	Distal Intergenic
842	chr1:207298628-207299129	0.00485076	2.11751	0.0455755	CD55	-22390	Intron (ENST00000634239.1/ENST00000634239.1, intron 2 of 3)
843	chr1:207359105-207359606	0.00331665	2.37619	0.0374222	CD55	22351	3' UTR
844	chr1:208095541-208096042	0.000312706	3.40168	0.0115785	LOC105372887	-10060	Exon (ENST00000367033.4/5362, exon 8 of 32)
845	chr1:208178164-208178665	0.000557181	1.72189	0.0152441	PLXNA2	38349	Intron (ENST00000367033.4/5362, intron 3 of 31)
846	chr1:208203448-208203949	0.000569324	1.93514	0.0154026	PLXNA2	13065	Intron (ENST00000367033.4/5362, intron 3 of 31)
847	chr1:208300311-208300812	0.000380782	3.02836	0.0125985	PLXNA2	-55927	Distal Intergenic
848	chr1:209013281-209013782	0.000109568	1.35808	0.00701781	LINC01774	40827	Distal Intergenic
849	chr1:209029643-209030144	2.38504e-05	4.25466	0.00342177	LINC01774	57189	Distal Intergenic
850	chr1:209383732-209384233	0.000272664	5.17417	0.0108576	LINC01698	11656	Distal Intergenic
851	chr1:209428641-209429142	0.00266935	1.93005	0.0334038	MIR205HG	0	Promoter (<=1kb)
852	chr1:209452290-209452791	2.77044e-05	5.20782	0.00365549	MIR205	20157	Distal Intergenic
853	chr1:209493613-209494114	0.0056162	2.25955	0.0493078	LOC105372898	53466	Distal Intergenic
854	chr1:209576635-209577136	0.0050263	4.67938	0.0464836	CAMK1G	-6578	Distal Intergenic
855	chr1:209653540-209654041	0.00349729	2.05689	0.0384485	LAMB3	-1115	Promoter (1-2kb)
856	chr1:209863798-209864299	0.00550734	4.2505	0.0488465	UTP25	24993	Distal Intergenic
857	chr1:209937411-209937912	0.00524567	2.71258	0.0475821	SYT14	-262	Promoter (<=1kb)
858	chr1:210222191-210222692	2.54267e-05	1.8471	0.00351526	SERTAD4	-10104	Distal Intergenic
859	chr1:210292491-210292992	0.00270337	2.45093	0.0336309	HHAT	-35260	Distal Intergenic
860	chr1:211497541-211498042	0.00280752	1.48266	0.0342415	RD3	-5379	Distal Intergenic
861	chr1:211547631-211548132	0.00316353	3.5582	0.0365143	SLC30A1	31029	Distal Intergenic
862	chr1:211734655-211735156	0.00558026	1.961	0.0491593	NEK2-DT	52891	Distal Intergenic
863	chr1:211928517-211929018	0.000132997	2.37802	0.00766605	INTS7	37449	Distal Intergenic
864	chr1:212082269-212082770	0.000273636	2.85246	0.0108779	DTL	1900	Promoter (1-2kb)
865	chr1:212088481-212088982	0.00538928	2.72315	0.0482757	DTL	8112	Intron (ENST00000542077.5/51514, intron 12 of 13)
866	chr1:212102280-212102781	0.00236989	1.93292	0.0315284	DTL	1634	Promoter (1-2kb)
867	chr1:212155331-212155832	0.00269644	3.70672	0.0335806	DTL	54685	Distal Intergenic
868	chr1:212179138-212179639	0.00495343	2.19507	0.0460984	LINC02608	46899	Intron (ENST00000444750.1/ENST00000444750.1, intron 3 of 3)
869	chr1:212244336-212244837	0.00445727	2.64791	0.0436536	LINC02608	-5359	Intron (ENST00000685933.1/101929541, intron 1 of 4)
870	chr1:212498185-212498686	0.00267524	1.40225	0.0334341	LINC02771	-25280	Distal Intergenic
871	chr1:212595734-212596235	0.00572627	1.26929	0.0498301	ATF3	-12393	Intron (ENST00000366981.8/467, intron 1 of 3)
872	chr1:212629163-212629664	0.00135392	1.95814	0.0238285	GARIN4	4689	Distal Intergenic
873	chr1:213055687-213056188	3.69132e-06	4.20774	0.00149211	RPS6KC1	4432	Intron (ENST00000543354.5/26750, intron 1 of 13)
874	chr1:213384872-213385373	0.000455922	1.62155	0.0137562		-106915	Distal Intergenic
875	chr1:213582943-213583444	0.00109654	2.12258	0.0213904		90655	Distal Intergenic
876	chr1:213712060-213712561	1.75097e-06	4.34525	0.00107766		-18855	Distal Intergenic
877	chr1:213783866-213784367	0.00125818	3.41286	0.0229379		52450	Intron (ENST00000456240.1/105372912, intron 1 of 1)
878	chr1:214044481-214044982	0.00186454	3.62567	0.0279724	PROX1	54763	Distal Intergenic
879	chr1:214215206-214215707	0.00367101	4.62387	0.039442	LINC02775	-27433	Distal Intergenic
880	chr1:214228136-214228637	0.000983582	3.98491	0.0202761	LINC02775	-40363	Distal Intergenic
881	chr1:214467049-214467550	1.05659e-05	3.92714	0.00235148	PTPN14	83673	Intron (ENST00000366956.10/5784, intron 1 of 18)
882	chr1:214477137-214477638	0.00259504	1.11	0.0329451	PTPN14	73585	Intron (ENST00000366956.10/5784, intron 1 of 18)
883	chr1:214507027-214507528	0.00154871	4.29773	0.0255098	PTPN14	43695	Intron (ENST00000366956.10/5784, intron 1 of 18)
884	chr1:214541759-214542260	2.01427e-05	2.92949	0.00314538	PTPN14	8963	Intron (ENST00000366956.10/5784, intron 1 of 18)
885	chr1:214572635-214573136	0.000243057	4.31779	0.0102488	PTPN14	-20186	Distal Intergenic
886	chr1:215114068-215114569	0.00391358	1.45735	0.0408251	KCNK2	30551	Intron (ENST00000486921.5/3776, intron 2 of 6)
887	chr1:215608523-215609024	0.00500809	2.01791	0.0463824	KCTD3	6353	Intron (ENST00000259154.9/51133, intron 14 of 17)
888	chr1:215860877-215861378	0.00344323	1.79344	0.0381803	USH2A-AS2	-211087	Intron (ENST00000307340.8/7399, intron 44 of 71)
889	chr1:216822438-216822939	3.21602e-05	3.74001	0.00394838	ESRRG	-17071	Intron (ENST00000361525.7/2104, intron 3 of 8)
890	chr1:217029133-217029634	0.00231148	1.52041	0.0311406	ESRRG	47255	Intron (ENST00000361525.7/2104, intron 1 of 8)
891	chr1:217411703-217412204	0.00487589	2.83707	0.0457036	GPATCH2	86560	Distal Intergenic
892	chr1:217895815-217896316	0.000164023	1.3836	0.00853067	LINC00210	2914	Promoter (2-3kb)
893	chr1:218380540-218381041	0.00554911	2.16919	0.0490391	TGFB2	33502	Intron (ENST00000366930.9/7042, intron 1 of 6)
894	chr1:218521479-218521980	3.30057e-05	2.62348	0.00398297	LINC02869	-2860	Promoter (2-3kb)
895	chr1:218634181-218634682	0.00556175	1.89394	0.0490673	LINC02869	109341	Distal Intergenic
896	chr1:218660422-218660923	0.00304838	3.42068	0.0357971	LINC02869	135582	Distal Intergenic
897	chr1:219076256-219076757	0.000351371	3.75919	0.0121439	LYPLAL1-DT	96736	Intron (ENST00000691001.1/643723, intron 3 of 4)
898	chr1:220063840-220064341	0.00425331	4.46634	0.0426001	BPNT1	9726	Intron (ENST00000322067.12/10380, intron 6 of 8)
899	chr1:220335626-220336127	0.000139599	3.29574	0.00783206	RAB3GAP2	-63097	Distal Intergenic
900	chr1:220582414-220582915	0.00460484	3.80461	0.0443521	MARK1	-11083	Intron (ENST00000366917.6/4139, intron 3 of 17)
901	chr1:220785447-220785948	0.000177348	2.25133	0.00888845	MTARC1	-404	Promoter (<=1kb)
902	chr1:221632613-221633114	0.00432209	2.62934	0.0429407	LOC105372937	-68960	Distal Intergenic
903	chr1:222546852-222547353	0.00327896	4.37466	0.0371878	HHIPL2	751	Promoter (<=1kb)
904	chr1:222662346-222662847	0.00514051	1.7824	0.0470652	MIA3	256	Promoter (<=1kb)
905	chr1:222826667-222827168	0.000846642	2.78449	0.0188252	DISP1	1804	Promoter (1-2kb)
906	chr1:222843944-222844445	0.00194074	2.75263	0.0284901	DISP1	19081	Intron (ENST00000674736.1/84976, intron 1 of 7)
907	chr1:222909450-222909951	0.00187886	2.94021	0.0280792	DISP1	-18473	Intron (ENST00000674736.1/84976, intron 1 of 7)
908	chr1:222923583-222924084	0.000374471	3.44682	0.0124712	DISP1	-4340	Intron (ENST00000674736.1/84976, intron 1 of 7)
909	chr1:223007265-223007766	0.00429919	2.9685	0.0428144	DISP1	78824	Distal Intergenic
910	chr1:223492192-223492693	0.00400716	3.30185	0.0413535	CAPN8	50473	Distal Intergenic
911	chr1:223500565-223501066	0.000610948	2.17524	0.0159624	CAPN8	42100	Distal Intergenic
912	chr1:223641424-223641925	0.00134399	2.42909	0.0237397	CAPN8	-12454	Intron (ENST00000366872.10/388743, intron 2 of 20)
913	chr1:223720788-223721289	0.00111856	1.49798	0.0216081	CAPN2	8249	Intron (ENST00000433674.6/824, intron 2 of 20)
914	chr1:223740313-223740814	0.000305844	1.90623	0.0114682	CAPN2	-6294	Intron (ENST00000433674.6/824, intron 2 of 20)
915	chr1:224305893-224306394	0.00534432	2.30356	0.0480785	NVL	5730	Intron (ENST00000469968.5/4931, intron 4 of 20)
916	chr1:224338394-224338895	0.00046155	2.15152	0.0138579	NVL	-8205	Distal Intergenic
917	chr1:224490787-224491288	0.00143827	2.53256	0.024491	CNIH3	-22400	Intron (ENST00000471578.5/149111, intron 1 of 5)
918	chr1:224502769-224503270	0.00040451	1.1461	0.012983	CNIH3	-10418	Intron (ENST00000471578.5/149111, intron 1 of 5)
919	chr1:224503465-224503966	0.000210343	1.98019	0.00960223	CNIH3	-9722	Intron (ENST00000471578.5/149111, intron 1 of 5)
920	chr1:224707134-224707635	0.00234778	1.68048	0.0313891	CNIH3-AS1	5214	Intron (ENST00000498382.5/149111, intron 3 of 5)
921	chr1:224711157-224711658	0.00259121	1.18752	0.032928	CNIH3-AS1	1191	Promoter (1-2kb)
922	chr1:224732273-224732774	0.000201286	1.15914	0.00944436	CNIH3-AS1	-1611	Promoter (1-2kb)
923	chr1:224784972-224785473	0.00159733	4.73518	0.0258577	LINC02813	18072	Distal Intergenic
924	chr1:224928717-224929218	0.000144597	2.70582	0.00797932	DNAH14	-436	Promoter (<=1kb)
925	chr1:225413052-225413553	0.00547127	3.12851	0.0486897	LBR	-1635	Promoter (1-2kb)
926	chr1:225508454-225508955	0.000210868	1.7079	0.00960717	ENAH	0	Promoter (<=1kb)
927	chr1:225694149-225694650	6.29449e-06	3.4223	0.00184678	LOC102723834	-5614	Distal Intergenic
928	chr1:225875438-225875939	0.000222503	2.32932	0.00984614	TMEM63A	1555	Promoter (1-2kb)
929	chr1:226123528-226124029	1.84756e-05	3.05325	0.00303031	ACBD3-AS1	-23974	Distal Intergenic
930	chr1:226832743-226833244	0.000376046	1.19023	0.0124961	PSEN2	-36940	Exon (ENST00000664298.1/ENST00000664298.1, exon 2 of 2)
931	chr1:228371186-228371687	0.00296196	1.47949	0.0352581	OBSCN	-598	Promoter (<=1kb)
932	chr1:228416544-228417045	4.40108e-05	1.81016	0.00454913	TRIM17	0	Promoter (<=1kb)
933	chr1:228737465-228737966	0.00368137	2.02672	0.03949	RHOU	1986	Promoter (1-2kb)
934	chr1:228809604-228810105	8.39265e-05	1.87925	0.00613449	RHOU	74125	Distal Intergenic
935	chr1:228838231-228838732	0.00122867	2.07864	0.0226713	RHOU	102752	Distal Intergenic
936	chr1:228975710-228976211	0.00139401	3.96194	0.0241059	LINC02815	62063	Distal Intergenic
937	chr1:229093273-229093774	0.00481229	1.45168	0.0454066	LINC02814	1121	Promoter (1-2kb)
938	chr1:229117328-229117829	8.06583e-05	2.65101	0.00600952	LINC02814	-22423	Intron (ENST00000662083.1/112267873, intron 1 of 4)
939	chr1:229293500-229294001	0.00520836	3.50588	0.0474244	RAB4A	7015	Intron (ENST00000618010.4/5867, intron 1 of 5)
940	chr1:230113733-230114234	0.000168901	2.36347	0.00866389	GALNT2	46474	Intron (ENST00000494106.1/2590, intron 1 of 6)
941	chr1:230204746-230205247	0.00288576	1.25244	0.0347836	GALNT2	-50111	Intron (ENST00000494106.1/2590, intron 3 of 6)
942	chr1:230231595-230232096	0.00225983	1.49322	0.0308113	GALNT2	-23262	Intron (ENST00000494106.1/2590, intron 3 of 6)
943	chr1:230237611-230238112	0.00220266	1.40866	0.0304074	GALNT2	-17246	Intron (ENST00000494106.1/2590, intron 6 of 6)
944	chr1:230382099-230382600	0.00212171	1.65734	0.0298253	PGBD5	-4454	Intron (ENST00000391860.7/79605, intron 1 of 6)
945	chr1:230679070-230679571	0.00477008	3.14456	0.0452405	COG2	-4752	Exon (ENST00000494371.5/22796, exon 10 of 10)
946	chr1:230688666-230689167	0.0026577	2.04068	0.0333221	COG2	676	Promoter (<=1kb)
947	chr1:230863419-230863920	0.00232992	1.76476	0.0312576	LOC101927604	-4339	Intron (ENST00000366663.10/84886, intron 1 of 3)
948	chr1:230900914-230901415	0.00298081	1.82787	0.0353851	LOC105373167	10965	Distal Intergenic
949	chr1:230901673-230902174	0.00351112	2.47041	0.0385261	LOC105373167	11724	Distal Intergenic
950	chr1:231153710-231154211	0.00387078	1.91478	0.0405732	TRIM67	-7847	Distal Intergenic
951	chr1:231272903-231273404	0.00072599	1.30209	0.0174243	GNPAT	-1492	Promoter (1-2kb)
952	chr1:231693200-231693701	0.0044604	2.22236	0.0436701	DISC1	8448	Intron (ENST00000647072.1/100303453, intron 6 of 7)
953	chr1:232221704-232222205	0.000336513	1.6382	0.0119405	SIPA1L2	180561	Exon (ENST00000412876.1/ENST00000412876.1, exon 1 of 1)
954	chr1:232304741-232305242	2.50979e-05	4.09982	0.00349238	SIPA1L2	97524	Distal Intergenic
955	chr1:233304417-233304918	0.00174924	1.87626	0.0270363	PCNX2	-8692	Distal Intergenic
956	chr1:233607187-233607688	0.00472275	1.97787	0.0449931	KCNK1	-6418	Distal Intergenic
957	chr1:233656256-233656757	0.00274243	2.46686	0.0338267	KCNK1	561	Promoter (<=1kb)
958	chr1:233704356-233704857	0.00312751	1.65356	0.0362982	KCNK1	48661	Distal Intergenic
959	chr1:233707438-233707939	0.00245589	1.53082	0.0320648	KCNK1	51743	Distal Intergenic
960	chr1:233721035-233721536	0.00140824	4.39509	0.0242678	KCNK1	65340	Distal Intergenic
961	chr1:234111433-234111934	0.000825212	2.50683	0.0185886	SLC35F3	-102337	Intron (ENST00000366618.8/148641, intron 2 of 7)
962	chr1:234535729-234536230	0.000760018	2.30306	0.017819	LINC01354	-3926	Exon (ENST00000652079.1/ENST00000652079.1, exon 3 of 3)
963	chr1:235058551-235059052	5.60437e-05	4.8341	0.00510327	LINC01348	10744	Distal Intergenic
964	chr1:235060746-235061247	0.000276398	5.04109	0.0109302	LINC01348	8549	Distal Intergenic
965	chr1:235067384-235067885	0.0047104	1.97145	0.0449143	LINC01348	1911	Promoter (1-2kb)
966	chr1:235295901-235296402	0.00260403	2.76577	0.0329878	GGPS1	-30948	Exon (ENST00000452590.2/ENST00000452590.2, exon 1 of 1)
967	chr1:235902969-235903470	5.01288e-05	2.18936	0.00484444	LYST	-19245	Distal Intergenic
968	chr1:236097085-236097586	1.79614e-05	1.00547	0.00300066	NID1	-31976	Distal Intergenic
969	chr1:236531735-236532236	0.000681313	2.74821	0.016853	LGALS8	5664	Intron (ENST00000481485.5/3964, intron 3 of 4)
970	chr1:237012982-237013483	0.000969505	1.97881	0.0201341	MT1HL1	-8541	Exon (ENST00000663658.1/ENST00000663658.1, exon 1 of 2)
971	chr1:237025429-237025930	0.000123736	2.17758	0.00743118	RYR2	-16254	Distal Intergenic
972	chr1:237235023-237235524	0.000148031	2.38408	0.00809871	RYR2	192839	Intron (ENST00000366574.7/6262, intron 1 of 104)
973	chr1:237756465-237756966	3.62384e-06	2.9683	0.00147578	RYR2	-34880	Intron (ENST00000366574.7/6262, intron 81 of 104)
974	chr1:238135599-238136100	0.00252939	3.1926	0.0325271	LOC105373220	-102843	Distal Intergenic
975	chr1:239952988-239953489	0.000894744	3.79204	0.019341	LOC105373224	-36033	Distal Intergenic
976	chr1:240099239-240099740	0.00296772	4.10874	0.0352912	FMN2	7356	Intron (ENST00000447095.5/56776, intron 2 of 6)
977	chr1:240310202-240310703	0.00261637	2.62838	0.0330784	FMN2	-21413	Intron (ENST00000319653.14/56776, intron 8 of 17)
978	chr1:240329291-240329792	0.000125612	3.97695	0.00747964	FMN2	-2324	Promoter (2-3kb)
979	chr1:240330510-240331011	0.0011441	4.18665	0.0218668	FMN2	-1105	Promoter (1-2kb)
980	chr1:240507566-240508067	0.00493757	2.87955	0.0460138	FMN2	35468	Intron (ENST00000318160.5/64388, intron 1 of 1)
981	chr1:240522428-240522929	0.00551604	1.57608	0.0488833	FMN2	50330	Intron (ENST00000318160.5/64388, intron 1 of 1)
982	chr1:241007646-241008147	0.00129479	1.82338	0.0233019	RGS7	-6738	Intron (ENST00000690539.1/6000, intron 3 of 16)
983	chr1:241208338-241208839	0.00188676	3.55587	0.0281437	RGS7	-21446	Intron (ENST00000690539.1/6000, intron 2 of 16)
984	chr1:241251158-241251659	0.00320829	1.42592	0.0368017	RGS7	-64266	Intron (ENST00000690539.1/6000, intron 2 of 16)
985	chr1:241289407-241289908	0.000531406	2.66232	0.0148578	RGS7	65868	Intron (ENST00000690539.1/6000, intron 2 of 16)
986	chr1:241706142-241706643	5.64113e-05	4.14944	0.00511675	WDR64	22562	Intron (ENST00000366552.6/128025, intron 7 of 26)
987	chr1:241750016-241750517	0.00563417	1.16619	0.0493938	WDR64	8468	3' UTR
988	chr1:242146839-242147340	8.36123e-05	3.11292	0.00612177	PLD5	118093	Exon (ENST00000656612.1/ENST00000656612.1, exon 1 of 4)
989	chr1:242611183-242611684	0.00284833	3.09115	0.03451	PLD5	-86486	Distal Intergenic
990	chr1:244065552-244066053	8.44873e-05	2.65906	0.00615055	LOC440742	1222	Promoter (1-2kb)
991	chr1:244172013-244172514	0.00186496	2.85829	0.0279724		-78987	Distal Intergenic
992	chr1:244200937-244201438	0.00318996	2.59627	0.0367005		-107911	Distal Intergenic
993	chr1:244262299-244262800	0.000943236	1.47098	0.0198531	LOC105373262	62377	Distal Intergenic
994	chr1:244353675-244354176	0.00141394	1.48571	0.0243138	C1orf100	1026	Promoter (1-2kb)
995	chr1:244676998-244677499	0.00381942	3.13657	0.0402627	DESI2	23247	Intron (ENST00000263831.11/51029, intron 1 of 3)
996	chr1:244705096-244705597	0.00446996	1.84354	0.0437133	LOC122455338	25418	Exon (ENST00000263831.11/51029, exon 4 of 4)
997	chr1:244713244-244713745	0.0046483	1.3334	0.0446232	LOC122455338	17270	Distal Intergenic
998	chr1:245235093-245235594	0.000324574	1.95042	0.0117688	KIF26B-AS1	-592	Promoter (<=1kb)
999	chr1:245245194-245245695	0.000132956	2.55158	0.00766604	KIF26B-AS1	-10693	Intron (ENST00000407071.7/55083, intron 2 of 14)
1000	chr1:245807996-245808497	0.00433704	1.57778	0.0430304	SMYD3	5914	Intron (ENST00000366516.5/64754, intron 5 of 6)
1001	chr1:245875116-245875617	0.00309295	1.84209	0.0360787	SMYD3	-16469	Intron (ENST00000366516.5/64754, intron 3 of 6)
1002	chr1:246008335-246008836	8.45043e-05	2.38944	0.00615055	SMYD3	-19773	Intron (ENST00000630181.2/64754, intron 5 of 11)
1003	chr1:246166398-246166899	6.82574e-05	3.48695	0.00564159	SMYD3	26828	Intron (ENST00000630181.2/64754, intron 5 of 11)
1004	chr1:246293642-246294143	0.000447388	3.84691	0.0136223	SMYD3	11866	Intron (ENST00000630181.2/64754, intron 5 of 11)
1005	chr1:246301193-246301694	0.000183603	3.32724	0.00905067	SMYD3	4315	Intron (ENST00000630181.2/64754, intron 5 of 11)
1006	chr1:246320261-246320762	0.00307541	2.67608	0.0359718	SMYD3	-14252	Intron (ENST00000630181.2/64754, intron 5 of 11)
1007	chr1:246497222-246497723	0.00550407	2.99422	0.0488298	SMYD3	9421	Intron (ENST00000490107.6/64754, intron 1 of 11)
1008	chr1:246534085-246534586	0.00191692	1.71803	0.0283089	LINC01743	-9798	Distal Intergenic
1009	chr1:246608743-246609244	0.00110576	1.77968	0.0214818	CNST	42229	Intron (ENST00000483271.1/163882, intron 2 of 7)
1010	chr1:246725108-246725609	0.00546697	1.81941	0.0486733	SCCPDH	699	Promoter (<=1kb)
1011	chr1:248703616-248704117	0.000329938	2.42144	0.0118347	LYPD9P	11464	Intron (ENST00000611154.3/101928226, intron 4 of 4)
1012	chr10:89110-89611	0.00357746	1.70087	0.0389372	TUBB8	-14947	Distal Intergenic
1013	chr10:133386-133887	0.000798055	2.9251	0.0182577	ZMYND11	-578	Promoter (<=1kb)
1014	chr10:397449-397950	0.00137438	2.12531	0.0239797	DIP2C	-7433	Intron (ENST00000381496.7/22982, intron 9 of 35)
1015	chr10:511075-511576	0.000463146	1.42358	0.0138834	DIP2C	-24517	Intron (ENST00000280886.12/22982, intron 1 of 36)
1016	chr10:689755-690256	0.00160953	2.03259	0.0259463	DIP2C	-87	Promoter (<=1kb)
1017	chr10:794504-795005	0.00235471	3.74603	0.0314184	LARP4B	20710	Distal Intergenic
1018	chr10:926188-926689	7.1598e-09	4.54789	0.000126459	LARP4B	4787	Intron (ENST00000316157.8/23185, intron 1 of 17)
1019	chr10:970567-971068	0.000263571	3.24298	0.010664	GTPBP4	-17366	Distal Intergenic
1020	chr10:1029093-1029594	6.05961e-05	2.1268	0.00532406	IDI2	-3234	Intron (ENST00000428780.4/55853, intron 1 of 3)
1021	chr10:1420712-1421213	5.10525e-05	3.16399	0.00488912	ADARB2-AS1	-105424	Intron (ENST00000381312.6/105, intron 1 of 9)
1022	chr10:1448488-1448989	3.05198e-05	2.55955	0.00385212	ADARB2-AS1	-77648	Intron (ENST00000381312.6/105, intron 1 of 9)
1023	chr10:3046280-3046781	0.00068885	2.28812	0.0169452	PFKP	-19552	Intron (ENST00000658425.1/ENST00000658425.1, intron 1 of 1)
1024	chr10:3061460-3061961	0.00020463	3.11679	0.00951134	PFKP	-4372	Distal Intergenic
1025	chr10:3091366-3091867	0.00277933	1.79174	0.0340495	PFKP	-12857	Intron (ENST00000607886.5/5214, intron 2 of 3)
1026	chr10:3390065-3390566	0.00173751	4.18425	0.026956	LOC105376357	-6939	Distal Intergenic
1027	chr10:3482239-3482740	0.000446503	1.30159	0.0136135	LINC02669	17870	Intron (ENST00000659295.1/101927880, intron 3 of 4)
1028	chr10:3500219-3500720	0.000613451	1.66167	0.0159876	LINC02669	0	Promoter (<=1kb)
1029	chr10:3880988-3881489	0.00120891	1.52024	0.0224946	LINC02660	-30400	Distal Intergenic
1030	chr10:3904386-3904887	0.00179969	1.87628	0.0274261	LINC02660	-7002	Distal Intergenic
1031	chr10:4656515-4657016	0.00351801	1.41088	0.0385749	MANCR	0	Promoter (<=1kb)
1032	chr10:4662412-4662913	0.00104343	1.16319	0.0208715	LINC00705	2433	Promoter (2-3kb)
1033	chr10:4726043-4726544	0.000679669	1.71073	0.0168333	LOC105376375	40028	Distal Intergenic
1034	chr10:4851993-4852494	0.000574413	2.37807	0.0154739	AKR1E2	12209	Distal Intergenic
1035	chr10:4947055-4947556	0.00176702	1.81524	0.0271663	AKR1C1	-15697	Distal Intergenic
1036	chr10:4947668-4948169	0.000105918	1.70765	0.00688928	AKR1C1	-15084	Distal Intergenic
1037	chr10:4956812-4957313	0.000714742	4.35811	0.0172759	AKR1C1	-5940	Distal Intergenic
1038	chr10:4981890-4982391	0.00080382	1.35632	0.0183341	LOC101928051	-13097	3' UTR
1039	chr10:5089807-5090308	0.00127448	2.56751	0.023097	AKR1C3	-4106	Intron (ENST00000605781.5/8644, intron 1 of 5)
1040	chr10:5234092-5234593	0.00193058	1.18469	0.0283993	LINC02561	36643	Exon (ENST00000428920.2/ENST00000428920.2, exon 1 of 2)
1041	chr10:5347011-5347512	0.00313855	1.53671	0.036366	UCN3	-17454	Exon (ENST00000624104.1/ENST00000624104.1, exon 1 of 1)
1042	chr10:5510227-5510728	0.00155391	1.56366	0.0255532	CALML5	-10657	Exon (ENST00000543008.2/100132159, exon 2 of 2)
1043	chr10:5521992-5522493	1.89249e-08	2.28898	0.000155423	CALML3-AS1	684	Promoter (<=1kb)
1044	chr10:5534942-5535443	0.00270676	3.48642	0.0336492	CALML3-AS1	-8696	Distal Intergenic
1045	chr10:5610691-5611192	1.20171e-06	2.69616	0.000911886	LINC02678	0	Promoter (<=1kb)
1046	chr10:5700592-5701093	0.00501083	2.92204	0.0463881	TASOR2	1099	Promoter (1-2kb)
1047	chr10:5764098-5764599	0.0033401	2.9493	0.0375728	TASOR2	3258	Distal Intergenic
1048	chr10:5778481-5778982	0.00130744	2.93476	0.0233936	GDI2	6940	Intron (ENST00000380191.9/2665, intron 6 of 10)
1049	chr10:5950972-5951473	0.00199548	1.16794	0.0288831	LOC105376384	-5072	Intron (ENST00000620345.4/3601, intron 7 of 7)
1050	chr10:6127097-6127598	0.000232687	1.98226	0.0100561	RBM17	12950	Distal Intergenic
1051	chr10:6273365-6273866	0.000728186	1.95921	0.0174528	LINC02649	2177	Promoter (2-3kb)
1052	chr10:6279445-6279946	0.00566382	1.5925	0.0495376	LINC02649	1758	Promoter (1-2kb)
1053	chr10:6314938-6315439	1.33501e-06	3.96675	0.000944745	LINC02649	2778	Promoter (2-3kb)
1054	chr10:6580761-6581262	0.000128636	1.27469	0.00757888	PRKCQ-AS1	205	Promoter (<=1kb)
1055	chr10:6691695-6692196	0.00338804	2.41178	0.0378699	LINC00707	9182	Intron (ENST00000650342.1/100507127, intron 2 of 6)
1056	chr10:6737033-6737534	0.00145423	1.74286	0.0246459	LINC00707	0	Promoter (<=1kb)
1057	chr10:7233753-7234254	0.00556532	1.66167	0.0490859	LOC107984203	-115284	Intron (ENST00000361972.8/57713, intron 9 of 20)
1058	chr10:8012791-8013292	0.000633515	4.21022	0.0162709	GATA3	-32086	Intron (ENST00000344293.6/83860, intron 5 of 6)
1059	chr10:8159732-8160233	0.00147971	3.04629	0.0248876	LOC107984206	21420	Distal Intergenic
1060	chr10:8913484-8913985	7.70069e-07	3.96576	0.000753897	LINC02676	15495	Exon (ENST00000447297.1/105755953, exon 3 of 4)
1061	chr10:9602854-9603355	9.83463e-05	2.47188	0.00660115	LINC02663	274705	Distal Intergenic
1062	chr10:9833806-9834307	0.0029351	3.56257	0.0351042	LINC02663	43753	Intron (ENST00000647601.1/105376402, intron 1 of 2)
1063	chr10:9957302-9957803	1.85975e-05	3.66025	0.00303943	LINC02663	-79242	Distal Intergenic
1064	chr10:10910605-10911106	0.000695647	3.89075	0.0170458		24156	Intron (ENST00000637215.1/10659, intron 1 of 14)
1065	chr10:10911267-10911768	0.00475084	2.0516	0.0451357		23494	Intron (ENST00000637215.1/10659, intron 1 of 14)
1066	chr10:10922945-10923446	0.00222026	3.12591	0.0305344		11816	Exon (ENST00000664101.1/105376405, exon 6 of 6)
1067	chr10:10930562-10931063	0.00560794	2.89156	0.0492812		4199	Intron (ENST00000637215.1/10659, intron 2 of 14)
1068	chr10:11038296-11038797	0.00487967	1.76241	0.0457318	CELF2	19520	Intron (ENST00000637215.1/10659, intron 2 of 14)
1069	chr10:11268631-11269132	0.00269752	2.52273	0.0335867	CELF2-AS1	50752	Intron (ENST00000637215.1/10659, intron 7 of 14)
1070	chr10:11539410-11539911	0.00154612	4.16187	0.0254828	USP6NL	-7135	Intron (ENST00000379237.6/9712, intron 1 of 13)
1071	chr10:11824274-11824775	0.00318447	2.52534	0.0366642	PROSER2	876	Promoter (<=1kb)
1072	chr10:11830982-11831483	5.56826e-05	1.77645	0.00508756	PROSER2	-200	Promoter (<=1kb)
1073	chr10:11837236-11837737	0.00322411	2.07787	0.0368732	PROSER2	5553	Intron (ENST00000474155.1/254427, intron 1 of 3)
1074	chr10:11875721-11876222	0.000501853	1.68661	0.0144301	PROSER2-AS1	-926	Promoter (<=1kb)
1075	chr10:12220278-12220779	0.00314333	1.89339	0.0363968	CDC123	2864	Promoter (2-3kb)
1076	chr10:12396171-12396672	0.00371029	3.22962	0.039652	CAMK1D	46438	Intron (ENST00000619168.5/57118, intron 1 of 10)
1077	chr10:13184514-13185015	0.000859936	1.53842	0.0189785	MCM10	-7476	Intron (ENST00000378714.8/55388, intron 8 of 19)
1078	chr10:13210974-13211475	0.00309584	3.1159	0.0360902	MCM10	12211	3' UTR
1079	chr10:13371756-13372257	0.00233835	2.76287	0.0313172	LOC105376419	-19090	Distal Intergenic
1080	chr10:13382988-13383489	0.00388601	1.79946	0.0406745	LOC105376419	-7858	Distal Intergenic
1081	chr10:13554918-13555419	0.000500092	4.35261	0.0144068	BEND7	-25904	Distal Intergenic
1082	chr10:13665220-13665721	0.00156587	2.5484	0.0256482	FRMD4A	-8097	Intron (ENST00000593351.2/8559, intron 1 of 2)
1083	chr10:14060185-14060686	0.00141626	1.72474	0.0243293	LOC101928453	-13598	Intron (ENST00000357447.7/55691, intron 2 of 24)
1084	chr10:14488217-14488718	0.00162816	2.43415	0.0261063	FRMD4A	-26075	Distal Intergenic
1085	chr10:14577506-14578007	0.00301264	2.70212	0.0355858	FAM107B	-5167	Intron (ENST00000181796.7/83641, intron 2 of 4)
1086	chr10:14774862-14775363	0.00218285	2.93548	0.0302399	FAM107B	0	Promoter (<=1kb)
1087	chr10:15084423-15084924	2.60504e-06	2.87869	0.00128336	ACBD7	3557	Intron (ENST00000356189.6/414149, intron 1 of 3)
1088	chr10:15784695-15785196	0.00178647	2.2551	0.0273218	MINDY3	-2360	Promoter (2-3kb)
1089	chr10:16853193-16853694	0.00333544	3.64294	0.0375488	CUBN	13161	Intron (ENST00000377833.10/8029, intron 59 of 66)
1090	chr10:17355381-17355882	0.0028824	1.33403	0.0347646	ST8SIA6	-28272	Intron (ENST00000377602.5/338596, intron 4 of 7)
1091	chr10:17465508-17466009	0.00401325	4.72024	0.0413937	ST8SIA6	-10913	Distal Intergenic
1092	chr10:17728625-17729126	0.000509815	2.82208	0.0145445	TMEM236	-23075	Distal Intergenic
1093	chr10:17737293-17737794	0.00153659	1.70675	0.0253943	TMEM236	-14407	Distal Intergenic
1094	chr10:17787536-17788037	0.00197536	3.69824	0.0287462	MRC1	-21311	Intron (ENST00000377495.2/653567, intron 3 of 3)
1095	chr10:17794040-17794541	0.00564112	2.19821	0.0494283	MRC1	-14807	Intron (ENST00000377495.2/653567, intron 3 of 3)
1096	chr10:18414596-18415097	0.000544349	2.72921	0.0150353	CACNB2	12633	Intron (ENST00000324631.13/783, intron 3 of 13)
1097	chr10:18596821-18597322	0.00553915	3.74283	0.0490002	NSUN6	-44999	Intron (ENST00000377304.7/221078, intron 6 of 10)
1098	chr10:18682181-18682682	0.00123619	2.84454	0.0227367	ARL5B	22750	Distal Intergenic
1099	chr10:19204226-19204727	0.00151165	3.36018	0.025176	MALRD1	376	Promoter (<=1kb)
1100	chr10:19258220-19258721	0.00099822	2.15437	0.0204528	MALRD1	54370	Intron (ENST00000454679.7/340895, intron 19 of 39)
1101	chr10:21120521-21121022	0.0043396	4.31243	0.0430406	NEBL	-19391	Intron (ENST00000675700.1/10529, intron 2 of 6)
1102	chr10:21166926-21167427	0.00106191	2.01386	0.021047	NEBL	5025	Intron (ENST00000675700.1/10529, intron 2 of 6)
1103	chr10:21174042-21174543	3.51117e-05	2.66752	0.00409774	NEBL-AS1	0	Promoter (<=1kb)
1104	chr10:21626344-21626845	2.07425e-05	4.4297	0.00319391	MLLT10	1653	Promoter (1-2kb)
1105	chr10:21910706-21911207	0.00525154	1.22089	0.0476225	DNAJC1	-49800	Intron (ENST00000376980.8/64215, intron 6 of 11)
1106	chr10:21989321-21989822	0.000248265	2.49928	0.0103456	DNAJC1	13577	Intron (ENST00000376980.8/64215, intron 1 of 11)
1107	chr10:22428341-22428842	0.00294666	2.90295	0.0351711	LOC105376449	36536	Intron (ENST00000487973.1/105376449, intron 2 of 3)
1108	chr10:22482938-22483439	0.0018059	2.11286	0.0274889	PIP4K2A	56196	Distal Intergenic
1109	chr10:22824253-22824754	2.9473e-06	2.622	0.0013636	ARMC3	-103270	Distal Intergenic
1110	chr10:22873900-22874401	0.00273791	2.34691	0.0338051	ARMC3	-53623	Distal Intergenic
1111	chr10:23399850-23400351	0.00224099	1.2421	0.0306743	OTUD1	-38724	Distal Intergenic
1112	chr10:23417230-23417731	0.000630871	2.75466	0.0162245	OTUD1	-21344	Distal Intergenic
1113	chr10:23419635-23420136	0.0044204	1.94617	0.0434445	OTUD1	-18939	Distal Intergenic
1114	chr10:23461986-23462487	0.0020074	2.79976	0.0289646	OTUD1	22911	Intron (ENST00000702412.1/ENST00000702412.1, intron 2 of 2)
1115	chr10:23505634-23506135	0.00301708	3.5896	0.0356133	OTUD1	66559	Intron (ENST00000702412.1/ENST00000702412.1, intron 2 of 2)
1116	chr10:23755423-23755924	0.00138068	1.90907	0.0240335	KIAA1217	60641	Intron (ENST00000376462.5/56243, intron 1 of 18)
1117	chr10:23777156-23777657	0.00175509	2.36955	0.0270886	KIAA1217	82374	Intron (ENST00000376462.5/56243, intron 1 of 18)
1118	chr10:23779290-23779791	0.002207	4.55213	0.0304428	KIAA1217	84508	Intron (ENST00000376462.5/56243, intron 1 of 18)
1119	chr10:23869682-23870183	6.38707e-05	2.48023	0.00548305	KIAA1217	-171948	Intron (ENST00000376462.5/56243, intron 1 of 18)
1120	chr10:24208139-24208640	0.000135268	2.23605	0.00774266	KIAA1217	-151	Promoter (<=1kb)
1121	chr10:24238831-24239332	3.8037e-05	2.04729	0.0042392	KIAA1217	0	Promoter (<=1kb)
1122	chr10:24286228-24286729	0.00278924	2.28664	0.0341131	MIR603	10543	Intron (ENST00000376462.5/56243, intron 3 of 18)
1123	chr10:24288577-24289078	0.00216766	2.72402	0.0301378	MIR603	12892	Intron (ENST00000376462.5/56243, intron 3 of 18)
1124	chr10:24293262-24293763	3.9711e-05	1.37976	0.00431968	MIR603	17577	Intron (ENST00000376462.5/56243, intron 3 of 18)
1125	chr10:24380051-24380552	0.00158415	2.50608	0.0257547	KIAA1217	-68881	Intron (ENST00000376462.5/56243, intron 3 of 18)
1126	chr10:24483665-24484166	3.55533e-05	2.40333	0.00411504	KIAA1217	-10808	Intron (ENST00000376462.5/56243, intron 7 of 18)
1127	chr10:24570814-24571315	0.000567424	2.83016	0.0153711	ARHGAP21	18727	Distal Intergenic
1128	chr10:24849295-24849796	0.00058813	2.82437	0.0156603	LINC01516	-102554	3' UTR
1129	chr10:24851573-24852074	0.00319132	1.74939	0.0367032	LINC01516	-100276	Intron (ENST00000320152.11/56952, intron 7 of 8)
1130	chr10:25046597-25047098	0.00148238	2.73297	0.024917	ENKUR	15181	Intron (ENST00000648191.1/101929025, intron 3 of 4)
1131	chr10:25078841-25079342	6.66742e-07	2.25249	0.000724017	ENKUR	-16562	Intron (ENST00000648191.1/101929025, intron 3 of 4)
1132	chr10:25082478-25082979	0.000505812	2.86116	0.0144762	ENKUR	-20199	Intron (ENST00000648191.1/101929025, intron 3 of 4)
1133	chr10:25933954-25934455	0.0011604	3.61876	0.0220065	MYO3A	0	Promoter (<=1kb)
1134	chr10:26734107-26734608	0.00378454	1.83711	0.0400468	PDSS1	-43	Promoter (<=1kb)
1135	chr10:26840157-26840658	1.52424e-05	3.08868	0.00278994	ABI1	-16867	Intron (ENST00000376170.8/10006, intron 1 of 9)
1136	chr10:26858593-26859094	0.00208972	2.21336	0.0296009	ABI1	1798	Promoter (1-2kb)
1137	chr10:27436503-27437004	0.00147384	1.0153	0.0248309	PTCHD3	-22135	Distal Intergenic
1138	chr10:27483598-27484099	0.000143081	1.88038	0.00793004	RAB18	-20075	Distal Intergenic
1139	chr10:27542681-27543182	0.00043208	2.68233	0.0134211	RAB18	8753	3' UTR
1140	chr10:27581384-27581885	0.0026793	1.82478	0.0334597	LINC02680	16954	Intron (ENST00000649291.1/105376463, intron 3 of 3)
1141	chr10:27600769-27601270	0.000814286	2.02023	0.0184595	LINC02680	36339	Distal Intergenic
1142	chr10:27820184-27820685	0.00213989	2.8697	0.0299487	ODAD2	0	Promoter (<=1kb)
1143	chr10:27821643-27822144	0.00464576	2.0051	0.0446066	ODAD2	-1306	Promoter (1-2kb)
1144	chr10:27947466-27947967	9.32533e-06	3.1227	0.00221021	ODAD2	33838	Intron (ENST00000673384.1/55130, intron 5 of 17)
1145	chr10:28188473-28188974	0.0005137	3.32352	0.0145936	MPP7	14258	Intron (ENST00000337532.9/143098, intron 4 of 17)
1146	chr10:28195507-28196008	0.00428035	2.29453	0.0427455	MPP7	7224	Intron (ENST00000337532.9/143098, intron 4 of 17)
1147	chr10:28221094-28221595	0.00137367	2.59973	0.0239797	MPP7	17105	Intron (ENST00000337532.9/143098, intron 3 of 17)
1148	chr10:28321832-28322333	0.000477643	1.71918	0.0140816	MPP7	12153	Intron (ENST00000441595.2/143098, intron 2 of 11)
1149	chr10:28326269-28326770	0.00304732	1.77403	0.0357873	MPP7	7716	Intron (ENST00000441595.2/143098, intron 2 of 11)
1150	chr10:28517676-28518177	0.000327765	2.30426	0.011821	WAC-AS1	14218	Distal Intergenic
1151	chr10:28564640-28565141	0.00323346	3.03131	0.0369267	WAC	-23596	Intron (ENST00000428935.6/51322, intron 3 of 7)
1152	chr10:28884316-28884817	0.000112093	3.43886	0.00708717	C10orf126	8718	Intron (ENST00000646289.1/101929218, intron 2 of 7)
1153	chr10:29559976-29560477	1.01968e-05	2.54415	0.00230984	MIR604	-14879	Intron (ENST00000355867.9/6840, intron 3 of 37)
1154	chr10:29617728-29618229	0.00295572	2.53336	0.0352305	MIR938	-15382	Intron (ENST00000355867.9/6840, intron 1 of 37)
1155	chr10:29630343-29630844	0.00543058	1.51487	0.0484809	SVIL	4115	Intron (ENST00000355867.9/6840, intron 1 of 37)
1156	chr10:29661044-29661545	0.00355902	1.90797	0.0388215	SVIL	-13789	Intron (ENST00000375400.7/6840, intron 2 of 35)
1157	chr10:29692112-29692613	0.0010676	3.28933	0.0211015	SVIL	-5460	Intron (ENST00000375400.7/6840, intron 1 of 35)
1158	chr10:29723765-29724266	0.00375846	2.49492	0.0399416	SVIL	11538	Intron (ENST00000375400.7/6840, intron 1 of 35)
1159	chr10:29791848-29792349	0.00352848	3.86904	0.0386284	LOC107984172	50914	Distal Intergenic
1160	chr10:29840389-29840890	7.90905e-06	5.55424	0.00205502	LOC107984172	2373	Promoter (2-3kb)
1161	chr10:30499897-30500398	0.000399018	1.80345	0.012909	LOC105376478	-29119	Distal Intergenic
1162	chr10:31962604-31963105	0.00178328	1.68571	0.0273029	ARHGAP12	-33728	Distal Intergenic
1163	chr10:33762708-33763209	0.0021189	2.62882	0.0298064	LINC00838	9447	Intron (ENST00000664665.1/100505583, intron 4 of 4)
1164	chr10:34319446-34319947	0.0048149	1.34642	0.0454153	PARD3	16373	Intron (ENST00000545260.5/56288, intron 17 of 22)
1165	chr10:34412952-34413453	0.00537871	2.88977	0.0482286	PARD3	13278	Intron (ENST00000545260.5/56288, intron 4 of 22)
1166	chr10:34539600-34540101	0.00416516	2.774	0.0421847	PARD3	-112869	Intron (ENST00000545260.5/56288, intron 2 of 22)
1167	chr10:34580646-34581147	0.000105801	2.58235	0.00688928	PARD3	98539	Intron (ENST00000545260.5/56288, intron 2 of 22)
1168	chr10:34666364-34666865	0.00210634	2.41246	0.0297359	PARD3	12821	Intron (ENST00000545260.5/56288, intron 2 of 22)
1169	chr10:34728228-34728729	4.91343e-05	3.1542	0.00481351	PARD3	-48542	Intron (ENST00000545260.5/56288, intron 1 of 22)
1170	chr10:34739874-34740375	0.000619126	2.32722	0.0160629	PARD3	-60188	Intron (ENST00000545260.5/56288, intron 1 of 22)
1171	chr10:34754661-34755162	0.0031499	1.19103	0.0364349	PARD3	60134	Intron (ENST00000545260.5/56288, intron 1 of 22)
1172	chr10:34758379-34758880	0.00193592	2.32097	0.0284481	PARD3	56416	Intron (ENST00000545260.5/56288, intron 1 of 22)
1173	chr10:34764358-34764859	0.00389218	2.17397	0.0407004	PARD3	50437	Intron (ENST00000545260.5/56288, intron 1 of 22)
1174	chr10:34809097-34809598	0.00114097	3.50733	0.0218346	PARD3	5698	Intron (ENST00000545260.5/56288, intron 1 of 22)
1175	chr10:34974309-34974810	0.000292515	2.60876	0.0111973	LINC02635	325	Promoter (<=1kb)
1176	chr10:35250447-35250948	0.000312844	1.48098	0.0115813	CCNY	3398	5' UTR
1177	chr10:35685367-35685868	0.000424713	4.31709	0.0133148	FZD8	-43071	Distal Intergenic
1178	chr10:35699192-35699693	0.00049845	1.76796	0.0143787	FZD8	-56896	Distal Intergenic
1179	chr10:36109949-36110450	0.0023932	2.23604	0.0316858	LINC02630	-210986	Distal Intergenic
1180	chr10:36114820-36115321	0.00326557	2.79928	0.0371218	LINC02630	-215857	Distal Intergenic
1181	chr10:36650714-36651215	0.00488758	2.64998	0.045777	ANKRD30A	-474383	Distal Intergenic
1182	chr10:37146645-37147146	0.00349125	1.56559	0.0384325	ANKRD30A	21047	Intron (ENST00000361713.2/91074, intron 8 of 35)
1183	chr10:41879200-41879701	0.00058517	1.00372	0.0156131	LOC101929373	-363020	Distal Intergenic
1184	chr10:42753134-42753635	0.0015718	1.8737	0.0256735	LOC283028	662	Promoter (<=1kb)
1185	chr10:43171435-43171936	0.00115112	1.64895	0.0219191	RASGEF1A	30746	Intron (ENST00000374466.4/55454, intron 6 of 7)
1186	chr10:44293958-44294459	0.00113612	2.27872	0.0217763	CXCL12	0	Promoter (<=1kb)
1187	chr10:44399091-44399592	0.00358341	3.52138	0.0389664	CXCL12	-12598	Distal Intergenic
1188	chr10:44764351-44764852	0.00438206	2.96138	0.04325	TMEM72-AS1	114786	Distal Intergenic
1189	chr10:45063580-45064081	0.000150624	2.94874	0.0081743	RSU1P2	43907	Intron (ENST00000456938.6/ENST00000456938.6, intron 5 of 6)
1190	chr10:46068919-46069420	0.0037665	2.81892	0.0399684	MSMB	-20739	Distal Intergenic
1191	chr10:46292693-46293194	0.00200171	1.3252	0.0289334	ANTXRL	0	Promoter (<=1kb)
1192	chr10:46531606-46532107	0.00160046	1.36917	0.025875	GPRIN2	23423	Intron (ENST00000616785.1/643650, intron 3 of 3)
1193	chr10:46539849-46540350	0.000212035	2.23348	0.00963614	GPRIN2	15180	Distal Intergenic
1194	chr10:46544502-46545003	1.31895e-06	1.94721	0.000944745	GPRIN2	10527	3' UTR
1195	chr10:46546848-46547349	0.0006531	1.84843	0.0165107	GPRIN2	8181	3' UTR
1196	chr10:46556490-46556991	0.000964201	2.48102	0.0200885	GPRIN2	0	Promoter (<=1kb)
1197	chr10:47744185-47744686	0.00538374	2.70414	0.048254	SYT15B	17990	Distal Intergenic
1198	chr10:47747015-47747516	0.000436161	1.49931	0.0134597	SYT15B	15160	3' UTR
1199	chr10:47967787-47968288	0.000777434	3.65933	0.0180083	ANXA8	23512	Intron (ENST00000479781.5/653145, intron 2 of 2)
1200	chr10:48454101-48454602	2.01948e-05	4.05129	0.00314571	ARHGAP22	-2474	Promoter (2-3kb)
1201	chr10:49369650-49370151	0.00094568	1.63756	0.0198802	DRGX	25938	Intron (ENST00000374139.8/644168, intron 6 of 6)
1202	chr10:49410286-49410787	3.62544e-06	3.70731	0.00147578	DRGX	-14197	Distal Intergenic
1203	chr10:49429332-49429833	0.00112689	1.93114	0.0216747	DRGX	-33243	Intron (ENST00000423283.1/ENST00000423283.1, intron 1 of 1)
1204	chr10:49817760-49818261	0.000508656	3.58483	0.0145246	PARG	15013	Distal Intergenic
1205	chr10:50052816-50053317	0.0034327	4.066	0.0381191	FAM21EP	8262	Intron (ENST00000456967.5/100421577, intron 4 of 6)
1206	chr10:50395010-50395511	0.00189631	1.47252	0.02819	SGMS1	22967	Intron (ENST00000429490.5/259230, intron 6 of 9)
1207	chr10:50612223-50612724	0.00302672	1.58937	0.0356671	SGMS1	11232	Intron (ENST00000429490.5/259230, intron 1 of 9)
1208	chr10:50917489-50917990	0.00326467	2.23665	0.0371213	A1CF	-31814	Distal Intergenic
1209	chr10:51074230-51074731	0.00084915	4.12	0.0188514	PRKG1	0	Promoter (<=1kb)
1210	chr10:51400239-51400740	0.00138534	4.80286	0.0240535	PRKG1	-66983	Intron (ENST00000401604.8/5592, intron 2 of 17)
1211	chr10:52257120-52257621	1.18359e-05	2.08398	0.00247807	PRKG1-AS1	55857	Intron (ENST00000401604.8/5592, intron 10 of 17)
1212	chr10:52595246-52595747	0.00075647	2.38511	0.0177813	LNCAROD	-124713	Intron (ENST00000647908.1/101928687, intron 2 of 6)
1213	chr10:53006155-53006656	0.000598633	3.41318	0.0158023	LINC02672	23368	Intron (ENST00000654808.1/105378309, intron 2 of 4)
1214	chr10:53886581-53887082	0.000767509	1.94296	0.0179212	PCDH15	20135	Intron (ENST00000644397.2/65217, intron 26 of 37)
1215	chr10:54542098-54542599	0.00154225	1.04657	0.0254527	LOC105378311	55868	Intron (ENST00000422842.1/105378311, intron 1 of 5)
1216	chr10:56911994-56912495	0.00100578	1.70225	0.0205152	MIR3924	392064	Distal Intergenic
1217	chr10:56969337-56969838	0.00547397	2.81129	0.0487021	MIR3924	334721	Distal Intergenic
1218	chr10:58632282-58632783	0.00260605	1.55739	0.0330005	BICC1	11433	Intron (ENST00000373886.8/80114, intron 2 of 20)
1219	chr10:58643177-58643678	0.000163716	2.30496	0.0085287	BICC1	22328	Intron (ENST00000373886.8/80114, intron 2 of 20)
1220	chr10:58666003-58666504	0.000157586	2.39649	0.00835217	BICC1	45154	Intron (ENST00000373886.8/80114, intron 2 of 20)
1221	chr10:58807140-58807641	0.0003215	5.09014	0.0117249	BICC1	13605	Exon (ENST00000373886.8/80114, exon 17 of 21)
1222	chr10:58813384-58813885	0.00534993	4.46098	0.0481084	BICC1	19849	Exon (ENST00000373886.8/80114, exon 18 of 21)
1223	chr10:58888870-58889371	0.00196061	3.56218	0.0286425	BICC1	95335	Distal Intergenic
1224	chr10:59700646-59701147	0.00399518	3.86056	0.0412884	SLC16A9	8375	Intron (ENST00000395348.8/220963, intron 1 of 5)
1225	chr10:59864297-59864798	0.00415874	1.54974	0.0421467	CCDC6	41758	Intron (ENST00000263102.7/8030, intron 1 of 8)
1226	chr10:59991560-59992061	3.44397e-05	1.36377	0.00406451	LINC01553	-30647	Distal Intergenic
1227	chr10:59995766-59996267	0.000455173	2.74192	0.0137474	LINC01553	-34853	Distal Intergenic
1228	chr10:60017128-60017629	0.00433966	3.73053	0.0430406	ANK3	27174	Distal Intergenic
1229	chr10:60031752-60032253	0.000909511	3.78737	0.0195017	ANK3	12550	Intron (ENST00000280772.7/288, intron 43 of 43)
1230	chr10:60282732-60283233	0.00197083	1.61087	0.0287137	ANK3	17249	Intron (ENST00000280772.7/288, intron 1 of 43)
1231	chr10:60314303-60314804	0.000226818	2.27366	0.00992051	ANK3	-13821	Intron (ENST00000280772.7/288, intron 1 of 43)
1232	chr10:60421212-60421713	0.000133202	3.22949	0.00767323	ANK3	-31337	Intron (ENST00000373827.6/288, intron 2 of 43)
1233	chr10:60434370-60434871	0.00252429	2.12736	0.0325087	ANK3	-44495	Intron (ENST00000373827.6/288, intron 2 of 43)
1234	chr10:60679480-60679981	0.00333445	2.09547	0.0375433		53343	Intron (ENST00000373827.6/288, intron 1 of 43)
1235	chr10:61486635-61487136	6.61193e-05	2.49492	0.00557013	TMEM26	-33254	Distal Intergenic
1236	chr10:61623487-61623988	0.00166856	1.667	0.0264	CABCOCO1	-38941	Distal Intergenic
1237	chr10:61719057-61719558	0.00226559	1.22217	0.0308368	CABCOCO1	56060	Intron (ENST00000648843.3/219621, intron 5 of 7)
1238	chr10:61779931-61780432	1.78427e-05	2.21319	0.00298876	LINC02625	40814	Distal Intergenic
1239	chr10:61839889-61840390	0.00363335	2.30761	0.0392606	LINC02625	-18643	Distal Intergenic
1240	chr10:62503722-62504223	0.0028031	2.23836	0.0342055	ZNF365	128178	Intron (ENST00000647733.1/22891, intron 4 of 7)
1241	chr10:62683960-62684461	0.0016536	2.12901	0.0262756	ADO	-120259	Intron (ENST00000649548.1/ENST00000649548.1, intron 2 of 3)
1242	chr10:63070732-63071233	0.000313608	2.66546	0.0115888	LOC105378328	54354	Distal Intergenic
1243	chr10:63542742-63543243	0.00247238	3.91018	0.0321794	JMJD1C	-20892	Intron (ENST00000373758.5/221035, intron 1 of 7)
1244	chr10:63572846-63573347	0.00259035	2.07326	0.0329256	REEP3	-24699	Intron (ENST00000373758.5/221035, intron 2 of 7)
1245	chr10:63712162-63712663	0.00191701	1.96466	0.0283089	LOC101929846	81490	Intron (ENST00000444770.1/ENST00000444770.1, intron 2 of 2)
1246	chr10:63872307-63872808	0.000988354	3.55051	0.0203162	LOC105378333	164472	Exon (ENST00000654191.1/ENST00000654191.1, exon 1 of 6)
1247	chr10:63977296-63977797	0.001149	5.19714	0.0219095	LOC105378333	59483	Intron (ENST00000444770.1/ENST00000444770.1, intron 2 of 2)
1248	chr10:64630778-64631279	1.16715e-05	2.45115	0.00247394	ANXA2P3	-194293	Intron (ENST00000654191.1/ENST00000654191.1, intron 4 of 5)
1249	chr10:65033137-65033638	1.76937e-05	2.41988	0.00297755	LINC02671	-15498	Distal Intergenic
1250	chr10:65394873-65395374	0.00112519	2.56002	0.0216592	LINC01515	-174964	Distal Intergenic
1251	chr10:65481938-65482439	0.00515683	4.18165	0.0471734	LINC01515	-87899	Distal Intergenic
1252	chr10:65572078-65572579	0.00306623	4.38121	0.035909	LINC01515	593	Promoter (<=1kb)
1253	chr10:65751211-65751712	0.00190872	2.823	0.0282772	LINC01515	135474	Exon (ENST00000629716.2/101928913, exon 3 of 3)
1254	chr10:65891192-65891693	0.00121797	4.06067	0.0225751	CTNNA3	187410	Distal Intergenic
1255	chr10:66176819-66177320	0.000694526	2.81063	0.0170316	LOC105378340	97576	Intron (ENST00000683963.1/29119, intron 12 of 16)
1256	chr10:67172035-67172536	0.00446401	2.67806	0.0436888	CTNNA3	7907	Intron (ENST00000683963.1/29119, intron 6 of 16)
1257	chr10:67492126-67492627	0.000175358	3.86133	0.00883456	MIR7151	-88716	Intron (ENST00000683963.1/29119, intron 4 of 16)
1258	chr10:67793096-67793597	0.0046268	1.81284	0.044484	CTNNA3	-29459	Distal Intergenic
1259	chr10:67856374-67856875	0.00481751	2.76529	0.0454181	DNAJC12	-18186	Distal Intergenic
1260	chr10:68526570-68527071	0.00494187	1.84464	0.0460441	SLC25A16	345	Promoter (<=1kb)
1261	chr10:69220524-69221025	0.00575301	1.38335	0.0499516	HKDC1	192	Promoter (<=1kb)
1262	chr10:69316254-69316755	0.0010099	2.61756	0.0205657	HK1	469	Promoter (<=1kb)
1263	chr10:69337307-69337808	7.6473e-06	3.59609	0.00202216	HK1	-212	Promoter (<=1kb)
1264	chr10:69348063-69348564	0.00426112	1.68498	0.0426478	HK1	10043	Intron (ENST00000436817.6/3098, intron 5 of 20)
1265	chr10:69446526-69447027	0.00019117	2.02453	0.00920744	TSPAN15	-4438	Distal Intergenic
1266	chr10:69513062-69513563	0.00554594	4.82849	0.0490299	TSPAN15	2896	Promoter (2-3kb)
1267	chr10:69684171-69684672	0.000404641	3.64498	0.012985	LINC02651	-227	Promoter (<=1kb)
1268	chr10:69948179-69948680	0.00219204	2.09586	0.0303273	COL13A1	2508	Promoter (2-3kb)
1269	chr10:70352622-70353123	0.000881093	2.46948	0.0191974	LRRC20	23656	Intron (ENST00000395011.5/55222, intron 2 of 3)
1270	chr10:70363035-70363536	0.00132336	2.3001	0.023538	LRRC20	13243	Intron (ENST00000395011.5/55222, intron 2 of 3)
1271	chr10:70559066-70559567	0.00557604	1.23341	0.0491421	PALD1	12379	Intron (ENST00000263563.7/27143, intron 18 of 19)
1272	chr10:70804377-70804878	6.90353e-08	3.91489	0.000256007	SGPL1	-11027	Distal Intergenic
1273	chr10:71293956-71294457	0.000248195	1.76586	0.0103456	SLC29A3	-24802	Intron (ENST00000335350.10/219699, intron 13 of 16)
1274	chr10:71512744-71513245	0.000282713	3.1142	0.0110335	CDH23	631	Promoter (<=1kb)
1275	chr10:71951515-71952016	0.00143206	4.45344	0.0244583	CHST3	-12379	Distal Intergenic
1276	chr10:72170319-72170820	0.000225938	2.60029	0.00991372	ASCC1	6034	Intron (ENST00000394919.5/51008, intron 5 of 9)
1277	chr10:72450278-72450779	0.00252819	1.97984	0.0325152	MICU1	57846	Intron (ENST00000476605.7/10367, intron 5 of 9)
1278	chr10:72611554-72612055	0.00512414	1.89147	0.0469928	MICU1	14019	Intron (ENST00000361114.10/10367, intron 1 of 11)
1279	chr10:72645465-72645966	4.2915e-05	2.67575	0.00449328	MICU1	-19334	Distal Intergenic
1280	chr10:72688074-72688575	0.00180468	1.44206	0.0274792	MCU	-3568	Distal Intergenic
1281	chr10:72697633-72698134	0.00540084	1.83476	0.0483407	MCU	5014	Intron (ENST00000603649.5/90550, intron 1 of 4)
1282	chr10:73102647-73103148	0.00270751	4.1273	0.0336541	P4HA1	-5673	Distal Intergenic
1283	chr10:73586521-73587022	0.00288724	1.28786	0.0347853	USP54	4316	Intron (ENST00000687698.1/159195, intron 1 of 23)
1284	chr10:73589492-73589993	0.000686852	1.19515	0.0169291	USP54	1345	Promoter (1-2kb)
1285	chr10:73591852-73592353	0.00102826	1.93702	0.0207305	USP54	-312	Promoter (<=1kb)
1286	chr10:73601398-73601899	0.00130062	2.23882	0.0233524	USP54	-9858	Intron (ENST00000339859.8/159195, intron 1 of 22)
1287	chr10:74206281-74206782	0.00288928	3.29399	0.0348008	ADK	29511	Intron (ENST00000672429.1/132, intron 2 of 9)
1288	chr10:74293948-74294449	0.00149505	3.11173	0.0250404	ADK	-20284	Intron (ENST00000672429.1/132, intron 3 of 9)
1289	chr10:74733361-74733862	0.00554009	2.16462	0.0490002	KAT6B	-91065	Distal Intergenic
1290	chr10:74940529-74941030	0.000380986	3.54972	0.0126026	KAT6B	-34916	Intron (ENST00000648725.1/23522, intron 3 of 17)
1291	chr10:75262691-75263192	0.00273771	1.96694	0.0338051	ZNF503-AS1	-6589	Intron (ENST00000666247.1/253264, intron 2 of 3)
1292	chr10:75409403-75409904	2.55968e-05	2.40279	0.00353253	LOC101929234	261	Promoter (<=1kb)
1293	chr10:75542262-75542763	0.000179254	4.13515	0.00895072	MIR606	-9695	Intron (ENST00000611255.5/83938, intron 2 of 6)
1294	chr10:75565339-75565840	3.43103e-05	2.80312	0.00406447	MIR606	12881	Intron (ENST00000611255.5/83938, intron 2 of 6)
1295	chr10:76103245-76103746	0.00366873	1.6737	0.0394307	LRMDA	67239	Intron (ENST00000611255.5/83938, intron 5 of 6)
1296	chr10:76106913-76107414	0.00207345	3.64488	0.0294867	LRMDA	70907	Intron (ENST00000611255.5/83938, intron 5 of 6)
1297	chr10:76108564-76109065	0.000372704	4.23083	0.0124497	LRMDA	72558	Intron (ENST00000611255.5/83938, intron 5 of 6)
1298	chr10:76150107-76150608	0.000473063	2.33549	0.0140078	LRMDA	114101	Intron (ENST00000611255.5/83938, intron 5 of 6)
1299	chr10:76433696-76434197	0.000602172	3.5323	0.0158444	LRMDA	30475	Exon (ENST00000488759.5/83938, exon 2 of 3)
1300	chr10:77401564-77402065	1.87999e-06	5.20282	0.00111704	KCNMA1	1848	Promoter (1-2kb)
1301	chr10:77421041-77421542	0.000440655	2.74916	0.0135119	KCNMA1	-17016	Intron (ENST00000639601.1/3778, intron 1 of 27)
1302	chr10:77560398-77560899	0.00036312	2.59259	0.0123356	KCNMA1	-61428	Intron (ENST00000639601.1/3778, intron 1 of 27)
1303	chr10:78419826-78420327	0.00150439	3.34837	0.025117	LINC00595	152384	Intron (ENST00000634930.1/105378375, intron 1 of 3)
1304	chr10:78714402-78714903	0.0015217	3.20289	0.0252599	ZMIZ1-AS1	247491	Distal Intergenic
1305	chr10:79561907-79562408	0.000452857	2.65578	0.0137037	SFTPA2	-1500	Promoter (1-2kb)
1306	chr10:79579085-79579586	0.0024205	2.48379	0.0318642	SFTPA2	-18678	Distal Intergenic
1307	chr10:79580456-79580957	0.00246625	5.13328	0.0321295	SFTPA2	-20049	Distal Intergenic
1308	chr10:79611292-79611793	0.000531002	1.92945	0.0148551	SFTPA1	331	Promoter (<=1kb)
1309	chr10:79892254-79892755	0.000871764	2.31855	0.0191087	BMS1P21	-12143	Exon (ENST00000398621.3/ENST00000398621.3, exon 1 of 1)
1310	chr10:79910700-79911201	0.00455386	2.31562	0.0441227	BMS1P21	4095	Intron (ENST00000453174.7/100288974, intron 3 of 7)
1311	chr10:79933023-79933524	0.00309571	2.10322	0.0360902	SFTPD	11184	Intron (ENST00000453174.7/100288974, intron 6 of 7)
1312	chr10:79984821-79985322	4.99795e-05	2.92829	0.00484444	SFTPD	-2207	Promoter (2-3kb)
1313	chr10:80408227-80408728	0.00523114	1.24245	0.047521	PRXL2A	0	Promoter (<=1kb)
1314	chr10:80663974-80664475	0.00146684	4.5194	0.0247526	LINC02655	14177	Distal Intergenic
1315	chr10:82242566-82243067	0.000124932	3.16376	0.00747008	NRG3-AS1	-9646	Intron (ENST00000372141.7/10718, intron 1 of 8)
1316	chr10:82278429-82278930	0.00245428	3.63433	0.0320613	NRG3-AS1	-45509	Intron (ENST00000372141.7/10718, intron 1 of 8)
1317	chr10:82285564-82286065	0.00498484	1.71234	0.0462539	NRG3-AS1	-52644	Intron (ENST00000372141.7/10718, intron 1 of 8)
1318	chr10:84047222-84047723	0.00124464	3.85813	0.0228144	GHITM	-91759	Distal Intergenic
1319	chr10:84248893-84249394	0.00224061	1.54478	0.0306742	RGR	0	Promoter (<=1kb)
1320	chr10:84270663-84271164	0.00152001	1.06479	0.0252512	LINC00858	2916	Promoter (2-3kb)
1321	chr10:84340095-84340596	0.000808932	2.97893	0.0183974	CCSER2	11432	Intron (ENST00000359979.8/54462, intron 1 of 2)
1322	chr10:84415955-84416456	0.000633624	2.11857	0.0162709	CCSER2	-8483	Intron (ENST00000372088.8/54462, intron 3 of 9)
1323	chr10:84424631-84425132	3.10414e-05	1.97764	0.00387653	CCSER2	0	Promoter (<=1kb)
1324	chr10:84460453-84460954	0.00362509	2.29114	0.039213	CCSER2	8236	Intron (ENST00000372088.8/54462, intron 6 of 9)
1325	chr10:84546537-84547038	0.00231439	2.43139	0.0311599	CCSER2	94320	Distal Intergenic
1326	chr10:84668235-84668736	0.00474253	2.28122	0.045093	CCSER2	216018	Distal Intergenic
1327	chr10:84702811-84703312	0.00320472	1.71875	0.0367852	CCSER2	250594	Distal Intergenic
1328	chr10:84845530-84846031	0.000976206	2.53773	0.0202005	LINC01519	351927	Distal Intergenic
1329	chr10:85002329-85002830	0.00238492	1.36427	0.0316297	LINC01519	195128	Distal Intergenic
1330	chr10:85139205-85139706	0.00440528	3.13366	0.04336	LINC01519	58252	Distal Intergenic
1331	chr10:85279934-85280435	0.00103769	2.47825	0.0208211	LOC105378402	80932	Distal Intergenic
1332	chr10:85319088-85319589	0.00180001	2.48306	0.0274279	LINC02647	112926	Distal Intergenic
1333	chr10:85340888-85341389	0.000416245	4.33296	0.0131641	LINC02647	91126	Distal Intergenic
1334	chr10:86779171-86779672	0.000239555	4.6602	0.010198	BMPR1A	22552	Intron (ENST00000638429.1/657, intron 1 of 13)
1335	chr10:86923093-86923594	5.10469e-06	4.28959	0.00171616	MMRN2	20977	Exon (ENST00000638429.1/657, exon 12 of 14)
1336	chr10:87593694-87594195	0.00103136	3.80189	0.0207575	PAPSS2	-65418	Intron (ENST00000446794.1/ENST00000446794.1, intron 1 of 1)
1337	chr10:87625012-87625513	0.00254707	1.66647	0.03265	PAPSS2	-34100	Intron (ENST00000438082.1/ENST00000438082.1, intron 1 of 3)
1338	chr10:87654215-87654716	0.00197771	2.25386	0.0287538	PAPSS2	-4897	Intron (ENST00000438082.1/ENST00000438082.1, intron 2 of 3)
1339	chr10:87660562-87661063	0.00175704	1.67037	0.0270998	PAPSS2	0	Promoter (<=1kb)
1340	chr10:87735563-87736064	0.00221731	3.49926	0.0305138	PAPSS2	74579	Intron (ENST00000361175.8/9060, intron 8 of 11)
1341	chr10:87850244-87850745	0.00267196	2.21924	0.033417	ATAD1	-8883	Distal Intergenic
1342	chr10:87961163-87961664	0.000719307	2.39918	0.0173466	PTEN	3581	3' UTR
1343	chr10:88056797-88057298	0.00280476	2.32612	0.034216	PTEN	99215	Distal Intergenic
1344	chr10:88080068-88080569	0.00166901	2.4051	0.0264048	PTEN	122486	Distal Intergenic
1345	chr10:88134323-88134824	0.00257034	1.35713	0.0328147	PTEN	176741	Distal Intergenic
1346	chr10:88392187-88392688	0.00483095	1.95852	0.0454894	RNLS	190502	Intron (ENST00000371947.7/55328, intron 4 of 6)
1347	chr10:88474441-88474942	0.000728467	2.66919	0.0174528	RNLS	108248	Intron (ENST00000371947.7/55328, intron 4 of 6)
1348	chr10:88525600-88526101	0.000635795	2.10493	0.0162829	RNLS	57089	Intron (ENST00000371947.7/55328, intron 4 of 6)
1349	chr10:88533552-88534053	0.00413072	1.54769	0.0420334	RNLS	49137	Intron (ENST00000371947.7/55328, intron 4 of 6)
1350	chr10:88851592-88852093	0.000699637	1.7234	0.017097	ANKRD22	0	Promoter (<=1kb)
1351	chr10:88960999-88961500	0.00194889	2.35825	0.0285549	FAS	7186	Intron (ENST00000371927.7/57559, intron 10 of 10)
1352	chr10:89201464-89201965	0.00167824	2.24916	0.0264826	CH25H	5352	Distal Intergenic
1353	chr10:89351812-89352313	0.0039921	1.10843	0.0412736	LIPA	-9108	Intron (ENST00000679438.1/3437, intron 1 of 3)
1354	chr10:89360135-89360636	0.000702205	1.7179	0.0171284	IFIT1B	-17420	Intron (ENST00000679438.1/3437, intron 1 of 3)
1355	chr10:89374183-89374684	0.00277354	1.20992	0.0340029	IFIT1B	-3372	Intron (ENST00000679438.1/3437, intron 3 of 3)
1356	chr10:89458218-89458719	0.00465276	2.00665	0.0446483	SLC16A12-AS1	2154	Promoter (2-3kb)
1357	chr10:89491174-89491675	0.000223119	1.41083	0.0098563	SLC16A12-AS1	28559	Intron (ENST00000371790.5/387700, intron 2 of 7)
1358	chr10:89503071-89503572	0.00413776	1.33239	0.042058	SLC16A12	32022	Intron (ENST00000371790.5/387700, intron 2 of 7)
1359	chr10:89861736-89862237	0.00012814	1.30989	0.00756286	LINC01374	7830	Intron (ENST00000664430.1/105378425, intron 1 of 3)
1360	chr10:90319472-90319973	0.000317455	5.06983	0.0116603	LINC02653	220832	Distal Intergenic
1361	chr10:91574986-91575487	0.000540792	2.26499	0.0149717	HECTD2-AS1	0	Promoter (<=1kb)
1362	chr10:91967310-91967811	0.00193941	1.07837	0.0284809	BTAF1	10689	Intron (ENST00000265990.12/9044, intron 14 of 37)
1363	chr10:92114266-92114767	0.00192862	3.05613	0.0283818	CPEB3	128479	Intron (ENST00000412050.8/22849, intron 6 of 9)
1364	chr10:92972162-92972663	0.000243129	2.82041	0.0102495	EXOC6	-24811	Intron (ENST00000671701.1/54536, intron 18 of 22)
1365	chr10:93058845-93059346	0.00446536	3.6006	0.0436932	CYP26C1	-1452	Promoter (1-2kb)
1366	chr10:93445526-93446027	0.000170494	1.43815	0.008706	MYOF	36167	Intron (ENST00000359263.9/26509, intron 3 of 53)
1367	chr10:94007076-94007577	0.0048603	1.85139	0.0456217	PLCE1	12925	Intron (ENST00000371380.8/51196, intron 1 of 32)
1368	chr10:94013195-94013696	0.00517148	2.04005	0.0472411	PLCE1	-17021	Intron (ENST00000371380.8/51196, intron 1 of 32)
1369	chr10:94019047-94019548	0.00523346	2.66878	0.0475233	PLCE1	-11169	Intron (ENST00000371380.8/51196, intron 1 of 32)
1370	chr10:94088885-94089386	0.00132702	3.17121	0.0235827	PLCE1	0	Promoter (<=1kb)
1371	chr10:95026332-95026833	0.00205612	2.45421	0.0293494	CYP2C8	12542	Distal Intergenic
1372	chr10:95329873-95330374	0.00254196	2.2716	0.0326134	SORBS1	6920	Intron (ENST00000371227.8/10580, intron 28 of 31)
1373	chr10:95457436-95457937	1.27624e-05	3.19868	0.00255447	SORBS1	-16274	Intron (ENST00000371227.8/10580, intron 2 of 31)
1374	chr10:96545138-96545639	0.00311415	2.07865	0.0362164	TM9SF3	7304	Intron (ENST00000371142.9/56889, intron 8 of 14)
1375	chr10:96632977-96633478	1.49066e-06	4.49853	0.000981377	PIK3AP1	0	Promoter (<=1kb)
1376	chr10:96947423-96947924	0.00255758	1.70921	0.0327074	LCOR	-1299	Promoter (1-2kb)
1377	chr10:97129705-97130206	0.0015342	2.59971	0.0253726	SLIT1-AS1	26926	Intron (ENST00000266058.9/6585, intron 4 of 36)
1378	chr10:97220399-97220900	0.000977433	3.41037	0.020206	LOC112268065	24492	Intron (ENST00000479633.2/100533184, intron 11 of 14)
1379	chr10:97327856-97328357	0.000216577	1.65089	0.00972471	LOC105378448	-6207	Distal Intergenic
1380	chr10:97336803-97337304	0.00576162	1.2681	0.0499815	FRAT2	-2074	Promoter (2-3kb)
1381	chr10:97413781-97414282	0.00527975	1.09343	0.0477594	LOC644215	11764	Intron (ENST00000422848.1/ENST00000422848.1, intron 1 of 1)
1382	chr10:97520938-97521439	0.000262958	1.72509	0.0106483	UBTD1	22014	Intron (ENST00000370664.4/80019, intron 1 of 2)
1383	chr10:97647481-97647982	0.000620941	1.78823	0.0160851	PI4K2A	6810	Intron (ENST00000370649.3/55361, intron 2 of 9)
1384	chr10:97834660-97835161	0.0022222	4.65001	0.0305474	GOLGA7B-DT	14637	Intron (ENST00000427379.2/100505561, intron 1 of 2)
1385	chr10:97840169-97840670	0.00364242	3.19801	0.0393008	GOLGA7B-DT	9128	Intron (ENST00000427379.2/100505561, intron 1 of 2)
1386	chr10:97888840-97889341	0.000153185	2.07354	0.00822841	CRTAC1	-4292	Intron (ENST00000413387.5/55118, intron 9 of 11)
1387	chr10:97891765-97892266	0.00407973	3.36624	0.0417642	CRTAC1	-7217	Intron (ENST00000413387.5/55118, intron 9 of 11)
1388	chr10:97892425-97892926	0.00351533	2.32965	0.0385519	CRTAC1	-7877	Intron (ENST00000413387.5/55118, intron 9 of 11)
1389	chr10:98028099-98028600	0.000100083	3.09402	0.0066703	CRTAC1	2021	Promoter (2-3kb)
1390	chr10:98144830-98145331	0.000713401	2.77166	0.0172615	R3HCC1L	10173	Intron (ENST00000370584.7/27291, intron 1 of 8)
1391	chr10:98402117-98402618	7.56269e-06	3.22602	0.00201544	MIR1287	-6810	Intron (ENST00000483923.5/84795, intron 4 of 14)
1392	chr10:99420397-99420898	0.000702737	2.94067	0.0171329	GOT1	9726	Exon (ENST00000370508.7/2805, exon 2 of 9)
1393	chr10:99927536-99928037	0.00479459	1.34237	0.0453484	DNMBP-AS1	327	Promoter (<=1kb)
1394	chr10:99977640-99978141	0.000868945	1.18467	0.0190802	DNMBP	31806	Intron (ENST00000324109.9/23268, intron 1 of 16)
1395	chr10:100364706-100365207	0.000133649	2.38518	0.0076809	OLMALINC	-7892	3' UTR
1396	chr10:100962883-100963384	0.00442572	2.99443	0.0434833	SEMA4G	-6120	3' UTR
1397	chr10:101191081-101191582	0.0023344	1.71923	0.0312954	LINC01514	9398	Exon (ENST00000660354.1/101927396, exon 4 of 6)
1398	chr10:101338302-101338803	0.00211316	3.20863	0.0297817	BTRC	-15230	Distal Intergenic
1399	chr10:101595679-101596180	0.00112705	2.51664	0.0216747	DPCD	977	Promoter (<=1kb)
1400	chr10:101682155-101682656	0.00409198	1.70513	0.0418257	FBXW4	-5441	Intron (ENST00000331272.9/6468, intron 1 of 8)
1401	chr10:101709922-101710423	0.00213707	2.10608	0.0299339	FBXW4	-14627	Intron (ENST00000670664.1/105378456, intron 1 of 2)
1402	chr10:101783897-101784398	0.00205697	1.9081	0.0293548	NPM3	-451	Promoter (<=1kb)
1403	chr10:101897436-101897937	0.00286859	1.37255	0.0346668	ARMH3	-7700	Intron (ENST00000370033.9/79591, intron 23 of 25)
1404	chr10:102043464-102043965	0.00369935	2.18629	0.0395939	ARMH3	-10026	Intron (ENST00000370033.9/79591, intron 1 of 25)
1405	chr10:102136654-102137155	0.00137079	1.31911	0.0239712	PPRC1	3614	Intron (ENST00000413464.6/23082, intron 1 of 11)
1406	chr10:102841686-102842187	0.00121106	3.16738	0.022509	CYP17A1	-4214	Intron (ENST00000445829.1/ENST00000445829.1, intron 1 of 1)
1407	chr10:102868822-102869323	0.00186087	2.71511	0.027944	AS3MT	-147	Promoter (<=1kb)
1408	chr10:102988960-102989461	0.00414342	2.22012	0.0420726	CNNM2	70603	Intron (ENST00000369878.9/54805, intron 1 of 7)
1409	chr10:103238820-103239321	0.000112546	2.45245	0.00709168	RPEL1	-6566	Intron (ENST00000675164.1/22978, intron 1 of 19)
1410	chr10:103710532-103711033	0.00181776	2.8755	0.0276027	SH3PXD2A	-16909	Intron (ENST00000369774.9/9644, intron 5 of 14)
1411	chr10:103794025-103794526	0.00063004	1.21359	0.0162163	SH3PXD2A-AS1	47232	Intron (ENST00000369774.9/9644, intron 2 of 14)
1412	chr10:104052407-104052908	0.00170646	2.24579	0.0266979	COL17A1	3061	Intron (ENST00000369733.8/1308, intron 22 of 50)
1413	chr10:104084392-104084893	0.00126161	2.51234	0.0229805	COL17A1	885	Promoter (<=1kb)
1414	chr10:105952844-105953345	6.17048e-05	2.31252	0.00536923	LINC02627	-132495	Distal Intergenic
1415	chr10:106028134-106028635	0.00125304	2.57668	0.0228885	LINC02624	-111508	Distal Intergenic
1416	chr10:106188988-106189489	0.000315715	1.32584	0.0116352	LINC02624	4603	Downstream (<=300bp)
1417	chr10:106570776-106571277	0.00221861	2.55228	0.0305205	SORCS1	35941	Distal Intergenic
1418	chr10:108132270-108132771	0.000275745	2.56697	0.0109158	LINC01435	-20668	Intron (ENST00000627225.2/103695365, intron 2 of 5)
1419	chr10:108638932-108639433	0.000247902	2.44215	0.0103456	LINC02661	-69106	Distal Intergenic
1420	chr10:110260225-110260726	7.47335e-05	4.50499	0.00581732	MXI1	-9482	Intron (ENST00000332674.9/4601, intron 3 of 5)
1421	chr10:110629604-110630105	0.000902302	1.73384	0.0194199	RBM20	-14231	Distal Intergenic
1422	chr10:110945408-110945909	2.69594e-05	3.84126	0.00361013	SHOC2	-5882	Intron (ENST00000688928.1/8036, intron 1 of 8)
1423	chr10:111136888-111137389	0.00243173	2.15622	0.0319328	ADRA2A	59859	Distal Intergenic
1424	chr10:111137660-111138161	0.000720996	2.33909	0.0173586	ADRA2A	60631	Distal Intergenic
1425	chr10:111200971-111201472	0.00115619	3.67537	0.0219777	ADRA2A	123942	Distal Intergenic
1426	chr10:111289983-111290484	0.00182443	3.23837	0.0276484	ADRA2A	212954	Distal Intergenic
1427	chr10:112363849-112364350	0.0031436	2.06469	0.036397	GUCY2GP	-7275	Distal Intergenic
1428	chr10:112389342-112389843	0.00182486	1.78499	0.0276505	ACSL5	13121	Intron (ENST00000354655.9/51703, intron 1 of 20)
1429	chr10:112434960-112435461	0.0003634	2.37772	0.0123384	ZDHHC6	-1390	Promoter (1-2kb)
1430	chr10:112810775-112811276	0.00244364	2.08747	0.0320038		10588	Exon (ENST00000648389.2/112268058, exon 3 of 3)
1431	chr10:112811841-112812342	0.00043328	1.55316	0.0134347		9522	Intron (ENST00000393077.3/143187, intron 7 of 7)
1432	chr10:113013277-113013778	0.00158679	2.09556	0.0257842	TCF7L2	62361	Intron (ENST00000355995.9/6934, intron 4 of 14)
1433	chr10:113087217-113087718	0.000289441	2.22473	0.0111542	TCF7L2	-37818	Intron (ENST00000355995.9/6934, intron 5 of 14)
1434	chr10:113278002-113278503	0.00267122	2.54208	0.0334141	TCF7L2	116771	Distal Intergenic
1435	chr10:113480751-113481252	0.00020359	2.19714	0.00948415	LOC107984270	10802	Distal Intergenic
1436	chr10:113486963-113487464	1.21979e-06	5.669	0.000914743	LOC107984270	4590	Intron (ENST00000658845.1/107984270, intron 1 of 1)
1437	chr10:113552693-113553194	5.03421e-05	2.16875	0.00485619	HABP2	0	Promoter (<=1kb)
1438	chr10:113751835-113752336	2.73335e-06	2.04283	0.00130749	PLEKHS1	153	Promoter (<=1kb)
1439	chr10:113764565-113765066	0.000267528	4.81672	0.0107367	PLEKHS1	0	Promoter (<=1kb)
1440	chr10:113773593-113774094	0.00560134	1.98183	0.0492602	PLEKHS1	-822	Promoter (<=1kb)
1441	chr10:113933972-113934473	0.00193953	2.74289	0.0284809	NHLRC2	79148	Distal Intergenic
1442	chr10:114115204-114115705	0.000255182	2.53601	0.010484	CCDC186	15631	Intron (ENST00000648887.1/ENST00000648887.1, intron 1 of 1)
1443	chr10:114245431-114245932	0.00299461	2.76521	0.0354724	VWA2	6075	Intron (ENST00000392982.8/340706, intron 1 of 13)
1444	chr10:114282321-114282822	0.00225633	2.14992	0.0307862	AFAP1L2	19195	5' UTR
1445	chr10:114413349-114413850	0.00275128	3.51917	0.0338687	AFAP1L2	-8593	Distal Intergenic
1446	chr10:114521364-114521865	0.00234865	1.59619	0.0313914	ABLIM1	4970	Intron (ENST00000533213.7/3983, intron 6 of 22)
1447	chr10:114642652-114643153	0.00426875	2.94036	0.0426981	ABLIM1	-10560	Intron (ENST00000533213.7/3983, intron 1 of 22)
1448	chr10:114719428-114719929	0.000619173	2.64786	0.0160629	ABLIM1	-34425	Intron (ENST00000651092.1/3983, intron 1 of 15)
1449	chr10:114769756-114770257	0.00343015	2.41	0.0381107	LOC101927692	717	Promoter (<=1kb)
1450	chr10:114779735-114780236	0.00205687	3.26925	0.0293548	LOC101927692	10696	Exon (ENST00000436932.1/101927692, exon 3 of 3)
1451	chr10:116589770-116590271	0.000535518	2.66439	0.0149035	PNLIPRP1	-114	Promoter (<=1kb)
1452	chr10:116899327-116899828	0.00478617	1.58249	0.045305	ENO4	40293	Intron (ENST00000369207.3/387712, intron 10 of 10)
1453	chr10:116907539-116908040	0.00209942	2.11362	0.0296715	ENO4	48505	Intron (ENST00000369207.3/387712, intron 10 of 10)
1454	chr10:117376248-117376749	0.004828	1.69468	0.0454799	PDZD8	-808	Promoter (<=1kb)
1455	chr10:117816417-117816918	0.00437105	2.00349	0.0431866	LINC02674	81104	Distal Intergenic
1456	chr10:117936005-117936506	0.00255267	2.09597	0.0326894	RAB11FIP2	78604	Distal Intergenic
1457	chr10:118055523-118056024	0.0046619	2.69108	0.0446838	CASC2	3392	Exon (ENST00000426021.5/255082, exon 4 of 4)
1458	chr10:118369759-118370260	0.000251615	2.77448	0.0104167	LINC00867	12651	Intron (ENST00000668223.1/100506126, intron 2 of 2)
1459	chr10:118687401-118687902	0.000641028	2.01248	0.0163479	CACUL1	-620	Promoter (<=1kb)
1460	chr10:118772037-118772538	0.000168921	2.43823	0.00866389	CACUL1	-16788	Distal Intergenic
1461	chr10:118850201-118850702	0.00137909	4.07894	0.0240251	CACUL1	-94952	Intron (ENST00000663084.1/ENST00000663084.1, intron 3 of 3)
1462	chr10:119130842-119131343	0.00175328	2.59798	0.0270717	DENND10	1367	Promoter (1-2kb)
1463	chr10:119485292-119485793	0.00252435	1.19951	0.0325087	RGS10	30695	Distal Intergenic
1464	chr10:119662345-119662846	0.000884935	2.14944	0.0192438	BAG3	5735	Intron (ENST00000369085.8/9531, intron 1 of 3)
1465	chr10:119675645-119676146	0.000290132	2.24636	0.0111558	BAG3	19035	Intron (ENST00000369085.8/9531, intron 3 of 3)
1466	chr10:120813051-120813552	4.60071e-05	3.43172	0.00465006	LINC02930	-4242	Intron (ENST00000659883.1/105378516, intron 3 of 6)
1467	chr10:120946581-120947082	0.00139899	2.80852	0.0241579	LOC105378519	33618	Intron (ENST00000414774.1/105378519, intron 1 of 1)
1468	chr10:120953880-120954381	0.00375058	3.31948	0.0399026	LOC105378519	26319	Intron (ENST00000414774.1/105378519, intron 1 of 1)
1469	chr10:120970748-120971249	0.0046494	2.0948	0.0446296	LOC105378519	9451	Intron (ENST00000414774.1/105378519, intron 1 of 1)
1470	chr10:121007148-121007649	0.00413401	2.09867	0.0420426	LOC105378519	-26448	Distal Intergenic
1471	chr10:121061879-121062380	0.00156494	4.64394	0.0256437	LOC105378519	-81179	Distal Intergenic
1472	chr10:121303338-121303839	0.00118025	2.16497	0.0221983	LINC01153	124638	Distal Intergenic
1473	chr10:121326808-121327309	0.000199405	2.64688	0.00940045	LINC01153	148108	Distal Intergenic
1474	chr10:121338854-121339355	5.88997e-05	2.13144	0.00524498	FGFR2	141130	Distal Intergenic
1475	chr10:121598257-121598758	0.000181671	1.82568	0.00900636	FGFR2	0	Promoter (<=1kb)
1476	chr10:121625047-121625548	0.000811364	3.0074	0.0184238	FGFR2	-26589	Distal Intergenic
1477	chr10:121631255-121631756	0.00106246	3.89717	0.0210472	FGFR2	-32797	Distal Intergenic
1478	chr10:121988439-121988940	0.00375818	2.69925	0.0399416	TACC2	-223	Promoter (<=1kb)
1479	chr10:121994931-121995432	0.00325472	2.02103	0.0370664	TACC2	299	Promoter (<=1kb)
1480	chr10:122001493-122001994	0.00329003	2.48857	0.037253	TACC2	6861	Intron (ENST00000369005.6/10579, intron 1 of 22)
1481	chr10:122056592-122057093	9.05562e-06	1.95862	0.00218521	TACC2	34599	Intron (ENST00000369005.6/10579, intron 3 of 22)
1482	chr10:122063155-122063656	7.7923e-05	2.24601	0.00594409	TACC2	41162	Intron (ENST00000369005.6/10579, intron 3 of 22)
1483	chr10:122115184-122115685	0.00507829	2.14579	0.0467551	TACC2	2128	Promoter (2-3kb)
1484	chr10:122385576-122386077	0.000168925	3.25658	0.00866389	PLEKHA1	-532	Promoter (<=1kb)
1485	chr10:122532734-122533235	0.00186701	3.30166	0.0279884	HTRA1	26043	Distal Intergenic
1486	chr10:122565832-122566333	0.00136291	2.47757	0.0239216	DMBT1	0	Promoter (<=1kb)
1487	chr10:122648729-122649230	0.00206248	1.76716	0.0294068	DMBT1	13629	Distal Intergenic
1488	chr10:122653850-122654351	0.0044615	1.72682	0.0436736	LOC112577516	-18499	Distal Intergenic
1489	chr10:122655865-122656366	2.30205e-05	3.37909	0.00335622	LOC112577516	-16484	Distal Intergenic
1490	chr10:122669650-122670151	0.00102084	2.99923	0.0206695	LOC112577516	-2699	Promoter (2-3kb)
1491	chr10:122671154-122671655	0.00219004	1.16855	0.030304	LOC112577516	-1195	Promoter (1-2kb)
1492	chr10:124378823-124379324	0.00200708	4.45466	0.0289645	OAT	24012	Distal Intergenic
1493	chr10:125407158-125407659	0.00360453	1.80239	0.0390927	TEX36-AS1	-166712	Distal Intergenic
1494	chr10:125538925-125539426	0.00324774	3.00145	0.037036	TEX36-AS1	-34945	Distal Intergenic
1495	chr10:125555759-125556260	0.00396318	2.79378	0.0410904	TEX36-AS1	-18111	Distal Intergenic
1496	chr10:125559160-125559661	0.000416202	3.73182	0.0131641	TEX36-AS1	-14710	Distal Intergenic
1497	chr10:125905565-125906066	0.00348967	1.91335	0.0384325	FANK1	9001	Intron (ENST00000368693.6/92565, intron 1 of 10)
1498	chr10:126240417-126240918	0.00139313	2.05062	0.0241053	ADAM12	-85112	Intron (ENST00000368679.8/8038, intron 3 of 22)
1499	chr10:126528204-126528705	0.00264682	2.58853	0.0332657	C10orf90	-3381	Intron (ENST00000488181.3/118611, intron 2 of 9)
1500	chr10:126803457-126803958	0.0022666	1.20811	0.0308395	C10orf90	-4749	Distal Intergenic
1501	chr10:126839249-126839750	6.04022e-05	2.51323	0.0053157	C10orf90	-40541	Distal Intergenic
1502	chr10:126972867-126973368	0.00485945	2.22401	0.0456212	LOC107984059	53054	Intron (ENST00000280333.9/1793, intron 2 of 51)
1503	chr10:127012573-127013074	0.000398657	2.82152	0.0129037	LOC107984059	13348	Intron (ENST00000280333.9/1793, intron 12 of 51)
1504	chr10:127441475-127441976	0.00560607	4.67008	0.0492812	NPS	-107333	Intron (ENST00000280333.9/1793, intron 49 of 51)
1505	chr10:127840696-127841197	0.00527488	2.38271	0.0477402	CLRN3	51744	Distal Intergenic
1506	chr10:127922952-127923453	0.000563066	2.08119	0.0152969	PTPRE	15800	Intron (ENST00000254667.8/5791, intron 1 of 20)
1507	chr10:128006978-128007479	0.00138968	1.03247	0.0240784	PTPRE	8852	Intron (ENST00000254667.8/5791, intron 2 of 20)
1508	chr10:128191876-128192377	0.00183065	3.46008	0.0276872	LINC01163	10740	Intron (ENST00000626518.2/101927381, intron 1 of 3)
1509	chr10:128242885-128243386	0.00182353	1.86737	0.0276394	LINC01163	61749	Intron (ENST00000626518.2/101927381, intron 1 of 3)
1510	chr10:128604895-128605396	0.00101806	1.49221	0.0206615	LINC02667	-307414	Distal Intergenic
1511	chr10:129900854-129901355	0.00203	2.43652	0.0291638	EBF3-AS1	43216	Intron (ENST00000440978.2/253738, intron 6 of 16)
1512	chr10:129955877-129956378	0.000773983	4.78551	0.0179643	EBF3	3406	Intron (ENST00000440978.2/253738, intron 6 of 16)
1513	chr10:130403204-130403705	0.0010453	2.90433	0.0208916	LINC02646	189677	Intron (ENST00000648275.1/107984002, intron 1 of 1)
1514	chr10:131094497-131094998	0.000303282	3.55641	0.0114152	TCERG1L-AS1	-220	Promoter (<=1kb)
1515	chr10:131099202-131099703	0.00575869	3.43339	0.0499745	TCERG1L-AS1	3984	Intron (ENST00000483040.1/256536, intron 10 of 11)
1516	chr10:131635748-131636249	0.00068961	2.70959	0.0169595	LINC01164	141153	Distal Intergenic
1517	chr10:131997483-131997984	0.000845022	2.05893	0.0188062	BNIP3	-15516	Exon (ENST00000623138.1/ENST00000623138.1, exon 1 of 1)
1518	chr10:132021553-132022054	0.000227465	3.03973	0.00993503	JAKMIP3	-14282	Distal Intergenic
1519	chr10:132481935-132482436	0.000252835	3.33786	0.0104344	LOC107984282	34703	Distal Intergenic
1520	chr10:132654640-132655141	0.00220045	3.05859	0.0303924	INPP5A	-35251	Intron (ENST00000368594.8/3632, intron 4 of 15)
1521	chr10:132774858-132775359	0.000447472	1.18796	0.0136223	INPP5A	9034	Intron (ENST00000368594.8/3632, intron 12 of 15)
1522	chr11:393875-394376	0.00230443	2.43722	0.0311022	PKP3	0	Promoter (<=1kb)
1523	chr11:469641-470142	0.0019606	1.76222	0.0286425	PTDSS2	-3778	Intron (ENST00000532614.5/81490, intron 2 of 3)
1524	chr11:834797-835298	0.00130291	2.15915	0.0233679	CD151	0	Promoter (<=1kb)
1525	chr11:910655-911156	0.00344087	1.16403	0.0381718	CHID1	0	Promoter (<=1kb)
1526	chr11:1458781-1459282	5.77405e-06	2.84917	0.00179439	BRSK2	4354	3' UTR
1527	chr11:1488358-1488859	0.00217097	2.89317	0.0301676	MOB2	-1579	Promoter (1-2kb)
1528	chr11:1750371-1750872	0.00186725	1.82553	0.027989	IFITM10	0	Promoter (<=1kb)
1529	chr11:1834164-1834665	0.000367895	2.70676	0.0124092	SYT8	0	Promoter (<=1kb)
1530	chr11:2093418-2093919	0.00222297	1.91909	0.0305494	MIR483	40290	Distal Intergenic
1531	chr11:2202303-2202804	0.00531754	1.71919	0.0479449	MIR4686	29240	Distal Intergenic
1532	chr11:2268282-2268783	0.00368319	1.82885	0.0395054	ASCL2	1805	Promoter (1-2kb)
1533	chr11:3071688-3072189	2.30197e-05	1.40922	0.00335622	CARS1	-14075	Distal Intergenic
1534	chr11:3398203-3398704	0.00251528	1.20197	0.0324593	TSSC2	-3055	Intron (ENST00000685598.1/650368, intron 3 of 8)
1535	chr11:3613911-3614412	0.00172971	2.02621	0.026898	TRPC2	-2267	Promoter (2-3kb)
1536	chr11:3985614-3986115	0.00274818	1.79403	0.0338509	STIM1	-3047	Intron (ENST00000525403.6/6786, intron 2 of 12)
1537	chr11:3988632-3989133	0.000731091	3.18886	0.0174841	STIM1	-29	Promoter (<=1kb)
1538	chr11:4083031-4083532	0.000313521	3.81517	0.0115888	STIM1	0	Promoter (<=1kb)
1539	chr11:4370185-4370686	0.000727268	2.76049	0.0174407	OR52B4	-1799	Promoter (1-2kb)
1540	chr11:4393484-4393985	0.00413346	1.46331	0.0420415	TRIM21	0	Promoter (<=1kb)
1541	chr11:4703793-4704294	0.000455703	4.01096	0.0137559	MMP26	-490	Promoter (<=1kb)
1542	chr11:4891864-4892365	0.00439936	1.96784	0.0433347	OR51T1	9964	Intron (ENST00000380390.6/56547, intron 2 of 7)
1543	chr11:4903385-4903886	0.00140899	4.946	0.0242685	OR51A7	0	Promoter (<=1kb)
1544	chr11:4911459-4911960	0.00123499	3.31343	0.0227225	OR51G2	7390	Intron (ENST00000380390.6/56547, intron 2 of 7)
1545	chr11:6322051-6322552	0.000770031	3.2021	0.0179381	LOC101927825	-1002	Promoter (1-2kb)
1546	chr11:6458359-6458860	0.00517545	1.5791	0.0472614	TRIM3	-626	Promoter (<=1kb)
1547	chr11:6764112-6764613	0.00163909	2.88448	0.0261855	OR2AG2	7363	Distal Intergenic
1548	chr11:7575678-7576179	1.05463e-05	3.1515	0.00235148	PPFIBP2	-229	Promoter (<=1kb)
1549	chr11:7597571-7598072	0.000135733	3.42324	0.00775281	PPFIBP2	0	Promoter (<=1kb)
1550	chr11:8283508-8284009	0.00406799	2.45325	0.0416965	LMO1	-14792	Distal Intergenic
1551	chr11:8504090-8504591	0.000500752	4.52773	0.0144165	STK33	-26807	Intron (ENST00000687296.1/65975, intron 1 of 15)
1552	chr11:8544702-8545203	0.00331981	1.96176	0.0374332	STK33	20708	Intron (ENST00000687296.1/65975, intron 1 of 15)
1553	chr11:8566581-8567082	0.00117149	3.96689	0.0221205	STK33	-670	Promoter (<=1kb)
1554	chr11:8574685-8575186	0.00273633	1.96761	0.0338033	STK33	-8774	Intron (ENST00000687296.1/65975, intron 1 of 15)
1555	chr11:8594022-8594523	4.13841e-05	3.22752	0.00440778	STK33	0	Promoter (<=1kb)
1556	chr11:8604305-8604806	0.00371777	1.53917	0.0397117	STK33	-10016	Distal Intergenic
1557	chr11:8687824-8688325	0.00137993	1.51796	0.0240285	SNORA3B	2385	Promoter (2-3kb)
1558	chr11:8721143-8721644	0.00466835	2.82505	0.0447073	DENND2B	-2000	Promoter (1-2kb)
1559	chr11:8863575-8864076	0.000111851	2.7938	0.00708244	DENND2B	6841	Intron (ENST00000534127.5/6764, intron 2 of 22)
1560	chr11:8999227-8999728	0.00347969	2.26654	0.0384018	NRIP3	4273	Intron (ENST00000696747.1/56675, intron 2 of 8)
1561	chr11:9021478-9021979	0.00125103	2.99265	0.0228672	SCUBE2	50	Promoter (<=1kb)
1562	chr11:9039106-9039607	4.01398e-05	3.84416	0.00434869	SCUBE2	-7846	Intron (ENST00000670061.1/105376541, intron 1 of 2)
1563	chr11:9330525-9331026	0.00480848	1.43857	0.0453967	TMEM41B	-15889	Distal Intergenic
1564	chr11:9341724-9342225	0.00507966	2.02705	0.046759	TMEM41B	-27088	Distal Intergenic
1565	chr11:9385347-9385848	0.00226641	2.25085	0.0308395	IPO7	583	Promoter (<=1kb)
1566	chr11:9391745-9392246	0.00534595	3.63192	0.0480864	IPO7	6981	Exon (ENST00000533233.1/10527, exon 2 of 4)
1567	chr11:9852984-9853485	0.00409631	2.56602	0.0418506	SBF2	-9933	Exon (ENST00000688417.1/81846, exon 20 of 20)
1568	chr11:10004371-10004872	0.00230613	3.61815	0.0311147	SBF2	-14776	Intron (ENST00000692716.1/81846, intron 6 of 38)
1569	chr11:10390264-10390765	0.00243219	3.78037	0.0319357	CAND1.11	-17603	Intron (ENST00000527261.5/100130460, intron 2 of 2)
1570	chr11:10488841-10489342	0.00167314	1.95401	0.0264437	AMPD3	-4025	Intron (ENST00000444303.6/272, intron 5 of 13)
1571	chr11:10624321-10624822	0.000657564	2.83537	0.0165585	IRAG1	9162	Intron (ENST00000424001.5/10335, intron 7 of 18)
1572	chr11:10659598-10660099	1.77443e-05	2.33879	0.00297755	IRAG1	-7222	Intron (ENST00000547195.5/10335, intron 1 of 18)
1573	chr11:10759465-10759966	0.00264308	2.58523	0.0332537	CTR9	-6368	Intron (ENST00000361367.7/9646, intron 5 of 24)
1574	chr11:10846133-10846634	0.00476802	3.16767	0.0452329		9584	Intron (ENST00000525350.5/105376547, intron 1 of 4)
1575	chr11:10848287-10848788	0.000283485	1.91192	0.0110441		7430	Intron (ENST00000525350.5/105376547, intron 1 of 4)
1576	chr11:10922400-10922901	0.000399961	1.69312	0.0129195	ZBED5-AS1	57139	Distal Intergenic
1577	chr11:11108856-11109357	0.00448812	2.20064	0.0437958	LINC02752	-8497	Intron (ENST00000647635.1/105376550, intron 1 of 6)
1578	chr11:11521579-11522080	0.000772403	3.60524	0.0179583	LOC107983976	99678	Intron (ENST00000227756.5/374378, intron 1 of 10)
1579	chr11:11552652-11553153	0.00310693	2.79852	0.0361726	LOC107983976	68605	Intron (ENST00000227756.5/374378, intron 1 of 10)
1580	chr11:11600712-11601213	0.00467727	1.34037	0.0447468	LOC107983976	20545	Intron (ENST00000227756.5/374378, intron 1 of 10)
1581	chr11:11798792-11799293	0.00265968	2.20939	0.0333355	MIR8070	-15570	Intron (ENST00000662809.1/ENST00000662809.1, intron 1 of 1)
1582	chr11:12044267-12044768	0.00143025	1.29224	0.0244452	LINC02547	13392	Intron (ENST00000531559.1/105376554, intron 1 of 1)
1583	chr11:12067253-12067754	0.00227418	2.46495	0.030895	MICAL2	-26254	Intron (ENST00000476130.2/ENST00000476130.2, intron 1 of 1)
1584	chr11:12080211-12080712	0.000904901	1.81471	0.0194515	MICAL2	-13296	Distal Intergenic
1585	chr11:12095253-12095754	0.00375915	1.69379	0.0399416	MICAL2	1236	Promoter (1-2kb)
1586	chr11:12239169-12239670	0.00154514	2.51778	0.025475	MICAL2	0	Promoter (<=1kb)
1587	chr11:12258357-12258858	0.000625313	3.71233	0.0161541	MICAL2	-831	Promoter (<=1kb)
1588	chr11:12260537-12261038	0.000691096	2.53114	0.0169828	MICAL2	848	Promoter (<=1kb)
1589	chr11:12587559-12588060	0.00550699	4.09989	0.0488465	LOC105376556	-31266	Distal Intergenic
1590	chr11:12599182-12599683	0.000230295	3.39042	0.00999852	LOC105376556	-19643	Distal Intergenic
1591	chr11:12706994-12707495	0.00420072	2.69711	0.0423562	TEAD1	31491	Intron (ENST00000527636.7/7003, intron 2 of 12)
1592	chr11:12723711-12724212	0.00345885	1.36707	0.0382747	TEAD1	48208	Intron (ENST00000527636.7/7003, intron 2 of 12)
1593	chr11:12749762-12750263	5.34475e-05	3.32142	0.0049969	TEAD1	74259	Intron (ENST00000527636.7/7003, intron 2 of 12)
1594	chr11:12787291-12787792	0.00028933	1.8961	0.0111542	TEAD1	-40329	Intron (ENST00000527636.7/7003, intron 3 of 12)
1595	chr11:12800008-12800509	1.83979e-06	4.32734	0.00110416	TEAD1	-27612	Intron (ENST00000527636.7/7003, intron 3 of 12)
1596	chr11:12802592-12803093	0.00513179	1.63599	0.0470125	TEAD1	-25028	Intron (ENST00000527636.7/7003, intron 3 of 12)
1597	chr11:12809863-12810364	0.00338119	1.57774	0.0378312	TEAD1	-17757	Intron (ENST00000527636.7/7003, intron 3 of 12)
1598	chr11:12856384-12856885	0.00025276	1.61208	0.0104344	TEAD1	-22558	Intron (ENST00000527636.7/7003, intron 3 of 12)
1599	chr11:13041045-13041546	0.00120213	2.30771	0.0224289	RASSF10	31729	Distal Intergenic
1600	chr11:13042728-13043229	0.00110622	4.895	0.0214818	RASSF10	33412	Distal Intergenic
1601	chr11:13052209-13052710	0.00248281	2.86569	0.0322419	RASSF10	42893	Distal Intergenic
1602	chr11:13106366-13106867	0.00549827	3.01045	0.0488128	RASSF10	97050	Intron (ENST00000531136.1/ENST00000531136.1, intron 1 of 1)
1603	chr11:13126538-13127039	0.00231182	1.70699	0.0311429	RASSF10	117222	Intron (ENST00000531136.1/ENST00000531136.1, intron 1 of 1)
1604	chr11:13184253-13184754	0.00140097	3.0645	0.0241809	BMAL1	-91898	Distal Intergenic
1605	chr11:13288631-13289132	2.05046e-05	4.35626	0.0031707	BMAL1	10746	Intron (ENST00000529050.5/406, intron 1 of 2)
1606	chr11:13313902-13314403	0.00527956	1.80498	0.0477594	BMAL1	3916	Intron (ENST00000529050.5/406, intron 2 of 2)
1607	chr11:13329961-13330462	0.000359205	1.73102	0.0122621	BMAL1	-19483	Intron (ENST00000529050.5/406, intron 2 of 2)
1608	chr11:13440073-13440574	0.000120575	1.89559	0.007342	BTBD10	0	Promoter (<=1kb)
1609	chr11:13645058-13645559	0.000363374	3.38895	0.0123384	FAR1	-23109	Distal Intergenic
1610	chr11:13885133-13885634	0.000121819	2.40558	0.00736082	LINC02545	-14517	Distal Intergenic
1611	chr11:13896443-13896944	4.2518e-05	2.67661	0.00447308	LINC02545	-25827	Distal Intergenic
1612	chr11:15162124-15162625	0.000227257	2.52224	0.00993053	INSC	13016	Intron (ENST00000379554.7/387755, intron 2 of 12)
1613	chr11:15506227-15506728	0.00134943	2.3097	0.0237861	LINC02751	-46127	Distal Intergenic
1614	chr11:15507476-15507977	0.000940506	2.62637	0.0198351	LINC02751	-44878	Distal Intergenic
1615	chr11:15685297-15685798	0.004614	4.41451	0.0443981	LOC105376568	-62850	Intron (ENST00000532242.2/105376569, intron 2 of 3)
1616	chr11:15725187-15725688	0.000841963	4.12897	0.0187706	LOC105376567	33207	Exon (ENST00000663676.1/105376567, exon 2 of 8)
1617	chr11:15965366-15965867	1.11736e-05	3.69752	0.00242632	MIR6073	3754	Distal Intergenic
1618	chr11:15967122-15967623	3.50438e-05	1.67906	0.00409741	MIR6073	1998	Promoter (1-2kb)
1619	chr11:15969351-15969852	0.000701401	3.16063	0.0171202	MIR6073	0	Promoter (<=1kb)
1620	chr11:16606102-16606603	0.000203363	2.12326	0.00948415	SOX6	-111	Promoter (<=1kb)
1621	chr11:16918437-16918938	0.00176754	3.27799	0.0271686	PLEKHA7	-4953	Intron (ENST00000531066.6/144100, intron 3 of 26)
1622	chr11:16993351-16993852	0.000144701	3.10686	0.00798273	PLEKHA7	19490	Intron (ENST00000531066.6/144100, intron 3 of 26)
1623	chr11:17406062-17406563	0.00134575	1.40846	0.0237596	ABCC8	876	Promoter (<=1kb)
1624	chr11:17439401-17439902	0.000244874	1.88864	0.0102896	ABCC8	6047	Intron (ENST00000644772.1/6833, intron 10 of 38)
1625	chr11:17525438-17525939	0.000467402	4.13425	0.0139385	USH1C	-4476	Intron (ENST00000526313.5/10083, intron 8 of 19)
1626	chr11:18802660-18803161	0.00481151	3.09659	0.0454045	PTPN5	-9939	Distal Intergenic
1627	chr11:18923352-18923853	0.00146364	1.64926	0.0247251	MRGPRX1	11149	Distal Intergenic
1628	chr11:19243867-19244368	5.27752e-05	2.96706	0.00497741	E2F8	-2247	Promoter (2-3kb)
1629	chr11:19674161-19674662	0.0023238	1.52965	0.031211	NAV2-AS6	37957	Intron (ENST00000360655.8/89797, intron 1 of 37)
1630	chr11:19753687-19754188	1.78112e-05	1.82005	0.00298613	MIR4694	5895	Intron (ENST00000360655.8/89797, intron 1 of 37)
1631	chr11:19770316-19770817	0.000121239	3.3509	0.00734702	NAV2	-6985	Intron (ENST00000360655.8/89797, intron 1 of 37)
1632	chr11:19776366-19776867	0.00294574	1.10602	0.0351711	NAV2	-935	Promoter (<=1kb)
1633	chr11:19803727-19804228	0.00274289	2.65338	0.0338269	NAV2	-9490	Intron (ENST00000360655.8/89797, intron 1 of 37)
1634	chr11:19817416-19817917	1.17039e-05	1.8365	0.00247394	NAV2	3698	Intron (ENST00000360655.8/89797, intron 1 of 37)
1635	chr11:19821632-19822133	5.22105e-05	2.85733	0.00493744	NAV2	7914	Intron (ENST00000360655.8/89797, intron 1 of 37)
1636	chr11:19953866-19954367	0.00128289	2.30592	0.0231982	NAV2	22101	Intron (ENST00000360655.8/89797, intron 10 of 37)
1637	chr11:20238687-20239188	6.96696e-05	2.33289	0.00568142	DBX1	-78212	Distal Intergenic
1638	chr11:20409284-20409785	0.000984232	2.41027	0.0202761	PRMT3	3838	Intron (ENST00000330796.9/10196, intron 8 of 14)
1639	chr11:20518472-20518973	2.92001e-05	2.96304	0.00375069	SLC6A5	-80621	Distal Intergenic
1640	chr11:20758482-20758983	0.00473289	3.97327	0.0450466	NELL1	-10242	Intron (ENST00000325319.9/4745, intron 2 of 18)
1641	chr11:21373497-21373998	0.00541967	1.5003	0.0484473	NELL1	89760	Intron (ENST00000325319.9/4745, intron 14 of 18)
1642	chr11:21411128-21411629	0.000197169	1.77043	0.00934398	NELL1	127391	Intron (ENST00000325319.9/4745, intron 14 of 18)
1643	chr11:21561538-21562039	0.000860142	2.91741	0.0189785		190811	Intron (ENST00000325319.9/4745, intron 16 of 18)
1644	chr11:22152993-22153494	0.000514784	3.82674	0.0146134	ANO5	-39539	Intron (ENST00000648804.1/203859, intron 5 of 23)
1645	chr11:22193784-22194285	0.00137782	3.6219	0.0240136	ANO5	536	Promoter (<=1kb)
1646	chr11:22883026-22883527	0.0014128	4.11558	0.0243138	CCDC179	-22552	Intron (ENST00000528701.6/2620, intron 3 of 3)
1647	chr11:22931085-22931586	0.000758638	1.26234	0.0177972	CCDC179	-70611	Intron (ENST00000499625.1/2620, intron 4 of 4)
1648	chr11:23398032-23398533	0.00168799	3.52528	0.0265637	MIR8054	20657	Distal Intergenic
1649	chr11:23509050-23509551	0.00240978	2.44917	0.0318206	MIR8054	-89860	Distal Intergenic
1650	chr11:24295778-24296279	0.000362928	4.44241	0.0123344	LINC02686	-33560	Distal Intergenic
1651	chr11:24391131-24391632	0.00119001	3.51039	0.0222931	LUZP2	-105338	Distal Intergenic
1652	chr11:24511426-24511927	0.00024606	2.24264	0.0103112	LUZP2	14215	Intron (ENST00000531187.5/338645, intron 1 of 5)
1653	chr11:24734840-24735341	0.00303038	2.08031	0.0356882	LUZP2	5700	Intron (ENST00000531187.5/338645, intron 3 of 5)
1654	chr11:24825494-24825995	0.0027284	2.94075	0.0337658	LUZP2	-65770	Intron (ENST00000531187.5/338645, intron 5 of 5)
1655	chr11:25566016-25566517	0.000426461	1.4324	0.013332	LINC02699	-168240	Distal Intergenic
1656	chr11:26144563-26145064	0.00296037	4.05884	0.0352481	ANO3	-43778	Distal Intergenic
1657	chr11:26567483-26567984	0.00421961	2.13494	0.0424372	MUC15	-389	Promoter (<=1kb)
1658	chr11:26569326-26569827	0.00132016	2.05137	0.0235082	MUC15	0	Promoter (<=1kb)
1659	chr11:26572595-26573096	0.000800355	2.85288	0.0182883	MUC15	-332	Promoter (<=1kb)
1660	chr11:26575967-26576468	0.0036362	2.05596	0.0392656	MUC15	-3704	Intron (ENST00000672621.1/63982, intron 15 of 27)
1661	chr11:26583592-26584093	5.41659e-06	2.67772	0.00174056	MUC15	-11329	Intron (ENST00000672621.1/63982, intron 15 of 27)
1662	chr11:26584713-26585214	0.000193141	1.41061	0.00923851	MUC15	-12450	Intron (ENST00000672621.1/63982, intron 15 of 27)
1663	chr11:26930656-26931157	0.00159576	2.43783	0.0258544	FIBIN	-62955	Distal Intergenic
1664	chr11:27040511-27041012	0.00163368	1.94738	0.026129	BBOX1	0	Promoter (<=1kb)
1665	chr11:27395933-27396434	0.00245438	2.87263	0.0320613	LGR4	-10401	Intron (ENST00000389858.4/55366, intron 1 of 16)
1666	chr11:27401640-27402141	0.000234991	2.71267	0.0101	LGR4	-16108	Intron (ENST00000389858.4/55366, intron 1 of 16)
1667	chr11:27407909-27408410	0.00312863	2.15499	0.0362986	LGR4	-22377	Intron (ENST00000389858.4/55366, intron 1 of 16)
1668	chr11:27421297-27421798	0.000451793	2.6112	0.0136847	LGR4	-35765	Intron (ENST00000389858.4/55366, intron 1 of 16)
1669	chr11:27444052-27444553	2.54699e-05	2.09798	0.00351788	LGR4-AS1	-27176	Intron (ENST00000389858.4/55366, intron 1 of 16)
1670	chr11:27464320-27464821	0.000141502	2.73311	0.00787752	LGR4-AS1	-6908	Intron (ENST00000389858.4/55366, intron 1 of 16)
1671	chr11:27472684-27473185	0.0023096	1.11318	0.0311353	LGR4	0	Promoter (<=1kb)
1672	chr11:27770496-27770997	0.000315988	2.93608	0.0116379	BDNF	-48438	Intron (ENST00000530663.1/ENST00000530663.1, intron 1 of 1)
1673	chr11:27796221-27796722	0.000670176	2.27178	0.0167334	BDNF	-74163	Intron (ENST00000530663.1/ENST00000530663.1, intron 1 of 1)
1674	chr11:28793760-28794261	0.00199134	1.62795	0.0288496	LINC02742	91145	Intron (ENST00000662190.1/ENST00000662190.1, intron 2 of 2)
1675	chr11:28976767-28977268	0.000191221	1.5339	0.00920744	LINC02742	-67422	Intron (ENST00000513853.5/105376603, intron 2 of 3)
1676	chr11:30740960-30741461	0.0055994	2.11784	0.0492455	LOC101928338	-32452	Distal Intergenic
1677	chr11:31529173-31529674	0.00291008	1.87921	0.034939	ELP4	19248	Intron (ENST00000639878.1/26610, intron 2 of 9)
1678	chr11:32006726-32007227	0.00163086	3.80692	0.026116	LINC03031	34021	Intron (ENST00000530348.5/5954, intron 1 of 3)
1679	chr11:32071677-32072178	0.00164211	4.91169	0.0261977	LOC101928385	-18417	Exon (ENST00000533832.1/ENST00000533832.1, exon 3 of 3)
1680	chr11:32706949-32707450	0.00360081	2.61001	0.0390755	CCDC73	-71117	Intron (ENST00000335185.10/493860, intron 3 of 17)
1681	chr11:32852067-32852568	0.00488082	1.66947	0.0457381	PRRG4	22140	Intron (ENST00000257836.4/79056, intron 5 of 5)
1682	chr11:32960569-32961070	0.00150961	1.92002	0.0251509	QSER1	2763	Promoter (2-3kb)
1683	chr11:33002157-33002658	0.000327884	3.82445	0.011823	DEPDC7	-13218	Distal Intergenic
1684	chr11:33242372-33242873	0.00236474	1.75055	0.0314971	HIPK3	-13799	Distal Intergenic
1685	chr11:33379882-33380383	0.000105904	2.22794	0.00688928	KIAA1549L	3416	Intron (ENST00000658780.2/25758, intron 1 of 20)
1686	chr11:33633121-33633622	0.00302389	1.7784	0.0356523	LOC105376617	63079	Intron (ENST00000658780.2/25758, intron 16 of 20)
1687	chr11:33692777-33693278	0.00256237	1.58231	0.0327572	LOC105376617	3423	Intron (ENST00000534431.1/105376617, intron 1 of 3)
1688	chr11:33707769-33708270	7.14876e-05	2.02429	0.00572743	C11orf91	-6943	3' UTR
1689	chr11:33734258-33734759	0.00208096	1.97024	0.0295299	CD59	1649	Promoter (1-2kb)
1690	chr11:34027253-34027754	0.000888615	3.07764	0.0192857	CAPRIN1	-23977	Distal Intergenic
1691	chr11:34028090-34028591	0.00170351	2.21405	0.0266773	CAPRIN1	-23140	Distal Intergenic
1692	chr11:34153487-34153988	0.00036054	4.00301	0.0122921	NAT10	11500	Intron (ENST00000435224.3/25841, intron 16 of 16)
1693	chr11:34226051-34226552	3.99689e-05	3.67055	0.00433976	ABTB2	15993	Intron (ENST00000435224.3/25841, intron 1 of 16)
1694	chr11:34233932-34234433	0.000148809	1.14211	0.0081169	ABTB2	8112	Intron (ENST00000435224.3/25841, intron 1 of 16)
1695	chr11:34262625-34263126	0.00141602	3.13537	0.0243293	ABTB2	-20080	Intron (ENST00000435224.3/25841, intron 1 of 16)
1696	chr11:34341910-34342411	0.00350727	2.06081	0.0384998	ABTB2	15599	Intron (ENST00000435224.3/25841, intron 1 of 16)
1697	chr11:34345278-34345779	0.00310168	1.95455	0.0361382	ABTB2	12231	Intron (ENST00000435224.3/25841, intron 1 of 16)
1698	chr11:34632558-34633059	0.00171068	2.67301	0.0267419	EHF	94	Promoter (<=1kb)
1699	chr11:34685121-34685622	0.000336953	4.34158	0.0119449	EHF	42494	Distal Intergenic
1700	chr11:34827264-34827765	0.000313609	1.96139	0.0115888	LOC105376624	62976	Distal Intergenic
1701	chr11:34859902-34860403	0.00083158	2.05595	0.0186542	LOC105376624	30338	Intron (ENST00000532428.6/105376624, intron 7 of 7)
1702	chr11:34987102-34987603	4.37486e-05	2.4343	0.00453686	PDHX	2469	Promoter (2-3kb)
1703	chr11:35109882-35110383	0.00376401	1.63409	0.0399684	CD44-DT	27343	Distal Intergenic
1704	chr11:35275371-35275872	0.00103887	2.38971	0.0208313	SLC1A2-AS1	-5941	Intron (ENST00000278379.9/6506, intron 9 of 10)
1705	chr11:36222942-36223443	0.00222197	2.51989	0.0305468	COMMD9	52973	Intron (ENST00000524419.5/143458, intron 4 of 5)
1706	chr11:36370255-36370756	0.00022377	3.44944	0.00987174	PRR5L	-5249	Intron (ENST00000529034.5/79899, intron 1 of 3)
1707	chr11:37070835-37071336	0.00146706	3.91981	0.0247541	LOC107984325	398916	Distal Intergenic
1708	chr11:38392086-38392587	0.0022453	1.68391	0.0307178	LINC02759	253755	Distal Intergenic
1709	chr11:40285649-40286150	1.5583e-05	2.242	0.00282036	LRRC4C	6980	Intron (ENST00000278198.2/57689, intron 1 of 1)
1710	chr11:40329208-40329709	2.43474e-05	3.98683	0.00345633	LRRC4C	-9478	Intron (ENST00000528697.6/57689, intron 3 of 6)
1711	chr11:41084624-41085125	0.00448962	2.24563	0.0438044	LRRC4C	374511	Intron (ENST00000528697.6/57689, intron 1 of 6)
1712	chr11:41377757-41378258	0.00365649	2.44395	0.0393638	LRRC4C	81378	Intron (ENST00000528697.6/57689, intron 1 of 6)
1713	chr11:41400818-41401319	0.000116312	3.43729	0.00720908	LRRC4C	58317	Intron (ENST00000524493.1/ENST00000524493.1, intron 1 of 2)
1714	chr11:41427745-41428246	0.003692	1.13231	0.0395577	LRRC4C	31390	Intron (ENST00000528697.6/57689, intron 1 of 6)
1715	chr11:41784907-41785408	8.21182e-05	2.3179	0.00606719	LINC01499	64464	Intron (ENST00000648000.1/102723644, intron 3 of 14)
1716	chr11:41943618-41944119	0.00273166	2.87318	0.0337832	LINC02745	141321	Distal Intergenic
1717	chr11:42449955-42450456	0.000809254	4.58016	0.018398	LINC02740	-196234	Distal Intergenic
1718	chr11:43010159-43010660	0.000466524	2.46994	0.0139243	HNRNPKP3	258733	Distal Intergenic
1719	chr11:43404229-43404730	0.00162985	2.46879	0.0261112	TTC17	177	Promoter (<=1kb)
1720	chr11:43738077-43738578	0.00138518	1.88208	0.0240535	HSD17B12	14038	Intron (ENST00000532864.6/51144, intron 3 of 10)
1721	chr11:43826422-43826923	0.000187678	1.2786	0.00913666	HSD17B12	-3140	Intron (ENST00000532864.6/51144, intron 8 of 10)
1722	chr11:44445533-44446034	0.00117168	2.71887	0.0221205	CD82	-118393	Distal Intergenic
1723	chr11:44979091-44979592	1.25039e-06	2.95875	0.000919291	LINC02685	4948	Distal Intergenic
1724	chr11:45402069-45402570	0.000354053	1.71267	0.0121858	LINC02687	16922	Intron (ENST00000528445.1/ENST00000528445.1, intron 2 of 2)
1725	chr11:45798813-45799314	0.00241081	1.33707	0.0318253	SLC35C1	-4758	Distal Intergenic
1726	chr11:45858066-45858567	0.00144934	1.54492	0.0245957	CRY2	0	Promoter (<=1kb)
1727	chr11:46181177-46181678	0.00543996	1.89093	0.0485368	LOC101928894	9230	Distal Intergenic
1728	chr11:46554211-46554712	0.000713318	1.13541	0.0172615	AMBRA1	-23604	Intron (ENST00000314845.7/55626, intron 1 of 18)
1729	chr11:47243418-47243919	1.36657e-05	4.02416	0.0026496	ACP2	1041	Promoter (1-2kb)
1730	chr11:47488079-47488580	3.76095e-05	3.85617	0.00421895	CELF1	434	Promoter (<=1kb)
1731	chr11:47564588-47565089	0.000626833	2.3607	0.0161782	NDUFS3	-247	Promoter (<=1kb)
1732	chr11:47837406-47837907	0.00138304	1.6674	0.024045	NUP160	10406	Exon (ENST00000694866.1/23279, exon 5 of 36)
1733	chr11:47843645-47844146	0.00211573	2.87178	0.0297933	NUP160	4167	Intron (ENST00000694866.1/23279, intron 2 of 35)
1734	chr11:47885995-47886496	0.0023294	1.96089	0.0312528	NUP160	-37440	Distal Intergenic
1735	chr11:48010977-48011478	0.000525829	1.76256	0.014787	PTPRJ	30250	Intron (ENST00000698881.1/5795, intron 1 of 24)
1736	chr11:48039263-48039764	0.00358799	2.46391	0.0389934	PTPRJ	-5040	Intron (ENST00000698881.1/5795, intron 1 of 24)
1737	chr11:48049903-48050404	0.000527027	1.76915	0.0147976	PTPRJ	5099	Intron (ENST00000698881.1/5795, intron 1 of 24)
1738	chr11:48167975-48168476	0.00120813	2.11519	0.0224856	PTPRJ	22897	3' UTR
1739	chr11:48307727-48308228	0.000663764	3.16964	0.0166357	OR4S1	1504	Promoter (1-2kb)
1740	chr11:48354655-48355156	4.44979e-05	2.42884	0.00457961	OR4C5	11309	Distal Intergenic
1741	chr11:49432316-49432817	0.00538704	1.84248	0.0482632	GRM5P1	-125729	Distal Intergenic
1742	chr11:49622053-49622554	0.00117356	3.54685	0.0221387	GRM5P1	61235	Intron (ENST00000534201.5/440040, intron 2 of 6)
1743	chr11:50186100-50186601	0.0050435	1.7262	0.0465621	SEPTIN7P11	108733	Intron (ENST00000533593.1/ENST00000533593.1, intron 1 of 2)
1744	chr11:56878911-56879412	0.000459104	3.66583	0.0138197	LINC02735	30343	Distal Intergenic
1745	chr11:56885073-56885574	0.0032922	1.2577	0.0372687	LINC02735	36505	Distal Intergenic
1746	chr11:56909997-56910498	0.00111393	3.02015	0.0215584	LINC02735	61429	Intron (ENST00000611807.1/ENST00000611807.1, intron 4 of 11)
1747	chr11:56928592-56929093	0.000365282	2.90613	0.0123729	OR5AK2	-59821	Distal Intergenic
1748	chr11:57083534-57084035	0.00527564	2.11411	0.0477427	OR5AK4P	46000	Distal Intergenic
1749	chr11:57292963-57293464	4.93673e-05	2.97872	0.00482556	TNKS1BP1	7215	Distal Intergenic
1750	chr11:57311339-57311840	0.00171252	1.66573	0.026755	TNKS1BP1	0	Promoter (<=1kb)
1751	chr11:57322197-57322698	0.00044847	1.12194	0.0136387	TNKS1BP1	0	Promoter (<=1kb)
1752	chr11:57349644-57350145	0.000117351	2.9133	0.00723428	P2RX3	2220	Promoter (2-3kb)
1753	chr11:57367588-57368089	0.0028376	2.77122	0.0344263	PRG3	13061	Exon (ENST00000263314.3/5024, exon 9 of 12)
1754	chr11:57680404-57680905	0.00221897	5.44359	0.0305215	ZDHHC5	-574	Promoter (<=1kb)
1755	chr11:57781363-57781864	0.00428969	1.05795	0.0427809	TMX2-CTNND1	0	Promoter (<=1kb)
1756	chr11:58539883-58540384	0.00417722	1.68461	0.042241	OR5B21	-31778	Intron (ENST00000530561.5/9404, intron 8 of 9)
1757	chr11:58923163-58923664	0.000919687	2.57525	0.019591	GLYATL1	-3965	Intron (ENST00000534674.5/92292, intron 1 of 2)
1758	chr11:59776359-59776860	0.000252583	2.47346	0.0104344	STX3	-10207	Intron (ENST00000641815.1/6809, intron 3 of 11)
1759	chr11:59794413-59794914	0.00482164	2.21912	0.0454404	STX3	934	Promoter (<=1kb)
1760	chr11:60370780-60371281	0.0034974	1.69852	0.0384485	MS4A7	-7204	Intron (ENST00000532756.1/245802, intron 4 of 4)
1761	chr11:60823885-60824386	0.00298756	2.22525	0.0354179	CCDC86	-17727	Distal Intergenic
1762	chr11:60939866-60940367	0.000536615	2.4892	0.0149128	SLC15A3	-1734	Promoter (1-2kb)
1763	chr11:61271645-61272146	0.00225458	1.81218	0.0307823	VWCE	1173	Promoter (1-2kb)
1764	chr11:61311800-61312301	0.00498875	1.4777	0.0462748	DDB1	-451	Promoter (<=1kb)
1765	chr11:61435423-61435924	0.00070674	2.13633	0.0171773	SDHAF2	5273	Exon (ENST00000623232.1/ENST00000623232.1, exon 1 of 1)
1766	chr11:61513106-61513607	0.000586141	2.42726	0.0156271	LRRC10B	4357	Distal Intergenic
1767	chr11:61626632-61627133	8.75624e-06	2.6576	0.00214985	RPLP0P2	-1640	Promoter (1-2kb)
1768	chr11:61695187-61695688	0.00163113	2.36393	0.026116	DAGLA	14720	Intron (ENST00000257215.10/747, intron 1 of 19)
1769	chr11:61702624-61703125	0.00178603	3.91636	0.0273218	DAGLA	22157	Intron (ENST00000257215.10/747, intron 1 of 19)
1770	chr11:62545872-62546373	0.0023361	2.38735	0.0313071	AHNAK	-185	Promoter (<=1kb)
1771	chr11:62909030-62909531	0.00550494	2.22181	0.0488352	LOC105369333	-15	Promoter (<=1kb)
1772	chr11:63560829-63561330	0.000372835	1.82124	0.0124497	PLAAT2	2049	Promoter (2-3kb)
1773	chr11:63622272-63622773	9.43255e-05	3.29749	0.00643768	PLAAT3	-5389	Distal Intergenic
1774	chr11:63641077-63641578	0.000191319	3.40643	0.00920744		3400	Intron (ENST00000540307.1/107984336, intron 1 of 2)
1775	chr11:63728818-63729319	0.000930994	3.91731	0.0197293	ZFTA	36633	Intron (ENST00000341307.6/10313, intron 1 of 5)
1776	chr11:63901082-63901583	0.00137092	2.22674	0.0239712	MARK2	-1104	Promoter (1-2kb)
1777	chr11:64122818-64123319	0.000150141	2.37022	0.0081613	MACROD1	-3608	Intron (ENST00000255681.7/28992, intron 3 of 10)
1778	chr11:64321452-64321953	0.0023382	1.33347	0.0313172	PRDX5	3270	3' UTR
1779	chr11:64843109-64843610	0.00372552	1.355	0.0397641	CDC42BPG	1043	Promoter (1-2kb)
1780	chr11:65291671-65292172	0.00398646	2.01414	0.041239	POLA2	-2006	Promoter (2-3kb)
1781	chr11:65334889-65335390	0.000638567	2.56388	0.0163246	DPF2	1012	Promoter (1-2kb)
1782	chr11:65541931-65542432	0.00499882	1.65697	0.0463291	LTBP3	0	Promoter (<=1kb)
1783	chr11:65550883-65551384	0.00056406	1.72339	0.0153129	LTBP3	395	Promoter (<=1kb)
1784	chr11:65773999-65774500	0.000308212	3.03633	0.0115195	AP5B1	6476	3' UTR
1785	chr11:66011250-66011751	0.00091256	1.78433	0.0195239	CST6	-257	Promoter (<=1kb)
1786	chr11:66720142-66720643	0.00111324	2.61605	0.021552	SPTBN2	597	Promoter (<=1kb)
1787	chr11:66743168-66743669	0.00176002	1.7185	0.0271204	C11orf80	-782	Promoter (<=1kb)
1788	chr11:66748851-66749352	0.000321715	1.5575	0.0117282	C11orf80	457	Promoter (<=1kb)
1789	chr11:67346016-67346517	0.000536293	1.75472	0.0149112	POLD4	6561	Intron (ENST00000622583.4/100130987, intron 2 of 3)
1790	chr11:67374187-67374688	0.000340489	1.55626	0.0120134	CLCF1	-10	Promoter (<=1kb)
1791	chr11:67558508-67559009	0.00223339	2.11431	0.0306125	GSTP1	-24733	Distal Intergenic
1792	chr11:67674659-67675160	0.000434972	3.29574	0.0134534	ALDH3B2	0	Promoter (<=1kb)
1793	chr11:67853918-67854419	0.00485106	3.16607	0.0455755	LINC02754	-32058	Intron (ENST00000611822.1/ENST00000611822.1, intron 1 of 3)
1794	chr11:68013243-68013744	2.28512e-05	2.39645	0.00335622	ALDH3B1	-1224	Promoter (1-2kb)
1795	chr11:68014270-68014771	4.02996e-05	2.66197	0.00435363	ALDH3B1	-197	Promoter (<=1kb)
1796	chr11:68128256-68128757	4.49186e-07	3.99205	0.000624062	CHKA-DT	6203	Intron (ENST00000530842.2/105369362, intron 1 of 2)
1797	chr11:68161246-68161747	0.000839299	2.33402	0.0187428	KMT5B	14967	Intron (ENST00000304363.9/51111, intron 10 of 10)
1798	chr11:68332997-68333498	1.30585e-05	3.61421	0.00259723	LRP5	20313	Intron (ENST00000294304.12/4041, intron 1 of 22)
1799	chr11:68354428-68354929	0.0047816	4.23629	0.0452858	LRP5	41744	Intron (ENST00000294304.12/4041, intron 2 of 22)
1800	chr11:69106368-69106869	0.000247709	2.80534	0.0103456	MIR3164	23192	Intron (ENST00000637504.1/219931, intron 19 of 19)
1801	chr11:69133274-69133775	0.0034523	2.21283	0.0382411	SMIM38	-21703	Intron (ENST00000637504.1/219931, intron 19 of 19)
1802	chr11:69138244-69138745	0.00138148	1.91937	0.024035	SMIM38	-16733	Intron (ENST00000637084.1/107984345, intron 14 of 14)
1803	chr11:69541670-69542171	0.000952498	4.58495	0.0199591	LINC01488	56059	Distal Intergenic
1804	chr11:69638875-69639376	0.00428232	2.00986	0.0427478	CCND1	-1780	Promoter (1-2kb)
1805	chr11:69700496-69700997	8.94805e-05	3.33104	0.00627032	FGF19	3025	Intron (ENST00000294312.4/9965, intron 2 of 2)
1806	chr11:70135467-70135968	0.00240183	2.30086	0.0317697	ANO1	-5626	Intron (ENST00000531349.6/55107, intron 13 of 27)
1807	chr11:70343077-70343578	0.00153021	1.92891	0.0253418	PPFIA1	-173	Promoter (<=1kb)
1808	chr11:71484474-71484975	0.000609641	3.17989	0.0159543	NADSYN1	1751	Promoter (1-2kb)
1809	chr11:71746003-71746504	0.000553537	3.50503	0.0151733	FAM86C1P	-40976	Exon (ENST00000648998.1/ENST00000648998.1, exon 1 of 2)
1810	chr11:71822774-71823275	0.00368542	1.54053	0.0395204	ZNF705EP	-1226	Promoter (1-2kb)
1811	chr11:72204337-72204838	0.00329839	1.8228	0.037324	FOLR2	-11763	Intron (ENST00000378140.3/ENST00000378140.3, intron 1 of 2)
1812	chr11:72762591-72763092	0.00101696	1.77985	0.0206503	STARD10	-3210	Intron (ENST00000359373.9/116985, intron 1 of 33)
1813	chr11:73201092-73201593	0.00133484	2.32734	0.0236511	P2RY2	-16688	Distal Intergenic
1814	chr11:73314355-73314856	0.00102742	3.12078	0.0207224	ARHGEF17	2790	Promoter (2-3kb)
1815	chr11:73478746-73479247	0.00547436	2.06942	0.0487021	FAM168A	-10254	Intron (ENST00000356467.5/23201, intron 1 of 7)
1816	chr11:73550906-73551407	0.0045246	3.78163	0.0439745	FAM168A	46690	Intron (ENST00000356467.5/23201, intron 1 of 7)
1817	chr11:74137586-74138087	0.000885935	1.25132	0.0192496	C2CD3	-3956	Exon (ENST00000680173.1/26005, exon 4 of 4)
1818	chr11:74282262-74282763	0.000101274	2.71156	0.00671319	P4HA3	3492	Intron (ENST00000524388.5/283208, intron 8 of 15)
1819	chr11:74287793-74288294	0.00224678	1.70525	0.0307243	P4HA3	-1538	Promoter (1-2kb)
1820	chr11:74493898-74494399	0.0029946	1.3542	0.0354724	POLD3	47	Promoter (<=1kb)
1821	chr11:74843987-74844488	0.00310129	1.84058	0.0361381	XRRA1	7576	3' UTR
1822	chr11:75372237-75372738	0.000166085	2.25349	0.0085783	ARRB1	-20532	Distal Intergenic
1823	chr11:75374418-75374919	1.92337e-05	3.64278	0.00308168	ARRB1	-22713	Distal Intergenic
1824	chr11:75626136-75626637	0.000127347	2.28971	0.0075344	MAP6	11950	Intron (ENST00000304771.8/4135, intron 1 of 3)
1825	chr11:76037188-76037689	0.000794486	1.28747	0.0182208	UVRAG	57128	Intron (ENST00000356136.8/7405, intron 12 of 14)
1826	chr11:76371044-76371545	0.000150718	3.76441	0.0081743	THAP12	-2401	Promoter (2-3kb)
1827	chr11:77020233-77020734	0.00374877	1.86147	0.0398963	ACER3	696	Promoter (<=1kb)
1828	chr11:77169935-77170436	0.000130513	1.70834	0.00762524	MYO7A	3879	Intron (ENST00000409709.9/4647, intron 15 of 48)
1829	chr11:78022814-78023315	0.000923105	4.90913	0.019635	KCTD14	0	Promoter (<=1kb)
1830	chr11:78030340-78030841	0.00109378	1.96861	0.0213571	KCTD14	-7064	Intron (ENST00000533144.1/65987, intron 2 of 2)
1831	chr11:78044574-78045075	9.42517e-05	2.17883	0.00643606	KCTD14	1116	Promoter (1-2kb)
1832	chr11:78205943-78206444	0.000429159	2.08442	0.0133721	USP35	-793	Promoter (<=1kb)
1833	chr11:78763453-78763954	0.00451531	3.95508	0.0439139	TENM4	41457	Intron (ENST00000278550.12/26011, intron 18 of 33)
1834	chr11:78823063-78823564	8.75954e-06	2.99931	0.00214985	TENM4	-17652	Intron (ENST00000278550.12/26011, intron 12 of 33)
1835	chr11:78961048-78961549	6.97957e-05	2.87758	0.00568225	TENM4	670	Promoter (<=1kb)
1836	chr11:79801426-79801927	0.00046797	2.51308	0.0139451	TENM4	-360396	Distal Intergenic
1837	chr11:79809401-79809902	8.2151e-06	1.83919	0.00209495	TENM4	-368371	Distal Intergenic
1838	chr11:79940020-79940521	0.00472744	2.29973	0.0450174	TENM4	-498990	Distal Intergenic
[truncated: 9,290 more rows]

## Sheet: B1
	peaks	Pvl_B1	FC_B1	FDR_B1	SYMBOL	distanceToTSS	annotation
[truncated: 11,008 more rows]

[truncated: 3 more sheets: B2, Stromal Cells, Myeloid Cells]
