# Supplementary material for: scFFPE-ATAC enables high-throughput single cell chromatin accessibility profiling in formalin-fixed paraffin-embedded samples
Source: Nat Commun. 2025 Nov 14;16:10022. doi: 10.1038/s41467-025-66170-4 (PMC12618699; doi:10.1038/s41467-025-66170-4)
Supplement: Supplementary file 15 — Supplementary Table 14 [file 41467_2025_66170_MOESM15_ESM.xlsx]

## Sheet: Invasive edge (IE)
	peaks	Pvl_IE	FC_IE	FDR_IE	annotation	SYMBOL
1	chr1:184230-184731	0.00136866	2.88616	0.00800712	Promoter (1-2kb)	DDX11L17
2	chr1:858577-859078	2.94585e-07	3.09465	4.71783e-05	Promoter (1-2kb)	LOC107984850
3	chr1:869355-869856	0.000117414	2.17165	0.00157957	Promoter (<=1kb)	FAM41C
4	chr1:959039-959540	0.00228497	1.31412	0.0113542	Promoter (<=1kb)	NOC2L
5	chr1:988714-989215	0.00155719	2.2115	0.00873856	Distal Intergenic	PERM1
6	chr1:1005247-1005748	9.92958e-06	2.91837	0.000356942	Intron (ENST00000624697.4/9636, intron 1 of 2)	ISG15
7	chr1:1136326-1136827	0.00131338	1.44154	0.00778549	Promoter (<=1kb)	LINC01342
8	chr1:1231178-1231679	0.00288409	2.03867	0.0133824	Promoter (<=1kb)	SDF4
9	chr1:1273690-1274191	9.08931e-06	1.1436	0.000338	Promoter (<=1kb)	UBE2J2
10	chr1:1281669-1282170	0.000563719	3.61085	0.00439753	Promoter (<=1kb)	SCNN1D
11	chr1:1290136-1290637	0.0107632	1.24328	0.0343546	3' UTR	SCNN1D
12	chr1:1332690-1333191	0.0157614	1.35263	0.0454282	Promoter (1-2kb)	TAS1R3
13	chr1:1365908-1366409	0.000385014	3.96323	0.00341334	Distal Intergenic	MXRA8
14	chr1:1472635-1473136	1.81771e-05	1.86535	0.000502425	Promoter (<=1kb)	ATAD3B
15	chr1:1580044-1580545	0.00585052	2.00398	0.0220689	Distal Intergenic	SSU72
16	chr1:1612062-1612563	0.000525357	1.13267	0.00419686	Promoter (2-3kb)	MIB2
17	chr1:1614479-1614980	0.000136071	1.37698	0.00174639	Promoter (<=1kb)	MIB2
18	chr1:1680404-1680905	0.000723321	2.6361	0.00518866	Intron (ENST00000614300.4/728661, intron 2 of 6)	SLC35E2B
19	chr1:1758714-1759215	6.56561e-05	1.13971	0.0010909	Promoter (<=1kb)	NADK
20	chr1:1778704-1779205	2.70187e-05	1.45825	0.00063285	Promoter (<=1kb)	NADK
21	chr1:1793975-1794476	0.000211919	4.05362	0.00232898	Promoter (<=1kb)	GNB1
22	chr1:1869489-1869990	6.35129e-05	3.09935	0.0010718	Intron (ENST00000610897.4/2782, intron 1 of 10)	GNB1
23	chr1:1894661-1895162	0.000127031	2.21628	0.00166358	Distal Intergenic	GNB1-DT
24	chr1:1947329-1947830	0.000170787	1.47598	0.00201737	Intron (ENST00000493964.5/85452, intron 18 of 37)	CFAP74
25	chr1:1958989-1959490	0.00605305	3.05007	0.0226068	Promoter (<=1kb)	CFAP74
26	chr1:2001846-2002347	0.0109396	1.7757	0.0347665	Promoter (1-2kb)	CFAP74
27	chr1:2019007-2019508	0.0051758	1.91802	0.0202422	Promoter (<=1kb)	GABRD
28	chr1:2061304-2061805	0.0135309	1.12848	0.0406482	Intron (ENST00000378567.8/5590, intron 4 of 17)	PRKCZ
29	chr1:2084953-2085454	0.000564905	2.53227	0.00440457	Promoter (2-3kb)	PRKCZ
30	chr1:2135469-2135970	4.00766e-06	1.44764	0.000206606	Promoter (<=1kb)	PRKCZ
31	chr1:2248378-2248879	0.010042	1.00681	0.0326376	Promoter (<=1kb)	SKI
32	chr1:2258202-2258703	0.00377408	1.00591	0.016186	Intron (ENST00000378536.5/6497, intron 1 of 6)	SKI
33	chr1:2279727-2280228	0.00181769	1.58177	0.00973238	Intron (ENST00000378536.5/6497, intron 1 of 6)	SKI
34	chr1:2315014-2315515	0.0074195	1.51386	0.026226	Exon (ENST00000659232.1/ENST00000659232.1, exon 1 of 4)	SKI
35	chr1:2320173-2320674	0.00141445	2.43699	0.00818881	Exon (ENST00000659232.1/ENST00000659232.1, exon 4 of 4)	SKI
36	chr1:2381860-2382361	5.45506e-06	2.68213	0.000247488	Promoter (2-3kb)	MORN1
37	chr1:2414357-2414858	7.80718e-07	2.63442	8.16918e-05	Promoter (<=1kb)	PEX10
38	chr1:2801469-2801970	0.00672016	1.4785	0.0243598	Promoter (<=1kb)	TTC34
39	chr1:2804005-2804506	0.00166784	1.43224	0.00916727	Promoter (2-3kb)	TTC34
40	chr1:2863169-2863670	0.00853635	2.34699	0.0290317	Distal Intergenic	TTC34
41	chr1:2964953-2965454	0.00454427	2.14537	0.0184564	Intron (ENST00000642073.1/ENST00000642073.1, intron 1 of 2)	ACTRT2
42	chr1:3074170-3074671	5.48691e-05	1.99859	0.000974852	Intron (ENST00000511072.5/63976, intron 1 of 15)	PRDM16
43	chr1:3074931-3075432	0.00122822	1.41544	0.00743303	Intron (ENST00000511072.5/63976, intron 1 of 15)	PRDM16
44	chr1:3153499-3154000	0.000603534	1.98851	0.00459465	Intron (ENST00000511072.5/63976, intron 1 of 15)	MIR4251
45	chr1:3159371-3159872	0.00216073	2.47843	0.0109169	Intron (ENST00000511072.5/63976, intron 1 of 15)	MIR4251
46	chr1:3170981-3171482	0.00217531	1.19525	0.010966	Intron (ENST00000511072.5/63976, intron 1 of 15)	MIR4251
47	chr1:3188559-3189060	0.0001577	1.44871	0.00190845	Intron (ENST00000511072.5/63976, intron 2 of 15)	PRDM16
48	chr1:3190899-3191400	0.00603366	1.51901	0.0225555	Intron (ENST00000511072.5/63976, intron 2 of 15)	PRDM16
49	chr1:3238029-3238530	2.98799e-06	1.88217	0.000171846	Promoter (<=1kb)	PRDM16
50	chr1:3273338-3273839	0.0146908	2.01458	0.04317	Intron (ENST00000511072.5/63976, intron 3 of 15)	PRDM16
51	chr1:3337184-3337685	1.9336e-05	1.88428	0.000521229	Intron (ENST00000511072.5/63976, intron 3 of 15)	LOC105378604
52	chr1:3380482-3380983	0.0012619	4.32162	0.0075741	Intron (ENST00000511072.5/63976, intron 3 of 15)	PRDM16
53	chr1:3383806-3384307	0.000773187	2.20414	0.00543274	Intron (ENST00000511072.5/63976, intron 3 of 15)	PRDM16
54	chr1:3453148-3453649	2.05366e-05	2.45986	0.000537758	Promoter (1-2kb)	ARHGEF16
55	chr1:3454825-3455326	0.00306554	1.20352	0.0139695	Promoter (<=1kb)	ARHGEF16
56	chr1:3564134-3564635	9.85084e-05	3.07304	0.00140963	Intron (ENST00000356575.9/1953, intron 4 of 36)	MIR551A
57	chr1:3587908-3588409	2.10312e-05	5.59606	0.000545522	Intron (ENST00000356575.9/1953, intron 3 of 36)	MEGF6
58	chr1:3590532-3591033	0.00294514	1.94217	0.013586	Intron (ENST00000356575.9/1953, intron 3 of 36)	MEGF6
59	chr1:3613379-3613880	7.62597e-07	3.22184	8.06083e-05	Promoter (1-2kb)	MEGF6
60	chr1:3726550-3727051	0.00638721	1.30436	0.0234862	Promoter (<=1kb)	TP73
61	chr1:3857991-3858492	2.84952e-05	2.24475	0.00065325	Promoter (<=1kb)	DFFB
62	chr1:3864814-3865315	0.00118712	3.29507	0.00726859	Promoter (2-3kb)	DFFB
63	chr1:4395573-4396074	0.000504938	3.68171	0.00408315	Distal Intergenic	LINC01777
64	chr1:4646956-4647457	3.73827e-05	2.95832	0.000772335	Distal Intergenic	AJAP1
65	chr1:4649490-4649991	0.00286459	2.68645	0.0133248	Distal Intergenic	AJAP1
66	chr1:4648675-4649176	0.000377304	2.19885	0.00336874	Distal Intergenic	AJAP1
67	chr1:4656248-4656749	0.00894432	3.12584	0.0300155	Promoter (1-2kb)	AJAP1
68	chr1:4786110-4786611	0.0005164	1.94277	0.00414481	3' UTR	AJAP1
69	chr1:5099543-5100044	0.00197287	1.27651	0.0102672	Distal Intergenic	LINC02782
70	chr1:5139990-5140491	0.00102143	3.31606	0.00656066	Distal Intergenic	LINC02782
71	chr1:5312799-5313300	0.00116937	1.5086	0.00719453	Distal Intergenic	LOC105376686
72	chr1:5333321-5333822	0.000239798	1.85435	0.0025177	Distal Intergenic	LOC105376686
73	chr1:5513811-5514312	0.000611183	1.31447	0.0046315	Distal Intergenic	LOC105376686
74	chr1:5523816-5524317	7.28322e-05	2.9507	0.00116219	Distal Intergenic	LOC105376686
75	chr1:5551501-5552002	0.000192755	2.36708	0.00218558	Distal Intergenic	LOC105376686
76	chr1:5570905-5571406	1.33149e-07	3.71444	3.06668e-05	Intron (ENST00000637702.1/ENST00000637702.1, intron 1 of 2)	LOC105376686
77	chr1:5597893-5598394	0.00146483	1.8925	0.00838044	Intron (ENST00000637702.1/ENST00000637702.1, intron 1 of 2)	LOC105376686
78	chr1:5652560-5653061	0.00036027	4.77749	0.00326559	Intron (ENST00000637702.1/ENST00000637702.1, intron 1 of 2)	LOC105376686
79	chr1:5667781-5668282	0.00252639	4.04221	0.012182	Exon (ENST00000637702.1/ENST00000637702.1, exon 1 of 3)	LOC105376686
80	chr1:5690092-5690593	0.0100265	3.03964	0.032608	Distal Intergenic	MIR4689
81	chr1:5752230-5752731	0.000667001	2.96663	0.00490725	Exon (ENST00000701409.1/ENST00000701409.1, exon 2 of 4)	MIR4689
82	chr1:5953804-5954305	0.00265108	2.78412	0.0126027	Intron (ENST00000478423.6/261734, intron 4 of 25)	KCNAB2
83	chr1:5991754-5992255	0.000139788	1.33129	0.00177408	Promoter (<=1kb)	KCNAB2
84	chr1:6033973-6034474	0.00680983	1.40767	0.0245883	Promoter (<=1kb)	KCNAB2
85	chr1:6058530-6059031	0.000274442	3.2053	0.00274553	Intron (ENST00000655548.1/8514, intron 3 of 9)	KCNAB2
86	chr1:6063621-6064122	0.00217975	1.9532	0.0109831	Promoter (1-2kb)	KCNAB2
87	chr1:6157739-6158240	6.17128e-05	1.24508	0.00105188	Intron (ENST00000262450.8/26038, intron 3 of 41)	CHD5
88	chr1:6185626-6186127	0.00174512	2.20676	0.00946299	3' UTR	CHD5
89	chr1:6198803-6199304	1.45246e-06	2.31507	0.000114752	Promoter (<=1kb)	RPL22
90	chr1:6279045-6279546	0.00761946	2.89343	0.0267373	Intron (ENST00000608083.5/11332, intron 8 of 8)	ACOT7
91	chr1:6287306-6287807	0.00123163	1.77196	0.00744772	Intron (ENST00000608083.5/11332, intron 7 of 8)	ACOT7
92	chr1:6359644-6360145	1.78521e-05	1.29809	0.000497254	Promoter (<=1kb)	ACOT7
93	chr1:6358893-6359394	0.00661965	1.50365	0.0241124	Promoter (<=1kb)	ACOT7
94	chr1:6373867-6374368	0.000782301	2.09182	0.00547596	Intron (ENST00000608083.5/11332, intron 1 of 8)	ACOT7
95	chr1:6386153-6386654	0.00137304	1.42253	0.00802482	Promoter (<=1kb)	ACOT7
96	chr1:6401132-6401633	0.00526131	3.93904	0.0204663	Distal Intergenic	ACOT7
97	chr1:6414466-6414967	9.41204e-07	4.97863	8.94159e-05	Intron (ENST00000377837.5/54626, intron 3 of 3)	HES2
98	chr1:6423581-6424082	0.000153861	1.78623	0.00188112	Promoter (<=1kb)	HES2
99	chr1:6437850-6438351	0.00104598	1.46684	0.00666474	Promoter (<=1kb)	ESPN
100	chr1:6440268-6440769	4.39268e-06	1.45786	0.000217425	Promoter (<=1kb)	ESPN
101	chr1:6446180-6446681	4.99583e-06	3.00268	0.000235131	Promoter (<=1kb)	ESPN
102	chr1:6449299-6449800	8.71388e-05	1.70621	0.0013022	Promoter (<=1kb)	ESPN
103	chr1:6521290-6521791	0.00310273	2.62033	0.0140883	Promoter (1-2kb)	PLEKHG5
104	chr1:6523503-6524004	0.000277948	2.63127	0.00277124	3' UTR	PLEKHG5
105	chr1:6554346-6554847	0.00114456	1.0868	0.00708952	Promoter (<=1kb)	NOL9
106	chr1:6581815-6582316	0.000546827	1.20492	0.00431079	Promoter (1-2kb)	ZBTB48
107	chr1:6625622-6626123	0.000769287	1.69589	0.00541313	Promoter (<=1kb)	THAP3
108	chr1:6647722-6648223	0.011886	3.28386	0.0369433	Promoter (<=1kb)	DNAJC11
109	chr1:6727408-6727909	0.000549089	3.06358	0.00432066	Promoter (2-3kb)	LINC01672
110	chr1:6800703-6801204	0.000796957	1.67603	0.00554359	Intron (ENST00000490738.5/23261, intron 1 of 2)	CAMTA1
111	chr1:6801882-6802383	0.0115932	1.27139	0.0362833	Intron (ENST00000490738.5/23261, intron 1 of 2)	CAMTA1
112	chr1:6809614-6810115	0.000171206	3.30202	0.00202063	Promoter (2-3kb)	CAMTA1
113	chr1:6832642-6833143	0.000926939	1.05881	0.00613813	Intron (ENST00000490738.5/23261, intron 2 of 2)	CAMTA1
114	chr1:6835079-6835580	1.84084e-08	2.30927	1.03589e-05	Intron (ENST00000490738.5/23261, intron 2 of 2)	CAMTA1
115	chr1:6881176-6881677	0.00665824	1.61745	0.0242075	Intron (ENST00000303635.12/23261, intron 3 of 22)	CAMTA1
116	chr1:6983917-6984418	0.000741801	1.92811	0.00527657	Intron (ENST00000303635.12/23261, intron 3 of 22)	CAMTA1
117	chr1:7042669-7043170	0.00466507	3.53379	0.0187956	Intron (ENST00000303635.12/23261, intron 3 of 22)	CAMTA1
118	chr1:7093183-7093684	0.00614129	2.5925	0.0228443	Intron (ENST00000303635.12/23261, intron 4 of 22)	CAMTA1
119	chr1:7120782-7121283	0.000355838	2.48824	0.00324101	Intron (ENST00000303635.12/23261, intron 4 of 22)	CAMTA1
120	chr1:7127286-7127787	8.31569e-05	2.83406	0.00126597	Intron (ENST00000303635.12/23261, intron 4 of 22)	CAMTA1
121	chr1:7401716-7402217	0.00729357	1.4101	0.0258784	Intron (ENST00000303635.12/23261, intron 5 of 22)	CAMTA1-AS2
122	chr1:7402435-7402936	0.00712668	1.34881	0.0254297	Intron (ENST00000303635.12/23261, intron 5 of 22)	CAMTA1-AS2
123	chr1:7410698-7411199	0.00178143	3.69006	0.00960193	Intron (ENST00000303635.12/23261, intron 5 of 22)	CAMTA1-AS2
124	chr1:7471935-7472436	0.0054037	2.42825	0.0208592	Intron (ENST00000303635.12/23261, intron 6 of 22)	CAMTA1-AS1
125	chr1:7549886-7550387	0.000585096	1.39964	0.00450359	Intron (ENST00000303635.12/23261, intron 6 of 22)	CAMTA1-AS1
126	chr1:7552300-7552801	0.00023128	1.05504	0.00246068	Intron (ENST00000303635.12/23261, intron 6 of 22)	CAMTA1-AS1
127	chr1:7574320-7574821	0.00102504	1.09065	0.00657538	Intron (ENST00000303635.12/23261, intron 6 of 22)	CAMTA1
128	chr1:7575681-7576182	8.66905e-07	1.62019	8.62623e-05	Intron (ENST00000303635.12/23261, intron 6 of 22)	CAMTA1
129	chr1:7647070-7647571	0.000926795	2.05063	0.00613753	Intron (ENST00000303635.12/23261, intron 7 of 22)	CAMTA1
130	chr1:7650691-7651192	0.00212128	1.01441	0.0107836	Intron (ENST00000303635.12/23261, intron 7 of 22)	CAMTA1
131	chr1:7669455-7669956	0.00774564	1.96122	0.02705	Promoter (<=1kb)	CAMTA1
132	chr1:7680739-7681240	0.0114334	2.46511	0.0359114	Intron (ENST00000303635.12/23261, intron 11 of 22)	CAMTA1
133	chr1:7841583-7842084	0.000100092	2.74345	0.00142669	Intron (ENST00000377532.8/8863, intron 21 of 21)	PER3
134	chr1:7902752-7903253	0.00132332	1.53498	0.00781951	Distal Intergenic	TNFRSF9
135	chr1:7943257-7943758	0.00331102	1.01032	0.014756	Promoter (<=1kb)	TNFRSF9
136	chr1:7955889-7956390	0.00154886	2.70079	0.00870697	Promoter (1-2kb)	PARK7
137	chr1:7962016-7962517	2.40529e-05	1.674	0.000590538	Promoter (<=1kb)	PARK7
138	chr1:8010661-8011162	0.00104933	2.14138	0.00668034	Intron (ENST00000474874.5/54206, intron 2 of 2)	ERRFI1
139	chr1:8018649-8019150	9.17132e-06	1.90038	0.000339627	Intron (ENST00000474874.5/54206, intron 1 of 2)	ERRFI1
140	chr1:8121290-8121791	0.0045736	1.16751	0.0185464	Exon (ENST00000445300.1/ENST00000445300.1, exon 3 of 3)	LINC01714
141	chr1:8122039-8122540	0.0132468	1.16765	0.0400283	Exon (ENST00000445300.1/ENST00000445300.1, exon 3 of 3)	LINC01714
142	chr1:8177441-8177942	0.000131771	2.40657	0.0017084	Distal Intergenic	LINC01714
143	chr1:8238889-8239390	0.00021065	2.87601	0.00232077	Distal Intergenic	LINC01714
144	chr1:8238312-8238813	0.000119623	2.59889	0.00159809	Distal Intergenic	LINC01714
145	chr1:8251559-8252060	1.76641e-06	1.70586	0.000126351	Distal Intergenic	LINC01714
146	chr1:8259435-8259936	1.35434e-05	1.74976	0.000422155	Distal Intergenic	LINC01714
147	chr1:8263014-8263515	0.00776606	1.43987	0.0271055	Distal Intergenic	LINC01714
148	chr1:8276752-8277253	0.000454347	1.18837	0.00380111	Distal Intergenic	SLC45A1
149	chr1:8281968-8282469	0.000187977	2.74145	0.00215046	Distal Intergenic	SLC45A1
150	chr1:8293082-8293583	0.004427	1.05458	0.0181307	Distal Intergenic	SLC45A1
151	chr1:8312138-8312639	3.34304e-05	2.19881	0.000721752	Distal Intergenic	SLC45A1
152	chr1:8318679-8319180	0.00470076	1.69299	0.0188965	Promoter (<=1kb)	SLC45A1
153	chr1:8422447-8422948	0.00076149	1.46301	0.00537429	Promoter (<=1kb)	RERE
154	chr1:8462863-8463364	0.00642018	2.39696	0.0235789	Intron (ENST00000337907.7/473, intron 12 of 23)	RERE-AS1
155	chr1:8463486-8463987	0.00135637	1.38141	0.00795213	Intron (ENST00000337907.7/473, intron 12 of 23)	RERE-AS1
156	chr1:8503379-8503880	0.00228059	2.23891	0.0113393	Intron (ENST00000337907.7/473, intron 9 of 23)	RERE
157	chr1:8555797-8556298	0.000351863	3.42333	0.00321775	Intron (ENST00000337907.7/473, intron 7 of 23)	RERE
158	chr1:8571983-8572484	0.00165857	1.15758	0.00912999	Intron (ENST00000337907.7/473, intron 5 of 23)	RERE
159	chr1:8646231-8646732	0.00661026	2.01109	0.0240915	Intron (ENST00000337907.7/473, intron 3 of 23)	RERE
160	chr1:8721848-8722349	0.00240868	1.19188	0.0117789	Intron (ENST00000337907.7/473, intron 2 of 23)	RERE
161	chr1:8748120-8748621	0.00169121	1.97571	0.00925962	Intron (ENST00000337907.7/473, intron 2 of 23)	RERE
162	chr1:8757697-8758198	0.00021939	2.96058	0.00238429	Intron (ENST00000337907.7/473, intron 2 of 23)	RERE
163	chr1:8802151-8802652	0.00508887	1.81334	0.0199888	Intron (ENST00000337907.7/473, intron 1 of 23)	RERE
164	chr1:8829513-8830014	0.000179988	1.13463	0.00208652	Intron (ENST00000656437.1/473, intron 1 of 18)	RERE
165	chr1:8861423-8861924	0.00511328	1.99808	0.0200486	3' UTR	MIR6728
166	chr1:8873525-8874026	2.77921e-06	1.53177	0.000165242	Promoter (1-2kb)	ENO1
167	chr1:8966521-8967022	0.0166277	1.36306	0.0472445	Intron (ENST00000549778.5/765, intron 5 of 5)	CA6
168	chr1:8971023-8971524	0.0140733	1.38144	0.0418217	Exon (ENST00000702996.1/ENST00000702996.1, exon 1 of 1)	CA6
169	chr1:8976697-8977198	0.00247584	1.63156	0.0120085	Distal Intergenic	CA6
170	chr1:9080939-9081440	0.000208659	1.68713	0.00230853	Intron (ENST00000486632.5/6518, intron 2 of 6)	SLC2A5
171	chr1:9085953-9086454	0.00506773	1.97556	0.019933	Promoter (1-2kb)	SLC2A5
172	chr1:9093953-9094454	0.00683351	3.28817	0.0246568	Distal Intergenic	SLC2A5
173	chr1:9130068-9130569	0.0165685	1.27048	0.0471302	Promoter (<=1kb)	GPR157
174	chr1:9149571-9150072	0.00360522	1.21449	0.015651	Promoter (1-2kb)	MIR34A
175	chr1:9196420-9196921	0.00441736	1.33983	0.0181041	Exon (ENST00000635405.2/ENST00000635405.2, exon 1 of 2)	LNCTAM34A
176	chr1:9201759-9202260	2.55045e-05	1.92628	0.000610515	Distal Intergenic	LNCTAM34A
177	chr1:9294389-9294890	4.39034e-05	3.0715	0.00085056	Promoter (<=1kb)	SPSB1
178	chr1:9300066-9300567	0.000207602	2.19704	0.00230153	Intron (ENST00000328089.11/80176, intron 1 of 2)	SPSB1
179	chr1:9338762-9339263	0.000197377	1.72677	0.00222132	Intron (ENST00000328089.11/80176, intron 1 of 2)	SPSB1
180	chr1:9339297-9339798	0.0179411	2.05874	0.049956	Intron (ENST00000328089.11/80176, intron 1 of 2)	SPSB1
181	chr1:9495592-9496093	0.00478886	1.54608	0.0191444	Distal Intergenic	SLC25A33
182	chr1:9538066-9538567	3.98048e-06	1.773	0.000206034	Promoter (<=1kb)	SLC25A33
183	chr1:9546637-9547138	0.0087638	1.90535	0.0295757	Intron (ENST00000302692.7/84275, intron 1 of 6)	SLC25A33
184	chr1:9615503-9616004	0.000652885	3.4012	0.00483576	Distal Intergenic	TMEM201
185	chr1:9689230-9689731	0.00124483	1.7429	0.00750204	Promoter (<=1kb)	PIK3CD
186	chr1:9702158-9702659	0.000908413	3.52058	0.00605639	Intron (ENST00000698706.1/5293, intron 3 of 4)	PIK3CD
187	chr1:9706358-9706859	0.011079	1.51527	0.0350892	Intron (ENST00000698706.1/5293, intron 3 of 4)	PIK3CD
188	chr1:9740581-9741082	0.00507489	2.16857	0.0199567	Intron (ENST00000377298.9/22883, intron 10 of 18)	CLSTN1
189	chr1:9797919-9798420	0.0136726	1.31701	0.040957	Intron (ENST00000377298.9/22883, intron 1 of 18)	CLSTN1
190	chr1:9823783-9824284	1.74564e-05	1.22683	0.00049181	Promoter (<=1kb)	CLSTN1
191	chr1:9874810-9875311	0.000524952	1.29768	0.00419478	Promoter (2-3kb)	CTNNBIP1
192	chr1:9942295-9942796	0.000159748	2.39656	0.00192698	Promoter (<=1kb)	LZIC
193	chr1:10015580-10016081	3.03717e-05	2.36173	0.000679834	3' UTR	UBE4B
194	chr1:10033538-10034039	0.000523951	1.39366	0.00418939	Promoter (<=1kb)	UBE4B
195	chr1:10298027-10298528	0.000661542	2.21356	0.00487891	Intron (ENST00000377093.9/23095, intron 20 of 20)	KIF1B
196	chr1:10337940-10338441	0.000917932	3.49669	0.00609598	Intron (ENST00000676179.1/23095, intron 31 of 48)	KIF1B
197	chr1:10347080-10347581	0.000452274	2.80538	0.00379119	Promoter (1-2kb)	KIF1B
198	chr1:10377383-10377884	0.000127223	1.89684	0.00166534	3' UTR	KIF1B
199	chr1:10427954-10428455	0.00379059	1.26882	0.0162431	Promoter (1-2kb)	CENPS-CORT
200	chr1:10459060-10459561	0.00125817	1.8933	0.00755919	3' UTR	CORT
201	chr1:10507358-10507859	6.07886e-05	2.02367	0.00104228	Intron (ENST00000472851.1/5195, intron 2 of 3)	PEX14
202	chr1:10657582-10658083	0.00397844	2.3004	0.0168157	Exon (ENST00000492173.1/54897, exon 2 of 2)	CASZ1
203	chr1:10685980-10686481	0.00816354	1.65659	0.0281181	Intron (ENST00000377022.8/54897, intron 4 of 20)	CASZ1
204	chr1:10710377-10710878	0.000457345	3.67692	0.00381955	Intron (ENST00000377022.8/54897, intron 2 of 20)	CASZ1
205	chr1:10724003-10724504	0.000542127	1.06615	0.00428555	Intron (ENST00000377022.8/54897, intron 2 of 20)	CASZ1
206	chr1:10765964-10766465	0.000242128	1.98347	0.0025338	Intron (ENST00000377022.8/54897, intron 1 of 20)	CASZ1
207	chr1:10778264-10778765	0.00165165	1.61964	0.00910043	Intron (ENST00000377022.8/54897, intron 1 of 20)	CASZ1
208	chr1:10792195-10792696	0.0109621	1.26664	0.0348172	Intron (ENST00000377022.8/54897, intron 1 of 20)	CASZ1
209	chr1:10793312-10793813	1.89645e-05	4.40518	0.000515306	Promoter (2-3kb)	CASZ1
210	chr1:10796360-10796861	0.00350946	1.2508	0.0153661	Promoter (<=1kb)	CASZ1
211	chr1:10814968-10815469	1.52029e-05	3.23348	0.00045181	Distal Intergenic	CASZ1
212	chr1:10818413-10818914	0.0134619	1.94946	0.0405118	Distal Intergenic	CASZ1
213	chr1:10980040-10980541	9.40457e-06	2.03778	0.000344108	Promoter (1-2kb)	C1orf127
214	chr1:11060446-11060947	0.00812467	1.05392	0.0280243	Promoter (<=1kb)	SRM
215	chr1:11144683-11145184	0.00027534	3.42569	0.00275237	Promoter (<=1kb)	MTOR
216	chr1:11158565-11159066	0.00976663	2.45718	0.0319947	Intron (ENST00000703140.1/2475, intron 27 of 55)	MTOR
217	chr1:11281862-11282363	0.000177192	1.8517	0.00206489	Intron (ENST00000376810.6/29914, intron 1 of 1)	UBIAD1
218	chr1:11286164-11286665	0.0103732	1.41513	0.0334207	3' UTR	UBIAD1
219	chr1:11479178-11479679	0.00287505	2.93309	0.0133573	Promoter (<=1kb)	DISP3
220	chr1:11550616-11551117	0.0135913	2.17959	0.0407718	Distal Intergenic	DISP3
221	chr1:11664478-11664979	0.0157299	1.34299	0.0453698	Promoter (<=1kb)	FBXO6
222	chr1:11681323-11681824	0.00652619	1.28888	0.0238658	Promoter (<=1kb)	MAD2L2
223	chr1:11787444-11787945	0.001539	1.07738	0.00867121	Promoter (<=1kb)	C1orf167
224	chr1:11838696-11839197	0.0108163	1.81213	0.034479	Promoter (1-2kb)	NPPA-AS1
225	chr1:11876350-11876851	0.00870825	1.5502	0.0294549	Distal Intergenic	NPPB
226	chr1:11908723-11909224	0.000100297	1.79088	0.00142901	Promoter (<=1kb)	RNU5E-1
227	chr1:11967096-11967597	0.00644832	1.86895	0.0236507	Promoter (2-3kb)	PLOD1
228	chr1:11980490-11980991	0.000698044	1.34609	0.005063	Promoter (<=1kb)	MFN2
229	chr1:11991907-11992408	0.0004476	1.64728	0.00376458	Promoter (<=1kb)	MFN2
230	chr1:11999141-11999642	0.00272245	2.42357	0.0128423	Promoter (<=1kb)	MFN2
231	chr1:12001255-12001756	0.000565402	2.32289	0.00440785	Promoter (<=1kb)	MFN2
232	chr1:12006242-12006743	0.0017783	1.7985	0.0095904	Promoter (<=1kb)	MFN2
233	chr1:12007447-12007948	0.000180228	3.40837	0.00208805	Promoter (<=1kb)	MFN2
234	chr1:12015219-12015720	0.00252499	1.14703	0.0121789	Downstream (<=300bp)	MIIP
235	chr1:12080201-12080702	0.00714696	1.91598	0.0254882	Exon (ENST00000439324.2/ENST00000439324.2, exon 1 of 1)	TNFRSF8
236	chr1:12086754-12087255	3.72046e-05	2.86019	0.000770161	Intron (ENST00000263932.7/943, intron 2 of 14)	TNFRSF8
237	chr1:12118513-12119014	0.0132565	1.01221	0.0400535	Intron (ENST00000263932.7/943, intron 8 of 14)	TNFRSF8
238	chr1:12125645-12126146	0.000768321	2.74477	0.0054096	Promoter (<=1kb)	TNFRSF8
239	chr1:12137212-12137713	4.87216e-06	2.01061	0.000231909	Intron (ENST00000263932.7/943, intron 13 of 14)	TNFRSF8
240	chr1:12157447-12157948	0.00426454	2.02268	0.0176634	Distal Intergenic	MIR7846
241	chr1:12171449-12171950	0.000129493	2.13671	0.0016897	Intron (ENST00000376259.7/7133, intron 1 of 9)	TNFRSF1B
242	chr1:12309695-12310196	0.00128749	1.50305	0.00767938	Promoter (1-2kb)	VPS13D
243	chr1:12342380-12342881	0.0059506	1.6063	0.0223289	Promoter (<=1kb)	VPS13D
244	chr1:12344565-12345066	1.58738e-06	2.74916	0.000120464	Promoter (<=1kb)	VPS13D
245	chr1:12407237-12407738	1.24497e-05	3.92584	0.000403766	Promoter (<=1kb)	VPS13D
246	chr1:12460017-12460518	0.00374994	1.91927	0.0161112	3' UTR	VPS13D
247	chr1:12464456-12464957	0.00265631	1.62224	0.0126198	Promoter (<=1kb)	VPS13D
248	chr1:12486177-12486678	0.00018634	1.78102	0.00213889	Intron (ENST00000620676.6/55187, intron 67 of 69)	VPS13D
249	chr1:12496302-12496803	0.0064023	1.89961	0.0235278	Promoter (<=1kb)	VPS13D
250	chr1:12528378-12528879	0.0014998	1.42446	0.00851075	Promoter (<=1kb)	LINC02766
251	chr1:12538124-12538625	0.00206768	2.37366	0.010598	Distal Intergenic	LINC02766
252	chr1:12593379-12593880	0.000322131	1.27276	0.003046	Promoter (2-3kb)	DHRS3
253	chr1:13390218-13390719	0.000180953	2.66157	0.00209477	Promoter (<=1kb)	PRAMEF17
254	chr1:13543981-13544482	0.000351615	1.964	0.00321625	Distal Intergenic	LRRC38
255	chr1:13587229-13587730	3.7314e-05	2.40675	0.000771457	Promoter (1-2kb)	PDPN
256	chr1:13774046-13774547	1.54726e-05	2.66285	0.000456882	Promoter (2-3kb)	PRDM2
257	chr1:13801535-13802036	6.99086e-06	2.56293	0.000289017	Intron (ENST00000311066.10/7799, intron 8 of 9)	PRDM2
258	chr1:13864733-13865234	0.00528997	1.10718	0.0205432	Distal Intergenic	KAZN
259	chr1:13912140-13912641	0.001944	1.98861	0.0101575	Intron (ENST00000636564.1/23254, intron 1 of 2)	KAZN
260	chr1:14108979-14109480	0.00569637	1.73056	0.0216665	Intron (ENST00000636564.1/23254, intron 1 of 2)
261	chr1:14113715-14114216	0.00302433	4.77423	0.0138403	Intron (ENST00000636564.1/23254, intron 1 of 2)
262	chr1:14142277-14142778	0.000648239	1.68778	0.00481526	Intron (ENST00000636564.1/23254, intron 1 of 2)
263	chr1:14441437-14441938	1.98696e-05	2.5286	0.000528455	Intron (ENST00000636203.1/23254, intron 2 of 16)	KAZN-AS1
264	chr1:14708551-14709052	0.000990582	2.51555	0.00642359	Intron (ENST00000636203.1/23254, intron 3 of 16)	KAZN
265	chr1:14731845-14732346	8.56518e-05	2.19452	0.00128882	Intron (ENST00000636203.1/23254, intron 3 of 16)	KAZN
266	chr1:14733078-14733579	5.87704e-05	2.62694	0.0010201	Intron (ENST00000636203.1/23254, intron 3 of 16)	KAZN
267	chr1:14741212-14741713	0.000678685	2.39251	0.00496285	Intron (ENST00000636203.1/23254, intron 3 of 16)	KAZN
268	chr1:14915347-14915848	0.00487851	2.60736	0.0193929	Intron (ENST00000636203.1/23254, intron 3 of 16)	KAZN
269	chr1:14963496-14963997	1.54536e-06	2.70693	0.000118838	Intron (ENST00000636203.1/23254, intron 4 of 16)	KAZN
270	chr1:15088742-15089243	2.49084e-05	2.01741	0.000602998	Intron (ENST00000636203.1/23254, intron 10 of 16)	TMEM51-AS1
271	chr1:15160340-15160841	5.22415e-07	1.90629	6.51197e-05	Intron (ENST00000428417.5/55092, intron 1 of 2)	TMEM51
272	chr1:15168400-15168901	0.00187406	1.17464	0.00992282	Promoter (2-3kb)	TMEM51-AS2
273	chr1:15173854-15174355	0.000180783	1.46258	0.00209342	Promoter (2-3kb)	TMEM51-AS2
274	chr1:15187837-15188338	5.71181e-05	3.30324	0.00100015	Intron (ENST00000428417.5/55092, intron 1 of 2)	TMEM51-AS2
275	chr1:15197031-15197532	0.000316195	1.07901	0.00301184	Intron (ENST00000428417.5/55092, intron 1 of 2)	TMEM51-AS2
276	chr1:15247222-15247723	0.0052033	1.15647	0.0203167	Promoter (<=1kb)	FHAD1
277	chr1:15252661-15253162	0.000343204	1.9418	0.00316971	Promoter (<=1kb)	FHAD1
278	chr1:15337494-15337995	0.000323371	1.47282	0.00305223	Intron (ENST00000683790.1/114827, intron 14 of 33)	FHAD1
279	chr1:15431112-15431613	5.7006e-05	3.74867	0.000998941	Distal Intergenic	CTRC
280	chr1:15435226-15435727	8.91423e-05	2.84705	0.00132068	Promoter (2-3kb)	CTRC
281	chr1:15562732-15563233	0.000309573	2.54674	0.0029728	Promoter (<=1kb)	DNAJC16
282	chr1:15678562-15679063	0.000495791	2.6318	0.0040336	Distal Intergenic	PLEKHM2
283	chr1:15699983-15700484	0.00275815	1.85395	0.012958	Intron (ENST00000375799.8/23207, intron 1 of 19)	PLEKHM2
284	chr1:15823487-15823988	0.00594564	1.79682	0.0223168	Distal Intergenic	SPEN
285	chr1:15919292-15919793	0.015613	2.01259	0.0451298	Exon (ENST00000673875.1/23013, exon 9 of 12)	SPEN
286	chr1:16019650-16020151	0.000105249	2.25483	0.00147234	Promoter (<=1kb)	HSPB7
287	chr1:16055359-16055860	0.00316314	2.08226	0.0142901	Promoter (<=1kb)	CLCNKB
288	chr1:16078810-16079311	0.0171314	1.90923	0.0483053	Distal Intergenic	FAM131C
289	chr1:16111598-16112099	0.000400358	2.56406	0.00349924	Distal Intergenic	EPHA2
290	chr1:16145114-16145615	0.00142839	1.46184	0.0082392	Promoter (<=1kb)	EPHA2
291	chr1:16155872-16156373	0.00412678	1.59546	0.0172688	Promoter (<=1kb)	EPHA2
292	chr1:16212424-16212925	1.64817e-05	1.55233	0.000475251	Promoter (<=1kb)	ARHGEF19
293	chr1:16244283-16244784	0.00183109	1.32199	0.00977826	Distal Intergenic	CPLANE2
294	chr1:16328337-16328838	0.0110114	2.18894	0.0349226	Intron (ENST00000375592.8/54455, intron 1 of 9)	FBXO42
295	chr1:16350903-16351404	0.000243708	2.56506	0.00254367	Promoter (1-2kb)	FBXO42
296	chr1:16534490-16534991	0.00155963	4.01654	0.00874696	Promoter (<=1kb)	LINC01783
297	chr1:16620912-16621413	4.41258e-05	1.60182	0.000853008	Intron (ENST00000639481.1/84809, intron 2 of 3)	CROCCP2
298	chr1:16624845-16625346	0.00148181	1.61256	0.00844479	Promoter (1-2kb)	CROCCP2
299	chr1:16732466-16732967	0.00445146	2.17485	0.0181934	Distal Intergenic	CROCC
300	chr1:16772552-16773053	6.34971e-06	2.49287	0.000271053	Promoter (2-3kb)	MST1L
301	chr1:16872565-16873066	0.00947642	1.33901	0.0312962	Promoter (<=1kb)	LOC112267871
302	chr1:16921484-16921985	0.00293136	2.78404	0.0135408	Promoter (<=1kb)	CROCC
303	chr1:17079219-17079720	0.00505254	1.9142	0.0198902	3' UTR	PADI2
304	chr1:17094794-17095295	0.00624108	1.6344	0.0231054	Intron (ENST00000375486.9/11240, intron 4 of 15)	PADI2
305	chr1:17141791-17142292	0.00449945	1.98584	0.0183214	Distal Intergenic	PADI2
306	chr1:17336531-17337032	0.000377394	3.41475	0.00336929	Intron (ENST00000375448.4/23569, intron 4 of 15)	PADI4
307	chr1:17370518-17371019	0.000296071	3.8261	0.00288563	Promoter (1-2kb)	PADI6
308	chr1:17439432-17439933	0.00194099	1.10958	0.0101514	Promoter (<=1kb)	RCC2
309	chr1:17440313-17440814	6.82888e-06	2.51163	0.000284858	Promoter (<=1kb)	RCC2
310	chr1:17477308-17477809	0.0101973	1.9968	0.0329963	Distal Intergenic	RCC2
311	chr1:17527397-17527898	1.33491e-05	1.92923	0.000419181	Distal Intergenic	ARHGEF10L
312	chr1:17538076-17538577	1.89492e-06	2.79942	0.000132561	Promoter (1-2kb)	ARHGEF10L
313	chr1:17553994-17554495	0.000822428	1.15053	0.00566256	Intron (ENST00000361221.8/55160, intron 1 of 28)	ARHGEF10L
314	chr1:17597643-17598144	8.10375e-05	4.88242	0.0012452	Intron (ENST00000361221.8/55160, intron 4 of 28)	ARHGEF10L
315	chr1:17605893-17606394	9.43134e-05	2.23844	0.0013701	Intron (ENST00000361221.8/55160, intron 6 of 28)	ARHGEF10L
316	chr1:17640396-17640897	0.00476996	3.08102	0.0190947	Promoter (<=1kb)	ARHGEF10L
317	chr1:18326186-18326687	0.0021395	1.51583	0.0108424	Intron (ENST00000251296.4/84966, intron 3 of 9)	IGSF21
318	chr1:18446235-18446736	2.41108e-08	2.78633	1.17778e-05	Distal Intergenic	KLHDC7A
319	chr1:18480236-18480737	0.00023188	1.54231	0.0024648	Promoter (<=1kb)	KLHDC7A
320	chr1:18539132-18539633	0.00350464	2.25286	0.0153504	Distal Intergenic	KLHDC7A
321	chr1:18801840-18802341	0.00878503	2.6865	0.0296252	Distal Intergenic	TAS1R2
322	chr1:18858062-18858563	9.53004e-06	2.02359	0.00034712	Promoter (1-2kb)	TAS1R2
323	chr1:18875075-18875576	0.000480455	4.53961	0.00394631	Exon (ENST00000290597.9/8659, exon 13 of 16)	MIR4695
324	chr1:18922208-18922709	0.00857336	2.3019	0.0291272	Intron (ENST00000455833.7/126917, intron 1 of 8)	IFFO2
325	chr1:18972342-18972843	0.00989242	2.84407	0.0322995	Distal Intergenic	IFFO2
326	chr1:19043313-19043814	4.72048e-05	2.74755	0.000891186	Distal Intergenic	UBR4
327	chr1:19344463-19344964	0.0172538	1.36256	0.0485521	Promoter (1-2kb)	CAPZB
328	chr1:19370335-19370836	0.000265854	2.39187	0.00268898	Intron (ENST00000264202.8/832, intron 4 of 8)	CAPZB
329	chr1:19391193-19391694	0.012456	1.41131	0.0382594	Intron (ENST00000264202.8/832, intron 2 of 8)	CAPZB
330	chr1:19439767-19440268	0.0156881	1.6604	0.0452831	Intron (ENST00000264202.8/832, intron 1 of 8)	CAPZB
331	chr1:19445543-19446044	0.0154423	1.73205	0.0447673	Intron (ENST00000264202.8/832, intron 1 of 8)	CAPZB
332	chr1:19451542-19452043	0.00019503	2.24186	0.00220249	Intron (ENST00000264202.8/832, intron 1 of 8)	CAPZB
333	chr1:19654339-19654840	0.0146591	1.31468	0.0430959	Intron (ENST00000602662.1/100532736, intron 1 of 3)	NBL1
334	chr1:19659665-19660166	2.07734e-07	3.69384	3.87706e-05	Distal Intergenic	HTR6
335	chr1:19661595-19662096	8.34869e-05	2.67173	0.00126932	Promoter (2-3kb)	HTR6
336	chr1:19715453-19715954	9.46876e-06	2.98188	0.000345751	Intron (ENST00000375127.5/255104, intron 12 of 15)	TMCO4
337	chr1:19815127-19815628	2.32986e-05	1.86114	0.000579578	Promoter (<=1kb)	RNF186
338	chr1:19882082-19882583	0.00405359	1.16016	0.0170559	Promoter (<=1kb)	OTUD3
339	chr1:20096011-20096512	0.000185517	1.62213	0.00213354	Distal Intergenic	PLA2G2D
340	chr1:20108580-20109081	0.000268431	1.46876	0.00270533	Distal Intergenic	PLA2G2D
341	chr1:20248943-20249444	0.00148421	3.49655	0.00845334	Distal Intergenic	LINC01757
342	chr1:21156955-21157456	4.7573e-05	2.03446	0.000894917	Intron (ENST00000374935.7/8672, intron 2 of 32)	EIF4G3
343	chr1:21329366-21329867	0.000908829	1.05079	0.006058	Intron (ENST00000415912.6/1889, intron 1 of 18)	ECE1
344	chr1:21335811-21336312	0.0178671	2.09735	0.0497936	Intron (ENST00000415912.6/1889, intron 1 of 18)	ECE1
345	chr1:21525322-21525823	0.000394216	2.82249	0.00346558	Intron (ENST00000468526.1/249, intron 1 of 4)	ALPL
346	chr1:21587000-21587501	7.95974e-08	2.74191	2.3319e-05	Promoter (<=1kb)	LINC02596
347	chr1:21622728-21623229	5.73414e-05	4.02598	0.00100331	Promoter (<=1kb)	RAP1GAP
348	chr1:21623864-21624365	2.94857e-05	3.18918	0.000668258	Promoter (1-2kb)	RAP1GAP
349	chr1:21633089-21633590	0.00109714	2.20229	0.00688109	Intron (ENST00000471600.6/5909, intron 2 of 24)	RAP1GAP
350	chr1:21634804-21635305	0.000105532	2.70797	0.00147419	Intron (ENST00000471600.6/5909, intron 2 of 24)	RAP1GAP
351	chr1:21904889-21905390	0.0113565	1.28238	0.0357442	Intron (ENST00000374695.8/3339, intron 1 of 96)	HSPG2
352	chr1:21930993-21931494	0.000128671	3.38962	0.00167972	Intron (ENST00000374695.8/3339, intron 1 of 96)	HSPG2
353	chr1:21935686-21936187	0.00066242	2.69293	0.00488202	Promoter (1-2kb)	HSPG2
354	chr1:21957079-21957580	0.00020953	1.48663	0.00231395	Distal Intergenic	CELA3B
355	chr1:22031037-22031538	0.00324126	1.0038	0.0145445	Exon (ENST00000635675.2/29092, exon 3 of 3)	LINC01635
356	chr1:22140610-22141111	0.0157558	1.35303	0.0454184	Promoter (1-2kb)	LOC105376845
357	chr1:22221923-22222424	0.000548178	2.15487	0.00431654	Distal Intergenic	MIR4418
358	chr1:22229279-22229780	0.000823516	4.25512	0.0056672	Distal Intergenic	MIR4418
359	chr1:22364992-22365493	8.00749e-07	2.05422	8.27331e-05	Exon (ENST00000624125.1/ENST00000624125.1, exon 1 of 1)	ZBTB40
360	chr1:22508253-22508754	0.00180241	2.4799	0.00967751	Exon (ENST00000650433.1/9923, exon 6 of 9)	EPHA8
361	chr1:22716991-22717492	4.28567e-05	2.29831	0.000836535	Promoter (2-3kb)	MIR4684
362	chr1:23040040-23040541	0.0127784	2.21329	0.0389822	Intron (ENST00000688680.1/23028, intron 2 of 14)	MIR3115
363	chr1:23045543-23046044	0.000259966	2.77739	0.00265359	Promoter (1-2kb)	MIR3115
364	chr1:23177403-23177904	4.50172e-05	3.58901	0.000864787	Promoter (<=1kb)	LUZP1
365	chr1:23339911-23340412	0.0056892	1.47258	0.021645	Promoter (<=1kb)	HNRNPR
366	chr1:23406530-23407031	0.00837229	2.43553	0.0286184	Intron (ENST00000450454.7/6920, intron 5 of 10)	TCEA3
367	chr1:23620734-23621235	0.00126127	2.98046	0.0075719	Intron (ENST00000477916.5/259283, intron 2 of 6)	MDS2
368	chr1:23627686-23628187	0.00877256	1.04593	0.0295955	Promoter (<=1kb)	MDS2
369	chr1:23634903-23635404	0.000448206	1.25188	0.00376831	Intron (ENST00000477916.5/259283, intron 5 of 6)	MDS2
370	chr1:23694269-23694770	0.00901357	1.54093	0.030183	Promoter (1-2kb)	RPL11
371	chr1:23718345-23718846	0.00891165	3.28395	0.029939	Intron (ENST00000655402.1/100506963, intron 2 of 2)	ELOA
372	chr1:23810736-23811237	0.000296567	1.3115	0.00288819	Exon (ENST00000374490.8/3155, exon 6 of 9)	HMGCL
373	chr1:23825282-23825783	2.21661e-05	1.87539	0.000564805	Promoter (<=1kb)	HMGCL
374	chr1:23919929-23920430	0.000239616	2.89391	0.00251703	Distal Intergenic	CNR2
375	chr1:24028009-24028510	0.00142324	1.91359	0.0082218	Distal Intergenic	LOC107984931
376	chr1:24050831-24051332	0.00261695	2.97855	0.0124873	Intron (ENST00000439239.2/107984931, intron 2 of 3)	LOC107984931
377	chr1:24142995-24143496	0.00626521	2.56049	0.0231668	Promoter (<=1kb)	IL22RA1
378	chr1:24301296-24301797	0.000811812	2.60326	0.00560977	Intron (ENST00000690803.1/57822, intron 2 of 15)	GRHL3
379	chr1:24419178-24419679	0.00259395	1.33819	0.0124109	Promoter (2-3kb)	STPG1
380	chr1:24555453-24555954	0.0167929	1.11425	0.0475911	Promoter (<=1kb)	NCMAP-DT
381	chr1:24559236-24559737	5.2333e-05	1.24795	0.000948147	Intron (ENST00000374392.3/400746, intron 1 of 3)	NCMAP
382	chr1:24641596-24642097	0.000114196	4.02093	0.00154928	Promoter (<=1kb)	SRRM1
383	chr1:24780177-24780678	0.000992854	1.96809	0.00643464	Intron (ENST00000497755.1/25932, intron 1 of 5)	CLIC4
384	chr1:24830632-24831133	0.00107985	2.29509	0.00681145	Intron (ENST00000497755.1/25932, intron 5 of 5)	CLIC4
385	chr1:24874024-24874525	0.00711046	1.69023	0.0253886	Distal Intergenic	MIR6731
386	chr1:24926483-24926984	0.000254158	1.48136	0.00261398	Promoter (1-2kb)	RUNX3
387	chr1:24964907-24965408	0.0163191	1.94241	0.0466104	Promoter (<=1kb)	RUNX3
388	chr1:24966585-24967086	0.00337998	3.77251	0.0149629	Promoter (1-2kb)	RUNX3
389	chr1:25012180-25012681	0.00381811	2.14468	0.01633	Distal Intergenic	MIR4425
390	chr1:25099053-25099554	0.00354578	1.62283	0.0154719	Intron (ENST00000424084.1/ENST00000424084.1, intron 2 of 2)	LINC02793
391	chr1:25157118-25157619	0.000235346	2.93109	0.00248881	Distal Intergenic	SYF2
392	chr1:25435963-25436464	0.00160843	1.68686	0.00893953	Intron (ENST00000399766.7/55219, intron 1 of 8)	MACO1
393	chr1:25463934-25464435	0.00055692	1.61351	0.00435969	Intron (ENST00000399766.7/55219, intron 4 of 8)	MACO1
394	chr1:25473588-25474089	0.0171112	2.03922	0.0482592	Intron (ENST00000399766.7/55219, intron 4 of 8)	MACO1
395	chr1:25520431-25520932	1.44801e-05	3.11498	0.000439148	Distal Intergenic	LDLRAP1
396	chr1:25544803-25545304	0.00227396	2.12872	0.0113205	Promoter (1-2kb)	LDLRAP1
397	chr1:25573486-25573987	0.00161138	2.26823	0.0089499	Distal Intergenic	LDLRAP1
398	chr1:25682992-25683493	0.00391002	3.22963	0.0166037	Intron (ENST00000374332.9/57134, intron 1 of 11)	MAN1C1
399	chr1:25767729-25768230	5.97678e-06	3.56732	0.000261319	Intron (ENST00000374332.9/57134, intron 7 of 11)	MAN1C1
400	chr1:25794292-25794793	0.000356911	1.65166	0.00324719	Distal Intergenic	SELENON
401	chr1:25812289-25812790	0.00512844	2.67883	0.0200971	Promoter (<=1kb)	SELENON
402	chr1:25819204-25819705	0.00237091	1.57514	0.0116518	Promoter (<=1kb)	MTFR1L
403	chr1:25837223-25837724	0.0016698	1.74796	0.00917421	Promoter (<=1kb)	AUNIP
404	chr1:25871315-25871816	0.010313	1.01129	0.0332775	Promoter (<=1kb)	PAQR7
405	chr1:25875843-25876344	1.63555e-05	2.9546	0.000473032	Promoter (<=1kb)	PAQR7
406	chr1:25895294-25895795	0.000923202	1.93706	0.00612076	Promoter (2-3kb)	STMN1
407	chr1:26078632-26079133	0.00104504	2.852	0.00666219	Distal Intergenic	TRIM63
408	chr1:26177212-26177713	0.000167266	1.93638	0.00198898	Promoter (<=1kb)	CNKSR1
409	chr1:26311942-26312443	0.0113021	2.38982	0.0356197	Intron (ENST00000374217.7/91544, intron 1 of 14)	UBXN11
410	chr1:26335575-26336076	0.00304049	1.27737	0.013891	Promoter (<=1kb)	CRYBG2
411	chr1:26408446-26408947	0.0109026	2.53222	0.034687	Promoter (1-2kb)	LIN28A
412	chr1:26472850-26473351	0.00309562	1.23376	0.0140687	Promoter (<=1kb)	HMGN2
413	chr1:26529439-26529940	0.00133728	1.1088	0.00787579	Promoter (<=1kb)	RPS6KA1
414	chr1:26531003-26531504	0.000436391	1.74307	0.00370541	Promoter (<=1kb)	RPS6KA1
415	chr1:26531790-26532291	0.00113777	1.43272	0.00705999	Promoter (<=1kb)	RPS6KA1
416	chr1:26621231-26621732	0.00968596	1.09747	0.0317999	Distal Intergenic	RPS6KA1
417	chr1:26620265-26620766	0.00954599	1.31442	0.0314666	Exon (ENST00000690093.1/ENST00000690093.1, exon 1 of 1)	RPS6KA1
418	chr1:26703935-26704436	0.00300547	4.11405	0.0137775	Intron (ENST00000430799.7/8289, intron 1 of 19)	ARID1A
419	chr1:26809998-26810499	0.000756846	2.03559	0.00535297	Distal Intergenic	ZDHHC18
420	chr1:26990462-26990963	0.00096416	1.87093	0.00631075	Promoter (2-3kb)	TRNP1
421	chr1:27008154-27008655	4.99383e-05	1.23414	0.000920068	Intron (ENST00000289166.6/115572, intron 1 of 1)	TENT5B
422	chr1:27026986-27027487	0.0127546	1.95823	0.0389366	Distal Intergenic	TENT5B
423	chr1:27031036-27031537	0.0129093	1.91985	0.0392812	Distal Intergenic	TENT5B
424	chr1:27111968-27112469	2.51398e-05	2.88803	0.000605553	Intron (ENST00000263980.8/6548, intron 2 of 11)	SLC9A1
425	chr1:27154458-27154959	0.00335506	1.52369	0.0148856	Promoter (<=1kb)	SLC9A1
426	chr1:27284618-27285119	2.27339e-05	4.94912	0.000571944	Promoter (2-3kb)	WDTC1
427	chr1:27349109-27349610	2.89655e-05	3.24576	0.000661143	Promoter (<=1kb)	SYTL1
428	chr1:27366755-27367256	0.00182598	2.26427	0.00976363	Promoter (<=1kb)	MAP3K6
429	chr1:27529184-27529685	0.00165846	1.29446	0.00912999	Intron (ENST00000443579.1/105376892, intron 1 of 1)	LOC105376892
430	chr1:27590157-27590658	0.000852792	2.18268	0.00580362	Intron (ENST00000247087.10/27245, intron 1 of 5)	AHDC1
431	chr1:27603629-27604130	0.00341724	1.17523	0.0150779	Promoter (<=1kb)	AHDC1
432	chr1:27841666-27842167	0.000968929	2.5776	0.00633119	Intron (ENST00000311772.10/5511, intron 4 of 6)	SCARNA1
433	chr1:27934668-27935169	0.00421098	1.28866	0.0175113	Promoter (<=1kb)	SMPDL3B
434	chr1:28031034-28031535	4.35701e-06	3.33272	0.000216122	Intron (ENST00000373871.8/2140, intron 6 of 17)	EYA3
435	chr1:28105016-28105517	0.00567121	1.74257	0.0215968	Distal Intergenic	EYA3
436	chr1:28409023-28409524	0.000542899	2.19551	0.00428867	Intron (ENST00000633371.1/65979, intron 2 of 4)	PHACTR4
437	chr1:28428008-28428509	0.0177497	2.46448	0.0495632	Intron (ENST00000633371.1/65979, intron 2 of 4)	PHACTR4
438	chr1:28529508-28530009	0.00836214	1.42501	0.0285948	Promoter (1-2kb)	RCC1
439	chr1:28564935-28565436	0.00716319	2.2326	0.0255335	Exon (ENST00000495995.5/54952, exon 5 of 5)	TRNAU1AP
440	chr1:28785112-28785613	0.010068	1.46164	0.0326908	Distal Intergenic	OPRD1
441	chr1:28848164-28848665	3.89904e-05	3.32734	0.000789291	Intron (ENST00000234961.7/4985, intron 1 of 2)	OPRD1
442	chr1:28914205-28914706	0.0108045	1.13734	0.0344569	Promoter (<=1kb)	EPB41
443	chr1:29033715-29034216	0.00147492	1.09656	0.00842007	Intron (ENST00000647103.1/2035, intron 9 of 17)	EPB41
444	chr1:29239096-29239597	7.3633e-06	1.64775	0.000298428	Promoter (2-3kb)	PTPRU
445	chr1:29257004-29257505	0.0105862	1.44834	0.0339323	Promoter (2-3kb)	PTPRU
446	chr1:29649408-29649909	0.000581862	3.12218	0.00448528	Distal Intergenic	LINC01756
447	chr1:29901892-29902393	0.00251041	2.26588	0.0121303	Distal Intergenic	LINC01648
448	chr1:29985001-29985502	0.000811553	2.12783	0.00560862	Distal Intergenic	LINC01648
449	chr1:29984327-29984828	0.000376813	2.72809	0.00336513	Distal Intergenic	LINC01648
450	chr1:30071326-30071827	0.000118708	2.2681	0.00158976	Distal Intergenic	LINC01648
451	chr1:30649570-30650071	0.00649485	1.17139	0.0237745	Distal Intergenic	MATN1
452	chr1:30757516-30758017	0.00126054	4.24936	0.00757067	Promoter (<=1kb)	LAPTM5
453	chr1:30798023-30798524	0.00329327	2.88874	0.0147002	Distal Intergenic	LINC01778
454	chr1:30852211-30852712	1.31644e-06	3.57404	0.000108693	Distal Intergenic	LOC400748
455	chr1:30888320-30888821	0.00342147	4.30226	0.0150884	Intron (ENST00000339394.7/9672, intron 1 of 4)	SDC3
456	chr1:30963080-30963581	0.000228108	2.07425	0.00244106	Promoter (1-2kb)	PUM1
457	chr1:31043592-31044093	0.0143659	2.55591	0.0424476	Intron (ENST00000424085.6/9698, intron 2 of 17)	PUM1
458	chr1:31099280-31099781	0.000284246	2.52049	0.00280907	Distal Intergenic	PUM1
459	chr1:31374903-31375404	0.00305386	1.86182	0.0139344	Promoter (1-2kb)	FABP3
460	chr1:31390031-31390532	2.57703e-05	2.89395	0.000613949	Distal Intergenic	FABP3
461	chr1:31471488-31471989	0.0035227	1.39164	0.0154056	Distal Intergenic	LDC1P
462	chr1:31487138-31487639	0.00158036	1.02035	0.00882774	Exon (ENST00000401075.3/ENST00000401075.3, exon 1 of 1)	LDC1P
463	chr1:31564009-31564510	1.49741e-05	2.6243	0.000447252	Intron (ENST00000639839.1/149086, intron 4 of 4)	LOC105378626
464	chr1:31593882-31594383	0.00865622	2.84271	0.0293293	Distal Intergenic	TINAGL1
465	chr1:31714976-31715477	0.00148001	1.33732	0.00843747	Distal Intergenic	COL16A1
466	chr1:31715690-31716191	0.010324	1.32785	0.0333034	Distal Intergenic	COL16A1
467	chr1:31762642-31763143	6.80723e-05	2.39557	0.00111563	Promoter (<=1kb)	ADGRB2
468	chr1:31872872-31873373	0.00401479	1.92926	0.016921	Intron (ENST00000602889.1/ENST00000602889.1, intron 1 of 1)	PTP4A2
469	chr1:31954681-31955182	0.00476243	1.90747	0.0190727	Distal Intergenic	PTP4A2
470	chr1:31962661-31963162	0.0112182	1.42949	0.0354238	Distal Intergenic	PTP4A2
471	chr1:32021204-32021705	0.00423105	4.53043	0.0175669	Intron (ENST00000327300.12/10657, intron 1 of 8)	KHDRBS1
472	chr1:32072999-32073500	0.000127798	1.08515	0.00167155	Promoter (<=1kb)	TMEM39B
473	chr1:32201348-32201849	0.0129307	1.28591	0.0393294	Promoter (<=1kb)	CCDC28B
474	chr1:32345217-32345718	0.000144886	2.97903	0.00181228	Distal Intergenic	TSSK3
475	chr1:32410580-32411081	0.0163443	1.31912	0.0466673	Distal Intergenic	BSDC1
476	chr1:32464667-32465168	0.000948948	1.83049	0.00624091	Promoter (<=1kb)	ZBTB8A
477	chr1:32538931-32539432	0.00337267	1.92694	0.0149419	Promoter (<=1kb)	ZBTB8A
478	chr1:32681572-32682073	0.00902912	2.52292	0.030215	3' UTR	RBBP4
479	chr1:32701225-32701726	0.00520649	1.52452	0.0203269	Promoter (1-2kb)	SYNC
480	chr1:32736852-32737353	0.000308136	2.58457	0.00296368	Distal Intergenic	KIAA1522
481	chr1:32759323-32759824	4.82288e-05	1.50183	0.000901232	Intron (ENST00000401073.7/57648, intron 1 of 6)	KIAA1522
482	chr1:32760100-32760601	0.000555001	1.22916	0.00434925	Intron (ENST00000401073.7/57648, intron 1 of 6)	KIAA1522
483	chr1:32761437-32761938	0.000521446	1.34027	0.00417629	Intron (ENST00000401073.7/57648, intron 1 of 6)	KIAA1522
484	chr1:32767145-32767646	3.1138e-05	1.71167	0.000689991	Promoter (1-2kb)	KIAA1522
485	chr1:32772988-32773489	0.00168158	2.22941	0.0092235	3' UTR	YARS1
486	chr1:32830451-32830952	0.00176231	2.51419	0.00953141	Intron (ENST00000373476.5/64766, intron 5 of 6)	S100PBP
487	chr1:32875233-32875734	0.00956319	1.11588	0.0315084	Promoter (2-3kb)	FNDC5
488	chr1:32893430-32893931	0.000658263	4.10797	0.00486242	Promoter (<=1kb)	HPCA
489	chr1:32925193-32925694	0.0155248	1.42521	0.0449365	Exon (ENST00000661031.1/ENST00000661031.1, exon 1 of 3)	TMEM54
490	chr1:32926337-32926838	0.00690559	2.14155	0.0248462	Intron (ENST00000661031.1/ENST00000661031.1, intron 1 of 2)	TMEM54
491	chr1:32964663-32965164	0.00498273	1.12486	0.0196939	Promoter (<=1kb)	RNF19B
492	chr1:32989580-32990081	0.000178642	2.25404	0.00207592	Intron (ENST00000427524.1/ENST00000427524.1, intron 1 of 1)	RNF19B
493	chr1:33024546-33025047	0.00473707	1.4011	0.0190021	Promoter (2-3kb)	AK2
494	chr1:33025242-33025743	0.00170611	1.95971	0.00931383	Intron (ENST00000427524.1/ENST00000427524.1, intron 1 of 1)	AK2
495	chr1:33027103-33027604	0.00146042	1.1808	0.00836376	Intron (ENST00000427524.1/ENST00000427524.1, intron 1 of 1)	AK2
496	chr1:33047698-33048199	0.00320435	2.80568	0.0144288	Intron (ENST00000548559.1/204, intron 2 of 4)	AK2
497	chr1:33096456-33096957	0.00812236	1.31176	0.0280198	Promoter (1-2kb)	AZIN2
498	chr1:33149761-33150262	0.00230918	1.42648	0.0114337	Intron (ENST00000291416.10/55223, intron 4 of 4)	TRIM62
499	chr1:33182428-33182929	0.000488733	2.63265	0.00399384	Promoter (<=1kb)	TRIM62
500	chr1:33219661-33220162	0.00125881	4.10192	0.00756145	Distal Intergenic	ZNF362
501	chr1:33255309-33255810	0.00050257	1.35314	0.00406995	Promoter (<=1kb)	ZNF362
502	chr1:33269920-33270421	0.0126922	1.76232	0.0387901	Promoter (<=1kb)	ZNF362
503	chr1:33312682-33313183	4.46987e-05	1.99805	0.000861193	Exon (ENST00000442999.3/127550, exon 2 of 5)	A3GALT2
504	chr1:33338649-33339150	0.000393118	2.20056	0.00345804	Intron (ENST00000630909.2/ENST00000630909.2, intron 1 of 1)	PHC2
505	chr1:33342224-33342725	3.47443e-06	1.44944	0.00018935	Intron (ENST00000630909.2/ENST00000630909.2, intron 1 of 1)	PHC2
506	chr1:33348569-33349070	1.87916e-05	1.75376	0.000511812	Promoter (<=1kb)	PHC2
507	chr1:33364139-33364640	1.73509e-05	2.61598	0.000490391	Intron (ENST00000373422.8/1912, intron 6 of 13)	PHC2
508	chr1:33470465-33470966	0.0119119	1.47772	0.03701	Promoter (1-2kb)	ZSCAN20
509	chr1:33563519-33564020	0.00177162	1.85074	0.00956429	Intron (ENST00000373381.9/114784, intron 53 of 70)	CSMD2
510	chr1:33611344-33611845	1.14706e-05	2.4653	0.000385675	Intron (ENST00000373381.9/114784, intron 40 of 70)	CSMD2
511	chr1:33841446-33841947	0.00232116	2.95778	0.0114728	Intron (ENST00000373381.9/114784, intron 6 of 70)	HMGB4
512	chr1:33864751-33865252	0.00145366	1.95821	0.00833831	Promoter (<=1kb)	HMGB4
513	chr1:33903853-33904354	0.000105087	1.81557	0.00147103	Intron (ENST00000373381.9/114784, intron 5 of 70)	CSMD2-AS1
514	chr1:33943942-33944443	0.00625328	1.49085	0.0231397	Intron (ENST00000373381.9/114784, intron 3 of 70)	CSMD2-AS1
515	chr1:34356642-34357143	0.00638422	1.92737	0.0234789	Distal Intergenic	C1orf94
516	chr1:34362853-34363354	0.00452738	1.1883	0.0184099	Distal Intergenic	C1orf94
517	chr1:34372761-34373262	0.000690651	2.54138	0.00502583	Distal Intergenic	C1orf94
518	chr1:34547023-34547524	0.0160836	2.18469	0.0461147	Distal Intergenic	MIR552
519	chr1:34589997-34590498	0.0015936	1.90094	0.00887977	Distal Intergenic	MIR552
520	chr1:34682001-34682502	0.00258076	2.41535	0.0123647	Intron (ENST00000666642.1/105378641, intron 1 of 1)	LOC105378641
521	chr1:34686561-34687062	0.000569204	2.32361	0.00442609	Promoter (<=1kb)	LOC105378641
522	chr1:34985142-34985643	0.003476	2.38956	0.0152598	Promoter (<=1kb)	TMEM35B
523	chr1:34998451-34998952	0.000346781	1.62302	0.00318975	Intron (ENST00000487874.1/9204, intron 14 of 16)	ZMYM6
524	chr1:35030704-35031205	0.00876803	1.06097	0.0295883	Promoter (<=1kb)	ZMYM6
525	chr1:35145839-35146340	0.00111355	2.01212	0.00695135	Promoter (<=1kb)	LOC105378644
526	chr1:35264921-35265422	0.00357123	2.01664	0.0155506	Distal Intergenic	ZMYM4
527	chr1:35269276-35269777	8.83566e-06	2.23593	0.000333292	Promoter (<=1kb)	ZMYM4
528	chr1:35324994-35325495	1.5993e-06	3.54162	0.00012113	5' UTR	ZMYM4
529	chr1:35426200-35426701	0.000239876	2.54884	0.00251792	Intron (ENST00000697000.1/79932, intron 19 of 21)	KIAA0319L
530	chr1:35448372-35448873	0.0155929	1.4303	0.0450895	Promoter (<=1kb)	KIAA0319L
531	chr1:35467126-35467627	0.00508807	2.78215	0.0199864	Intron (ENST00000697000.1/79932, intron 6 of 21)	KIAA0319L
532	chr1:35475506-35476007	9.51828e-05	2.57261	0.00137902	Intron (ENST00000697000.1/79932, intron 4 of 21)	KIAA0319L
533	chr1:35476180-35476681	0.000234902	2.18899	0.00248593	3' UTR	KIAA0319L
534	chr1:35630463-35630964	0.00150653	1.46937	0.00853754	Promoter (<=1kb)	PSMB2
535	chr1:35637823-35638324	0.00157641	1.04308	0.00881119	Intron (ENST00000373237.4/5690, intron 1 of 5)	PSMB2
536	chr1:35718927-35719428	0.0101156	1.25291	0.0327951	Promoter (<=1kb)	C1orf216
537	chr1:35726588-35727089	7.56477e-07	2.41559	8.06083e-05	Intron (ENST00000251195.9/63967, intron 24 of 24)	C1orf216
538	chr1:35807467-35807968	0.0037241	1.59072	0.0160337	Promoter (<=1kb)	AGO4
539	chr1:35808731-35809232	5.84337e-05	2.82156	0.00101548	Promoter (<=1kb)	AGO4
540	chr1:35809259-35809760	6.48555e-05	3.70014	0.00108368	Promoter (1-2kb)	AGO4
541	chr1:36008560-36009061	1.13764e-06	4.49383	0.000100011	3' UTR	AGO3
542	chr1:36095739-36096240	6.89362e-05	2.23783	0.00112373	3' UTR	COL8A2
543	chr1:36099627-36100128	0.016275	1.71326	0.0465108	Promoter (<=1kb)	COL8A2
544	chr1:36126761-36127262	0.010933	1.30179	0.0347508	Promoter (1-2kb)	COL8A2
545	chr1:36162213-36162714	4.6417e-06	1.61114	0.000224645	Intron (ENST00000429533.6/55700, intron 1 of 5)	MAP7D1
546	chr1:36162922-36163423	7.59013e-05	1.84843	0.00119556	Intron (ENST00000429533.6/55700, intron 1 of 5)	MAP7D1
547	chr1:36164444-36164945	0.000723106	2.87884	0.00518796	Intron (ENST00000429533.6/55700, intron 1 of 5)	MAP7D1
548	chr1:36204159-36204660	0.0165868	1.38229	0.0471648	Distal Intergenic	THRAP3
549	chr1:36269278-36269779	0.00905692	2.39896	0.0302799	Intron (ENST00000469141.6/9967, intron 3 of 12)	THRAP3
550	chr1:36299734-36300235	0.000221523	1.84958	0.00239889	Intron (ENST00000469141.6/9967, intron 10 of 12)	SH3D21
551	chr1:36350910-36351411	8.93642e-05	1.67462	0.00132286	Intron (ENST00000359297.6/83931, intron 5 of 8)	STK40
552	chr1:36368950-36369451	7.24681e-05	2.39424	0.00115823	Promoter (2-3kb)	STK40
553	chr1:36420811-36421312	0.0114585	1.16127	0.0359759	Promoter (<=1kb)	OSCP1
554	chr1:36432548-36433049	0.000113076	2.73036	0.00153915	3' UTR	OSCP1
555	chr1:36433089-36433590	7.14683e-06	4.6003	0.000293289	Intron (ENST00000235532.9/127700, intron 2 of 9)	OSCP1
556	chr1:36440060-36440561	5.04669e-06	2.97903	0.000236352	Promoter (<=1kb)	OSCP1
557	chr1:36481730-36482231	0.00196748	1.72834	0.0102482	Promoter (<=1kb)	CSF3R
558	chr1:36576024-36576525	0.00108544	2.25012	0.00683294	Distal Intergenic	CSF3R
559	chr1:37068245-37068746	0.00466706	2.24317	0.0188012	Distal Intergenic	GRIK3
560	chr1:37069313-37069814	0.00318637	1.79542	0.014369	Distal Intergenic	GRIK3
561	chr1:37458568-37459069	0.000147366	2.01736	0.00183239	Intron (ENST00000668045.1/107984942, intron 1 of 1)	LOC107984942
562	chr1:37471687-37472188	0.00131288	1.48817	0.00778296	Promoter (2-3kb)	LOC107984942
563	chr1:37479590-37480091	2.80512e-05	1.48608	0.000647165	Promoter (<=1kb)	ZC3H12A
564	chr1:37487252-37487753	1.18416e-05	3.03398	0.000392543	Distal Intergenic	ZC3H12A
565	chr1:37497819-37498320	0.00653579	1.99819	0.023891	Promoter (2-3kb)	MIR5581
566	chr1:37504646-37505147	0.00257949	1.71159	0.0123622	Intron (ENST00000296214.10/64769, intron 4 of 6)	MIR5581
567	chr1:37506726-37507227	0.00640173	1.70563	0.0235276	Intron (ENST00000296214.10/64769, intron 4 of 6)	MIR5581
568	chr1:37514011-37514512	2.65913e-05	3.31387	0.000626398	Promoter (<=1kb)	MEAF6
569	chr1:37552751-37553252	0.00599747	2.3138	0.0224559	Promoter (<=1kb)	SNIP1
570	chr1:37595768-37596269	3.98407e-05	1.46997	0.000799672	Promoter (<=1kb)	GNL2
571	chr1:37668978-37669479	0.0141151	2.50398	0.0419093	Distal Intergenic	C1orf109
572	chr1:37682289-37682790	0.01619	1.17472	0.0463265	3' UTR	C1orf109
573	chr1:37751875-37752376	0.0126543	1.20381	0.0387008	Promoter (<=1kb)	EPHA10
574	chr1:37795207-37795708	0.00139991	2.39986	0.00812692	Promoter (<=1kb)	MANEAL
575	chr1:37834835-37835336	0.00290179	1.60963	0.0134371	Exon (ENST00000373036.5/4520, exon 6 of 11)	MTF1
576	chr1:37860001-37860502	0.000724435	2.15688	0.00519316	Promoter (<=1kb)	MTF1
577	chr1:37912140-37912641	0.0110861	1.83994	0.0351007	Intron (ENST00000373027.5/3633, intron 1 of 17)	INPP5B
578	chr1:38012904-38013405	1.94766e-05	1.45025	0.000523516	Promoter (<=1kb)	UTP11
579	chr1:38026699-38027200	0.0110849	2.66346	0.0350989	Distal Intergenic	UTP11
580	chr1:38194634-38195135	0.00362107	1.29516	0.0157055	Promoter (1-2kb)	LOC105378654
581	chr1:38506784-38507285	0.000384176	3.38016	0.00340793	Intron (ENST00000658851.1/105378656, intron 2 of 2)	LINC01685
582	chr1:38527217-38527718	9.97381e-05	1.39813	0.00142323	Distal Intergenic	LINC01685
583	chr1:38578470-38578971	0.000327579	2.63353	0.00307761	Distal Intergenic	LINC01685
584	chr1:38585636-38586137	6.57012e-05	2.2173	0.00109124	Distal Intergenic	LINC01685
585	chr1:38852801-38853302	0.00669249	2.62454	0.0242944	Promoter (<=1kb)	RRAGC
586	chr1:38858791-38859292	0.00789554	1.16574	0.0274415	Promoter (<=1kb)	RRAGC
587	chr1:38941744-38942245	0.00225315	1.70397	0.0112411	Promoter (<=1kb)	RHBDL2
588	chr1:38958813-38959314	0.00689291	1.27024	0.0248122	Exon (ENST00000428233.1/ENST00000428233.1, exon 1 of 2)	RHBDL2
589	chr1:38985311-38985812	0.0159331	1.10132	0.0457877	Distal Intergenic	AKIRIN1
590	chr1:38986613-38987114	2.75773e-05	1.498	0.000640347	Distal Intergenic	AKIRIN1
591	chr1:39016147-39016648	0.000811851	2.88866	0.00560977	Distal Intergenic	NDUFS5
592	chr1:39092326-39092827	0.00834459	1.44316	0.0285525	Intron (ENST00000484793.5/23499, intron 3 of 3)	MACF1
593	chr1:39116154-39116655	0.00110735	1.57967	0.00692629	Intron (ENST00000361689.7/23499, intron 2 of 93)	MACF1
594	chr1:39142615-39143116	0.00185557	2.50313	0.00985975	Intron (ENST00000361689.7/23499, intron 2 of 93)	MACF1
595	chr1:39150526-39151027	0.000121348	2.77689	0.00161425	Intron (ENST00000361689.7/23499, intron 2 of 93)	MACF1
596	chr1:39158456-39158957	0.00598959	1.29846	0.022438	Promoter (<=1kb)	MACF1
597	chr1:39159199-39159700	0.00721975	1.01416	0.025678	Promoter (<=1kb)	MACF1
598	chr1:39167769-39168270	0.000113357	1.55975	0.00154145	Intron (ENST00000361689.7/23499, intron 2 of 93)	MACF1
599	chr1:39176734-39177235	0.014668	1.3776	0.0431153	Intron (ENST00000361689.7/23499, intron 2 of 93)	MACF1
600	chr1:39183485-39183986	0.00732583	1.35649	0.0259665	Intron (ENST00000361689.7/23499, intron 2 of 93)	MACF1
601	chr1:39214019-39214520	3.46908e-05	2.28513	0.000735266	Promoter (<=1kb)	MACF1
602	chr1:39260830-39261331	0.00551814	2.53205	0.0211661	Exon (ENST00000690080.1/23499, exon 5 of 5)	MACF1
603	chr1:39369479-39369980	0.00374765	1.68646	0.0161056	Intron (ENST00000361689.7/23499, intron 45 of 93)	MACF1
604	chr1:39376442-39376943	2.60502e-05	2.40013	0.000618067	Intron (ENST00000361689.7/23499, intron 47 of 93)	MACF1
605	chr1:39378275-39378776	0.000145452	2.595	0.00181699	Exon (ENST00000361689.7/23499, exon 48 of 94)	MACF1
606	chr1:39407316-39407817	0.00338181	1.49853	0.0149675	Promoter (1-2kb)	MACF1
607	chr1:39575647-39576148	0.00809592	2.84817	0.0279619	Promoter (<=1kb)	PABPC4
608	chr1:39575104-39575605	0.00218853	3.87772	0.011012	Promoter (<=1kb)	PABPC4
609	chr1:39639444-39639945	0.00906513	1.22461	0.0303003	Promoter (<=1kb)	HEYL
610	chr1:39642772-39643273	2.16656e-08	3.24427	1.11146e-05	Distal Intergenic	HEYL
611	chr1:39645273-39645774	0.00292627	1.60477	0.0135216	Distal Intergenic	HEYL
612	chr1:39671893-39672394	0.00478292	2.50572	0.0191262	Promoter (<=1kb)	NT5C1A
613	chr1:39701691-39702192	0.000301594	1.06024	0.00292109	Intron (ENST00000470018.5/10450, intron 1 of 7)	PPIE
614	chr1:39789246-39789747	3.37118e-05	3.87135	0.000724358	Promoter (<=1kb)	LOC101929536
615	chr1:39859630-39860131	0.0104673	2.81151	0.0336428	Promoter (2-3kb)	TRIT1
616	chr1:39902030-39902531	1.50607e-05	2.81393	0.00044897	Promoter (<=1kb)	MYCL
617	chr1:39919645-39920146	0.0052271	2.86755	0.0203786	Distal Intergenic	MYCL
618	chr1:40023697-40024198	0.00112236	4.06487	0.00699066	Distal Intergenic	CAP1
619	chr1:40439216-40439717	0.00152318	2.19856	0.00860415	Intron (ENST00000642138.1/ENST00000642138.1, intron 1 of 4)	ZFP69B
620	chr1:40449836-40450337	0.0131573	1.2769	0.0398257	Promoter (<=1kb)	ZFP69B
621	chr1:40450890-40451391	0.00152782	2.01972	0.00862228	Promoter (<=1kb)	ZFP69B
622	chr1:40711243-40711744	0.00351088	1.35005	0.0153696	Promoter (1-2kb)	NFYC
623	chr1:40783532-40784033	0.015574	1.71854	0.0450497	Promoter (<=1kb)	KCNQ4
624	chr1:40825286-40825787	1.73791e-06	3.47647	0.000125578	Intron (ENST00000347132.10/9132, intron 9 of 13)	KCNQ4
625	chr1:40868139-40868640	0.0167787	1.14265	0.0475641	Intron (ENST00000414199.1/ENST00000414199.1, intron 2 of 2)	CITED4
626	chr1:40937015-40937516	9.29231e-05	3.03395	0.00135736	Distal Intergenic	CTPS1
627	chr1:40952478-40952979	0.0144075	2.05677	0.0425421	Distal Intergenic	CTPS1
628	chr1:40956393-40956894	0.000163883	2.51203	0.00196168	Distal Intergenic	CTPS1
629	chr1:40980641-40981142	0.00875127	1.2737	0.0295488	Promoter (<=1kb)	CTPS1
630	chr1:41020584-41021085	0.0116711	3.08458	0.0364697	Promoter (<=1kb)	SLFNL1
631	chr1:41045716-41046217	0.000314895	1.64712	0.00300421	Promoter (<=1kb)	SCMH1
632	chr1:41109952-41110453	0.00032264	2.09416	0.00304882	Intron (ENST00000326197.11/22955, intron 7 of 14)	SCMH1
633	chr1:41241952-41242453	0.00456833	1.64237	0.0185333	Promoter (<=1kb)	SCMH1
634	chr1:41381241-41381742	0.000109996	1.39277	0.00151185	Exon (ENST00000372591.1/100132074, exon 2 of 2)	FOXO6-AS1
635	chr1:41387679-41388180	0.00481761	1.675	0.0192252	Distal Intergenic	FOXO6-AS1
636	chr1:41482895-41483396	4.2902e-06	1.90061	0.000214281	Promoter (<=1kb)	EDN2
637	chr1:41504040-41504541	0.00728642	1.89156	0.0258578	Distal Intergenic	EDN2
638	chr1:41515248-41515749	0.00343549	1.93902	0.015135	Intron (ENST00000643665.1/59269, intron 6 of 7)	EDN2
639	chr1:41527550-41528051	0.00766051	2.11052	0.026833	Intron (ENST00000643665.1/59269, intron 4 of 7)	EDN2
640	chr1:41650122-41650623	0.0018338	1.95504	0.00978778	Intron (ENST00000643665.1/59269, intron 1 of 7)	HIVEP3
641	chr1:41771319-41771820	0.00430187	1.26503	0.0177682	Intron (ENST00000372584.5/59269, intron 1 of 7)	HIVEP3
642	chr1:41772940-41773441	0.000462677	2.25106	0.00385076	Intron (ENST00000372584.5/59269, intron 1 of 7)	HIVEP3
643	chr1:41891183-41891684	0.0177579	1.28377	0.0495751	Intron (ENST00000372584.5/59269, intron 1 of 7)	HIVEP3
644	chr1:41927097-41927598	0.00579312	2.70666	0.0219161	Intron (ENST00000489103.5/59269, intron 1 of 3)	HIVEP3
645	chr1:42003405-42003906	0.00213685	1.74112	0.0108342	Intron (ENST00000489103.5/59269, intron 1 of 3)	HIVEP3
646	chr1:42135680-42136181	0.00634804	2.36113	0.0233869	Distal Intergenic	GUCA2B
647	chr1:42143286-42143787	3.74093e-05	3.50592	0.000772335	Distal Intergenic	GUCA2B
648	chr1:42281956-42282457	3.91541e-05	2.57777	0.000791098	Intron (ENST00000372572.5/22887, intron 4 of 14)	FOXJ3
649	chr1:42322202-42322703	0.0113621	1.46118	0.0357532	Intron (ENST00000372572.5/22887, intron 2 of 14)	FOXJ3
650	chr1:42335841-42336342	0.00872466	1.50195	0.0294954	Promoter (<=1kb)	FOXJ3
651	chr1:42371098-42371599	0.00134015	2.75526	0.00788791	Distal Intergenic	RIMKLA
652	chr1:42669906-42670407	0.00029741	2.35628	0.00289282	Intron (ENST00000677900.1/10465, intron 9 of 9)	PPIH
653	chr1:42815586-42816087	0.00143332	2.32151	0.00825812	Promoter (<=1kb)	SVBP
654	chr1:42891396-42891897	0.0060796	2.4858	0.0226844	Exon (ENST00000417517.1/ENST00000417517.1, exon 2 of 2)	SLC2A1
655	chr1:42931994-42932495	0.00107868	1.58909	0.00680751	Promoter (<=1kb)	SLC2A1
656	chr1:42940997-42941498	3.54845e-05	1.59573	0.000746274	Promoter (1-2kb)	SLC2A1
657	chr1:42966983-42967484	0.00385986	2.81411	0.0164597	Intron (ENST00000431759.6/440584, intron 1 of 3)	SLC2A1-DT
658	chr1:43282226-43282727	1.73346e-05	2.49585	0.000490357	Promoter (2-3kb)	C1orf210
659	chr1:43306318-43306819	7.25962e-05	3.04514	0.00115948	Promoter (<=1kb)	TIE1
660	chr1:43367443-43367944	0.00251837	1.04749	0.012154	Promoter (<=1kb)	ELOVL1
661	chr1:43368341-43368842	0.0138788	1.81358	0.0414122	Promoter (<=1kb)	ELOVL1
662	chr1:43388100-43388601	0.000503787	3.15748	0.00407645	Promoter (<=1kb)	MED8
663	chr1:43414500-43415001	0.00415764	1.68882	0.0173595	Intron (ENST00000562955.2/23334, intron 4 of 70)	SZT2
664	chr1:43554361-43554862	0.00966078	1.39707	0.0317371	Intron (ENST00000617451.4/5792, intron 5 of 7)	PTPRF
665	chr1:43557677-43558178	7.11833e-06	3.89278	0.000292704	Intron (ENST00000617451.4/5792, intron 5 of 7)	PTPRF
666	chr1:43782092-43782593	0.00207195	3.56952	0.0106132	Intron (ENST00000645057.1/9682, intron 16 of 25)	ST3GAL3
667	chr1:43934007-43934508	0.0136059	1.80135	0.0408066	Promoter (<=1kb)	ARTN
668	chr1:44036531-44037032	2.03426e-05	3.05143	0.000535482	Promoter (<=1kb)	KLF17
669	chr1:44047828-44048329	0.0136626	1.14091	0.0409364	Promoter (<=1kb)	KLF17
670	chr1:44283352-44283853	0.00157214	1.77238	0.00879412	Intron (ENST00000456170.6/79033, intron 5 of 6)	ERI3
671	chr1:44572090-44572591	0.0108201	2.27713	0.0344886	Intron (ENST00000355387.6/55182, intron 2 of 14)	MIR5584
672	chr1:44775291-44775792	0.000186885	1.66779	0.00214383	Promoter (<=1kb)	RPS8
673	chr1:44950956-44951457	0.000308879	2.37798	0.00296789	Intron (ENST00000360403.7/8891, intron 3 of 11)	EIF2B3
674	chr1:44973623-44974124	1.12729e-05	1.47371	0.000382225	Intron (ENST00000360403.7/8891, intron 3 of 11)	EIF2B3
675	chr1:45205127-45205628	0.000330178	1.75644	0.00309244	Promoter (<=1kb)	ZSWIM5
676	chr1:45348774-45349275	0.0171744	1.17932	0.0483995	Intron (ENST00000671898.1/4595, intron 5 of 20)	TOE1
677	chr1:45483492-45483993	0.00120801	1.18636	0.00735234	Intron (ENST00000671898.1/4595, intron 1 of 20)	MUTYH
678	chr1:45521737-45522238	6.4731e-05	1.89248	0.0010827	Promoter (<=1kb)	PRDX1
679	chr1:45559128-45559629	9.93986e-05	2.33529	0.00141973	Intron (ENST00000372070.7/10327, intron 2 of 9)	AKR1A1
680	chr1:45602375-45602876	4.82566e-07	3.52781	6.22647e-05	Intron (ENST00000437901.6/4678, intron 4 of 9)	NASP
681	chr1:45729834-45730335	0.000354459	2.35594	0.00323432	Intron (ENST00000359942.8/3652, intron 3 of 9)	IPP
682	chr1:45738148-45738649	0.000688015	1.40909	0.00501265	Intron (ENST00000359942.8/3652, intron 3 of 9)	IPP
683	chr1:45843589-45844090	0.00992291	1.85076	0.0323669	Intron (ENST00000470809.1/23139, intron 3 of 4)	MAST2
684	chr1:45864579-45865080	0.0175126	1.57099	0.0490792	Intron (ENST00000470809.1/23139, intron 3 of 4)	MAST2
685	chr1:46048221-46048722	0.000824737	1.62054	0.00567368	Exon (ENST00000450004.1/ENST00000450004.1, exon 2 of 2)	PIK3R3
686	chr1:46053700-46054201	0.00259853	1.34464	0.0124256	Intron (ENST00000262741.10/8503, intron 7 of 9)	PIK3R3
687	chr1:46112830-46113331	0.000225953	3.25641	0.00243013	Intron (ENST00000262741.10/8503, intron 1 of 9)	PIK3R3
688	chr1:46223352-46223853	0.000729898	3.14883	0.00521995	Distal Intergenic	POMGNT1
689	chr1:46223931-46224432	0.00597555	2.22564	0.0224017	Distal Intergenic	POMGNT1
690	chr1:46394684-46395185	0.000880755	1.92744	0.00592614	Promoter (<=1kb)	FAAH
691	chr1:46442591-46443092	3.7797e-05	2.54471	0.000777389	Promoter (<=1kb)	FAAHP1
692	chr1:46477373-46477874	0.00849819	1.92346	0.0289366	Exon (ENST00000635298.1/729041, exon 3 of 4)	DMBX1
693	chr1:46489121-46489622	0.0148594	1.87062	0.0435203	Promoter (<=1kb)	DMBX1
694	chr1:46517090-46517591	0.00579697	1.35451	0.0219239	Distal Intergenic	DMBX1
695	chr1:46517984-46518485	0.00514749	3.6766	0.0201533	Distal Intergenic	DMBX1
696	chr1:46520229-46520730	0.0116629	1.03315	0.0364532	Distal Intergenic	DMBX1
697	chr1:46533617-46534118	0.00221222	3.10532	0.0110915	Promoter (1-2kb)	TMEM275
698	chr1:46681349-46681850	0.00416461	1.68709	0.01738	Intron (ENST00000442839.5/100130197, intron 1 of 2)	EFCAB14-AS1
699	chr1:46687223-46687724	0.00217114	2.88646	0.0109534	Promoter (1-2kb)	EFCAB14
700	chr1:46687728-46688229	0.000264076	2.77958	0.00267758	Promoter (1-2kb)	EFCAB14
701	chr1:46747670-46748171	0.00333606	1.91527	0.0148235	Distal Intergenic	LOC105378699
702	chr1:46801425-46801926	0.000994084	2.48071	0.00643887	Promoter (2-3kb)	CYP4B1
703	chr1:46947253-46947754	0.00838887	1.87143	0.0286624	Distal Intergenic	CYP4A11
704	chr1:46948509-46949010	0.00385344	1.40551	0.0164431	Distal Intergenic	CYP4A11
705	chr1:47175247-47175748	5.4974e-05	2.45534	0.000975778	Intron (ENST00000444042.2/ENST00000444042.2, intron 3 of 3)	LINC00853
706	chr1:47190154-47190655	0.000385049	1.39049	0.00341334	Promoter (<=1kb)	PDZK1IP1
707	chr1:47191205-47191706	0.0010133	2.74897	0.00652433	Promoter (<=1kb)	PDZK1IP1
708	chr1:47283669-47284170	2.93268e-07	2.99989	4.71783e-05	Promoter (<=1kb)	STIL
709	chr1:47436342-47436843	0.00738165	1.30496	0.0261194	Promoter (1-2kb)	FOXD2
710	chr1:47448408-47448909	0.0103285	1.43234	0.0333135	Distal Intergenic	FOXD2
711	chr1:47569607-47570108	0.00136386	1.36871	0.00798516	Distal Intergenic	LINC01738
712	chr1:47650175-47650676	0.0117499	1.29608	0.0366447	Distal Intergenic	LINC01738
713	chr1:47710053-47710554	0.0043214	1.54533	0.017826	Distal Intergenic	LINC01738
714	chr1:47876088-47876589	0.000270964	1.26972	0.00272206	Intron (ENST00000606738.3/388630, intron 2 of 6)	TRABD2B
715	chr1:47904582-47905083	0.00774444	1.90126	0.0270497	Intron (ENST00000606738.3/388630, intron 2 of 6)	TRABD2B
716	chr1:47948083-47948584	0.000157083	1.45568	0.00190458	Intron (ENST00000606738.3/388630, intron 2 of 6)	TRABD2B
717	chr1:48093684-48094185	0.00119476	1.81054	0.00729862	Distal Intergenic	SKINT1L
718	chr1:48202106-48202607	0.0052914	3.10002	0.0205446	Intron (ENST00000431986.2/ENST00000431986.2, intron 2 of 4)	SKINT1L
719	chr1:48210927-48211428	0.00933128	1.1157	0.0309266	Distal Intergenic	SLC5A9
720	chr1:48230971-48231472	0.00249231	2.06556	0.01206	Promoter (1-2kb)	SLC5A9
721	chr1:48285002-48285503	0.00522194	2.07389	0.0203633	Distal Intergenic	SLC5A9
722	chr1:48552743-48553244	0.00106988	1.90881	0.00676857	Exon (ENST00000671560.1/ENST00000671560.1, exon 1 of 2)	SPATA6
723	chr1:48716503-48717004	0.00150851	2.26497	0.00854465	Intron (ENST00000371839.6/84871, intron 6 of 13)	BEND5
724	chr1:49723154-49723655	0.00820174	1.58154	0.0282054	Intron (ENST00000371839.6/84871, intron 2 of 13)	AGBL4
725	chr1:50024434-50024935	0.000659476	1.61194	0.00486834	Promoter (<=1kb)	ELAVL4
726	chr1:50178906-50179407	0.000530107	2.45157	0.00422311	Promoter (1-2kb)	ELAVL4
727	chr1:50369201-50369702	0.00045106	1.44858	0.00378568	Distal Intergenic	LINC02808
728	chr1:50603565-50604066	0.00463345	1.23557	0.0187122	Promoter (2-3kb)	FAF1
729	chr1:50668841-50669342	0.00123234	2.26182	0.00744934	Intron (ENST00000396153.7/11124, intron 7 of 18)	FAF1
730	chr1:50929336-50929837	0.00358407	2.25485	0.0155901	Intron (ENST00000396153.7/11124, intron 1 of 18)	FAF1
731	chr1:50960060-50960561	0.000576224	1.3649	0.00445998	Promoter (<=1kb)	FAF1
732	chr1:50977301-50977802	3.27434e-08	3.65184	1.36937e-05	Distal Intergenic	CDKN2C
733	chr1:51296844-51297345	0.0136933	1.48945	0.0410026	Promoter (<=1kb)	TTC39A
734	chr1:51331745-51332246	1.74411e-05	3.07062	0.000491618	Promoter (<=1kb)	TTC39A
735	chr1:51405066-51405567	0.00874343	2.37788	0.0295338	Promoter (1-2kb)	EPS15
736	chr1:51462305-51462806	0.000588252	2.07942	0.00451884	Promoter (2-3kb)	EPS15
737	chr1:51473060-51473561	0.000181588	4.48611	0.00209917	Intron (ENST00000371730.6/2060, intron 2 of 22)	EPS15
738	chr1:51490468-51490969	0.0179227	1.34034	0.0499171	Intron (ENST00000371730.6/2060, intron 1 of 22)	EPS15
739	chr1:51650276-51650777	0.00299191	2.82069	0.0137339	Intron (ENST00000371714.5/114883, intron 4 of 25)	OSBPL9
740	chr1:51696370-51696871	0.00343327	2.01262	0.0151291	Intron (ENST00000371714.5/114883, intron 6 of 25)	OSBPL9
741	chr1:51737331-51737832	0.0020829	1.2184	0.0106448	Intron (ENST00000371714.5/114883, intron 7 of 25)	OSBPL9
742	chr1:51863359-51863860	0.00962432	1.67823	0.0316507	Intron (ENST00000354831.11/4898, intron 1 of 32)	NRDC
743	chr1:52296227-52296728	0.000436126	3.39776	0.00370424	Promoter (<=1kb)	ZFYVE9
744	chr1:52552882-52553383	2.16079e-05	1.18109	0.000555239	Promoter (<=1kb)	TUT4
745	chr1:52558874-52559375	0.00534956	3.19573	0.0207074	Distal Intergenic	TUT4
746	chr1:52697892-52698393	0.000342177	3.21158	0.00316378	Promoter (<=1kb)	COA7
747	chr1:52842413-52842914	0.000424022	2.99374	0.00363347	Promoter (<=1kb)	ZYG11A
748	chr1:52844059-52844560	0.0128766	2.32105	0.0392011	Promoter (1-2kb)	ZYG11A
749	chr1:52860550-52861051	0.000110483	2.50864	0.00151674	5' UTR	ZYG11A
750	chr1:52876825-52877326	0.0172391	1.87532	0.04852	Intron (ENST00000612017.4/440590, intron 7 of 13)	ECHDC2
751	chr1:53173300-53173801	2.95025e-06	2.06009	0.000170696	Distal Intergenic	CPT2
752	chr1:53176502-53177003	0.0126431	1.33704	0.0386798	Distal Intergenic	CPT2
753	chr1:53181930-53182431	0.000265133	1.71699	0.00268452	Intron (ENST00000617613.1/ENST00000617613.1, intron 1 of 1)	CPT2
754	chr1:53185369-53185870	0.000479441	3.53479	0.00394022	Intron (ENST00000617613.1/ENST00000617613.1, intron 1 of 1)	CPT2
755	chr1:53197390-53197891	0.00180486	1.43404	0.00968569	Promoter (<=1kb)	CPT2
756	chr1:53413108-53413609	0.000774975	1.98773	0.00544052	Exon (ENST00000563752.5/163742, exon 3 of 3)	SLC25A3P1
757	chr1:53837805-53838306	4.19749e-06	1.69254	0.0002114	Promoter (<=1kb)	NDC1
758	chr1:54052558-54053059	0.00130531	1.45596	0.00775121	Promoter (<=1kb)	TMEM59
759	chr1:54287139-54287640	0.00203272	2.26459	0.0104778	Exon (ENST00000426901.2/ENST00000426901.2, exon 2 of 2)	SSBP3
760	chr1:54314676-54315177	0.00252247	2.16626	0.0121702	Intron (ENST00000326956.12/23648, intron 1 of 13)	SSBP3
761	chr1:54360007-54360508	8.6967e-05	3.83737	0.0013003	Intron (ENST00000533946.6/23648, intron 2 of 5)	SSBP3
762	chr1:54406672-54407173	0.00104562	3.02599	0.00666374	Promoter (<=1kb)	SSBP3
763	chr1:54499871-54500372	4.52155e-06	2.04074	0.000221148	Distal Intergenic	LOC105378735
764	chr1:54810542-54811043	0.000102191	3.25108	0.00144502	Intron (ENST00000358193.7/163747, intron 4 of 10)	LEXM
765	chr1:54848131-54848632	0.00400793	1.78614	0.0169013	Distal Intergenic	DHCR24
766	chr1:54882937-54883438	0.00203638	1.86487	0.0104889	Exon (ENST00000658428.1/ENST00000658428.1, exon 4 of 4)	DHCR24
767	chr1:54922904-54923405	2.13637e-05	1.97597	0.000550927	Intron (ENST00000689429.1/ENST00000689429.1, intron 1 of 1)	DHCR24
768	chr1:54945516-54946017	0.00165297	2.01982	0.00910527	Intron (ENST00000689429.1/ENST00000689429.1, intron 1 of 1)	LOC105378736
769	chr1:54972620-54973121	0.000178606	2.67021	0.00207592	Intron (ENST00000689429.1/ENST00000689429.1, intron 1 of 1)	LOC105378736
770	chr1:55025784-55026285	0.00228966	2.61338	0.0113682	Distal Intergenic	PCSK9
771	chr1:55195541-55196042	0.0046374	1.6637	0.0187214	Intron (ENST00000294383.7/23358, intron 1 of 67)	USP24
772	chr1:55196229-55196730	0.000896715	1.47838	0.00600099	Intron (ENST00000294383.7/23358, intron 1 of 67)	USP24
773	chr1:55476513-55477014	0.00232778	4.37972	0.0114962	Intron (ENST00000643167.1/ENST00000643167.1, intron 1 of 3)	MIR4422
774	chr1:55718976-55719477	5.4195e-05	2.2373	0.000966857	Intron (ENST00000643167.1/ENST00000643167.1, intron 3 of 3)	LOC105378737
775	chr1:56146427-56146928	0.0022299	4.20146	0.0111504	Intron (ENST00000435828.1/ENST00000435828.1, intron 1 of 2)	LINC01755
776	chr1:56288007-56288508	0.00359831	1.78724	0.0156302	Intron (ENST00000641611.1/ENST00000641611.1, intron 1 of 7)	LINC01767
777	chr1:56414595-56415096	0.0101735	1.26083	0.0329367	Promoter (<=1kb)	LINC01767
778	chr1:56516286-56516787	0.0142262	1.38054	0.0421527	Promoter (<=1kb)	PLPP3
779	chr1:56569642-56570143	0.000345853	1.4578	0.00318424	Intron (ENST00000371250.4/8613, intron 1 of 5)	PLPP3
780	chr1:56639080-56639581	0.00608244	1.89024	0.0226872	Intron (ENST00000461655.1/8613, intron 2 of 3)	LOC101929935
781	chr1:56644743-56645244	5.79386e-05	4.26106	0.00101029	Promoter (<=1kb)	LOC101929935
782	chr1:56646012-56646513	0.000576896	3.61646	0.00446395	Promoter (<=1kb)	PRKAA2
783	chr1:56709236-56709737	0.0111184	1.0147	0.0351801	3' UTR	FYB2
784	chr1:56788238-56788739	0.00185682	1.5933	0.00986181	Intron (ENST00000343433.7/199920, intron 3 of 19)	FYB2
785	chr1:56817000-56817501	0.0169293	2.56622	0.0478888	Promoter (1-2kb)	FYB2
786	chr1:56919660-56920161	0.00172173	1.39242	0.00937293	Distal Intergenic	C8A
787	chr1:56920455-56920956	0.000351088	2.251	0.00321355	Distal Intergenic	C8A
788	chr1:56925105-56925606	0.000451849	2.11174	0.00378927	Distal Intergenic	C8B
789	chr1:58495043-58495544	0.000362852	2.41401	0.00327774	Intron (ENST00000485760.5/1600, intron 3 of 20)	OMA1
790	chr1:58583377-58583878	0.00790499	1.56755	0.0274652	Distal Intergenic	TACSTD2
791	chr1:58620206-58620707	0.000509642	2.05601	0.00410943	Distal Intergenic	MYSM1
792	chr1:58621259-58621760	0.0019608	2.67456	0.0102231	Distal Intergenic	MYSM1
793	chr1:58753089-58753590	3.06862e-06	2.44267	0.000174615	Intron (ENST00000637377.1/112268263, intron 4 of 6)	JUN
794	chr1:58764214-58764715	0.00334075	1.41283	0.0148374	Intron (ENST00000636386.1/105378751, intron 1 of 3)	JUN
795	chr1:58815079-58815580	1.09712e-06	1.85949	9.86052e-05	Promoter (<=1kb)	LOC101926907
796	chr1:58899901-58900402	0.000196072	2.27087	0.00221146	Exon (ENST00000649834.1/100131060, exon 3 of 3)	LINC02777
797	chr1:58927401-58927902	0.000785349	1.38789	0.00548987	Promoter (2-3kb)	LINC02777
798	chr1:58948647-58949148	0.000925247	3.66878	0.00612939	Intron (ENST00000634502.1/101926925, intron 2 of 13)	LINC01358
799	chr1:59058119-59058620	0.00281472	2.20787	0.0131494	Promoter (1-2kb)	LINC01358
800	chr1:59061812-59062313	0.00243251	2.42324	0.0118622	Exon (ENST00000634502.1/101926925, exon 12 of 14)	LINC01358
801	chr1:59199987-59200488	0.00575426	1.61726	0.0218199	Promoter (1-2kb)	HSD52
802	chr1:59422951-59423452	0.000945238	1.78771	0.00622573	Intron (ENST00000634606.1/55277, intron 4 of 16)	FGGY
803	chr1:59540567-59541068	0.0118767	1.66466	0.0369194	Intron (ENST00000634606.1/55277, intron 6 of 16)	FGGY
804	chr1:59673096-59673597	0.00668396	1.07412	0.0242758	Promoter (<=1kb)	FGGY
805	chr1:59709324-59709825	0.00540943	1.4323	0.020873	Intron (ENST00000634606.1/55277, intron 12 of 16)	MIR4711
806	chr1:59731368-59731869	0.00463409	1.49741	0.0187129	Promoter (1-2kb)	MIR4711
807	chr1:59757230-59757731	0.0100339	1.47224	0.0326258	Promoter (1-2kb)	FGGY
808	chr1:59856639-59857140	0.00229517	2.257	0.0113873	Intron (ENST00000686522.1/51361, intron 12 of 21)	HOOK1
809	chr1:59926745-59927246	0.000625432	3.16325	0.00470054	Promoter (<=1kb)	CYP2J2
810	chr1:59976750-59977251	0.0116525	2.0681	0.0364305	Distal Intergenic	C1orf87
811	chr1:60504404-60504905	0.00675942	2.26082	0.0244611	Distal Intergenic	LINC01748
812	chr1:60572902-60573403	0.000952388	1.2454	0.00625529	Exon (ENST00000654935.1/105378763, exon 5 of 7)	LINC01748
813	chr1:60601806-60602307	0.00147097	1.47726	0.00840503	Promoter (<=1kb)	LINC01748
814	chr1:60970046-60970547	0.00674686	2.94624	0.024429	Promoter (<=1kb)	NFIA-AS2
815	chr1:60978936-60979437	0.00376132	1.58868	0.0161481	Intron (ENST00000371191.5/4774, intron 1 of 10)	NFIA-AS2
816	chr1:61050256-61050757	0.000200767	3.3664	0.0022488	Intron (ENST00000371191.5/4774, intron 1 of 10)	NFIA
817	chr1:61057169-61057670	0.00690139	3.34894	0.0248334	Promoter (<=1kb)	LOC105378764
818	chr1:61097220-61097721	0.00438887	2.9542	0.0180236	Exon (ENST00000603233.2/ENST00000603233.2, exon 1 of 1)	NFIA
819	chr1:61227022-61227523	0.00557175	2.57582	0.0213247	Intron (ENST00000371191.5/4774, intron 2 of 10)	NFIA
820	chr1:61241387-61241888	0.000213803	2.10101	0.00234146	Intron (ENST00000371191.5/4774, intron 2 of 10)	NFIA-AS1
821	chr1:61450443-61450944	0.000482331	2.54493	0.00395609	Intron (ENST00000371191.5/4774, intron 10 of 10)	NFIA
822	chr1:61594330-61594831	0.00571499	1.57857	0.0217143	Distal Intergenic	MGC34796
823	chr1:62142584-62143085	0.000170418	2.96537	0.00201504	Intron (ENST00000371158.6/10207, intron 41 of 42)	PATJ
824	chr1:62183672-62184173	8.72049e-06	2.90713	0.000330677	Distal Intergenic	L1TD1
825	chr1:62352442-62352943	0.0124149	2.13653	0.0381668	Distal Intergenic	KANK4
826	chr1:62407322-62407823	0.00450209	2.35434	0.0183285	Distal Intergenic	USP1
827	chr1:62508653-62509154	0.00801482	2.28967	0.0277483	Promoter (2-3kb)	DOCK7
828	chr1:62685345-62685846	7.88609e-05	2.55149	0.00122315	Promoter (2-3kb)	DOCK7
829	chr1:62783549-62784050	0.000258397	1.802	0.00264368	Promoter (<=1kb)	ATG4C
830	chr1:62840491-62840992	0.00495226	3.73254	0.0196006	Intron (ENST00000317868.9/84938, intron 9 of 10)	ATG4C
831	chr1:63366067-63366568	0.000463368	3.32124	0.00385479	Promoter (1-2kb)	ALG6
832	chr1:63523787-63524288	0.00104594	1.6722	0.00666474	Promoter (<=1kb)	EFCAB7
833	chr1:63773742-63774243	0.00548522	1.87375	0.0210872	Promoter (<=1kb)	ROR1
834	chr1:63795302-63795803	0.000909803	2.26903	0.00606187	Intron (ENST00000371079.6/4919, intron 1 of 8)	ROR1
835	chr1:63877738-63878239	0.000370137	2.23354	0.00332352	Intron (ENST00000371079.6/4919, intron 1 of 8)	ROR1
836	chr1:63969627-63970128	5.06358e-05	3.65784	0.000927966	Intron (ENST00000371079.6/4919, intron 1 of 8)	ROR1-AS1
837	chr1:63981015-63981516	0.00050496	4.05993	0.00408315	Intron (ENST00000371079.6/4919, intron 1 of 8)	ROR1-AS1
838	chr1:64171724-64172225	1.4151e-05	3.18015	0.000433724	Promoter (<=1kb)	ROR1-AS1
839	chr1:64537948-64538449	0.00571901	2.14205	0.021724	Intron (ENST00000651257.2/57685, intron 1 of 26)	CACHD1
840	chr1:64569201-64569702	0.00308272	2.48184	0.0140295	Intron (ENST00000651257.2/57685, intron 2 of 26)	CACHD1
841	chr1:64572167-64572668	0.00423957	2.35893	0.0175896	Intron (ENST00000651257.2/57685, intron 2 of 26)	MIR4794
842	chr1:64595902-64596403	0.00116343	2.48359	0.00717064	Intron (ENST00000651257.2/57685, intron 3 of 26)	MIR4794
843	chr1:64861465-64861966	0.000655582	1.22842	0.00484952	Promoter (2-3kb)	JAK1
844	chr1:64886424-64886925	0.00434445	2.9459	0.017899	Intron (ENST00000342505.5/3716, intron 1 of 24)	JAK1
845	chr1:65050544-65051045	4.56211e-05	2.2597	0.000872561	Intron (ENST00000671954.2/3716, intron 1 of 25)	MIR3671
846	chr1:65067556-65068057	5.29224e-05	2.68896	0.000953587	Promoter (<=1kb)	JAK1
847	chr1:65253942-65254443	0.00118113	1.37673	0.00724295	Promoter (<=1kb)	DNAJC6
848	chr1:66154322-66154823	0.0039341	3.41519	0.0166802	Promoter (1-2kb)	PDE4B
849	chr1:66272173-66272674	0.012914	1.62556	0.039289	Intron (ENST00000329654.8/5142, intron 7 of 16)	PDE4B
850	chr1:66374527-66375028	0.00176258	2.7524	0.00953195	3' UTR	PDE4B
851	chr1:66415719-66416220	0.0006143	2.45541	0.00464749	Distal Intergenic	PDE4B
852	chr1:66930008-66930509	0.00270996	1.12989	0.012802	Promoter (<=1kb)	MIER1
853	chr1:67054060-67054561	0.0083422	1.95844	0.028546	Promoter (<=1kb)	SLC35D1
854	chr1:67256779-67257280	0.00295238	4.06166	0.0136096	Intron (ENST00000637002.1/149233, intron 10 of 10)	C1orf141
855	chr1:67414569-67415070	0.000171583	2.47218	0.00202218	Intron (ENST00000361219.11/26135, intron 7 of 7)	SERBP1
856	chr1:67556168-67556669	0.00101263	1.98726	0.00652116	Distal Intergenic	LINC01702
857	chr1:67748613-67749114	2.19543e-06	1.67498	0.000143252	Intron (ENST00000370982.4/55970, intron 2 of 3)	GADD45A
858	chr1:67942271-67942772	0.00323462	4.26735	0.0145237	Intron (ENST00000420587.5/100289178, intron 1 of 9)	DIRAS3
859	chr1:68177863-68178364	0.002021	1.94736	0.010437	Promoter (1-2kb)	WLS
860	chr1:68495428-68495929	0.00251133	2.27083	0.0121338	Promoter (<=1kb)	DEPDC1-AS1
861	chr1:70205816-70206317	0.00657919	1.28936	0.0240109	Promoter (<=1kb)	SRSF11
862	chr1:70685370-70685871	0.00888062	1.9917	0.0298604	Distal Intergenic	LINC01788
863	chr1:71088891-71089392	0.0117579	1.23521	0.0366576	Intron (ENST00000455406.6/100852410, intron 1 of 3)	ZRANB2-DT
864	chr1:71565144-71565645	7.98463e-05	3.05126	0.00123412	Intron (ENST00000357731.10/257194, intron 6 of 6)	NEGR1
865	chr1:71905635-71906136	0.000516394	3.54086	0.00414481	Intron (ENST00000357731.10/257194, intron 2 of 6)	NEGR1-IT1
866	chr1:72283432-72283933	0.000126668	1.49271	0.00166014	Promoter (<=1kb)	LOC105378797
867	chr1:73593377-73593878	0.00483189	2.19726	0.0192647	Distal Intergenic	LINC02238
868	chr1:74733522-74734023	0.00466969	1.15088	0.0188076	Promoter (<=1kb)	CRYZ
869	chr1:75793388-75793889	8.67494e-05	3.76269	0.00129806	Promoter (<=1kb)	RABGGTB
870	chr1:76268447-76268948	0.00814375	1.93673	0.0280675	Intron (ENST00000328299.4/256435, intron 1 of 4)	ST6GALNAC3
871	chr1:76759642-76760143	1.65617e-06	2.81689	0.000122858	Intron (ENST00000427806.1/110806286, intron 1 of 2)	LINC02567
872	chr1:77126104-77126605	0.00236976	2.54144	0.0116477	Intron (ENST00000370812.8/10026, intron 9 of 10)	PIGK
873	chr1:77889162-77889663	0.00162264	2.99914	0.00899339	Promoter (<=1kb)	NEXN-AS1
874	chr1:78229338-78229839	0.0124968	2.21594	0.0383492	Promoter (<=1kb)	MGC27382
875	chr1:78237271-78237772	0.000208734	2.12825	0.00230853	Intron (ENST00000436742.5/149047, intron 1 of 5)	MGC27382
876	chr1:78618870-78619371	0.000677283	4.24247	0.00495574	Promoter (<=1kb)	IFI44L
877	chr1:80882428-80882929	0.0100878	1.62649	0.0327317	Distal Intergenic	LINC01781
878	chr1:81427138-81427639	0.00521903	2.43559	0.020356	Exon (ENST00000444546.1/ENST00000444546.1, exon 1 of 1)	ADGRL2
879	chr1:81463871-81464372	3.76634e-05	3.00309	0.00077575	Intron (ENST00000674378.1/23266, intron 3 of 5)	ADGRL2
880	chr1:81509567-81510068	0.00119023	1.96234	0.00728061	Intron (ENST00000674378.1/23266, intron 3 of 5)	LOC101927434
881	chr1:81572611-81573112	0.000120977	2.66893	0.00161131	Intron (ENST00000674378.1/23266, intron 3 of 5)	LOC101927434
882	chr1:81699096-81699597	0.000942267	2.06936	0.00621207	Promoter (<=1kb)	ADGRL2
883	chr1:81743039-81743540	0.000534763	3.20288	0.00424837	Intron (ENST00000674386.1/23266, intron 4 of 4)	ADGRL2
884	chr1:81754175-81754676	0.00269266	1.11102	0.0127411	Intron (ENST00000674386.1/23266, intron 4 of 4)	ADGRL2
885	chr1:81841518-81842019	0.000202843	1.93258	0.00226502	Intron (ENST00000370721.5/23266, intron 5 of 24)	ADGRL2
886	chr1:81877340-81877841	0.000167409	1.4516	0.00199047	Intron (ENST00000370721.5/23266, intron 5 of 24)	ADGRL2
887	chr1:82614022-82614523	0.00752537	1.90583	0.0264882	Intron (ENST00000653483.1/ENST00000653483.1, intron 3 of 4)	LINC01362
888	chr1:82615047-82615548	0.000411873	2.28193	0.00356488	Intron (ENST00000653483.1/ENST00000653483.1, intron 3 of 4)	LINC01362
889	chr1:82920805-82921306	0.000379463	2.0869	0.00338122	Intron (ENST00000452901.5/103283057, intron 2 of 10)	LINC01362
890	chr1:83147693-83148194	3.57506e-06	4.47861	0.000192471	Intron (ENST00000452901.5/103283057, intron 9 of 10)	LINC01361
891	chr1:84004856-84005357	0.00436478	1.87098	0.0179509	Distal Intergenic	TTLL7
892	chr1:84103298-84103799	0.000800254	1.79544	0.00556049	Intron (ENST00000370689.6/5567, intron 1 of 9)	PRKACB
893	chr1:84370861-84371362	0.0129905	1.03001	0.0394633	Promoter (<=1kb)	UOX
894	chr1:84847202-84847703	0.0121519	1.16974	0.0375736	Intron (ENST00000440886.1/23566, intron 1 of 1)	LPAR3
895	chr1:85109261-85109762	0.0115355	2.19448	0.0361419	Intron (ENST00000370596.5/126820, intron 14 of 21)	DNAI3
896	chr1:85135399-85135900	0.00903945	2.00278	0.0302392	Promoter (1-2kb)	MIR4423
897	chr1:85143947-85144448	0.0006988	1.77052	0.00506552	Distal Intergenic	MIR4423
898	chr1:85153606-85154107	0.0144138	1.74045	0.0425552	Exon (ENST00000624216.1/ENST00000624216.1, exon 1 of 1)	MIR4423
899	chr1:85461293-85461794	0.00862805	1.80065	0.0292629	Intron (ENST00000426972.8/23576, intron 2 of 6)	DDAH1
900	chr1:85465462-85465963	9.83874e-05	3.0757	0.00140914	Promoter (<=1kb)	DDAH1
901	chr1:85495644-85496145	0.000535249	3.21938	0.0042506	Promoter (<=1kb)
902	chr1:85551172-85551673	0.0103316	1.76736	0.0333207	Intron (ENST00000426972.8/23576, intron 1 of 6)	DDAH1
903	chr1:85577821-85578322	0.00799573	1.70633	0.0276988	Promoter (<=1kb)	DDAH1
904	chr1:85579125-85579626	0.00571449	2.87677	0.0217134	Promoter (<=1kb)	DDAH1
905	chr1:85612747-85613248	0.000717532	2.58864	0.00516097	Distal Intergenic	CCN1
906	chr1:85629223-85629724	9.25125e-05	2.94779	0.00135324	Distal Intergenic	CCN1
907	chr1:85819263-85819764	0.00510664	3.88344	0.0200334	Intron (ENST00000370571.7/255631, intron 45 of 59)	COL24A1
908	chr1:86429747-86430248	0.00994473	1.26604	0.0324089	Intron (ENST00000370565.5/9635, intron 3 of 13)	CLCA2
909	chr1:87029583-87030084	0.00199869	2.63402	0.0103612	Intron (ENST00000370550.10/9653, intron 1 of 6)	LINC01140
910	chr1:87141494-87141995	0.00186364	2.38957	0.00988579	Intron (ENST00000370548.3/339524, intron 7 of 7)	LINC01140
911	chr1:87292890-87293391	0.00364692	2.37436	0.0157891	Distal Intergenic	LMO4
912	chr1:87335456-87335957	0.000462861	2.60489	0.00385195	Intron (ENST00000370544.10/8543, intron 2 of 4)	LMO4
913	chr1:87940262-87940763	0.00311656	2.78378	0.0141368	Intron (ENST00000642677.1/107985518, intron 2 of 6)	LINC01773
914	chr1:88890711-88891212	0.00296836	1.87806	0.0136592	Promoter (<=1kb)	GTF2B
915	chr1:88935821-88936322	0.00729419	1.71282	0.0258798	3' UTR	GTF2B
916	chr1:88999850-89000351	0.00942747	1.59008	0.031172	Distal Intergenic	RBMXL1
917	chr1:89022662-89023163	4.20027e-05	3.21929	0.000825937	Promoter (<=1kb)	GBP3
918	chr1:89308188-89308689	0.000280117	2.40326	0.00278469	Distal Intergenic	LOC729930
919	chr1:89351785-89352286	0.00206415	2.38365	0.0105859	Distal Intergenic	GBP6
920	chr1:89358160-89358661	0.00504874	1.73384	0.0198779	Distal Intergenic	GBP6
921	chr1:89363157-89363658	0.00343931	2.07241	0.015145	Promoter (<=1kb)	GBP6
922	chr1:89483242-89483743	0.00431594	3.17751	0.0178104	Intron (ENST00000671515.1/105378844, intron 1 of 5)	LRRC8B
923	chr1:89554045-89554546	0.000810628	2.12325	0.00560424	Intron (ENST00000439853.6/23507, intron 1 of 6)	LOC105378844
924	chr1:89566811-89567312	0.00133051	4.38908	0.00784716	Intron (ENST00000439853.6/23507, intron 1 of 6)	LOC105378844
925	chr1:89608112-89608613	0.00425272	2.67903	0.0176277	Intron (ENST00000443562.2/400761, intron 1 of 4)	LRRC8C
926	chr1:89619598-89620099	0.000554052	3.8139	0.00434519	Exon (ENST00000666079.1/400761, exon 3 of 3)	LRRC8C
927	chr1:89763019-89763520	0.000475271	2.81478	0.00391826	Exon (ENST00000479252.1/84230, exon 4 of 4)	LOC101927975
928	chr1:89853899-89854400	0.0102	1.98101	0.0330032	Intron (ENST00000370453.5/55144, intron 3 of 3)	LRRC8D
929	chr1:90200715-90201216	0.00627114	1.50391	0.0231815	Distal Intergenic	LOC105378849
930	chr1:90347529-90348030	0.000977548	1.92159	0.0063684	Distal Intergenic	LOC105378850
931	chr1:90966703-90967204	0.0117357	1.90596	0.0366161	Intron (ENST00000370440.5/84146, intron 2 of 5)	ZNF644
932	chr1:91120795-91121296	0.00319639	2.66676	0.0144025	Distal Intergenic	ZNF644
933	chr1:91165905-91166406	0.000610762	2.08911	0.00462922	Distal Intergenic	ZNF644
934	chr1:91640889-91641390	0.00117673	2.89395	0.0072267	Distal Intergenic	TGFBR3
935	chr1:91851142-91851643	0.000723415	3.12031	0.00518902	Intron (ENST00000533089.5/7049, intron 1 of 19)	TGFBR3
936	chr1:91948874-91949375	0.0148519	1.21399	0.0435059	Promoter (<=1kb)	BRDT
937	chr1:92485867-92486368	0.000204304	2.53814	0.00227559	Promoter (<=1kb)	GFI1
938	chr1:92487004-92487505	0.00032964	4.28009	0.00308968	Promoter (<=1kb)	GFI1
939	chr1:92740091-92740592	0.00406861	1.32576	0.017096	Intron (ENST00000684568.2/7813, intron 1 of 19)	EVI5
940	chr1:92782256-92782757	0.0080629	2.62849	0.0278712	Promoter (2-3kb)	EVI5
941	chr1:92819869-92820370	0.00395942	1.93786	0.0167589	Distal Intergenic	RPL5
942	chr1:93004343-93004844	0.000631407	2.77779	0.00473164	Distal Intergenic	DIPK1A
943	chr1:93080328-93080829	0.0092413	1.83975	0.0307104	Promoter (1-2kb)	MTF2
944	chr1:93275726-93276227	0.000912063	2.35172	0.00607167	Intron (ENST00000343253.11/343099, intron 28 of 28)	CCDC18
945	chr1:93447555-93448056	0.000809654	2.94526	0.00560095	Promoter (<=1kb)	FNBP1L
946	chr1:93453158-93453659	0.00278524	2.98546	0.0130523	Intron (ENST00000271234.13/54874, intron 1 of 16)	FNBP1L
947	chr1:93708716-93709217	0.00158429	2.00297	0.00884111	Intron (ENST00000370244.5/8412, intron 2 of 13)	BCAR3
948	chr1:93729038-93729539	0.010098	2.23005	0.0327513	Intron (ENST00000370244.5/8412, intron 2 of 13)	BCAR3
949	chr1:93749922-93750423	9.75398e-05	2.49445	0.00140138	Intron (ENST00000370244.5/8412, intron 2 of 13)	BCAR3
950	chr1:93813908-93814409	0.000882136	1.372	0.00593163	Intron (ENST00000370244.5/8412, intron 2 of 13)	BCAR3
951	chr1:93873981-93874482	0.000905378	3.6034	0.0060421	Promoter (<=1kb)	DNTTIP2
952	chr1:94044384-94044885	0.00149905	2.89894	0.00850987	Exon (ENST00000370225.4/24, exon 20 of 50)	ABCA4
953	chr1:94049650-94050151	1.32714e-05	1.63597	0.000418291	Intron (ENST00000370225.4/24, intron 17 of 49)	ABCA4
954	chr1:94056899-94057400	9.84918e-05	3.41069	0.00140962	Intron (ENST00000370225.4/24, intron 14 of 49)	ABCA4
955	chr1:94237279-94237780	8.30991e-05	3.03372	0.00126542	Promoter (<=1kb)	ARHGAP29
956	chr1:94325761-94326262	0.00286308	3.10571	0.0133214	Promoter (1-2kb)
957	chr1:94373816-94374317	0.000802011	1.69584	0.00556901	Intron (ENST00000656153.1/107985092, intron 6 of 6)	ABCD3
958	chr1:94382123-94382624	2.59492e-08	2.73754	1.20571e-05	Intron (ENST00000656153.1/107985092, intron 6 of 6)	ABCD3
959	chr1:94383975-94384476	1.0938e-05	2.96437	0.00037666	Intron (ENST00000656153.1/107985092, intron 6 of 6)	ABCD3
960	chr1:94463678-94464179	4.86039e-05	2.81632	0.00090604	Intron (ENST00000370214.9/5825, intron 2 of 22)	ABCD3
961	chr1:94514069-94514570	0.000640171	3.11531	0.00477344	Promoter (<=1kb)	ABCD3
962	chr1:94616614-94617115	0.000258889	1.61224	0.00264707	Exon (ENST00000634870.1/101928079, exon 6 of 6)	SLC44A3-AS1
963	chr1:94727886-94728387	0.000424833	2.97966	0.00363831	Intron (ENST00000634870.1/101928079, intron 2 of 5)	SLC44A3-AS1
964	chr1:94802488-94802989	0.00298214	3.51111	0.0137036	Intron (ENST00000634870.1/101928079, intron 1 of 5)	SLC44A3-AS1
965	chr1:94819137-94819638	9.63305e-06	2.83153	0.000349989	Promoter (<=1kb)	SLC44A3-AS1
966	chr1:94915358-94915859	0.00418528	1.25619	0.0174394	Intron (ENST00000545882.5/1266, intron 1 of 6)	CNN3
967	chr1:95002715-95003216	0.0076266	1.65562	0.0267533	Intron (ENST00000370205.6/199857, intron 3 of 3)	ALG14
968	chr1:95007639-95008140	0.000279042	3.57798	0.00277783	Intron (ENST00000370205.6/199857, intron 3 of 3)	ALG14
969	chr1:95023547-95024048	2.56458e-05	3.68296	0.000612408	Intron (ENST00000370205.6/199857, intron 3 of 3)	ALG14
970	chr1:97244003-97244504	0.000150465	2.25548	0.00185454	Intron (ENST00000422980.1/100873932, intron 1 of 4)	DPYD-AS1
971	chr1:97581844-97582345	0.000573047	1.47658	0.00444494	Intron (ENST00000370192.8/1806, intron 10 of 22)	DPYD
972	chr1:97900950-97901451	0.000493517	2.58329	0.00402126	Intron (ENST00000370192.8/1806, intron 1 of 22)	DPYD
973	chr1:97913852-97914353	0.000166823	3.09012	0.00198555	Intron (ENST00000370192.8/1806, intron 1 of 22)	DPYD
974	chr1:98459297-98459798	0.0124601	3.14309	0.0382681	Distal Intergenic	SNX7
975	chr1:99441141-99441642	0.0146809	2.40448	0.0431476	Distal Intergenic	LINC01708
976	chr1:99659628-99660129	0.000978512	2.07295	0.00637289	Intron (ENST00000263174.9/54873, intron 1 of 7)	PALMD
977	chr1:99707359-99707860	0.000130627	2.13442	0.00169949	3' UTR	FRRS1
978	chr1:99808646-99809147	0.00457986	2.63181	0.0185624	Distal Intergenic	AGL
979	chr1:99818112-99818613	0.0124536	1.26222	0.0382533	Distal Intergenic	AGL
980	chr1:99964758-99965259	0.000232381	2.40154	0.00246853	Distal Intergenic	SLC35A3
981	chr1:100065329-100065830	0.0126446	1.70674	0.0386816	Intron (ENST00000638968.1/64645, intron 13 of 19)	MFSD14A
982	chr1:100249664-100250165	6.62939e-05	1.14856	0.00109692	Promoter (<=1kb)	DBT
983	chr1:100351164-100351665	0.00024757	1.47758	0.00256842	Promoter (<=1kb)	CDC14A
984	chr1:100400308-100400809	0.0103395	1.66715	0.0333378	Intron (ENST00000644844.1/8556, intron 4 of 15)	CDC14A
985	chr1:100422945-100423446	0.000404202	2.37998	0.00352238	Promoter (<=1kb)	CDC14A
986	chr1:100459420-100459921	0.00153833	1.67285	0.0086692	Intron (ENST00000644844.1/8556, intron 8 of 15)	CDC14A
987	chr1:100621856-100622357	0.00150604	4.80067	0.0085357	Distal Intergenic	LINC01349
988	chr1:100982922-100983423	0.000418514	1.86304	0.00360345	Distal Intergenic	SLC30A7
989	chr1:101004603-101005104	0.002622	2.94309	0.0125015	Intron (ENST00000370105.7/51611, intron 5 of 8)	SLC30A7
990	chr1:101216508-101217009	0.00114931	2.2348	0.00710933	Distal Intergenic	S1PR1-DT
991	chr1:101238018-101238519	0.000210489	3.26577	0.00231943	Promoter (<=1kb)	S1PR1
992	chr1:101797410-101797911	0.0107029	1.32363	0.0342055	Distal Intergenic	OLFM3
993	chr1:103469899-103470400	0.0066729	2.96859	0.0242478	Intron (ENST00000662345.1/101928436, intron 1 of 3)	RNPC3-DT
994	chr1:106568025-106568526	0.00109683	2.10162	0.00688037	Distal Intergenic	LINC01661
995	chr1:106680677-106681178	0.000318393	3.0257	0.00302528	Distal Intergenic	LINC01661
996	chr1:106879399-106879900	0.00229788	2.72799	0.0113975	Distal Intergenic	LINC01661
997	chr1:107692915-107693416	1.1211e-05	5.59264	0.000381839	Intron (ENST00000370056.9/10451, intron 17 of 26)	VAV3
998	chr1:108083041-108083542	0.000577147	2.78414	0.00446414	Distal Intergenic	LINC02785
999	chr1:108828062-108828563	0.0114514	1.31401	0.0359555	Promoter (2-3kb)	AKNAD1
1000	chr1:108881359-108881860	0.00835808	1.4115	0.0285862	Promoter (2-3kb)	GPSM2
1001	chr1:108964029-108964530	1.69217e-05	3.81965	0.000483231	Promoter (<=1kb)	CLCC1
1002	chr1:109091028-109091529	0.00558167	1.70471	0.0213499	Promoter (<=1kb)	TMEM167B
1003	chr1:109149611-109150112	2.23419e-05	1.77855	0.000566533	Intron (ENST00000533147.5/57535, intron 2 of 2)	ELAPOR1
1004	chr1:109181142-109181643	0.00249368	1.87291	0.0120645	Intron (ENST00000457623.6/57535, intron 6 of 19)	ELAPOR1
1005	chr1:109218396-109218897	0.00324955	2.96766	0.0145704	Intron (ENST00000234677.7/6301, intron 1 of 10)	SARS1
1006	chr1:109274711-109275212	0.00190064	1.35527	0.0100084	3' UTR	CELSR2
1007	chr1:109307329-109307830	0.000320309	3.91585	0.00303574	Promoter (<=1kb)	MYBPHL
1008	chr1:109392759-109393260	2.17018e-06	2.674	0.000142086	Promoter (<=1kb)	SORT1
1009	chr1:109397803-109398304	0.00367258	1.74808	0.0158674	Promoter (<=1kb)	SORT1
1010	chr1:109399260-109399761	0.0101667	1.29104	0.0329184	Promoter (1-2kb)	SORT1
1011	chr1:109634658-109635159	0.000330041	4.39955	0.00309193	Distal Intergenic	AMPD2
1012	chr1:109655988-109656489	0.00213961	1.84907	0.0108424	Promoter (<=1kb)	GSTM4
1013	chr1:109807998-109808499	0.0104194	2.51854	0.0335251	Distal Intergenic	LINC01768
1014	chr1:109816263-109816764	0.0126151	1.98159	0.0386208	Distal Intergenic	LINC01768
1015	chr1:109892410-109892911	0.00520503	2.19871	0.0203227	Distal Intergenic	CSF1
1016	chr1:110380418-110380919	0.00142407	3.46773	0.00822578	Promoter (1-2kb)	SLC16A4
1017	chr1:110780806-110781307	0.00207202	2.63273	0.0106132	Distal Intergenic	CD53
1018	chr1:111202417-111202918	0.00914359	2.85417	0.0304893	Promoter (1-2kb)	DENND2D
1019	chr1:111346604-111347105	0.0050596	1.93178	0.0199125	Promoter (<=1kb)	PIFO
1020	chr1:111422923-111423424	0.00341289	2.62283	0.0150643	Promoter (<=1kb)	OVGP1
1021	chr1:111504571-111505072	0.000249836	2.43883	0.00258357	Promoter (<=1kb)	TMIGD3
1022	chr1:111622226-111622727	0.0105079	1.68589	0.0337381	Promoter (2-3kb)	RAP1A
1023	chr1:111920128-111920629	0.00287784	3.98713	0.0133638	Intron (ENST00000369697.5/3752, intron 1 of 5)	KCND3-AS1
1024	chr1:112296782-112297283	0.00224174	1.22602	0.0111944	Intron (ENST00000427290.2/105378909, intron 1 of 1)	LINC02884
1025	chr1:112465990-112466491	0.000538597	1.74935	0.00426714	Promoter (<=1kb)	WNT2B
1026	chr1:112637854-112638355	0.00244087	2.45124	0.0118884	Intron (ENST00000485542.5/829, intron 1 of 2)	ST7L
1027	chr1:112801757-112802258	0.000133396	2.22452	0.00172386	Distal Intergenic	LINC01356
1028	chr1:112809020-112809521	0.00242405	1.99954	0.0118279	Distal Intergenic	LINC01356
1029	chr1:113178679-113179180	0.0133612	2.4871	0.0402916	Distal Intergenic	LRIG2
1030	chr1:113217913-113218414	0.000106626	2.21322	0.00148337	Distal Intergenic	LRIG2
1031	chr1:113245893-113246394	0.0170964	2.28894	0.048235	Distal Intergenic	LRIG2
1032	chr1:113255623-113256124	8.40333e-05	3.06883	0.00127544	Distal Intergenic	MAGI3
1033	chr1:113279691-113280192	1.5756e-05	2.87072	0.000463001	Distal Intergenic	MAGI3
1034	chr1:113456851-113457352	0.00220474	2.10351	0.0110657	Intron (ENST00000307546.14/260425, intron 1 of 20)	MAGI3
1035	chr1:113887384-113887885	0.0144657	3.17024	0.0426759	Promoter (<=1kb)	BCL2L15
1036	chr1:114511594-114512095	0.00729214	2.32436	0.0258741	Promoter (<=1kb)	TRIM33
1037	chr1:114549015-114549516	0.00014782	1.24937	0.00183526	Distal Intergenic	BCAS2
1038	chr1:115316863-115317364	0.000886883	2.67801	0.00595176	Intron (ENST00000425449.1/112840934, intron 1 of 1)	NGF
1039	chr1:115641230-115641731	0.00426874	3.1477	0.0176763	Promoter (<=1kb)	VANGL1
1040	chr1:115642051-115642552	0.00872944	1.40169	0.0295072	Promoter (<=1kb)	VANGL1
1041	chr1:115946145-115946646	0.000126616	2.58537	0.00165985	Distal Intergenic	LINC01649
1042	chr1:116111696-116112197	0.00110818	2.93587	0.00693038	Promoter (<=1kb)	MAB21L3
1043	chr1:116112352-116112853	0.0116644	2.08521	0.0364567	Promoter (<=1kb)	MAB21L3
1044	chr1:116293048-116293549	0.000132761	4.76445	0.00171777	Intron (ENST00000660713.1/105378920, intron 2 of 2)	LOC105378920
1045	chr1:116372943-116373444	5.13572e-06	1.39852	0.000238368	Promoter (<=1kb)	ATP1A1
1046	chr1:116418337-116418838	0.0055214	3.28879	0.0211753	Promoter (<=1kb)	ATP1A1-AS1
1047	chr1:116514921-116515422	0.000228626	2.50039	0.00244507	Intron (ENST00000369489.10/965, intron 5 of 5)	LOC112268235
1048	chr1:116555595-116556096	0.0001491	3.03368	0.0018459	Intron (ENST00000369489.10/965, intron 1 of 5)	MIR548AC
1049	chr1:116710388-116710889	0.00517592	3.77529	0.0202422	Distal Intergenic	LINC02868
1050	chr1:116711176-116711677	0.0142629	2.06892	0.0422308	Distal Intergenic	LINC02868
1051	chr1:116717156-116717657	0.0177676	1.64197	0.0495941	Distal Intergenic	LINC02868
1052	chr1:116934801-116935302	4.47338e-05	1.89761	0.000861193	Intron (ENST00000393203.3/5738, intron 1 of 8)	PTGFRN
1053	chr1:117003277-117003778	0.000362326	2.02017	0.00327598	Promoter (1-2kb)	CD101
1054	chr1:117127700-117128201	2.28036e-07	2.66031	4.10632e-05	Distal Intergenic	TRIM45
1055	chr1:117231870-117232371	0.00715266	1.56438	0.0255046	Distal Intergenic	VTCN1
1056	chr1:117368564-117369065	0.000653344	2.26245	0.00483748	Promoter (<=1kb)	MAN1A2
1057	chr1:117591369-117591870	0.0043192	2.67865	0.0178198	Distal Intergenic	TENT5C-DT
1058	chr1:117594424-117594925	0.00580847	2.17279	0.0219533	Distal Intergenic	TENT5C-DT
1059	chr1:117604896-117605397	0.000318751	1.64624	0.00302719	Promoter (<=1kb)	TENT5C-DT
1060	chr1:117619845-117620346	0.0109813	1.76298	0.0348569	Intron (ENST00000369448.4/54855, intron 1 of 1)	TENT5C
1061	chr1:117759415-117759916	0.00131387	2.36382	0.00778626	Distal Intergenic	GDAP2
1062	chr1:118081370-118081871	0.000492984	1.87067	0.00401862	Promoter (<=1kb)	SPAG17
1063	chr1:118098027-118098528	0.00233037	2.11278	0.0115051	Intron (ENST00000336338.10/200162, intron 6 of 48)	SPAG17
1064	chr1:118117308-118117809	0.00256696	1.78876	0.01232	Intron (ENST00000336338.10/200162, intron 3 of 48)	SPAG17
1065	chr1:119587457-119587958	0.000248583	2.54095	0.00257615	Distal Intergenic	LINC00622
1066	chr1:119648048-119648549	0.00721003	1.78976	0.0256555	Promoter (<=1kb)	PHGDH
1067	chr1:120342407-120342908	0.000141827	2.16019	0.00178895	Distal Intergenic	NBPF8
1068	chr1:120844060-120844561	0.000994644	4.73372	0.00644052	Distal Intergenic	RNVU1-19
1069	chr1:121117221-121117722	0.000104467	2.07339	0.00146535	Promoter (<=1kb)	H2BP1
1070	chr1:121522434-121522935	0.00305201	3.23745	0.0139292	Intron (ENST00000618253.2/647121, intron 1 of 8)	EMBP1
1071	chr1:143729344-143729845	0.000152745	1.59608	0.00187224	Promoter (<=1kb)	RNVU1-18
1072	chr1:144418858-144419359	0.0147436	1.31851	0.0432732	Exon (ENST00000432512.1/ENST00000432512.1, exon 1 of 1)	RNVU1-15
1073	chr1:144461371-144461872	0.0109148	1.84725	0.0347137	Promoter (<=1kb)	NBPF15
1074	chr1:144963516-144964017	0.000322399	2.64239	0.00304729	Intron (ENST00000612199.4/647135, intron 3 of 9)	SRGAP2B
1075	chr1:145156937-145157438	0.000756146	2.79507	0.00534938	Distal Intergenic	LINC01145
1076	chr1:145214472-145214973	0.000278034	2.5565	0.00277138	Promoter (<=1kb)	LOC100996740
1077	chr1:145690447-145690948	0.00529634	1.3032	0.0205582	Promoter (<=1kb)	PDZK1
1078	chr1:145740092-145740593	0.00831186	1.65579	0.0284701	3' UTR	CD160
1079	chr1:145887583-145888084	0.000396708	2.81778	0.00347906	Promoter (1-2kb)	ANKRD35
1080	chr1:145891143-145891644	0.000318265	1.49541	0.00302432	3' UTR	ANKRD35
1081	chr1:145891958-145892459	0.00186798	2.28825	0.00989985	3' UTR	ANKRD35
1082	chr1:146012859-146013360	0.00432666	1.66342	0.0178426	Distal Intergenic	HJV
1083	chr1:146938145-146938646	0.00386142	2.04432	0.0164633	Promoter (<=1kb)	NBPF12
1084	chr1:146939389-146939890	0.00566551	1.22887	0.0215847	Promoter (<=1kb)	NBPF12
1085	chr1:147197266-147197767	0.000189426	2.24849	0.00216205	Intron (ENST00000651151.1/9557, intron 2 of 13)	PDIA3P1
1086	chr1:147238041-147238542	0.00227465	2.14294	0.0113228	Intron (ENST00000651151.1/9557, intron 2 of 13)	CHD1L
1087	chr1:147473216-147473717	0.0150514	1.75572	0.0439158	Intron (ENST00000619867.4/100289211, intron 3 of 5)	LINC00624
1088	chr1:147487196-147487697	0.00279317	1.59513	0.0130789	Intron (ENST00000619867.4/100289211, intron 3 of 5)	LINC00624
1089	chr1:147669487-147669988	0.0146391	1.59471	0.0430507	Promoter (<=1kb)	ACP6
1090	chr1:147808000-147808501	6.89738e-05	2.63522	0.00112402	Distal Intergenic	LOC102723321
1091	chr1:147837790-147838291	3.66879e-05	1.63353	0.000763575	Distal Intergenic	LOC102723321
1092	chr1:148458430-148458931	0.00484328	2.28708	0.0192968	Promoter (<=1kb)	LINC01138
1093	chr1:148634050-148634551	7.51318e-05	2.45211	0.00118847	Intron (ENST00000606877.2/100996763, intron 2 of 7)	NBPF14
1094	chr1:148918359-148918860	0.00235979	2.13685	0.0116101	Intron (ENST00000695766.1/9659, intron 3 of 4)	PDE4DIP
1095	chr1:149609971-149610472	0.00155774	2.1538	0.00873945	Promoter (2-3kb)	LINC00869
1096	chr1:149917751-149918252	0.012819	1.41987	0.0390741	Promoter (<=1kb)	SV2A
1097	chr1:149936569-149937070	0.00202406	1.76337	0.0104467	Promoter (<=1kb)	MTMR11
1098	chr1:150001361-150001862	0.000155596	2.87164	0.00189336	Intron (ENST00000581312.6/56957, intron 1 of 11)	OTUD7B
1099	chr1:150010513-150011014	0.00646944	2.16268	0.0237086	Promoter (<=1kb)	OTUD7B
1100	chr1:150149788-150150289	0.00516432	1.57374	0.0202048	Promoter (<=1kb)	PLEKHO1
1101	chr1:150209013-150209514	0.00200424	2.21781	0.0103807	Distal Intergenic	ANP32E
1102	chr1:150213474-150213975	0.000344336	1.38488	0.0031761	Distal Intergenic	ANP32E
1103	chr1:150269389-150269890	0.00214534	1.66401	0.0108629	Promoter (<=1kb)	APH1A
1104	chr1:150281223-150281724	0.01437	1.30618	0.0424563	Promoter (<=1kb)	CIART
1105	chr1:150543820-150544321	0.00337396	2.97235	0.014943	Distal Intergenic	ADAMTSL4
1106	chr1:150549135-150549636	0.00151502	3.47681	0.00857144	Promoter (<=1kb)	ADAMTSL4
1107	chr1:150590559-150591060	0.0018088	2.93046	0.00970102	Distal Intergenic	MCL1
1108	chr1:150650061-150650562	0.000106555	2.13724	0.0014828	Intron (ENST00000271732.8/55204, intron 4 of 4)	LOC112268239
1109	chr1:150667814-150668315	0.00765082	1.26695	0.0268064	Intron (ENST00000271732.8/55204, intron 2 of 4)	GOLPH3L
1110	chr1:150772111-150772612	0.00143172	2.57159	0.00825266	Distal Intergenic	CTSS
1111	chr1:150793136-150793637	0.0117415	1.97216	0.0366284	Distal Intergenic	CTSK
1112	chr1:150889945-150890446	0.000537161	2.43628	0.00425961	Promoter (2-3kb)	CTXND2
1113	chr1:151036555-151037056	0.00333549	2.8062	0.0148216	Promoter (<=1kb)	BNIPL
1114	chr1:151048407-151048908	0.00444293	2.96886	0.0181679	Promoter (<=1kb)	C1orf56
1115	chr1:151144689-151145190	0.000296194	2.36539	0.00288634	Promoter (1-2kb)	SEMA6C
1116	chr1:151311040-151311541	0.0122075	1.66951	0.0376954	Intron (ENST00000368874.8/5298, intron 2 of 10)	PI4KB
1117	chr1:151335201-151335702	0.00598933	1.65318	0.0224378	Distal Intergenic	PI4KB
1118	chr1:151359817-151360318	0.000623788	2.58763	0.00469302	Distal Intergenic	SELENBP1
1119	chr1:151372523-151373024	1.67431e-05	2.48175	0.000479911	Promoter (<=1kb)	SELENBP1
1120	chr1:151373854-151374355	0.00557296	1.29355	0.0213272	Promoter (1-2kb)	SELENBP1
1121	chr1:151478823-151479324	0.00222284	3.71522	0.0111284	Distal Intergenic	POGZ
1122	chr1:151494802-151495303	0.0127501	1.81177	0.0389259	Distal Intergenic	CGN
1123	chr1:151508826-151509327	0.00458658	1.18711	0.0185825	Promoter (1-2kb)	CGN
1124	chr1:151548718-151549219	0.0122018	1.65276	0.0376813	Promoter (2-3kb)	MIR554
1125	chr1:151584527-151585028	0.00463833	2.25433	0.0187232	Distal Intergenic	TUFT1
1126	chr1:151693039-151693540	0.000651944	3.17601	0.00483047	3' UTR	CELF3
1127	chr1:151763520-151764021	0.0035624	1.7775	0.015521	Promoter (<=1kb)	OAZ3
1128	chr1:151768325-151768826	0.0148802	1.46893	0.0435645	Promoter (1-2kb)	OAZ3
1129	chr1:151891272-151891773	0.0113675	1.21599	0.0357671	Promoter (<=1kb)	THEM4
1130	chr1:151909333-151909834	0.000191074	1.38025	0.00217268	Promoter (<=1kb)	THEM4
1131	chr1:151961530-151962031	1.07665e-07	2.58138	2.75947e-05	Distal Intergenic	S100A10
1132	chr1:152001653-152002154	1.46618e-05	1.19383	0.000441569	Intron (ENST00000432386.1/441908, intron 2 of 12)	NBPF18P
1133	chr1:152036077-152036578	0.0131252	1.23837	0.039755	Promoter (<=1kb)	S100A11
1134	chr1:152347034-152347535	0.000744007	2.12514	0.00528806	Intron (ENST00000655109.1/339400, intron 7 of 7)	FLG-AS1
1135	chr1:153352342-153352843	0.00461041	1.81427	0.0186431	Distal Intergenic	PGLYRP4
1136	chr1:153532059-153532560	0.00888466	1.13657	0.029871	Distal Intergenic	S100A6
1137	chr1:153566346-153566847	0.000717577	1.04818	0.00516097	Promoter (<=1kb)	S100A2
1138	chr1:153677632-153678133	0.000739505	1.40199	0.00526517	Promoter (<=1kb)	NPR1
1139	chr1:153882037-153882538	0.000758743	2.04281	0.0053631	Intron (ENST00000368655.5/57459, intron 1 of 10)	GATAD2B
1140	chr1:153976701-153977202	0.000118558	3.03717	0.00158849	Promoter (<=1kb)	JTB
1141	chr1:154146022-154146523	0.00573814	3.82774	0.0217745	Intron (ENST00000368559.7/91181, intron 2 of 39)	NUP210L
1142	chr1:154206125-154206626	0.0126886	3.05251	0.0387835	Promoter (<=1kb)	CFAP141
1143	chr1:154325188-154325689	0.000252521	2.93629	0.00260175	Promoter (<=1kb)	ATP8B2
1144	chr1:154328410-154328911	0.0113378	1.29604	0.0357019	Promoter (<=1kb)	ATP8B2
1145	chr1:154351362-154351863	0.00285265	1.24873	0.0132884	Downstream (<=300bp)	ATP8B2
1146	chr1:154387013-154387514	0.000101979	2.37538	0.00144325	Distal Intergenic	IL6R
1147	chr1:154407264-154407765	0.000188939	2.10358	0.00215842	Promoter (<=1kb)	IL6R-AS1
1148	chr1:154420147-154420648	0.00132415	1.33042	0.00782123	Intron (ENST00000622330.5/3570, intron 1 of 6)	IL6R
1149	chr1:154451854-154452355	0.00844129	1.24892	0.0287929	Promoter (1-2kb)	IL6R
1150	chr1:154469516-154470017	2.19547e-05	4.70932	0.000561527	3' UTR	IL6R
1151	chr1:154484346-154484847	0.0131086	1.61408	0.0397296	Promoter (1-2kb)	SHE
1152	chr1:154520407-154520908	0.00160688	3.2854	0.00893474	Promoter (<=1kb)	TDRD10
1153	chr1:154534097-154534598	0.00392064	2.9792	0.0166396	Promoter (<=1kb)	TDRD10
1154	chr1:154540056-154540557	0.012123	1.46262	0.0375103	Promoter (1-2kb)	TDRD10
1155	chr1:154541206-154541707	0.00199632	1.81828	0.0103522	Promoter (<=1kb)	TDRD10
1156	chr1:154546336-154546837	0.00599579	2.20122	0.022454	Intron (ENST00000368482.8/126668, intron 11 of 12)	TDRD10
1157	chr1:154626891-154627392	3.6344e-06	2.1122	0.000194487	Promoter (<=1kb)	ADAR
1158	chr1:154714030-154714531	0.00357784	1.27891	0.0155724	Intron (ENST00000271915.9/3782, intron 6 of 7)	ADAR
1159	chr1:154756233-154756734	0.0168258	1.94882	0.0476671	Intron (ENST00000271915.9/3782, intron 3 of 7)	KCNN3
1160	chr1:154791672-154792173	0.000124855	2.45255	0.00164432	Intron (ENST00000271915.9/3782, intron 2 of 7)	KCNN3
1161	chr1:154813269-154813770	0.000150053	2.02593	0.00185203	Intron (ENST00000271915.9/3782, intron 2 of 7)	KCNN3
1162	chr1:154831935-154832436	0.00599079	2.97568	0.0224403	Intron (ENST00000271915.9/3782, intron 1 of 7)	KCNN3
1163	chr1:154835884-154836385	0.000453946	1.96903	0.00379969	Intron (ENST00000271915.9/3782, intron 1 of 7)	KCNN3
1164	chr1:154859714-154860215	0.00355007	1.3482	0.0154848	Promoter (<=1kb)	KCNN3
1165	chr1:155012006-155012507	0.000647759	2.22181	0.00481293	Promoter (1-2kb)	ZBTB7B
1166	chr1:155017328-155017829	0.0123835	1.43393	0.0381019	Promoter (2-3kb)	ZBTB7B
1167	chr1:155022627-155023128	0.006347	1.52354	0.0233838	3' UTR	DCST2
1168	chr1:155037074-155037575	0.00982563	2.14623	0.0321387	Intron (ENST00000525273.5/149095, intron 4 of 14)	DCST1
1169	chr1:155049801-155050302	0.000347341	2.06632	0.00319412	Promoter (<=1kb)	ADAM15
1170	chr1:155050988-155051489	0.00100959	2.19747	0.00650692	Promoter (<=1kb)	ADAM15
1171	chr1:155121248-155121749	0.00990121	2.04738	0.0323183	Distal Intergenic	EFNA1
1172	chr1:155177140-155177641	1.47528e-05	1.76687	0.000443308	Promoter (2-3kb)	TRIM46
1173	chr1:155181998-155182499	0.00387898	1.99279	0.0165138	3' UTR	KRTCAP2
1174	chr1:155206748-155207249	0.000394905	1.8735	0.00347006	Promoter (<=1kb)	THBS3
1175	chr1:155208419-155208920	3.3104e-05	1.86134	0.000717272	Promoter (<=1kb)	MTX1
1176	chr1:155329877-155330378	0.0025721	2.02829	0.0123394	Intron (ENST00000368352.10/23623, intron 9 of 9)	RUSC1
1177	chr1:155336569-155337070	0.00404228	3.16642	0.0170151	3' UTR	ASH1L
1178	chr1:155499939-155500440	0.00838177	1.99547	0.0286432	Intron (ENST00000368346.7/55870, intron 2 of 27)	ASH1L
1179	chr1:155503494-155503995	0.00361823	3.88323	0.0156955	Intron (ENST00000368346.7/55870, intron 2 of 27)	ASH1L
1180	chr1:155563662-155564163	0.00184452	1.7915	0.00982164	Promoter (<=1kb)	MSTO1
1181	chr1:155910514-155911015	0.00150398	1.59204	0.00852848	Promoter (<=1kb)	RIT1
1182	chr1:155940669-155941170	0.000199641	1.6812	0.00223945	Promoter (<=1kb)	RXFP4
1183	chr1:155976658-155977159	0.000296467	2.1191	0.0028878	Promoter (1-2kb)	ARHGEF2
1184	chr1:156060907-156061408	3.8349e-10	2.61707	1.20424e-06	Promoter (<=1kb)	RAB25
1185	chr1:156123647-156124148	0.00758282	1.2918	0.0266402	Promoter (<=1kb)	LMNA
1186	chr1:156181384-156181885	3.81741e-05	2.67528	0.000781281	Distal Intergenic	SEMA4A
1187	chr1:156356866-156357367	0.00631612	1.5908	0.0233013	Intron (ENST00000413555.5/7203, intron 1 of 7)	CCT3
1188	chr1:156571205-156571706	0.0137673	1.86995	0.0411711	Promoter (<=1kb)	IQGAP3
1189	chr1:156572363-156572864	0.00514019	1.2772	0.0201325	Promoter (<=1kb)	IQGAP3
1190	chr1:156660036-156660537	0.000675362	1.36566	0.00494576	Promoter (<=1kb)	BCAN-AS1
1191	chr1:156694065-156694566	0.000298461	2.05952	0.00290011	Intron (ENST00000650347.1/ENST00000650347.1, intron 1 of 1)	CRABP2
1192	chr1:156748709-156749210	0.0118391	1.09265	0.0368466	Promoter (1-2kb)	HDGF
1193	chr1:156804575-156805076	0.0159065	1.47354	0.0457313	Distal Intergenic	PRCC
1194	chr1:156848611-156849112	2.40131e-05	4.14972	0.000589987	Exon (ENST00000368195.4/3645, exon 7 of 22)	INSRR
1195	chr1:157148418-157148919	0.000613661	1.59649	0.00464388	Distal Intergenic	ETV3
1196	chr1:157162340-157162841	0.0141551	1.54717	0.0420019	Distal Intergenic	LOC107985211
1197	chr1:157170238-157170739	0.0165372	1.55013	0.0470689	Promoter (<=1kb)	LOC107985211
1198	chr1:157313358-157313859	0.00015084	2.03969	0.00185796	Promoter (2-3kb)	LOC101928202
1199	chr1:157639649-157640150	7.57813e-05	4.05163	0.00119479	Exon (ENST00000449287.2/ENST00000449287.2, exon 2 of 3)	FCRL4
1200	chr1:157991932-157992433	0.000137709	3.00407	0.0017562	Promoter (<=1kb)	KIRREL1
1201	chr1:158107587-158108088	0.00562012	2.73946	0.0214602	Distal Intergenic	SMIM42
1202	chr1:158228254-158228755	0.00244662	1.68784	0.0119073	Distal Intergenic	CD1A
1203	chr1:158959855-158960356	0.0122062	1.8555	0.0376938	Intron (ENST00000368140.6/149628, intron 7 of 8)	PYHIN1
1204	chr1:159177178-159177679	0.0130267	1.31793	0.0395454	Intron (ENST00000368124.8/57863, intron 1 of 9)	CADM3
1205	chr1:159524931-159525432	0.000102723	2.55093	0.00145004	Intron (ENST00000693113.1/107985215, intron 2 of 2)	OR10J5
1206	chr1:159790274-159790775	0.00122728	2.01122	0.00742965	Distal Intergenic	DUSP23
1207	chr1:159829130-159829631	0.00323725	1.61016	0.0145339	Promoter (<=1kb)	SLAMF8
1208	chr1:159854073-159854574	0.00319383	1.55261	0.0143921	Promoter (<=1kb)	SNHG28
1209	chr1:159881926-159882427	0.00432825	2.12966	0.0178461	Promoter (1-2kb)	CFAP45
1210	chr1:159896226-159896727	0.00198356	1.36555	0.0103047	Promoter (1-2kb)	CFAP45
1211	chr1:159921172-159921673	0.0079099	2.3747	0.0274754	Promoter (2-3kb)	TAGLN2
1212	chr1:159926115-159926616	0.000298398	2.47164	0.00289974	Promoter (<=1kb)	TAGLN2
1213	chr1:160006305-160006806	5.11007e-05	2.51451	0.000932111	Intron (ENST00000639408.1/3766, intron 3 of 3)	PIGM
1214	chr1:160032257-160032758	0.00129698	3.36532	0.00772015	Promoter (<=1kb)	PIGM
1215	chr1:160108936-160109437	0.00389907	1.59819	0.0165743	Distal Intergenic	ATP1A2
1216	chr1:160117831-160118332	0.00134457	2.76313	0.00790343	Promoter (2-3kb)	ATP1A2
1217	chr1:160157060-160157561	0.000104546	2.46903	0.0014661	Intron (ENST00000477338.5/480, intron 4 of 21)	ATP1A4
1218	chr1:160159870-160160371	0.000128573	1.66739	0.0016794	Intron (ENST00000477338.5/480, intron 6 of 21)	ATP1A4
1219	chr1:160193099-160193600	0.00171922	1.3401	0.00936369	Promoter (<=1kb)	CASQ1
1220	chr1:160401119-160401620	0.000753513	2.55963	0.00533626	Promoter (<=1kb)	VANGL2
1221	chr1:160451490-160451991	0.0052521	1.29822	0.0204429	Distal Intergenic	VANGL2
1222	chr1:160673050-160673551	0.000774701	1.78368	0.00543951	Exon (ENST00000443928.6/ENST00000443928.6, exon 1 of 4)	SLAMF1
1223	chr1:160746877-160747378	0.0163933	1.42619	0.0467651	Intron (ENST00000441662.6/57823, intron 1 of 4)	SLAMF7
1224	chr1:160767499-160768000	7.04238e-06	1.69551	0.000290016	Distal Intergenic	LOC105371470
1225	chr1:160831810-160832311	1.12218e-05	2.9286	0.000381954	Intron (ENST00000368034.9/51744, intron 8 of 8)	CD244
1226	chr1:160934047-160934548	0.00037197	3.08693	0.00333557	Promoter (1-2kb)	LOC101928372
1227	chr1:160993511-160994012	0.000428668	1.86837	0.00366165	Distal Intergenic	F11R
1228	chr1:160999110-160999611	4.93633e-06	3.29495	0.000233232	Promoter (1-2kb)	F11R
1229	chr1:161008847-161009348	0.00476056	1.1193	0.0190671	Intron (ENST00000368026.11/50848, intron 1 of 9)	F11R
1230	chr1:161038101-161038602	7.32057e-05	3.75536	0.00116583	Promoter (<=1kb)	TSTD1
1231	chr1:161097549-161098050	0.00180351	1.70968	0.00968138	Promoter (<=1kb)	KLHDC9
1232	chr1:161108691-161109192	0.00678241	1.63718	0.0245192	Intron (ENST00000468311.1/5202, intron 1 of 1)	PFDN2
1233	chr1:161117249-161117750	0.000117634	3.0719	0.00158063	Promoter (<=1kb)	PFDN2
1234	chr1:161291561-161292062	0.000112581	1.97293	0.00153636	Distal Intergenic	MPZ
1235	chr1:161377963-161378464	0.000826005	3.25425	0.00567771	Distal Intergenic	CFAP126
1236	chr1:161506873-161507374	0.000343167	1.70134	0.00316962	Promoter (<=1kb)	FCGR2A
1237	chr1:161511015-161511516	0.00444359	1.23405	0.0181696	Promoter (1-2kb)	FCGR2A
1238	chr1:161524229-161524730	0.00346216	1.63835	0.015221	Promoter (<=1kb)	HSPA6
1239	chr1:161620954-161621455	0.0151793	1.24186	0.0441991	Intron (ENST00000699402.1/2214, intron 1 of 3)	FCGR3B
1240	chr1:161621988-161622489	0.00148283	2.6181	0.00844853	Intron (ENST00000699402.1/2214, intron 1 of 3)	FCGR3B
1241	chr1:161741245-161741746	0.000189565	1.67807	0.00216306	Distal Intergenic	DUSP12
1242	chr1:161750088-161750589	1.71046e-06	2.32296	0.000124721	Promoter (<=1kb)	DUSP12
1243	chr1:161961991-161962492	0.0072101	1.74612	0.0256555	3' UTR	OLFML2B
1244	chr1:162024188-162024689	0.0022151	2.72997	0.0111009	Promoter (<=1kb)	OLFML2B
1245	chr1:162078615-162079116	0.00154494	4.26713	0.00869172	Intron (ENST00000361897.10/9722, intron 1 of 9)	NOS1AP
1246	chr1:162086909-162087410	0.00493259	2.3797	0.0195433	Intron (ENST00000361897.10/9722, intron 1 of 9)	NOS1AP
1247	chr1:162092046-162092547	0.00178954	1.38614	0.00962942	Intron (ENST00000361897.10/9722, intron 1 of 9)	NOS1AP
1248	chr1:162159365-162159866	1.16517e-05	2.96197	0.000389285	Promoter (2-3kb)	MIR4654
1249	chr1:162218904-162219405	4.91569e-06	2.44473	0.000232688	Intron (ENST00000361897.10/9722, intron 2 of 9)	LOC105371475
1250	chr1:162381376-162381877	0.00959516	1.2903	0.0315771	Promoter (<=1kb)	C1orf226
1251	chr1:162466698-162467199	0.0102048	1.83604	0.0330115	Distal Intergenic	UHMK1
1252	chr1:162572708-162573209	0.00285989	4.33434	0.0133103	Intron (ENST00000367925.6/6675, intron 2 of 10)	UAP1
1253	chr1:162696431-162696932	0.00195279	1.77308	0.0101924	Intron (ENST00000446985.6/4921, intron 2 of 17)	DDR2
1254	chr1:162874033-162874534	0.0156603	1.75915	0.0452222	Distal Intergenic	CCDC190
1255	chr1:163054207-163054708	0.00526433	2.15407	0.0204705	Distal Intergenic	RGS4
1256	chr1:163528626-163529127	0.0137055	1.14871	0.041032	Distal Intergenic	NUF2
1257	chr1:164563987-164564488	0.00113014	2.09112	0.00702555	Promoter (1-2kb)	PBX1
1258	chr1:164564952-164565453	0.00270884	1.85608	0.0127998	Promoter (2-3kb)	PBX1
1259	chr1:164590195-164590696	0.00713709	1.29683	0.0254609	Promoter (<=1kb)	PBX1
1260	chr1:164591874-164592375	0.000112845	1.81732	0.00153757	Promoter (1-2kb)	PBX1
1261	chr1:164651573-164652074	0.00507515	1.94004	0.0199567	Exon (ENST00000558796.2/ENST00000558796.2, exon 1 of 3)	PBX1
1262	chr1:164702079-164702580	0.0033703	2.66355	0.0149343	Promoter (1-2kb)	PBX1
1263	chr1:164706623-164707124	0.00195525	1.5022	0.0102015	Intron (ENST00000420696.7/5087, intron 2 of 8)	PBX1
1264	chr1:164905819-164906320	0.00719724	2.67351	0.0256209	Intron (ENST00000702736.1/107985451, intron 2 of 2)	LOC107985451
1265	chr1:165114321-165114822	3.4714e-07	1.8032	5.22579e-05	Distal Intergenic	LMX1A-AS2
1266	chr1:165468261-165468762	0.00010947	2.27387	0.00150753	Distal Intergenic	RXRG
1267	chr1:165482118-165482619	0.000231062	2.77304	0.00245972	Exon (ENST00000685058.2/400794, exon 2 of 3)	LRRC52-AS1
1268	chr1:165539287-165539788	3.26381e-05	3.60534	0.000711984	Promoter (<=1kb)	LRRC52-AS1
1269	chr1:165549851-165550352	3.52619e-06	4.55846	0.000191124	Promoter (2-3kb)	LRRC52-AS1
1270	chr1:165616114-165616615	0.00141873	1.15708	0.00820314	Intron (ENST00000669787.1/ENST00000669787.1, intron 2 of 3)	MGST3
1271	chr1:165658999-165659500	0.00351894	1.85274	0.015395	Intron (ENST00000367888.8/4259, intron 5 of 5)	MGST3
1272	chr1:166166816-166167317	0.000567489	1.6355	0.00441903	Promoter (<=1kb)	FAM78B
1273	chr1:166352200-166352701	9.77539e-05	2.72996	0.00140254	Distal Intergenic	LOC112268276
1274	chr1:166489969-166490470	0.00224687	1.11425	0.0112165	Promoter (<=1kb)	LINC01675
1275	chr1:166975706-166976207	0.000102004	4.11635	0.00144342	Promoter (<=1kb)	MAEL
1276	chr1:167066507-167067008	0.00479905	3.39589	0.019172	Intron (ENST00000527955.5/10223, intron 3 of 6)	GPA33
1277	chr1:167409806-167410307	0.0124509	2.1456	0.0382493	Intron (ENST00000367866.7/5451, intron 13 of 15)	POU2F1
1278	chr1:167455377-167455878	6.30013e-05	2.02937	0.00106581	Promoter (<=1kb)	CD247
1279	chr1:167473779-167474280	0.00109331	2.15391	0.00686638	Intron (ENST00000700105.1/919, intron 1 of 7)	CD247
1280	chr1:167648974-167649475	4.78217e-05	1.88486	0.000897353	Intron (ENST00000537350.5/92241, intron 1 of 5)	RCSD1
1281	chr1:167721664-167722165	0.000106525	1.35394	0.00148271	Promoter (<=1kb)	MPZL1
1282	chr1:167752889-167753390	0.00489658	1.22263	0.0194426	Intron (ENST00000464954.1/9019, intron 1 of 1)	MPZL1
1283	chr1:167786489-167786990	0.00054741	2.12912	0.00431274	Promoter (<=1kb)	MPZL1
1284	chr1:167794611-167795112	0.000166382	3.96199	0.00198194	Distal Intergenic	MPZL1
1285	chr1:167968034-167968535	8.31208e-05	1.9417	0.00126558	Promoter (<=1kb)	DCAF6
1286	chr1:168036462-168036963	0.00365066	2.50975	0.0158022	Intron (ENST00000432587.6/55827, intron 11 of 20)	DCAF6
1287	chr1:168180127-168180628	0.000386051	1.69877	0.00341828	Promoter (1-2kb)	TIPRL
1288	chr1:168342648-168343149	0.00120106	2.1264	0.00732057	Intron (ENST00000636624.1/ENST00000636624.1, intron 1 of 3)	MIR557
1289	chr1:168439674-168440175	2.1592e-05	2.50308	0.000555078	Intron (ENST00000636459.1/100505918, intron 5 of 8)	LOC100505918
1290	chr1:168628814-168629315	0.0172101	1.11099	0.0484727	Distal Intergenic	XCL1
1291	chr1:168637366-168637867	3.46422e-05	3.35571	0.000734776	Distal Intergenic	XCL1
1292	chr1:168742973-168743474	0.00876251	2.22051	0.0295741	Intron (ENST00000650631.1/1805, intron 5 of 8)	DPT
1293	chr1:168751540-168752041	0.000143811	2.735	0.00180497	Intron (ENST00000650631.1/1805, intron 4 of 8)	DPT
1294	chr1:168774073-168774574	0.00996303	1.35106	0.0324511	Exon (ENST00000457405.1/ENST00000457405.1, exon 1 of 2)	LINC00626
1295	chr1:168804770-168805271	0.00533806	1.91807	0.0206791	Intron (ENST00000650631.1/1805, intron 4 of 8)	LINC00626
1296	chr1:168835060-168835561	0.00389034	1.31145	0.0165469	Intron (ENST00000650631.1/1805, intron 4 of 8)	LINC00626
1297	chr1:168845021-168845522	0.00375748	1.33693	0.0161364	Intron (ENST00000650631.1/1805, intron 4 of 8)	LINC00626
1298	chr1:168907511-168908012	0.0010515	1.51187	0.00668716	Exon (ENST00000366408.3/101978719, exon 4 of 5)	LINC00626
1299	chr1:168920322-168920823	7.23952e-05	1.55919	0.00115755	Intron (ENST00000650631.1/1805, intron 4 of 8)	LINC00626
1300	chr1:169044256-169044757	0.00108337	1.48577	0.00682553	Intron (ENST00000650631.1/1805, intron 3 of 8)	LINC00970
1301	chr1:169045143-169045644	0.0142582	2.4651	0.0422222	Intron (ENST00000650631.1/1805, intron 3 of 8)	LINC00970
1302	chr1:169169985-169170486	0.00873453	1.57778	0.029513	Intron (ENST00000688755.1/481, intron 7 of 8)	NME7
1303	chr1:169312215-169312716	0.0117843	1.41407	0.0367178	Promoter (2-3kb)	NME7
1304	chr1:169318468-169318969	4.8632e-05	2.59998	0.000906242	Intron (ENST00000432081.1/ENST00000432081.1, intron 1 of 1)	NME7
1305	chr1:169321414-169321915	0.00133713	2.31194	0.0078756	Promoter (2-3kb)	NME7
1306	chr1:169459993-169460494	0.00903965	1.6186	0.0302392	Promoter (<=1kb)	CCDC181
1307	chr1:169466192-169466693	0.00173915	2.04179	0.00943873	Promoter (2-3kb)	SLC19A2
1308	chr1:169483434-169483935	1.47297e-07	1.88575	3.2262e-05	Promoter (1-2kb)	SLC19A2
1309	chr1:169484094-169484595	0.000207542	1.2448	0.00230125	Promoter (1-2kb)	SLC19A2
1310	chr1:169497309-169497810	0.00849585	1.45164	0.0289303	Exon (ENST00000392097.5/ENST00000392097.5, exon 1 of 1)	SLC19A2
1311	chr1:169538919-169539420	0.00395797	1.50456	0.0167556	Intron (ENST00000367797.9/2153, intron 13 of 24)	F5
1312	chr1:169741043-169741544	0.00197537	1.82104	0.0102744	Intron (ENST00000498289.5/55732, intron 3 of 28)	SELE
1313	chr1:169766053-169766554	5.05399e-05	2.76818	0.000926898	Promoter (1-2kb)	LOC101928628
1314	chr1:169776401-169776902	0.00333655	2.72385	0.0148246	Intron (ENST00000498289.5/55732, intron 3 of 28)	LOC101928628
1315	chr1:169812124-169812625	2.56668e-05	2.85455	0.000612622	Intron (ENST00000498289.5/55732, intron 12 of 28)	C1orf112
1316	chr1:169833382-169833883	0.00500502	1.65677	0.0197553	Intron (ENST00000498289.5/55732, intron 20 of 28)	C1orf112
1317	chr1:169908643-169909144	0.0157594	2.15158	0.0454261	Distal Intergenic	SCYL3
1318	chr1:170168247-170168748	0.00261988	2.91183	0.0124958	3' UTR	LINC01681
1319	chr1:170457589-170458090	0.000143727	3.65732	0.00180463	Distal Intergenic	GORAB-AS1
1320	chr1:170549887-170550388	0.011431	2.29347	0.0359068	Intron (ENST00000686870.1/92344, intron 4 of 4)	GORAB
1321	chr1:170720844-170721345	0.0123868	3.10142	0.0381109	Promoter (1-2kb)	PRRX1
1322	chr1:170864614-170865115	0.00210794	2.28705	0.0107358	Exon (ENST00000653116.1/105371611, exon 4 of 4)	MROH9
1323	chr1:170929669-170930170	0.00268491	1.84034	0.0127138	Intron (ENST00000669750.1/105371611, intron 3 of 4)	MROH9
1324	chr1:171108393-171108894	1.79268e-05	2.69598	0.00049825	Intron (ENST00000367755.9/2328, intron 5 of 8)	MIR1295A
1325	chr1:171781876-171782377	0.0150141	1.43205	0.0438376	Promoter (<=1kb)	METTL13
1326	chr1:171801397-171801898	0.001723	2.31113	0.00937809	Intron (ENST00000476386.1/51603, intron 1 of 1)	METTL13
1327	chr1:171841743-171842244	5.00038e-05	3.93976	0.000920652	Promoter (<=1kb)	DNM3
1328	chr1:171891129-171891630	0.00496539	3.30796	0.0196422	Intron (ENST00000688173.1/26052, intron 1 of 14)	DNM3-IT1
1329	chr1:171902079-171902580	0.0019312	2.70333	0.0101218	Intron (ENST00000688173.1/26052, intron 1 of 14)	DNM3-IT1
1330	chr1:171905494-171905995	2.46385e-06	3.5207	0.00015323	Intron (ENST00000688173.1/26052, intron 1 of 14)	DNM3-IT1
1331	chr1:171912486-171912987	0.00298216	1.32678	0.0137036	Intron (ENST00000688173.1/26052, intron 1 of 14)	DNM3-IT1
1332	chr1:171953660-171954161	0.0118141	1.53003	0.0367952	Intron (ENST00000688173.1/26052, intron 1 of 14)	DNM3
1333	chr1:172121622-172122123	0.0172343	1.54094	0.0485103	Intron (ENST00000688173.1/26052, intron 12 of 14)	MIR3120
1334	chr1:172168491-172168992	0.00466337	2.15326	0.0187927	Intron (ENST00000688173.1/26052, intron 13 of 14)	DNM3OS
1335	chr1:172275303-172275804	2.64111e-06	4.05786	0.000159862	Intron (ENST00000688173.1/26052, intron 14 of 14)	DNM3
1336	chr1:172398762-172399263	0.000869773	2.03734	0.00588139	Intron (ENST00000485254.3/26052, intron 20 of 20)	DNM3
1337	chr1:172450958-172451459	0.00767027	1.30773	0.0268558	Promoter (<=1kb)	C1orf105
1338	chr1:172473238-172473739	0.00397539	1.39527	0.0168079	Distal Intergenic	C1orf105
1339	chr1:172662211-172662712	0.00839573	2.15758	0.0286765	Intron (ENST00000367721.3/356, intron 2 of 3)	FASLG
1340	chr1:172697771-172698272	0.0127824	2.33442	0.0389874	Distal Intergenic	FASLG
1341	chr1:172781334-172781835	4.71225e-06	5.83919	0.000227202	Intron (ENST00000432694.2/ENST00000432694.2, intron 1 of 4)	FASLG
1342	chr1:173050759-173051260	0.0115132	2.57627	0.0360898	Promoter (<=1kb)	TNFSF18
1343	chr1:173193573-173194074	0.00647703	2.00529	0.0237281	Intron (ENST00000281834.4/7292, intron 1 of 2)	TNFSF4
1344	chr1:173205665-173206166	0.00208044	3.34025	0.0106374	Promoter (<=1kb)	TNFSF4
1345	chr1:173429739-173430240	0.000568975	1.27477	0.00442524	Intron (ENST00000367716.3/101928673, intron 1 of 1)	TNFSF4
1346	chr1:173431083-173431584	0.00150322	1.67613	0.008526	Intron (ENST00000367716.3/101928673, intron 1 of 1)	TNFSF4
1347	chr1:173451752-173452253	0.00130769	2.28401	0.00776172	Intron (ENST00000367716.3/101928673, intron 1 of 1)	PRDX6-AS1
1348	chr1:173683931-173684432	0.0169875	1.27618	0.0479945	Distal Intergenic	ANKRD45
1349	chr1:173961121-173961622	0.00220318	2.18406	0.0110621	Promoter (<=1kb)	RC3H1
1350	chr1:174021052-174021553	0.00357252	1.466	0.015555	Promoter (<=1kb)	RC3H1
1351	chr1:174022172-174022673	0.00345821	1.26909	0.0152088	Promoter (<=1kb)	RC3H1-DT
1352	chr1:174022729-174023230	0.00742946	1.44453	0.02625	Promoter (<=1kb)	RC3H1-DT
1353	chr1:174074741-174075242	0.0148417	1.8288	0.0434837	Distal Intergenic	RC3H1-DT
1354	chr1:174158654-174159155	0.000995253	2.06737	0.00644266	Promoter (<=1kb)	RABGAP1L-DT
1355	chr1:174807025-174807526	0.00419916	3.72591	0.0174779	Intron (ENST00000251507.8/9910, intron 18 of 20)	RABGAP1L
1356	chr1:174871782-174872283	0.00768231	1.56984	0.026889	Promoter (2-3kb)	RABGAP1L
1357	chr1:174883378-174883879	7.34355e-06	2.33276	0.000298166	Intron (ENST00000251507.8/9910, intron 19 of 20)	RABGAP1L
1358	chr1:174898372-174898873	0.0174771	1.65507	0.049001	Intron (ENST00000251507.8/9910, intron 19 of 20)	RABGAP1L
1359	chr1:174953972-174954473	0.000225074	2.94958	0.00242561	Promoter (<=1kb)	RABGAP1L-AS1
1360	chr1:174990357-174990858	0.00397735	1.03109	0.0168129	3' UTR	CACYBP
1361	chr1:175859240-175859741	0.00392978	1.80996	0.0166655	Distal Intergenic	LINC01657
1362	chr1:176042845-176043346	0.00148331	1.06748	0.00845082	3' UTR	COP1
1363	chr1:176205360-176205861	0.00370213	1.50742	0.0159547	Promoter (<=1kb)	COP1
1364	chr1:176374883-176375384	0.000899325	1.89222	0.00601184	Intron (ENST00000701212.1/ENST00000701212.1, intron 6 of 6)	PAPPA2
1365	chr1:176567582-176568083	0.00796979	3.10282	0.0276296	Intron (ENST00000367661.7/60676, intron 2 of 4)	PAPPA2
1366	chr1:176716953-176717454	0.00322482	1.87789	0.0144967	Intron (ENST00000367662.5/60676, intron 12 of 22)	PAPPA2
1367	chr1:177270692-177271193	0.006963	3.24951	0.0249954	Intron (ENST00000361539.5/57795, intron 4 of 7)	BRINP2
1368	chr1:177274516-177275017	0.00405469	1.04103	0.0170572	Intron (ENST00000361539.5/57795, intron 5 of 7)	BRINP2
1369	chr1:177351190-177351691	0.00568381	1.57614	0.0216316	Promoter (<=1kb)	LINC01645
1370	chr1:177351696-177352197	4.33485e-06	3.14762	0.000215579	Promoter (<=1kb)	LINC01645
1371	chr1:177779934-177780435	0.00463466	2.65544	0.0187129	Intron (ENST00000664407.1/ENST00000664407.1, intron 1 of 6)	LINC01741
1372	chr1:177872543-177873044	0.00506582	3.51423	0.0199282	Intron (ENST00000664407.1/ENST00000664407.1, intron 1 of 6)	SEC16B
1373	chr1:177873089-177873590	0.000136165	2.42248	0.00174663	Intron (ENST00000664407.1/ENST00000664407.1, intron 1 of 6)	SEC16B
1374	chr1:178038186-178038687	0.00265161	4.30293	0.0126037	Promoter (<=1kb)	CRYZL2P-SEC16B
1375	chr1:178282742-178283243	0.00318036	3.0581	0.0143454	Intron (ENST00000367649.8/9462, intron 1 of 17)	RASAL2
1376	chr1:178501571-178502072	0.000651961	2.42306	0.00483047	Promoter (1-2kb)	CLEC20A
1377	chr1:178872551-178873052	0.00032881	2.59332	0.00308515	Promoter (1-2kb)	ANGPTL1
1378	chr1:179034740-179035241	0.00112235	1.28294	0.00699066	Intron (ENST00000440702.5/9917, intron 1 of 2)	FAM20B
1379	chr1:179088808-179089309	0.00632913	2.03586	0.0233382	Intron (ENST00000367627.8/64222, intron 4 of 5)	TOR3A
1380	chr1:179151855-179152356	0.00347132	2.49275	0.0152451	Intron (ENST00000502732.6/27, intron 1 of 11)	ABL2
1381	chr1:179229649-179230150	0.000662992	2.31746	0.00488523	Promoter (<=1kb)	ABL2
1382	chr1:179294782-179295283	0.00608272	1.44094	0.0226875	Promoter (<=1kb)	SOAT1
1383	chr1:179298885-179299386	0.00296379	1.78585	0.0136437	Intron (ENST00000539888.5/6646, intron 1 of 14)	SOAT1
1384	chr1:179311675-179312176	0.0089609	1.33128	0.0300537	Intron (ENST00000539888.5/6646, intron 1 of 14)	SOAT1
1385	chr1:179313003-179313504	0.00709375	2.24833	0.0253444	Intron (ENST00000539888.5/6646, intron 1 of 14)	SOAT1
1386	chr1:179856294-179856795	0.0134761	1.23413	0.0405407	Intron (ENST00000367612.7/163590, intron 2 of 5)	TOR1AIP2
1387	chr1:179877610-179878111	0.00119182	1.02487	0.00728722	Promoter (<=1kb)	TOR1AIP2
1388	chr1:180002726-180003227	0.00164413	3.29231	0.00907282	Exon (ENST00000367607.8/9857, exon 7 of 38)	CEP350
1389	chr1:180027219-180027720	0.0100638	2.57342	0.0326842	Intron (ENST00000367607.8/9857, intron 14 of 37)	CEP350
1390	chr1:180126971-180127472	0.000663513	2.2903	0.00488782	Distal Intergenic	QSOX1
1391	chr1:180157696-180158197	0.00159055	2.56929	0.00886707	Promoter (2-3kb)	QSOX1
1392	chr1:180168055-180168556	0.000335529	1.97965	0.00312276	Intron (ENST00000367602.8/5768, intron 2 of 11)	QSOX1
1393	chr1:180479260-180479761	0.00799636	2.5407	0.0277001	Intron (ENST00000642319.1/84320, intron 3 of 13)	ACBD6
1394	chr1:180482276-180482777	0.000362643	2.87725	0.00327713	Intron (ENST00000642319.1/84320, intron 3 of 13)	ACBD6
1395	chr1:180574601-180575102	0.00036414	1.86172	0.00328577	Distal Intergenic	OVAAL
1396	chr1:180580134-180580635	0.00439374	1.74358	0.0180371	Distal Intergenic	OVAAL
1397	chr1:180585505-180586006	3.72974e-05	3.57592	0.000771391	Distal Intergenic	OVAAL
1398	chr1:180586705-180587206	0.00417749	1.83733	0.0174159	Distal Intergenic	OVAAL
1399	chr1:180643557-180644058	0.00141343	2.49926	0.0081848	Intron (ENST00000367590.9/9213, intron 1 of 14)	XPR1
1400	chr1:180645968-180646469	0.00076778	1.78759	0.00540721	Intron (ENST00000367590.9/9213, intron 1 of 14)	XPR1
1401	chr1:180852165-180852666	0.000376504	2.58016	0.00336263	Intron (ENST00000367590.9/9213, intron 11 of 14)	XPR1
1402	chr1:180953351-180953852	0.0145552	2.35651	0.0428784	Promoter (1-2kb)	KIAA1614-AS1
1403	chr1:181028105-181028606	0.0126057	1.34962	0.0386025	Distal Intergenic	MR1
1404	chr1:181044565-181045066	0.000732813	1.66283	0.00523333	Promoter (<=1kb)	MR1
1405	chr1:181159554-181160055	0.000181241	3.18421	0.00209746	Distal Intergenic	LINC01732
1406	chr1:181166465-181166966	0.0173298	2.86848	0.0486981	Distal Intergenic	LINC01732
1407	chr1:181405395-181405896	0.00216056	2.54955	0.0109166	Intron (ENST00000524607.6/777, intron 1 of 11)	CACNA1E
1408	chr1:181424870-181425371	0.00434454	3.06175	0.017899	Intron (ENST00000524607.6/777, intron 2 of 11)	CACNA1E
1409	chr1:181452613-181453114	3.00468e-05	1.73432	0.000675932	Intron (ENST00000524607.6/777, intron 2 of 11)	CACNA1E
1410	chr1:181936898-181937399	0.00113589	1.82005	0.00705056	Distal Intergenic	ZNF648
1411	chr1:182175315-182175816	0.000482716	2.51981	0.00395784	Intron (ENST00000663078.1/400799, intron 2 of 4)	LINC01344
1412	chr1:182200337-182200838	0.00116405	2.84006	0.00717369	Intron (ENST00000663078.1/400799, intron 2 of 4)	LINC01344
1413	chr1:182207369-182207870	0.000246094	2.24543	0.00255886	Intron (ENST00000663078.1/400799, intron 1 of 4)	LINC01344
1414	chr1:182227381-182227882	0.00435422	3.29113	0.0179223	Intron (ENST00000663078.1/400799, intron 1 of 4)	LINC01344
1415	chr1:182301731-182302232	0.000519305	2.86994	0.00416234	Intron (ENST00000663078.1/400799, intron 1 of 4)	LINC01344
1416	chr1:182380642-182381143	0.000305864	1.34655	0.00294995	3' UTR	GLUL
1417	chr1:182588588-182589089	0.000338849	1.24357	0.00314357	Promoter (<=1kb)	RNASEL
1418	chr1:182603043-182603544	0.00647477	1.3299	0.0237222	Promoter (<=1kb)	RGS16
1419	chr1:182616765-182617266	0.000773511	1.11063	0.0054341	Promoter (1-2kb)	LINC01686
1420	chr1:182786831-182787332	0.0110079	1.462	0.0349154	Promoter (1-2kb)	NPL
1421	chr1:183022884-183023385	0.000938795	2.24456	0.00619461	Promoter (<=1kb)	LAMC1
1422	chr1:183039776-183040277	0.00989191	1.91456	0.0322988	Intron (ENST00000258341.5/3915, intron 1 of 27)	LAMC1
1423	chr1:183185975-183186476	0.00204389	1.85159	0.010515	Promoter (<=1kb)	LAMC2
1424	chr1:183227861-183228362	0.00155864	2.92087	0.00874357	Intron (ENST00000493293.5/3918, intron 10 of 21)	LAMC2
1425	chr1:183234980-183235481	8.26768e-05	2.24098	0.00126165	Intron (ENST00000493293.5/3918, intron 15 of 21)	LAMC2
1426	chr1:183324180-183324681	0.00019292	4.58504	0.00218702	Intron (ENST00000287713.7/23057, intron 1 of 10)	NMNAT2
1427	chr1:183493325-183493826	3.83669e-05	2.33905	0.000783542	Intron (ENST00000440812.7/9887, intron 1 of 7)	SMG7
1428	chr1:183633614-183634115	0.000357033	1.13143	0.00324732	Promoter (<=1kb)	ARPC5
1429	chr1:183699525-183700026	0.00082339	2.02976	0.00566701	Intron (ENST00000304685.8/23179, intron 1 of 18)	APOBEC4
1430	chr1:183705744-183706245	0.00104894	2.72136	0.00667893	Intron (ENST00000304685.8/23179, intron 1 of 18)	APOBEC4
1431	chr1:183720161-183720662	0.0147049	2.18004	0.0431959	Intron (ENST00000304685.8/23179, intron 1 of 18)	APOBEC4
1432	chr1:183734869-183735370	0.000474517	2.64844	0.00391564	Intron (ENST00000304685.8/23179, intron 1 of 18)	RGL1
1433	chr1:183756793-183757294	0.00254652	2.49004	0.0122484	Intron (ENST00000304685.8/23179, intron 2 of 18)	RGL1
1434	chr1:183888142-183888643	0.00373487	1.64752	0.016065	Exon (ENST00000304685.8/23179, exon 9 of 19)	COLGALT2
1435	chr1:183914557-183915058	0.00983525	2.00169	0.032162	Intron (ENST00000304685.8/23179, intron 16 of 18)	COLGALT2
1436	chr1:183959166-183959667	0.0110204	1.54208	0.0349444	Intron (ENST00000649786.1/23127, intron 6 of 11)	COLGALT2
1437	chr1:184057095-184057596	0.0179212	1.19622	0.049916	Promoter (2-3kb)	TSEN15
1438	chr1:184075328-184075829	0.00141411	2.27643	0.00818792	Intron (ENST00000643231.1/116461, intron 3 of 3)	TSEN15
1439	chr1:184209932-184210433	0.00413373	2.03521	0.0172891	Distal Intergenic	LOC102724830
1440	chr1:184212808-184213309	0.0150136	1.48765	0.0438371	Distal Intergenic	LOC102724830
1441	chr1:184222534-184223035	0.00323122	1.3209	0.0145119	Distal Intergenic	LOC102724830
1442	chr1:184326350-184326851	0.00109995	2.58695	0.00689238	Distal Intergenic	C1orf21-DT
1443	chr1:184416852-184417353	3.0174e-05	2.48349	0.000677605	Intron (ENST00000235307.7/81563, intron 1 of 5)	C1orf21
1444	chr1:184486006-184486507	7.11129e-05	2.97964	0.00114419	Intron (ENST00000235307.7/81563, intron 2 of 5)	C1orf21
1445	chr1:184574747-184575248	0.001077	2.42481	0.00679947	Intron (ENST00000235307.7/81563, intron 3 of 5)	C1orf21
1446	chr1:184632774-184633275	8.07234e-05	3.70853	0.00124357	Promoter (2-3kb)	LOC107985236
1447	chr1:184861862-184862363	0.000236492	3.31658	0.00249634	Intron (ENST00000367511.4/116496, intron 5 of 13)	NIBAN1
1448	chr1:184891000-184891501	0.0126407	1.10252	0.0386768	Promoter (<=1kb)	NIBAN1
1449	chr1:184905165-184905666	0.00104237	2.59135	0.00664995	Intron (ENST00000367511.4/116496, intron 1 of 13)	NIBAN1
1450	chr1:184937462-184937963	0.00246717	1.47175	0.0119782	Intron (ENST00000367511.4/116496, intron 1 of 13)	NIBAN1
1451	chr1:184970720-184971221	0.0120458	4.08	0.0373204	Intron (ENST00000367511.4/116496, intron 1 of 13)	NIBAN1
1452	chr1:184975234-184975735	0.00486342	1.23052	0.0193536	Promoter (<=1kb)	NIBAN1
1453	chr1:185044711-185045212	0.0110877	2.30828	0.0351048	Promoter (<=1kb)	RNF2
1454	chr1:185326263-185326764	0.0157879	1.32674	0.0454825	Intron (ENST00000562817.2/100288079, intron 1 of 3)	GS1-279B7.1
1455	chr1:185345793-185346294	0.00358107	2.0246	0.01558	Distal Intergenic	GS1-279B7.1
1456	chr1:185420717-185421218	0.000475768	2.77438	0.00392104	Distal Intergenic	GS1-279B7.1
1457	chr1:185593967-185594468	0.000172354	3.10229	0.00202777	Intron (ENST00000667194.1/101929093, intron 2 of 3)	LINC01350
1458	chr1:185632895-185633396	0.008508	1.99555	0.0289606	Distal Intergenic	LINC01350
1459	chr1:185679856-185680357	0.00396668	1.47834	0.0167807	Distal Intergenic	GS1-204I12.4
1460	chr1:185851661-185852162	0.00272135	1.82363	0.0128395	Intron (ENST00000271588.9/83872, intron 2 of 106)	HMCN1
1461	chr1:185857378-185857879	2.78268e-05	2.85965	0.000643542	Intron (ENST00000271588.9/83872, intron 2 of 106)	HMCN1
1462	chr1:185926591-185927092	0.00805609	1.64796	0.0278542	Intron (ENST00000271588.9/83872, intron 9 of 106)	HMCN1
1463	chr1:186282606-186283107	0.00367757	1.33361	0.0158831	Distal Intergenic	PRG4
1464	chr1:186375753-186376254	0.000848947	1.53003	0.00578632	Promoter (<=1kb)	ODR4
1465	chr1:186577075-186577576	9.04889e-06	1.51539	0.000336855	Distal Intergenic	PTGS2
1466	chr1:186578655-186579156	0.000505261	3.06679	0.00408495	Exon (ENST00000456921.1/ENST00000456921.1, exon 1 of 1)	PTGS2
1467	chr1:186605674-186606175	0.0155668	2.28748	0.0450333	Distal Intergenic	PTGS2
1468	chr1:186799211-186799712	0.00152368	3.34617	0.00860454	Distal Intergenic	PLA2G4A
1469	chr1:186829639-186830140	0.0142335	1.05634	0.0421654	Promoter (<=1kb)	PLA2G4A
1470	chr1:186842679-186843180	0.0141598	1.61706	0.0420106	Intron (ENST00000367466.4/5321, intron 1 of 17)	PLA2G4A
1471	chr1:187051573-187052074	5.96107e-06	4.18502	0.00026083	Distal Intergenic	LINC01037
1472	chr1:187744693-187745194	0.0168813	1.90689	0.0477844	Distal Intergenic	LINC01037
1473	chr1:188642707-188643208	1.4191e-05	3.43095	0.000434719	Distal Intergenic	LINC01701
1474	chr1:188769859-188770360	0.000532214	1.7661	0.00423321	Distal Intergenic	LINC01701
1475	chr1:188790001-188790502	0.0121539	3.22481	0.0375776	Distal Intergenic	LINC01701
1476	chr1:189288479-189288980	0.00297874	2.23992	0.0136942	Distal Intergenic	LINC01701
1477	chr1:191363182-191363683	0.0122843	1.40634	0.0378713	Distal Intergenic	LINC01680
1478	chr1:192444553-192445054	0.00254585	1.66604	0.0122465	Intron (ENST00000642855.1/105371664, intron 7 of 7)	LOC105371662
1479	chr1:192445103-192445604	0.000109523	2.65934	0.00150763	Intron (ENST00000642855.1/105371664, intron 7 of 7)	LOC105371662
1480	chr1:192445763-192446264	9.89e-05	2.68628	0.00141441	Intron (ENST00000642855.1/105371664, intron 7 of 7)	LOC105371662
1481	chr1:192474048-192474549	0.00809297	2.75373	0.0279526	Intron (ENST00000642855.1/105371664, intron 7 of 7)	LOC105371662
1482	chr1:192601415-192601916	0.00487098	1.82228	0.0193753	Intron (ENST00000642855.1/105371664, intron 2 of 7)	LOC107985241
1483	chr1:192807306-192807807	0.00762092	1.47631	0.0267398	Promoter (1-2kb)	RGS2
1484	chr1:193115647-193116148	0.00481926	2.01097	0.0192289	Distal Intergenic	CDC73
1485	chr1:193143269-193143770	0.00974897	1.85265	0.0319459	Intron (ENST00000649895.1/79577, intron 7 of 15)	MIR1278
1486	chr1:193341518-193342019	0.0145165	2.47775	0.0427885	Intron (ENST00000420807.1/101929184, intron 1 of 3)	LINC01031
1487	chr1:193487133-193487634	0.0101808	1.37378	0.0329558	Intron (ENST00000656143.1/ENST00000656143.1, intron 1 of 5)	LINC01031
1488	chr1:193526339-193526840	8.73789e-06	2.96287	0.00033101	Intron (ENST00000656143.1/ENST00000656143.1, intron 1 of 5)	LINC01031
1489	chr1:193558608-193559109	0.00427924	1.70905	0.0177037	Intron (ENST00000656143.1/ENST00000656143.1, intron 1 of 5)	LINC01031
1490	chr1:194062871-194063372	0.00987562	1.52268	0.0322574	Intron (ENST00000656143.1/ENST00000656143.1, intron 4 of 5)	LINC01031
1491	chr1:194214753-194215254	0.000239887	2.73566	0.00251792	Distal Intergenic	LINC01031
1492	chr1:194289556-194290057	0.0142359	1.4814	0.0421682	Distal Intergenic	LINC01031
1493	chr1:196732966-196733467	0.000210078	3.62799	0.00231734	Intron (ENST00000695969.1/3075, intron 15 of 16)	CFH
1494	chr1:197485781-197486282	0.00679405	2.65394	0.0245474	Distal Intergenic	CRB1
1495	chr1:197620646-197621147	1.5991e-05	3.18361	0.000466699	Intron (ENST00000620048.6/163486, intron 10 of 22)	DENND1B
1496	chr1:197737850-197738351	0.0128194	2.0147	0.0390744	Promoter (2-3kb)	DENND1B
1497	chr1:197788811-197789312	5.05072e-07	2.24422	6.40312e-05	Distal Intergenic	DENND1B
1498	chr1:197955040-197955541	1.40295e-05	2.81146	0.000431608	Distal Intergenic	LHX9
1499	chr1:197985327-197985828	0.00047969	1.80304	0.00394143	Distal Intergenic	LHX9
1500	chr1:198135402-198135903	0.000599859	3.74174	0.00457881	Distal Intergenic	NEK7
1501	chr1:198156206-198156707	0.0024508	1.23784	0.0119216	Promoter (<=1kb)	NEK7
1502	chr1:198167259-198167760	0.0155006	1.07069	0.0448835	Intron (ENST00000442588.5/140609, intron 1 of 3)	NEK7
1503	chr1:198234391-198234892	0.000622219	1.22845	0.0046856	Intron (ENST00000442588.5/140609, intron 3 of 3)	NEK7
1504	chr1:198904703-198905204	0.000427834	1.92108	0.00365561	Intron (ENST00000660348.1/100131234, intron 1 of 2)	MIR181A1HG
1505	chr1:198927013-198927514	0.00987278	1.37435	0.0322506	Intron (ENST00000660348.1/100131234, intron 1 of 2)	MIR181A1HG
1506	chr1:198936333-198936834	0.000715111	1.11894	0.00515108	Promoter (<=1kb)	MIR181A1HG
1507	chr1:199898586-199899087	0.000559128	1.96994	0.00437134	Distal Intergenic	NR5A2
1508	chr1:200150709-200151210	0.0140503	1.08506	0.041775	Intron (ENST00000236914.7/2494, intron 6 of 6)	NR5A2
1509	chr1:200314787-200315288	0.00577674	1.39969	0.0218706	Intron (ENST00000636153.1/554279, intron 4 of 4)	LINC00862
1510	chr1:200461107-200461608	8.75558e-05	2.26097	0.00130589	Intron (ENST00000637430.1/ENST00000637430.1, intron 4 of 5)	ZNF281
1511	chr1:200560507-200561008	0.0103902	1.71858	0.0334646	Exon (ENST00000614960.4/9928, exon 25 of 29)	KIF14
1512	chr1:200561844-200562345	0.00574751	1.72683	0.0218011	Intron (ENST00000614960.4/9928, intron 24 of 28)	KIF14
1513	chr1:200738661-200739162	2.73413e-05	1.38994	0.00063751	Promoter (<=1kb)	CAMSAP2
1514	chr1:200739204-200739705	0.0127878	1.81777	0.0389976	Promoter (<=1kb)	CAMSAP2
1515	chr1:200754984-200755485	0.00551821	2.96515	0.0211661	Intron (ENST00000358823.7/23271, intron 1 of 16)	CAMSAP2
1516	chr1:200862099-200862600	0.00360717	1.68033	0.0156563	Distal Intergenic	CAMSAP2
1517	chr1:201085859-201086360	0.0028005	1.63723	0.0131047	Intron (ENST00000362061.4/779, intron 7 of 43)	CACNA1S
1518	chr1:201111093-201111594	0.00653053	1.24369	0.0238794	Promoter (<=1kb)	CACNA1S
1519	chr1:201114686-201115187	0.000208458	3.43973	0.00230719	Promoter (2-3kb)	CACNA1S
1520	chr1:201149359-201149860	0.00023865	1.42995	0.00251064	Intron (ENST00000367330.6/252839, intron 2 of 4)	TMEM9
1521	chr1:201397963-201398464	0.000514282	2.977	0.00413443	Promoter (<=1kb)	LAD1
1522	chr1:201435635-201436136	0.0030438	1.55921	0.0139011	Distal Intergenic	TNNI1
1523	chr1:201511802-201512303	2.46951e-05	1.1478	0.000600734	Promoter (2-3kb)	CSRP1
1524	chr1:201517613-201518114	0.000108113	1.20753	0.00149558	Promoter (<=1kb)	CSRP1-AS1
1525	chr1:201522326-201522827	1.36481e-05	1.89257	0.000423483	Promoter (2-3kb)	RPS10P7
1526	chr1:201536578-201537079	0.000395824	2.1206	0.00347496	Promoter (2-3kb)	NAV1
1527	chr1:201562771-201563272	1.86184e-05	3.44626	0.000509517	Intron (ENST00000648727.1/ENST00000648727.1, intron 1 of 1)	NAV1
1528	chr1:201573922-201574423	1.12386e-07	1.90824	2.81397e-05	Intron (ENST00000648727.1/ENST00000648727.1, intron 1 of 1)	NAV1
1529	chr1:201582660-201583161	2.04264e-05	1.27897	0.000535976	Intron (ENST00000648727.1/ENST00000648727.1, intron 1 of 1)	NAV1
1530	chr1:201587761-201588262	0.00963344	1.19775	0.0316716	Intron (ENST00000685211.1/89796, intron 1 of 33)	NAV1
1531	chr1:201597683-201598184	1.03252e-05	1.5786	0.000365026	Intron (ENST00000685211.1/89796, intron 2 of 33)	NAV1
1532	chr1:201598333-201598834	1.80748e-07	1.48491	3.58475e-05	Intron (ENST00000685211.1/89796, intron 2 of 33)	NAV1
1533	chr1:201599554-201600055	0.00639184	1.31816	0.0235003	Intron (ENST00000685211.1/89796, intron 2 of 33)	NAV1
1534	chr1:201604830-201605331	7.03518e-05	1.87986	0.00113654	Intron (ENST00000685211.1/89796, intron 2 of 33)	NAV1
1535	chr1:201613913-201614414	0.00136131	3.59541	0.00797419	Intron (ENST00000685211.1/89796, intron 2 of 33)	NAV1
1536	chr1:201624940-201625441	2.33411e-05	1.9757	0.000580193	Promoter (1-2kb)	NAV1
1537	chr1:201635085-201635586	0.00804897	2.2268	0.0278348	Intron (ENST00000685211.1/89796, intron 4 of 33)	NAV1
1538	chr1:201675221-201675722	0.00245885	1.3785	0.0119477	Intron (ENST00000685211.1/89796, intron 5 of 33)	NAV1
1539	chr1:201676279-201676780	1.39544e-05	1.79115	0.000430098	Intron (ENST00000685211.1/89796, intron 5 of 33)	NAV1
1540	chr1:201709478-201709979	1.24132e-05	2.57806	0.000403291	Intron (ENST00000685211.1/89796, intron 5 of 33)	MIR5191
1541	chr1:201829335-201829836	0.00493033	1.0163	0.0195381	Promoter (<=1kb)	IPO9-AS1
1542	chr1:201882468-201882969	0.00824536	2.61806	0.0283078	3' UTR	SHISA4
1543	chr1:201895930-201896431	0.000228396	1.13489	0.00244283	Intron (ENST00000414927.5/ENST00000414927.5, intron 1 of 2)	SHISA4
1544	chr1:202010238-202010739	0.00950131	1.15405	0.0313596	Promoter (<=1kb)	ELF3-AS1
1545	chr1:202038737-202039238	0.0122016	1.03781	0.0376813	Distal Intergenic	ELF3
1546	chr1:202044603-202045104	0.00527518	1.55835	0.0204995	Distal Intergenic	ELF3
1547	chr1:202056768-202057269	1.10691e-06	3.33883	9.8891e-05	Distal Intergenic	ELF3
1548	chr1:202058214-202058715	0.000503686	1.16021	0.00407592	Distal Intergenic	ELF3
1549	chr1:202067277-202067778	0.00315004	1.55689	0.0142479	Distal Intergenic	ELF3
1550	chr1:202076143-202076644	0.00356871	1.42695	0.015542	Distal Intergenic	GPR37L1
1551	chr1:202085800-202086301	9.77254e-05	1.51921	0.00140248	Distal Intergenic	GPR37L1
1552	chr1:202087810-202088311	1.61738e-06	2.14014	0.000121622	Distal Intergenic	GPR37L1
1553	chr1:202091013-202091514	0.000128206	1.36593	0.00167555	Distal Intergenic	GPR37L1
1554	chr1:202122431-202122932	0.0151338	2.07331	0.0440946	Promoter (<=1kb)	GPR37L1
1555	chr1:202154715-202155216	0.00627582	1.75925	0.0231971	Intron (ENST00000367279.8/5778, intron 4 of 8)	PTPN7
1556	chr1:202340832-202341333	0.00663028	1.29111	0.0241355	Promoter (<=1kb)	UBE2T
1557	chr1:202462173-202462674	0.0150015	1.10151	0.0438175	Promoter (<=1kb)	PPP1R12B
1558	chr1:202483347-202483848	0.00109866	1.82065	0.00688726	Intron (ENST00000608999.6/4660, intron 13 of 23)	PPP1R12B
1559	chr1:202500397-202500898	0.00595249	4.24638	0.0223317	Intron (ENST00000608999.6/4660, intron 18 of 23)	PPP1R12B
1560	chr1:202505339-202505840	0.00668304	1.667	0.0242747	Intron (ENST00000608999.6/4660, intron 18 of 23)	PPP1R12B
1561	chr1:202565738-202566239	2.4408e-06	3.29875	0.000152454	Promoter (1-2kb)	PPP1R12B
1562	chr1:202757388-202757889	0.0136206	2.51293	0.0408424	Promoter (1-2kb)	KDM5B
1563	chr1:202810554-202811055	0.000503922	1.16333	0.00407726	Promoter (<=1kb)	PCAT6
1564	chr1:202968364-202968865	6.83489e-07	3.13479	7.52797e-05	Promoter (1-2kb)	CYB5R1
1565	chr1:203007679-203008180	0.000349895	1.75974	0.00320687	Promoter (<=1kb)	TMEM183A
1566	chr1:203535429-203535930	0.00937501	3.42079	0.0310359	Distal Intergenic	OPTC
1567	chr1:203640363-203640864	0.00223239	2.46038	0.0111591	Intron (ENST00000367218.7/493, intron 1 of 21)	ATP2B4
1568	chr1:203701460-203701961	0.00408452	2.96662	0.0171361	Intron (ENST00000367218.7/493, intron 6 of 21)	ATP2B4
1569	chr1:203812030-203812531	0.00520691	1.89128	0.0203273	Promoter (2-3kb)	ZC3H11A
1570	chr1:203838914-203839415	0.0127812	3.6767	0.0389863	Intron (ENST00000367210.3/9877, intron 11 of 17)	ZC3H11A
1571	chr1:204080288-204080789	0.0024889	1.22728	0.0120521	Promoter (2-3kb)	SOX13
1572	chr1:204129035-204129536	2.33701e-05	4.06799	0.000580615	Distal Intergenic	SOX13
1573	chr1:204151670-204152171	0.0010766	2.0251	0.00679755	Promoter (<=1kb)	ETNK2
1574	chr1:204195016-204195517	2.91664e-05	2.60302	0.000663628	Promoter (<=1kb)	KISS1
1575	chr1:204226386-204226887	0.00985152	1.88308	0.0322006	Intron (ENST00000272203.8/22874, intron 21 of 22)	GOLT1A
1576	chr1:204252387-204252888	0.00612994	1.6579	0.0228142	Intron (ENST00000272203.8/22874, intron 9 of 22)	PLEKHA6
1577	chr1:204258415-204258916	0.00114542	3.29972	0.00709273	Intron (ENST00000272203.8/22874, intron 8 of 22)	PLEKHA6
1578	chr1:204263382-204263883	7.70532e-05	2.96118	0.00120611	Promoter (1-2kb)	PLEKHA6
1579	chr1:204314258-204314759	0.0119464	1.53216	0.0370861	Intron (ENST00000272203.8/22874, intron 1 of 22)	PLEKHA6
1580	chr1:204363379-204363880	0.000229783	3.34653	0.00245131	Intron (ENST00000564627.2/22874, intron 3 of 4)	PLEKHA6
1581	chr1:204480847-204481348	0.00650538	1.6626	0.0238055	Intron (ENST00000367187.7/5287, intron 2 of 33)	PIK3C2B
1582	chr1:204493361-204493862	0.000100317	1.9593	0.00142901	Promoter (<=1kb)	PIK3C2B
1583	chr1:204495311-204495812	0.0173729	2.22612	0.0487897	Promoter (<=1kb)	PIK3C2B
1584	chr1:204763665-204764166	2.51193e-06	2.63581	0.000155134	Distal Intergenic	NFASC
1585	chr1:204808005-204808506	0.00239528	2.55383	0.0117338	Distal Intergenic	NFASC
1586	chr1:204885399-204885900	0.0111854	1.13908	0.0353388	Intron (ENST00000404977.6/23114, intron 1 of 25)	NFASC
1587	chr1:204902609-204903110	0.00154024	2.29215	0.0086769	Intron (ENST00000404977.6/23114, intron 1 of 25)	NFASC
1588	chr1:205191302-205191803	3.83831e-08	3.45976	1.51728e-05	Intron (ENST00000367161.7/25778, intron 1 of 11)	DSTYK
1589	chr1:205275092-205275593	0.000261203	2.96562	0.0026606	Intron (ENST00000648708.1/ENST00000648708.1, intron 1 of 4)	TMCC2
1590	chr1:205330834-205331335	0.00972482	1.19277	0.0318948	Distal Intergenic	KLHDC8A
1591	chr1:205369498-205369999	9.90929e-06	2.88811	0.0003566	Distal Intergenic	LEMD1-AS1
1592	chr1:205441774-205442275	0.00493849	1.94381	0.0195613	Intron (ENST00000367154.5/93273, intron 1 of 3)	MIR135B
1593	chr1:205449897-205450398	3.52852e-06	1.2363	0.000191124	Promoter (<=1kb)	LEMD1
1594	chr1:205502961-205503462	0.0149223	1.88498	0.043647	Promoter (1-2kb)	CDK18
1595	chr1:205563704-205564205	9.69854e-05	1.87381	0.0013964	Distal Intergenic	MFSD4A
1596	chr1:205588652-205589153	0.000851339	2.83003	0.0057975	Promoter (2-3kb)	MFSD4A
1597	chr1:205631774-205632275	0.00576973	1.23755	0.0218512	Promoter (<=1kb)	ELK4
1598	chr1:205749223-205749724	0.00247582	1.16816	0.0120085	Promoter (<=1kb)	NUCKS1
1599	chr1:205791605-205792106	0.000814684	3.16851	0.00562492	Exon (ENST00000468057.5/254428, exon 10 of 10)	SLC41A1
1600	chr1:205800867-205801368	0.000767325	2.4627	0.00540469	Promoter (<=1kb)	SLC41A1
1601	chr1:205801697-205802198	0.0143175	1.3097	0.0423448	Promoter (<=1kb)	SLC41A1
1602	chr1:205933573-205934074	0.000157676	1.27635	0.00190836	Promoter (1-2kb)	SLC26A9-AS1
1603	chr1:205939575-205940076	0.000383537	2.14852	0.0034049	Intron (ENST00000367135.8/115019, intron 1 of 20)	SLC26A9
1604	chr1:205983895-205984396	0.00738219	2.49285	0.0261203	3' UTR	RAB7B
1605	chr1:206003688-206004189	0.0078058	1.53044	0.027207	Promoter (<=1kb)	RAB7B
1606	chr1:206023791-206024292	4.4125e-05	2.34916	0.000853008	Promoter (<=1kb)	CTSE
1607	chr1:206034933-206035434	0.00250008	1.46611	0.012089	Exon (ENST00000647075.1/ENST00000647075.1, exon 1 of 4)	CTSE
1608	chr1:206097383-206097884	0.0015008	3.33893	0.00851395	Promoter (<=1kb)	RHEX
1609	chr1:206113046-206113547	0.0129568	1.93592	0.0393898	Intron (ENST00000367126.5/553, intron 1 of 1)	AVPR1B
1610	chr1:206442258-206442759	0.00039889	1.99185	0.00349125	Promoter (2-3kb)	SRGAP2
1611	chr1:206467839-206468340	0.0099672	1.15214	0.0324574	Promoter (2-3kb)	IKBKE
1612	chr1:206507199-206507700	0.0108234	1.51147	0.0344944	Promoter (<=1kb)	RASSF5
1613	chr1:206513613-206514114	0.00200968	2.86123	0.0103981	Intron (ENST00000579436.7/83593, intron 1 of 5)	RASSF5
1614	chr1:206606797-206607298	0.000468216	2.13741	0.00388073	Promoter (<=1kb)	EIF2D
1615	chr1:206776219-206776720	0.000122196	4.00095	0.00162123	Promoter (1-2kb)	IL10
1616	chr1:206864933-206865434	0.000358121	1.89997	0.00325334	Promoter (<=1kb)	IL20
1617	chr1:206887465-206887966	0.011001	1.48254	0.0348994	Distal Intergenic	IL24
1618	chr1:206905699-206906200	0.000894563	1.4488	0.00599093	Exon (ENST00000604222.1/ENST00000604222.1, exon 1 of 1)	FCMR
1619	chr1:207002713-207003214	0.00105024	1.42455	0.00668305	Distal Intergenic	C1orf116
1620	chr1:207009911-207010412	0.00143292	1.3629	0.00825674	Distal Intergenic	C1orf116
1621	chr1:207010792-207011293	2.08219e-05	2.95691	0.000542163	Distal Intergenic	C1orf116
1622	chr1:207025613-207026114	0.00033	2.23038	0.00309179	Intron (ENST00000359470.6/79098, intron 2 of 3)	C1orf116
1623	chr1:207188971-207189472	0.000530315	2.72555	0.00422419	Distal Intergenic	C4BPA
1624	chr1:207282572-207283073	0.00148726	1.55462	0.008465	Intron (ENST00000634239.1/ENST00000634239.1, intron 2 of 3)	CD55
1625	chr1:207828493-207828994	8.22019e-05	1.4878	0.00125636	Intron (ENST00000608023.5/100128537, intron 2 of 4)	MIR29B2CHG
1626	chr1:207846131-207846632	0.00795373	3.16343	0.0275864	Intron (ENST00000608023.5/100128537, intron 2 of 4)	MIR29B2CHG
1627	chr1:207858740-207859241	0.00470661	2.15449	0.018915	Intron (ENST00000608023.5/100128537, intron 2 of 4)	MIR29B2CHG
1628	chr1:207963684-207964185	0.00067442	2.27123	0.00494168	Exon (ENST00000638446.1/105372883, exon 3 of 5)	LINC02767
1629	chr1:208095541-208096042	0.0120257	2.4871	0.0372732	Exon (ENST00000367033.4/5362, exon 8 of 32)	LOC105372887
1630	chr1:208162830-208163331	0.00522194	2.84202	0.0203633	Intron (ENST00000367033.4/5362, intron 3 of 31)	PLXNA2
1631	chr1:208166718-208167219	0.0149717	2.6024	0.0437562	Intron (ENST00000367033.4/5362, intron 3 of 31)	PLXNA2
1632	chr1:208184155-208184656	3.17254e-06	1.99216	0.000177766	Intron (ENST00000367033.4/5362, intron 3 of 31)	PLXNA2
1633	chr1:208203448-208203949	2.51643e-05	2.53488	0.000605843	Intron (ENST00000367033.4/5362, intron 3 of 31)	PLXNA2
1634	chr1:208299107-208299608	0.00724546	1.52476	0.0257449	Distal Intergenic	PLXNA2
1635	chr1:208475908-208476409	1.43064e-05	5.44863	0.000436843	Distal Intergenic	LINC01735
1636	chr1:208476441-208476942	0.0131375	2.09791	0.0397849	Distal Intergenic	LINC01735
1637	chr1:208646238-208646739	0.000815758	2.61471	0.00563026	Distal Intergenic	LINC02769
1638	chr1:209029643-209030144	0.00125762	2.27468	0.00755703	Distal Intergenic	LINC01774
1639	chr1:209037620-209038121	0.00227257	1.85673	0.0113165	Distal Intergenic	LINC01774
1640	chr1:209383732-209384233	2.25399e-06	2.7531	0.000145754	Distal Intergenic	LINC01698
1641	chr1:209493613-209494114	0.000477492	2.61916	0.00393044	Distal Intergenic	LOC105372898
1642	chr1:209527927-209528428	0.00447309	1.58855	0.0182534	Distal Intergenic	LOC105372898
1643	chr1:209652947-209653448	0.00666446	2.71952	0.024223	Promoter (<=1kb)	LAMB3
1644	chr1:209653540-209654041	0.00137371	2.26377	0.00802715	Promoter (1-2kb)	LAMB3
1645	chr1:209673114-209673615	0.00499483	1.86268	0.0197241	Promoter (1-2kb)	HSD11B1-AS1
1646	chr1:209674268-209674769	0.000397204	2.49128	0.00348099	Promoter (<=1kb)	HSD11B1-AS1
1647	chr1:209755817-209756318	0.00416191	2.12996	0.0173723	Promoter (<=1kb)	TRAF3IP3
1648	chr1:209805456-209805957	3.00073e-06	1.9785	0.000172319	Promoter (<=1kb)	IRF6
1649	chr1:209823463-209823964	0.000269653	2.63733	0.00271359	Distal Intergenic	UTP25
1650	chr1:209838568-209839069	0.0163805	2.3808	0.0467417	Promoter (<=1kb)	UTP25
1651	chr1:209845092-209845593	0.0128705	1.20821	0.0391844	Intron (ENST00000491415.7/27042, intron 11 of 11)	UTP25
1652	chr1:210151485-210151986	0.000786641	3.73777	0.00549601	Intron (ENST00000537238.5/255928, intron 7 of 8)	SERTAD4
1653	chr1:210419231-210419732	0.00472094	2.92403	0.0189551	Intron (ENST00000413764.6/55733, intron 7 of 11)	HHAT
1654	chr1:210464320-210464821	4.40225e-07	3.17551	5.9896e-05	5' UTR	HHAT
1655	chr1:210584393-210584894	6.14838e-05	3.18324	0.00105006	Intron (ENST00000413764.6/55733, intron 9 of 11)	HHAT
1656	chr1:211145937-211146438	0.00959098	1.76943	0.0315644	Intron (ENST00000638880.1/3756, intron 3 of 6)	KCNH1
1657	chr1:211198786-211199287	0.00853099	4.09941	0.0290174	Intron (ENST00000638931.1/ENST00000638931.1, intron 1 of 4)	KCNH1
1658	chr1:211247889-211248390	0.00562487	1.20237	0.0214732	Distal Intergenic	RCOR3
1659	chr1:211249544-211250045	0.0172319	1.0606	0.0485092	Distal Intergenic	RCOR3
1660	chr1:211497541-211498042	0.00390521	1.53154	0.0165906	Distal Intergenic	RD3
1661	chr1:211515472-211515973	0.00657587	1.44509	0.0240057	Distal Intergenic	RD3
1662	chr1:211547631-211548132	8.66456e-07	4.12439	8.62623e-05	Distal Intergenic	SLC30A1
1663	chr1:211548388-211548889	0.00344773	1.43784	0.0151725	Distal Intergenic	SLC30A1
1664	chr1:211551535-211552036	0.00477354	1.40882	0.0191006	Distal Intergenic	SLC30A1
1665	chr1:211590256-211590757	0.000265018	4.26555	0.00268402	Distal Intergenic	SLC30A1
1666	chr1:211592157-211592658	0.00178503	4.6732	0.00961325	Distal Intergenic	SLC30A1
1667	chr1:211734655-211735156	0.00149967	3.79373	0.00851065	Distal Intergenic	NEK2-DT
1668	chr1:211823133-211823634	0.00556155	2.8565	0.0212935	Intron (ENST00000366997.9/9926, intron 2 of 7)	LPGAT1-AS1
1669	chr1:211829710-211830211	0.017466	2.74879	0.0489796	Promoter (<=1kb)	LPGAT1-AS1
1670	chr1:211843721-211844222	0.006716	1.47251	0.0243516	Intron (ENST00000457272.5/102723727, intron 3 of 3)	LPGAT1-AS1
1671	chr1:211917820-211918321	0.00119515	1.88894	0.00729982	Distal Intergenic	INTS7
1672	chr1:211944806-211945307	0.00923506	2.10724	0.0306953	3' UTR	INTS7
1673	chr1:212027949-212028450	1.58568e-05	1.32672	0.000464543	Intron (ENST00000469606.5/25896, intron 1 of 20)	INTS7
1674	chr1:212089442-212089943	0.000844516	2.91506	0.00576629	Intron (ENST00000542077.5/51514, intron 12 of 13)	DTL
1675	chr1:212102280-212102781	0.000145563	2.27795	0.00181804	Promoter (1-2kb)	DTL
1676	chr1:212147660-212148161	4.09507e-05	2.12527	0.000812447	Distal Intergenic	DTL
1677	chr1:212161366-212161867	0.00188222	1.35011	0.00994364	Distal Intergenic	DTL
1678	chr1:212179138-212179639	0.0130013	2.65093	0.0394901	Intron (ENST00000444750.1/ENST00000444750.1, intron 3 of 3)	LINC02608
1679	chr1:212181054-212181555	0.00456216	2.12734	0.0185128	Intron (ENST00000444750.1/ENST00000444750.1, intron 3 of 3)	LINC02608
1680	chr1:212244336-212244837	0.000966915	6.06553	0.00632379	Intron (ENST00000685933.1/101929541, intron 1 of 4)	LINC02608
1681	chr1:212286315-212286816	0.000168696	1.54046	0.00200063	Promoter (<=1kb)	PPP2R5A
1682	chr1:212306015-212306516	0.000505799	1.8761	0.00408733	Intron (ENST00000261461.7/5525, intron 1 of 12)	PPP2R5A
1683	chr1:212455819-212456320	0.0164192	1.14183	0.046821	Distal Intergenic	LINC02771
1684	chr1:212477131-212477632	0.00517981	1.79178	0.0202537	Distal Intergenic	LINC02771
1685	chr1:212498185-212498686	0.00322583	1.30556	0.0144999	Distal Intergenic	LINC02771
1686	chr1:212525682-212526183	0.00121562	1.5187	0.00738439	Intron (ENST00000651527.1/ENST00000651527.1, intron 2 of 4)	LINC01740
1687	chr1:212595734-212596235	0.000111138	1.87175	0.00152173	Intron (ENST00000366981.8/467, intron 1 of 3)	ATF3
1688	chr1:212629163-212629664	0.00637889	1.81385	0.0234699	Distal Intergenic	GARIN4
1689	chr1:212665315-212665816	0.00034813	1.53556	0.00319816	Promoter (<=1kb)	LINC02773
1690	chr1:212819608-212820109	0.00351679	2.32754	0.0153869	Distal Intergenic	TATDN3
1691	chr1:212950233-212950734	6.92302e-06	1.46188	0.000287575	Promoter (<=1kb)	VASH2
1692	chr1:212971996-212972497	9.10514e-06	2.40046	0.000338351	Intron (ENST00000366966.6/79805, intron 6 of 8)	VASH2
1693	chr1:213071383-213071884	0.00368755	2.32922	0.0159113	Promoter (1-2kb)	RPS6KC1
1694	chr1:213072960-213073461	0.000300654	1.76676	0.00291566	Promoter (<=1kb)	RPS6KC1
1695	chr1:213244554-213245055	0.000283911	2.48772	0.00280694	Promoter (2-3kb)	RPS6KC1
1696	chr1:213245127-213245628	0.000132034	2.26787	0.00171124	Intron (ENST00000543354.5/26750, intron 11 of 13)	RPS6KC1
1697	chr1:213582943-213583444	0.00767837	2.66578	0.0268801	Distal Intergenic
1698	chr1:213783866-213784367	5.35935e-05	3.94444	0.000960879	Intron (ENST00000456240.1/105372912, intron 1 of 1)
1699	chr1:213934653-213935154	0.00175815	1.50223	0.0095143	Promoter (2-3kb)	PROX1-AS1
1700	chr1:213987642-213988143	0.000223153	1.48716	0.00241104	Promoter (<=1kb)	PROX1-AS1
1701	chr1:213987120-213987621	8.53887e-05	2.40472	0.00128693	Promoter (<=1kb)	PROX1-AS1
1702	chr1:214215206-214215707	0.00670373	2.73552	0.0243193	Distal Intergenic	LINC02775
1703	chr1:214216830-214217331	3.54379e-05	3.80813	0.000745758	Distal Intergenic	LINC02775
1704	chr1:214220101-214220602	0.000114799	2.35998	0.00155506	Distal Intergenic	LINC02775
1705	chr1:214234225-214234726	0.00510443	2.97031	0.0200275	Distal Intergenic	SMYD2
1706	chr1:214507027-214507528	1.95573e-06	2.98565	0.000134452	Intron (ENST00000366956.10/5784, intron 1 of 18)	PTPN14
1707	chr1:214515775-214516276	0.000959236	3.26271	0.00628855	Intron (ENST00000366956.10/5784, intron 1 of 18)	PTPN14
1708	chr1:214644221-214644722	8.03313e-06	4.54719	0.00031492	Exon (ENST00000366955.8/1063, exon 13 of 20)	CENPF
1709	chr1:215590822-215591323	0.000889228	2.93383	0.00596368	Intron (ENST00000259154.9/51133, intron 9 of 17)	KCTD3
1710	chr1:215608523-215609024	0.0022209	2.70845	0.0111216	Intron (ENST00000259154.9/51133, intron 14 of 17)	KCTD3
1711	chr1:215772059-215772560	0.00394547	2.25092	0.0167131	Intron (ENST00000307340.8/7399, intron 55 of 71)	KCTD3
1712	chr1:215860877-215861378	0.00287891	2.27329	0.013367	Intron (ENST00000307340.8/7399, intron 44 of 71)	USH2A-AS2
1713	chr1:216447829-216448330	0.00425885	1.36119	0.0176473	Distal Intergenic	USH2A
1714	chr1:217029133-217029634	8.02589e-06	1.90578	0.000314795	Intron (ENST00000361525.7/2104, intron 1 of 8)	ESRRG
1715	chr1:217123796-217124297	1.00115e-05	2.72574	0.000358344	Intron (ENST00000366940.6/2104, intron 1 of 8)	ESRRG
1716	chr1:217721565-217722066	0.00214595	1.51491	0.0108641	Intron (ENST00000470448.5/128153, intron 6 of 7)	SPATA17
1717	chr1:217828348-217828849	0.0096927	1.43744	0.0318166	Intron (ENST00000366933.5/128153, intron 9 of 10)	SPATA17
1718	chr1:218299286-218299787	0.000423508	2.55622	0.00363074	Intron (ENST00000366932.4/51018, intron 1 of 4)	RRP15
1719	chr1:218344776-218345277	0.0040727	1.38579	0.0171055	Promoter (<=1kb)	TGFB2
1720	chr1:218347958-218348459	1.51527e-05	1.88084	0.000450781	Promoter (<=1kb)	TGFB2
1721	chr1:218351401-218351902	0.0123994	1.11478	0.0381364	Intron (ENST00000366930.9/7042, intron 1 of 6)	TGFB2
1722	chr1:218374987-218375488	0.000118777	2.2647	0.00159016	Intron (ENST00000366930.9/7042, intron 1 of 6)	TGFB2
1723	chr1:218380540-218381041	0.00380477	1.4715	0.0162898	Intron (ENST00000366930.9/7042, intron 1 of 6)	TGFB2
1724	chr1:218384109-218384610	0.000134865	4.10767	0.0017343	Intron (ENST00000366930.9/7042, intron 1 of 6)	TGFB2
1725	chr1:218521479-218521980	3.78672e-05	3.07871	0.000778067	Promoter (2-3kb)	LINC02869
1726	chr1:218600923-218601424	2.68876e-06	3.83293	0.000161559	Distal Intergenic	LINC02869
1727	chr1:218658866-218659367	3.29598e-05	2.729	0.00071563	Distal Intergenic	LINC02869
1728	chr1:218660422-218660923	3.21408e-05	2.60481	0.000704771	Distal Intergenic	LINC02869
1729	chr1:218695357-218695858	0.00480322	2.46858	0.0191819	Distal Intergenic	LINC02869
1730	chr1:219067031-219067532	0.0129161	1.52706	0.0392934	Intron (ENST00000691001.1/643723, intron 3 of 4)	LYPLAL1-DT
1731	chr1:219097748-219098249	0.000586249	3.00783	0.00450893	Intron (ENST00000691001.1/643723, intron 2 of 4)	LYPLAL1-DT
1732	chr1:219428279-219428780	0.00497922	1.92719	0.0196834	Intron (ENST00000664470.1/107984018, intron 1 of 2)	LOC107984018
1733	chr1:220032606-220033107	0.00017314	2.84621	0.00203369	Intron (ENST00000366923.8/2058, intron 4 of 31)	EPRS1
1734	chr1:220045478-220045979	0.000348879	1.55964	0.00320095	Promoter (<=1kb)	EPRS1
1735	chr1:220080073-220080574	0.0159165	1.72072	0.0457537	Intron (ENST00000322067.12/10380, intron 1 of 8)	BPNT1
1736	chr1:220544879-220545380	0.000151301	1.25712	0.00186159	Intron (ENST00000366917.6/4139, intron 1 of 17)	MARK1
1737	chr1:220681617-220682118	0.00214168	2.65777	0.010851	Distal Intergenic	C1orf115
1738	chr1:220732979-220733480	1.9335e-05	1.51594	0.000521229	Distal Intergenic	MTARC2
1739	chr1:220786547-220787048	0.0126517	2.21914	0.038694	Promoter (<=1kb)	MTARC1
1740	chr1:220787173-220787674	0.00434734	1.80759	0.0179059	Promoter (<=1kb)	MTARC1
1741	chr1:221914357-221914858	0.000154824	3.57768	0.0018877	Exon (ENST00000433576.5/105372950, exon 2 of 5)	LINC02257
1742	chr1:221961578-221962079	0.00781721	1.02309	0.0272332	Intron (ENST00000412445.1/105372950, intron 1 of 3)	LINC02474
1743	chr1:221962079-221962580	0.00653887	1.52075	0.0239015	Intron (ENST00000412445.1/105372950, intron 1 of 3)	LINC02474
1744	chr1:222464785-222465286	0.000390604	1.40842	0.00344591	Distal Intergenic	LOC105372956
1745	chr1:222634312-222634813	0.000703346	3.83256	0.0050871	Intron (ENST00000344922.10/375056, intron 6 of 27)	MIA3
1746	chr1:222784723-222785224	0.000570253	2.67618	0.00443101	Distal Intergenic	LOC105372984
1747	chr1:222790378-222790879	0.0118218	2.70984	0.0368094	Distal Intergenic	LOC105372984
1748	chr1:222876005-222876506	0.000344255	2.82782	0.00317586	Intron (ENST00000674736.1/84976, intron 1 of 7)	DISP1
1749	chr1:222886754-222887255	0.000629949	2.78646	0.0047247	Intron (ENST00000674736.1/84976, intron 1 of 7)	DISP1
1750	chr1:223081003-223081504	0.000842964	1.95309	0.00575812	Distal Intergenic	LOC102724046
1751	chr1:223142889-223143390	0.00337454	1.47346	0.0149445	Promoter (<=1kb)	TLR5
1752	chr1:223177744-223178245	0.00429697	1.59949	0.0177531	Distal Intergenic	TLR5
1753	chr1:223364129-223364630	8.24944e-07	3.94589	8.3752e-05	Promoter (<=1kb)	SUSD4
1754	chr1:223364844-223365345	1.10137e-05	2.58224	0.000377816	Promoter (<=1kb)	SUSD4
1755	chr1:223487640-223488141	0.000221377	3.57892	0.00239776	Distal Intergenic	CAPN8
1756	chr1:223492192-223492693	0.0171095	2.16443	0.0482565	Distal Intergenic	CAPN8
1757	chr1:223500565-223501066	0.000517153	1.34139	0.00414999	Distal Intergenic	CAPN8
1758	chr1:223665550-223666051	0.012326	1.01696	0.0379706	Promoter (<=1kb)	CAPN8
1759	chr1:223720788-223721289	0.000756153	1.91626	0.00534938	Intron (ENST00000433674.6/824, intron 2 of 20)	CAPN2
1760	chr1:223731054-223731555	5.48796e-05	1.96015	0.000974852	Intron (ENST00000433674.6/824, intron 2 of 20)	CAPN2
1761	chr1:223732903-223733404	0.000178227	1.85448	0.00207277	Intron (ENST00000433674.6/824, intron 2 of 20)	CAPN2
1762	chr1:223754996-223755497	0.00355698	1.47751	0.0155044	Promoter (2-3kb)	CAPN2
1763	chr1:223811431-223811932	0.00326538	2.66282	0.0146195	Promoter (2-3kb)	TP53BP2
1764	chr1:223886609-223887110	0.00124549	1.94323	0.00750502	Distal Intergenic	TP53BP2
1765	chr1:224063574-224064075	0.00960322	3.40578	0.0315957	Distal Intergenic	FBXO28
1766	chr1:224065397-224065898	0.000598059	3.27301	0.00456834	Distal Intergenic	FBXO28
1767	chr1:224113800-224114301	0.0179498	1.10841	0.0499734	Promoter (<=1kb)	FBXO28
1768	chr1:224181763-224182264	0.000542546	2.11919	0.00428729	Promoter (<=1kb)	DEGS1
1769	chr1:224193100-224193601	0.000433068	1.76539	0.00368668	Promoter (2-3kb)	DEGS1
1770	chr1:224204449-224204950	0.00755446	1.01641	0.0265648	Distal Intergenic	LOC101927143
1771	chr1:224245062-224245563	0.000753644	2.15787	0.00533686	Intron (ENST00000489194.5/4931, intron 2 of 4)	NVL
1772	chr1:224333233-224333734	0.00398973	2.20306	0.0168503	Distal Intergenic	NVL
1773	chr1:224338394-224338895	0.00072424	1.36409	0.00519313	Distal Intergenic	NVL
1774	chr1:224454585-224455086	1.86191e-05	1.7718	0.000509517	Intron (ENST00000471578.5/149111, intron 1 of 5)	WDR26
1775	chr1:224711157-224711658	0.00489277	1.38086	0.0194302	Promoter (1-2kb)	CNIH3-AS1
1776	chr1:225413052-225413553	3.64501e-07	3.55365	5.40094e-05	Promoter (1-2kb)	LBR
1777	chr1:225418717-225419218	0.00984292	2.43843	0.0321798	Promoter (<=1kb)	LBR
1778	chr1:225428737-225429238	0.0162828	1.03036	0.0465274	Promoter (<=1kb)	LBR
1779	chr1:225467609-225468110	0.00387621	1.55145	0.0165063	Promoter (2-3kb)	LINC02765
1780	chr1:225527954-225528455	0.0143576	2.75534	0.0424305	Intron (ENST00000366843.7/55740, intron 4 of 13)	ENAH
1781	chr1:225627549-225628050	0.00657115	1.78884	0.0239906	Intron (ENST00000366843.7/55740, intron 1 of 13)	ENAH
1782	chr1:225654116-225654617	0.00777167	2.15476	0.0271184	Promoter (<=1kb)	ENAH
1783	chr1:225694149-225694650	0.0023471	1.09309	0.0115678	Distal Intergenic	LOC102723834
1784	chr1:225737190-225737691	0.0142192	1.07698	0.0421406	Promoter (1-2kb)	LOC107985352
1785	chr1:225772372-225772873	0.00094722	2.17581	0.0062331	Distal Intergenic	SRP9
1786	chr1:225809810-225810311	0.0020079	1.91334	0.0103924	Promoter (<=1kb)	EPHX1
1787	chr1:225881547-225882048	0.00105168	1.82131	0.00668719	Promoter (<=1kb)	TMEM63A
1788	chr1:225882127-225882628	0.00179766	1.19096	0.00965992	Promoter (<=1kb)	TMEM63A
1789	chr1:226034567-226035068	0.017807	1.49087	0.0496651	Distal Intergenic	H3-3A
1790	chr1:226083330-226083831	0.0061875	2.12872	0.0229626	Promoter (<=1kb)	LINC01703
1791	chr1:226107592-226108093	3.69926e-05	1.83794	0.000768217	Distal Intergenic	LINC01703
1792	chr1:226121691-226122192	6.30586e-05	2.27903	0.00106655	Distal Intergenic	ACBD3-AS1
1793	chr1:226133005-226133506	0.000259704	1.83482	0.00265143	Distal Intergenic	ACBD3-AS1
1794	chr1:226133593-226134094	0.000352741	1.59408	0.003224	Distal Intergenic	ACBD3-AS1
1795	chr1:226138913-226139414	0.000163561	1.90955	0.00195966	Distal Intergenic	ACBD3-AS1
1796	chr1:226185381-226185882	0.00655583	1.88253	0.0239498	Promoter (<=1kb)	ACBD3
1797	chr1:226186540-226187041	0.00243413	1.72369	0.0118673	Promoter (<=1kb)	ACBD3
1798	chr1:226200957-226201458	0.00802063	1.74598	0.0277617	Distal Intergenic	ACBD3
1799	chr1:226292904-226293405	0.00015448	1.74249	0.0018857	Intron (ENST00000460719.5/286826, intron 3 of 13)	LIN9
1800	chr1:226408066-226408567	1.58204e-05	1.11908	0.000464194	Promoter (<=1kb)	PARP1
1801	chr1:226436781-226437282	0.0110475	2.07039	0.0350075	Distal Intergenic	PARP1
1802	chr1:226632646-226633147	0.0148918	2.05843	0.0435809	3' UTR	ITPKB-IT1
1803	chr1:226653930-226654431	0.0125474	1.53848	0.0384686	Intron (ENST00000272117.8/3707, intron 2 of 7)	ITPKB-IT1
1804	chr1:226680122-226680623	0.000523359	3.16593	0.00418695	Intron (ENST00000272117.8/3707, intron 2 of 7)	ITPKB-IT1
1805	chr1:226690424-226690925	0.00862391	1.34814	0.0292525	Intron (ENST00000272117.8/3707, intron 2 of 7)	ITPKB-IT1
1806	chr1:226703188-226703689	0.000330238	1.64946	0.00309252	Intron (ENST00000272117.8/3707, intron 2 of 7)	ITPKB-IT1
1807	chr1:226723637-226724138	0.0124788	2.2363	0.0383125	Intron (ENST00000272117.8/3707, intron 2 of 7)	ITPKB
1808	chr1:226798284-226798785	0.00480705	1.42353	0.0191908	Distal Intergenic	ITPKB
1809	chr1:226814921-226815422	0.00125789	2.27252	0.00755788	Distal Intergenic	PSEN2
1810	chr1:226870328-226870829	0.0149172	1.92532	0.0436361	Promoter (<=1kb)	PSEN2
1811	chr1:226884968-226885469	0.00062604	3.61774	0.00470333	Promoter (<=1kb)	PSEN2
1812	chr1:226973718-226974219	0.00132696	1.83811	0.00783384	Promoter (<=1kb)	COQ8A
1813	chr1:226989851-226990352	0.00158014	2.79099	0.00882735	3' UTR	COQ8A
1814	chr1:227093373-227093874	0.00142555	2.76962	0.00823185	Intron (ENST00000366767.7/8476, intron 14 of 34)	CDC42BPA
1815	chr1:227094266-227094767	0.00657612	2.80136	0.0240057	Intron (ENST00000366767.7/8476, intron 14 of 34)	CDC42BPA
1816	chr1:227116606-227117107	0.000469931	2.37042	0.00388948	Intron (ENST00000366767.7/8476, intron 12 of 34)	CDC42BPA
1817	chr1:227225759-227226260	0.000250917	2.64657	0.00259173	Intron (ENST00000366767.7/8476, intron 2 of 34)	CDC42BPA
1818	chr1:227306103-227306604	0.00910545	3.57709	0.0303884	Intron (ENST00000366767.7/8476, intron 1 of 34)	CDC42BPA
1819	chr1:227373060-227373561	0.00181546	3.23373	0.00972452	Distal Intergenic	LINC01641
1820	chr1:227481503-227482004	0.00464338	1.51611	0.0187389	Distal Intergenic	LOC105373122
1821	chr1:227758325-227758826	0.00211827	2.33585	0.0107726	Promoter (<=1kb)	SNAP47
1822	chr1:227771928-227772429	0.000153674	2.39793	0.00187984	Intron (ENST00000681827.1/116841, intron 6 of 6)	SNAP47
1823	chr1:228083375-228083876	0.010293	1.85248	0.0332271	Promoter (<=1kb)	ARF1
1824	chr1:228090309-228090810	0.000436111	3.41542	0.00370424	Promoter (<=1kb)	ARF1
1825	chr1:228131652-228132153	7.02423e-05	2.49251	0.00113602	Distal Intergenic	GUK1
1826	chr1:228372518-228373019	0.000726846	2.01145	0.00520393	Promoter (<=1kb)	OBSCN
1827	chr1:228632791-228633292	0.00114186	2.49137	0.00707847	Promoter (<=1kb)	RNA5S11
1828	chr1:228664300-228664801	9.30499e-05	2.54629	0.00135835	Distal Intergenic	RNA5S17
1829	chr1:228754390-228754891	6.98446e-05	2.38754	0.00113261	Distal Intergenic	RHOU
1830	chr1:228770719-228771220	0.000422578	1.52879	0.0036268	Distal Intergenic	RHOU
1831	chr1:228781145-228781646	0.00728194	1.3668	0.0258443	Distal Intergenic	RHOU
1832	chr1:228782365-228782866	7.25688e-05	1.40211	0.0011592	Distal Intergenic	RHOU
1833	chr1:228781776-228782277	0.015495	1.43878	0.0448733	Distal Intergenic	RHOU
1834	chr1:228790381-228790882	0.000145376	2.75526	0.00181645	Distal Intergenic	RHOU
1835	chr1:228811169-228811670	0.00745992	1.21283	0.0263318	Distal Intergenic	RHOU
1836	chr1:228838231-228838732	0.00218871	1.37749	0.0110123	Distal Intergenic	RHOU
1837	chr1:228852340-228852841	0.0135696	3.49697	0.0407232	Distal Intergenic	RHOU
1838	chr1:228902939-228903440	0.00633371	3.33523	0.023349	Distal Intergenic	LINC02815
1839	chr1:228948899-228949400	0.000159999	2.61387	0.0019286	Distal Intergenic	LINC02815
1840	chr1:229010965-229011466	0.01539	2.23396	0.0446518	Distal Intergenic	LINC02815
1841	chr1:229027518-229028019	0.00933379	1.29235	0.030934	Intron (ENST00000632635.1/105373158, intron 3 of 3)	LINC02815
1842	chr1:229060178-229060679	0.0006022	2.48324	0.00458843	Distal Intergenic	LINC02815
1843	chr1:229068191-229068692	0.00688984	1.23238	0.024803	Distal Intergenic	LINC02814
1844	chr1:229172475-229172976	0.0130118	1.74002	0.0395111	Intron (ENST00000662083.1/112267873, intron 1 of 4)	LINC02814
1845	chr1:229257950-229258451	0.00115458	2.1298	0.00713055	Exon (ENST00000654028.1/105373159, exon 2 of 2)	TMEM78
1846	chr1:229624895-229625396	3.50714e-05	2.42115	0.000741018	Promoter (<=1kb)	TAF5L
1847	chr1:230090301-230090802	0.00103355	1.97087	0.00661094	Intron (ENST00000494106.1/2590, intron 1 of 6)	GALNT2
1848	chr1:230104703-230105204	0.00289858	1.0542	0.0134269	Intron (ENST00000494106.1/2590, intron 1 of 6)	GALNT2
1849	chr1:230109945-230110446	0.0130662	2.10905	0.039635	Intron (ENST00000494106.1/2590, intron 1 of 6)	GALNT2
1850	chr1:230112149-230112650	1.64796e-05	3.63741	0.000475251	Intron (ENST00000494106.1/2590, intron 1 of 6)	GALNT2
1851	chr1:230113733-230114234	0.00145698	1.10921	0.00835027	Intron (ENST00000494106.1/2590, intron 1 of 6)	GALNT2
1852	chr1:230208827-230209328	0.000382988	3.01568	0.00340186	Intron (ENST00000494106.1/2590, intron 3 of 6)	GALNT2
1853	chr1:230222249-230222750	0.0112711	1.96062	0.0355509	Intron (ENST00000494106.1/2590, intron 3 of 6)	GALNT2
1854	chr1:230360051-230360552	0.00166116	2.74745	0.00913975	Intron (ENST00000391860.7/79605, intron 1 of 6)	PGBD5
1855	chr1:230424949-230425450	5.86923e-05	1.17608	0.0010189	Promoter (<=1kb)	PGBD5
1856	chr1:230426146-230426647	4.5642e-06	4.42618	0.000222104	Promoter (<=1kb)	LOC105373164
1857	chr1:230459082-230459583	0.00278683	1.87195	0.0130571	Intron (ENST00000689608.1/105373164, intron 1 of 3)	LOC105373164
1858	chr1:230679070-230679571	0.000478386	3.14442	0.00393463	Exon (ENST00000494371.5/22796, exon 10 of 10)	COG2
1859	chr1:230742567-230743068	0.0132377	1.70443	0.0400061	Promoter (2-3kb)	AGT
1860	chr1:230760425-230760926	0.00149134	2.1295	0.00848196	Intron (ENST00000366666.6/10753, intron 1 of 17)	CAPN9
1861	chr1:230824894-230825395	0.0160258	1.58092	0.0459968	Distal Intergenic	AGT
1862	chr1:230848184-230848685	0.00209277	2.36607	0.0106818	Intron (ENST00000366663.10/84886, intron 2 of 3)	C1orf198
1863	chr1:230850867-230851368	0.00226797	2.88163	0.0113014	Intron (ENST00000366663.10/84886, intron 2 of 3)	C1orf198
1864	chr1:230868344-230868845	0.00018957	1.73515	0.00216306	Promoter (<=1kb)	C1orf198
1865	chr1:230992274-230992775	0.0010264	1.85006	0.00658154	Promoter (2-3kb)	ARV1
1866	chr1:231140703-231141204	0.0116252	1.50881	0.0363612	Distal Intergenic	TRIM67
1867	chr1:231153710-231154211	0.000923776	1.51093	0.00612235	Distal Intergenic	TRIM67
1868	chr1:231156110-231156611	0.00193158	1.98185	0.0101222	Distal Intergenic	TRIM67
1869	chr1:231172293-231172794	0.00126657	2.59568	0.00759224	Intron (ENST00000366653.6/440730, intron 1 of 9)	TRIM67
1870	chr1:231241003-231241504	0.0017023	2.24707	0.00929826	Promoter (<=1kb)	C1orf131
1871	chr1:231240156-231240657	0.0102931	1.44781	0.0332271	Promoter (<=1kb)	C1orf131
1872	chr1:231528382-231528883	9.84101e-05	1.14806	0.00140914	Promoter (<=1kb)	TSNAX-DISC1
1873	chr1:231613368-231613869	0.00200027	1.86719	0.0103661	Promoter (1-2kb)	LINC00582
1874	chr1:231699634-231700135	0.00194497	1.19343	0.0101612	Intron (ENST00000647072.1/100303453, intron 7 of 7)	DISC1
1875	chr1:232272781-232273282	0.00209737	1.79931	0.0106993	Distal Intergenic	SIPA1L2
1876	chr1:232627518-232628019	0.00394486	3.63059	0.0167129	Promoter (2-3kb)	SIPA1L2
1877	chr1:232635702-232636203	0.00303561	1.73127	0.0138775	Distal Intergenic	SIPA1L2
1878	chr1:232704744-232705245	0.000132125	3.58498	0.00171203	Distal Intergenic	LINC01745
1879	chr1:232793013-232793514	0.0072664	2.26481	0.0258018	Distal Intergenic	MAP10
1880	chr1:232963648-232964149	0.00448536	1.95443	0.0182834	Promoter (1-2kb)	NTPCR
1881	chr1:233615843-233616344	2.16802e-06	3.81029	0.000142025	Promoter (1-2kb)	KCNK1
1882	chr1:233644336-233644837	2.24256e-07	1.95149	4.05947e-05	Intron (ENST00000366621.8/3775, intron 1 of 2)	KCNK1
1883	chr1:233704356-233704857	0.0133449	1.42123	0.0402554	Distal Intergenic	KCNK1
1884	chr1:233704922-233705423	0.000675115	1.62041	0.00494458	Distal Intergenic	KCNK1
1885	chr1:233944530-233945031	0.00498421	2.14521	0.0196971	Intron (ENST00000366618.8/148641, intron 2 of 7)	SLC35F3
1886	chr1:234309894-234310395	0.00334329	1.69901	0.014846	Intron (ENST00000366618.8/148641, intron 4 of 7)	MIR4671
1887	chr1:234356641-234357142	0.00286144	2.01525	0.0133148	Exon (ENST00000425104.1/ENST00000425104.1, exon 1 of 2)	COA6
1888	chr1:234365838-234366339	0.00498438	2.25508	0.0196971	Distal Intergenic	COA6
1889	chr1:234452521-234453022	0.000383073	2.03786	0.00340235	Intron (ENST00000040877.2/6894, intron 9 of 29)	TARBP1
1890	chr1:234479531-234480032	0.00126354	4.21515	0.00757958	Promoter (<=1kb)	TARBP1
1891	chr1:234528515-234529016	0.00334448	1.84363	0.014849	Promoter (2-3kb)	LINC01354
1892	chr1:234544444-234544945	1.0935e-06	2.52221	9.86052e-05	Distal Intergenic	LINC01354
1893	chr1:234643003-234643504	0.00768009	1.08936	0.0268837	Promoter (2-3kb)	LOC101927787
1894	chr1:234671418-234671919	5.26564e-05	3.36502	0.000951176	Promoter (2-3kb)	LOC105373209
1895	chr1:234717773-234718274	0.00401059	1.91694	0.0169101	Intron (ENST00000632063.1/ENST00000632063.1, intron 2 of 3)	LINC01132
1896	chr1:234838082-234838583	0.000750245	3.21927	0.00531965	Intron (ENST00000651370.1/107985365, intron 1 of 1)	LINC02961
1897	chr1:234852447-234852948	0.00192004	3.20218	0.0100824	Intron (ENST00000651370.1/107985365, intron 1 of 1)	LOC107985365
1898	chr1:234899034-234899535	0.00255224	2.00298	0.0122677	Intron (ENST00000651370.1/107985365, intron 1 of 1)	LOC107985365
1899	chr1:234912920-234913421	4.55175e-08	2.00357	1.67342e-05	Intron (ENST00000651370.1/107985365, intron 1 of 1)	LOC107985365
1900	chr1:234925906-234926407	0.000239888	1.25252	0.00251792	Intron (ENST00000651370.1/107985365, intron 1 of 1)	LOC107985365
1901	chr1:234970252-234970753	0.000784069	2.03683	0.00548455	Promoter (<=1kb)	LNCATV
1902	chr1:234975037-234975538	0.00283909	1.93076	0.0132375	Distal Intergenic	LNCATV
1903	chr1:234978738-234979239	3.36509e-05	2.85704	0.000723951	Promoter (1-2kb)
1904	chr1:235060746-235061247	0.00156081	1.35319	0.00875157	Distal Intergenic	LINC01348
1905	chr1:235199310-235199811	0.00550949	1.56012	0.021147	Intron (ENST00000366603.6/51742, intron 17 of 23)	ARID4B
1906	chr1:235297536-235298037	8.9134e-05	2.61953	0.00132068	Intron (ENST00000366603.6/51742, intron 2 of 23)	GGPS1
1907	chr1:235344940-235345441	0.005621	2.38389	0.0214619	Promoter (2-3kb)	TBCE
1908	chr1:235513697-235514198	0.00545925	2.34322	0.0210111	Distal Intergenic	B3GALNT2
1909	chr1:235642234-235642735	0.00418537	1.39577	0.0174394	Intron (ENST00000391854.7/2786, intron 1 of 3)	GNG4
1910	chr1:235835643-235836144	4.06241e-05	3.22179	0.000808497	Intron (ENST00000389793.7/1130, intron 1 of 52)	MIR1537
1911	chr1:235853335-235853836	0.00676627	2.98165	0.0244785	Promoter (<=1kb)	MIR1537
1912	chr1:235873144-235873645	0.000273903	1.5598	0.00274204	Intron (ENST00000697178.1/1130, intron 1 of 51)	LYST
1913	chr1:235883492-235883993	0.00207902	1.9779	0.0106363	Promoter (<=1kb)	LYST
1914	chr1:235917387-235917888	0.00313675	1.14161	0.0142031	Distal Intergenic	LYST
1915	chr1:235999352-235999853	0.000162516	1.92028	0.0019522	Intron (ENST00000264187.7/4811, intron 12 of 19)	LINC02768
1916	chr1:236001532-236002033	0.00370216	1.89689	0.0159547	Intron (ENST00000264187.7/4811, intron 12 of 19)	LINC02768
1917	chr1:236066802-236067303	0.00709586	1.91696	0.0253491	Promoter (1-2kb)	NID1
1918	chr1:236097085-236097586	0.000284862	1.09879	0.00281249	Distal Intergenic	NID1
1919	chr1:236103593-236104094	4.42777e-06	3.19845	0.000218228	Distal Intergenic	GPR137B
1920	chr1:236502977-236503478	0.0039727	1.04525	0.0168	Downstream (<=300bp)	LGALS8
1921	chr1:236997821-236998322	0.00018234	1.91725	0.00210617	Distal Intergenic	MT1HL1
1922	chr1:238068861-238069362	0.00634413	3.67804	0.0233777	Distal Intergenic	LOC105373220
1923	chr1:239253192-239253693	0.0148732	2.44691	0.0435485	Distal Intergenic	CHRM3
1924	chr1:239262448-239262949	0.00017882	3.77876	0.00207728	Distal Intergenic	CHRM3
1925	chr1:239816068-239816569	0.00465503	4.14161	0.0187715	Intron (ENST00000468573.5/1131, intron 6 of 8)	CHRM3
1926	chr1:240117193-240117694	1.61179e-05	2.02172	0.000468264	Intron (ENST00000447095.5/56776, intron 2 of 6)	FMN2
1927	chr1:240310202-240310703	0.000592179	1.4387	0.00453663	Intron (ENST00000319653.14/56776, intron 8 of 17)	FMN2
1928	chr1:240415498-240415999	0.00522174	1.98654	0.0203633	Intron (ENST00000319653.14/56776, intron 15 of 17)	FMN2
1929	chr1:240425616-240426117	0.00274162	1.57168	0.0129042	Intron (ENST00000319653.14/56776, intron 15 of 17)	FMN2
1930	chr1:240575092-240575593	0.0100667	2.36474	0.0326902	Intron (ENST00000318160.5/64388, intron 1 of 1)	GREM2
1931	chr1:240597296-240597797	0.00588512	3.07757	0.0221587	Intron (ENST00000318160.5/64388, intron 1 of 1)	GREM2
1932	chr1:240602142-240602643	0.00139214	2.46295	0.00809486	Intron (ENST00000318160.5/64388, intron 1 of 1)	GREM2
1933	chr1:240611996-240612497	1.01269e-05	2.78898	0.000360664	Promoter (<=1kb)	GREM2
1934	chr1:241007646-241008147	2.06509e-09	2.40651	3.17823e-06	Intron (ENST00000690539.1/6000, intron 3 of 16)	RGS7
1935	chr1:241208338-241208839	1.22347e-06	1.98167	0.000103731	Intron (ENST00000690539.1/6000, intron 2 of 16)	RGS7
1936	chr1:241356263-241356764	0.000418676	3.60394	0.00360369	Promoter (<=1kb)	RGS7
1937	chr1:241362249-241362750	0.00689346	3.06292	0.0248134	Exon (ENST00000670763.1/ENST00000670763.1, exon 3 of 3)	RGS7
1938	chr1:241610863-241611364	0.00183009	2.16331	0.00977386	Intron (ENST00000366554.3/23596, intron 1 of 3)	OPN3
1939	chr1:241615406-241615907	0.000650311	2.42416	0.00482413	Exon (ENST00000478849.1/23596, exon 2 of 5)	OPN3
1940	chr1:241707140-241707641	0.00617536	1.44432	0.0229322	Intron (ENST00000366552.6/128025, intron 7 of 26)	WDR64
1941	chr1:241813958-241814459	9.86861e-05	2.50787	0.00141188	Intron (ENST00000684005.1/ENST00000684005.1, intron 1 of 5)	EXO1
1942	chr1:242146839-242147340	0.000458693	1.16143	0.00382637	Exon (ENST00000656612.1/ENST00000656612.1, exon 1 of 4)	PLD5
1943	chr1:242188705-242189206	0.000542989	1.63951	0.00428874	Exon (ENST00000516275.1/ENST00000516275.1, exon 1 of 1)	PLD5
1944	chr1:244082079-244082580	9.07767e-05	3.21855	0.00133785	Intron (ENST00000441338.1/112268257, intron 2 of 4)
1945	chr1:244091906-244092407	0.00368592	1.27554	0.0159082	Promoter (<=1kb)
1946	chr1:244111017-244111518	0.000653186	2.1788	0.00483706	Distal Intergenic
1947	chr1:244199889-244200390	0.000237193	2.7037	0.00250176	Distal Intergenic
1948	chr1:244299122-244299623	0.000398884	2.1843	0.00349125	Distal Intergenic	LOC105373262
1949	chr1:244322937-244323438	0.00107508	1.62899	0.00679211	Promoter (1-2kb)	LOC105373262
1950	chr1:244349969-244350470	0.0148938	1.18958	0.0435845	Promoter (2-3kb)	C1orf100
1951	chr1:244369504-244370005	0.0033074	1.50525	0.0147456	Intron (ENST00000366537.5/200159, intron 2 of 4)	C1orf100
1952	chr1:244388874-244389375	0.00926028	2.28278	0.0307584	3' UTR	C1orf100
1953	chr1:244434113-244434614	0.00445169	1.70888	0.0181937	Intron (ENST00000366535.4/159, intron 3 of 12)	ADSS2
1954	chr1:244460190-244460691	0.00108875	4.04503	0.00684783	Promoter (<=1kb)	CATSPERE
1955	chr1:244599815-244600316	0.0110215	2.57047	0.0349462	Intron (ENST00000473875.5/257044, intron 14 of 15)	CATSPERE
1956	chr1:244796737-244797238	0.00818023	1.86673	0.0281559	Distal Intergenic	COX20
1957	chr1:244833444-244833945	0.00232492	1.50903	0.0114845	Promoter (1-2kb)	COX20
1958	chr1:244869170-244869671	0.0100122	2.14947	0.0325737	Distal Intergenic	HNRNPU
1959	chr1:244969817-244970318	0.0057923	1.13361	0.0219144	Promoter (<=1kb)	EFCAB2
1960	chr1:244971280-244971781	0.0025682	1.01951	0.012325	Promoter (<=1kb)	EFCAB2
1961	chr1:245036622-245037123	0.00250918	3.43177	0.0121276	Intron (ENST00000366523.6/84288, intron 3 of 7)	EFCAB2
1962	chr1:245074078-245074579	6.56417e-06	2.96106	0.000277438	Intron (ENST00000366523.6/84288, intron 4 of 7)	EFCAB2
1963	chr1:245235093-245235594	0.00104066	3.00177	0.00664238	Promoter (<=1kb)	KIF26B-AS1
1964	chr1:245858982-245859483	0.00178043	1.82235	0.00959787	Promoter (<=1kb)	SMYD3
1965	chr1:246117124-246117625	0.00995327	1.22755	0.0324266	Intron (ENST00000630181.2/64754, intron 5 of 11)	SMYD3-AS1
1966	chr1:246151994-246152495	0.0164409	1.70653	0.0468713	Intron (ENST00000630181.2/64754, intron 5 of 11)	SMYD3
1967	chr1:246166398-246166899	0.000410748	1.4558	0.00355942	Intron (ENST00000630181.2/64754, intron 5 of 11)	SMYD3
1968	chr1:246293642-246294143	0.00480567	2.39368	0.0191866	Intron (ENST00000630181.2/64754, intron 5 of 11)	SMYD3
1969	chr1:246600523-246601024	1.30426e-05	3.77514	0.000413704	Intron (ENST00000483271.1/163882, intron 2 of 7)	CNST
1970	chr1:246725108-246725609	0.0039277	1.62195	0.0166598	Promoter (<=1kb)	SCCPDH
1971	chr1:246827383-246827884	1.61986e-05	2.49355	0.000469906	Intron (ENST00000504864.7/ENST00000504864.7, intron 2 of 22)	AHCTF1
1972	chr1:246884851-246885352	0.01131	2.12876	0.035637	Intron (ENST00000470300.5/25909, intron 11 of 25)	AHCTF1
1973	chr1:247331644-247332145	0.015175	1.25672	0.0441922	Promoter (<=1kb)	ZNF496
1974	chr1:247961757-247962258	0.00626041	2.68431	0.0231553	Promoter (2-3kb)	OR2AK2
1975	chr1:248243029-248243530	0.00783922	2.36983	0.0272884	3' UTR	OR2M4
1976	chr1:248732491-248732992	0.00614518	2.35018	0.0228555	Intron (ENST00000651827.1/401994, intron 2 of 4)	LYPD8
1977	chr1:248739511-248740012	0.000127991	3.94073	0.00167331	3' UTR	LYPD8
1978	chr1:248752462-248752963	0.00371827	1.47594	0.0160121	Promoter (2-3kb)	LYPD8
1979	chr10:49798-50299	0.00208592	2.40492	0.010656	Promoter (<=1kb)	TUBB8
1980	chr10:89110-89611	0.000386046	1.35136	0.00341828	Distal Intergenic	TUBB8
1981	chr10:329338-329839	0.00827371	1.70698	0.028379	Promoter (<=1kb)	DIP2C
1982	chr10:397449-397950	0.00180009	2.07856	0.00966735	Intron (ENST00000381496.7/22982, intron 9 of 35)	DIP2C
1983	chr10:513394-513895	1.89151e-06	2.133	0.000132402	Intron (ENST00000280886.12/22982, intron 1 of 36)	DIP2C
1984	chr10:513940-514441	3.55526e-05	1.50443	0.000747219	Intron (ENST00000280886.12/22982, intron 1 of 36)	DIP2C
1985	chr10:784369-784870	0.00139638	2.89533	0.00811208	Distal Intergenic	LARP4B
1986	chr10:845726-846227	0.0073534	1.39315	0.0260477	Intron (ENST00000688365.1/23185, intron 2 of 15)	LARP4B
1987	chr10:1048742-1049243	0.000346721	1.04887	0.00318975	Promoter (<=1kb)	IDI1
1988	chr10:1110058-1110559	0.000385908	2.23345	0.00341806	Intron (ENST00000358220.5/22884, intron 11 of 13)	WDR37
1989	chr10:1420712-1421213	0.00284799	2.1904	0.0132715	Intron (ENST00000381312.6/105, intron 1 of 9)	ADARB2-AS1
1990	chr10:1472518-1473019	8.09556e-06	1.78203	0.000316012	Intron (ENST00000381312.6/105, intron 1 of 9)	ADARB2-AS1
1991	chr10:2928166-2928667	0.00181364	1.74827	0.0097197	Distal Intergenic	PFKP
1992	chr10:3046280-3046781	5.06578e-07	3.58955	6.41149e-05	Intron (ENST00000658425.1/ENST00000658425.1, intron 1 of 1)	PFKP
1993	chr10:3162769-3163270	0.00813044	2.28501	0.0280375	Promoter (<=1kb)	PITRM1
1994	chr10:3486359-3486860	0.0147964	1.20555	0.043394	Exon (ENST00000655104.1/101927880, exon 4 of 4)	LINC02669
1995	chr10:3500219-3500720	0.00242324	1.29673	0.0118249	Promoter (<=1kb)	LINC02669
1996	chr10:3776127-3776628	2.17009e-05	3.09509	0.000557257	3' UTR	KLF6
1997	chr10:3867634-3868135	0.00169553	1.43869	0.00927446	Distal Intergenic	LINC02639
1998	chr10:3881536-3882037	0.00138536	1.37832	0.00807018	Distal Intergenic	LINC02660
1999	chr10:3889857-3890358	0.000415781	1.36487	0.00358768	Distal Intergenic	LINC02660
[truncated: 20,220 more rows]

## Sheet: Tumor center (TC)
	peaks	Pvl_IE	FC_IE	FDR_IE	annotation	SYMBOL
1	chr1:632702-633203	6.30397e-10	-1.11336	1.485e-06	Promoter (<=1kb)	LOC105378947
2	chr1:633295-633796	3.5285e-10	-1.16355	1.20424e-06	Promoter (<=1kb)	LOC105378947
3	chr1:844318-844819	0.00215185	-2.17222	0.0108846	Exon (ENST00000669922.1/643837, exon 3 of 3)	LINC01128
4	chr1:966799-967300	0.00539457	-1.00423	0.0208348	Promoter (<=1kb)	PLEKHN1
5	chr1:1025285-1025786	0.00116871	-1.64493	0.00719212	Intron (ENST00000379370.7/375790, intron 2 of 35)	AGRN
6	chr1:1032275-1032776	0.00292711	-1.39236	0.0135247	Promoter (1-2kb)	AGRN
7	chr1:1032955-1033456	0.000611637	-1.53257	0.00463342	Promoter (<=1kb)	AGRN
8	chr1:1144051-1144552	0.0060165	-1.2951	0.022506	Exon (ENST00000416774.1/254099, exon 3 of 3)	LINC01342
9	chr1:1173577-1174078	0.000236604	-2.03125	0.00249708	Promoter (<=1kb)	TTLL10
10	chr1:1207924-1208425	2.08884e-06	-1.91256	0.000139517	Promoter (1-2kb)	TNFRSF18
11	chr1:1275807-1276308	0.00881231	-1.35276	0.0296822	Promoter (<=1kb)	LINC01786
12	chr1:1366745-1367246	0.00955549	-1.73752	0.0314916	Distal Intergenic	MXRA8
13	chr1:1469803-1470304	4.80924e-05	-1.91834	0.000900283	Promoter (1-2kb)	ATAD3B
14	chr1:1505471-1505972	1.09544e-05	-1.74189	0.000376885	Promoter (<=1kb)	ATAD3B
15	chr1:1567031-1567532	0.00542057	-1.84732	0.0209048	Intron (ENST00000291386.4/29101, intron 1 of 4)	SSU72
16	chr1:1629695-1630196	1.55085e-05	-1.32565	0.00045724	Promoter (<=1kb)	MIB2
17	chr1:1646119-1646620	0.0145221	-1.78292	0.0427994	Exon (ENST00000626918.2/984, exon 4 of 21)	MMP23B
18	chr1:1721021-1721522	0.00293989	-1.52425	0.0135705	Promoter (<=1kb)	CDK11A
19	chr1:1764219-1764720	0.0115305	-1.09762	0.0361292	Intron (ENST00000341426.9/65220, intron 2 of 11)	NADK
20	chr1:1779954-1780455	0.00113153	-1.04044	0.00702954	Promoter (<=1kb)	NADK
21	chr1:1781919-1782420	1.09743e-05	-1.32504	0.000377227	Promoter (1-2kb)	NADK
22	chr1:2118516-2119017	0.00099293	-2.3917	0.00643464	Promoter (2-3kb)	PRKCZ
23	chr1:2121852-2122353	0.000176273	-1.47209	0.00205772	Intron (ENST00000378567.8/5590, intron 4 of 17)	PRKCZ
24	chr1:2147319-2147820	0.00154125	-1.21625	0.00868025	Promoter (1-2kb)	PRKCZ
25	chr1:2148636-2149137	0.00526905	-1.33355	0.0204833	3' UTR	PRKCZ
26	chr1:2175254-2175755	0.000997719	-2.15704	0.00645285	Exon (ENST00000378567.8/5590, exon 16 of 18)	PRKCZ
27	chr1:2277215-2277716	0.00207728	-1.73591	0.0106305	Intron (ENST00000378536.5/6497, intron 1 of 6)	SKI
28	chr1:2301037-2301538	8.0058e-06	-2.10519	0.000314422	Promoter (2-3kb)	SKI
29	chr1:2423611-2424112	9.72103e-05	-2.58192	0.00139839	Promoter (1-2kb)	PLCH2
30	chr1:3222385-3222886	0.000164777	-2.32126	0.00196912	Intron (ENST00000511072.5/63976, intron 2 of 15)	PRDM16
31	chr1:3319805-3320306	0.00306962	-1.21001	0.0139814	Promoter (2-3kb)	LOC105378604
32	chr1:3410989-3411490	0.000162267	-2.07916	0.00195043	Exon (ENST00000511072.5/63976, exon 9 of 16)	PRDM16
33	chr1:3423423-3423924	0.0018273	-2.03065	0.00976842	Promoter (<=1kb)	PRDM16
34	chr1:3604948-3605449	0.000555021	-1.64121	0.00434925	Intron (ENST00000356575.9/1953, intron 1 of 36)	MEGF6
35	chr1:3641202-3641703	0.000668329	-1.529	0.00491382	Promoter (1-2kb)	WRAP73
36	chr1:3673249-3673750	0.000535685	-1.72118	0.00425287	Intron (ENST00000378295.9/7161, intron 1 of 13)	TP73-AS3
37	chr1:3804633-3805134	0.00408205	-1.66732	0.0171305	Distal Intergenic	LRRC47
38	chr1:6022303-6022804	0.00466289	-1.03391	0.0187914	Intron (ENST00000655548.1/8514, intron 1 of 9)	KCNAB2
39	chr1:6030389-6030890	1.32449e-05	-1.42725	0.000417824	Intron (ENST00000655548.1/8514, intron 1 of 9)	KCNAB2
40	chr1:6205872-6206373	5.94679e-06	-1.25047	0.0002605	Promoter (<=1kb)	RNF207
41	chr1:6244819-6245320	0.00785407	-1.79091	0.027327	Promoter (<=1kb)	HES3
42	chr1:6459399-6459900	0.00604137	-1.29686	0.0225763	Promoter (<=1kb)	ESPN
43	chr1:6603882-6604383	0.000385863	-1.60053	0.00341806	Promoter (<=1kb)	KLHL21
44	chr1:6623907-6624408	0.0070707	-1.82528	0.0252897	Promoter (<=1kb)	THAP3
45	chr1:6634484-6634985	0.000918202	-1.70586	0.00609742	3' UTR	DNAJC11
46	chr1:6751554-6752055	0.00113049	-1.57829	0.00702615	Distal Intergenic	LINC01672
47	chr1:6794097-6794598	0.0014329	-1.46602	0.00825674	Intron (ENST00000490738.5/23261, intron 1 of 2)	CAMTA1
48	chr1:6963051-6963552	0.00908306	-1.1974	0.0303356	Intron (ENST00000303635.12/23261, intron 3 of 22)	CAMTA1
49	chr1:7070285-7070786	0.0154736	-1.26054	0.0448272	Intron (ENST00000303635.12/23261, intron 3 of 22)	CAMTA1
50	chr1:7498228-7498729	0.00103698	-1.77045	0.00662654	Intron (ENST00000303635.12/23261, intron 6 of 22)	CAMTA1-AS1
51	chr1:7506944-7507445	0.00147239	-1.70521	0.00841022	Intron (ENST00000303635.12/23261, intron 6 of 22)	CAMTA1-AS1
52	chr1:7801388-7801889	0.00560251	-1.58364	0.0214076	Promoter (1-2kb)	PER3
53	chr1:7885501-7886002	1.15349e-06	-2.65299	0.000100336	Distal Intergenic	UTS2
54	chr1:7969230-7969731	3.72012e-06	-2.34063	0.000197154	Exon (ENST00000493373.5/11315, exon 4 of 7)	PARK7
55	chr1:8153107-8153608	0.0139738	-1.13423	0.0416271	Distal Intergenic	LINC01714
56	chr1:8223572-8224073	0.00824411	-1.10979	0.0283052	Distal Intergenic	LINC01714
57	chr1:8269322-8269823	0.0111868	-1.03444	0.0353412	Distal Intergenic	SLC45A1
58	chr1:8394866-8395367	0.000156824	-1.48282	0.00190315	Intron (ENST00000337907.7/473, intron 13 of 23)	RERE
59	chr1:8396456-8396957	0.00710151	-1.16485	0.0253638	Intron (ENST00000337907.7/473, intron 13 of 23)	RERE
60	chr1:8427416-8427917	0.000378938	-2.08096	0.00337904	Promoter (1-2kb)	RERE-AS1
61	chr1:8510031-8510532	0.000397486	-1.60278	0.0034824	Intron (ENST00000337907.7/473, intron 8 of 23)	RERE
62	chr1:8516979-8517480	0.00444719	-1.69293	0.0181818	Intron (ENST00000337907.7/473, intron 8 of 23)	RERE
63	chr1:8544676-8545177	0.0155869	-1.88079	0.0450757	Intron (ENST00000337907.7/473, intron 7 of 23)	RERE
64	chr1:8602458-8602959	0.00201768	-1.37285	0.0104244	Intron (ENST00000337907.7/473, intron 5 of 23)	RERE
65	chr1:8629293-8629794	7.61653e-05	-1.79786	0.00119785	Intron (ENST00000337907.7/473, intron 3 of 23)	RERE
66	chr1:8647299-8647800	0.0061406	-1.09349	0.0228442	Intron (ENST00000337907.7/473, intron 3 of 23)	RERE
67	chr1:8673297-8673798	1.3986e-06	-2.82183	0.000111817	Intron (ENST00000337907.7/473, intron 2 of 23)	RERE
68	chr1:8701261-8701762	4.77953e-05	-1.05462	0.000897353	Promoter (1-2kb)	RERE
69	chr1:8720415-8720916	0.00830903	-1.1791	0.0284612	Intron (ENST00000337907.7/473, intron 2 of 23)	RERE
70	chr1:8726425-8726926	0.00458786	-1.55034	0.0185851	Intron (ENST00000337907.7/473, intron 2 of 23)	RERE
71	chr1:8742097-8742598	0.00100135	-1.72882	0.00646907	Intron (ENST00000337907.7/473, intron 2 of 23)	RERE
72	chr1:8818357-8818858	0.000720829	-1.05358	0.00517725	Promoter (<=1kb)	RERE
73	chr1:8998363-8998864	0.000188347	-2.22103	0.00215336	Distal Intergenic	SLC2A7
74	chr1:9005058-9005559	4.38225e-07	-2.03229	5.9884e-05	Intron (ENST00000400906.2/155184, intron 10 of 11)	SLC2A7
75	chr1:9080240-9080741	0.000118068	-1.3973	0.00158449	Intron (ENST00000486632.5/6518, intron 2 of 6)	SLC2A5
76	chr1:9102804-9103305	0.000412076	-2.09058	0.0035661	3' UTR	GPR157
77	chr1:9119737-9120238	0.000138335	-1.55816	0.00176164	Intron (ENST00000377411.5/80045, intron 1 of 3)	GPR157
78	chr1:9172668-9173169	0.00303765	-1.35809	0.013884	Intron (ENST00000635687.1/106614088, intron 1 of 1)	LNCTAM34A
79	chr1:9195585-9196086	0.00176503	-2.33167	0.00954293	Exon (ENST00000635271.1/102724571, exon 3 of 3)	LNCTAM34A
80	chr1:9202571-9203072	0.00078325	-2.25803	0.00548062	Distal Intergenic	LNCTAM34A
81	chr1:9259975-9260476	3.79576e-05	-4.50324	0.000779041	Intron (ENST00000377403.7/9563, intron 3 of 4)	H6PD
82	chr1:9275460-9275961	1.03022e-05	-1.18124	0.000364658	Distal Intergenic	SPSB1
83	chr1:9288944-9289445	3.24965e-05	-1.8356	0.000710278	Distal Intergenic	SPSB1
84	chr1:9394118-9394619	0.00177848	-1.4806	0.00959095	Distal Intergenic	LINC02606
85	chr1:9574419-9574920	0.00314849	-1.41059	0.0142423	Intron (ENST00000302692.7/84275, intron 5 of 6)	TMEM201
86	chr1:9728700-9729201	0.00871101	-1.36513	0.0294622	3' UTR	CLSTN1
87	chr1:9758466-9758967	0.000251326	-1.3236	0.0025948	Intron (ENST00000377298.9/22883, intron 2 of 18)	CLSTN1
88	chr1:9799903-9800404	0.0012072	-1.59413	0.00734782	Intron (ENST00000377298.9/22883, intron 1 of 18)	CLSTN1
89	chr1:9890940-9891441	0.000831864	-1.40527	0.00570542	Promoter (1-2kb)	CTNNBIP1
90	chr1:9950275-9950776	0.000557044	-1.4523	0.00436036	Exon (ENST00000636827.2/113391335, exon 5 of 5)	NMNAT1
91	chr1:9951006-9951507	4.28233e-05	-1.91148	0.000836372	Exon (ENST00000636827.2/113391335, exon 4 of 5)	NMNAT1
92	chr1:10094956-10095457	0.000481151	-2.05914	0.00394922	Intron (ENST00000253251.12/10277, intron 2 of 26)	UBE4B
93	chr1:10192097-10192598	0.000220117	-2.23491	0.00238901	Distal Intergenic	UBE4B
94	chr1:10258592-10259093	0.00392295	-1.43638	0.016647	Exon (ENST00000377093.9/23095, exon 4 of 21)	KIF1B
95	chr1:10289110-10289611	0.000222846	-2.38747	0.00240846	Intron (ENST00000377093.9/23095, intron 13 of 20)	KIF1B
96	chr1:10319703-10320204	0.0135257	-1.17691	0.0406391	Exon (ENST00000676179.1/23095, exon 23 of 49)	KIF1B
97	chr1:10431088-10431589	0.00942599	-1.2037	0.0311689	Promoter (<=1kb)	CENPS-CORT
98	chr1:10457546-10458047	0.00990234	-1.58028	0.03232	3' UTR	CORT
99	chr1:10486832-10487333	0.000439398	-2.12805	0.00372208	Intron (ENST00000472851.1/5195, intron 1 of 3)	PEX14
100	chr1:10525083-10525584	1.44926e-08	-3.22772	9.04734e-06	Intron (ENST00000472851.1/5195, intron 3 of 3)	PEX14
101	chr1:10528381-10528882	0.000881488	-1.55989	0.00592865	Intron (ENST00000472851.1/5195, intron 3 of 3)	PEX14
102	chr1:10553152-10553653	0.000259683	-2.3233	0.00265143	Intron (ENST00000356607.9/5195, intron 3 of 8)	PEX14
103	chr1:10564067-10564568	0.0054269	-1.3044	0.0209236	Intron (ENST00000356607.9/5195, intron 3 of 8)	PEX14
104	chr1:10714615-10715116	0.0169813	-1.09855	0.0479852	Intron (ENST00000377022.8/54897, intron 2 of 20)	CASZ1
105	chr1:10724566-10725067	2.90314e-06	-2.19905	0.000168646	Intron (ENST00000377022.8/54897, intron 2 of 20)	CASZ1
106	chr1:10726819-10727320	0.000195426	-1.3568	0.00220611	Intron (ENST00000377022.8/54897, intron 2 of 20)	CASZ1
107	chr1:10836035-10836536	0.000423255	-4.15042	0.0036303	Distal Intergenic	CASZ1
108	chr1:10853611-10854112	0.00715008	-1.83838	0.0254986	Distal Intergenic	CASZ1
109	chr1:10867076-10867577	0.0137721	-1.04887	0.0411777	Distal Intergenic	CASZ1
110	chr1:11224800-11225301	8.04282e-06	-3.41835	0.000315018	Intron (ENST00000703140.1/2475, intron 17 of 55)	MTOR
111	chr1:11645602-11646103	0.00025961	-2.49046	0.00265143	Intron (ENST00000642025.1/26232, intron 5 of 6)	FBXO2
112	chr1:11690776-11691277	0.0145267	-1.81912	0.0428108	Promoter (<=1kb)	MAD2L2
113	chr1:11812501-11813002	6.68664e-05	-2.84563	0.00110203	Intron (ENST00000312413.10/1185, intron 2 of 21)	MTHFR
114	chr1:11909286-11909787	0.00121173	-1.12952	0.00736914	Promoter (1-2kb)	RNU5E-1
115	chr1:11918829-11919330	0.00186127	-1.73292	0.00988046	Distal Intergenic	KIAA2013
116	chr1:12051989-12052490	2.30739e-07	-1.66502	4.12923e-05	Distal Intergenic	TNFRSF8
117	chr1:12152051-12152552	0.00429214	-1.19074	0.0177382	Distal Intergenic	MIR7846
118	chr1:12166610-12167111	1.82092e-06	-1.69521	0.000128933	Promoter (<=1kb)	MIR7846
119	chr1:12180176-12180677	0.000415252	-3.35212	0.00358445	Intron (ENST00000376259.7/7133, intron 1 of 9)	MIR4632
120	chr1:12210507-12211008	5.59651e-08	-2.774	1.9014e-05	Distal Intergenic	TNFRSF1B
121	chr1:12217651-12218152	0.00306713	-1.88934	0.0139739	Distal Intergenic	VPS13D
122	chr1:12345270-12345771	0.00180662	-1.33039	0.00969199	Promoter (<=1kb)	VPS13D
123	chr1:12608295-12608796	1.7283e-05	-4.59372	0.000489579	Intron (ENST00000616661.5/9249, intron 1 of 5)	DHRS3
124	chr1:13364855-13365356	0.0142216	-1.08022	0.0421452	Distal Intergenic	PRAMEF19
125	chr1:13642596-13643097	5.59483e-07	-4.45221	6.69727e-05	Distal Intergenic	PRDM2
126	chr1:13730847-13731348	0.00452626	-1.63446	0.0184072	Promoter (<=1kb)	PRDM2
127	chr1:13819728-13820229	1.29117e-05	-3.28518	0.00041179	Intron (ENST00000311066.10/7799, intron 9 of 9)	PRDM2
128	chr1:13954981-13955482	0.0111875	-1.14955	0.0353422	Intron (ENST00000636564.1/23254, intron 1 of 2)	KAZN
129	chr1:14881169-14881670	9.60991e-08	-4.27209	2.59169e-05	Intron (ENST00000636203.1/23254, intron 3 of 16)	KAZN
130	chr1:14910974-14911475	1.72108e-05	-2.54737	0.000488106	Intron (ENST00000636203.1/23254, intron 3 of 16)	KAZN
131	chr1:14929470-14929971	0.000396871	-1.07804	0.00347939	Promoter (<=1kb)	KAZN
132	chr1:15031365-15031866	0.000312484	-3.65184	0.00299142	Intron (ENST00000636203.1/23254, intron 4 of 16)	KAZN
133	chr1:15109923-15110424	8.13424e-05	-2.79176	0.00124782	Intron (ENST00000636203.1/23254, intron 15 of 16)	TMEM51-AS1
134	chr1:15232634-15233135	0.000143702	-3.01453	0.00180463	Distal Intergenic	FHAD1
135	chr1:15388072-15388573	0.00661697	-1.64256	0.0241068	Promoter (2-3kb)	FHAD1
136	chr1:15410468-15410969	0.00104054	-1.48222	0.00664194	Promoter (<=1kb)	EFHD2
137	chr1:15578451-15578952	0.00102686	-3.28551	0.00658267	Exon (ENST00000375826.4/79814, exon 4 of 7)	AGMAT
138	chr1:15579163-15579664	0.00034546	-2.23196	0.00318138	Intron (ENST00000483270.1/23341, intron 13 of 13)	AGMAT
139	chr1:15595007-15595508	0.0153844	-1.85771	0.0446412	Intron (ENST00000428945.1/ENST00000428945.1, intron 1 of 1)	AGMAT
140	chr1:15640759-15641260	0.00754015	-1.62217	0.0265274	Intron (ENST00000480945.6/84301, intron 5 of 9)	DDI2
141	chr1:15683892-15684393	0.00113132	-1.24638	0.00702941	Promoter (<=1kb)	PLEKHM2
142	chr1:15704110-15704611	0.00126206	-1.67076	0.00757459	Intron (ENST00000375799.8/23207, intron 1 of 19)	PLEKHM2
143	chr1:15706641-15707142	0.00749308	-1.92364	0.0264063	Intron (ENST00000375799.8/23207, intron 1 of 19)	PLEKHM2
144	chr1:15789477-15789978	0.00629337	-1.23654	0.0232419	Distal Intergenic	FBLIM1
145	chr1:15816186-15816687	0.000277274	-2.24914	0.002765	Distal Intergenic	UQCRHL
146	chr1:15965189-15965690	0.00352829	-2.17159	0.0154242	Intron (ENST00000375743.9/7709, intron 2 of 15)	ZBTB17
147	chr1:16012675-16013176	0.00200114	-1.05131	0.0103686	Distal Intergenic	HSPB7
148	chr1:16043533-16044034	0.00774543	-1.66646	0.02705	Promoter (<=1kb)	CLCNKB
149	chr1:16068267-16068768	0.0088138	-1.2009	0.0296854	Intron (ENST00000375662.5/348487, intron 1 of 6)	FAM131C
150	chr1:16073680-16074181	0.000324965	-1.54318	0.0030615	Promoter (<=1kb)	FAM131C
151	chr1:16082403-16082904	0.00087218	-1.18656	0.00589145	Distal Intergenic	FAM131C
152	chr1:16146196-16146697	0.000290644	-1.55294	0.00285053	Promoter (<=1kb)	EPHA2
153	chr1:16226785-16227286	0.00015634	-1.24772	0.00189916	Promoter (<=1kb)	ANO7L1
154	chr1:16228284-16228785	0.000733982	-1.46256	0.00523894	Promoter (<=1kb)	ANO7L1
155	chr1:16243290-16243791	7.77699e-06	-2.76551	0.000307614	Distal Intergenic	CPLANE2
156	chr1:16338311-16338812	1.9816e-05	-3.00023	0.000527878	Intron (ENST00000375592.8/54455, intron 1 of 9)	FBXO42
157	chr1:16385265-16385766	0.00166552	-1.7688	0.00915764	Intron (ENST00000475078.1/26099, intron 2 of 2)	SZRD1
158	chr1:16440309-16440810	0.00091228	-1.12256	0.00607277	Promoter (<=1kb)	NECAP2
159	chr1:16609028-16609529	0.0133468	-1.02988	0.0402598	Promoter (<=1kb)	NBPF1
160	chr1:16678637-16679138	0.0177411	-1.89428	0.0495465	Distal Intergenic	RNU1-3
161	chr1:16728180-16728681	9.65206e-07	-2.15237	9.11709e-05	Distal Intergenic	ESPNP
162	chr1:16780253-16780754	0.000210278	-1.41541	0.00231818	Intron (ENST00000466256.6/9696, intron 1 of 8)	MST1L
163	chr1:16929229-16929730	9.15127e-05	-2.35814	0.00134424	Promoter (<=1kb)	CROCC
164	chr1:17038230-17038731	0.00346617	-2.01401	0.015231	Intron (ENST00000375499.8/6390, intron 2 of 7)	SDHB
165	chr1:17119286-17119787	0.000761987	-2.09933	0.00537648	Promoter (<=1kb)	PADI2
166	chr1:17122601-17123102	0.000453876	-2.00146	0.00379964	Distal Intergenic	PADI2
167	chr1:17125647-17126148	0.0104455	-1.14797	0.0335904	Distal Intergenic	PADI2
168	chr1:17465054-17465555	0.0100559	-1.38766	0.0326651	Distal Intergenic	RCC2
169	chr1:17831288-17831789	0.000678138	-2.16759	0.0049602	Distal Intergenic	ACTL8
170	chr1:18474552-18475053	8.47591e-05	-2.47728	0.00128174	Distal Intergenic	KLHDC7A
171	chr1:18748442-18748943	0.000104013	-1.2237	0.00146127	3' UTR	TAS1R2
172	chr1:18940024-18940525	0.00317646	-2.23555	0.0143323	Intron (ENST00000455833.7/126917, intron 1 of 8)	IFFO2
173	chr1:18950607-18951108	0.000417815	-1.23226	0.00359823	Intron (ENST00000455833.7/126917, intron 1 of 8)	IFFO2
174	chr1:19010031-19010532	0.00186612	-1.62872	0.00989417	Distal Intergenic	IFFO2
175	chr1:19074971-19075472	0.0160345	-1.27214	0.0460127	Promoter (2-3kb)	UBR4
176	chr1:19079973-19080474	0.00202421	-1.48058	0.0104471	Promoter (<=1kb)	UBR4
177	chr1:19086782-19087283	2.0018e-07	-4.25692	3.83823e-05	Exon (ENST00000375254.8/23352, exon 100 of 106)	UBR4
178	chr1:19203383-19203884	0.000244893	-1.93949	0.00255212	Intron (ENST00000375254.8/23352, intron 1 of 105)	UBR4
179	chr1:19347498-19347999	0.00595216	-1.15498	0.0223317	Promoter (1-2kb)	CAPZB
180	chr1:19440352-19440853	0.00945869	-1.55217	0.031252	Intron (ENST00000264202.8/832, intron 1 of 8)	CAPZB
181	chr1:19468308-19468809	0.000118907	-1.33069	0.00159168	Intron (ENST00000264202.8/832, intron 1 of 8)	MICOS10
182	chr1:19469301-19469802	0.000214255	-1.86363	0.00234438	Intron (ENST00000264202.8/832, intron 1 of 8)	MICOS10
183	chr1:19479601-19480102	0.000793813	-1.62838	0.00552838	Intron (ENST00000264202.8/832, intron 1 of 8)	MICOS10
184	chr1:19597451-19597952	0.00013124	-1.34945	0.00170415	Promoter (<=1kb)	MICOS10
185	chr1:19704885-19705386	0.00132856	-2.84353	0.00784008	Intron (ENST00000375127.5/255104, intron 12 of 15)	TMCO4
186	chr1:19767318-19767819	0.0172181	-1.32739	0.048488	Intron (ENST00000375127.5/255104, intron 5 of 15)	TMCO4
187	chr1:20110061-20110562	9.11079e-05	-1.70092	0.00134085	Distal Intergenic	PLA2G2D
188	chr1:20172057-20172558	0.00537345	-2.00875	0.0207751	Promoter (2-3kb)	PLA2G2C
189	chr1:20186498-20186999	0.000188783	-2.5013	0.00215685	Promoter (<=1kb)	PLA2G2C
190	chr1:20187061-20187562	0.00437288	-1.44232	0.0179747	Promoter (<=1kb)	PLA2G2C
191	chr1:20733777-20734278	0.0111682	-1.11094	0.0353003	Promoter (<=1kb)	SH2D5
192	chr1:20999885-21000386	2.45262e-07	-3.21881	4.30241e-05	Intron (ENST00000374935.7/8672, intron 5 of 32)	MIR1256
193	chr1:21041146-21041647	0.00123526	-2.1918	0.00745971	Intron (ENST00000374935.7/8672, intron 4 of 32)	EIF4G3
194	chr1:21064280-21064781	0.00927482	-1.90778	0.0307908	Exon (ENST00000463775.1/8672, exon 3 of 4)	EIF4G3
195	chr1:21269153-21269654	0.00272952	-1.73376	0.0128622	Intron (ENST00000415912.6/1889, intron 4 of 18)	ECE1
196	chr1:21294267-21294768	0.000619969	-1.86936	0.00467659	Promoter (<=1kb)	ECE1
197	chr1:21331743-21332244	0.00410892	-1.96826	0.017209	Intron (ENST00000415912.6/1889, intron 1 of 18)	ECE1
198	chr1:21346678-21347179	0.000337249	-1.2988	0.00313478	Promoter (1-2kb)	ECE1
199	chr1:21508769-21509270	0.00323495	-1.30363	0.0145241	Promoter (<=1kb)	ALPL
200	chr1:21516935-21517436	0.000263423	-1.31703	0.00267438	Intron (ENST00000468526.1/249, intron 1 of 4)	ALPL
201	chr1:21517721-21518222	0.0137582	-1.03834	0.0411533	Intron (ENST00000468526.1/249, intron 1 of 4)	ALPL
202	chr1:21721327-21721828	0.0108914	-1.33444	0.0346603	Promoter (<=1kb)	USP48
203	chr1:21791442-21791943	8.49839e-07	-1.92008	8.5448e-05	Distal Intergenic	USP48
204	chr1:21818620-21819121	0.00027242	-2.27937	0.00273099	Promoter (2-3kb)	LDLRAD2
205	chr1:22039766-22040267	0.000113159	-1.38798	0.00153964	Intron (ENST00000695855.1/998, intron 1 of 5)	CDC42
206	chr1:22052366-22052867	0.000185088	-1.04313	0.00213024	Promoter (<=1kb)	CDC42
207	chr1:22053707-22054208	0.000922291	-1.03625	0.00611642	Promoter (<=1kb)	CDC42
208	chr1:22367750-22368251	0.000174896	-1.91369	0.00204702	Distal Intergenic	ZBTB40
209	chr1:22425727-22426228	0.00624326	-1.45071	0.0231108	Promoter (2-3kb)	ZBTB40
210	chr1:22508835-22509336	0.00265106	-1.63607	0.0126027	Exon (ENST00000650433.1/9923, exon 7 of 9)	EPHA8
211	chr1:22630306-22630807	0.0115814	-1.80676	0.0362567	Promoter (2-3kb)	MIR6127
212	chr1:22662325-22662826	0.000575972	-1.62068	0.00445879	Promoter (2-3kb)	C1QB
213	chr1:23098730-23099231	4.54855e-06	-2.01927	0.000221623	Intron (ENST00000302291.8/7798, intron 3 of 4)	KDM1A
214	chr1:23169704-23170205	9.06269e-05	-2.46045	0.00133625	Promoter (<=1kb)	LUZP1
215	chr1:23436487-23436988	0.000599944	-1.58354	0.00457881	Promoter (<=1kb)	ASAP3
216	chr1:23452066-23452567	3.93132e-05	-1.23568	0.000792768	Intron (ENST00000336689.8/55616, intron 4 of 24)	ASAP3
217	chr1:23510588-23511089	3.06903e-05	-3.92866	0.000684274	Intron (ENST00000361729.3/1870, intron 6 of 6)	E2F2
218	chr1:23533055-23533556	0.00013949	-2.62836	0.00177225	Promoter (1-2kb)	E2F2
219	chr1:23594837-23595338	0.000293969	-2.65017	0.00287331	Promoter (1-2kb)	LOC107984928
220	chr1:23619592-23620093	0.00734709	-1.34246	0.0260283	Intron (ENST00000477916.5/259283, intron 2 of 6)	MDS2
221	chr1:23691501-23692002	0.00118803	-1.33017	0.00727253	Promoter (<=1kb)	RPL11
222	chr1:23704542-23705043	0.00243943	-1.8247	0.011883	Distal Intergenic	RPL11
223	chr1:23743963-23744464	2.95587e-07	-2.35003	4.72559e-05	Promoter (<=1kb)	ELOA
224	chr1:23772050-23772551	0.00251802	-1.92909	0.0121528	Promoter (<=1kb)	ELOA-AS1
225	chr1:23838445-23838946	0.014618	-1.09357	0.0430131	Promoter (<=1kb)	HMGCL
226	chr1:24190058-24190559	0.00146493	-1.03883	0.00838044	Promoter (2-3kb)	IFNLR1
227	chr1:24319178-24319679	0.00166981	-1.93886	0.00917421	Promoter (<=1kb)	GRHL3
228	chr1:24393012-24393513	0.000142573	-2.19735	0.00179417	Promoter (<=1kb)	STPG1
229	chr1:24481079-24481580	4.66116e-05	-3.08009	0.000883669	Distal Intergenic	RCAN3
230	chr1:24482006-24482507	6.18899e-07	-3.74202	7.10823e-05	Distal Intergenic	RCAN3
231	chr1:24486786-24487287	0.00214768	-1.83492	0.0108708	Distal Intergenic	RCAN3
232	chr1:24501230-24501731	1.38434e-05	-3.03304	0.000427528	Promoter (<=1kb)	RCAN3
233	chr1:24534962-24535463	0.000320372	-2.03064	0.00303575	Promoter (<=1kb)	RCAN3AS
234	chr1:24536531-24537032	5.38722e-07	-1.75239	6.60819e-05	Promoter (1-2kb)	RCAN3AS
235	chr1:24893501-24894002	0.000529878	-1.55643	0.00422187	Distal Intergenic	MIR6731
236	chr1:24928587-24929088	4.94816e-09	-3.11009	5.05315e-06	Promoter (<=1kb)	RUNX3
237	chr1:24996825-24997326	0.00289341	-1.50561	0.0134114	Distal Intergenic	MIR4425
238	chr1:25019537-25020038	1.84329e-05	-2.47221	0.000506706	Distal Intergenic	MIR4425
239	chr1:25099620-25100121	0.00669427	-2.23008	0.0242964	Intron (ENST00000424084.1/ENST00000424084.1, intron 2 of 2)	LINC02793
240	chr1:25233046-25233547	5.67751e-07	-1.19899	6.73523e-05	Promoter (<=1kb)	SYF2
241	chr1:25356853-25357354	0.000645905	-1.65946	0.0048041	Exon (ENST00000498135.5/23585, exon 5 of 6)	TMEM50A
242	chr1:25549526-25550027	0.00258076	-3.41726	0.0123647	Promoter (<=1kb)	LDLRAP1
243	chr1:25550215-25550716	0.00464421	-1.75979	0.0187416	Promoter (<=1kb)	LDLRAP1
244	chr1:25615545-25616046	7.61083e-08	-3.88149	2.26416e-05	Promoter (<=1kb)	MAN1C1
245	chr1:25642624-25643125	0.000491871	-1.82925	0.00401261	Intron (ENST00000374332.9/57134, intron 1 of 11)	MAN1C1
246	chr1:25767073-25767574	1.33967e-07	-2.64542	3.07424e-05	Intron (ENST00000374332.9/57134, intron 7 of 11)	MAN1C1
247	chr1:25774725-25775226	0.00537865	-1.40758	0.020791	Promoter (2-3kb)	MAN1C1
248	chr1:25785458-25785959	0.0164717	-1.58613	0.0469354	3' UTR	MAN1C1
249	chr1:25897307-25897808	6.75134e-06	-2.48478	0.000282431	Intron (ENST00000426559.6/3925, intron 4 of 4)	STMN1
250	chr1:25898241-25898742	6.34544e-07	-2.20845	7.21611e-05	Intron (ENST00000426559.6/3925, intron 4 of 4)	STMN1
251	chr1:25906197-25906698	0.000550132	-1.40318	0.00432591	Promoter (<=1kb)	MIR3917
252	chr1:25971179-25971680	0.000546711	-2.20484	0.00431044	Intron (ENST00000374282.8/5051, intron 10 of 10)	PAFAH2
253	chr1:26114491-26114992	0.000249655	-1.64378	0.00258285	Promoter (2-3kb)	PDIK1L
254	chr1:26123369-26123870	0.00104945	-1.37678	0.00668052	3' UTR	PDIK1L
255	chr1:26163833-26164334	0.00120362	-2.01227	0.00733239	3' UTR	C1orf232
256	chr1:26284657-26285158	5.22811e-06	-1.55022	0.000240904	Exon (ENST00000472155.5/91544, exon 10 of 14)	SH3BGRL3
257	chr1:26336250-26336751	0.000704211	-1.38946	0.00509049	Promoter (<=1kb)	CRYBG2
258	chr1:26562229-26562730	1.09836e-06	-2.35405	9.86052e-05	Intron (ENST00000374168.7/6195, intron 17 of 21)	RPS6KA1
259	chr1:26628046-26628547	0.00266752	-2.14703	0.0126584	Distal Intergenic	RPS6KA1
260	chr1:26677448-26677949	0.00847077	-1.048	0.0288636	Distal Intergenic	ARID1A
261	chr1:26698544-26699045	0.00673733	-1.35248	0.0244074	Promoter (2-3kb)	ARID1A
262	chr1:26701897-26702398	0.00436573	-1.15306	0.0179537	Intron (ENST00000430799.7/8289, intron 1 of 19)	ARID1A
263	chr1:26799436-26799937	0.000405431	-1.65513	0.00352764	3' UTR	PIGV
264	chr1:26820698-26821199	0.000168202	-1.80104	0.00199682	Distal Intergenic	ZDHHC18
265	chr1:26826058-26826559	0.000739864	-1.34701	0.00526707	Promoter (<=1kb)	ZDHHC18
266	chr1:26833472-26833973	8.55172e-07	-2.37284	8.57378e-05	Promoter (1-2kb)	ZDHHC18
267	chr1:26849277-26849778	0.000104613	-1.50317	0.00146673	Promoter (<=1kb)	ZDHHC18
268	chr1:27003778-27004279	0.000271334	-1.69595	0.00272492	Distal Intergenic	TENT5B
269	chr1:27106969-27107470	0.00129597	-1.36635	0.00771601	Promoter (2-3kb)	SLC9A1
270	chr1:27124981-27125482	0.000758418	-1.63669	0.00536171	Intron (ENST00000263980.8/6548, intron 1 of 11)	SLC9A1
271	chr1:27296407-27296908	7.54306e-07	-4.43015	8.06083e-05	Intron (ENST00000319394.8/23038, intron 10 of 15)	WDTC1
272	chr1:27300681-27301182	0.000601219	-1.90067	0.00458428	Intron (ENST00000319394.8/23038, intron 12 of 15)	WDTC1
273	chr1:27343319-27343820	0.000237211	-1.12419	0.00250176	Promoter (<=1kb)	SYTL1
274	chr1:27360245-27360746	0.000622956	-2.14801	0.00468901	Promoter (1-2kb)	MAP3K6
275	chr1:27418218-27418719	0.00354091	-1.42043	0.0154624	Exon (ENST00000618852.5/10163, exon 4 of 9)	GPR3
276	chr1:27424017-27424518	2.40637e-05	-2.29114	0.000590538	Intron (ENST00000618852.5/10163, intron 2 of 8)	GPR3
277	chr1:27435805-27436306	0.00642581	-1.06306	0.0235906	Intron (ENST00000618852.5/10163, intron 1 of 8)	GPR3
278	chr1:27445422-27445923	0.00372673	-2.28617	0.0160414	Intron (ENST00000618852.5/10163, intron 1 of 8)	WASF2
279	chr1:27474901-27475402	0.00521612	-1.79538	0.0203523	Intron (ENST00000618852.5/10163, intron 1 of 8)	WASF2
280	chr1:27481795-27482296	1.18644e-07	-5.50319	2.93877e-05	Intron (ENST00000618852.5/10163, intron 1 of 8)	WASF2
281	chr1:27503660-27504161	0.000922336	-1.85683	0.00611642	Distal Intergenic	WASF2
282	chr1:27522286-27522787	7.75785e-05	-1.70092	0.00121009	Distal Intergenic	LOC105376892
283	chr1:27586607-27587108	0.00194456	-1.79409	0.0101595	Intron (ENST00000247087.10/27245, intron 1 of 5)	AHDC1
284	chr1:27659922-27660423	1.60771e-05	-2.04028	0.000467865	Promoter (2-3kb)	LINC02574
285	chr1:27773650-27774151	0.000302627	-2.20446	0.00292778	Promoter (<=1kb)	STX12
286	chr1:27872207-27872708	2.4633e-06	-2.9508	0.00015323	Promoter (<=1kb)	THEMIS2
287	chr1:27891339-27891840	0.000526623	-3.60394	0.00420318	3' UTR	RPA2
288	chr1:28088462-28088963	2.97618e-07	-1.27125	4.74491e-05	Promoter (<=1kb)	EYA3
289	chr1:28087922-28088423	0.00090032	-1.58411	0.0060164	Promoter (<=1kb)	EYA3
290	chr1:28112932-28113433	1.25519e-05	-2.20415	0.000406169	Distal Intergenic	EYA3
291	chr1:28129088-28129589	0.00349074	-1.32207	0.0153065	Distal Intergenic	EYA3
292	chr1:28136184-28136685	0.00551399	-1.40641	0.0211564	Distal Intergenic	PTAFR
293	chr1:28169310-28169811	2.04099e-06	-3.29159	0.000138254	Intron (ENST00000373857.8/5724, intron 1 of 1)	PTAFR
294	chr1:28193235-28193736	0.000779769	-2.25518	0.00546354	Promoter (<=1kb)	PTAFR
295	chr1:28235797-28236298	0.00026162	-1.08108	0.00266367	Promoter (<=1kb)	ATP5IF1
296	chr1:28246481-28246982	0.00704631	-1.16618	0.0252205	3' UTR	ATP5IF1
297	chr1:28256190-28256691	0.000664182	-1.69502	0.0048915	Promoter (2-3kb)	SESN2
298	chr1:28259157-28259658	3.4393e-05	-1.22421	0.000731885	Promoter (<=1kb)	SESN2
299	chr1:28395125-28395626	0.000448879	-1.84154	0.00377236	Intron (ENST00000633371.1/65979, intron 1 of 4)	PHACTR4
300	chr1:28500967-28501468	0.0150254	-1.10081	0.0438584	Distal Intergenic	RCC1
301	chr1:28526780-28527281	0.00296649	-1.51586	0.0136523	Exon (ENST00000447051.2/ENST00000447051.2, exon 1 of 2)	RCC1
302	chr1:28581680-28582181	0.00238959	-1.00372	0.0117167	Promoter (<=1kb)	SNHG12
303	chr1:28591938-28592439	0.00681957	-1.68344	0.024615	Promoter (<=1kb)	RAB42
304	chr1:28602800-28603301	0.00279354	-1.30982	0.0130801	3' UTR	RAB42
305	chr1:28884970-28885471	8.20601e-06	-1.23554	0.000318923	Promoter (1-2kb)	EPB41
306	chr1:28926853-28927354	1.07153e-07	-2.08904	2.75947e-05	Intron (ENST00000647103.1/2035, intron 1 of 17)	EPB41
307	chr1:29550109-29550610	5.25911e-05	-1.81351	0.000951111	Distal Intergenic	LINC01756
308	chr1:30226759-30227260	0.000283625	-1.84525	0.00280516	Distal Intergenic	LINC01648
309	chr1:30651412-30651913	0.000227097	-2.18096	0.00243594	Distal Intergenic	MATN1
310	chr1:30655380-30655881	0.000301607	-2.0837	0.00292109	Distal Intergenic	MATN1
311	chr1:30798564-30799065	0.000315497	-1.57265	0.00300853	Distal Intergenic	LINC01778
312	chr1:30913778-30914279	5.40758e-07	-2.88278	6.61909e-05	Distal Intergenic	SDC3
313	chr1:30918871-30919372	1.80986e-05	-3.14884	0.000501457	Distal Intergenic	SDC3
314	chr1:30976361-30976862	0.00273365	-1.54577	0.0128749	Promoter (1-2kb)	PUM1
315	chr1:31002906-31003407	0.000139474	-2.18516	0.00177225	Intron (ENST00000424085.6/9698, intron 3 of 17)	PUM1
316	chr1:31422461-31422962	8.96766e-06	-1.23893	0.000335639	Intron (ENST00000373710.5/347735, intron 2 of 10)	SERINC2
317	chr1:31520618-31521119	0.00257451	-1.91791	0.0123475	Promoter (2-3kb)	LINC01226
318	chr1:31587995-31588496	0.00192457	-1.6091	0.0100995	Promoter (2-3kb)	TINAGL1
319	chr1:31768488-31768989	0.000523638	-1.59503	0.00418805	Distal Intergenic	ADGRB2
320	chr1:31770746-31771247	0.000309263	-1.77696	0.00297081	Distal Intergenic	ADGRB2
321	chr1:31815793-31816294	0.00366004	-1.5299	0.0158328	Promoter (<=1kb)	SPOCD1
322	chr1:31881010-31881511	1.19649e-05	-2.15357	0.00039527	Intron (ENST00000602889.1/ENST00000602889.1, intron 1 of 1)	PTP4A2
323	chr1:31926235-31926736	1.23108e-05	-1.72028	0.00040164	Intron (ENST00000647444.2/8073, intron 1 of 5)	PTP4A2
324	chr1:31927414-31927915	0.00144444	-1.44532	0.00830106	Intron (ENST00000647444.2/8073, intron 1 of 5)	PTP4A2
325	chr1:31938289-31938790	2.00559e-05	-1.68772	0.000531186	Promoter (<=1kb)	PTP4A2
326	chr1:31944237-31944738	0.00328758	-1.15211	0.014685	Promoter (<=1kb)	PTP4A2
327	chr1:31957591-31958092	0.000349777	-2.09306	0.00320663	Distal Intergenic	PTP4A2
328	chr1:31983714-31984215	9.51216e-06	-3.96655	0.000346688	Intron (ENST00000641788.1/ENST00000641788.1, intron 1 of 1)	KHDRBS1
329	chr1:31985369-31985870	0.00640616	-1.03163	0.0235379	Intron (ENST00000641788.1/ENST00000641788.1, intron 1 of 1)	KHDRBS1
330	chr1:32022784-32023285	8.89973e-07	-2.75592	8.70527e-05	Intron (ENST00000327300.12/10657, intron 1 of 8)	KHDRBS1
331	chr1:32043766-32044267	0.00354432	-1.42375	0.0154679	3' UTR	TMEM39B
332	chr1:32063313-32063814	3.18243e-06	-1.60415	0.000178146	Intron (ENST00000366152.3/ENST00000366152.3, intron 1 of 2)	TMEM39B
333	chr1:32066478-32066979	6.46019e-06	-1.91642	0.000274349	Intron (ENST00000366152.3/ENST00000366152.3, intron 1 of 2)	TMEM39B
334	chr1:32071742-32072243	0.000146567	-1.87286	0.00182618	Promoter (<=1kb)	TMEM39B
335	chr1:32253608-32254109	2.0496e-05	-1.86995	0.000536984	Promoter (2-3kb)	LCK
336	chr1:32273148-32273649	2.2193e-05	-2.21123	0.00056507	Promoter (<=1kb)	LCK
337	chr1:32311423-32311924	0.00424146	-2.84648	0.0175944	Intron (ENST00000373548.8/3065, intron 2 of 13)	HDAC1
338	chr1:32336012-32336513	1.82336e-05	-1.4903	0.000503154	Promoter (<=1kb)	MARCKSL1
339	chr1:32365113-32365614	0.00123226	-2.32777	0.00744934	Promoter (<=1kb)	FAM229A
340	chr1:32466022-32466523	0.00036053	-1.81434	0.00326597	Promoter (<=1kb)	ZBTB8B
341	chr1:32561048-32561549	5.33584e-05	-3.64225	0.000958301	Intron (ENST00000480336.1/653121, intron 7 of 9)	ZBTB8A
342	chr1:32612009-32612510	9.95032e-05	-1.2206	0.00142075	Intron (ENST00000341885.6/339487, intron 1 of 1)	ZBTB8OS
343	chr1:32627429-32627930	0.00287374	-1.50774	0.0133532	3' UTR	ZBTB8OS
344	chr1:32731645-32732146	0.00690359	-1.52765	0.0248406	Distal Intergenic	KIAA1522
345	chr1:32743181-32743682	0.000144202	-2.44822	0.00180765	Promoter (1-2kb)	KIAA1522
346	chr1:32798992-32799493	0.000429101	-2.98546	0.00366453	Promoter (<=1kb)	YARS1
347	chr1:32808523-32809024	0.000249115	-2.70456	0.0025799	Promoter (1-2kb)	YARS1
348	chr1:32816687-32817188	0.00973598	-1.27689	0.0319178	Promoter (<=1kb)	S100PBP
349	chr1:33043654-33044155	0.00626245	-2.38556	0.0231605	Intron (ENST00000548559.1/204, intron 2 of 4)	AK2
350	chr1:33663579-33664080	0.000786854	-2.8891	0.00549684	Intron (ENST00000373381.9/114784, intron 25 of 70)	CSMD2
351	chr1:34631019-34631520	0.00822334	-1.27148	0.0282566	Distal Intergenic	MIR552
352	chr1:34861241-34861742	0.00150279	-1.48358	0.0085244	Promoter (1-2kb)	SMIM12
353	chr1:35295188-35295689	0.00203001	-2.29286	0.0104701	Intron (ENST00000314607.11/9202, intron 1 of 29)	ZMYM4
354	chr1:35304952-35305453	0.00287928	-1.11935	0.0133677	Intron (ENST00000314607.11/9202, intron 1 of 29)	ZMYM4
355	chr1:35506048-35506549	0.012316	-1.504	0.0379448	Promoter (<=1kb)	KIAA0319L
356	chr1:35577927-35578428	0.000313287	-2.23323	0.00299526	Promoter (<=1kb)	TFAP2E-AS1
357	chr1:35715390-35715891	0.000150487	-1.61502	0.00185461	Promoter (1-2kb)	C1orf216
358	chr1:35718242-35718743	0.000913527	-2.3636	0.00607756	Promoter (<=1kb)	C1orf216
359	chr1:35777128-35777629	0.0018154	-1.42327	0.00972452	Distal Intergenic	CLSPN
360	chr1:36133467-36133968	1.82351e-06	-2.63757	0.000128939	Distal Intergenic	TRAPPC3
361	chr1:36187985-36188486	0.000881115	-1.25033	0.00592752	Distal Intergenic	MAP7D1
362	chr1:36203377-36203878	0.000457915	-1.81979	0.00382207	Distal Intergenic	THRAP3
363	chr1:36306143-36306644	0.00236701	-1.12877	0.0116365	Promoter (<=1kb)	SH3D21
364	chr1:36400860-36401361	6.25887e-05	-1.70459	0.00106179	Promoter (2-3kb)	LSM10
365	chr1:36475615-36476116	0.00137684	-1.50478	0.00803849	Promoter (<=1kb)	CSF3R
366	chr1:36609253-36609754	3.39344e-06	-2.61716	0.000185813	Distal Intergenic	CSF3R
367	chr1:37496484-37496985	0.000988686	-2.42304	0.00641742	3' UTR	MIR5581
368	chr1:37752505-37753006	0.00441406	-1.41225	0.0180944	Promoter (<=1kb)	EPHA10
369	chr1:37844481-37844982	0.00197528	-1.90031	0.0102744	Intron (ENST00000373036.5/4520, intron 2 of 10)	MTF1
370	chr1:37946152-37946653	2.21775e-06	-3.07174	0.000144137	Promoter (<=1kb)	INPP5B
371	chr1:37965591-37966092	0.00458254	-1.23734	0.018572	Intron (ENST00000373019.5/10946, intron 15 of 16)	SF3A3
372	chr1:37994752-37995253	0.000119425	-1.34639	0.00159665	Distal Intergenic	FHL3
373	chr1:37996489-37996990	0.000107382	-1.84379	0.0014896	Promoter (2-3kb)	FHL3
374	chr1:38018832-38019333	0.000559699	-1.54149	0.0043751	Promoter (2-3kb)	UTP11
375	chr1:38029979-38030480	0.000517375	-1.90623	0.00415062	Distal Intergenic	UTP11
376	chr1:38140892-38141393	0.00876003	-1.07171	0.0295691	Promoter (<=1kb)	LINC02786
377	chr1:38475402-38475903	7.42097e-07	-2.74033	7.98304e-05	Promoter (<=1kb)	LINC01685
378	chr1:39026517-39027018	4.47357e-05	-1.23726	0.000861193	Promoter (<=1kb)	NDUFS5
379	chr1:39098553-39099054	4.98764e-05	-1.24335	0.000919442	Intron (ENST00000484793.5/23499, intron 3 of 3)	MACF1
380	chr1:39146793-39147294	5.10119e-06	-2.23629	0.000237713	Intron (ENST00000361689.7/23499, intron 2 of 93)	MACF1
381	chr1:39230664-39231165	0.000103786	-1.24105	0.00145917	Intron (ENST00000361689.7/23499, intron 2 of 93)	MACF1
382	chr1:39237677-39238178	0.00432738	-1.82217	0.0178449	Intron (ENST00000361689.7/23499, intron 3 of 93)	MACF1
383	chr1:39534677-39535178	5.91012e-05	-1.67795	0.00102394	Promoter (2-3kb)	PPIEL
384	chr1:39559251-39559752	0.000170542	-2.12297	0.00201609	Promoter (<=1kb)	PPIEL
385	chr1:39662056-39662557	0.0136301	-1.39538	0.0408602	Intron (ENST00000235628.2/84618, intron 4 of 5)	NT5C1A
386	chr1:39788688-39789189	0.0023781	-1.17885	0.0116758	Promoter (<=1kb)	LOC101929536
387	chr1:39824033-39824534	9.37798e-05	-1.56781	0.00136572	Distal Intergenic	LINC02811
388	chr1:39898906-39899407	0.00146491	-1.18047	0.00838044	Promoter (1-2kb)	MYCL-AS1
389	chr1:39941381-39941882	0.00986849	-1.1217	0.0322433	Distal Intergenic	MFSD2A
390	chr1:39977382-39977883	0.00193335	-1.52719	0.0101285	Distal Intergenic	MFSD2A
391	chr1:40034352-40034853	0.000598138	-1.62197	0.00456864	Distal Intergenic	CAP1
392	chr1:40049706-40050207	0.000234717	-2.0672	0.00248534	Intron (ENST00000372797.7/10487, intron 1 of 12)	CAP1
393	chr1:40097459-40097960	0.00339142	-1.28334	0.0150014	Promoter (<=1kb)	PPT1
394	chr1:40183546-40184047	9.90554e-06	-2.91527	0.0003566	Intron (ENST00000372771.5/6018, intron 1 of 7)	RLF
395	chr1:40317919-40318420	2.0008e-05	-1.96338	0.000530444	Promoter (<=1kb)	COL9A2
396	chr1:40338707-40339208	0.0177493	-1.10422	0.0495632	Distal Intergenic	SMAP2
397	chr1:40339967-40340468	0.00075174	-3.31961	0.00532795	Distal Intergenic	SMAP2
398	chr1:40375046-40375547	6.12529e-05	-1.2618	0.00104744	Promoter (<=1kb)	SMAP2
399	chr1:40384321-40384822	0.00023863	-1.59015	0.00251064	Intron (ENST00000435168.6/64744, intron 2 of 6)	SMAP2
400	chr1:40395930-40396431	0.000948784	-1.61346	0.00624057	Promoter (<=1kb)	SMAP2
401	chr1:40400340-40400841	0.00400659	-1.44869	0.0168982	Intron (ENST00000435168.6/64744, intron 2 of 6)	SMAP2
402	chr1:40401498-40401999	0.000668867	-3.56342	0.00491565	Intron (ENST00000435168.6/64744, intron 2 of 6)	SMAP2
403	chr1:40508998-40509499	0.00225554	-1.91734	0.0112511	Promoter (<=1kb)	EXO5
404	chr1:40665532-40666033	0.000254342	-1.56194	0.00261463	Promoter (<=1kb)	RIMS3
405	chr1:40668821-40669322	0.000174481	-1.35606	0.00204299	Exon (ENST00000440100.1/105378674, exon 5 of 5)	RIMS3
406	chr1:40699067-40699568	0.00149463	-1.39175	0.00849519	Intron (ENST00000467203.5/4802, intron 1 of 5)	NFYC
407	chr1:40712964-40713465	0.000188989	-1.85087	0.00215878	Intron (ENST00000467203.5/4802, intron 1 of 5)	NFYC
408	chr1:40732432-40732933	6.72303e-05	-1.5826	0.00110525	Promoter (1-2kb)	NFYC
409	chr1:40742650-40743151	0.0101158	-1.03571	0.0327951	Intron (ENST00000467203.5/4802, intron 2 of 5)	NFYC
410	chr1:40862214-40862715	0.000592279	-1.05987	0.0045368	Promoter (<=1kb)	CITED4
411	chr1:41153314-41153815	0.00717899	-1.23677	0.0255756	Intron (ENST00000326197.11/22955, intron 2 of 14)	SCMH1
412	chr1:41529601-41530102	0.00226173	-1.30647	0.0112785	Intron (ENST00000643665.1/59269, intron 4 of 7)	EDN2
413	chr1:41578883-41579384	0.0121654	-1.12254	0.0376023	Promoter (<=1kb)	HIVEP3
414	chr1:41633515-41634016	0.000136436	-2.6851	0.0017475	Intron (ENST00000643665.1/59269, intron 1 of 7)	HIVEP3
415	chr1:41673250-41673751	0.000689316	-2.52693	0.00501951	Intron (ENST00000372584.5/59269, intron 1 of 7)	HIVEP3
416	chr1:41720816-41721317	0.00846718	-1.22514	0.0288565	Intron (ENST00000372584.5/59269, intron 1 of 7)	HIVEP3
417	chr1:41728657-41729158	0.000444419	-2.03836	0.00374985	Intron (ENST00000372584.5/59269, intron 1 of 7)	HIVEP3
418	chr1:41751264-41751765	0.00362323	-2.13711	0.0157119	Intron (ENST00000372584.5/59269, intron 1 of 7)	HIVEP3
419	chr1:41811435-41811936	2.92025e-06	-3.33804	0.0001693	Intron (ENST00000372584.5/59269, intron 1 of 7)	HIVEP3
420	chr1:41823501-41824002	0.0112944	-1.59536	0.0356022	Intron (ENST00000372584.5/59269, intron 1 of 7)	HIVEP3
421	chr1:41891999-41892500	3.72027e-05	-1.83537	0.000770161	Intron (ENST00000372584.5/59269, intron 1 of 7)	HIVEP3
422	chr1:41898160-41898661	0.00466412	-1.33298	0.0187937	Intron (ENST00000372584.5/59269, intron 1 of 7)	HIVEP3
423	chr1:41919979-41920480	3.60868e-05	-1.5856	0.000754737	Promoter (1-2kb)	HIVEP3
424	chr1:42165819-42166320	0.000592796	-1.40308	0.00454015	Promoter (1-2kb)	GUCA2A
425	chr1:42334996-42335497	6.47552e-06	-1.75008	0.000274697	Promoter (<=1kb)	FOXJ3
426	chr1:42657271-42657772	5.95995e-08	-2.51358	1.98572e-05	Promoter (<=1kb)	PPIH
427	chr1:42931261-42931762	0.000116489	-2.42129	0.00157153	Promoter (<=1kb)	SLC2A1
428	chr1:42945194-42945695	0.000280667	-1.32752	0.00278872	Promoter (1-2kb)	SLC2A1
429	chr1:42951108-42951609	2.9256e-07	-2.91035	4.71783e-05	Intron (ENST00000426263.10/6513, intron 1 of 9)	SLC2A1
430	chr1:43012553-43013054	5.34499e-06	-2.53	0.000244145	Distal Intergenic	SLC2A1-DT
431	chr1:43073531-43074032	0.010696	-1.47164	0.0341893	Distal Intergenic	FAM183A
432	chr1:43221061-43221562	2.0036e-06	-2.56874	0.000136684	3' UTR	CFAP57
433	chr1:43237817-43238318	0.0172909	-1.4135	0.0486305	Intron (ENST00000610710.4/149465, intron 22 of 23)	LOC105378685
434	chr1:43239492-43239993	3.85834e-05	-1.9574	0.0007854	Intron (ENST00000610710.4/149465, intron 22 of 23)	LOC105378685
435	chr1:43285980-43286481	0.0142546	-1.1438	0.0422139	Promoter (<=1kb)	C1orf210
436	chr1:43366791-43367292	0.00263224	-1.04195	0.0125369	Promoter (<=1kb)	ELOVL1
437	chr1:43423647-43424148	0.0176407	-1.62337	0.049331	Promoter (2-3kb)	SZT2
438	chr1:43460863-43461364	0.000228858	-4.87588	0.0024467	Distal Intergenic	HYI
439	chr1:43559564-43560065	0.00740744	-1.31661	0.0261951	Intron (ENST00000617451.4/5792, intron 5 of 7)	PTPRF
440	chr1:43577795-43578296	9.01495e-05	-1.34921	0.00133133	Intron (ENST00000617451.4/5792, intron 6 of 7)	PTPRF
441	chr1:43586354-43586855	6.51083e-05	-1.40646	0.00108555	Intron (ENST00000359947.9/5792, intron 7 of 33)	PTPRF
442	chr1:43707854-43708355	5.03225e-06	-2.04154	0.000235929	Promoter (<=1kb)	KDM4A-AS1
443	chr1:43757664-43758165	0.000104376	-3.10364	0.00146511	Intron (ENST00000645057.1/9682, intron 16 of 25)	ST3GAL3
444	chr1:43836404-43836905	0.00079893	-1.80125	0.00555296	Promoter (1-2kb)	ST3GAL3
445	chr1:43935557-43936058	0.00677615	-1.17951	0.0245042	Promoter (<=1kb)	ARTN
446	chr1:43991885-43992386	0.000732053	-1.43152	0.00523164	Promoter (<=1kb)	CCDC24
447	chr1:44005607-44006108	0.00397642	-1.44318	0.0168102	Intron (ENST00000372307.7/6536, intron 4 of 11)	CCDC24
448	chr1:44031262-44031763	0.00204686	-1.40576	0.0105245	Promoter (<=1kb)	SLC6A9
449	chr1:44086773-44087274	4.52543e-05	-1.72995	0.000868135	Intron (ENST00000434244.5/128209, intron 5 of 6)	KLF17
450	chr1:44318574-44319075	0.000250693	-4.16089	0.00259011	Promoter (<=1kb)	ERI3
451	chr1:44653982-44654483	0.00227384	-1.04625	0.0113204	3' UTR	RNF220
452	chr1:44785329-44785830	1.16522e-05	-2.68119	0.000389285	Promoter (2-3kb)	BEST4
453	chr1:45011136-45011637	1.12464e-05	-1.79836	0.000381954	Promoter (<=1kb)	HECTD3
454	chr1:45518679-45519180	0.000301188	-1.44926	0.002919	Promoter (2-3kb)	PRDX1
455	chr1:45543791-45544292	5.0218e-06	-1.89347	0.000235535	Promoter (1-2kb)	PRDX1
456	chr1:45590404-45590905	1.26813e-05	-1.64834	0.000408309	Intron (ENST00000437901.6/4678, intron 2 of 9)	NASP
457	chr1:45886108-45886609	0.000365643	-2.51336	0.00329357	Intron (ENST00000470809.1/23139, intron 4 of 4)	MAST2
458	chr1:45892381-45892882	0.00288027	-1.44708	0.0133707	Intron (ENST00000470809.1/23139, intron 4 of 4)	MAST2
459	chr1:45996544-45997045	9.73122e-10	-3.91303	2.04226e-06	Intron (ENST00000361297.7/23139, intron 5 of 28)	MAST2
460	chr1:46065296-46065797	0.00359712	-1.03676	0.0156274	Intron (ENST00000262741.10/8503, intron 5 of 9)	PIK3R3
461	chr1:46340193-46340694	1.03848e-07	-1.76526	2.74267e-05	Promoter (<=1kb)	NSUN4
462	chr1:46526115-46526616	0.0074726	-1.79713	0.0263588	Distal Intergenic	TMEM275
463	chr1:46614571-46615072	0.000367942	-1.38583	0.00330921	Promoter (<=1kb)	MOB3C
464	chr1:46787005-46787506	0.0154466	-1.04028	0.0447719	Intron (ENST00000546128.5/105378699, intron 5 of 5)	CYP4B1
465	chr1:46990689-46991190	0.000142191	-1.81549	0.00179138	Distal Intergenic	CYP4X1
466	chr1:47266718-47267219	0.00119471	-1.43301	0.00729862	Intron (ENST00000360380.7/6491, intron 15 of 17)	STIL
467	chr1:47292244-47292745	1.1431e-06	-2.52559	0.00010011	Intron (ENST00000360380.7/6491, intron 9 of 17)	STIL
468	chr1:47557090-47557591	0.000748818	-1.60495	0.00531149	Distal Intergenic	FOXD2
469	chr1:47684661-47685162	0.00400347	-1.02584	0.0168887	Distal Intergenic	LINC01738
470	chr1:47685278-47685779	0.00605212	-1.69135	0.022604	Promoter (2-3kb)	LINC01738
471	chr1:47727381-47727882	6.90924e-06	-2.6553	0.000287392	Distal Intergenic	TRABD2B
472	chr1:47753560-47754061	0.00817428	-1.17836	0.0281458	Distal Intergenic	TRABD2B
473	chr1:47905936-47906437	0.00493066	-1.08445	0.0195383	Intron (ENST00000606738.3/388630, intron 2 of 6)	TRABD2B
474	chr1:47918891-47919392	4.45565e-06	-3.3691	0.000219225	Intron (ENST00000606738.3/388630, intron 2 of 6)	TRABD2B
475	chr1:48693870-48694371	5.34252e-05	-1.60123	0.000958964	Intron (ENST00000371839.6/84871, intron 6 of 13)	BEND5
476	chr1:48717312-48717813	0.00111277	-1.36751	0.00694779	Intron (ENST00000371839.6/84871, intron 6 of 13)	BEND5
477	chr1:49016318-49016819	0.00291562	-1.19971	0.0134857	Intron (ENST00000371839.6/84871, intron 5 of 13)	LOC105378706
478	chr1:49721863-49722364	0.000316514	-2.09182	0.00301313	Intron (ENST00000371839.6/84871, intron 2 of 13)	AGBL4
479	chr1:49979929-49980430	0.00888832	-1.91246	0.0298815	Intron (ENST00000371839.6/84871, intron 1 of 13)	AGBL4
480	chr1:50181022-50181523	0.00945505	-1.08031	0.0312471	3' UTR	ELAVL4
481	chr1:50630627-50631128	0.0129145	-1.33248	0.0392895	Intron (ENST00000396153.7/11124, intron 8 of 18)	FAF1
482	chr1:50643967-50644468	2.00947e-05	-2.20186	0.000531866	Intron (ENST00000396153.7/11124, intron 8 of 18)	FAF1
483	chr1:50648179-50648680	0.000684991	-1.48355	0.00499784	Intron (ENST00000396153.7/11124, intron 8 of 18)	FAF1
484	chr1:50685037-50685538	0.00807192	-1.23067	0.0278957	Intron (ENST00000396153.7/11124, intron 7 of 18)	FAF1
485	chr1:50696562-50697063	0.00732043	-1.55667	0.0259545	Intron (ENST00000396153.7/11124, intron 7 of 18)	FAF1
486	chr1:50723964-50724465	1.66969e-05	-2.69207	0.000479335	Intron (ENST00000396153.7/11124, intron 6 of 18)	FAF1
487	chr1:50789100-50789601	0.000231242	-1.74927	0.00246068	Intron (ENST00000396153.7/11124, intron 3 of 18)	FAF1
488	chr1:50959154-50959655	0.000422014	-1.34433	0.00362406	Promoter (<=1kb)	FAF1
489	chr1:51192871-51193372	0.000163673	-2.10458	0.00196079	Distal Intergenic	LINC01562
490	chr1:51214427-51214928	0.0130697	-1.47711	0.0396437	Intron (ENST00000366181.2/105378716, intron 1 of 1)	LINC01562
491	chr1:51335845-51336346	2.2285e-05	-3.37636	0.000565977	Intron (ENST00000413473.6/22996, intron 1 of 17)	TTC39A
492	chr1:51445841-51446342	0.0115358	-2.19796	0.0361419	Intron (ENST00000371730.6/2060, intron 10 of 22)	EPS15
493	chr1:51509927-51510428	8.73113e-05	-1.58297	0.0013041	Intron (ENST00000371730.6/2060, intron 1 of 22)	EPS15-AS1
494	chr1:51517940-51518441	0.00107033	-1.05411	0.00677105	Promoter (<=1kb)	EPS15-AS1
495	chr1:51534701-51535202	6.71465e-05	-2.10759	0.00110467	Intron (ENST00000702775.1/105378720, intron 1 of 2)	EPS15
496	chr1:51581147-51581648	0.00363901	-1.01623	0.0157649	Promoter (2-3kb)	CALR4P
497	chr1:51617283-51617784	0.00306522	-1.15059	0.013969	Promoter (<=1kb)	OSBPL9
498	chr1:51622964-51623465	0.0101388	-1.18504	0.032853	Intron (ENST00000371714.5/114883, intron 4 of 25)	OSBPL9
499	chr1:51687182-51687683	0.00145535	-1.71124	0.00834344	Intron (ENST00000371714.5/114883, intron 6 of 25)	OSBPL9
500	chr1:52002196-52002697	0.00739836	-1.57266	0.0261681	Distal Intergenic	RAB3B
501	chr1:52068402-52068903	0.000558736	-1.81011	0.00436953	Intron (ENST00000477828.6/91408, intron 4 of 6)	BTF3L4
502	chr1:52190390-52190891	0.00741629	-1.29582	0.0262171	Intron (ENST00000287727.8/9372, intron 1 of 18)	ZFYVE9
503	chr1:52633503-52634004	0.000572034	-1.60066	0.00444036	Promoter (<=1kb)	SHISAL2A
504	chr1:52637311-52637812	0.00343918	-1.67453	0.015145	Intron (ENST00000517870.2/348378, intron 1 of 2)	SHISAL2A
505	chr1:52921589-52922090	0.000678384	-2.14139	0.00496159	Promoter (<=1kb)	ECHDC2
506	chr1:53145732-53146233	0.000135745	-1.05174	0.00174289	Distal Intergenic	SLC1A7
507	chr1:53325306-53325807	0.000319336	-2.05056	0.00303082	Promoter (1-2kb)	LRP8
508	chr1:53326114-53326615	9.11492e-06	-1.31732	0.000338516	Promoter (<=1kb)	LRP8
509	chr1:53909858-53910359	0.000271634	-1.7511	0.00272548	3' UTR	DIO1
510	chr1:54044957-54045458	0.00627802	-1.55993	0.0232012	Promoter (<=1kb)	TMEM59
511	chr1:54376566-54377067	0.000433648	-1.47174	0.00369053	Intron (ENST00000533946.6/23648, intron 2 of 5)	SSBP3
512	chr1:54376030-54376531	1.05178e-05	-2.5976	0.000368967	Intron (ENST00000533946.6/23648, intron 2 of 5)	SSBP3
513	chr1:54459077-54459578	0.00301335	-1.59385	0.0138046	Distal Intergenic	SSBP3
514	chr1:54460357-54460858	0.00036494	-3.61195	0.00329016	Distal Intergenic	SSBP3
515	chr1:54489246-54489747	0.00207394	-1.33228	0.0106197	Distal Intergenic	LOC105378735
516	chr1:54581574-54582075	0.000174149	-1.91646	0.00204055	Intron (ENST00000481208.5/26027, intron 1 of 14)	ACOT11
517	chr1:54904540-54905041	0.0139896	-1.06057	0.0416575	Intron (ENST00000689429.1/ENST00000689429.1, intron 1 of 1)	DHCR24
518	chr1:54980343-54980844	0.00250673	-1.82132	0.0121176	Promoter (<=1kb)	LOC105378736
519	chr1:55118377-55118878	0.016087	-1.36935	0.0461209	Intron (ENST00000294383.7/23358, intron 38 of 67)	USP24
520	chr1:55213571-55214072	0.00266118	-1.15667	0.0126376	Promoter (1-2kb)	USP24
521	chr1:55232803-55233304	0.00013324	-2.55621	0.00172223	Intron (ENST00000643232.1/109729135, intron 1 of 1)	MIR4422
522	chr1:55257966-55258467	0.000189957	-1.74695	0.00216512	Intron (ENST00000643232.1/109729135, intron 1 of 1)	MIR4422
523	chr1:55671392-55671893	8.76387e-06	-4.38591	0.000331668	Intron (ENST00000643167.1/ENST00000643167.1, intron 2 of 3)	LOC105378737
524	chr1:56387460-56387961	2.0147e-06	-2.52197	0.000137198	Intron (ENST00000641494.1/8613, intron 3 of 5)	LINC01767
525	chr1:56413922-56414423	0.00151543	-2.52538	0.00857334	Promoter (<=1kb)	LINC01767
526	chr1:56435387-56435888	1.75732e-05	-2.84805	0.000492709	Intron (ENST00000641494.1/8613, intron 3 of 5)	LINC01767
527	chr1:56535978-56536479	0.00204287	-1.68288	0.0105114	Intron (ENST00000371250.4/8613, intron 2 of 5)	PLPP3
528	chr1:56638014-56638515	0.000139602	-2.25984	0.0017729	Intron (ENST00000461655.1/8613, intron 2 of 3)	LOC101929935
529	chr1:56780816-56781317	9.30447e-05	-2.33755	0.00135835	Intron (ENST00000343433.7/199920, intron 4 of 19)	FYB2
530	chr1:56831855-56832356	3.85872e-05	-1.96004	0.0007854	Distal Intergenic	FYB2
531	chr1:56889209-56889710	0.0108109	-1.23013	0.0344696	Intron (ENST00000695677.1/731, intron 7 of 10)	C8A
532	chr1:57233685-57234186	0.000567424	-2.46171	0.00441903	Intron (ENST00000371236.7/1600, intron 2 of 14)	DAB1
533	chr1:58687198-58687699	0.0018784	-2.25658	0.00993484	Promoter (<=1kb)	MYSM1
534	chr1:58773401-58773902	0.00557659	-1.1044	0.0213368	Distal Intergenic	JUN
535	chr1:58805958-58806459	0.00936887	-1.92802	0.0310228	Intron (ENST00000653297.1/100131060, intron 1 of 1)	LOC101926907
536	chr1:58816060-58816561	6.76562e-08	-1.85262	2.10801e-05	Promoter (1-2kb)	LOC101926907
537	chr1:58885259-58885760	1.81968e-05	-1.71493	0.000502508	Promoter (<=1kb)	LINC02777
538	chr1:58885823-58886324	0.00499375	-1.09003	0.0197214	Promoter (<=1kb)	LINC02777
539	chr1:58892754-58893255	0.000339069	-2.59643	0.00314455	Intron (ENST00000649834.1/100131060, intron 1 of 2)	LINC02777
540	chr1:58921025-58921526	0.0149821	-1.32766	0.0437708	Intron (ENST00000669325.1/105378753, intron 1 of 4)	LINC02777
541	chr1:59044737-59045238	0.000229087	-1.95653	0.00244796	Exon (ENST00000438195.6/101926925, exon 4 of 4)	LINC01358
542	chr1:59046558-59047059	0.00242251	-1.95813	0.0118226	Intron (ENST00000634502.1/101926925, intron 7 of 13)	LINC01358
543	chr1:59277434-59277935	0.000364422	-2.6267	0.00328703	Intron (ENST00000647858.1/105378756, intron 3 of 4)	FGGY-DT
544	chr1:59310446-59310947	0.00157598	-1.59429	0.00881007	Promoter (<=1kb)	FGGY
545	chr1:59506998-59507499	0.000786344	-1.81118	0.00549427	Intron (ENST00000634606.1/55277, intron 5 of 16)	FGGY
546	chr1:59750498-59750999	2.83973e-05	-2.07276	0.000651394	Intron (ENST00000634606.1/55277, intron 12 of 16)	FGGY
547	chr1:59780047-59780548	2.66877e-05	-2.5607	0.000627944	Intron (ENST00000634606.1/55277, intron 16 of 16)	FGGY
548	chr1:59879545-59880046	5.5124e-07	-5.18496	6.65979e-05	Distal Intergenic	HOOK1
549	chr1:60118105-60118606	1.00377e-05	-2.16133	0.000358928	Intron (ENST00000456878.1/107984963, intron 1 of 2)	LOC107984963
550	chr1:60132871-60133372	4.78002e-05	-2.2299	0.000897353	Promoter (2-3kb)	LOC107984963
551	chr1:60970655-60971156	0.000466324	-1.97664	0.00387198	Promoter (<=1kb)	NFIA-AS2
552	chr1:61101637-61102138	0.0125192	-1.02074	0.0383995	Exon (ENST00000603233.2/ENST00000603233.2, exon 1 of 1)	NFIA
553	chr1:61253295-61253796	1.3556e-05	-1.89514	0.000422155	Promoter (<=1kb)	NFIA-AS1
554	chr1:61287739-61288240	0.00434871	-1.6139	0.0179086	Intron (ENST00000371191.5/4774, intron 3 of 10)	NFIA
555	chr1:61299494-61299995	1.20473e-06	-2.34671	0.000103006	Intron (ENST00000371191.5/4774, intron 3 of 10)	NFIA
556	chr1:61301579-61302080	0.0045961	-1.71212	0.0186074	Intron (ENST00000371191.5/4774, intron 3 of 10)	NFIA
557	chr1:61399912-61400413	0.00499124	-1.73805	0.0197145	3' UTR	NFIA
558	chr1:61782653-61783154	2.80531e-05	-2.1672	0.000647165	Intron (ENST00000635214.1/10207, intron 7 of 35)	PATJ
559	chr1:61924979-61925480	0.0118571	-1.41323	0.0368826	Intron (ENST00000635214.1/10207, intron 26 of 35)	PATJ
560	chr1:62725030-62725531	6.64643e-06	-3.25641	0.00027938	Distal Intergenic	DOCK7
561	chr1:63593042-63593543	0.000859177	-1.51811	0.00583091	Promoter (<=1kb)	PGM1
562	chr1:63612487-63612988	0.000603017	-2.19696	0.00459223	Intron (ENST00000650546.1/5236, intron 1 of 11)	PGM1
563	chr1:63774749-63775250	0.00143789	-2.10891	0.00827459	Promoter (<=1kb)	ROR1
564	chr1:64824291-64824792	1.53779e-07	-4.91495	3.30182e-05	Intron (ENST00000294428.8/55225, intron 11 of 11)	JAK1
565	chr1:64923395-64923896	0.00648766	-1.28784	0.0237595	Intron (ENST00000342505.5/3716, intron 1 of 24)	JAK1
566	chr1:64945346-64945847	0.000509915	-1.56735	0.00411048	Intron (ENST00000342505.5/3716, intron 1 of 24)	JAK1
567	chr1:65209198-65209699	0.00622718	-1.55464	0.0230711	Intron (ENST00000497030.5/205, intron 3 of 5)	DNAJC6
568	chr1:65419564-65420065	1.87704e-05	-2.03852	0.000511474	Promoter (<=1kb)	LEPROT
569	chr1:66247865-66248366	0.000459127	-1.47844	0.00382916	Intron (ENST00000329654.8/5142, intron 4 of 16)	PDE4B
570	chr1:66279783-66280284	0.000124599	-1.84219	0.00164292	Intron (ENST00000329654.8/5142, intron 7 of 16)	PDE4B
571	chr1:66282298-66282799	0.00695593	-1.14993	0.024983	Intron (ENST00000329654.8/5142, intron 7 of 16)	PDE4B
572	chr1:66330563-66331064	0.00119439	-2.17585	0.00729713	Promoter (<=1kb)	PDE4B
573	chr1:66335943-66336444	1.43379e-07	-2.77891	3.19494e-05	Intron (ENST00000329654.8/5142, intron 8 of 16)	PDE4B
574	chr1:66350094-66350595	1.06381e-06	-2.89333	9.65516e-05	Intron (ENST00000329654.8/5142, intron 8 of 16)	PDE4B
575	chr1:66373277-66373778	3.55068e-05	-2.46473	0.000746528	3' UTR	PDE4B
576	chr1:66446365-66446866	0.000123534	-1.176	0.00163391	Distal Intergenic	PDE4B
577	chr1:66542713-66543214	0.00167958	-1.44797	0.00921584	Intron (ENST00000682707.1/84251, intron 2 of 22)	SGIP1
578	chr1:66940200-66940701	0.0032852	-1.52728	0.0146796	Exon (ENST00000479067.1/57708, exon 3 of 7)	MIER1
579	chr1:67052413-67052914	0.000133798	-1.82715	0.00172632	Promoter (1-2kb)	SLC35D1
580	chr1:67052989-67053490	8.65481e-06	-2.42293	0.000329449	Promoter (<=1kb)	SLC35D1
581	chr1:67144721-67145222	0.000410804	-1.95406	0.00355964	Intron (ENST00000637002.1/149233, intron 1 of 10)	IL23R
582	chr1:67166263-67166764	0.000358872	-1.57621	0.00325813	Promoter (<=1kb)	IL23R
583	chr1:67169866-67170367	0.00243674	-1.10373	0.0118747	Promoter (1-2kb)	IL23R
584	chr1:67332980-67333481	0.00440151	-1.25544	0.0180587	Intron (ENST00000262345.5/3595, intron 7 of 15)	IL12RB2
585	chr1:67671224-67671725	5.45312e-06	-3.77256	0.000247488	Distal Intergenic	GADD45A
586	chr1:67723629-67724130	0.00188172	-3.09629	0.00994285	Intron (ENST00000370982.4/55970, intron 2 of 3)	GADD45A
587	chr1:67749808-67750309	0.00359509	-1.43155	0.0156221	Intron (ENST00000370982.4/55970, intron 2 of 3)	GADD45A
588	chr1:68358797-68359298	0.00543204	-1.56519	0.0209364	Distal Intergenic	RPE65
589	chr1:70353385-70353886	0.00024505	-1.55579	0.00255352	Promoter (<=1kb)	ANKRD13C
590	chr1:70354569-70355070	0.000316489	-1.22168	0.00301313	Promoter (<=1kb)	HHLA3
591	chr1:74198460-74198961	0.00224596	-1.21845	0.0112135	Promoter (<=1kb)	FPGT
592	chr1:74627827-74628328	0.00926821	-1.5189	0.0307768	Intron (ENST00000326665.10/127254, intron 7 of 14)	ERICH3
593	chr1:74771489-74771990	0.000301066	-1.99513	0.00291831	Distal Intergenic	TYW3
594	chr1:75079548-75080049	0.00031094	-1.75892	0.00298228	Distal Intergenic	LHX8
595	chr1:75135525-75136026	0.000203289	-2.41578	0.00226668	Promoter (1-2kb)	LHX8
596	chr1:75784739-75785240	0.000477904	-1.28516	0.00393235	Promoter (<=1kb)	RABGGTB
597	chr1:76029243-76029744	0.013696	-1.52045	0.0410078	Distal Intergenic	LOC101927342
598	chr1:76323209-76323710	2.09201e-08	-3.37909	1.0991e-05	Intron (ENST00000328299.4/256435, intron 2 of 4)	ST6GALNAC3
599	chr1:76593294-76593795	0.000630235	-2.25387	0.00472623	Intron (ENST00000328299.4/256435, intron 3 of 4)	LINC02567
600	chr1:76971123-76971624	3.32189e-06	-1.54556	0.000183199	Intron (ENST00000318803.6/81849, intron 2 of 4)	ST6GALNAC5
601	chr1:77779323-77779824	8.75302e-05	-1.45472	0.00130568	Promoter (<=1kb)	MIGA1
602	chr1:77978090-77978591	2.05141e-05	-1.24687	0.0005373	Promoter (<=1kb)	FUBP1
603	chr1:78101441-78101942	0.0011695	-1.72483	0.00719494	Intron (ENST00000370759.4/54810, intron 3 of 5)	GIPC2
604	chr1:78143052-78143553	0.000383788	-1.9529	0.00340582	Distal Intergenic	MGC27382
605	chr1:78619526-78620027	0.00432211	-1.04668	0.017827	Promoter (<=1kb)	IFI44L
606	chr1:79052796-79053297	0.000524273	-2.79055	0.00419108	Intron (ENST00000661030.1/64123, intron 3 of 16)	ADGRL4
607	chr1:82670995-82671496	1.55724e-07	-3.94637	3.30182e-05	Intron (ENST00000653483.1/ENST00000653483.1, intron 2 of 4)	LINC01362
608	chr1:82802222-82802723	0.000444895	-1.9159	0.00375218	Intron (ENST00000653483.1/ENST00000653483.1, intron 1 of 4)	LINC01362
609	chr1:83508440-83508941	4.05394e-06	-3.51756	0.000208015	Distal Intergenic	LINC01712
610	chr1:83799457-83799958	0.0105739	-1.25716	0.0339031	Intron (ENST00000701697.1/ENST00000701697.1, intron 1 of 2)	LINC01725
611	chr1:83905146-83905647	3.79231e-05	-1.82065	0.000778749	Promoter (1-2kb)	TTLL7
612	chr1:84090769-84091270	0.00918665	-1.04786	0.0305854	Intron (ENST00000370689.6/5567, intron 1 of 9)	PRKACB
613	chr1:84161002-84161503	1.08775e-05	-2.61549	0.000376139	Promoter (2-3kb)	PRKACB
614	chr1:84442169-84442670	0.00218733	-1.39662	0.0110078	Distal Intergenic	DNASE2B
615	chr1:84504252-84504753	0.00145062	-1.416	0.00832922	Promoter (<=1kb)	GNG5
616	chr1:84505083-84505584	7.40054e-07	-2.59151	7.97671e-05	Promoter (<=1kb)	GNG5
617	chr1:84945250-84945751	0.00109496	-1.09423	0.00687449	Intron (ENST00000370608.8/255231, intron 7 of 13)	MCOLN2
618	chr1:85147613-85148114	0.00220698	-1.94327	0.0110728	Distal Intergenic	MIR4423
619	chr1:85149760-85150261	0.0131671	-1.5671	0.039848	Distal Intergenic	MIR4423
620	chr1:85327987-85328488	0.000698083	-2.18987	0.005063	Intron (ENST00000654182.1/646626, intron 2 of 2)	BCL10-AS1
621	chr1:85406809-85407310	1.22295e-05	-1.91361	0.000400687	Promoter (2-3kb)	DDAH1
622	chr1:85544730-85545231	0.0147618	-1.11923	0.0433153	Intron (ENST00000426972.8/23576, intron 1 of 6)	DDAH1
623	chr1:85659612-85660113	0.00309999	-2.78607	0.0140797	Intron (ENST00000370574.4/54680, intron 8 of 9)	ZNHIT6
624	chr1:85707570-85708071	9.89465e-05	-2.3447	0.0014149	Promoter (<=1kb)	ZNHIT6
625	chr1:86695239-86695740	0.0109717	-1.12787	0.0348379	Promoter (<=1kb)	CLCA4-AS1
626	chr1:86704473-86704974	0.0022246	-1.12509	0.011133	Promoter (<=1kb)	CLCA4-AS1
627	chr1:86703575-86704076	0.00345064	-1.17069	0.0151821	Promoter (<=1kb)	CLCA4-AS1
628	chr1:86755723-86756224	0.000624345	-1.97919	0.00469518	Distal Intergenic	SH3GLB1
629	chr1:86866264-86866765	0.00476021	-1.36387	0.0190665	Intron (ENST00000331835.10/9403, intron 4 of 4)	LOC105378831
630	chr1:87084163-87084664	0.0104093	-2.12999	0.0335086	3' UTR	LINC01140
631	chr1:87226085-87226586	3.73352e-05	-2.14897	0.000771756	Intron (ENST00000640491.1/101927844, intron 2 of 3)	LINC02801
632	chr1:87399239-87399740	0.00240295	-1.01308	0.0117583	Distal Intergenic	LINC01364
633	chr1:87449280-87449781	0.00531273	-1.48934	0.0206087	Distal Intergenic	LINC01364
634	chr1:87450420-87450921	0.00857918	-1.69259	0.0291436	Distal Intergenic	LINC01364
635	chr1:87530420-87530921	0.000964308	-1.62013	0.00631136	Distal Intergenic	LINC01364
636	chr1:87613866-87614367	0.0140787	-1.67906	0.0418322	Distal Intergenic	LINC01364
637	chr1:87869714-87870215	8.48984e-06	-2.53009	0.000325459	Intron (ENST00000642677.1/107985518, intron 2 of 6)	LINC01773
638	chr1:88180353-88180854	0.00260454	-1.45886	0.0124461	Intron (ENST00000642677.1/107985518, intron 1 of 6)	LOC107985518
639	chr1:88684820-88685321	0.000281803	-1.42609	0.00279402	Promoter (<=1kb)	PKN2-AS1
640	chr1:88702870-88703371	8.80463e-05	-2.69932	0.00131033	Intron (ENST00000316005.11/5586, intron 1 of 10)	PKN2-AS1
641	chr1:89022126-89022627	0.000478385	-2.36075	0.00393463	Promoter (<=1kb)	GBP3
642	chr1:89277632-89278133	0.000290488	-1.64523	0.00285029	Distal Intergenic	GBP5
643	chr1:89286719-89287220	0.00436646	-1.33731	0.017956	Distal Intergenic	LOC729930
644	chr1:89287387-89287888	0.00361396	-1.85686	0.0156817	Promoter (2-3kb)	LOC729930
645	chr1:89309717-89310218	0.0104289	-1.60864	0.0335501	Distal Intergenic	LOC729930
646	chr1:89310682-89311183	0.00367488	-2.0054	0.0158756	Distal Intergenic	LOC729930
647	chr1:89657925-89658426	1.6854e-06	-3.58172	0.000123675	Intron (ENST00000429074.1/84230, intron 2 of 3)	LRRC8C
648	chr1:89670097-89670598	1.181e-05	-1.51407	0.000392285	Intron (ENST00000429074.1/84230, intron 3 of 3)	LRRC8C
649	chr1:89694042-89694543	4.04829e-05	-1.84796	0.000807888	Intron (ENST00000479252.1/84230, intron 2 of 3)	LRRC8C
650	chr1:89698698-89699199	3.27034e-05	-2.74344	0.000712833	Intron (ENST00000479252.1/84230, intron 2 of 3)	LRRC8C
651	chr1:89721590-89722091	0.00123669	-1.68303	0.00746664	Intron (ENST00000479252.1/84230, intron 2 of 3)	LOC101927975
652	chr1:89738850-89739351	7.19719e-07	-4.68498	7.8078e-05	Intron (ENST00000479252.1/84230, intron 2 of 3)	LOC101927975
653	chr1:89843023-89843524	1.49759e-05	-2.24331	0.000447252	Promoter (<=1kb)	LRRC8D
654	chr1:90003777-90004278	0.000252379	-1.97159	0.00260088	Intron (ENST00000340281.9/284695, intron 2 of 11)	ZNF326
655	chr1:90851461-90851962	0.0108085	-1.21047	0.0344643	Promoter (<=1kb)	LINC02609
656	chr1:90972799-90973300	0.00533237	-2.63108	0.020662	Exon (ENST00000467231.5/84146, exon 3 of 5)	ZNF644
657	chr1:91564464-91564965	4.82062e-06	-2.5416	0.000230261	Distal Intergenic	CDC7
658	chr1:92623126-92623627	0.00590189	-1.51656	0.0222032	Promoter (2-3kb)	EVI5
659	chr1:92784949-92785450	0.00150298	-1.10664	0.00852502	Promoter (<=1kb)	EVI5
660	chr1:92886865-92887366	0.00949502	-1.61579	0.031346	Intron (ENST00000615519.4/388650, intron 1 of 4)	DIPK1A
661	chr1:92915483-92915984	0.00368595	-1.5979	0.0159082	Intron (ENST00000615519.4/388650, intron 1 of 4)	DIPK1A
662	chr1:92953502-92954003	7.61231e-05	-1.97278	0.00119758	Intron (ENST00000615519.4/388650, intron 1 of 4)	DIPK1A
663	chr1:92961010-92961511	0.00042321	-1.7835	0.0036303	Promoter (<=1kb)	DIPK1A
664	chr1:92968417-92968918	0.000857377	-1.47498	0.00582476	Distal Intergenic	DIPK1A
665	chr1:92973292-92973793	0.0053981	-1.17118	0.0208425	Distal Intergenic	DIPK1A
666	chr1:93021543-93022044	0.00184973	-1.93827	0.00983911	Distal Intergenic	MTF2
667	chr1:93042388-93042889	1.2399e-09	-1.95579	2.31002e-06	Distal Intergenic	MTF2
668	chr1:93079765-93080266	0.000553827	-2.19915	0.00434479	Promoter (<=1kb)	MTF2
669	chr1:93180266-93180767	1.23782e-05	-1.44949	0.0004027	Promoter (<=1kb)	CCDC18
670	chr1:93185320-93185821	0.00227966	-2.12903	0.0113372	Intron (ENST00000343253.11/343099, intron 3 of 28)	CCDC18
671	chr1:93591602-93592103	3.87603e-06	-2.41813	0.000202169	Promoter (<=1kb)	BCAR3-AS1
672	chr1:93702457-93702958	0.000157601	-2.70377	0.00190775	Intron (ENST00000370244.5/8412, intron 3 of 13)	BCAR3
673	chr1:93707836-93708337	0.00425945	-1.76002	0.017648	Intron (ENST00000370244.5/8412, intron 2 of 13)	BCAR3
674	chr1:93879618-93880119	0.00376264	-1.09972	0.0161525	Promoter (<=1kb)	DNTTIP2
675	chr1:94481359-94481860	0.00289579	-1.16601	0.0134184	Promoter (<=1kb)	ABCD3
676	chr1:94667969-94668470	4.36219e-07	-2.74965	5.9884e-05	Intron (ENST00000634870.1/101928079, intron 3 of 5)	SLC44A3-AS1
677	chr1:94792383-94792884	0.0150832	-1.4786	0.0439811	Intron (ENST00000634870.1/101928079, intron 1 of 5)	SLC44A3-AS1
678	chr1:94896426-94896927	0.000577049	-3.21617	0.00446395	Distal Intergenic	CNN3
679	chr1:94946054-94946555	8.4098e-05	-2.33539	0.00127575	Intron (ENST00000659966.1/729970, intron 2 of 2)	CNN3-DT
680	chr1:95169557-95170058	0.0080415	-1.899	0.0278122	Intron (ENST00000370203.9/148534, intron 5 of 6)	RWDD3
681	chr1:96634899-96635400	0.000342237	-1.68351	0.00316407	Distal Intergenic	PTBP2
682	chr1:96962717-96963218	0.00328974	-1.45906	0.0146906	Distal Intergenic	DPYD-AS1
683	chr1:97277445-97277946	0.0156695	-1.62941	0.0452432	Intron (ENST00000422980.1/100873932, intron 2 of 4)	DPYD-AS1
684	chr1:97472090-97472591	0.000652993	-2.01623	0.00483626	Intron (ENST00000370192.8/1806, intron 13 of 22)	DPYD-AS1
685	chr1:98393630-98394131	0.00447677	-1.84941	0.0182613	Distal Intergenic	LINC01776
686	chr1:98402769-98403270	0.0119387	-1.15687	0.0370691	Distal Intergenic	LINC01776
687	chr1:99648084-99648585	0.00458909	-1.65908	0.0185887	Promoter (1-2kb)	PALMD
688	chr1:99820490-99820991	0.0130867	-1.50105	0.0396826	Distal Intergenic	AGL
689	chr1:100046767-100047268	6.60155e-07	-1.90905	7.35519e-05	Intron (ENST00000638968.1/64645, intron 9 of 19)	MFSD14A
690	chr1:100354936-100355437	3.59128e-06	-2.34546	0.000193074	Promoter (1-2kb)	CDC14A
691	chr1:100444008-100444509	7.37244e-06	-4.04894	0.000298602	Intron (ENST00000644844.1/8556, intron 7 of 15)	CDC14A
692	chr1:100522918-100523419	0.0136292	-1.20826	0.0408585	Distal Intergenic	GPR88
693	chr1:100614502-100615003	0.0146367	-1.42577	0.0430482	Distal Intergenic	LINC01349
694	chr1:100832330-100832831	6.00523e-06	-1.83479	0.000261967	Distal Intergenic	EXTL2
695	chr1:100949430-100949931	8.23749e-05	-2.70366	0.00125838	Intron (ENST00000370112.8/148867, intron 8 of 11)	SLC30A7
696	chr1:101025574-101026075	0.000710622	-1.47927	0.00512688	Promoter (<=1kb)	DPH5-DT
697	chr1:101026170-101026671	0.00114413	-1.41321	0.00708877	Promoter (<=1kb)	DPH5
698	chr1:101112045-101112546	0.00318717	-1.54636	0.0143705	Distal Intergenic	LOC101928334
699	chr1:101479067-101479568	0.0163588	-1.6915	0.0466994	Distal Intergenic	LINC01307
700	chr1:101918201-101918702	0.000283775	-3.49774	0.00280608	Intron (ENST00000370103.9/118427, intron 1 of 5)	OLFM3
701	chr1:102104814-102105315	0.0028317	-1.69028	0.0132105	Distal Intergenic	OLFM3
702	chr1:103208357-103208858	0.0001592	-2.84874	0.00192278	Distal Intergenic	COL11A1
703	chr1:104057188-104057689	0.000548879	-1.14605	0.00431954	Distal Intergenic	LOC100129138
704	chr1:104128620-104129121	0.00907308	-1.38371	0.0303128	Intron (ENST00000634888.1/100129138, intron 1 of 3)	LOC100129138
705	chr1:107688267-107688768	0.000290795	-2.06117	0.00285082	Promoter (<=1kb)	VAV3
706	chr1:107741199-107741700	0.000609743	-2.76945	0.00462332	Intron (ENST00000370056.9/10451, intron 15 of 26)	VAV3
707	chr1:107743075-107743576	0.00199862	-2.1216	0.0103612	Intron (ENST00000370056.9/10451, intron 15 of 26)	VAV3
708	chr1:107786010-107786511	2.07331e-05	-3.9144	0.000540705	Promoter (<=1kb)	VAV3
709	chr1:107795660-107796161	4.07369e-06	-4.34811	0.000208389	Intron (ENST00000370056.9/10451, intron 2 of 26)	VAV3
710	chr1:107840489-107840990	4.73798e-07	-3.107	6.18963e-05	Intron (ENST00000370056.9/10451, intron 2 of 26)	VAV3
711	chr1:107842481-107842982	0.00407216	-1.627	0.0171049	Intron (ENST00000370056.9/10451, intron 2 of 26)	VAV3
712	chr1:107886493-107886994	0.00176489	-2.48037	0.00954286	Intron (ENST00000370056.9/10451, intron 1 of 26)	MIR7852
713	chr1:107936385-107936886	0.00149489	-1.65262	0.00849626	Intron (ENST00000370056.9/10451, intron 1 of 26)	VAV3
714	chr1:107963430-107963931	0.000654449	-1.84207	0.00484393	Promoter (<=1kb)	VAV3
715	chr1:108074940-108075441	0.00012374	-1.95529	0.0016357	Promoter (2-3kb)	LINC02785
716	chr1:108125418-108125919	0.00587148	-2.10997	0.0221248	Distal Intergenic	LINC02785
717	chr1:108199406-108199907	0.000432805	-1.55736	0.00368654	Promoter (<=1kb)	SLC25A24
718	chr1:108200036-108200537	0.00115474	-1.21084	0.00713114	Promoter (<=1kb)	SLC25A24
719	chr1:108478748-108479249	3.3478e-05	-2.12604	0.000721752	Distal Intergenic	NBPF6
720	chr1:108512432-108512933	0.0176615	-1.87373	0.049372	Distal Intergenic	EEIG2
721	chr1:108526173-108526674	0.00422417	-3.37814	0.0175511	Distal Intergenic	EEIG2
722	chr1:108533645-108534146	7.07182e-06	-1.45639	0.000291008	Distal Intergenic	EEIG2
723	chr1:108557235-108557736	9.80979e-06	-2.3724	0.000353906	Promoter (2-3kb)	EEIG2
724	chr1:108609144-108609645	0.00622463	-1.1928	0.0230655	Intron (ENST00000405454.1/284611, intron 3 of 10)	EEIG2
725	chr1:108610195-108610696	0.00820158	-1.23788	0.0282054	Intron (ENST00000405454.1/284611, intron 3 of 10)	EEIG2
726	chr1:108631349-108631850	3.90007e-05	-3.11232	0.000789362	Intron (ENST00000405454.1/284611, intron 10 of 10)	EEIG2
727	chr1:108746377-108746878	1.21776e-05	-1.22784	0.000399553	Promoter (<=1kb)	STXBP3
728	chr1:108876723-108877224	2.77624e-09	-1.68154	3.68336e-06	Promoter (<=1kb)	GPSM2
729	chr1:108898032-108898533	0.00608147	-1.28047	0.0226864	Promoter (<=1kb)	GPSM2
730	chr1:109425274-109425775	8.5829e-05	-2.30107	0.00128998	Promoter (<=1kb)	PSMA5
731	chr1:109484249-109484750	0.00239185	-1.56703	0.0117223	Promoter (<=1kb)	ATXN7L2
732	chr1:109499050-109499551	0.00123717	-3.05852	0.00746835	3' UTR	CYB561D1
733	chr1:109547602-109548103	0.00443442	-1.29026	0.0181508	Promoter (<=1kb)	GNAI3
734	chr1:109741418-109741919	3.84924e-06	-2.23297	0.000201226	Promoter (<=1kb)	GSTM3
735	chr1:109776903-109777404	3.80645e-05	-1.92181	0.000780265	Distal Intergenic	EPS8L3
736	chr1:109786482-109786983	0.00116625	-1.57836	0.00718222	Distal Intergenic	EPS8L3
737	chr1:109864091-109864592	0.0113571	-1.24232	0.0357452	Intron (ENST00000453347.1/107985167, intron 3 of 3)	LINC01768
738	chr1:109906051-109906552	1.68971e-07	-3.60825	3.43984e-05	Distal Intergenic	CSF1
739	chr1:109978801-109979302	5.03616e-05	-3.43499	0.000925208	Distal Intergenic	AHCYL1
740	chr1:110030969-110031470	0.00254282	-1.6037	0.0122362	Promoter (<=1kb)	STRIP1
741	chr1:110086209-110086710	0.0167655	-1.54538	0.0475386	Intron (ENST00000554808.1/104355139, intron 1 of 3)	LINC01397
742	chr1:110346012-110346513	0.000176578	-2.33785	0.00205981	3' UTR	RBM15
743	chr1:110412709-110413210	0.000136221	-2.09583	0.00174663	Promoter (<=1kb)	LAMTOR5-AS1
744	chr1:110619609-110620110	0.000348141	-1.20055	0.00319816	Promoter (1-2kb)	KCNA2
745	chr1:110671868-110672369	3.86749e-07	-2.73867	5.61526e-05	Promoter (2-3kb)	KCNA3
746	chr1:110672574-110673075	7.551e-06	-3.10934	0.000301797	Promoter (1-2kb)	KCNA3
747	chr1:110962964-110963465	0.00125465	-1.86025	0.00754312	Promoter (<=1kb)	LRIF1
748	chr1:111139533-111140034	0.00165098	-1.48568	0.00909892	Promoter (<=1kb)	CEPT1
749	chr1:111192878-111193379	0.0137535	-1.0618	0.0411426	Intron (ENST00000357640.9/79961, intron 7 of 11)	DENND2D
750	chr1:111204425-111204926	0.00519682	-1.52344	0.020301	Promoter (<=1kb)	DENND2D
751	chr1:111219825-111220326	8.12923e-07	-4.25437	8.34073e-05	Intron (ENST00000445067.6/1117, intron 1 of 12)	CHI3L2
752	chr1:111228692-111229193	0.0143633	-1.63256	0.0424422	Promoter (<=1kb)	CHI3L2
753	chr1:111229775-111230276	0.0034134	-1.36154	0.0150643	Promoter (<=1kb)	CHI3L2
754	chr1:111470984-111471485	4.34468e-06	-1.3875	0.000215789	Promoter (2-3kb)	C1orf162
755	chr1:111471840-111472341	2.91304e-05	-2.424	0.000663451	Promoter (1-2kb)	C1orf162
756	chr1:111505773-111506274	1.43495e-08	-2.64978	9.04734e-06	Promoter (2-3kb)	TMIGD3
757	chr1:111585771-111586272	0.00659088	-1.5112	0.0240377	Intron (ENST00000356415.5/5906, intron 1 of 7)	TMIGD3
758	chr1:111604344-111604845	0.0016221	-1.5053	0.00899171	Exon (ENST00000450155.5/100129269, exon 2 of 5)	LINC01160
759	chr1:111610262-111610763	0.00278547	-1.35994	0.0130529	Promoter (1-2kb)	LINC01160
760	chr1:111619496-111619997	5.50317e-06	-1.5719	0.000248695	Promoter (<=1kb)	RAP1A
761	chr1:111723343-111723844	8.69686e-09	-2.92564	6.82893e-06	3' UTR	INKA2
762	chr1:111747099-111747600	0.00413884	-1.27018	0.0173042	Exon (ENST00000658759.1/100506343, exon 3 of 3)	DDX20
763	chr1:112390719-112391220	0.00366274	-1.12003	0.0158386	Distal Intergenic	CTTNBP2NL
764	chr1:112399383-112399884	0.00486707	-1.48341	0.0193628	Promoter (2-3kb)	CTTNBP2NL
765	chr1:112444145-112444646	0.000106224	-2.22146	0.00148009	Intron (ENST00000271277.11/55917, intron 3 of 5)	MIR4256
766	chr1:112617814-112618315	0.000207195	-1.62594	0.00229894	Promoter (<=1kb)	ST7L
767	chr1:112676328-112676829	0.000424994	-2.00483	0.00363888	Promoter (<=1kb)	MOV10
768	chr1:112840646-112841147	6.16609e-05	-1.42616	0.00105171	Intron (ENST00000433505.5/100996702, intron 1 of 3)	LINC01356
769	chr1:112992760-112993261	0.00168836	-1.66618	0.00925018	Intron (ENST00000435800.6/100506392, intron 2 of 2)	LOC107985189
770	chr1:113072848-113073349	8.42382e-07	-1.04084	8.49945e-05	Promoter (<=1kb)	LRIG2-DT
771	chr1:113073741-113074242	0.00442171	-1.08756	0.0181148	Promoter (<=1kb)	LRIG2
772	chr1:113144034-113144535	0.00979686	-1.3099	0.0320712	Distal Intergenic	LRIG2
773	chr1:113191602-113192103	0.00207189	-1.36034	0.0106132	Distal Intergenic	LRIG2
774	chr1:113617706-113618207	0.00669794	-1.26425	0.0243052	Intron (ENST00000307546.14/260425, intron 7 of 20)	PHTF1
775	chr1:113759798-113760299	4.85492e-05	-1.97134	0.000905213	Promoter (<=1kb)	PHTF1
776	chr1:113780708-113781209	0.000197279	-1.49684	0.00222065	Intron (ENST00000261441.9/54665, intron 2 of 6)	RSBN1
777	chr1:113947431-113947932	0.00137243	-2.51108	0.00802226	Intron (ENST00000426820.7/204851, intron 2 of 15)	HIPK1
778	chr1:114369838-114370339	0.00079014	-1.98519	0.00551311	Distal Intergenic	TRIM33
779	chr1:114510992-114511493	0.00183766	-1.24594	0.00979799	Promoter (<=1kb)	TRIM33
780	chr1:115062618-115063119	0.00108848	-1.29647	0.00684647	Intron (ENST00000369516.7/10100, intron 2 of 7)	TSPAN2
781	chr1:115063222-115063723	0.000880191	-1.60741	0.00592437	Intron (ENST00000369516.7/10100, intron 2 of 7)	TSPAN2
782	chr1:115528971-115529472	7.09389e-05	-2.46323	0.00114234	Distal Intergenic	VANGL1
783	chr1:116151996-116152497	0.00818526	-1.09033	0.0281693	Distal Intergenic	LINC01779
784	chr1:116724762-116725263	0.0121294	-1.12113	0.037523	Distal Intergenic	CD2
785	chr1:116754034-116754535	0.00261858	-2.43356	0.0124924	Promoter (<=1kb)	CD2
786	chr1:116818078-116818579	2.17639e-06	-2.46614	0.000142412	Distal Intergenic	CD2
787	chr1:116827022-116827523	1.79091e-05	-3.47836	0.000497901	Distal Intergenic	CD2
788	chr1:116933569-116934070	0.00582145	-1.9891	0.0219865	Intron (ENST00000393203.3/5738, intron 1 of 8)	PTGFRN
789	chr1:117149028-117149529	0.000290622	-1.76322	0.00285053	Intron (ENST00000359008.8/79679, intron 4 of 5)	VTCN1
790	chr1:117454640-117455141	0.00010862	-1.86593	0.00150026	Intron (ENST00000356554.7/10905, intron 6 of 12)	MAN1A2
791	chr1:117534929-117535430	0.00116912	-1.91554	0.00719413	Distal Intergenic	MAN1A2
792	chr1:117537397-117537898	0.000930245	-1.77283	0.00615226	Distal Intergenic	MAN1A2
793	chr1:117570832-117571333	0.0108846	-1.07757	0.0346435	Distal Intergenic	TENT5C-DT
794	chr1:117588423-117588924	8.08682e-06	-2.49073	0.000315884	Distal Intergenic	TENT5C-DT
795	chr1:117656137-117656638	1.28734e-05	-2.70125	0.000411165	Distal Intergenic	TENT5C
796	chr1:117658624-117659125	0.00102999	-1.21458	0.00659767	Distal Intergenic	TENT5C
797	chr1:117665835-117666336	0.00269544	-1.2365	0.01275	Distal Intergenic	TENT5C
798	chr1:117895408-117895909	0.00011943	-2.18261	0.00159665	Intron (ENST00000369443.10/54834, intron 8 of 13)	GDAP2
799	chr1:118120772-118121273	2.19286e-05	-1.70385	0.000561231	Intron (ENST00000336338.10/200162, intron 3 of 48)	SPAG17
800	chr1:119132473-119132974	3.74675e-06	-2.37824	0.000197802	Intron (ENST00000369426.9/10352, intron 1 of 5)	WARS2-AS1
801	chr1:119549641-119550142	0.00627089	-1.87551	0.0231815	Distal Intergenic	HSD3B1
802	chr1:119711586-119712087	0.0008341	-1.38034	0.00571618	Promoter (<=1kb)	PHGDH
803	chr1:120117546-120118047	0.00268566	-1.34558	0.0127158	Distal Intergenic
804	chr1:120133706-120134207	1.16824e-07	-2.2576	2.90951e-05	Distal Intergenic	SEC22B
805	chr1:143720715-143721216	0.00366849	-1.68232	0.0158545	Distal Intergenic	RNVU1-18
806	chr1:143936358-143936859	0.011324	-2.264	0.0356659	Distal Intergenic	H3-7
807	chr1:144412847-144413348	0.000106644	-1.79486	0.00148344	Promoter (<=1kb)	RNVU1-15
808	chr1:145215765-145216266	0.0127901	-1.18542	0.0390016	Promoter (<=1kb)	LINC01145
809	chr1:145608920-145609421	0.0012199	-2.28107	0.00739903	Promoter (<=1kb)	GPR89A
810	chr1:145858203-145858704	0.000745551	-1.23912	0.00529612	Promoter (<=1kb)	PIAS3
811	chr1:145978611-145979112	0.000673582	-1.40538	0.00493766	3' UTR	POLR3GL
812	chr1:145986784-145987285	0.00149823	-1.34132	0.00850896	Distal Intergenic	TXNIP
813	chr1:145999662-146000163	0.000117727	-2.0257	0.00158066	Distal Intergenic	TXNIP
814	chr1:147096258-147096759	0.0019282	-2.18996	0.0101116	Distal Intergenic	RNVU1-8
815	chr1:147190549-147191050	0.010133	-1.45697	0.0328387	Intron (ENST00000651151.1/9557, intron 2 of 13)	PDIA3P1
816	chr1:147600390-147600891	0.00137669	-1.29424	0.00803819	Promoter (<=1kb)	BCL9
817	chr1:147621892-147622393	0.0121247	-1.32184	0.0375134	Exon (ENST00000683836.1/607, exon 9 of 10)	BCL9
818	chr1:148155712-148156213	0.00176754	-2.2069	0.00955158	Promoter (<=1kb)	LOC105371227
819	chr1:148372562-148373063	0.000136232	-2.42838	0.00174663	Intron (ENST00000638958.1/105371225, intron 1 of 6)	RNVU1-1
820	chr1:148632710-148633211	0.000235088	-1.99538	0.00248742	Intron (ENST00000606877.2/100996763, intron 2 of 7)	NBPF14
821	chr1:148911769-148912270	0.000109298	-2.40547	0.00150584	Intron (ENST00000695766.1/9659, intron 3 of 4)	PDE4DIP
822	chr1:149445456-149445957	0.000546052	-1.82929	0.00430693	Intron (ENST00000650865.2/100996717, intron 2 of 4)	NBPF19
823	chr1:149712369-149712870	0.00445145	-1.09118	0.0181934	Intron (ENST00000617878.2/102723955, intron 3 of 4)	LOC644634
824	chr1:149919204-149919705	0.000417547	-2.11404	0.00359753	Promoter (1-2kb)	SV2A
825	chr1:149962035-149962536	0.000896981	-1.05756	0.00600141	Exon (ENST00000619871.1/56957, exon 4 of 4)	OTUD7B
826	chr1:150021256-150021757	1.04195e-05	-2.27048	0.000366785	Distal Intergenic	OTUD7B
827	chr1:150067556-150068057	0.00277837	-1.20396	0.0130281	Promoter (<=1kb)
828	chr1:150090094-150090595	0.0156245	-2.055	0.0451484	Promoter (1-2kb)	VPS45
829	chr1:150111275-150111776	5.40382e-06	-2.39644	0.000246151	Promoter (2-3kb)	VPS45
830	chr1:150160418-150160919	0.000423288	-1.8526	0.0036303	Promoter (1-2kb)	LINC02988
831	chr1:150165956-150166457	0.00595574	-1.31633	0.0223409	Distal Intergenic	LINC02988
832	chr1:150221285-150221786	4.17897e-07	-2.53289	5.88158e-05	Intron (ENST00000583931.6/81611, intron 6 of 6)	ANP32E
833	chr1:150321187-150321688	9.92252e-06	-1.3889	0.0003568	Promoter (<=1kb)	PRPF3
834	chr1:150321905-150322406	0.000203244	-1.11592	0.00226643	Promoter (<=1kb)	PRPF3
835	chr1:150487711-150488212	0.000422518	-1.75882	0.0036268	Promoter (<=1kb)	TARS2
836	chr1:150567288-150567789	8.64348e-05	-1.25867	0.00129469	Intron (ENST00000617352.1/574406, intron 2 of 3)	ADAMTSL4-AS1
837	chr1:150577543-150578044	9.88764e-05	-1.65232	0.00141425	Promoter (1-2kb)	MCL1
838	chr1:150579436-150579937	6.85196e-05	-1.15103	0.00111931	Promoter (<=1kb)	MCL1
839	chr1:150655898-150656399	3.56316e-05	-1.81244	0.000748472	Intron (ENST00000271732.8/55204, intron 4 of 4)	LOC112268239
840	chr1:150666938-150667439	0.00142595	-1.12715	0.00823354	Intron (ENST00000271732.8/55204, intron 2 of 4)	GOLPH3L
841	chr1:150763512-150764013	1.32876e-05	-3.44957	0.000418369	Promoter (1-2kb)	CTSS
842	chr1:150764629-150765130	0.00855293	-1.44503	0.0290775	Promoter (<=1kb)	CTSS
843	chr1:150876519-150877020	1.40301e-07	-1.32504	3.14684e-05	Promoter (<=1kb)	ARNT
844	chr1:151024527-151025028	0.000956797	-2.354	0.00627588	Promoter (<=1kb)	PRUNE1
845	chr1:151057640-151058141	1.60301e-06	-2.12386	0.000121138	Promoter (1-2kb)	CDC42SE1
846	chr1:151165723-151166224	0.000151524	-1.30463	0.00186322	Promoter (<=1kb)	LYSMD1
847	chr1:151175907-151176408	0.00103892	-1.56221	0.0066341	Promoter (<=1kb)	TMOD4
848	chr1:151369922-151370423	0.00133073	-1.12968	0.00784803	Promoter (<=1kb)	SELENBP1
849	chr1:151414706-151415207	0.00114412	-2.56645	0.00708877	Intron (ENST00000358476.7/23126, intron 9 of 16)	POGZ
850	chr1:151443710-151444211	0.000806728	-1.56292	0.00558966	Intron (ENST00000358476.7/23126, intron 1 of 16)	POGZ
851	chr1:151473795-151474296	0.00075343	-1.58662	0.005336	Distal Intergenic	POGZ
852	chr1:151622357-151622858	0.00619116	-1.13391	0.0229703	Intron (ENST00000642376.1/81609, intron 1 of 10)	SNX27
853	chr1:151734927-151735428	0.000157064	-2.1775	0.00190458	Distal Intergenic	RIIAD1
854	chr1:151740292-151740793	0.000342916	-1.52118	0.00316806	Distal Intergenic	RIIAD1
855	chr1:151904998-151905499	0.0176142	-1.65617	0.0492781	Intron (ENST00000368814.8/117145, intron 1 of 5)	THEM4
856	chr1:151920053-151920554	0.000243699	-2.35493	0.00254367	Distal Intergenic	THEM4
857	chr1:151921376-151921877	0.000786073	-1.88833	0.00549304	Distal Intergenic	THEM4
858	chr1:152034523-152035024	0.00615282	-1.28358	0.0228743	Promoter (1-2kb)	S100A11
859	chr1:152458262-152458763	8.73631e-06	-1.32081	0.00033101	Distal Intergenic	CRNN
860	chr1:152479960-152480461	0.000194953	-3.20339	0.00220218	Distal Intergenic	LCE5A
861	chr1:152912598-152913099	0.0168012	-1.18718	0.0476069	Exon (ENST00000686895.2/ENST00000686895.2, exon 1 of 2)	IVL
862	chr1:153536595-153537096	0.00699672	-1.04964	0.025085	Promoter (<=1kb)	S100A6
863	chr1:153671507-153672008	1.45046e-05	-1.50093	0.000439528	Promoter (<=1kb)	ILF2
864	chr1:153978739-153979240	1.22701e-05	-2.54267	0.000400992	Promoter (1-2kb)	JTB
865	chr1:154198435-154198936	0.00189452	-1.47549	0.00998763	Distal Intergenic	TPM3
866	chr1:154324524-154325025	4.15659e-05	-2.24347	0.000820142	Promoter (<=1kb)	ATP8B2
867	chr1:154386445-154386946	0.00672954	-1.23534	0.0243863	Distal Intergenic	IL6R
868	chr1:154398237-154398738	0.00158074	-1.3953	0.00882901	Distal Intergenic	IL6R
869	chr1:154423396-154423897	0.000433903	-1.77529	0.00369162	Intron (ENST00000622330.5/3570, intron 1 of 6)	IL6R
870	chr1:154456625-154457126	0.00145094	-1.60259	0.00833015	Promoter (2-3kb)	IL6R
871	chr1:154479746-154480247	0.000137943	-1.45792	0.00175841	3' UTR	SHE
872	chr1:154860292-154860793	0.000652454	-3.95107	0.00483351	Promoter (<=1kb)	KCNN3
873	chr1:154942412-154942913	0.000859454	-1.56335	0.00583199	Distal Intergenic	PMVK
874	chr1:154943768-154944269	0.000837969	-1.43305	0.00573554	3' UTR	PMVK
875	chr1:155015669-155016170	0.000574154	-1.32262	0.00445106	Promoter (1-2kb)	ZBTB7B
876	chr1:155061558-155062059	0.000289768	-1.61901	0.00284486	Promoter (<=1kb)	ADAM15
877	chr1:155076008-155076509	0.000680557	-4.877	0.00497231	Promoter (2-3kb)	EFNA3
878	chr1:155084758-155085259	1.83108e-07	-1.54879	3.61292e-05	Promoter (<=1kb)	EFNA3
879	chr1:155115968-155116469	1.11798e-05	-1.56983	0.000381338	Distal Intergenic	EFNA1
880	chr1:155135521-155136022	0.000360342	-1.16237	0.00326559	Promoter (<=1kb)	SLC50A1
881	chr1:155174262-155174763	0.000190531	-1.47952	0.00216906	Promoter (<=1kb)	TRIM46
882	chr1:155186851-155187352	0.00788123	-1.15418	0.0274033	Promoter (<=1kb)	KRTCAP2
883	chr1:155194127-155194628	0.00610226	-1.26892	0.0227317	Promoter (<=1kb)	THBS3-AS1
884	chr1:155945126-155945627	0.000225471	-2.08384	0.00242669	Distal Intergenic	RXFP4
885	chr1:155989165-155989666	6.19628e-05	-1.97571	0.00105458	Promoter (<=1kb)	ARHGEF2
886	chr1:156002427-156002928	0.000404294	-1.88757	0.00352238	Promoter (<=1kb)
887	chr1:156020096-156020597	7.88154e-05	-1.63183	0.00122261	Promoter (<=1kb)	SSR2
888	chr1:156052729-156053230	1.0298e-05	-2.20029	0.000364658	Promoter (<=1kb)	UBQLN4
889	chr1:156105064-156105565	0.00171318	-1.05844	0.00934398	Promoter (1-2kb)	LMNA
890	chr1:156492580-156493081	5.35931e-05	-2.09879	0.000960879	Promoter (1-2kb)	MEF2D
891	chr1:156677801-156678302	0.00390522	-1.05604	0.0165906	Promoter (<=1kb)	NES
892	chr1:156678531-156679032	0.000573036	-3.48332	0.00444494	Promoter (1-2kb)	NES
893	chr1:156797208-156797709	2.25631e-05	-2.45819	0.000570138	Promoter (1-2kb)	PRCC
894	chr1:156890044-156890545	0.0152196	-1.07201	0.0442865	Distal Intergenic	PEAR1
895	chr1:156927812-156928313	0.00429516	-1.7221	0.0177471	Promoter (<=1kb)	LRRC71
896	chr1:157135560-157136061	0.00129222	-1.28748	0.00770106	Promoter (2-3kb)	ETV3
897	chr1:157154848-157155349	4.36817e-07	-2.33937	5.9884e-05	Distal Intergenic	LOC107985211
898	chr1:157305403-157305904	0.0061641	-1.97187	0.0229	Intron (ENST00000650679.1/101928202, intron 1 of 5)	LOC101928202
899	chr1:157361461-157361962	2.6005e-08	-2.87283	1.20571e-05	Distal Intergenic	LOC101928202
900	chr1:157477880-157478381	0.000939381	-1.90176	0.00619777	Distal Intergenic	FCRL5
901	chr1:157512018-157512519	0.000625043	-2.83063	0.00469828	Distal Intergenic	FCRL5
902	chr1:157730905-157731406	2.22546e-06	-3.51795	0.00014435	Distal Intergenic	FCRL3
903	chr1:157773937-157774438	0.00137116	-1.83064	0.00801713	Promoter (2-3kb)	FCRL2
904	chr1:157845401-157845902	2.84891e-06	-2.70298	0.000167365	Intron (ENST00000484609.1/922, intron 2 of 3)	CD5L
905	chr1:158179564-158180065	0.000505349	-1.99164	0.00408509	Promoter (<=1kb)	CD1D
906	chr1:158188076-158188577	6.32745e-06	-2.29463	0.000270376	Distal Intergenic	CD1D
907	chr1:158248031-158248532	0.000350546	-2.53709	0.0032107	Distal Intergenic	CD1A
908	chr1:158449010-158449511	0.00402533	-1.12451	0.0169549	Distal Intergenic	OR10K1
909	chr1:159010256-159010757	0.000594546	-1.27754	0.00454963	Promoter (<=1kb)	IFI16
910	chr1:159055160-159055661	0.00480493	-3.01096	0.0191851	Downstream (<=300bp)	AIM2
911	chr1:159067616-159068117	0.00419664	-1.21732	0.0174693	Intron (ENST00000695579.1/9447, intron 2 of 4)	AIM2
912	chr1:159071940-159072441	0.0153878	-1.13178	0.0446482	Promoter (<=1kb)	AIM2
913	chr1:159077110-159077611	0.000499467	-1.27787	0.00405566	Promoter (<=1kb)	AIM2
914	chr1:159076596-159077097	0.00131506	-1.27972	0.00779147	Promoter (<=1kb)	AIM2
915	chr1:159188387-159188888	4.9718e-05	-1.75397	0.000918354	Promoter (<=1kb)	AIM2
916	chr1:159428553-159429054	0.00203075	-1.22225	0.0104724	Intron (ENST00000431862.1/ENST00000431862.1, intron 1 of 3)	OR10J4
917	chr1:160072072-160072573	0.0106036	-1.50549	0.0339711	Promoter (1-2kb)	KCNJ10
918	chr1:160193807-160194308	0.00981644	-1.71002	0.0321153	Promoter (1-2kb)	CASQ1
919	chr1:160204453-160204954	1.20265e-08	-2.74936	8.43738e-06	Promoter (<=1kb)	PEA15
920	chr1:160205806-160206307	4.95379e-06	-1.99749	0.000233674	Promoter (<=1kb)	PEA15
921	chr1:160245393-160245894	0.00107813	-2.0078	0.00680438	Intron (ENST00000368073.7/50717, intron 2 of 13)	DCAF8
922	chr1:160376381-160376882	0.0121778	-1.27442	0.0376315	Distal Intergenic	NHLH1
923	chr1:160437848-160438349	0.00148552	-1.11235	0.00845802	Distal Intergenic	VANGL2
924	chr1:160437277-160437778	2.19947e-05	-3.64178	0.000561801	Distal Intergenic	VANGL2
925	chr1:160443582-160444083	0.00557732	-1.55558	0.0213382	Distal Intergenic	VANGL2
926	chr1:160454154-160454655	0.0159364	-1.13246	0.045795	Distal Intergenic	VANGL2
927	chr1:160460186-160460687	0.0132441	-1.95071	0.040021	Distal Intergenic	VANGL2
928	chr1:160540187-160540688	0.00169684	-1.85386	0.00927986	Intron (ENST00000446952.1/105371468, intron 1 of 1)	LOC105371468
929	chr1:160559477-160559978	9.79239e-06	-2.43813	0.000353714	Intron (ENST00000446952.1/105371468, intron 1 of 1)	CD84
930	chr1:160560368-160560869	0.000910633	-1.82815	0.0060653	Intron (ENST00000446952.1/105371468, intron 1 of 1)	CD84
931	chr1:160568110-160568611	4.41649e-09	-3.74462	4.92064e-06	Intron (ENST00000446952.1/105371468, intron 1 of 1)	CD84
932	chr1:160607002-160607503	0.0122921	-1.00428	0.0378844	Distal Intergenic	CD84
933	chr1:160624357-160624858	0.0141845	-1.14129	0.0420656	Intron (ENST00000302035.11/6504, intron 3 of 6)	SLAMF1
934	chr1:160683419-160683920	0.00450932	-1.25131	0.0183506	3' UTR	CD48
935	chr1:160711732-160712233	1.47357e-08	-5.32674	9.04734e-06	Promoter (<=1kb)	CD48
936	chr1:160732606-160733107	2.8071e-05	-2.9091	0.000647234	Distal Intergenic	SLAMF7
937	chr1:160737847-160738348	0.000226115	-2.23998	0.00243105	Promoter (<=1kb)	SLAMF7
938	chr1:160782175-160782676	9.06665e-05	-1.62671	0.00133657	Distal Intergenic	LOC105371470
939	chr1:160788986-160789487	0.0147311	-1.56176	0.0432444	Distal Intergenic	LY9
940	chr1:160789605-160790106	0.0014568	-1.75867	0.0083501	Distal Intergenic	LY9
941	chr1:160842844-160843345	0.00027435	-2.113	0.00274486	Intron (ENST00000368034.9/51744, intron 1 of 8)	CD244
942	chr1:160983298-160983799	0.00281815	-2.39793	0.0131622	Distal Intergenic	F11R
943	chr1:160990975-160991476	0.00338805	-1.5324	0.0149897	Distal Intergenic	F11R
944	chr1:161006337-161006838	1.4307e-08	-2.7968	9.04734e-06	Intron (ENST00000368026.11/50848, intron 1 of 9)	F11R
945	chr1:161032463-161032964	0.00630605	-1.67871	0.0232708	Intron (ENST00000289779.7/50848, intron 1 of 12)	TSTD1
946	chr1:161069788-161070289	8.05814e-06	-1.55267	0.000315404	Promoter (<=1kb)	ARHGAP30
947	chr1:161083924-161084425	0.000375736	-1.38536	0.00335805	Promoter (<=1kb)	NECTIN4-AS1
948	chr1:161139671-161140172	0.000639287	-1.71095	0.00476933	Distal Intergenic	DEDD
949	chr1:161148991-161149492	0.00501291	-1.49652	0.019776	Distal Intergenic	UFC1
950	chr1:161175921-161176422	0.0148284	-1.02126	0.0434531	Promoter (<=1kb)	B4GALT3
951	chr1:161182186-161182687	3.01582e-06	-2.13414	0.000172758	Distal Intergenic	B4GALT3
952	chr1:161201227-161201728	1.78083e-05	-2.23091	0.000496271	Promoter (<=1kb)	NDUFS2
953	chr1:161216939-161217440	0.011653	-1.3291	0.0364309	Promoter (1-2kb)	FCER1G
954	chr1:161306116-161306617	6.9957e-08	-2.46096	2.14547e-05	Promoter (<=1kb)	MPZ
955	chr1:161352338-161352839	0.000976254	-1.92503	0.00636249	Intron (ENST00000342751.8/6391, intron 4 of 4)	CFAP126
956	chr1:161517294-161517795	0.000493582	-1.67638	0.0040215	Promoter (<=1kb)	FCGR2A
957	chr1:161530130-161530631	0.00771505	-1.09937	0.0269701	Intron (ENST00000537821.2/2212, intron 3 of 4)	HSPA6
958	chr1:161539638-161540139	0.000149066	-1.33964	0.0018459	Intron (ENST00000537821.2/2212, intron 3 of 4)	FCGR3A
959	chr1:161595710-161596211	0.000156849	-2.20534	0.00190315	Promoter (<=1kb)	FCGR2C
960	chr1:161623401-161623902	5.17561e-05	-3.69378	0.00094124	3' UTR	FCGR3B
961	chr1:161726245-161726746	0.000436792	-1.21664	0.00370772	Promoter (<=1kb)	FCRLB
962	chr1:161740305-161740806	0.000224686	-3.11755	0.00242313	Distal Intergenic	DUSP12
963	chr1:161953841-161954342	3.47248e-07	-1.76828	5.22579e-05	Intron (ENST00000680688.1/22926, intron 15 of 15)	OLFML2B
964	chr1:162113785-162114286	0.00148134	-1.31873	0.00844336	Intron (ENST00000361897.10/9722, intron 1 of 9)	MIR4654
965	chr1:162222621-162223122	0.00349814	-1.20258	0.0153278	Intron (ENST00000361897.10/9722, intron 2 of 9)	LOC105371475
966	chr1:162463090-162463591	0.00381906	-1.60239	0.0163322	Distal Intergenic	UHMK1
967	chr1:162570659-162571160	0.00803939	-1.34665	0.0278058	Intron (ENST00000367925.6/6675, intron 2 of 10)	UAP1
968	chr1:162663410-162663911	0.0158706	-1.39224	0.045651	Intron (ENST00000446985.6/4921, intron 2 of 17)	DDR2
969	chr1:162690759-162691260	0.0140749	-1.08274	0.0418244	Intron (ENST00000446985.6/4921, intron 2 of 17)	DDR2
970	chr1:162788766-162789267	9.01788e-06	-2.02852	0.000336602	Promoter (1-2kb)	HSD17B7
971	chr1:162790936-162791437	0.00263221	-1.75925	0.0125369	Promoter (<=1kb)	HSD17B7
972	chr1:163054869-163055370	0.000960969	-2.38496	0.00629594	Distal Intergenic	RGS4
973	chr1:164706037-164706538	0.000159566	-2.35194	0.00192578	Intron (ENST00000420696.7/5087, intron 2 of 8)	PBX1
974	chr1:164716805-164717306	1.12081e-05	-3.19217	0.000381839	Intron (ENST00000420696.7/5087, intron 2 of 8)	PBX1
975	chr1:164787251-164787752	0.000227679	-4.18529	0.00243917	Promoter (<=1kb)	PBX1
976	chr1:165375692-165376193	0.00191424	-1.72295	0.0100585	Distal Intergenic	LMX1A
977	chr1:165420984-165421485	0.00127918	-1.57183	0.00764361	Intron (ENST00000359842.10/6258, intron 2 of 9)	RXRG
978	chr1:165425093-165425594	0.0133324	-1.2434	0.0402268	Promoter (<=1kb)	RXRG
979	chr1:165455362-165455863	0.000264625	-2.47963	0.00268102	Distal Intergenic	RXRG
980	chr1:165914088-165914589	0.00020499	-1.8107	0.00228171	Distal Intergenic	MIR3658
981	chr1:165927130-165927631	0.00261396	-2.21505	0.0124766	Distal Intergenic	MIR3658
982	chr1:165928009-165928510	0.000211957	-3.94778	0.00232898	Distal Intergenic	MIR3658
983	chr1:166856854-166857355	4.87787e-05	-3.73723	0.000907419	3' UTR	TADA1
984	chr1:166910342-166910843	0.00127886	-1.84604	0.00764273	3' UTR	TADA1
985	chr1:167073014-167073515	0.0167853	-1.34312	0.0475761	5' UTR	GPA33
986	chr1:167090515-167091016	0.00163476	-1.10573	0.00903821	Promoter (<=1kb)	GPA33
987	chr1:167248103-167248604	0.00941617	-1.50715	0.0311445	Intron (ENST00000559038.5/5451, intron 2 of 4)	POU2F1
988	chr1:167517507-167518008	0.00389235	-1.30846	0.0165536	Promoter (<=1kb)	CD247
989	chr1:167539107-167539608	1.90958e-05	-2.6354	0.000517531	Intron (ENST00000466652.2/107985224, intron 3 of 4)	CREG1
990	chr1:167628042-167628543	0.0154873	-1.45849	0.0448572	Promoter (1-2kb)	RCSD1
991	chr1:167687832-167688333	0.00110872	-1.4687	0.00693253	Intron (ENST00000537350.5/92241, intron 2 of 5)	MPZL1
992	chr1:167720972-167721473	0.00792045	-1.09332	0.0274982	Promoter (<=1kb)	MPZL1
993	chr1:167737253-167737754	0.000637776	-1.98265	0.00476237	Intron (ENST00000464954.1/9019, intron 1 of 1)	MPZL1
994	chr1:167803895-167804396	5.65454e-05	-1.55881	0.000993452	Distal Intergenic	MPZL1
995	chr1:167905775-167906276	0.00661171	-2.22527	0.0240938	Intron (ENST00000367851.9/55811, intron 1 of 32)	ADCY10
996	chr1:167922578-167923079	8.82317e-06	-3.1342	0.000333148	Intron (ENST00000271373.9/25874, intron 3 of 5)	ADCY10
997	chr1:167985570-167986071	0.00179983	-1.84827	0.00966735	Intron (ENST00000450548.5/55827, intron 4 of 4)	MIR1255B2
998	chr1:168136752-168137253	0.000214162	-2.68238	0.00234438	Promoter (<=1kb)	GPR161
999	chr1:168225780-168226281	3.43938e-05	-2.94556	0.000731885	Promoter (<=1kb)	SFT2D2
1000	chr1:168294020-168294521	0.00182261	-4.55424	0.0097492	Promoter (2-3kb)	TBX19
1001	chr1:168325103-168325604	0.000183191	-1.83056	0.00211389	Intron (ENST00000636624.1/ENST00000636624.1, intron 1 of 3)	TBX19
1002	chr1:168335472-168335973	0.000141102	-3.55207	0.00178351	Intron (ENST00000636624.1/ENST00000636624.1, intron 1 of 3)	TBX19
1003	chr1:168348210-168348711	0.00390722	-1.3221	0.0165966	Intron (ENST00000636624.1/ENST00000636624.1, intron 1 of 3)	MIR557
1004	chr1:168365754-168366255	0.00172031	-2.5648	0.00936784	Intron (ENST00000636624.1/ENST00000636624.1, intron 1 of 3)	MIR557
1005	chr1:168470659-168471160	0.000328378	-3.14613	0.00308261	Intron (ENST00000636459.1/100505918, intron 4 of 8)	LOC101928565
1006	chr1:168510392-168510893	0.00192196	-1.75346	0.0100899	Distal Intergenic	LOC101928565
1007	chr1:168535471-168535972	0.0168829	-1.60128	0.0477867	Distal Intergenic	XCL2
1008	chr1:168726641-168727142	0.00360416	-1.18698	0.0156474	Promoter (2-3kb)	DPT
1009	chr1:169005591-169006092	0.000207339	-2.41265	0.00229988	Intron (ENST00000650631.1/1805, intron 4 of 8)	LINC00970
1010	chr1:169016259-169016760	3.92287e-06	-4.09073	0.000203508	Intron (ENST00000650631.1/1805, intron 4 of 8)	LINC00970
1011	chr1:169156512-169157013	0.013074	-1.45915	0.0396503	Intron (ENST00000688755.1/481, intron 7 of 8)	ATP1B1
1012	chr1:169658721-169659222	0.0131123	-1.59049	0.0397372	Promoter (2-3kb)	C1orf112
1013	chr1:169687885-169688386	1.76139e-06	-2.42741	0.000126327	Intron (ENST00000498289.5/55732, intron 3 of 28)	SELL
1014	chr1:169694354-169694855	0.002029	-1.57686	0.0104662	Intron (ENST00000498289.5/55732, intron 3 of 28)	SELL
1015	chr1:169711554-169712055	0.00636441	-1.00099	0.02343	Promoter (<=1kb)	SELL
1016	chr1:170074475-170074976	2.70203e-08	-1.21847	1.23765e-05	Promoter (<=1kb)	KIFAP3
1017	chr1:171219286-171219787	8.73267e-05	-2.11193	0.00130416	Intron (ENST00000669750.1/105371611, intron 2 of 4)	FMO2
1018	chr1:171557623-171558124	7.48778e-05	-2.29601	0.0011855	Promoter (<=1kb)	PRRC2C
1019	chr1:171788765-171789266	2.41373e-06	-2.48773	0.0001515	Promoter (<=1kb)	METTL13
1020	chr1:171805718-171806219	0.00104201	-2.33034	0.00664873	Intron (ENST00000476386.1/51603, intron 1 of 1)	METTL13
1021	chr1:172180523-172181024	0.00024247	-1.86294	0.00253601	Intron (ENST00000688173.1/26052, intron 13 of 14)	DNM3OS
1022	chr1:172181513-172182014	0.00594223	-1.02092	0.0223092	Intron (ENST00000688173.1/26052, intron 13 of 14)	DNM3OS
1023	chr1:172394634-172395135	9.17271e-07	-2.38305	8.82315e-05	Intron (ENST00000485254.3/26052, intron 20 of 20)	DNM3
1024	chr1:172427263-172427764	0.00789077	-1.32023	0.0274274	Intron (ENST00000367727.9/92346, intron 1 of 6)	C1orf105
1025	chr1:172427986-172428487	4.59553e-05	-2.80636	0.000875656	Intron (ENST00000367727.9/92346, intron 1 of 6)	C1orf105
1026	chr1:172449228-172449729	0.00883668	-1.07235	0.0297452	Promoter (1-2kb)	C1orf105
1027	chr1:172498665-172499166	0.00369219	-1.39162	0.0159244	Distal Intergenic	SUCO
1028	chr1:172585608-172586109	8.29813e-05	-2.27242	0.00126446	Exon (ENST00000367723.8/51430, exon 16 of 23)	SUCO
1029	chr1:172742550-172743051	0.000157136	-2.19296	0.00190481	Distal Intergenic	FASLG
1030	chr1:172818825-172819326	8.43379e-06	-1.83728	0.000324172	Intron (ENST00000432694.2/ENST00000432694.2, intron 1 of 4)	FASLG
1031	chr1:172874815-172875316	0.000537759	-3.1239	0.00426259	Intron (ENST00000432694.2/ENST00000432694.2, intron 1 of 4)	TNFSF18
1032	chr1:172963955-172964456	0.0114201	-1.85846	0.035887	Intron (ENST00000432694.2/ENST00000432694.2, intron 1 of 4)	TNFSF18
1033	chr1:173128128-173128629	0.00272512	-1.26822	0.0128514	Distal Intergenic	TNFSF4
1034	chr1:173149744-173150245	2.77984e-05	-2.49018	0.000643281	Distal Intergenic	TNFSF4
1035	chr1:173407470-173407971	0.0162103	-1.48376	0.0463728	Distal Intergenic	TNFSF4
1036	chr1:173409554-173410055	0.000672305	-1.74451	0.0049319	Distal Intergenic	TNFSF4
1037	chr1:173420308-173420809	0.00722489	-1.06291	0.0256931	Promoter (<=1kb)	TNFSF4
1038	chr1:173677153-173677654	0.000348681	-2.14896	0.0032007	Intron (ENST00000693292.1/105371619, intron 2 of 2)	ANKRD45
1039	chr1:173714734-173715235	0.000233465	-1.3156	0.00247617	Promoter (<=1kb)	KLHL20
1040	chr1:173714178-173714679	9.70593e-05	-1.59465	0.0013968	Promoter (<=1kb)	KLHL20
1041	chr1:173823017-173823518	1.08105e-06	-1.95325	9.79453e-05	Promoter (<=1kb)	CENPL
1042	chr1:173824990-173825491	0.000328862	-1.41355	0.00308525	Promoter (<=1kb)	DARS2
1043	chr1:174800271-174800772	0.000283151	-1.35107	0.00280206	Promoter (<=1kb)	RABGAP1L
1044	chr1:174971476-174971977	0.000143119	-1.75389	0.00179934	Intron (ENST00000681986.1/9910, intron 21 of 25)	RABGAP1L
1045	chr1:174983163-174983664	0.0167204	-1.60758	0.047443	Intron (ENST00000681986.1/9910, intron 24 of 25)	RABGAP1L
1046	chr1:175188795-175189296	7.66321e-05	-1.8437	0.00120182	Intron (ENST00000423313.6/9674, intron 1 of 3)	KIAA0040
1047	chr1:175515214-175515715	0.000133359	-3.37818	0.00172357	Intron (ENST00000367674.7/7143, intron 2 of 22)	TNR
1048	chr1:175627457-175627958	3.0714e-06	-2.77235	0.000174642	Intron (ENST00000367674.7/7143, intron 1 of 22)	TNR
1049	chr1:175650738-175651239	0.0169462	-1.18682	0.047919	Intron (ENST00000367674.7/7143, intron 1 of 22)	TNR
1050	chr1:176053350-176053851	0.00162953	-1.55635	0.00901946	Intron (ENST00000461830.6/64326, intron 1 of 8)	COP1
1051	chr1:176069820-176070321	0.00264439	-2.17152	0.0125828	Intron (ENST00000461830.6/64326, intron 1 of 8)	COP1
1052	chr1:177907700-177908201	0.00566616	-2.86368	0.0215862	Intron (ENST00000664407.1/ENST00000664407.1, intron 1 of 6)	SEC16B
1053	chr1:178031835-178032336	0.00255245	-1.41323	0.0122677	Intron (ENST00000464428.2/111240474, intron 3 of 26)	CRYZL2P
1054	chr1:178261164-178261665	4.65833e-05	-2.16068	0.000883499	Intron (ENST00000367649.8/9462, intron 1 of 17)	RASAL2
1055	chr1:178344313-178344814	0.00433684	-1.19797	0.0178737	Promoter (2-3kb)	RASAL2
1056	chr1:178599723-178600224	0.00555631	-1.04127	0.021279	Distal Intergenic	C1orf220
1057	chr1:178605999-178606500	0.000227518	-2.63049	0.00243825	Distal Intergenic	C1orf220
1058	chr1:178608953-178609454	0.000607243	-1.69939	0.00461284	Distal Intergenic	C1orf220
1059	chr1:178712990-178713491	0.00435632	-1.78276	0.0179277	Distal Intergenic	RALGPS2
1060	chr1:179002605-179003106	0.000853823	-1.62157	0.00580893	Distal Intergenic	FAM20B
1061	chr1:179129013-179129514	0.00471029	-1.19848	0.0189256	Intron (ENST00000502732.6/27, intron 3 of 11)	ABL2
1062	chr1:179205480-179205981	0.000856753	-2.13579	0.00582303	Intron (ENST00000502732.6/27, intron 1 of 11)	ABL2
1063	chr1:179228927-179229428	0.000352972	-1.50479	0.00322585	Promoter (<=1kb)	ABL2
1064	chr1:179305880-179306381	0.00210053	-1.22453	0.0107102	Intron (ENST00000539888.5/6646, intron 1 of 14)	SOAT1
1065	chr1:179348513-179349014	3.18794e-05	-2.69719	0.000700549	Exon (ENST00000539888.5/6646, exon 12 of 15)	AXDND1
1066	chr1:179867692-179868193	0.00135478	-1.30943	0.00794564	Exon (ENST00000474318.1/163590, exon 2 of 2)	TOR1AIP2
1067	chr1:179952171-179952672	1.1835e-05	-2.98389	0.000392543	Promoter (2-3kb)	CEP350
1068	chr1:180040672-180041173	0.00129388	-1.64703	0.00770771	Promoter (<=1kb)	CEP350
1069	chr1:180104679-180105180	0.000893186	-2.0784	0.00598502	Intron (ENST00000367607.8/9857, intron 37 of 37)	CEP350
1070	chr1:180162921-180163422	0.00525054	-1.10828	0.0204389	Intron (ENST00000367602.8/5768, intron 1 of 11)	QSOX1
1071	chr1:180178779-180179280	0.00589807	-2.15681	0.0221953	3' UTR	QSOX1
1072	chr1:180597178-180597679	0.000466489	-1.00477	0.00387293	Distal Intergenic	XPR1
1073	chr1:180609689-180610190	1.27242e-06	-3.18367	0.000106429	Distal Intergenic	XPR1
1074	chr1:180615761-180616262	0.000920898	-1.32814	0.0061104	Distal Intergenic	XPR1
1075	chr1:180623909-180624410	0.00118902	-1.07535	0.0072764	Distal Intergenic	XPR1
1076	chr1:180814869-180815370	0.000265354	-2.82365	0.00268605	Intron (ENST00000367590.9/9213, intron 7 of 14)	XPR1
1077	chr1:180839502-180840003	0.00540681	-1.90466	0.0208664	Promoter (2-3kb)	XPR1
1078	chr1:181015103-181015604	0.0144296	-1.19791	0.0425911	Intron (ENST00000542060.5/10228, intron 1 of 5)	STX6
1079	chr1:181089988-181090489	0.00306032	-1.6172	0.0139538	Promoter (1-2kb)	IER5
1080	chr1:181134815-181135316	0.00524804	-1.07413	0.0204317	Distal Intergenic	LINC01732
1081	chr1:181619628-181620129	0.0141844	-1.26176	0.0420656	Intron (ENST00000524607.6/777, intron 8 of 11)	CACNA1E
1082	chr1:182149273-182149774	0.00892799	-1.58676	0.0299799	Exon (ENST00000689453.1/ENST00000689453.1, exon 1 of 1)	ZNF648
1083	chr1:182170578-182171079	0.000301003	-4.76197	0.00291793	Intron (ENST00000663078.1/400799, intron 2 of 4)	LINC01344
1084	chr1:182236631-182237132	0.015221	-1.29421	0.044288	Intron (ENST00000663078.1/400799, intron 1 of 4)	LINC01344
1085	chr1:182316954-182317455	2.82167e-05	-1.87048	0.000649317	Promoter (2-3kb)	LINC01344
1086	chr1:182398354-182398855	0.0124798	-1.72104	0.0383143	Promoter (1-2kb)	TEDDM1
1087	chr1:182445976-182446477	0.00290047	-1.54672	0.013432	Promoter (1-2kb)	RGSL1
1088	chr1:182608726-182609227	0.00306794	-1.36403	0.0139751	Distal Intergenic	RGS16
1089	chr1:182789428-182789929	0.000542936	-1.15572	0.00428867	Promoter (<=1kb)	NPL
1090	chr1:183002804-183003305	3.80069e-05	-2.31747	0.000779637	Distal Intergenic	LAMC1
1091	chr1:183022248-183022749	0.0137828	-1.35701	0.0412002	Promoter (<=1kb)	LAMC1
1092	chr1:183249567-183250068	2.0947e-07	-3.87425	3.89347e-05	3' UTR	LAMC2
1093	chr1:183377072-183377573	0.012643	-1.37232	0.0386798	Intron (ENST00000287713.7/23057, intron 1 of 10)	NMNAT2
1094	chr1:183511849-183512350	0.00981651	-1.41204	0.0321153	Intron (ENST00000440812.7/9887, intron 1 of 7)	SMG7
1095	chr1:183515056-183515557	0.0139884	-1.00937	0.0416572	Intron (ENST00000440812.7/9887, intron 2 of 7)	SMG7
1096	chr1:183590333-183590834	0.010155	-1.47446	0.0328962	Promoter (<=1kb)	NCF2
1097	chr1:183600085-183600586	0.000272309	-3.16172	0.00273086	Distal Intergenic	NCF2
1098	chr1:183709226-183709727	0.00114018	-2.54949	0.00707072	Exon (ENST00000604110.1/ENST00000604110.1, exon 1 of 1)	APOBEC4
1099	chr1:183871082-183871583	0.000268306	-2.51964	0.00270483	Intron (ENST00000304685.8/23179, intron 5 of 18)	COLGALT2
1100	chr1:183892266-183892767	2.65251e-05	-2.24032	0.000625734	Intron (ENST00000304685.8/23179, intron 10 of 18)	COLGALT2
1101	chr1:183895179-183895680	0.0151584	-1.40646	0.044152	Intron (ENST00000304685.8/23179, intron 10 of 18)	COLGALT2
1102	chr1:183945799-183946300	0.0154111	-1.70894	0.0446983	Promoter (<=1kb)	COLGALT2
1103	chr1:183996734-183997235	0.0025731	-3.01513	0.0123433	Intron (ENST00000649786.1/23127, intron 1 of 11)	COLGALT2
1104	chr1:184051908-184052409	0.000192995	-1.7836	0.00218744	Promoter (<=1kb)	TSEN15
1105	chr1:184161033-184161534	0.00275694	-1.38425	0.0129539	Distal Intergenic	LOC102724830
1106	chr1:184207944-184208445	0.0128049	-1.41026	0.0390394	Distal Intergenic	LOC102724830
1107	chr1:184388289-184388790	0.00565454	-1.06288	0.0215572	Promoter (<=1kb)	C1orf21
1108	chr1:184403259-184403760	1.42953e-06	-1.91841	0.000113719	Intron (ENST00000235307.7/81563, intron 1 of 5)	C1orf21
1109	chr1:184462414-184462915	0.00564325	-1.65744	0.0215248	Intron (ENST00000235307.7/81563, intron 1 of 5)	C1orf21
1110	chr1:184491539-184492040	9.07623e-07	-2.06717	8.77422e-05	Intron (ENST00000235307.7/81563, intron 2 of 5)	C1orf21
1111	chr1:184621240-184621741	0.000309331	-2.37418	0.00297094	3' UTR	LOC107985236
1112	chr1:184792482-184792983	0.00704824	-1.23508	0.0252266	3' UTR	NIBAN1
1113	chr1:184861324-184861825	0.000738531	-1.75517	0.00526212	Intron (ENST00000367511.4/116496, intron 5 of 13)	NIBAN1
1114	chr1:185208673-185209174	0.00319443	-2.09073	0.0143943	Intron (ENST00000367501.7/54823, intron 13 of 18)	SWT1
1115	chr1:185339237-185339738	0.00293283	-1.48461	0.013546	Distal Intergenic	GS1-279B7.1
1116	chr1:185438105-185438606	0.00475332	-1.40523	0.0190468	Distal Intergenic	GS1-279B7.1
1117	chr1:185535051-185535552	0.0160229	-1.35023	0.0459909	Distal Intergenic	LINC01350
1118	chr1:185680507-185681008	0.000809843	-2.69712	0.00560129	Distal Intergenic	GS1-204I12.4
1119	chr1:185693880-185694381	0.000143501	-2.33605	0.00180317	Distal Intergenic	GS1-204I12.4
1120	chr1:186094115-186094616	0.00924789	-1.15801	0.0307279	Exon (ENST00000271588.9/83872, exon 67 of 107)	HMCN1
1121	chr1:186409027-186409528	0.0172674	-1.12434	0.0485842	Intron (ENST00000419367.8/54953, intron 11 of 12)	ODR4
1122	chr1:186763037-186763538	0.000145708	-1.37015	0.00181919	Distal Intergenic	PLA2G4A
1123	chr1:186775125-186775626	0.00350062	-1.62603	0.0153374	Distal Intergenic	PLA2G4A
1124	chr1:186828613-186829114	2.68166e-05	-1.47868	0.000629651	Promoter (<=1kb)	PLA2G4A
1125	chr1:186930611-186931112	0.00480466	-1.32393	0.0191851	Intron (ENST00000367466.4/5321, intron 7 of 17)	PLA2G4A
1126	chr1:188241536-188242037	0.000260935	-3.66488	0.00265858	Distal Intergenic	LINC01037
1127	chr1:188782228-188782729	6.58017e-05	-3.3627	0.00109204	Distal Intergenic	LINC01701
1128	chr1:189597022-189597523	0.000956142	-1.55537	0.00627357	Distal Intergenic	LINC01701
1129	chr1:189670570-189671071	4.44882e-08	-3.81397	1.65117e-05	Distal Intergenic	LINC01701
1130	chr1:191519460-191519961	8.51782e-06	-2.56087	0.000326315	Distal Intergenic	LINC01680
1131	chr1:191528157-191528658	2.35087e-06	-2.60834	0.000149837	Distal Intergenic	LINC02770
1132	chr1:191961629-191962130	3.43229e-05	-2.74306	0.000731378	Intron (ENST00000664489.1/107985457, intron 1 of 4)	LINC02770
1133	chr1:192489827-192490328	0.00507888	-1.48563	0.0199652	Exon (ENST00000642855.1/105371664, exon 6 of 8)	RGS1
1134	chr1:192516696-192517197	0.00245524	-1.32934	0.0119377	Exon (ENST00000642657.1/ENST00000642657.1, exon 1 of 3)	RGS1
1135	chr1:192536901-192537402	0.00686801	-1.29666	0.0247457	Intron (ENST00000642657.1/ENST00000642657.1, intron 2 of 2)	RGS1
1136	chr1:192538817-192539318	1.08461e-07	-2.21116	2.76365e-05	Intron (ENST00000642855.1/105371664, intron 4 of 7)	RGS1
1137	chr1:192539321-192539822	1.90361e-11	-3.59373	1.29252e-07	Intron (ENST00000642855.1/105371664, intron 4 of 7)	RGS1
1138	chr1:192575412-192575913	0.000912883	-1.00971	0.00607482	Promoter (<=1kb)	RGS1
1139	chr1:192604908-192605409	0.000207428	-2.14405	0.00230064	Intron (ENST00000642855.1/105371664, intron 2 of 7)	LOC107985241
1140	chr1:192609092-192609593	0.00102651	-1.17091	0.00658188	Promoter (<=1kb)	LOC107985241
1141	chr1:192639848-192640349	0.0130297	-1.69405	0.0395525	Intron (ENST00000543215.5/6003, intron 2 of 5)	RGS13
1142	chr1:193070159-193070660	0.000189763	-3.67414	0.0021644	Promoter (<=1kb)	RO60
1143	chr1:193111971-193112472	0.000870211	-2.34148	0.00588349	Distal Intergenic	GLRX2
1144	chr1:193311144-193311645	0.013955	-1.58718	0.04159	Intron (ENST00000420807.1/101929184, intron 1 of 3)	LINC01031
1145	chr1:193472421-193472922	0.0120449	-1.2558	0.0373186	Distal Intergenic	LINC01031
1146	chr1:193540462-193540963	0.00188351	-1.2688	0.00994594	Intron (ENST00000656143.1/ENST00000656143.1, intron 1 of 5)	LINC01031
1147	chr1:193539650-193540151	0.00109623	-1.47055	0.00687875	Intron (ENST00000656143.1/ENST00000656143.1, intron 1 of 5)	LINC01031
1148	chr1:193759869-193760370	0.00060775	-3.37513	0.00461397	Intron (ENST00000656143.1/ENST00000656143.1, intron 2 of 5)	LINC01031
1149	chr1:196152143-196152644	0.0141004	-1.07154	0.0418751	Distal Intergenic	LINC01724
1150	chr1:196403176-196403677	0.0120217	-1.33434	0.0372649	Intron (ENST00000367433.9/343450, intron 12 of 26)	KCNT2
1151	chr1:197201831-197202332	0.000169644	-1.49559	0.00200753	Promoter (<=1kb)	ZBTB41
1152	chr1:197631941-197632442	0.000245699	-1.88665	0.00255731	Intron (ENST00000620048.6/163486, intron 10 of 22)	DENND1B
1153	chr1:197659572-197660073	0.0131332	-1.31646	0.0397745	Promoter (1-2kb)	DENND1B
1154	chr1:197902962-197903463	1.02022e-05	-1.72684	0.000361894	Promoter (<=1kb)	C1orf53
1155	chr1:197974920-197975421	0.000160298	-2.96686	0.00193123	Distal Intergenic	LHX9
1156	chr1:198143880-198144381	0.00304205	-1.30303	0.0138953	Distal Intergenic	NEK7
1157	chr1:198174150-198174651	0.00587675	-1.05101	0.0221389	Intron (ENST00000442588.5/140609, intron 1 of 3)	NEK7
1158	chr1:198176041-198176542	0.00223743	-1.38819	0.0111778	Intron (ENST00000442588.5/140609, intron 1 of 3)	NEK7
1159	chr1:198275158-198275659	0.00684603	-1.25646	0.0246904	Promoter (2-3kb)	NEK7
1160	chr1:198843807-198844308	0.000117176	-1.72015	0.00157751	Intron (ENST00000660348.1/100131234, intron 2 of 2)	MIR181B1
1161	chr1:198893602-198894103	7.26109e-05	-2.81843	0.00115956	Intron (ENST00000660348.1/100131234, intron 2 of 2)	MIR181A1
1162	chr1:199173286-199173787	0.000203353	-2.41245	0.00226678	Intron (ENST00000452199.1/400800, intron 3 of 3)	LINC02789
1163	chr1:199702475-199702976	0.00110976	-2.03022	0.00693619	Distal Intergenic	NR5A2
1164	chr1:199706646-199707147	0.00718308	-1.28486	0.0255854	Distal Intergenic	NR5A2
1165	chr1:199784832-199785333	0.00528424	-1.07477	0.0205251	Distal Intergenic	NR5A2
1166	chr1:199804995-199805496	3.77037e-05	-2.38474	0.000776118	Distal Intergenic	NR5A2
1167	chr1:200151217-200151718	0.000197943	-4.74921	0.00222582	Intron (ENST00000236914.7/2494, intron 6 of 6)	NR5A2
1168	chr1:200154097-200154598	0.00207142	-2.03631	0.0106122	Intron (ENST00000236914.7/2494, intron 6 of 6)	NR5A2
1169	chr1:200162208-200162709	0.0041679	-1.27533	0.0173879	Intron (ENST00000236914.7/2494, intron 6 of 6)	NR5A2
1170	chr1:200336960-200337461	0.00334791	-1.43525	0.0148596	Intron (ENST00000637430.1/ENST00000637430.1, intron 1 of 5)	LINC00862
1171	chr1:200337808-200338309	0.00515568	-2.55318	0.0201792	Intron (ENST00000637430.1/ENST00000637430.1, intron 1 of 5)	LINC00862
1172	chr1:200558680-200559181	0.000229838	-1.92534	0.00245144	Intron (ENST00000614960.4/9928, intron 26 of 28)	KIF14
1173	chr1:200628597-200629098	0.000891359	-1.61822	0.00597519	Intron (ENST00000447706.6/83479, intron 7 of 7)	KIF14
1174	chr1:200735154-200735655	0.000594052	-2.48429	0.00454645	Distal Intergenic	CAMSAP2
1175	chr1:200863376-200863877	0.00377324	-2.31803	0.0161848	Exon (ENST00000432390.2/ENST00000432390.2, exon 1 of 1)	CAMSAP2
1176	chr1:200974189-200974690	0.0179568	-1.10619	0.0499879	Exon (ENST00000332129.6/23046, exon 34 of 34)	KIF21B
1177	chr1:201038101-201038602	7.29793e-06	-2.7383	0.00029703	Intron (ENST00000415359.1/101929305, intron 2 of 3)	LOC101929305
1178	chr1:201168890-201169391	0.00174755	-1.08463	0.00947237	Promoter (2-3kb)	TMEM9
1179	chr1:201288490-201288991	1.45271e-05	-3.29815	0.000439718	Intron (ENST00000263946.7/5317, intron 1 of 14)	PKP1
1180	chr1:201551771-201552272	0.00931271	-1.35054	0.0308843	Intron (ENST00000648727.1/ENST00000648727.1, intron 1 of 1)	NAV1
1181	chr1:201821234-201821735	0.00771219	-1.88486	0.0269609	3' UTR	IPO9-AS1
1182	chr1:201866877-201867378	0.00409022	-1.21378	0.0171519	Exon (ENST00000361565.9/55705, exon 15 of 24)	MIR6739
1183	chr1:201973986-201974487	0.000485162	-2.80605	0.00397366	Distal Intergenic	SNORA70H
1184	chr1:202081970-202082471	0.000763166	-1.2225	0.00538184	Distal Intergenic	GPR37L1
1185	chr1:202135074-202135575	8.32644e-05	-1.87117	0.0012671	Promoter (<=1kb)	ARL8A
1186	chr1:202144841-202145342	7.577e-05	-1.55797	0.00119479	Promoter (<=1kb)	ARL8A
1187	chr1:202159467-202159968	3.72038e-05	-2.85299	0.000770161	Promoter (<=1kb)	PTPN7
1188	chr1:202216562-202217063	0.0115482	-1.22081	0.0361729	Promoter (2-3kb)	LGR6
1189	chr1:202927127-202927628	0.0018466	-1.19551	0.00982879	Promoter (<=1kb)	KLHL12
1190	chr1:202926603-202927104	0.00085223	-1.38956	0.00580116	Promoter (<=1kb)	KLHL12
1191	chr1:203006252-203006753	0.00069954	-1.98428	0.00506895	Promoter (<=1kb)	TMEM183A
1192	chr1:203197367-203197868	4.03069e-06	-4.82404	0.000207309	Distal Intergenic	CHI3L1
1193	chr1:203289447-203289948	0.0103192	-1.14773	0.0332936	Promoter (1-2kb)	LINC01353
1194	chr1:203638591-203639092	0.000148617	-2.41528	0.00184253	Intron (ENST00000367218.7/493, intron 1 of 21)	ATP2B4
1195	chr1:203672324-203672825	0.00253888	-2.44111	0.0122244	Intron (ENST00000367218.7/493, intron 1 of 21)	ATP2B4
1196	chr1:203795782-203796283	0.000127643	-1.42907	0.00166989	Promoter (<=1kb)	ZC3H11A
1197	chr1:204382417-204382918	1.66824e-05	-5.92788	0.000479335	Intron (ENST00000443515.1/ENST00000443515.1, intron 1 of 2)	PLEKHA6
1198	chr1:204513390-204513891	0.00015922	-1.78797	0.00192282	Promoter (2-3kb)	MDM4
1199	chr1:204512887-204513388	0.00612444	-2.13487	0.0227982	Promoter (2-3kb)	MDM4
1200	chr1:204516414-204516915	1.63987e-05	-1.48556	0.000473804	Promoter (<=1kb)	MDM4
1201	chr1:204523863-204524364	0.00292431	-1.51517	0.0135142	Promoter (1-2kb)	MDM4
1202	chr1:204545774-204546275	3.29346e-08	-2.8891	1.3724e-05	Promoter (2-3kb)	MDM4
1203	chr1:204562528-204563029	0.000218408	-1.57811	0.00237719	Distal Intergenic	MDM4
1204	chr1:204564763-204565264	2.82071e-05	-3.6997	0.000649225	Distal Intergenic	MDM4
1205	chr1:204578834-204579335	0.000160819	-1.91678	0.00193618	Distal Intergenic	LOC105371692
1206	chr1:204715719-204716220	0.00389562	-1.52492	0.0165629	Distal Intergenic	LRRN2
1207	chr1:205089947-205090448	0.0150118	-1.79544	0.0438349	Intron (ENST00000264515.11/5929, intron 13 of 13)	TMEM81
1208	chr1:205175407-205175908	0.00649157	-1.22666	0.0237686	Promoter (2-3kb)	DSTYK
1209	chr1:205270743-205271244	0.000430886	-1.72952	0.0036738	Exon (ENST00000358024.8/9911, exon 4 of 5)	TMCC2
1210	chr1:205313587-205314088	1.43832e-05	-1.49245	0.000437705	Intron (ENST00000367157.6/81788, intron 1 of 6)	NUAK2
1211	chr1:205396921-205397422	0.00186467	-1.54066	0.00988879	Intron (ENST00000367152.5/93273, intron 2 of 3)	LEMD1
1212	chr1:205476571-205477072	0.000319308	-1.94246	0.00303082	Distal Intergenic	BLACAT1
1213	chr1:205630996-205631497	0.00157616	-1.01369	0.00881068	Promoter (<=1kb)	ELK4
1214	chr1:205630061-205630562	0.00128735	-1.42297	0.00767938	Promoter (1-2kb)	ELK4
1215	chr1:206030658-206031159	0.00126309	-1.33725	0.0075781	Distal Intergenic	CTSE
1216	chr1:206047984-206048485	3.36147e-05	-1.83979	0.000723596	Intron (ENST00000647075.1/ENST00000647075.1, intron 2 of 3)	RHEX
1217	chr1:206053138-206053639	0.00354283	-1.08202	0.0154658	Promoter (<=1kb)	RHEX
1218	chr1:206066432-206066933	0.00102289	-1.79349	0.00656484	Intron (ENST00000331555.10/440712, intron 1 of 5)	RHEX
1219	chr1:206278580-206279081	0.00624004	-1.44269	0.0231047	Intron (ENST00000573034.8/23380, intron 2 of 22)	SRGAP2
1220	chr1:206461623-206462124	0.0170862	-1.45587	0.048212	3' UTR	IKBKE
1221	chr1:206470215-206470716	0.00119976	-1.57781	0.00731654	Promoter (<=1kb)	IKBKE
1222	chr1:206479480-206479981	0.00953939	-1.57335	0.031452	Exon (ENST00000581977.7/9641, exon 11 of 22)	MIR6769B
1223	chr1:206503944-206504445	1.26996e-05	-1.42458	0.000408309	Exon (ENST00000562504.1/ENST00000562504.1, exon 1 of 1)	RASSF5
1224	chr1:206524861-206525362	0.000725638	-1.77852	0.00519817	Intron (ENST00000579436.7/83593, intron 1 of 5)	RASSF5
1225	chr1:206547500-206548001	0.00451736	-1.94023	0.0183782	Intron (ENST00000579436.7/83593, intron 2 of 5)	RASSF5
1226	chr1:206575175-206575676	2.06479e-06	-2.58251	0.000138984	Intron (ENST00000579436.7/83593, intron 2 of 5)	RASSF5
1227	chr1:206635825-206636326	0.00013704	-2.06215	0.00175193	Promoter (<=1kb)	DYRK3
1228	chr1:206672961-206673462	3.34476e-05	-2.13612	0.000721752	Intron (ENST00000489878.1/8444, intron 3 of 3)	MAPKAPK2
1229	chr1:206715800-206716301	0.00151606	-1.4392	0.00857436	Intron (ENST00000367103.4/9261, intron 1 of 9)	MAPKAPK2
1230	chr1:206734427-206734928	0.0147274	-1.09345	0.0432402	Downstream (<=300bp)	MAPKAPK2
1231	chr1:206784355-206784856	0.00179666	-2.28632	0.00965559	Intron (ENST00000662320.1/29949, intron 1 of 2)	IL10
1232	chr1:206846935-206847436	0.00039145	-1.56082	0.00344915	Distal Intergenic	IL19
1233	chr1:206923411-206923912	0.000110535	-1.68085	0.0015172	Promoter (<=1kb)	FCMR
1234	chr1:207049944-207050445	4.63785e-05	-1.33776	0.000880688	Promoter (<=1kb)	YOD1
1235	chr1:207103950-207104451	0.00125606	-1.25361	0.00754963	Promoter (<=1kb)	C4BPA
1236	chr1:207232273-207232774	7.71328e-07	-2.63459	8.10944e-05	Distal Intergenic	CD55
1237	chr1:207348619-207349120	0.00481996	-1.24095	0.0192304	Intron (ENST00000695822.1/1604, intron 10 of 10)	CD55
1238	chr1:207644167-207644668	3.43678e-05	-2.38163	0.000731645	Promoter (<=1kb)	CR1L
1239	chr1:207704734-207705235	0.0127576	-1.21971	0.0389426	Intron (ENST00000508064.7/1379, intron 9 of 11)	CR1L
1240	chr1:207723636-207724137	0.0101169	-1.53688	0.0327977	3' UTR	CD46
1241	chr1:207818042-207818543	0.00028495	-1.43137	0.00281285	Intron (ENST00000608023.5/100128537, intron 3 of 4)	MIR29B2CHG
1242	chr1:208091954-208092455	0.000426747	-2.91217	0.00365011	Intron (ENST00000367033.4/5362, intron 9 of 31)	LOC105372887
1243	chr1:208652198-208652699	0.0179036	-1.09982	0.0498772	Distal Intergenic	LINC02769
1244	chr1:209013281-209013782	1.78581e-05	-2.75221	0.000497301	Distal Intergenic	LINC01774
1245	chr1:209768324-209768825	0.00485665	-1.24665	0.0193353	Promoter (<=1kb)	TRAF3IP3
1246	chr1:209769957-209770458	0.00234954	-1.38968	0.0115749	Promoter (1-2kb)	TRAF3IP3
1247	chr1:209784390-209784891	1.22742e-06	-1.0178	0.000103946	Promoter (<=1kb)	C1orf74
1248	chr1:210332774-210333275	0.000360707	-2.07881	0.00326705	Intron (ENST00000413764.6/55733, intron 1 of 11)	HHAT
1249	chr1:210366627-210367128	4.83749e-05	-3.09883	0.000903377	Promoter (2-3kb)	HHAT
1250	chr1:210373200-210373701	0.00680686	-1.3504	0.0245814	Intron (ENST00000413764.6/55733, intron 3 of 11)	HHAT
1251	chr1:210400000-210400501	0.00453387	-1.30612	0.0184277	Exon (ENST00000413764.6/55733, exon 5 of 12)	HHAT
1252	chr1:210653713-210654214	0.00236317	-1.41586	0.0116208	Intron (ENST00000413764.6/55733, intron 11 of 11)	HHAT
1253	chr1:211286537-211287038	2.50127e-07	-3.09392	4.3481e-05	Promoter (2-3kb)	RCOR3
1254	chr1:211320873-211321374	0.000392675	-2.53543	0.0034552	Distal Intergenic	TRAF5
1255	chr1:211323494-211323995	2.90943e-07	-2.52408	4.70642e-05	Promoter (2-3kb)	TRAF5
1256	chr1:211332682-211333183	0.0169346	-1.64682	0.0478991	Intron (ENST00000462410.5/7188, intron 1 of 5)	TRAF5
1257	chr1:211475818-211476319	0.00319236	-1.38556	0.0143891	Distal Intergenic	RD3
1258	chr1:211606399-211606900	4.18761e-06	-2.75449	0.000211352	Exon (ENST00000690030.1/ENST00000690030.1, exon 1 of 1)	SLC30A1
1259	chr1:211624968-211625469	0.00312375	-1.37046	0.0141576	Distal Intergenic	NTRAS
1260	chr1:211653520-211654021	0.00846394	-1.67751	0.028848	Promoter (1-2kb)	NTRAS
1261	chr1:211655543-211656044	0.0109059	-1.4698	0.0346948	Distal Intergenic	NTRAS
1262	chr1:211680691-211681192	0.000623352	-1.53371	0.00469107	Promoter (<=1kb)	NEK2-DT
1263	chr1:211688422-211688923	0.00345362	-2.04464	0.0151927	Intron (ENST00000443174.2/ENST00000443174.2, intron 2 of 2)	NEK2-DT
1264	chr1:211729494-211729995	0.00510498	-1.67879	0.0200283	Distal Intergenic	NEK2-DT
1265	chr1:211842727-211843228	0.00482546	-1.44699	0.0192437	Intron (ENST00000457272.5/102723727, intron 3 of 3)	LPGAT1-AS1
1266	chr1:211886045-211886546	1.26896e-05	-1.87702	0.000408309	Distal Intergenic	LPGAT1-AS1
1267	chr1:211926258-211926759	9.94469e-07	-6.05733	9.30969e-05	Distal Intergenic	INTS7
1268	chr1:212040955-212041456	0.00996511	-1.26266	0.0324553	Intron (ENST00000542077.5/51514, intron 1 of 13)	DTL
1269	chr1:212070655-212071156	4.6968e-05	-2.12257	0.000887877	Promoter (<=1kb)	DTL
1270	chr1:212137710-212138211	0.00384001	-2.39175	0.0164011	Distal Intergenic	DTL
1271	chr1:212218016-212218517	0.00187101	-2.91646	0.00991166	Intron (ENST00000685933.1/101929541, intron 2 of 4)	LINC02608
1272	chr1:212433077-212433578	0.00636121	-1.2011	0.0234205	Promoter (<=1kb)	NENF
1273	chr1:212636527-212637028	0.00207734	-2.03374	0.0106305	Distal Intergenic	GARIN4
1274	chr1:212642000-212642501	0.00148156	-2.65654	0.00844381	Distal Intergenic	GARIN4
1275	chr1:212794465-212794966	0.00770241	-1.59167	0.0269389	Promoter (<=1kb)	TATDN3
1276	chr1:212833790-212834291	0.000153782	-1.34358	0.00188074	Intron (ENST00000332912.3/149643, intron 2 of 2)	SPATA45
1277	chr1:212979956-212980457	0.0138452	-1.42855	0.0413387	Intron (ENST00000366966.6/79805, intron 8 of 8)	VASH2
1278	chr1:212995433-212995934	0.000139717	-1.21228	0.00177397	Intron (ENST00000360506.6/90806, intron 7 of 7)	ANGEL2
1279	chr1:213050580-213051081	0.00262429	-1.21084	0.0125078	Promoter (<=1kb)	RPS6KC1
1280	chr1:213066057-213066558	0.000371103	-1.1263	0.00333063	Intron (ENST00000543354.5/26750, intron 1 of 13)	RPS6KC1
1281	chr1:214460799-214461300	0.0135169	-1.26626	0.0406222	Intron (ENST00000366956.10/5784, intron 2 of 18)	PTPN14
1282	chr1:214639065-214639566	0.00292774	-2.32953	0.0135263	Intron (ENST00000366955.8/1063, intron 11 of 19)	CENPF
1283	chr1:215581790-215582291	0.0047845	-1.23344	0.0191319	Intron (ENST00000259154.9/51133, intron 8 of 17)	KCTD3
1284	chr1:215941586-215942087	2.73136e-07	-2.73135	4.5363e-05	Intron (ENST00000307340.8/7399, intron 37 of 71)	USH2A-AS2
1285	chr1:216639008-216639509	0.00681884	-1.47546	0.024614	Intron (ENST00000616180.4/2104, intron 3 of 6)	ESRRG
1286	chr1:216822438-216822939	0.000422203	-1.61768	0.00362466	Intron (ENST00000361525.7/2104, intron 3 of 8)	ESRRG
1287	chr1:217411703-217412204	4.88979e-05	-2.01243	0.000908441	Distal Intergenic	GPATCH2
1288	chr1:217631087-217631588	1.29824e-05	-1.06871	0.000412816	Promoter (<=1kb)	SPATA17
1289	chr1:218164908-218165409	0.00603171	-1.34245	0.0225504	Distal Intergenic	LOC105372922
1290	chr1:218178991-218179492	1.85368e-06	-3.75045	0.000130626	Distal Intergenic	RRP15
1291	chr1:218284359-218284860	0.00222183	-2.62847	0.0111249	Promoter (<=1kb)	RRP15
1292	chr1:218621168-218621669	0.000411086	-2.63824	0.00356074	Distal Intergenic	LINC02869
1293	chr1:218865446-218865947	0.0021486	-1.66495	0.0108726	Distal Intergenic	LINC01710
1294	chr1:219043940-219044441	1.79829e-07	-3.2679	3.57881e-05	Intron (ENST00000691001.1/643723, intron 3 of 4)	LINC01710
1295	chr1:220113116-220113617	0.00313332	-2.17851	0.0141903	Promoter (<=1kb)	IARS2
1296	chr1:220207523-220208024	0.000611386	-2.55557	0.00463182	Exon (ENST00000604232.1/ENST00000604232.1, exon 1 of 1)	RAB3GAP2
1297	chr1:220217331-220217832	0.000526726	-2.0913	0.00420366	Intron (ENST00000358951.7/25782, intron 2 of 34)	RAB3GAP2
1298	chr1:220219816-220220317	1.20737e-06	-2.40558	0.000103156	Exon (ENST00000604493.1/ENST00000604493.1, exon 1 of 1)	RAB3GAP2
1299	chr1:220300366-220300867	0.000119199	-2.45134	0.00159448	Distal Intergenic	RAB3GAP2
1300	chr1:220750394-220750895	0.00136734	-1.4963	0.0080018	Promoter (2-3kb)	MTARC2
1301	chr1:220810086-220810587	0.00273464	-1.37044	0.0128785	Promoter (<=1kb)	MTARC1
1302	chr1:221046111-221046612	0.000103605	-2.18537	0.00145822	Distal Intergenic	HLX
1303	chr1:221098813-221099314	4.46928e-05	-1.9024	0.000861193	Distal Intergenic	HLX
1304	chr1:221203451-221203952	1.7755e-05	-2.76242	0.000495625	Distal Intergenic	LINC02817
1305	chr1:221230622-221231123	3.44986e-05	-2.61161	0.000733346	Distal Intergenic	LINC02817
1306	chr1:221333514-221334015	0.00239757	-2.35943	0.0117389	Promoter (1-2kb)	LINC02817
1307	chr1:221712112-221712613	0.000352623	-1.65278	0.00322342	Promoter (<=1kb)	DUSP10
1308	chr1:221715337-221715838	7.52786e-06	-1.65296	0.000301289	Intron (ENST00000366899.4/11221, intron 2 of 3)	DUSP10
1309	chr1:221726265-221726766	0.000429146	-1.30827	0.00366465	Intron (ENST00000366899.4/11221, intron 2 of 3)	DUSP10
1310	chr1:221741400-221741901	0.000551695	-1.1459	0.00433377	Promoter (<=1kb)	DUSP10
1311	chr1:221751333-221751834	0.0160851	-1.22199	0.0461178	Distal Intergenic	DUSP10
1312	chr1:221777730-221778231	1.25603e-05	-2.5726	0.00040622	Distal Intergenic	DUSP10
1313	chr1:221810975-221811476	0.000146905	-3.13635	0.00182882	Distal Intergenic	LINC01655
1314	chr1:222547917-222548418	0.00917968	-2.32345	0.030569	Promoter (<=1kb)	HHIPL2
1315	chr1:222583035-222583536	3.10153e-05	-3.49735	0.000688373	Intron (ENST00000366890.5/9015, intron 2 of 10)	TAF1A
1316	chr1:222617682-222618183	6.2483e-08	-1.05457	2.02445e-05	Promoter (<=1kb)	MIA3
1317	chr1:222643433-222643934	0.000745449	-1.34692	0.00529572	Promoter (<=1kb)	MIA3
1318	chr1:222662346-222662847	8.51202e-05	-1.991	0.00128615	Promoter (<=1kb)	MIA3
1319	chr1:222663617-222664118	6.50549e-05	-1.47086	0.00108497	Promoter (<=1kb)	MIA3
1320	chr1:222674034-222674535	0.00024316	-1.80988	0.00254002	Promoter (1-2kb)	AIDA
1321	chr1:222777349-222777850	0.00906625	-1.27467	0.0303014	Distal Intergenic	LOC105372984
1322	chr1:222792257-222792758	0.00712106	-1.27629	0.0254147	Distal Intergenic	LOC105372984
1323	chr1:222898606-222899107	0.000271366	-2.35665	0.00272492	Intron (ENST00000674736.1/84976, intron 1 of 7)	DISP1
1324	chr1:222950886-222951387	0.0134742	-1.20274	0.0405393	Intron (ENST00000674736.1/84976, intron 2 of 7)	DISP1
1325	chr1:223108810-223109311	7.91506e-06	-2.76914	0.000311707	Distal Intergenic	LOC107985323
1326	chr1:223133309-223133810	0.0159317	-1.15326	0.0457861	Promoter (<=1kb)	TLR5
1327	chr1:223178391-223178892	0.00217055	-2.04888	0.0109526	Distal Intergenic	TLR5
1328	chr1:223421511-223422012	0.0172268	-1.38345	0.048502	Distal Intergenic	CCDC185
1329	chr1:223556863-223557364	0.00143232	-1.35522	0.00825496	Intron (ENST00000366872.10/388743, intron 13 of 20)	CAPN8
1330	chr1:223716548-223717049	0.000600007	-1.74327	0.00457881	Intron (ENST00000433674.6/824, intron 1 of 20)	CAPN2
1331	chr1:223734275-223734776	3.08333e-06	-1.54256	0.000174975	Intron (ENST00000433674.6/824, intron 2 of 20)	CAPN2
1332	chr1:223851976-223852477	1.74807e-05	-2.36286	0.000492134	Distal Intergenic	TP53BP2
1333	chr1:224223126-224223627	0.00113468	-1.25167	0.00704494	Exon (ENST00000420350.1/101927164, exon 2 of 3)	LOC101927164
1334	chr1:224357680-224358181	0.00368327	-1.22195	0.0158999	Promoter (<=1kb)	CNIH4
1335	chr1:224387523-224388024	0.00717348	-3.02506	0.0255615	3' UTR	MIR4742
1336	chr1:224433060-224433561	0.000629659	-1.20601	0.00472314	Promoter (<=1kb)	WDR26
1337	chr1:224490787-224491288	0.00079553	-1.71738	0.005536	Intron (ENST00000471578.5/149111, intron 1 of 5)	CNIH3
1338	chr1:224492990-224493491	0.00216123	-1.47231	0.0109189	Intron (ENST00000471578.5/149111, intron 1 of 5)	CNIH3
1339	chr1:224498376-224498877	0.00360925	-1.0544	0.015663	Intron (ENST00000471578.5/149111, intron 1 of 5)	CNIH3
1340	chr1:224783167-224783668	0.00444389	-1.8395	0.0181702	Distal Intergenic	LINC02813
1341	chr1:225466897-225467398	0.00295634	-1.70669	0.0136219	Promoter (1-2kb)	LINC02765
1342	chr1:225475132-225475633	0.00273352	-1.36752	0.0128748	Distal Intergenic	LINC02765
1343	chr1:225603440-225603941	0.0024892	-1.28076	0.0120521	Intron (ENST00000366843.7/55740, intron 1 of 13)	ENAH
1344	chr1:225604834-225605335	0.000122332	-1.16739	0.00162194	Intron (ENST00000366843.7/55740, intron 1 of 13)	ENAH
1345	chr1:225626998-225627499	0.000715429	-1.19411	0.00515126	Intron (ENST00000366843.7/55740, intron 1 of 13)	ENAH
1346	chr1:225695747-225696248	0.00968958	-1.14684	0.03181	Distal Intergenic	LOC102723834
1347	chr1:225819414-225819915	0.016679	-1.07367	0.0473532	Intron (ENST00000272167.10/2052, intron 1 of 8)	EPHX1
1348	chr1:225925068-225925569	0.00558165	-1.20316	0.0213499	Promoter (<=1kb)	PYCR2
1349	chr1:226101012-226101513	0.00138486	-2.74653	0.00806834	Distal Intergenic	LINC01703
1350	chr1:226156648-226157149	0.0120636	-1.04657	0.0373647	Intron (ENST00000366812.6/64746, intron 5 of 7)	ACBD3
1351	chr1:226643483-226643984	0.000178836	-2.57722	0.00207728	Intron (ENST00000272117.8/3707, intron 4 of 7)	ITPKB-IT1
1352	chr1:226653380-226653881	0.000109525	-3.86479	0.00150763	Intron (ENST00000272117.8/3707, intron 2 of 7)	ITPKB-IT1
1353	chr1:226662893-226663394	0.000942365	-1.76833	0.00621207	Intron (ENST00000272117.8/3707, intron 2 of 7)	ITPKB-IT1
1354	chr1:226764477-226764978	0.00167429	-1.30757	0.0091936	Distal Intergenic	ITPKB
1355	chr1:226827905-226828406	7.72987e-05	-1.53249	0.00120719	Intron (ENST00000664298.1/ENST00000664298.1, intron 1 of 1)	PSEN2
1356	chr1:226945246-226945747	0.00814088	-1.39108	0.0280626	Intron (ENST00000676884.1/5664, intron 19 of 27)	COQ8A
1357	chr1:227318120-227318621	0.00180118	-1.37432	0.00967178	Promoter (<=1kb)	CDC42BPA
1358	chr1:228071013-228071514	5.0474e-06	-3.39104	0.000236352	Distal Intergenic	LINC02809
1359	chr1:228084329-228084830	3.68599e-05	-2.70213	0.000766324	Promoter (1-2kb)	ARF1
1360	chr1:228184038-228184539	0.000164705	-2.32823	0.00196867	Distal Intergenic	IBA57
1361	chr1:228392991-228393492	0.00581545	-1.22608	0.0219711	Distal Intergenic	MIR6742
1362	chr1:228886455-228886956	0.012389	-1.89465	0.038114	Distal Intergenic	RHOU
1363	chr1:228938385-228938886	0.000648088	-1.80956	0.00481445	Distal Intergenic	LINC02815
1364	chr1:229271349-229271850	0.000645566	-1.33276	0.00480251	Promoter (<=1kb)	RAB4A-AS1
1365	chr1:229270808-229271309	8.39638e-06	-1.89804	0.000323569	Promoter (<=1kb)	RAB4A-AS1
1366	chr1:229304462-229304963	1.30772e-05	-4.03873	0.000414345	3' UTR	RAB4A
1367	chr1:229343367-229343868	0.00434702	-1.99813	0.0179054	Promoter (<=1kb)	CCSAP
1368	chr1:229440889-229441390	0.00437602	-1.47593	0.0179858	3' UTR	ACTA1
1369	chr1:229478871-229479372	2.96524e-06	-2.26692	0.000171134	Intron (ENST00000261396.6/55746, intron 12 of 25)	NUP133
1370	chr1:229570205-229570706	0.0160349	-1.04538	0.0460127	Exon (ENST00000425149.1/ENST00000425149.1, exon 1 of 1)	ABCB10
1371	chr1:229846427-229846928	0.000165361	-2.77512	0.00197386	Intron (ENST00000650825.1/105373162, intron 5 of 8)	LINC01682
1372	chr1:230126977-230127478	0.001135	-1.50691	0.00704656	Intron (ENST00000494106.1/2590, intron 1 of 6)	GALNT2
1373	chr1:230153333-230153834	0.000621529	-2.00899	0.00468163	Intron (ENST00000494106.1/2590, intron 1 of 6)	GALNT2
1374	chr1:230216968-230217469	0.00209636	-1.80755	0.0106946	Intron (ENST00000494106.1/2590, intron 3 of 6)	GALNT2
1375	chr1:230268768-230269269	0.000137477	-2.30176	0.0017544	Intron (ENST00000366672.5/2590, intron 14 of 15)	GALNT2
1376	chr1:230375628-230376129	0.00155958	-1.51553	0.00874696	Promoter (1-2kb)	PGBD5
1377	chr1:230735465-230735966	0.0120446	-1.47794	0.0373186	Intron (ENST00000681269.1/183, intron 1 of 4)	AGT
1378	chr1:230753695-230754196	0.000261314	-1.57794	0.00266102	Intron (ENST00000366666.6/10753, intron 1 of 17)	CAPN9
1379	chr1:230857127-230857628	0.000383689	-2.43514	0.0034052	Promoter (<=1kb)	C1orf198
1380	chr1:230858125-230858626	0.00502262	-1.50793	0.0198082	Promoter (1-2kb)	C1orf198
1381	chr1:230863419-230863920	0.00213539	-1.11729	0.0108291	Intron (ENST00000366663.10/84886, intron 1 of 3)	LOC101927604
1382	chr1:230894568-230895069	0.00417208	-1.83546	0.0173998	Intron (ENST00000667181.1/105373167, intron 1 of 1)	LOC105373167
1383	chr1:230900914-230901415	0.00189985	-1.5886	0.0100056	Distal Intergenic	LOC105373167
1384	chr1:230916540-230917041	0.000219312	-2.9087	0.00238411	Intron (ENST00000366662.8/79573, intron 15 of 20)	TTC13
1385	chr1:230917192-230917693	0.000814009	-1.80188	0.00562189	Intron (ENST00000366662.8/79573, intron 15 of 20)	TTC13
1386	chr1:231040629-231041130	2.02221e-05	-2.18012	0.000533926	Promoter (<=1kb)	FAM89A
1387	chr1:231053989-231054490	0.00151827	-1.5573	0.00858475	Distal Intergenic	FAM89A
1388	chr1:231171565-231172066	0.00142893	-2.33452	0.0082416	Intron (ENST00000366653.6/440730, intron 1 of 9)	TRIM67
1389	chr1:231296687-231297188	1.35624e-06	-3.41507	0.000110327	Distal Intergenic	GNPAT
1390	chr1:231383868-231384369	0.00163593	-1.96629	0.009041	Intron (ENST00000667629.1/54583, intron 1 of 3)	EGLN1
1391	chr1:231612660-231613161	0.00830178	-1.33574	0.0284462	Promoter (<=1kb)	LINC00582
1392	chr1:231756831-231757332	0.00636085	-1.21562	0.0234205	Intron (ENST00000646525.1/100303453, intron 8 of 11)	DISC1
1393	chr1:232221704-232222205	0.00769295	-1.13053	0.0269166	Exon (ENST00000412876.1/ENST00000412876.1, exon 1 of 1)	SIPA1L2
1394	chr1:232538634-232539135	0.00743799	-1.74121	0.0262751	Intron (ENST00000366630.5/57568, intron 1 of 21)	SIPA1L2
1395	chr1:232951285-232951786	0.000259672	-1.5096	0.00265143	Promoter (<=1kb)	NTPCR
1396	chr1:233294884-233295385	0.00029668	-1.49919	0.00288819	Promoter (<=1kb)	PCNX2
1397	chr1:233334452-233334953	8.37092e-05	-1.43651	0.00127169	Intron (ENST00000366624.8/84451, intron 1 of 9)	MAP3K21
1398	chr1:233434368-233434869	0.00809068	-1.28524	0.0279475	Distal Intergenic	MAP3K21
1399	chr1:233909229-233909730	0.000234617	-1.18863	0.00248474	Intron (ENST00000366618.8/148641, intron 2 of 7)	SLC35F3
1400	chr1:234131206-234131707	0.00356848	-1.58466	0.015542	Intron (ENST00000366618.8/148641, intron 2 of 7)	SLC35F3
1401	chr1:234619039-234619540	1.96303e-05	-2.24445	0.000525722	Distal Intergenic	IRF2BP2
1402	chr1:234662764-234663265	2.24644e-07	-3.08985	4.05947e-05	Intron (ENST00000664534.1/105373209, intron 1 of 2)	LOC105373209
1403	chr1:234709466-234709967	0.00177163	-1.09656	0.00956429	Intron (ENST00000632063.1/ENST00000632063.1, intron 1 of 3)	LINC01132
1404	chr1:234810783-234811284	0.00512752	-2.09713	0.0200949	Exon (ENST00000651370.1/107985365, exon 2 of 2)	LINC02961
1405	chr1:234879183-234879684	3.59725e-05	-1.3542	0.000753439	Intron (ENST00000651370.1/107985365, intron 1 of 1)	LOC107985365
1406	chr1:234953577-234954078	0.0142613	-2.14752	0.0422283	Distal Intergenic	LNCATV
1407	chr1:234987371-234987872	0.00074286	-1.55558	0.00528188	Distal Intergenic
1408	chr1:235023490-235023991	0.0125175	-1.62952	0.0383965	Distal Intergenic
1409	chr1:235043248-235043749	0.000558642	-1.68601	0.00436932	Distal Intergenic	LINC01348
1410	chr1:235048111-235048612	0.00132598	-1.45016	0.00782887	Distal Intergenic	LINC01348
1411	chr1:235062154-235062655	0.0133412	-1.10304	0.0402472	Distal Intergenic	LINC01348
1412	chr1:235067384-235067885	0.000536446	-1.25653	0.00425599	Promoter (1-2kb)	LINC01348
1413	chr1:235161601-235162102	0.00239544	-1.21925	0.0117339	Promoter (<=1kb)	RBM34
1414	chr1:235167938-235168439	7.57983e-05	-2.86962	0.00119479	3' UTR	RBM34
1415	chr1:235229713-235230214	4.03837e-06	-2.54654	0.000207449	Intron (ENST00000366603.6/51742, intron 10 of 23)	ARID4B
1416	chr1:235253124-235253625	0.00425735	-1.34912	0.0176425	Intron (ENST00000366603.6/51742, intron 5 of 23)	ARID4B
1417	chr1:235260987-235261488	0.00421958	-1.59664	0.0175388	Intron (ENST00000366603.6/51742, intron 2 of 23)	ARID4B
1418	chr1:235271924-235272425	0.00198282	-1.7515	0.0103028	Intron (ENST00000366603.6/51742, intron 2 of 23)	ARID4B
1419	chr1:235291482-235291983	0.0147577	-1.13748	0.0433091	Intron (ENST00000366603.6/51742, intron 2 of 23)	GGPS1
1420	chr1:235335562-235336063	0.00109165	-1.93738	0.00685973	Intron (ENST00000488594.5/9453, intron 2 of 3)	TBCE
1421	chr1:235368275-235368776	4.15966e-06	-2.01398	0.00021073	Promoter (<=1kb)	TBCE
1422	chr1:235415287-235415788	0.0126397	-1.90768	0.0386747	Promoter (<=1kb)	TBCE
1423	chr1:235478636-235479137	0.000328411	-3.72512	0.00308267	Exon (ENST00000494378.1/148789, exon 4 of 4)	B3GALNT2
1424	chr1:235541206-235541707	0.000871996	-1.70103	0.00589059	Exon (ENST00000446199.2/ENST00000446199.2, exon 1 of 1)	B3GALNT2
1425	chr1:235881695-235882196	0.00278156	-1.71579	0.0130404	Promoter (1-2kb)	LYST
1426	chr1:235909270-235909771	1.50841e-07	-2.20193	3.28349e-05	Distal Intergenic	LYST
1427	chr1:235923674-235924175	0.000304859	-1.52512	0.00294443	Distal Intergenic	LYST
1428	chr1:236082388-236082889	0.0141787	-1.55075	0.0420526	Distal Intergenic	NID1
1429	chr1:236534329-236534830	2.13051e-05	-2.17893	0.000550104	Intron (ENST00000481485.5/3964, intron 3 of 4)	LGALS8
1430	chr1:236645040-236645541	0.000523079	-2.72092	0.0041859	Distal Intergenic	ACTN2
1431	chr1:236788407-236788908	4.25614e-05	-4.10547	0.000833232	Distal Intergenic	MTR
1432	chr1:237713784-237714285	6.44267e-06	-4.5133	0.000273806	Intron (ENST00000366574.7/6262, intron 71 of 104)	RYR2
1433	chr1:237940991-237941492	0.000247429	-1.54523	0.00256756	Exon (ENST00000636334.1/ENST00000636334.1, exon 1 of 1)	ZP4
1434	chr1:237941894-237942395	2.37573e-06	-1.40016	0.000150507	Exon (ENST00000636511.1/ENST00000636511.1, exon 1 of 1)	ZP4
1435	chr1:237943372-237943873	0.000179756	-3.00964	0.0020853	Exon (ENST00000636779.1/ENST00000636779.1, exon 1 of 1)	ZP4
1436	chr1:237944731-237945232	0.00515565	-1.01253	0.0201792	Distal Intergenic	ZP4
1437	chr1:239233749-239234250	0.00987133	-1.19736	0.032248	Distal Intergenic	CHRM3
1438	chr1:239718789-239719290	5.3561e-09	-3.96721	5.19528e-06	Promoter (<=1kb)	CHRM3-AS2
1439	chr1:239897946-239898447	4.57756e-05	-1.70187	0.000874358	Promoter (1-2kb)	CHRM3-AS1
1440	chr1:239952988-239953489	6.93707e-06	-3.41276	0.000287575	Distal Intergenic	LOC105373224
1441	chr1:240329291-240329792	0.00128552	-1.21577	0.007672	Promoter (2-3kb)	FMN2
1442	chr1:240424885-240425386	0.0112667	-1.26597	0.0355392	Intron (ENST00000319653.14/56776, intron 15 of 17)	FMN2
1443	chr1:241533482-241533983	8.28652e-05	-1.69466	0.00126336	Promoter (1-2kb)	KMO
1444	chr1:241627453-241627954	0.0124256	-1.01877	0.0381936	Intron (ENST00000366554.3/23596, intron 1 of 3)	CHML
1445	chr1:241639515-241640016	1.46521e-05	-1.89249	0.000441569	Promoter (<=1kb)	OPN3
1446	chr1:241657121-241657622	0.00091936	-2.36984	0.00610195	Promoter (2-3kb)	WDR64
1447	chr1:241677089-241677590	4.9969e-06	-2.28692	0.000235131	Promoter (<=1kb)	OPN3
1448	chr1:241775643-241776144	0.0125462	-2.12964	0.0384665	Intron (ENST00000366552.6/128025, intron 20 of 26)	WDR64
1449	chr1:241847703-241848204	2.65715e-05	-1.22997	0.000626236	Promoter (<=1kb)	EXO1
1450	chr1:242119112-242119613	0.000282005	-2.19074	0.00279481	Intron (ENST00000536534.7/200150, intron 6 of 9)	MAP1LC3C
1451	chr1:242400389-242400890	7.30534e-08	-4.67685	2.20742e-05	Intron (ENST00000536534.7/200150, intron 1 of 9)	PLD5
1452	chr1:243918249-243918750	0.000413123	-1.62387	0.00357275	Promoter (<=1kb)	LINC02774
1453	chr1:244109756-244110257	4.09009e-05	-2.48466	0.000811889	Distal Intergenic
1454	chr1:244172013-244172514	0.000238179	-2.09497	0.00250782	Distal Intergenic
1455	chr1:244185021-244185522	0.0152743	-1.58911	0.0444009	Exon (ENST00000656542.1/ENST00000656542.1, exon 2 of 2)
1456	chr1:244232219-244232720	0.00395747	-1.84868	0.0167541	Distal Intergenic	LOC105373262
1457	chr1:244244953-244245454	5.67239e-08	-3.63301	1.91446e-05	Distal Intergenic	LOC105373262
1458	chr1:244248619-244249120	1.69284e-05	-2.33723	0.000483304	Distal Intergenic	LOC105373262
1459	chr1:244253840-244254341	0.00562036	-1.95861	0.0214602	Distal Intergenic	LOC105373262
1460	chr1:244319549-244320050	0.00314553	-1.26887	0.0142339	Exon (ENST00000689355.1/105373262, exon 2 of 2)	LOC105373262
1461	chr1:244399493-244399994	0.00608718	-1.92731	0.0226946	Intron (ENST00000417765.1/ENST00000417765.1, intron 2 of 3)	ADSS2
1462	chr1:244409548-244410049	0.00773033	-1.08598	0.0270137	3' UTR	ADSS2
1463	chr1:244628648-244629149	0.00390589	-1.40072	0.0165929	Intron (ENST00000366534.9/257044, intron 20 of 21)	CATSPERE
1464	chr1:244652093-244652594	2.4096e-05	-1.70537	0.000590892	Promoter (<=1kb)	DESI2
1465	chr1:244953351-244953852	0.000466613	-3.68485	0.00387314	Distal Intergenic	EFCAB2
1466	chr1:245014507-245015008	8.93564e-05	-2.67119	0.00132286	Promoter (2-3kb)	EFCAB2
1467	chr1:245052050-245052551	7.33074e-05	-1.72762	0.00116712	Intron (ENST00000366523.6/84288, intron 3 of 7)	EFCAB2
1468	chr1:245152943-245153444	4.76281e-06	-1.88604	0.000228684	Promoter (1-2kb)	KIF26B
1469	chr1:245953332-245953833	0.000200335	-1.97606	0.0022457	Promoter (2-3kb)	SMYD3
1470	chr1:246507126-246507627	4.09752e-06	-1.27981	0.000208863	Promoter (<=1kb)	SMYD3
1471	chr1:246959991-246960492	1.2592e-05	-2.41937	0.000406788	Intron (ENST00000479214.5/57116, intron 5 of 5)	AHCTF1
1472	chr1:247079283-247079784	0.0136634	-1.01752	0.0409377	Promoter (<=1kb)	ZNF670
1473	chr1:247104960-247105461	0.000178629	-2.83893	0.00207592	Promoter (<=1kb)	FLJ39095
1474	chr1:247440008-247440509	6.14042e-05	-3.35315	0.0010491	Intron (ENST00000697408.1/114548, intron 9 of 11)	NLRP3
1475	chr1:248753303-248753804	0.000916361	-1.29888	0.00608904	Promoter (1-2kb)	LYPD8
1476	chr1:248905784-248906285	6.33349e-05	-1.2057	0.00107036	Promoter (<=1kb)	PGBD2
1477	chr10:268873-269374	0.00544649	-1.075	0.0209781	Distal Intergenic	ZMYND11
1478	chr10:283647-284148	0.00399209	-1.72004	0.0168561	Intron (ENST00000381496.7/22982, intron 33 of 35)	ZMYND11
1479	chr10:336330-336831	0.00107558	-2.21117	0.0067931	Intron (ENST00000381496.7/22982, intron 28 of 35)	DIP2C
1480	chr10:520352-520853	0.00418128	-1.26314	0.0174267	Intron (ENST00000280886.12/22982, intron 1 of 36)	DIP2C
1481	chr10:582128-582629	0.000180716	-2.65388	0.00209307	Intron (ENST00000280886.12/22982, intron 1 of 36)	LOC101930421
1482	chr10:612375-612876	2.29831e-07	-3.29227	4.11937e-05	Intron (ENST00000280886.12/22982, intron 1 of 36)	LOC101930421
1483	chr10:929944-930445	0.000288863	-1.19376	0.00283767	Promoter (1-2kb)	LARP4B
1484	chr10:1043636-1044137	9.73922e-05	-2.07101	0.00140044	Exon (ENST00000428780.4/55853, exon 4 of 4)	IDI1
1485	chr10:1044315-1044816	0.00159024	-1.11268	0.00886573	Exon (ENST00000665330.1/55853, exon 3 of 3)	IDI1
1486	chr10:1454431-1454932	0.0153176	-1.38004	0.0444987	Intron (ENST00000381312.6/105, intron 1 of 9)	ADARB2-AS1
1487	chr10:2978876-2979377	0.000135625	-1.85637	0.00174209	Distal Intergenic	PFKP
1488	chr10:2985547-2986048	4.41603e-06	-2.50728	0.000218113	Distal Intergenic	PFKP
1489	chr10:2986251-2986752	0.00169019	-1.53165	0.00925483	Distal Intergenic	PFKP
1490	chr10:3034712-3035213	6.5429e-12	-4.07861	5.80944e-08	Distal Intergenic	PFKP
1491	chr10:3484422-3484923	0.0037123	-1.73591	0.0159918	Intron (ENST00000659295.1/101927880, intron 3 of 4)	LINC02669
1492	chr10:3485313-3485814	0.00272239	-1.81434	0.0128423	Intron (ENST00000659295.1/101927880, intron 3 of 4)	LINC02669
1493	chr10:3623620-3624121	0.00121121	-2.61819	0.00736639	Distal Intergenic	LINC02669
1494	chr10:3668517-3669018	0.000117248	-1.98625	0.00157808	Distal Intergenic	LOC105376363
1495	chr10:3739672-3740173	0.0145723	-1.29271	0.0429189	Distal Intergenic	LOC105376363
1496	chr10:3757983-3758484	0.00188001	-2.92814	0.00993788	Exon (ENST00000670656.1/ENST00000670656.1, exon 1 of 3)	LOC105376363
1497	chr10:3776903-3777404	0.00379594	-1.32685	0.0162616	Promoter (2-3kb)	KLF6
1498	chr10:3782369-3782870	5.28087e-05	-1.71736	0.000951983	Promoter (<=1kb)	KLF6
1499	chr10:3828675-3829176	3.72209e-05	-1.49219	0.000770221	Distal Intergenic	LINC02639
1500	chr10:3828028-3828529	1.29872e-06	-2.00219	0.000107814	Distal Intergenic	LINC02639
1501	chr10:3851290-3851791	0.000245999	-1.22705	0.0025586	Distal Intergenic	LINC02639
1502	chr10:3852360-3852861	0.00042027	-1.09582	0.00361291	Distal Intergenic	LINC02639
1503	chr10:3887862-3888363	0.00568403	-1.07706	0.0216318	Distal Intergenic	LINC02660
1504	chr10:3892267-3892768	0.00346201	-2.10012	0.015221	Distal Intergenic	LINC02660
1505	chr10:3903869-3904370	1.91276e-06	-1.82848	0.000133002	Distal Intergenic	LINC02660
1506	chr10:3935836-3936337	0.0118762	-1.11223	0.0369188	Promoter (1-2kb)	LINC02660
1507	chr10:3943873-3944374	0.00125271	-1.82849	0.00753735	Distal Intergenic	LINC02660
1508	chr10:4131468-4131969	0.000265037	-1.718	0.00268402	Distal Intergenic
1509	chr10:4345137-4345638	0.0148851	-1.28139	0.0435722	Distal Intergenic	LINC00703
1510	chr10:4670214-4670715	0.00415146	-2.05739	0.0173412	Intron (ENST00000665287.1/105376373, intron 2 of 4)	MANCR
1511	chr10:5054202-5054703	0.00917423	-1.56554	0.0305561	Intron (ENST00000605781.5/8644, intron 1 of 5)	AKR1C3
1512	chr10:5466569-5467070	0.000672547	-1.69189	0.00493265	Distal Intergenic	NET1
1513	chr10:5503300-5503801	0.000203316	-1.11543	0.00226668	Distal Intergenic	CALML5
1514	chr10:5510227-5510728	0.000255488	-2.06719	0.00262273	Exon (ENST00000543008.2/100132159, exon 2 of 2)	CALML5
1515	chr10:5716218-5716719	0.00300552	-1.25536	0.0137775	Intron (ENST00000695832.1/54906, intron 1 of 19)	TASOR2
1516	chr10:5720264-5720765	0.000777234	-1.90419	0.00545074	5' UTR	TASOR2
1517	chr10:5775638-5776139	0.00721075	-1.12743	0.0256555	Exon (ENST00000603087.1/ENST00000603087.1, exon 1 of 1)	GDI2
1518	chr10:5813880-5814381	0.000198968	-1.54198	0.00223483	Promoter (<=1kb)	GDI2
1519	chr10:5841988-5842489	0.00734658	-2.21203	0.0260273	Promoter (<=1kb)	GDI2
1520	chr10:5852378-5852879	0.000243517	-3.10413	0.00254237	Distal Intergenic	GDI2
1521	chr10:5862337-5862838	2.8307e-05	-2.8523	0.000650228	3' UTR	GDI2
1522	chr10:5949342-5949843	0.00592485	-1.77724	0.0222634	Intron (ENST00000620345.4/3601, intron 7 of 7)	LOC105376384
1523	chr10:5957875-5958376	0.000100386	-2.11759	0.00142964	Promoter (2-3kb)	IL15RA
1524	chr10:6070166-6070667	0.0057058	-1.73958	0.0216889	Distal Intergenic	IL2RA
1525	chr10:6091595-6092096	0.000670931	-1.44485	0.00492612	Promoter (2-3kb)	RBM17
1526	chr10:6151056-6151557	7.20557e-06	-2.19173	0.000294413	Promoter (<=1kb)	MIR3155A
1527	chr10:6200453-6200954	0.000251665	-1.97338	0.00259692	Promoter (1-2kb)	PFKFB3
1528	chr10:6296356-6296857	0.00078567	-1.1505	0.00549089	Intron (ENST00000659311.1/399715, intron 1 of 4)	LINC02649
1529	chr10:6300034-6300535	0.0013432	-1.19455	0.0078975	Intron (ENST00000659311.1/399715, intron 1 of 4)	LINC02649
1530	chr10:6474668-6475169	3.89115e-05	-2.86618	0.000788984	Intron (ENST00000397176.6/5588, intron 12 of 16)	PRKCQ
1531	chr10:6530135-6530636	0.000875196	-2.32272	0.00590353	Intron (ENST00000397176.6/5588, intron 1 of 16)	PRKCQ
1532	chr10:6580092-6580593	0.00435745	-1.68915	0.0179311	Promoter (<=1kb)	PRKCQ-AS1
1533	chr10:6592109-6592610	0.00228909	-1.27554	0.0113669	Intron (ENST00000687343.1/439949, intron 6 of 7)	PRKCQ-AS1
1534	chr10:6721693-6722194	0.0109767	-1.09856	0.0348495	Intron (ENST00000650342.1/100507127, intron 3 of 6)	LINP1
1535	chr10:7036209-7036710	0.0133759	-1.36181	0.040317	Intron (ENST00000664549.1/107984203, intron 1 of 4)	LOC107984203
1536	chr10:7479079-7479580	3.4818e-05	-4.41894	0.000737148	Distal Intergenic	LINC02642
1537	chr10:7482343-7482844	0.00253856	-1.34165	0.0122234	Distal Intergenic	LINC02642
1538	chr10:7484447-7484948	0.00504848	-1.25922	0.0198779	Distal Intergenic	LINC02642
1539	chr10:7505229-7505730	3.59312e-07	-5.78203	5.36386e-05	Distal Intergenic	LOC105376390
1540	chr10:7526652-7527153	1.42334e-05	-2.06672	0.00043544	Distal Intergenic	LOC105376390
1541	chr10:8183077-8183578	0.00182907	-1.8582	0.00977245	Promoter (1-2kb)	LOC107984206
1542	chr10:8241768-8242269	2.48579e-06	-3.5131	0.000154014	Distal Intergenic	LINC00708
1543	chr10:8404650-8405151	0.00510486	-1.38625	0.0200283	Intron (ENST00000413286.1/105376396, intron 2 of 3)	LOC105376396
1544	chr10:9097405-9097906	8.30546e-08	-3.13076	2.37344e-05	Distal Intergenic	LINC00709
1545	chr10:10657065-10657566	0.0109401	-1.20968	0.0347672	Distal Intergenic	SFTA1P
1546	chr10:10830827-10831328	0.00446017	-1.45813	0.0182163	Intron (ENST00000637215.1/10659, intron 1 of 14)	CELF2
1547	chr10:11024512-11025013	0.0027097	-1.76501	0.0128018	Intron (ENST00000637215.1/10659, intron 2 of 14)	CELF2
1548	chr10:11145310-11145811	0.000274215	-1.46622	0.00274398	Intron (ENST00000637215.1/10659, intron 2 of 14)	CELF2
1549	chr10:11164054-11164555	0.000826788	-1.42434	0.0056799	Promoter (<=1kb)	CELF2
1550	chr10:11197292-11197793	0.00526029	-1.44987	0.0204646	Intron (ENST00000637215.1/10659, intron 3 of 14)	CELF2
1551	chr10:11218213-11218714	0.00391259	-1.65405	0.0166116	Intron (ENST00000637215.1/10659, intron 4 of 14)	CELF2
1552	chr10:11224925-11225426	6.20986e-08	-3.36798	2.02445e-05	Intron (ENST00000637215.1/10659, intron 4 of 14)	CELF2
1553	chr10:11267559-11268060	0.0112714	-1.74006	0.0355509	Intron (ENST00000637215.1/10659, intron 7 of 14)	CELF2-AS1
1554	chr10:11499034-11499535	0.00146921	-2.65473	0.0083972	Intron (ENST00000277575.5/9712, intron 6 of 13)	USP6NL
1555	chr10:11553960-11554461	0.00146001	-1.96147	0.0083627	Intron (ENST00000379237.6/9712, intron 1 of 13)	USP6NL
1556	chr10:11664022-11664523	1.69615e-05	-1.88682	0.000484128	Distal Intergenic	USP6NL
1557	chr10:11715900-11716401	0.00177038	-1.10854	0.00955975	Distal Intergenic	ECHDC3
1558	chr10:11976376-11976877	0.00349207	-1.43403	0.0153089	Intron (ENST00000356352.6/26019, intron 8 of 20)	UPF2
1559	chr10:11977064-11977565	0.00126812	-1.52049	0.00759838	Intron (ENST00000356352.6/26019, intron 8 of 20)	UPF2
1560	chr10:12243708-12244209	2.21563e-07	-2.69906	4.04018e-05	Promoter (1-2kb)	CDC123
1561	chr10:12265626-12266127	0.000148099	-1.21983	0.00183794	Distal Intergenic	CDC123
1562	chr10:12448688-12449189	0.00183922	-1.16058	0.00980325	Intron (ENST00000619168.5/57118, intron 1 of 10)	CAMK1D
1563	chr10:12594363-12594864	0.00133668	-1.77911	0.00787399	Intron (ENST00000619168.5/57118, intron 2 of 10)	MIR4480
1564	chr10:12605725-12606226	1.94744e-05	-1.56092	0.000523516	Intron (ENST00000619168.5/57118, intron 2 of 10)	MIR4480
1565	chr10:12635263-12635764	0.00340512	-1.91361	0.0150384	Intron (ENST00000619168.5/57118, intron 2 of 10)	MIR4481
1566	chr10:13299383-13299884	7.17008e-05	-1.61112	0.00114979	Promoter (<=1kb)	PHYH
1567	chr10:13417388-13417889	0.000219574	-2.49134	0.00238561	Promoter (2-3kb)	LOC105376420
1568	chr10:13453869-13454370	0.000874936	-1.75776	0.00590282	Promoter (1-2kb)	BEND7
1569	chr10:13554918-13555419	2.5579e-08	-2.70193	1.20571e-05	Distal Intergenic	BEND7
1570	chr10:13777909-13778410	0.00219377	-2.48914	0.0110278	Intron (ENST00000357447.7/55691, intron 6 of 24)	FRMD4A
1571	chr10:13786938-13787439	0.000293044	-1.95118	0.00286751	Intron (ENST00000357447.7/55691, intron 5 of 24)	FRMD4A
1572	chr10:14008103-14008604	0.00751311	-1.68213	0.0264556	Promoter (<=1kb)	FRMD4A
1573	chr10:14016204-14016705	6.1962e-06	-3.92849	0.000267268	Intron (ENST00000357447.7/55691, intron 2 of 24)	FRMD4A
1574	chr10:14024665-14025166	0.00057269	-2.19328	0.00444366	Promoter (<=1kb)	FRMD4A
1575	chr10:14197017-14197518	1.86992e-06	-3.29001	0.000131369	Intron (ENST00000357447.7/55691, intron 2 of 24)	FRMD4A
1576	chr10:14488217-14488718	0.00183604	-1.39184	0.00979339	Distal Intergenic	FRMD4A
1577	chr10:14564111-14564612	0.00914189	-1.28658	0.0304854	Intron (ENST00000181796.7/83641, intron 2 of 4)	FAM107B
1578	chr10:14605211-14605712	0.00032998	-2.02742	0.00309179	Promoter (<=1kb)	FAM107B
1579	chr10:14607782-14608283	0.000198067	-2.54113	0.00222656	Intron (ENST00000181796.7/83641, intron 2 of 4)	FAM107B
1580	chr10:14613244-14613745	4.68307e-05	-1.99748	0.000886297	Promoter (<=1kb)	FAM107B
1581	chr10:14659480-14659981	6.52711e-05	-1.98945	0.00108691	Exon (ENST00000647862.1/105376428, exon 5 of 5)	LOC105376429
1582	chr10:14749199-14749700	0.00277061	-2.39045	0.0130012	Intron (ENST00000181796.7/83641, intron 1 of 4)	FAM107B
1583	chr10:14774862-14775363	0.00335797	-2.37556	0.0148951	Promoter (<=1kb)	FAM107B
1584	chr10:16950872-16951373	2.60097e-08	-3.92154	1.20571e-05	Intron (ENST00000377833.10/8029, intron 33 of 66)	CUBN
1585	chr10:17049831-17050332	0.00295197	-1.85709	0.0136089	Intron (ENST00000377833.10/8029, intron 22 of 66)	CUBN
1586	chr10:17194221-17194722	0.000294909	-2.00075	0.00287871	Intron (ENST00000377799.8/1787, intron 1 of 10)	TRDMT1
1587	chr10:17387803-17388304	0.000116019	-3.68875	0.00156665	Promoter (<=1kb)	ST8SIA6-AS1
1588	chr10:17668709-17669210	0.000748366	-1.5649	0.00530894	Intron (ENST00000377524.8/8027, intron 2 of 13)	STAM
1589	chr10:17836699-17837200	0.000341819	-2.23961	0.00316179	Intron (ENST00000569591.3/4360, intron 4 of 29)	MIR511
1590	chr10:18471859-18472360	6.79451e-05	-1.80554	0.0011145	Intron (ENST00000324631.13/783, intron 3 of 13)	CACNB2
1591	chr10:19258220-19258721	0.00136461	-1.67159	0.00798796	Intron (ENST00000454679.7/340895, intron 19 of 39)	MALRD1
1592	chr10:21078684-21079185	3.15612e-05	-2.78736	0.000696159	Intron (ENST00000675700.1/10529, intron 2 of 6)	NEBL
1593	chr10:21183025-21183526	0.00260609	-2.12736	0.0124514	Intron (ENST00000675702.1/10529, intron 3 of 8)	NEBL
1594	chr10:21269846-21270347	5.80115e-05	-2.40945	0.00101088	Intron (ENST00000675702.1/10529, intron 1 of 8)	NEBL
1595	chr10:21692917-21693418	0.00243903	-1.57129	0.0118829	Intron (ENST00000631589.1/8028, intron 13 of 22)	MLLT10
1596	chr10:21745951-21746452	3.56991e-05	-2.19969	0.000748874	Distal Intergenic	MLLT10
1597	chr10:21953415-21953916	0.00348779	-1.4643	0.0152975	Intron (ENST00000376980.8/64215, intron 1 of 11)	DNAJC1
1598	chr10:21993414-21993915	0.00750446	-1.46942	0.0264316	Intron (ENST00000376980.8/64215, intron 1 of 11)	DNAJC1
1599	chr10:22022708-22023209	1.47704e-07	-2.44787	3.22899e-05	Distal Intergenic	DNAJC1
1600	chr10:22308243-22308744	0.000323363	-1.51911	0.00305223	Distal Intergenic	COMMD3
1601	chr10:22324765-22325266	0.000404514	-1.2496	0.00352337	Promoter (<=1kb)	COMMD3-BMI1
1602	chr10:22438278-22438779	0.00298564	-1.04916	0.0137131	Intron (ENST00000487973.1/105376449, intron 2 of 3)	LOC105376449
1603	chr10:22598998-22599499	5.51805e-06	-2.48598	0.000248899	Intron (ENST00000376573.9/5305, intron 3 of 9)	PIP4K2A
1604	chr10:22634039-22634540	0.00931595	-1.25659	0.0308882	Intron (ENST00000376573.9/5305, intron 1 of 9)	PIP4K2A
1605	chr10:22660484-22660985	7.85754e-05	-2.66949	0.00122085	Intron (ENST00000376573.9/5305, intron 1 of 9)	PIP4K2A
1606	chr10:22666458-22666959	0.00161905	-1.96822	0.00898084	Intron (ENST00000376573.9/5305, intron 1 of 9)	PIP4K2A
1607	chr10:22672029-22672530	0.0141688	-1.38072	0.0420319	Intron (ENST00000376573.9/5305, intron 1 of 9)	PIP4K2A
1608	chr10:22704901-22705402	0.000281438	-2.68339	0.00279253	Intron (ENST00000376573.9/5305, intron 1 of 9)	PIP4K2A
1609	chr10:22714420-22714921	0.0143388	-1.00235	0.042384	Promoter (<=1kb)	PIP4K2A
1610	chr10:22723253-22723754	4.59914e-08	-4.58136	1.68356e-05	Distal Intergenic	PIP4K2A
1611	chr10:22821582-22822083	0.00792113	-1.2872	0.0274983	Distal Intergenic	ARMC3
1612	chr10:22927578-22928079	0.000656869	-1.60961	0.00485593	Promoter (<=1kb)	ARMC3
1613	chr10:23362731-23363232	0.000468306	-1.98252	0.00388104	Distal Intergenic	C10orf67
1614	chr10:23441508-23442009	0.000970223	-2.01558	0.00633606	Promoter (2-3kb)	OTUD1
1615	chr10:23496540-23497041	9.02162e-05	-1.61775	0.00133197	Intron (ENST00000702412.1/ENST00000702412.1, intron 2 of 2)	OTUD1
1616	chr10:23808129-23808630	3.00659e-08	-2.00031	1.31956e-05	Intron (ENST00000376462.5/56243, intron 1 of 18)	KIAA1217
1617	chr10:23945603-23946104	0.0177766	-1.10571	0.0496121	Intron (ENST00000376462.5/56243, intron 1 of 18)	KIAA1217
1618	chr10:23994385-23994886	0.0141157	-2.40597	0.0419098	Intron (ENST00000376462.5/56243, intron 1 of 18)	KIAA1217
1619	chr10:24239466-24239967	3.32632e-05	-1.68787	0.000719003	Promoter (<=1kb)	KIAA1217
1620	chr10:24671247-24671748	0.00148141	-2.08871	0.00844337	Intron (ENST00000612832.4/57584, intron 2 of 18)	ARHGAP21
1621	chr10:24882288-24882789	5.38101e-07	-2.42525	6.60819e-05	Intron (ENST00000320152.11/56952, intron 3 of 8)	LINC01516
1622	chr10:24969761-24970262	0.012911	-1.29116	0.0392833	Intron (ENST00000648191.1/101929025, intron 2 of 4)	PRTFDC1
1623	chr10:25028819-25029320	0.000109158	-2.06785	0.00150499	Intron (ENST00000648191.1/101929025, intron 3 of 4)	THNSL1
1624	chr10:26335622-26336123	0.000104414	-2.45164	0.00146514	Distal Intergenic
1625	chr10:26430847-26431348	0.000616154	-1.43347	0.00465542	Distal Intergenic	APBB1IP
1626	chr10:26437519-26438020	0.0167656	-1.28871	0.0475386	Promoter (<=1kb)	APBB1IP
1627	chr10:26448649-26449150	3.21683e-05	-2.68718	0.000705107	Intron (ENST00000376236.9/54518, intron 2 of 14)	APBB1IP
1628	chr10:26475620-26476121	0.0134107	-1.79326	0.040404	Intron (ENST00000376236.9/54518, intron 2 of 14)	APBB1IP
1629	chr10:26487419-26487920	2.45733e-06	-2.04219	0.000153072	Intron (ENST00000376236.9/54518, intron 2 of 14)	APBB1IP
1630	chr10:26697140-26697641	0.00198745	-1.41751	0.0103159	Promoter (<=1kb)	SELENOOLP
1631	chr10:26697737-26698238	8.78333e-05	-2.85271	0.00130868	Promoter (<=1kb)	PDSS1
1632	chr10:26726032-26726533	0.00362293	-1.7222	0.0157118	Intron (ENST00000376215.10/23590, intron 8 of 11)	PDSS1
1633	chr10:26878988-26879489	2.31428e-05	-2.2443	0.00057758	Distal Intergenic	ABI1
1634	chr10:27129761-27130262	0.000685352	-2.35685	0.00499893	Intron (ENST00000376016.8/10730, intron 8 of 18)	YME1L1
1635	chr10:27154205-27154706	0.00138799	-1.31529	0.00807976	Promoter (<=1kb)	YME1L1
1636	chr10:27253426-27253927	0.000188641	-1.72382	0.00215566	Promoter (1-2kb)	LRRC37A6P
1637	chr10:27449073-27449574	0.000910245	-1.55076	0.00606316	Distal Intergenic	PTCHD3
1638	chr10:27465063-27465564	0.00341938	-2.27265	0.0150817	Distal Intergenic	RAB18
1639	chr10:27542681-27543182	6.45176e-08	-2.99692	2.06863e-05	3' UTR	RAB18
1640	chr10:27564257-27564758	0.000405223	-1.67065	0.00352663	Promoter (<=1kb)	LINC02680
1641	chr10:27821643-27822144	0.00335733	-1.43216	0.0148928	Promoter (1-2kb)	ODAD2
1642	chr10:27997835-27998336	0.00523824	-1.58732	0.0204082	Promoter (<=1kb)	ODAD2
1643	chr10:28195507-28196008	0.015053	-1.81367	0.0439185	Intron (ENST00000337532.9/143098, intron 4 of 17)	MPP7
1644	chr10:28217596-28218097	0.000221173	-1.04658	0.00239667	Intron (ENST00000337532.9/143098, intron 3 of 17)	MPP7
1645	chr10:28334792-28335293	8.30989e-05	-1.9285	0.00126542	Promoter (<=1kb)	MPP7
1646	chr10:28476970-28477471	0.00316125	-1.91098	0.0142843	Intron (ENST00000421132.1/105376468, intron 1 of 2)	LINC02652
1647	chr10:28566225-28566726	0.0138543	-1.81747	0.0413573	Intron (ENST00000428935.6/51322, intron 3 of 7)	WAC
1648	chr10:28863319-28863820	6.50874e-08	-4.42568	2.0718e-05	Intron (ENST00000646289.1/101929218, intron 1 of 7)	C10orf126
1649	chr10:29386257-29386758	0.00107996	-1.70313	0.00681145	Intron (ENST00000658254.1/105376473, intron 1 of 2)	LOC105376473
1650	chr10:29409478-29409979	5.01749e-06	-1.82088	0.000235485	Promoter (<=1kb)	SVIL-AS1
1651	chr10:29625753-29626254	0.00176462	-2.15769	0.00954206	Intron (ENST00000355867.9/6840, intron 1 of 37)	SVIL
1652	chr10:29634750-29635251	0.000254868	-1.37282	0.00261811	Promoter (<=1kb)	SVIL
1653	chr10:29667024-29667525	0.00387652	-2.67791	0.0165064	Intron (ENST00000375400.7/6840, intron 2 of 35)	SVIL
1654	chr10:30207740-30208241	0.0020557	-1.58169	0.0105572	Distal Intergenic	JCAD
1655	chr10:30359204-30359705	0.000951679	-1.53802	0.0062525	Intron (ENST00000488290.5/55149, intron 9 of 16)	MIR7162
1656	chr10:30359786-30360287	0.000150916	-1.33708	0.00185848	Intron (ENST00000488290.5/55149, intron 9 of 16)	MIR7162
1657	chr10:30373381-30373882	0.00875201	-1.61348	0.0295498	Promoter (<=1kb)	GOLGA2P6
1658	chr10:30444383-30444884	0.0041874	-1.63223	0.0174422	Intron (ENST00000542547.5/1326, intron 2 of 7)	MAP3K8
1659	chr10:30453611-30454112	0.00616778	-1.2594	0.0229093	Intron (ENST00000542547.5/1326, intron 5 of 7)	MAP3K8
1660	chr10:30462791-30463292	0.00415117	-2.07887	0.0173409	Distal Intergenic	MAP3K8
1661	chr10:30502218-30502719	0.0103786	-1.24945	0.0334348	Distal Intergenic	LOC105376478
1662	chr10:30534469-30534970	0.0146029	-1.20331	0.0429785	Intron (ENST00000670247.1/105376478, intron 1 of 1)	LOC105376478
1663	chr10:30591069-30591570	0.000101411	-1.89762	0.00143767	Exon (ENST00000648759.1/105376479, exon 4 of 4)	LOC105376479
1664	chr10:30651281-30651782	0.0152345	-1.46759	0.0443141	Distal Intergenic	SVIL2P
1665	chr10:30670876-30671377	4.90969e-05	-1.91963	0.000910817	Intron (ENST00000422642.6/645954, intron 1 of 18)	SVIL2P
1666	chr10:30687759-30688260	0.00627843	-1.73785	0.0232012	Intron (ENST00000422642.6/645954, intron 3 of 18)	SVIL2P
1667	chr10:30701732-30702233	0.00280213	-1.49161	0.0131097	Intron (ENST00000422642.6/645954, intron 12 of 18)	SVIL2P
1668	chr10:30719017-30719518	6.98856e-05	-3.78051	0.00113296	Distal Intergenic	LINC02644
1669	chr10:31148615-31149116	1.85929e-05	-4.10435	0.000509285	Distal Intergenic	LOC105376483
1670	chr10:31353519-31354020	0.000165415	-2.88183	0.00197422	Promoter (1-2kb)	ZEB1
1671	chr10:31468230-31468731	0.000651684	-2.11134	0.00482998	Intron (ENST00000488625.6/6935, intron 6 of 12)	ZEB1
1672	chr10:31799833-31800334	0.00286617	-1.4176	0.0133287	Distal Intergenic	ARHGAP12
1673	chr10:31805352-31805853	1.274e-06	-3.94025	0.000106484	Promoter (2-3kb)	ARHGAP12
1674	chr10:31876448-31876949	0.00811515	-1.04397	0.0280057	Intron (ENST00000344936.7/94134, intron 3 of 19)	ARHGAP12
1675	chr10:31920939-31921440	0.0143014	-1.19029	0.0423068	Intron (ENST00000344936.7/94134, intron 1 of 19)	ARHGAP12
1676	chr10:31936909-31937410	0.00765452	-1.3004	0.0268161	Distal Intergenic	ARHGAP12
1677	chr10:32054134-32054635	0.00147828	-1.37455	0.00843321	Promoter (1-2kb)	KIF5B
1678	chr10:32131264-32131765	0.00603654	-1.45025	0.0225641	Distal Intergenic	KIF5B
1679	chr10:32207302-32207803	0.00960125	-1.26485	0.031591	Distal Intergenic	EPC1
1680	chr10:32284866-32285367	0.00228837	-3.29691	0.0113643	Exon (ENST00000319778.11/80314, exon 10 of 14)	EPC1
1681	chr10:32297966-32298467	2.15416e-06	-2.41329	0.000141792	Intron (ENST00000319778.11/80314, intron 2 of 13)	EPC1
1682	chr10:32317781-32318282	2.71575e-05	-2.5858	0.000635171	Intron (ENST00000319778.11/80314, intron 1 of 13)	EPC1
1683	chr10:32378573-32379074	7.97254e-07	-1.0404	8.26074e-05	Promoter (<=1kb)	EPC1
1684	chr10:32379494-32379995	2.26981e-09	-2.21747	3.35894e-06	Promoter (<=1kb)	EPC1
1685	chr10:32412362-32412863	7.48569e-07	-3.04994	8.01532e-05	Distal Intergenic	LOC101929431
1686	chr10:33151237-33151738	0.0110493	-1.30204	0.0350103	Distal Intergenic	NRP1
1687	chr10:33205275-33205776	0.00581504	-1.60908	0.0219702	Promoter (1-2kb)	NRP1
1688	chr10:33229134-33229635	0.000921527	-1.87172	0.00611277	Intron (ENST00000374875.5/8829, intron 5 of 15)	NRP1
1689	chr10:33237796-33238297	0.00010586	-2.62891	0.00147743	Intron (ENST00000374875.5/8829, intron 5 of 15)	NRP1
1690	chr10:33333671-33334172	0.00165353	-1.66137	0.00910733	Promoter (<=1kb)	NRP1
1691	chr10:33762708-33763209	5.85847e-07	-4.12853	6.85827e-05	Intron (ENST00000664665.1/100505583, intron 4 of 4)	LINC00838
1692	chr10:35041810-35042311	6.61647e-06	-3.0828	0.00027873	Intron (ENST00000626172.3/8453, intron 8 of 19)	CUL2
1693	chr10:35132036-35132537	1.72756e-06	-1.61709	0.000125492	Intron (ENST00000474362.5/1390, intron 1 of 2)	CREM
1694	chr10:35235031-35235532	0.00405901	-1.53647	0.0170687	Distal Intergenic	LINC02634
1695	chr10:35267608-35268109	0.0137765	-2.06273	0.0411857	Intron (ENST00000490012.6/219771, intron 3 of 9)	CCNY
1696	chr10:35328174-35328675	0.00927794	-1.08217	0.0307994	Intron (ENST00000490012.6/219771, intron 5 of 9)	LOC107984220
1697	chr10:35495765-35496266	1.04264e-05	-4.36762	0.000366917	Intron (ENST00000490012.6/219771, intron 8 of 9)	CCNY
1698	chr10:36109949-36110450	0.000199775	-1.72472	0.00224052	Distal Intergenic	LINC02630
1699	chr10:36432907-36433408	0.00490577	-1.38001	0.0194681	Exon (ENST00000418405.1/ENST00000418405.1, exon 1 of 1)	LINC02630
1700	chr10:36434754-36435255	0.00641033	-1.63268	0.0235488	Exon (ENST00000447010.1/ENST00000447010.1, exon 1 of 1)	LINC02630
1701	chr10:36725514-36726015	0.000889048	-1.39402	0.00596351	Distal Intergenic	ANKRD30A
1702	chr10:37860816-37861317	0.00269331	-1.02778	0.0127431	Promoter (2-3kb)	ZNF248
1703	chr10:38025145-38025646	0.000128037	-2.01281	0.00167371	Intron (ENST00000307441.13/7581, intron 5 of 5)	ZNF33A
1704	chr10:38573249-38573750	0.00703916	-1.59012	0.0252035	Distal Intergenic	ACTR3BP5
1705	chr10:41889250-41889751	1.49548e-06	-1.84146	0.000116846	Distal Intergenic	LOC101929373
1706	chr10:42894482-42894983	0.00408901	-1.69207	0.017148	Distal Intergenic	LINC02623
1707	chr10:42933867-42934368	4.24518e-05	-3.23236	0.000831368	Distal Intergenic	LINC01264
1708	chr10:43126810-43127311	0.000506442	-2.84608	0.00409134	3' UTR	CSGALNACT2
1709	chr10:43202072-43202573	0.0033362	-1.49906	0.0148236	Promoter (<=1kb)	RASGEF1A
1710	chr10:43202728-43203229	0.00105577	-2.67857	0.0067033	Promoter (<=1kb)	RASGEF1A
1711	chr10:43287331-43287832	0.00335677	-1.06202	0.0148909	Distal Intergenic	RASGEF1A
1712	chr10:43322703-43323204	3.13397e-05	-1.19737	0.000692601	Promoter (<=1kb)	LINC02633
1713	chr10:43456169-43456670	0.000731487	-1.57301	0.00522904	Intron (ENST00000315429.11/642819, intron 1 of 3)	ZNF487
1714	chr10:43607134-43607635	0.000905202	-2.01951	0.00604202	Promoter (<=1kb)	ZNF485
1715	chr10:43696370-43696871	0.00907634	-1.51215	0.0303202	Distal Intergenic	ZNF32
1716	chr10:43789182-43789683	1.05876e-06	-4.22937	9.63539e-05	Promoter (<=1kb)	HNRNPA3P1
1717	chr10:44839416-44839917	6.37378e-05	-2.11928	0.00107411	Intron (ENST00000663870.1/220980, intron 2 of 4)	TMEM72-AS1
1718	chr10:44874673-44875174	0.000544419	-2.04978	0.00429768	Intron (ENST00000663870.1/220980, intron 2 of 4)	TMEM72-AS1
1719	chr10:44974729-44975230	0.000151842	-1.70269	0.00186553	Promoter (2-3kb)	RASSF4
1720	chr10:45498067-45498568	0.00210808	-1.01882	0.0107358	Intron (ENST00000453424.7/220972, intron 2 of 7)	MARCHF8
1721	chr10:45657085-45657586	5.36432e-05	-2.35137	0.000961321	Intron (ENST00000344646.10/93550, intron 2 of 9)	ZFAND4
1722	chr10:46052209-46052710	0.000307005	-2.37124	0.00295725	Distal Intergenic	MSMB
1723	chr10:46298685-46299186	0.000423368	-2.28306	0.0036303	Promoter (1-2kb)	ANTXRL
1724	chr10:47023948-47024449	0.00494319	-1.61449	0.0195758	Distal Intergenic	PTPN20
1725	chr10:47384197-47384698	0.00755354	-1.19815	0.0265632	Promoter (<=1kb)	ZNF488
1726	chr10:47402802-47403303	3.08073e-06	-2.61678	0.000174913	Distal Intergenic	ZNF488
1727	chr10:48215417-48215918	0.00867172	-1.53756	0.029367	Intron (ENST00000637395.1/143162, intron 10 of 27)	FRMPD2
1728	chr10:48295450-48295951	0.000877371	-2.5007	0.00591129	Distal Intergenic	MAPK8
1729	chr10:48315889-48316390	0.00224997	-2.22652	0.0112287	Intron (ENST00000395611.7/5599, intron 1 of 11)	MAPK8
1730	chr10:48361096-48361597	0.000187774	-1.67127	0.0021496	Intron (ENST00000395611.7/5599, intron 1 of 11)	MAPK8
1731	chr10:48634312-48634813	0.00931352	-1.05942	0.0308846	Intron (ENST00000435790.6/58504, intron 1 of 9)	ARHGAP22
1732	chr10:48798907-48799408	0.000404724	-2.37336	0.00352388	Intron (ENST00000325239.12/57705, intron 24 of 61)	WDFY4
1733	chr10:48800344-48800845	0.00163163	-1.36746	0.00902599	Promoter (1-2kb)	WDFY4
1734	chr10:48929772-48930273	0.000152275	-2.12017	0.00186886	Intron (ENST00000325239.12/57705, intron 47 of 61)	LRRC18
1735	chr10:49005177-49005678	0.000253266	-2.28724	0.0026069	Intron (ENST00000422966.1/ENST00000422966.1, intron 1 of 1)	LOC105378298
1736	chr10:49177347-49177848	0.010397	-1.16952	0.0334828	Promoter (<=1kb)	TMEM273
1737	chr10:49193671-49194172	0.00406446	-2.29261	0.0170848	Distal Intergenic	TMEM273
1738	chr10:49512161-49512662	0.00633475	-1.4083	0.0233521	Intron (ENST00000681632.1/2074, intron 5 of 17)	ERCC6
1739	chr10:49538355-49538856	0.00786019	-1.33243	0.0273425	Promoter (<=1kb)	ERCC6
1740	chr10:50396528-50397029	4.84214e-05	-1.91794	0.000903939	Intron (ENST00000429490.5/259230, intron 6 of 9)	SGMS1
1741	chr10:50470675-50471176	0.013987	-1.11783	0.0416555	Intron (ENST00000429490.5/259230, intron 3 of 9)	SGMS1
1742	chr10:50512924-50513425	2.53949e-05	-2.39012	0.000609029	Intron (ENST00000429490.5/259230, intron 3 of 9)	SGMS1
1743	chr10:50625763-50626264	5.81961e-06	-1.67415	0.000257175	Promoter (<=1kb)	SGMS1
1744	chr10:50659501-50660002	0.0108062	-1.45994	0.0344603	Exon (ENST00000449695.1/ENST00000449695.1, exon 2 of 2)	SGMS1
1745	chr10:51389230-51389731	0.00366409	-1.31175	0.015843	Intron (ENST00000401604.8/5592, intron 2 of 17)	PRKG1
1746	chr10:51422547-51423048	0.000124911	-1.67845	0.00164432	Intron (ENST00000401604.8/5592, intron 2 of 17)	PRKG1
1747	chr10:51859491-51859992	0.0105641	-1.11867	0.0338767	Intron (ENST00000401604.8/5592, intron 4 of 17)	CSTF2T
1748	chr10:51960383-51960884	0.0061109	-1.60249	0.022758	Intron (ENST00000401604.8/5592, intron 5 of 17)	PRKG1
1749	chr10:52729106-52729607	0.0143836	-1.61845	0.04249	Intron (ENST00000647908.1/101928687, intron 1 of 6)	LNCAROD
1750	chr10:53886581-53887082	0.000112632	-1.92255	0.00153636	Intron (ENST00000644397.2/65217, intron 26 of 37)	PCDH15
1751	chr10:54553059-54553560	0.00298019	-1.32823	0.0136979	Intron (ENST00000422842.1/105378311, intron 1 of 5)	MIR548F1
1752	chr10:55598799-55599300	0.0072598	-1.20502	0.0257855	Promoter (1-2kb)	PCDH15
1753	chr10:56622923-56623424	0.0051577	-1.206	0.0201844	Distal Intergenic	ZWINT
1754	chr10:57831112-57831613	0.000446631	-1.34113	0.00375972	Distal Intergenic	IPMK
1755	chr10:58275633-58276134	0.0167164	-1.05066	0.0474342	Promoter (2-3kb)	CISD1
1756	chr10:58512422-58512923	0.00269074	-2.20062	0.0127346	Promoter (<=1kb)	BICC1
1757	chr10:58643177-58643678	0.00575637	-1.93761	0.0218226	Intron (ENST00000373886.8/80114, intron 2 of 20)	BICC1
1758	chr10:58807140-58807641	0.00193627	-1.53523	0.0101369	Exon (ENST00000373886.8/80114, exon 17 of 21)	BICC1
1759	chr10:58888870-58889371	0.00441712	-1.0299	0.0181037	Distal Intergenic	BICC1
1760	chr10:59648834-59649335	0.00392505	-2.09398	0.0166516	Exon (ENST00000644636.1/105378319, exon 7 of 7)	LOC105378319
1761	chr10:59675658-59676159	0.000108019	-1.96902	0.00149446	Intron (ENST00000395348.8/220963, intron 2 of 5)	SLC16A9
1762	chr10:59678739-59679240	3.61684e-05	-2.23399	0.000756032	Intron (ENST00000395348.8/220963, intron 2 of 5)	SLC16A9
1763	chr10:59873940-59874441	0.000257231	-1.79818	0.00263525	Intron (ENST00000263102.7/8030, intron 1 of 8)	CCDC6
1764	chr10:59997812-59998313	0.00945702	-1.32524	0.0312496	Distal Intergenic	LINC01553
1765	chr10:60041846-60042347	0.0138563	-1.12776	0.0413622	Promoter (2-3kb)	ANK3
1766	chr10:60225645-60226146	0.00497426	-2.02454	0.0196678	Intron (ENST00000280772.7/288, intron 8 of 43)	ANK3
1767	chr10:60434370-60434871	0.00894482	-1.01875	0.0300155	Intron (ENST00000373827.6/288, intron 2 of 43)	ANK3
1768	chr10:60479788-60480289	0.000592262	-3.20671	0.0045368	Intron (ENST00000373827.6/288, intron 2 of 43)	ANK3
1769	chr10:60652617-60653118	0.00190485	-1.64042	0.0100247	Intron (ENST00000373827.6/288, intron 1 of 43)	ANK3
1770	chr10:60664405-60664906	0.00727482	-1.6853	0.0258261	Intron (ENST00000373827.6/288, intron 1 of 43)
1771	chr10:60708652-60709153	8.42082e-05	-4.85701	0.00127675	Intron (ENST00000373827.6/288, intron 1 of 43)
1772	chr10:60801052-60801553	0.00154507	-1.94185	0.00869172	Distal Intergenic	CDK1
1773	chr10:60901474-60901975	0.00530949	-1.34643	0.020599	Intron (ENST00000337910.10/9886, intron 4 of 10)	RHOBTB1
1774	chr10:60910478-60910979	0.0039532	-1.89695	0.0167396	Exon (ENST00000337910.10/9886, exon 4 of 11)	RHOBTB1
1775	chr10:61125205-61125706	0.000171971	-2.84088	0.00202511	Intron (ENST00000687498.1/ENST00000687498.1, intron 1 of 1)	LINC00845
1776	chr10:61141012-61141513	0.00120551	-1.78035	0.00734024	Intron (ENST00000687498.1/ENST00000687498.1, intron 1 of 1)	LINC00845
1777	chr10:61397498-61397999	0.000705543	-1.10561	0.00509726	Distal Intergenic	TMEM26
1778	chr10:61733194-61733695	0.0178973	-1.14298	0.049868	Intron (ENST00000648843.3/219621, intron 5 of 7)	CABCOCO1
1779	chr10:61768161-61768662	8.93924e-06	-2.49853	0.000334901	Distal Intergenic	LINC02625
1780	chr10:61973668-61974169	0.000808611	-1.57972	0.00559742	Intron (ENST00000644638.1/84159, intron 3 of 4)	ARID5B
1781	chr10:61974680-61975181	2.12304e-05	-2.46944	0.000549083	Intron (ENST00000644638.1/84159, intron 3 of 4)	ARID5B
1782	chr10:62004717-62005218	0.000105531	-1.91599	0.00147419	Intron (ENST00000644638.1/84159, intron 4 of 4)	ARID5B
1783	chr10:62105208-62105709	0.000819996	-1.51681	0.00564938	Distal Intergenic	ARID5B
1784	chr10:62109831-62110332	0.00187908	-1.04009	0.0099357	Distal Intergenic	ARID5B
1785	chr10:62118406-62118907	0.00330668	-1.53145	0.0147441	Distal Intergenic	ARID5B
1786	chr10:62186062-62186563	0.00446621	-1.49334	0.018235	Intron (ENST00000315289.6/219790, intron 8 of 8)	RTKN2
1787	chr10:62528291-62528792	0.00651365	-2.14662	0.023829	Intron (ENST00000647733.1/22891, intron 4 of 7)	ZNF365
1788	chr10:62637293-62637794	0.00107306	-1.81469	0.0067832	Intron (ENST00000647733.1/22891, intron 5 of 7)	ADO
1789	chr10:62637910-62638411	0.000299646	-1.79034	0.00290918	Intron (ENST00000647733.1/22891, intron 5 of 7)	ADO
1790	chr10:62691530-62692031	5.43146e-07	-2.46626	6.63426e-05	Intron (ENST00000649548.1/ENST00000649548.1, intron 1 of 3)	ADO
1791	chr10:62768155-62768656	0.00826938	-1.46803	0.0283686	Intron (ENST00000649548.1/ENST00000649548.1, intron 1 of 3)	ADO
1792	chr10:63115726-63116227	0.000627043	-1.01274	0.00470933	Distal Intergenic	LOC105378328
1793	chr10:63211391-63211892	0.00383639	-1.44313	0.0163899	Intron (ENST00000399262.7/221037, intron 8 of 25)	JMJD1C
1794	chr10:63225624-63226125	0.00135872	-1.75813	0.00796231	Intron (ENST00000399262.7/221037, intron 3 of 25)	JMJD1C
1795	chr10:63241733-63242234	0.0079839	-1.37375	0.0276695	Intron (ENST00000399262.7/221037, intron 3 of 25)	JMJD1C
1796	chr10:63267044-63267545	0.00189697	-1.29877	0.00999598	Promoter (1-2kb)	JMJD1C
1797	chr10:63292822-63293323	0.0162124	-1.64414	0.0463768	Intron (ENST00000399262.7/221037, intron 2 of 25)	JMJD1C
1798	chr10:63330486-63330987	0.000162166	-1.41535	0.00194943	Intron (ENST00000399262.7/221037, intron 2 of 25)	MIR1296
1799	chr10:63409818-63410319	0.00436017	-1.72946	0.0179372	Intron (ENST00000399262.7/221037, intron 1 of 25)	MIR1296
1800	chr10:63464315-63464816	0.00786307	-1.24442	0.0273509	Promoter (<=1kb)	JMJD1C-AS1
1801	chr10:63465966-63466467	0.00260145	-1.14687	0.0124354	Promoter (<=1kb)	JMJD1C
1802	chr10:63486410-63486911	0.00323758	-1.83603	0.0145342	Intron (ENST00000633035.1/221037, intron 1 of 3)	JMJD1C
1803	chr10:63542742-63543243	0.00150598	-2.32156	0.0085357	Intron (ENST00000373758.5/221035, intron 1 of 7)	JMJD1C
1804	chr10:63544104-63544605	2.15464e-05	-2.56052	0.00055403	Intron (ENST00000373758.5/221035, intron 1 of 7)	JMJD1C
1805	chr10:63588745-63589246	0.000361765	-1.72342	0.00327327	Intron (ENST00000373758.5/221035, intron 2 of 7)	REEP3
1806	chr10:63614481-63614982	1.97848e-05	-2.18562	0.000527473	Intron (ENST00000373758.5/221035, intron 6 of 7)	LOC101929846
1807	chr10:63630193-63630694	1.42932e-05	-1.12004	0.000436634	Promoter (<=1kb)	LOC101929846
1808	chr10:63630734-63631235	0.000245832	-1.01909	0.00255818	Promoter (<=1kb)	LOC101929846
1809	chr10:65276450-65276951	0.00142825	-1.89067	0.0082392	Intron (ENST00000648274.1/ENST00000648274.1, intron 1 of 4)	LINC02671
1810	chr10:65795134-65795635	0.0158549	-1.34282	0.0456211	Intron (ENST00000671182.1/ENST00000671182.1, intron 2 of 5)	LINC01515
1811	chr10:65910107-65910608	0.0142712	-1.0543	0.0422479	Distal Intergenic	CTNNA3
1812	chr10:66180679-66181180	0.0121873	-1.43244	0.0376507	Intron (ENST00000683963.1/29119, intron 12 of 16)	LOC105378340
1813	chr10:66834957-66835458	0.00119525	-1.50202	0.00730005	Intron (ENST00000683963.1/29119, intron 6 of 16)	CTNNA3
1814	chr10:67783614-67784115	0.00191616	-1.84735	0.0100658	Distal Intergenic	CTNNA3
1815	chr10:67884884-67885385	0.002578	-1.28809	0.0123602	Promoter (<=1kb)	SIRT1
1816	chr10:68036399-68036900	0.00366294	-1.62521	0.0158389	Promoter (1-2kb)	HERC4
1817	chr10:68066530-68067031	6.58136e-05	-2.11574	0.00109204	Intron (ENST00000373700.9/26091, intron 3 of 24)	HERC4
1818	chr10:68407005-68407506	0.0096645	-1.49997	0.0317439	Promoter (<=1kb)	RUFY2
1819	chr10:68471582-68472083	8.29495e-07	-1.50615	8.41354e-05	Promoter (<=1kb)	DNA2
1820	chr10:68600604-68601105	0.00995111	-1.73716	0.0324221	Exon (ENST00000373644.5/80312, exon 3 of 12)	TET1
1821	chr10:69155161-69155662	0.000284997	-2.55638	0.00281285	Intron (ENST00000373382.5/9559, intron 3 of 9)	VPS26A
1822	chr10:69335048-69335549	0.00164203	-1.92896	0.00906578	Promoter (2-3kb)	HK1
1823	chr10:69338547-69339048	4.94551e-06	-2.2171	0.00023357	Promoter (<=1kb)	HK1
1824	chr10:69592862-69593363	8.74269e-05	-2.04369	0.00130468	Exon (ENST00000415223.1/ENST00000415223.1, exon 1 of 1)	LOC101929021
1825	chr10:69595317-69595818	0.00818415	-1.78027	0.0281672	Exon (ENST00000430341.1/ENST00000430341.1, exon 1 of 1)	LOC101929021
1826	chr10:69948179-69948680	0.0151354	-1.78549	0.0440959	Promoter (2-3kb)	COL13A1
1827	chr10:70093274-70093775	0.00130324	-1.45223	0.00774444	Promoter (<=1kb)	MACROH2A2
1828	chr10:70333191-70333692	2.59881e-06	-3.82281	0.00015826	Intron (ENST00000395011.5/55222, intron 2 of 3)	LRRC20
1829	chr10:70357517-70358018	0.000799064	-2.70108	0.00555356	Intron (ENST00000395011.5/55222, intron 2 of 3)	LRRC20
1830	chr10:70575910-70576411	4.16829e-05	-1.25622	0.000821608	Intron (ENST00000697577.1/27143, intron 19 of 20)	PRF1
1831	chr10:70602532-70603033	2.96912e-05	-3.20896	0.000670679	Promoter (<=1kb)	PRF1
1832	chr10:70827007-70827508	0.00376863	-1.62196	0.0161711	Intron (ENST00000697924.1/8879, intron 2 of 14)	SGPL1
1833	chr10:70898136-70898637	7.78757e-05	-1.75022	0.00121341	Intron (ENST00000697990.1/8879, intron 7 of 7)	PCBD1
1834	chr10:71211702-71212203	0.000735084	-1.56269	0.0052428	Promoter (<=1kb)	UNC5B
1835	chr10:71217432-71217933	0.00150487	-2.81286	0.00853199	Promoter (<=1kb)	UNC5B-AS1
1836	chr10:71431424-71431925	0.000239195	-2.90594	0.002514	Intron (ENST00000224721.12/64072, intron 1 of 69)	CDH23
1837	chr10:71609168-71609669	0.00238527	-1.98431	0.0117031	Intron (ENST00000224721.12/64072, intron 9 of 69)	CDH23
1838	chr10:71684445-71684946	0.0139936	-1.3606	0.0416642	Intron (ENST00000224721.12/64072, intron 18 of 69)	CDH23
1839	chr10:71725883-71726384	1.63328e-09	-4.34476	2.69321e-06	Intron (ENST00000224721.12/64072, intron 30 of 69)	C10orf105
1840	chr10:71766684-71767185	0.00427741	-1.22332	0.0177008	Intron (ENST00000224721.12/64072, intron 38 of 69)	VSIR
1841	chr10:71768794-71769295	0.00104607	-1.34458	0.00666474	Intron (ENST00000224721.12/64072, intron 38 of 69)	VSIR
1842	chr10:72089568-72090069	1.14603e-06	-4.9495	0.000100207	Promoter (<=1kb)	SPOCK2
1843	chr10:72126219-72126720	0.0129229	-1.25773	0.0393097	Intron (ENST00000394919.5/51008, intron 9 of 9)	ASCC1
1844	chr10:72175786-72176287	0.003584	-1.82817	0.0155901	Promoter (<=1kb)	ASCC1
1845	chr10:72237720-72238221	0.00271338	-1.7463	0.0128128	Distal Intergenic	ANAPC16
1846	chr10:72267461-72267962	0.000126833	-2.22652	0.00166174	Distal Intergenic	DDIT4
1847	chr10:72275946-72276447	9.9977e-06	-2.80584	0.000358209	Promoter (2-3kb)	DDIT4
1848	chr10:72297898-72298399	1.43974e-06	-1.45223	0.000114128	Distal Intergenic	DDIT4
1849	chr10:72303791-72304292	2.29092e-05	-3.07489	0.000574034	Distal Intergenic	DDIT4
1850	chr10:72320385-72320886	0.00491934	-1.33144	0.0195063	Distal Intergenic	DNAJB12
1851	chr10:72527901-72528402	0.0154708	-1.3686	0.0448229	Intron (ENST00000476605.7/10367, intron 2 of 9)	MICU1
1852	chr10:72665873-72666374	0.00237235	-2.31039	0.0116569	Distal Intergenic	MCU
1853	chr10:72693636-72694137	2.0646e-05	-2.90058	0.000539407	Promoter (1-2kb)	MCU
1854	chr10:72757153-72757654	0.0156561	-1.96284	0.0452157	Intron (ENST00000603649.5/90550, intron 4 of 4)	MIR4676
1855	chr10:72826515-72827016	0.00010486	-3.04141	0.00146919	Intron (ENST00000603649.5/90550, intron 4 of 4)	MCU
1856	chr10:73060930-73061431	0.00259369	-1.84685	0.0124106	Intron (ENST00000307116.6/5033, intron 5 of 14)	P4HA1
1857	chr10:73088253-73088754	0.0003756	-1.37285	0.00335768	Intron (ENST00000307116.6/5033, intron 1 of 14)	P4HA1
1858	chr10:73159012-73159513	0.000786339	-1.09823	0.00549427	Intron (ENST00000372979.9/11319, intron 3 of 13)	ECD
1859	chr10:73167849-73168350	0.000437676	-1.24513	0.00371354	Promoter (<=1kb)	ECD
1860	chr10:73246310-73246811	0.000430524	-1.41791	0.0036717	Promoter (<=1kb)	LOC105378358
1861	chr10:73253086-73253587	0.0038747	-1.15275	0.0165035	Promoter (<=1kb)	DNAJC9-AS1
1862	chr10:73359018-73359519	1.41673e-05	-1.55175	0.000434109	Promoter (<=1kb)	CFAP70
1863	chr10:73591852-73592353	0.0173162	-1.20451	0.0486731	Promoter (<=1kb)	USP54
1864	chr10:73644123-73644624	0.00407259	-1.11973	0.0171055	Promoter (2-3kb)	MYOZ1
1865	chr10:73817143-73817644	0.00149536	-1.6739	0.0084979	Promoter (<=1kb)	CAMK2G
1866	chr10:73817687-73818188	0.0120812	-1.25397	0.0374031	Promoter (<=1kb)	CAMK2G
1867	chr10:73875054-73875555	0.00126088	-1.47525	0.0075715	Promoter (<=1kb)	CAMK2G
1868	chr10:73879568-73880069	2.26703e-06	-1.92119	0.000146351	Distal Intergenic	CAMK2G
1869	chr10:73917059-73917560	0.00164256	-1.50723	0.00906681	3' UTR	C10orf55
1870	chr10:73958364-73958865	0.00549721	-1.85706	0.0211157	Distal Intergenic	C10orf55
1871	chr10:73991742-73992243	1.40518e-05	-1.11388	0.000431945	Promoter (2-3kb)	VCL
1872	chr10:74081082-74081583	0.00221668	-1.73206	0.0111067	Intron (ENST00000623461.3/7414, intron 8 of 22)	VCL
1873	chr10:74090426-74090927	0.00231597	-1.88986	0.0114549	Intron (ENST00000623461.3/7414, intron 12 of 22)	VCL
1874	chr10:74244099-74244600	0.0027612	-1.25175	0.0129702	Intron (ENST00000672429.1/132, intron 3 of 9)	ADK
1875	chr10:74313919-74314420	0.00144847	-1.7175	0.00832009	Promoter (<=1kb)	ADK
1876	chr10:74385691-74386192	0.000185643	-2.08897	0.00213471	Intron (ENST00000672429.1/132, intron 4 of 9)	ADK
1877	chr10:74542360-74542861	1.8513e-05	-1.79019	0.000507824	Intron (ENST00000672429.1/132, intron 6 of 9)	LOC102723439
1878	chr10:74586877-74587378	0.000104654	-1.99213	0.00146707	Intron (ENST00000672429.1/132, intron 6 of 9)	LOC102723439
1879	chr10:74738976-74739477	0.00359162	-1.50687	0.0156136	Distal Intergenic	KAT6B
1880	chr10:74795693-74796194	1.03466e-05	-3.61248	0.000365447	Distal Intergenic	KAT6B
1881	chr10:74838199-74838700	3.1718e-06	-2.54231	0.000177766	5' UTR	KAT6B
1882	chr10:74991426-74991927	0.0132504	-1.36549	0.0400369	Intron (ENST00000648725.1/23522, intron 13 of 17)	KAT6B
1883	chr10:75192037-75192538	0.00703821	-2.15163	0.0252008	Distal Intergenic	VDAC2
1884	chr10:75230538-75231039	0.000820147	-1.71049	0.00565008	Promoter (1-2kb)	VDAC2
1885	chr10:75250919-75251420	0.000649778	-2.11597	0.00482285	Intron (ENST00000666247.1/253264, intron 2 of 3)	ZNF503-AS1
1886	chr10:75726019-75726520	0.00113439	-2.0605	0.00704364	Intron (ENST00000611255.5/83938, intron 2 of 6)	LOC105378367
1887	chr10:76130966-76131467	0.00047906	-1.75956	0.00393793	Intron (ENST00000611255.5/83938, intron 5 of 6)	LRMDA
1888	chr10:76153352-76153853	0.0124892	-2.32891	0.0383362	Intron (ENST00000611255.5/83938, intron 5 of 6)	LRMDA
1889	chr10:76195925-76196426	0.00163963	-1.36048	0.00905796	Intron (ENST00000611255.5/83938, intron 5 of 6)	LRMDA
1890	chr10:76311613-76312114	0.0147629	-1.19944	0.0433167	Intron (ENST00000611255.5/83938, intron 5 of 6)	LRMDA
1891	chr10:77185739-77186240	0.0165987	-1.43268	0.0471905	Promoter (<=1kb)	KCNMA1
1892	chr10:77603439-77603940	5.62326e-05	-4.28621	0.000990956	Intron (ENST00000639601.1/3778, intron 1 of 27)	KCNMA1
1893	chr10:78186960-78187461	3.16858e-06	-3.08079	0.000177716	Intron (ENST00000634930.1/105378375, intron 1 of 3)	LOC105378375
1894	chr10:78714402-78714903	0.0091553	-1.7149	0.0305151	Distal Intergenic	ZMIZ1-AS1
1895	chr10:78727635-78728136	3.91397e-05	-2.01775	0.000791067	Distal Intergenic	ZMIZ1-AS1
1896	chr10:79059231-79059732	0.00019367	-2.04801	0.0021925	Intron (ENST00000456353.5/283050, intron 3 of 9)	ZMIZ1-AS1
1897	chr10:79099542-79100043	0.00360032	-1.8274	0.0156354	Intron (ENST00000334512.10/57178, intron 1 of 24)	ZMIZ1
1898	chr10:79255385-79255886	5.90761e-05	-2.96628	0.00102372	Intron (ENST00000334512.10/57178, intron 7 of 24)	ZMIZ1
1899	chr10:79316393-79316894	3.35577e-05	-2.81889	0.000722966	3' UTR	PPIF
1900	chr10:79340467-79340968	0.000180211	-2.72696	0.00208805	Distal Intergenic	PPIF
1901	chr10:79376842-79377343	3.80012e-05	-3.58352	0.000779637	Distal Intergenic	PPIF
1902	chr10:79392745-79393246	0.00132341	-2.53324	0.00781951	Intron (ENST00000438554.2/ENST00000438554.2, intron 1 of 1)	PPIF
1903	chr10:79579085-79579586	0.000599403	-2.24298	0.00457648	Distal Intergenic	SFTPA2
1904	chr10:80158579-80159080	0.00111862	-1.69585	0.00697451	Promoter (<=1kb)	ANXA11
1905	chr10:80187443-80187944	4.30531e-05	-1.24634	0.000839038	Intron (ENST00000422982.8/311, intron 1 of 15)	ANXA11
1906	chr10:80201331-80201832	1.22233e-06	-2.01993	0.000103731	Intron (ENST00000422982.8/311, intron 1 of 15)	ANXA11
1907	chr10:80207403-80207904	0.000260903	-1.67742	0.00265858	Promoter (<=1kb)	LINC00857
1908	chr10:80291239-80291740	0.0090192	-1.83129	0.0301966	Promoter (1-2kb)	MAT1A
1909	chr10:80421679-80422180	0.000147429	-3.50124	0.00183278	Promoter (1-2kb)	PRXL2A
1910	chr10:80444571-80445072	0.00484655	-1.35122	0.0193064	Distal Intergenic	TSPAN14
1911	chr10:80452081-80452582	0.00954718	-1.07822	0.0314687	Promoter (1-2kb)	TSPAN14
1912	chr10:80463139-80463640	0.00283199	-1.56244	0.0132113	Intron (ENST00000481124.5/81619, intron 1 of 5)	TSPAN14
1913	chr10:80466556-80467057	0.000404699	-1.32635	0.00352388	Intron (ENST00000481124.5/81619, intron 1 of 5)	TSPAN14
1914	chr10:80493463-80493964	0.00332469	-1.78526	0.0147918	Intron (ENST00000481124.5/81619, intron 2 of 5)	TSPAN14
1915	chr10:81848371-81848872	0.000918415	-1.98472	0.00609813	Distal Intergenic	NRG3
1916	chr10:81865737-81866238	0.000608785	-2.55923	0.00461909	Distal Intergenic	NRG3
1917	chr10:84262973-84263474	0.000279668	-1.98898	0.00278207	Distal Intergenic	LINC00858
1918	chr10:84308574-84309075	7.17276e-05	-2.38817	0.00114987	Distal Intergenic	LINC00858
1919	chr10:84336198-84336699	0.00015467	-1.52297	0.00188682	Intron (ENST00000359979.8/54462, intron 1 of 2)	CCSER2
1920	chr10:84337250-84337751	0.00267822	-1.34648	0.0126945	Intron (ENST00000359979.8/54462, intron 1 of 2)	CCSER2
1921	chr10:84478495-84478996	2.08546e-05	-3.35079	0.000542525	Intron (ENST00000372088.8/54462, intron 9 of 9)	CCSER2
1922	chr10:85315737-85316238	0.0109319	-1.42026	0.0347497	Distal Intergenic	LINC02647
1923	chr10:86116886-86117387	0.016188	-1.27498	0.0463225	Intron (ENST00000327946.12/2894, intron 4 of 15)	MIR346
1924	chr10:86413161-86413662	2.08558e-06	-2.02413	0.000139517	Distal Intergenic	WAPL
1925	chr10:86727106-86727607	0.0107443	-1.75545	0.0343058	Intron (ENST00000688001.1/11155, intron 12 of 12)	LDB3
1926	chr10:86772853-86773354	0.00110696	-1.47078	0.00692427	Intron (ENST00000638429.1/657, intron 1 of 13)	BMPR1A
1927	chr10:86970433-86970934	0.00715934	-1.24371	0.0255213	Promoter (<=1kb)	ADIRF-AS1
1928	chr10:86972663-86973164	0.000150861	-1.53838	0.00185803	Promoter (1-2kb)	ADIRF-AS1
1929	chr10:87204141-87204642	3.86388e-05	-1.97449	0.000785759	Intron (ENST00000665147.1/ENST00000665147.1, intron 1 of 1)	NUTM2A
1930	chr10:87517196-87517697	0.0167983	-1.43189	0.0475999	Intron (ENST00000371994.8/9562, intron 2 of 2)	MINPP1
1931	chr10:87585954-87586455	0.00211676	-1.21258	0.0107664	Distal Intergenic	MINPP1
1932	chr10:87620018-87620519	8.09346e-09	-3.82665	6.53289e-06	Intron (ENST00000438082.1/ENST00000438082.1, intron 1 of 3)	PAPSS2
1933	chr10:87668629-87669130	0.00743604	-1.64952	0.0262696	Intron (ENST00000361175.8/9060, intron 1 of 11)	PAPSS2
1934	chr10:87884619-87885120	0.011399	-1.088	0.0358426	Intron (ENST00000688308.1/5728, intron 2 of 9)	PTEN
1935	chr10:88010864-88011365	0.00173671	-1.52316	0.00942736	Distal Intergenic	PTEN
1936	chr10:88014709-88015210	7.03163e-05	-1.7536	0.00113643	Distal Intergenic	PTEN
1937	chr10:88016273-88016774	0.00044401	-3.32761	0.00374835	Distal Intergenic	PTEN
1938	chr10:88033406-88033907	0.00183613	-1.92538	0.00979339	Distal Intergenic	PTEN
1939	chr10:88064149-88064650	3.43064e-05	-3.0075	0.000731378	Distal Intergenic	PTEN
1940	chr10:88081006-88081507	3.21388e-07	-2.18766	5.00632e-05	Distal Intergenic	PTEN
1941	chr10:88118508-88119009	0.00728874	-1.29015	0.0258652	Distal Intergenic	PTEN
1942	chr10:88274049-88274550	0.00352846	-1.55709	0.0154243	3' UTR	RNLS
1943	chr10:88582681-88583182	0.000764759	-1.82288	0.0053911	Promoter (<=1kb)	RNLS
1944	chr10:88624724-88625225	5.15563e-06	-2.56796	0.000238708	Distal Intergenic	LIPJ
1945	chr10:88731202-88731703	0.00137786	-1.34961	0.00804341	Intron (ENST00000404190.3/643414, intron 4 of 9)	LIPK
1946	chr10:88835593-88836094	4.89462e-05	-1.84604	0.000908898	Intron (ENST00000371930.5/118932, intron 1 of 5)	ANKRD22
1947	chr10:88858429-88858930	0.00250164	-2.55158	0.012096	Distal Intergenic	ANKRD22
1948	chr10:88883522-88884023	0.000441499	-1.51542	0.00373422	Promoter (1-2kb)	STAMBPL1
1949	chr10:88898337-88898838	0.00554416	-1.50099	0.0212416	Promoter (2-3kb)	STAMBPL1
1950	chr10:89000191-89000692	0.0117505	-1.05813	0.0366454	Promoter (1-2kb)	FAS
1951	chr10:89031971-89032472	0.00870232	-1.1748	0.0294465	Distal Intergenic	FAS
1952	chr10:89052145-89052646	0.000686674	-1.70368	0.00500541	Distal Intergenic	MIR4679-1
1953	chr10:89081937-89082438	0.00581134	-1.55733	0.0219613	Distal Intergenic	MIR4679-2
1954	chr10:89302634-89303135	0.000307709	-1.35418	0.00296155	Promoter (<=1kb)	IFIT2
1955	chr10:89393007-89393508	4.28507e-06	-2.26119	0.000214144	Promoter (<=1kb)	IFIT1
1956	chr10:89702930-89703431	0.000316305	-2.27779	0.00301214	Promoter (1-2kb)	KIF20B
1957	chr10:89835813-89836314	0.00295263	-1.82428	0.0136098	Exon (ENST00000670043.1/643529, exon 2 of 2)	LINC00865
1958	chr10:90319472-90319973	0.0132928	-1.28518	0.0401357	Distal Intergenic	LINC02653
1959	chr10:90614502-90615003	0.017283	-1.4169	0.0486153	Intron (ENST00000660339.1/101926942, intron 1 of 2)	LINC02653
1960	chr10:90751381-90751882	0.00517617	-1.56785	0.0202422	Intron (ENST00000277874.10/3363, intron 1 of 2)	HTR7
1961	chr10:91200677-91201178	0.00200613	-1.48068	0.0103862	Intron (ENST00000614189.4/84333, intron 1 of 9)	PCGF5
1962	chr10:91201266-91201767	0.00357938	-1.21634	0.0155751	Intron (ENST00000614189.4/84333, intron 1 of 9)	PCGF5
1963	chr10:91209885-91210386	0.0125514	-1.15937	0.0384769	Intron (ENST00000614189.4/84333, intron 1 of 9)	PCGF5
1964	chr10:91555936-91556437	0.000402866	-1.52984	0.00351336	Intron (ENST00000688440.1/100188947, intron 1 of 3)	HECTD2-AS1
1965	chr10:91924352-91924853	7.03024e-05	-2.07188	0.00113638	Promoter (<=1kb)	BTAF1
1966	chr10:91944112-91944613	0.00412908	-1.25343	0.0172746	Intron (ENST00000265990.12/9044, intron 4 of 37)	BTAF1
1967	chr10:92062153-92062654	0.00234095	-2.0777	0.0115442	Intron (ENST00000412050.8/22849, intron 9 of 9)	BTAF1
1968	chr10:92219156-92219657	9.49429e-05	-2.14722	0.00137658	Intron (ENST00000412050.8/22849, intron 2 of 9)	CPEB3
1969	chr10:92222485-92222986	0.00115277	-2.16228	0.00712341	Intron (ENST00000412050.8/22849, intron 2 of 9)	CPEB3
1970	chr10:92602961-92603462	1.69981e-05	-3.03663	0.000484693	Intron (ENST00000676757.1/3832, intron 1 of 21)	KIF11
1971	chr10:92608590-92609091	0.000384696	-2.87855	0.00341129	Exon (ENST00000676757.1/3832, exon 5 of 22)	KIF11
1972	chr10:92747478-92747979	0.000170796	-3.02178	0.00201737	Distal Intergenic	HHEX
1973	chr10:92821887-92822388	0.000671753	-1.37663	0.00492937	Distal Intergenic	EXOC6
1974	chr10:92831031-92831532	0.0065962	-1.17889	0.0240524	Promoter (<=1kb)	EXOC6
1975	chr10:93359260-93359761	2.94353e-05	-4.65241	0.000667525	Intron (ENST00000463743.5/26509, intron 9 of 33)	MYOF
1976	chr10:93428334-93428835	0.000275674	-1.71548	0.00275405	Intron (ENST00000359263.9/26509, intron 4 of 53)	MYOF
1977	chr10:93502137-93502638	0.00201572	-1.50674	0.0104191	Intron (ENST00000371485.8/55165, intron 2 of 8)	CEP55
1978	chr10:93508387-93508888	4.58937e-05	-2.34172	0.000875165	Promoter (1-2kb)	CEP55
1979	chr10:93821335-93821836	2.30188e-06	-2.55067	0.000147996	Distal Intergenic	LGI1
1980	chr10:93849489-93849990	7.94979e-05	-2.00481	0.00122956	Distal Intergenic	SLC35G1
1981	chr10:93915523-93916024	0.000331852	-1.09286	0.0031022	Intron (ENST00000605679.5/159371, intron 3 of 3)	SLC35G1
1982	chr10:94280756-94281257	0.0067381	-1.12595	0.0244079	Promoter (<=1kb)	PLCE1
1983	chr10:94320893-94321394	4.40929e-05	-2.65828	0.000852942	Intron (ENST00000371380.8/51196, intron 29 of 32)	PLCE1
1984	chr10:95178507-95179008	0.00424122	-1.69034	0.0175944	Distal Intergenic	LOC107984257
1985	chr10:95388426-95388927	0.00711112	-1.76072	0.0253895	Intron (ENST00000371227.8/10580, intron 13 of 31)	SORBS1
1986	chr10:95445762-95446263	0.000472627	-1.49878	0.00390368	Intron (ENST00000371227.8/10580, intron 2 of 31)	SORBS1
1987	chr10:95474205-95474706	0.000702851	-2.61439	0.00508512	Intron (ENST00000371227.8/10580, intron 2 of 31)	SORBS1
1988	chr10:95488593-95489094	0.000123208	-2.54409	0.00163088	Intron (ENST00000371227.8/10580, intron 2 of 31)	SORBS1
1989	chr10:95528871-95529372	0.0011371	-1.27611	0.00705618	Intron (ENST00000371227.8/10580, intron 1 of 31)	SORBS1
1990	chr10:95684006-95684507	0.00761557	-2.15907	0.0267262	3' UTR	TCTN3
1991	chr10:95697361-95697862	0.0115166	-1.13761	0.0360995	Distal Intergenic	TCTN3
1992	chr10:95755348-95755849	0.000137579	-2.00163	0.00175525	Promoter (<=1kb)	ENTPD1
1993	chr10:95768073-95768574	0.00552823	-1.40528	0.021196	Intron (ENST00000453258.6/953, intron 1 of 9)	ENTPD1
1994	chr10:95783705-95784206	1.64857e-07	-3.60275	3.38593e-05	Intron (ENST00000453258.6/953, intron 1 of 9)	ENTPD1
1995	chr10:95793574-95794075	0.000757988	-1.69911	0.00535941	Intron (ENST00000453258.6/953, intron 1 of 9)	ENTPD1
1996	chr10:95814563-95815064	0.000505804	-2.94389	0.00408733	Intron (ENST00000453258.6/953, intron 1 of 9)	ENTPD1
1997	chr10:95837713-95838214	0.00141306	-1.22321	0.00818307	Promoter (1-2kb)	ENTPD1
1998	chr10:96017126-96017627	0.0179496	-1.23753	0.0499734	Intron (ENST00000646931.3/387707, intron 30 of 34)	CC2D2B
1999	chr10:96042758-96043259	0.00225251	-1.53278	0.0112394	Promoter (<=1kb)	ENTPD1-AS1
[truncated: 12,611 more rows]
