# Supplementary material for: scFFPE-ATAC enables high-throughput single cell chromatin accessibility profiling in formalin-fixed paraffin-embedded samples
Source: Nat Commun. 2025 Nov 14;16:10022. doi: 10.1038/s41467-025-66170-4 (PMC12618699; doi:10.1038/s41467-025-66170-4)
Supplement: Supplementary file 16 — Supplementary Table 15 [file 41467_2025_66170_MOESM16_ESM.xlsx]

## Sheet: Invasive edge (IE)_GO terms
	ONTOLOGY	ID	Description	GeneRatio	BgRatio	pvalue	p.adjust	qvalue	geneID	Count
GO:0060541	BP	GO:0060541	respiratory system development	88/4089	211/18903	3.51649e-11	2.11894e-07	1.69088e-07	SKI/TP73/PDPN/SELENON/STK40/EDN2/WNT2B/MAN1A2/SFTPD/BMPR1A/LTBP3/YAP1/KRAS/RARG/FGF9/SPRY2/MMP14/SIX1/ALDH1A2/STRA6/CTSH/ESRP2/HYDIN/ATXN1L/DNAAF1/CRISPLD2/MYOCD/SREBF1/THRA/RARA/NOG/TBX4/JMJD6/CCDC40/SMCHD1/LAMA1/GATA6/SMAD2/SOX11/EPAS1/HS6ST1/BMPR2/ABCA12/RBBP9/ASXL1/ADA/CTSZ/LAMA5/WNT7B/CELSR1/NKIRAS1/TGFBR2/ACVR2B/HEG1/MME/CCDC39/EIF4G1/CLCN2/HES1/FGFRL1/RBPJ/SPRY1/FBXW7/BASP1/SPEF2/MAN2A1/FG…	88
GO:0007015	BP	GO:0007015	actin filament organization	157/4089	454/18903	9.40327e-11	2.11894e-07	1.69088e-07	ESPN/MTOR/MAD2L2/ARHGEF10L/CAPZB/STMN1/SLC9A1/S1PR1/ARHGEF2/KIRREL1/F11R/ARPC5/ENAH/ARF1/SVIL/NRP1/RHOBTB1/CTNNA3/MCU/PDLIM1/SORBS1/ADD3/SWAP70/MICAL2/USH1C/GAS2/TTC17/SPTBN2/CORO1B/INPPL1/ARRB1/EPS8/TWF1/RAPGEF3/AVIL/PAWR/WASHC4/SSH1/MYO1H/CIT/PXN/PLA2G1B/HIP1R/WASF3/CFL2/ARF6/FERMT2/ACTN1/EVL/WHAMMP3/FMN1/TMOD2/MYO5C/MYO5A/SMAD3/EMP2/CX3CL1/ELMO3/BCAR1/SPIRE2/GAS7/FLII/MYO1D/CCR7/CDC42EP4/BAIAP…	157
GO:0001822	BP	GO:0001822	kidney development	116/4089	309/18903	1.02407e-10	2.11894e-07	1.69088e-07	TP73/CTNNBIP1/LIN28A/HEYL/WNT2B/APH1A/IL6R/VANGL2/PBX1/TGFB2/AGT/NID1/NRP1/ARID5B/SGPL1/PLCE1/ILK/LRP4/FADD/YAP1/KIRREL3/LRRK2/TNS2/HOXC11/APAF1/FREM2/EDNRB/SIX1/ARG2/FMN1/PYGO1/ALDH1A2/GCNT3/SMAD6/SMAD3/STRA6/CTSH/IQGAP1/IRX3/NF1/AP2B1/RARA/HOXB7/NOG/JMJD6/SMAD2/SMAD7/SMAD4/NOTCH3/TMEM59L/NPHS1/SOX11/OSR1/SDC1/MPV17/SNX17/PAX8/LRP2/STAT1/CFLAR/ERBB4/EPHA4/COL4A4/JAG1/ASXL1/SDC4/SULF2/LAMA5/AP1B1…	116
GO:0001655	BP	GO:0001655	urogenital system development	130/4089	360/18903	1.61619e-10	2.11894e-07	1.69088e-07	TP73/CTNNBIP1/LIN28A/HEYL/WNT2B/APH1A/IL6R/VANGL2/PBX1/TGFB2/AGT/NID1/NRP1/ARID5B/SGPL1/PSAP/PLCE1/ILK/LRP4/FADD/YAP1/KIRREL3/CDKN1B/LRRK2/TNS2/RARG/HOXC11/LGR5/APAF1/FREM2/EDNRB/SIX1/ARG2/FMN1/PYGO1/ALDH1A2/GCNT3/FOXB1/SMAD6/SMAD3/STRA6/CTSH/IQGAP1/IRX3/MMP2/MYOCD/NF1/AP2B1/RARA/HOXB7/NOG/JMJD6/SMAD2/SMAD7/SMAD4/STK11/NOTCH3/TMEM59L/NPHS1/SOX11/OSR1/SDC1/MPV17/SNX17/PAX8/LRP2/STAT1/CFLAR/ERBB4/E…	130
GO:0072001	BP	GO:0072001	renal system development	118/4089	318/18903	1.64719e-10	2.11894e-07	1.69088e-07	TP73/CTNNBIP1/LIN28A/HEYL/WNT2B/APH1A/IL6R/VANGL2/PBX1/TGFB2/AGT/NID1/NRP1/ARID5B/SGPL1/PLCE1/ILK/LRP4/FADD/YAP1/KIRREL3/LRRK2/TNS2/HOXC11/LGR5/APAF1/FREM2/EDNRB/SIX1/ARG2/FMN1/PYGO1/ALDH1A2/GCNT3/SMAD6/SMAD3/STRA6/CTSH/IQGAP1/IRX3/MYOCD/NF1/AP2B1/RARA/HOXB7/NOG/JMJD6/SMAD2/SMAD7/SMAD4/NOTCH3/TMEM59L/NPHS1/SOX11/OSR1/SDC1/MPV17/SNX17/PAX8/LRP2/STAT1/CFLAR/ERBB4/EPHA4/COL4A4/JAG1/ASXL1/SDC4/SULF2/…	118
GO:0032970	BP	GO:0032970	regulation of actin filament-based process	142/4089	406/18903	3.06806e-10	2.9034e-07	2.31686e-07	MTOR/PDPN/ARHGEF19/ARHGEF10L/CAPZB/STMN1/SLC9A1/PDE4B/S1PR1/IQGAP3/KIRREL1/ATP1A2/F11R/ABL2/ARPC5/ARF1/MYO3A/SVIL/NRP1/RHOBTB1/CTNNA3/ADD3/SWAP70/MDK/SPTBN2/CORO1B/DIXDC1/EPS8/TWF1/RAPGEF3/AVIL/WASHC4/SSH1/CIT/PXN/HIP1R/WASF3/CFL2/ARF6/FRMD6/FERMT2/EVL/FMN1/TMOD2/SMAD3/AKAP13/NTRK3/IQGAP1/SMIM22/MYLK3/CX3CL1/ARHGAP44/FLII/TAOK1/CCR7/BCAS3/KCNJ2/CDC42EP4/BAIAP2/FHOD3/SIGLEC15/SMAD4/KANK3/PIK3R2/NP…	142
GO:0010975	BP	GO:0010975	regulation of neuron projection development	153/4089	446/18903	3.15979e-10	2.9034e-07	2.31686e-07	MACF1/ELAVL4/ROR1/GFI1/RAP1A/SEMA6C/TRIM46/PRRX1/DNM3/ABL2/RGS2/CAMSAP2/AGT/CAMK1D/NRP1/CAMK2G/DENND5A/BDNF/MDK/LRP4/MARK2/PPP2R5B/TSKU/DIXDC1/CAPRIN2/LRRK2/TWF1/ADCY6/AVIL/RAB21/PLXNC1/ULK1/SPART/MYCBP2/NFATC4/ARF6/NIN/PSEN1/SEMA6D/NEDD4/NPTN/SEMA7A/NTRK3/SEMA4B/RGMA/IGF1R/METRN/EEF2K/CX3CL1/KATNB1/CDH1/PAFAH1B1/ATP1B2/ARHGAP44/ULK2/TANC2/BAIAP2/CDH2/NEDD4L/MBP/STK11/PLK5/PTPRS/CARM1/CRTC1/SCN1B…	153
GO:0051056	BP	GO:0051056	regulation of small GTPase mediated signal transduction	113/4089	305/18903	4.4529e-10	3.25311e-07	2.59593e-07	PLEKHG5/MFN2/ARHGEF19/ARHGEF10L/RAP1GAP/STMN1/ARHGAP29/ARHGEF2/F11R/ABL2/SRGAP2/TGFB2/OBSCN/SIPA1L2/NET1/ARHGAP21/ITGB1/NRP1/RASGEF1A/ARHGAP22/PLCE1/DNMBP/SHOC2/EPS8L2/SWAP70/ARHGEF17/ARRB1/ARHGAP20/ARHGEF12/ARHGAP32/EPS8/KRAS/FGD4/RACGAP1/IGF1/KCTD10/GIT2/RASAL1/SPATA13/KBTBD7/SPRY2/RASA3/RALGAPA1/ARF6/PLEKHG3/INF2/MYO9A/RASGRF1/AKAP13/ADGRG1/ARHGAP44/GIT1/NF1/CYTH1/MAPRE2/VAV1/SYDE1/F2RL3/MYO9B…	113
GO:0032956	BP	GO:0032956	regulation of actin cytoskeleton organization	130/4089	365/18903	4.55192e-10	3.25311e-07	2.59593e-07	MTOR/ARHGEF19/ARHGEF10L/CAPZB/STMN1/SLC9A1/S1PR1/IQGAP3/KIRREL1/F11R/ABL2/ARPC5/ARF1/MYO3A/SVIL/NRP1/RHOBTB1/ADD3/SWAP70/MDK/SPTBN2/CORO1B/DIXDC1/EPS8/TWF1/RAPGEF3/AVIL/WASHC4/SSH1/CIT/PXN/HIP1R/WASF3/CFL2/ARF6/FERMT2/EVL/FMN1/TMOD2/SMAD3/AKAP13/NTRK3/IQGAP1/SMIM22/MYLK3/CX3CL1/ARHGAP44/FLII/TAOK1/CCR7/BCAS3/CDC42EP4/BAIAP2/FHOD3/SIGLEC15/SMAD4/KANK3/PIK3R2/NPHS1/PLEKHG2/SPTBN4/VASP/ARHGAP35/SHAN…	130
GO:0030324	BP	GO:0030324	lung development	77/4089	187/18903	1.17576e-09	7.56248e-07	6.03474e-07	TP73/PDPN/SELENON/STK40/EDN2/WNT2B/MAN1A2/SFTPD/BMPR1A/LTBP3/YAP1/KRAS/FGF9/SPRY2/MMP14/ALDH1A2/STRA6/CTSH/ESRP2/ATXN1L/DNAAF1/CRISPLD2/MYOCD/SREBF1/THRA/NOG/TBX4/JMJD6/CCDC40/LAMA1/GATA6/SMAD2/SOX11/EPAS1/HS6ST1/BMPR2/ABCA12/RBBP9/ASXL1/ADA/CTSZ/LAMA5/WNT7B/CELSR1/NKIRAS1/TGFBR2/ACVR2B/HEG1/MME/CCDC39/EIF4G1/CLCN2/HES1/RBPJ/SPRY1/FBXW7/MAN2A1/FGF1/FGF18/ADAMTS2/FLT4/SPDEF/VEGFA/CCN2/AIMP2/GLI3/N…	77
GO:0030323	BP	GO:0030323	respiratory tube development	78/4089	191/18903	1.45098e-09	8.48426e-07	6.7703e-07	TP73/PDPN/SELENON/STK40/EDN2/WNT2B/MAN1A2/SFTPD/BMPR1A/LTBP3/YAP1/KRAS/FGF9/SPRY2/MMP14/ALDH1A2/STRA6/CTSH/ESRP2/ATXN1L/DNAAF1/CRISPLD2/MYOCD/SREBF1/THRA/NOG/TBX4/JMJD6/CCDC40/LAMA1/GATA6/SMAD2/SOX11/EPAS1/HS6ST1/BMPR2/ABCA12/RBBP9/ASXL1/ADA/CTSZ/LAMA5/WNT7B/CELSR1/NKIRAS1/TGFBR2/ACVR2B/HEG1/MME/CCDC39/EIF4G1/CLCN2/HES1/RBPJ/SPRY1/FBXW7/MAN2A1/FGF1/FGF18/ADAMTS2/FLT4/SPDEF/VEGFA/CCN2/AIMP2/GLI3/N…	78
GO:0016055	BP	GO:0016055	Wnt signaling pathway	153/4089	456/18903	1.8653e-09	9.99802e-07	7.97826e-07	SKI/CTNNBIP1/MAD2L2/ARHGEF19/PTPRU/MACF1/PLPP3/PRKAA2/ROR1/WLS/WNT2B/VANGL1/VANGL2/SOX13/FZD8/TNKS2/BTRC/TCF7L2/FAM53B/ZRANB1/ILK/MDK/LRP4/MARK2/LRP5/FOLR1/TSKU/YAP1/DIXDC1/BCL9L/LRP6/CAPRIN2/LRRK2/PRICKLE1/RARG/CALCOCO1/LGR5/LATS2/FGF9/FOXO1/SCEL/EDNRB/NDRG2/NFATC4/FERMT2/DAAM1/PPM1A/PSEN1/CCDC88C/RTF1/PYGO1/SMAD3/TLE3/SKIC8/MESP1/GPRC5B/BRD7/AMFR/CDH3/PLCG2/NXN/HIC1/COL1A1/NOG/MKS1/SLC9A3R1/RNF…	153
GO:0042060	BP	GO:0042060	wound healing	149/4089	442/18903	2.11696e-09	1.04741e-06	8.35815e-07	AJAP1/MIR34A/MTOR/PDPN/ARHGEF19/MACF1/PABPC4/PLPP3/F11R/PLA2G4A/CSRP1/TGFB2/ITGB1/PRKG1/JMJD1C/PLAU/PAPSS2/ADRA2A/TSPAN32/ILK/SAA1/SYT7/FIBP/CORO1B/TSKU/YAP1/JAML/MCAM/ST3GAL4/CD9/CLEC7A/ANO6/DGKA/TSPAN8/ELK3/IGF1/SCARB1/DGKH/AJUBA/SFTA3/FERMT2/TYRO3/DUOX1/RAB27A/ANXA2/SMAD3/PPL/VKORC1/CX3CL1/CDH3/VPS4A/PLCG2/WFDC1/EVPLL/NF1/ERBB2/COL1A1/NOG/EVPL/CHMP6/EMILIN2/SMAD2/SMAD4/VAV1/F2RL3/AXL/CADM4/ARH…	149
GO:0060560	BP	GO:0060560	developmental growth involved in morphogenesis	90/4089	233/18903	2.41811e-09	1.11095e-06	8.86519e-07	PRKCZ/MACF1/EDN2/S1PR1/SEMA6C/TRIM46/KDM5B/ITGB1/NRP1/BDNF/YAP1/RARG/RAB21/SYT1/RASAL1/ULK1/SPART/SPRY2/ADPRHL1/NIN/SIX1/FMN1/EIF2AK4/PAK6/SPG11/SEMA6D/SEMA7A/MESP1/SEMA4B/IQGAP1/SYT17/CDH1/PAFAH1B1/ULK2/SPAG9/RNF157/NEDD4L/STK11/PTPRS/UNC13A/CACNG7/BCL11A/CXCR4/BMPR2/NRP2/CPNE1/APP/WNT7B/TGFBR2/GOLGA4/LAMB2/ALCAM/GSK3B/SEMA5B/TMEM108/RYK/MAP3K13/RUFY3/NKX6-1/SPRY1/SFRP2/SEMA5A/EFNA5/CDKL3/FGF1/C…	90
GO:0198738	BP	GO:0198738	cell-cell signaling by wnt	153/4089	458/18903	2.62493e-09	1.12557e-06	8.98186e-07	SKI/CTNNBIP1/MAD2L2/ARHGEF19/PTPRU/MACF1/PLPP3/PRKAA2/ROR1/WLS/WNT2B/VANGL1/VANGL2/SOX13/FZD8/TNKS2/BTRC/TCF7L2/FAM53B/ZRANB1/ILK/MDK/LRP4/MARK2/LRP5/FOLR1/TSKU/YAP1/DIXDC1/BCL9L/LRP6/CAPRIN2/LRRK2/PRICKLE1/RARG/CALCOCO1/LGR5/LATS2/FGF9/FOXO1/SCEL/EDNRB/NDRG2/NFATC4/FERMT2/DAAM1/PPM1A/PSEN1/CCDC88C/RTF1/PYGO1/SMAD3/TLE3/SKIC8/MESP1/GPRC5B/BRD7/AMFR/CDH3/PLCG2/NXN/HIC1/COL1A1/NOG/MKS1/SLC9A3R1/RNF…	153
GO:0016049	BP	GO:0016049	cell growth	162/4089	493/18903	3.40337e-09	1.36816e-06	1.09177e-06	PRKCZ/ENO1/SLC25A33/CLSTN1/MTOR/MAD2L2/RPS6KA1/SLC9A1/MEAF6/MACF1/EDN2/SEMA6C/NPR1/ADAM15/TRIM46/RGS2/TGFB2/AGT/NET1/ITGB1/NRP1/SUPV3L1/LGI1/PLCE1/TEAD1/BDNF/YAP1/CRYAB/CDKN1B/RERG/CAPRIN2/RARG/RAB21/SYT1/IGF1/RASAL1/KDM2B/ULK1/SPART/MMP14/AKAP6/NIN/FBLN5/YY1/EIF2AK4/PAK6/SPG11/SEMA6D/ADAM10/SMAD3/SEMA7A/AKAP13/SEMA4B/IQGAP1/SYT17/CDH1/BCAR1/OSGIN1/WFDC1/PAFAH1B1/MYOCD/ULK2/ERBB2/SPAG9/RNF157/SPH…	162
GO:1902903	BP	GO:1902903	regulation of supramolecular fiber organization	132/4089	384/18903	4.47058e-09	1.69146e-06	1.34976e-06	PARK7/MTOR/ARHGEF10L/CAPZB/STMN1/SLC9A1/S1PR1/ARHGEF2/KIRREL1/F11R/PFDN2/ARPC5/CAMSAP2/ARF1/SVIL/NRP1/ADD3/SWAP70/CKAP5/SPTBN2/CORO1B/NUMA1/CRYAB/CDKN1B/EPS8/TWF1/RAPGEF3/AVIL/NAV3/WASHC4/SSH1/CIT/PXN/HIP1R/WASF3/CFL2/ARF6/FERMT2/PSEN1/EVL/FMN1/MAP1A/TMOD2/SMAD3/AKAP13/MYLK3/CX3CL1/KATNB1/FLII/TAOK1/GIT1/CCR7/CDC42EP4/BAIAP2/TBCD/FHOD3/SMAD4/APC2/CAMSAP3/KANK3/LDLR/PIK3R2/NPHS1/PLEKHG2/SPTBN4/VAS…	132
GO:0043254	BP	GO:0043254	regulation of protein-containing complex assembly	139/4089	410/18903	4.84588e-09	1.73159e-06	1.38178e-06	PRKCZ/PARK7/CTNNBIP1/MTOR/CAPZB/STMN1/FAF1/KIRREL1/TNFSF18/ARPC5/NEK7/CAMSAP2/IKBKE/PARP1/MPP7/SVIL/SLF2/ADD3/CALY/AMBRA1/CKAP5/PPP2R5B/SPTBN2/NUMA1/CRYAB/TIRAP/CLEC7A/CDKN1B/ATF7IP/EPS8/TWF1/AVIL/BBS10/NAV3/SSH1/PTPN11/HIP1R/ULK1/AJUBA/ARF6/FERMT2/PPM1A/EVL/WARS1/FMN1/VPS39/TMOD2/SMAD6/TPPP3/PLCG2/CLDN7/FLII/GIT1/THRA/CCR7/SKAP1/CDC42EP4/BAIAP2/TBCD/LDLRAD4/RIOK3/FHOD3/TICAM1/CAMSAP3/KANK3/PIK3R…	139
GO:0034329	BP	GO:0034329	cell junction assembly	143/4089	430/18903	1.19872e-08	4.05798e-06	3.2382e-06	CLSTN1/EPHA2/RCC2/SLC9A1/MACF1/RAP1A/F11R/DNM3/LAMC1/SRGAP2/AGT/MPP7/NRP1/FRMPD2/SPOCK2/SORBS1/COL17A1/PKP3/BDNF/LRP4/NRXN2/NPAS4/SPTBN2/SHANK2/NECTIN1/KIRREL3/CD9/HDAC7/NR1H4/MYCBP2/FARP1/MMP14/AJUBA/ARF6/FERMT2/SIX1/PRKCH/ACTN1/GABRB3/FMN1/TLN2/SMAD3/MYO9A/NPTN/NTRK3/CLDN9/EEF2K/IRX3/CDH1/CLDN7/POLDIP2/BCAS3/SDK2/ITGB4/FBF1/TBCD/EPB41L3/LAMA3/CDH2/SMAD7/CRB3/CAMSAP3/NPHS1/LRFN3/MAP4K4/LIMS1/NPH…	143
GO:0007265	BP	GO:0007265	Ras protein signal transduction	120/4089	353/18903	4.52437e-08	1.39002e-05	1.10921e-05	GNB1/PLEKHG5/PARK7/MFN2/PDPN/STMN1/CNKSR1/ARHGAP29/GPSM2/RAP1A/RIT1/ARHGEF2/IQGAP3/F11R/ABL2/TGFB2/NET1/ITGB1/NRP1/RASGEF1A/PLCE1/SHOC2/ADRA2A/EPS8L2/ARRB1/ARHGEF12/RERG/EPS8/KRAS/RAPGEF3/RACGAP1/RAB21/IGF1/KCTD10/GIT2/RASAL1/RAB35/KBTBD7/SPRY2/RASA3/ARF6/RHOV/HACD3/RASGRF1/AKAP13/ADGRG1/ARHGAP44/KSR1/GIT1/NF1/CDC42EP4/CYTH1/RAB12/MAPRE2/DNMT1/SYDE1/F2RL3/MYO9B/ARHGEF1/CADM4/ARHGAP35/NUP62/CDC42E…	120
GO:0046580	BP	GO:0046580	negative regulation of Ras protein signal transduction	29/4089	51/18903	4.5383e-08	1.39002e-05	1.10921e-05	MFN2/STMN1/ABL2/TGFB2/ITGB1/KCTD10/RASAL1/SPRY2/RASA3/ARHGAP44/NF1/ARHGAP35/NUP62/CUL3/HEG1/RASA2/BCL6/ARHGAP24/SPRY1/ARAP3/RABGEF1/MET/DLC1/ADRA1A/KANK1/FBP1/DAB2IP/SCAI/MAPKAP1	29
GO:0048588	BP	GO:0048588	developmental cell growth	85/4089	229/18903	5.62486e-08	1.6445e-05	1.31229e-05	PRKCZ/MACF1/EDN2/SEMA6C/TRIM46/RGS2/AGT/ITGB1/NRP1/BDNF/RARG/RAB21/SYT1/IGF1/RASAL1/ULK1/SPART/AKAP6/NIN/YY1/EIF2AK4/PAK6/SPG11/SEMA6D/SEMA7A/AKAP13/SEMA4B/IQGAP1/SYT17/CDH1/PAFAH1B1/ULK2/SPAG9/RNF157/SMAD7/NEDD4L/STK11/PTPRS/UNC13A/CACNG7/BCL11A/CXCR4/BMPR2/NRP2/CPNE1/APP/TGFBR2/GOLGA4/ARIH2/LAMB2/FOXP1/ALCAM/GSK3B/SEMA5B/TMEM108/RYK/MAP3K13/RUFY3/NKX6-1/PDLIM5/SORBS2/SEMA5A/EFNA5/CDKL3/CYFIP2/S…	85
GO:0022604	BP	GO:0022604	regulation of cell morphogenesis	108/4089	312/18903	7.37233e-08	2.06169e-05	1.64519e-05	PDPN/RCC2/CAPZB/EPB41/ZMYM6/ZMYM4/AGO4/MACF1/PLEKHO1/F11R/NRP1/RHOBTB1/DNMBP/ZRANB1/ILK/GAS2/MDK/MARK2/CORO1B/BCL9L/EPS8/CAPRIN2/FGD4/GRIP1/RAB21/SYT1/PLXNC1/RASAL1/WASF3/FERMT2/ATP10A/MYO9A/SYT17/EEF2K/PAFAH1B1/MYH10/SPAG9/CDC42EP4/SLC9A3R1/RNF157/BAIAP2/P4HB/EPB41L3/NEDD4L/PALM3/UNC13A/WTIP/ARHGAP35/MYH14/CACNG7/CDC42EP3/BCL11A/LIMS1/LIMS2/CXCR4/FMNL2/ARPC2/EPHA4/CRKL/MYH9/TRIOBP/PARVB/PLXNB2/L…	108
GO:0048762	BP	GO:0048762	mesenchymal cell differentiation	91/4089	252/18903	8.6669e-08	2.32273e-05	1.8535e-05	MTOR/MAD2L2/PDPN/TRIM62/HEYL/SEMA6C/ADAM15/TGFB2/NRP1/BMPR1A/TCF7L2/MDK/FOLR1/PHLDB1/BCL9L/LRP6/IGF1/TBX3/EDNRB/SPRY2/FERMT2/SIX1/ELL3/SEMA6D/ALDH1A2/SMAD3/SEMA7A/SEMA4B/EMP2/COL1A1/TMEM100/NOG/ZNF750/LDLRAD4/CDH2/SMAD2/SMAD7/SMAD4/NRTN/SOX11/OSR1/SPRED2/POLR1B/CLASP1/STAT1/NRP2/ERBB4/EPHA4/JAG1/FOXA2/ZFP64/LAMA5/TIAM1/TBX1/DDX17/EOMES/TGFBR2/TASOR/USF3/GSK3B/SEMA5B/WWTR1/HES1/TAPT1/RBPJ/SPRY1/SF…	91
GO:0110053	BP	GO:0110053	regulation of actin filament organization	98/4089	278/18903	1.08544e-07	2.79262e-05	2.22846e-05	MTOR/ARHGEF10L/CAPZB/STMN1/SLC9A1/S1PR1/KIRREL1/F11R/ARPC5/ARF1/SVIL/NRP1/ADD3/SWAP70/SPTBN2/CORO1B/EPS8/TWF1/RAPGEF3/AVIL/WASHC4/SSH1/CIT/PXN/HIP1R/WASF3/CFL2/ARF6/FERMT2/EVL/FMN1/TMOD2/SMAD3/CX3CL1/FLII/CCR7/CDC42EP4/BAIAP2/FHOD3/KANK3/PIK3R2/NPHS1/PLEKHG2/SPTBN4/VASP/ARHGAP35/SHANK1/CDC42EP3/PLEKHH2/PRKCE/ALMS1/CTNNA2/NCK2/CLASP1/BIN1/NCKAP1/ARPC2/SDC4/TRIOBP/SHANK3/ARPC4/PFN2/PAK2/DLG1/SYNPO2…	98
GO:0007163	BP	GO:0007163	establishment or maintenance of cell polarity	85/4089	234/18903	1.69557e-07	4.19457e-05	3.3472e-05	PRKCZ/SLC9A1/DOCK7/GPSM2/LMNA/ABL2/ARPC5/FRMD4A/MPP7/ITGB1/RHOBTB1/PDLIM1/ILK/WEE1/CKAP5/MARK2/NUMA1/ATN1/SPRY2/ARF6/PLEKHG3/PALS1/CDC42BPB/RHOV/MYO9A/IGF1R/PAFAH1B1/FLOT2/MYO18A/CCR7/ANKFN1/BCAS3/SLC9A3R1/LLGL2/FBF1/CYTH1/LAMA1/MISP/STK11/CRB3/CAMSAP3/SPINT2/ARHGAP35/DCTN1/CLASP1/PARD3B/NSFL1C/CRKL/MYH9/PARVB/WNT7B/MAP4/FRMD4B/GSK3B/AMOTL2/HES1/DLG1/HTT/RHOH/RUFY3/SPRY1/GOLPH3/RICTOR/RHOBTB3/WWC…	85
GO:0046578	BP	GO:0046578	regulation of Ras protein signal transduction	73/4089	193/18903	2.01169e-07	4.7923e-05	3.82418e-05	MFN2/STMN1/ARHGEF2/F11R/ABL2/TGFB2/NET1/ITGB1/NRP1/RASGEF1A/PLCE1/SHOC2/EPS8L2/ARRB1/EPS8/KRAS/IGF1/KCTD10/GIT2/RASAL1/KBTBD7/SPRY2/RASA3/ARF6/RASGRF1/AKAP13/ADGRG1/ARHGAP44/GIT1/NF1/CYTH1/MAPRE2/SYDE1/F2RL3/MYO9B/CADM4/ARHGAP35/NUP62/MAP4K4/GPR17/CUL3/GPR35/ARFGEF2/BCR/RAF1/ARHGEF3/HEG1/PIK3CB/RASA2/BCL6/ARHGAP24/SPRY1/ARHGEF28/ARAP3/SQSTM1/ARFGEF3/CYTH3/RAC1/RABGEF1/AUTS2/MET/DLC1/PSD3/ADRA1A/D…	73
GO:0032535	BP	GO:0032535	regulation of cellular component size	121/4089	367/18903	2.63184e-07	6.04572e-05	4.82439e-05	MTOR/CAPZB/WDTC1/MACF1/SEMA6C/TRIM46/IQGAP3/KIRREL1/ARPC5/MYO3A/SVIL/NRP1/KCNMA1/ADD3/SWAP70/USH1C/BDNF/SPTBN2/EPS8/TWF1/ANO6/RARG/AVIL/RAB21/SSH1/CIT/HIP1R/ULK1/SPART/CFL2/ARF6/EVL/FMN1/SEMA6D/TMOD2/RAB11A/SEMA7A/SEMA4B/SLC12A4/CDH1/PAFAH1B1/FLII/ULK2/CCR7/CDC42EP4/SLC9A3R1/RPTOR/BAIAP2/AQP4/FHOD3/PTPRS/VAV1/LRRC8E/KANK3/PIK3R2/NPHS1/PLEKHG2/SPTBN4/VASP/ARHGAP35/CDC42EP3/PLEKHH2/PRKCE/NCK2/SCTR/…	121
GO:0043087	BP	GO:0043087	regulation of GTPase activity	123/4089	376/18903	3.3751e-07	7.48573e-05	5.97349e-05	ARHGEF16/MTOR/EPHA2/ARHGEF19/RCC2/RAP1GAP/STMN1/DOCK7/EVI5/ARHGAP29/S1PR1/RAP1A/IQGAP3/F11R/RABGAP1L/RGS16/DENND1B/SRGAP2/SIPA1L2/RGS7/NET1/ITGB1/RASGEF1A/AGAP7P/ARHGAP22/PRKG1/ADRB1/SBF2/TBC1D10C/FGD4/LRRK2/RAPGEF3/TBC1D30/PLXNC1/RASAL1/TBC1D4/SPRY2/RASA3/AJUBA/RALGAPA1/TRAPPC6B/FERMT2/CCPG1/MYO9A/TBC1D2B/RASGRF1/NTRK3/IQGAP1/RGMA/CX3CL1/PAFAH1B1/ARRB2/ARHGAP44/POLDIP2/NF1/ERBB2/CCR7/RUNDC1/BCAS…	123
GO:0044089	BP	GO:0044089	positive regulation of cellular component biogenesis	155/4089	498/18903	3.69012e-07	7.8565e-05	6.26936e-05	PARK7/CLSTN1/MTOR/EPHA2/CROCC/ARHGEF10L/STIL/FAF1/FNBP1L/GPSM2/KIRREL1/DNM3/NEK7/AGT/STAM/MYO3A/MPP7/NRP1/PLCE1/SLF2/NEURL1/CALY/EPS8L2/SWAP70/BDNF/AMBRA1/CKAP5/PPP2R5B/NUMA1/PHLDB1/TIRAP/CLEC7A/CDKN1B/ATF7IP/EPS8/PPHLN1/RAPGEF3/AVIL/NAV3/PXN/HIP1R/ULK1/AJUBA/ARF6/FERMT2/EVL/WARS1/FMN1/SMAD3/EEF2K/IRX3/CX3CL1/TPPP3/VPS4A/ATMIN/PLCG2/POLDIP2/GIT1/CCR7/SKAP1/BCAS3/CDC42EP4/SEPTIN9/BAIAP2/CRB3/DNMT1…	155
GO:0051258	BP	GO:0051258	protein polymerization	97/4089	281/18903	3.86149e-07	7.8565e-05	6.26936e-05	MTOR/CAPZB/STMN1/KIRREL1/CASQ1/ARPC5/CAMSAP2/SVIL/ADD3/TRIM6/TTC17/AMBRA1/CKAP5/SPTBN2/NUMA1/CDKN1B/EPS8/TWF1/AVIL/NAV3/NEDD1/SSH1/HIP1R/WASF3/TUBGCP3/ARF6/NIN/EVL/FMN1/TUBGCP4/TMOD2/TPPP3/SPIRE2/GAS7/FLII/GIT1/ZNF207/CCR7/TUBG2/CDC42EP4/BAIAP2/CCDC57/CSNK1D/TBCD/FHOD3/CAMSAP3/KANK3/PIK3R2/NPHS1/PLEKHG2/SPTBN4/VASP/EML2/CDC42EP3/PRKCE/DCTN1/NCK2/CLASP1/BIN1/NCKAP1/ARPC2/INPP5J/TRIOBP/ARPC4/PFN2/D…	97
GO:0030111	BP	GO:0030111	regulation of Wnt signaling pathway	112/4089	336/18903	3.9087e-07	7.8565e-05	6.26936e-05	SKI/CTNNBIP1/MAD2L2/PTPRU/MACF1/PLPP3/WLS/SOX13/TNKS2/BTRC/TCF7L2/FAM53B/ZRANB1/ILK/MDK/LRP4/FOLR1/TSKU/YAP1/DIXDC1/CAPRIN2/LRRK2/PRICKLE1/LGR5/LATS2/FGF9/FOXO1/SCEL/NFATC4/PPM1A/PSEN1/CCDC88C/SMAD3/TLE3/MESP1/GPRC5B/AMFR/CDH3/NXN/HIC1/COL1A1/NOG/MKS1/SLC9A3R1/RNF213/CSNK1D/CDH2/NFATC1/STK11/APC2/CSNK1G2/TLE6/TLE2/TLE5/SMARCA4/PLEKHA4/TRABD2A/TMEM237/IGFBP2/CSNK2A1/SULF2/GID8/APP/TIAM1/PRDM15/ZNR…	112
GO:0051058	BP	GO:0051058	negative regulation of small GTPase mediated signal transduction	30/4089	58/18903	4.50178e-07	8.64619e-05	6.89952e-05	MFN2/STMN1/ABL2/TGFB2/ITGB1/KCTD10/RASAL1/SPRY2/RASA3/ARHGAP44/NF1/ARHGAP35/NUP62/CUL3/HEG1/RASA2/BCL6/ARHGAP24/SPRY1/ARAP3/CD2AP/RABGEF1/MET/DLC1/ADRA1A/KANK1/FBP1/DAB2IP/SCAI/MAPKAP1	30
GO:0008154	BP	GO:0008154	actin polymerization or depolymerization	74/4089	200/18903	4.57043e-07	8.64619e-05	6.89952e-05	MTOR/CAPZB/KIRREL1/ARPC5/ENAH/SVIL/ADD3/SWAP70/MICAL2/TTC17/SPTBN2/EPS8/TWF1/AVIL/SSH1/CIT/HIP1R/WASF3/CFL2/ARF6/EVL/FMN1/TMOD2/SPIRE2/GAS7/FLII/CCR7/CDC42EP4/BAIAP2/FHOD3/KANK3/PIK3R2/NPHS1/PLEKHG2/SPTBN4/VASP/ARHGAP35/CDC42EP3/PLEKHH2/PRKCE/NCK2/BIN1/WIPF1/NCKAP1/ARPC2/MICAL3/TRIOBP/ARPC4/PFN2/DLG1/SEMA5A/RICTOR/DIAPH1/CYFIP2/DBN1/DAAM2/MICAL1/LATS1/RAC1/SCIN/COBL/ELN/BAIAP2L1/ARPC1A/ARPC1B/WAS…	74
GO:0031345	BP	GO:0031345	negative regulation of cell projection organization	72/4089	194/18903	5.67593e-07	0.000102153	8.15163e-05	CAPZB/RAP1GAP/GFI1/SEMA6C/TRIM46/DNM3/NRP1/DENND5A/LRP4/TSKU/YAP1/LRRK2/ADCY6/TBC1D30/MPHOSPH9/ULK1/SPART/SPRY2/NFATC4/ARF6/PSEN1/EVL/SEMA6D/SEMA7A/SEMA4B/RGMA/CDH1/PAFAH1B1/ARHGAP44/ULK2/MBP/PTPRS/EVI5L/CARM1/BCL11A/DGUOK/EPHA4/CBFA2T2/KREMEN1/INPP5J/LIMK2/YWHAH/MAP4/PTPRG/SEMA5B/RYK/PFN2/NLGN1/HRG/HES1/CD38/STAP1/RUFY3/ARHGAP24/SEMA5A/NR2F1/CDKL3/DTNBP1/MYLIP/KIAA0319/EPHA7/FYN/SEMA3E/IFRD1/MIR…	72
GO:0032271	BP	GO:0032271	regulation of protein polymerization	74/4089	201/18903	5.71751e-07	0.000102153	8.15163e-05	MTOR/CAPZB/STMN1/KIRREL1/ARPC5/CAMSAP2/SVIL/ADD3/AMBRA1/CKAP5/SPTBN2/NUMA1/CDKN1B/EPS8/TWF1/AVIL/NAV3/SSH1/HIP1R/ARF6/EVL/FMN1/TMOD2/TPPP3/FLII/GIT1/CCR7/CDC42EP4/BAIAP2/TBCD/FHOD3/CAMSAP3/KANK3/PIK3R2/NPHS1/PLEKHG2/SPTBN4/VASP/EML2/CDC42EP3/PRKCE/DCTN1/NCK2/CLASP1/BIN1/NCKAP1/ARPC2/INPP5J/TRIOBP/ARPC4/PFN2/DLG1/SLAIN2/TPPP/RICTOR/CYFIP2/DBN1/DAAM2/LATS1/RAC1/SCIN/ELN/BAIAP2L1/ARPC1A/ARPC1B/MET/D…	74
GO:0060562	BP	GO:0060562	epithelial tube morphogenesis	111/4089	335/18903	6.14327e-07	0.000104159	8.31176e-05	SKI/PIK3CD/CTNNBIP1/EPHA2/LUZP1/TIE1/STIL/WNT2B/VANGL2/PBX1/KDM5B/TGFB2/AGT/NRP1/BTRC/DEAF1/ILK/MICAL2/MDK/LRP5/FOLR1/C2CD3/YAP1/ST14/KRAS/PRICKLE1/RARG/LGR5/APAF1/TBX3/KDM2B/SPRY2/MMP14/NFATC4/SIX1/PSEN1/FMN1/SPINT1/SMAD3/CTSH/MESP1/RGMA/ITGAX/IRX3/ESRP2/DNAAF1/RARA/CCDC103/HOXB7/NOG/MKS1/CCDC40/LAMA1/SMAD4/TMEM59L/SPINT2/VASP/ARHGAP35/SOX11/OSR1/PAX8/CXCR4/LRP2/EPHA4/SDC4/SALL4/CTSZ/LAMA5/CELSR…	111
GO:0032868	BP	GO:0032868	response to insulin	93/4089	269/18903	6.1537e-07	0.000104159	8.31176e-05	PRKCZ/SLC25A33/MTOR/SLC9A1/WDTC1/SLC2A1/SORT1/ZBTB7B/NUCKS1/IL10/EPRS1/PARP1/AGT/MIR107/IDE/SORBS1/VWA2/IGF2/PIK3C2A/CRY2/ESRRA/INPPL1/SIK2/TNS2/NR1H4/PTPN11/PLA2G1B/KL/FOXO1/TBC1D4/MAX/FOS/ZNF106/MYO5A/ZNF592/IGF1R/SELENOS/PDPK1/EEF2K/BCAR1/ZDHHC7/APRT/SREBF1/HDAC5/PDK2/COL1A1/BAIAP2/LPIN2/RAB12/RAB31/PTPN2/PIK3R2/FFAR3/LPIN1/KHK/STAT1/CFLAR/PID1/PRLH/CAPN10/TRIB3/SNX5/SOGA1/LPIN3/XBP1/KAT2B/SCA…	93
GO:0030010	BP	GO:0030010	establishment of cell polarity	59/4089	150/18903	6.35056e-07	0.000104735	8.35771e-05	PRKCZ/DOCK7/GPSM2/ABL2/FRMD4A/MPP7/ITGB1/WEE1/MARK2/NUMA1/SPRY2/ARF6/PLEKHG3/MYO9A/IGF1R/PAFAH1B1/FLOT2/MYO18A/CCR7/ANKFN1/BCAS3/SLC9A3R1/LLGL2/FBF1/CYTH1/LAMA1/MISP/STK11/CAMSAP3/DCTN1/CLASP1/PARD3B/NSFL1C/CRKL/MYH9/MAP4/FRMD4B/GSK3B/AMOTL2/HES1/HTT/RUFY3/SPRY1/GOLPH3/RICTOR/WWC1/DOCK2/FBXW11/UST/DYNLT1/KIF25/CYTH3/SHH/PTK2B/UBXN2B/PTK2/KANK1/CDK5RAP2/GSN	59
GO:1990778	BP	GO:1990778	protein localization to cell periphery	111/4089	337/18903	8.53346e-07	0.000135541	0.000108159	PRKCZ/ARHGEF16/CLSTN1/EPHA2/LDLRAP1/EPB41/MACF1/TMEM59/FYB2/EFCAB7/GPSM2/RAP1A/PDZK1/F11R/PPP2R5A/CACNB2/ITGB1/ANK3/TSPAN14/LGI1/SORBS1/PKP3/TSPAN32/TUB/ZDHHC5/STX3/NUMA1/LRP6/KRT18/GRIP1/TESC/RILPL2/MMP14/SEC23A/ARF6/EXOC5/PRKCH/PALS1/MYO5A/WDR72/ADAM10/RAB11A/RAB40C/SLC9A3R2/PDPK1/EMP2/GGA2/BBS2/CDH1/VPS4A/ATP2C2/ZDHHC7/RABEP1/ARHGAP44/RAB34/FLOT2/SKAP1/CLTC/SLC9A3R1/GGA3/EPB41L3/RAB12/RAB31/CD…	111
GO:0031346	BP	GO:0031346	positive regulation of cell projection organization	115/4089	352/18903	8.63987e-07	0.000135541	0.000108159	MTOR/CROCC/MACF1/ELAVL4/ROR1/FNBP1L/RAP1A/DNM3/ABL2/RGS2/AGT/CAMK1D/MYO3A/NRP1/PLCE1/NEURL1/EPS8L2/BDNF/MDK/MARK2/PPP2R5B/CORO1B/DIXDC1/EPS8/CAPRIN2/TWF1/AVIL/GRIP1/RAB21/PLXNC1/NIN/NPTN/SEMA7A/NTRK3/IGF1R/METRN/EEF2K/CX3CL1/KATNB1/ATMIN/PAFAH1B1/ATP1B2/CCR7/BCAS3/CDC42EP4/SEPTIN9/BAIAP2/STK11/PLK5/CRTC1/SCN1B/MARK4/ARHGAP35/KIDINS220/CDC42EP3/PROM2/NCKAP1/CFLAR/BMPR2/ARPC2/EPHA4/CBFA2T2/PTK6/TIA…	115
GO:0001558	BP	GO:0001558	regulation of cell growth	133/4089	422/18903	1.16292e-06	0.000178093	0.000142115	ENO1/SLC25A33/CLSTN1/MTOR/MAD2L2/RPS6KA1/SLC9A1/MEAF6/MACF1/SEMA6C/NPR1/ADAM15/TRIM46/RGS2/TGFB2/AGT/NET1/NRP1/SUPV3L1/LGI1/PLCE1/TEAD1/BDNF/YAP1/CRYAB/CDKN1B/RERG/CAPRIN2/RAB21/SYT1/IGF1/RASAL1/KDM2B/ULK1/SPART/MMP14/AKAP6/FBLN5/YY1/SEMA6D/ADAM10/SMAD3/SEMA7A/SEMA4B/SYT17/CDH1/BCAR1/OSGIN1/WFDC1/PAFAH1B1/MYOCD/ULK2/ERBB2/SPAG9/RNF157/SPHK1/RPTOR/EPB41L3/SMAD7/SMAD4/NEDD4L/ADNP2/STK11/PTPRS/SMARC…	133
GO:0032869	BP	GO:0032869	cellular response to insulin stimulus	75/4089	208/18903	1.21646e-06	0.00018196	0.000145201	PRKCZ/SLC25A33/SLC9A1/WDTC1/ZBTB7B/NUCKS1/EPRS1/PARP1/AGT/MIR107/IDE/SORBS1/VWA2/IGF2/PIK3C2A/ESRRA/SIK2/TNS2/NR1H4/PTPN11/PLA2G1B/KL/FOXO1/TBC1D4/ZNF106/MYO5A/ZNF592/IGF1R/SELENOS/PDPK1/EEF2K/BCAR1/ZDHHC7/APRT/SREBF1/HDAC5/PDK2/BAIAP2/LPIN2/RAB12/RAB31/PTPN2/PIK3R2/FFAR3/LPIN1/STAT1/CFLAR/PID1/CAPN10/TRIB3/SNX5/SOGA1/LPIN3/XBP1/KAT2B/SMARCC1/GNAI2/GSK3B/GAB1/SRD5A1/PRKAA1/GHR/PIK3R1/MZB1/CCND3/P…	75
GO:0007409	BP	GO:0007409	axonogenesis	137/4089	438/18903	1.28363e-06	0.000185192	0.00014778	EPHA2/STMN1/EPHA10/MACF1/EDN2/ARTN/DOCK7/SEMA6C/TRIM46/LAMC2/ENAH/TBCE/ITGB1/NRP1/ANK3/LGI1/APBB1/BDNF/LRP4/MARK2/TSKU/DIXDC1/NECTIN1/RAB21/ZDHHC17/PLXNC1/PTPN11/ULK1/SPART/MYCBP2/ATL1/NIN/PSEN1/BCL11B/MAP1A/SPG11/SEMA6D/FOXB1/NEO1/NPTN/SEMA7A/SEMA4B/IGF1R/METRN/CDH1/PAFAH1B1/ULK2/ERBB2/CNP/NOG/BAIAP2/LAMA1/PTPRM/LAMA3/CDH2/SMAD4/MBP/STK11/PTPRS/NOTCH3/SCN1B/SPTBN4/VASP/NOVA2/ARHGAP35/SOS1/VAX2/C…	137
GO:0097306	BP	GO:0097306	cellular response to alcohol	43/4089	100/18903	1.29565e-06	0.000185192	0.00014778	SCNN1D/GNB1/PRKAA2/ADAM15/TNFSF4/AKR1C3/NPAS4/P2RY6/FDX1/GRAMD1B/SCNN1A/LRP6/ADCY6/PTGER2/FOS/IGF1R/SCNN1G/SCNN1B/ADCY7/CDH1/OSBPL7/RECQL5/GRAMD1A/DNMT3A/PRKCE/GRAMD1C/ADCY5/XRN1/ADCY2/GOLPH3/PTGER4/PRKAA1/EFNA5/LARP1/SOD2/ADCY1/GNAI1/CFTR/SFRP1/SPIDR/KLF9/FBP1/PTCH1	43
GO:0030307	BP	GO:0030307	positive regulation of cell growth	63/4089	167/18903	1.48213e-06	0.00020724	0.000165374	SLC25A33/MTOR/RPS6KA1/SLC9A1/MACF1/TGFB2/NRP1/SUPV3L1/LGI1/TEAD1/BDNF/YAP1/SYT1/IGF1/RASAL1/KDM2B/MMP14/AKAP6/ADAM10/SEMA7A/SYT17/PAFAH1B1/ERBB2/RNF157/SPHK1/RPTOR/SMAD7/NEDD4L/ADNP2/UNC13A/CACNG7/ADAM17/CXCR4/BMPR2/CSNK2A1/KLHL22/GOLGA4/EIF4G1/MAP3K13/CD38/RUFY3/EXOSC9/SFRP2/CDKN2AIP/SEMA5A/RICTOR/EFNA5/DBN1/EDN1/ARMC12/CPNE5/VEGFA/PRKN/CEP43/PTK2B/EXTL3/SFRP1/FXN/SEMA4D/TGFBR1/MAPKAP1/RPS6KA3/G…	63
GO:0072659	BP	GO:0072659	protein localization to plasma membrane	96/4089	285/18903	1.53469e-06	0.000210024	0.000167596	PRKCZ/ARHGEF16/EPHA2/LDLRAP1/MACF1/TMEM59/FYB2/RAP1A/PDZK1/F11R/PPP2R5A/CACNB2/ITGB1/ANK3/TSPAN14/SORBS1/PKP3/TSPAN32/ZDHHC5/STX3/LRP6/KRT18/GRIP1/TESC/RILPL2/MMP14/SEC23A/ARF6/EXOC5/PRKCH/PALS1/MYO5A/WDR72/RAB11A/RAB40C/SLC9A3R2/PDPK1/EMP2/GGA2/BBS2/CDH1/VPS4A/ATP2C2/ZDHHC7/ARHGAP44/RAB34/FLOT2/SKAP1/CLTC/SLC9A3R1/GGA3/EPB41L3/RAB12/RAB31/CDH2/CRB3/PIK3R2/SPTBN4/EFR3B/PRKCE/TTC7A/VAMP5/KCNIP3/GO…	96
GO:0045936	BP	GO:0045936	negative regulation of phosphate metabolic process	137/4089	440/18903	1.68957e-06	0.000226402	0.000180665	PRKCZ/PARK7/MIR34A/HPCA/ZC3H12A/PLPP3/ADAR/KIRREL1/TIPRL/NIBAN1/RGS2/PPP2R5A/TGFB2/PARP1/AGT/SMYD3/PRDX3/SWAP70/HIPK3/CRY2/MAPK8IP1/LRP5/TIGAR/LRP6/DUSP16/CDKN1B/LRRK2/PTPRB/ANKLE2/LATS2/PIBF1/SPRY2/IPO5/AJUBA/SNX6/PSEN1/WARS1/SMAD6/NTRK3/IQGAP1/PDPK1/TFAP4/NUPR1/ARRB2/MYOCD/GIT1/NF1/SPAG9/COX11/NOG/CHMP6/PTPN2/LDLRAD4/SMAD7/MIDN/GADD45B/PKN1/URI1/CADM4/NUP62/PTPRH/LPIN1/TRIB2/MYCNOS/XDH/SPRED2/N…	137
GO:0002062	BP	GO:0002062	chondrocyte differentiation	47/4089	114/18903	1.81764e-06	0.000238593	0.000190393	RUNX3/WNT2B/BMPR1A/EXT2/MDK/LTBP3/TSKU/SNX19/PTHLH/COL2A1/RARG/PTPN11/FGF9/SMAD3/ADAMTS7/GLG1/MAF/SMAD7/MBOAT2/OSR1/EFEMP1/ARID5A/LNPK/BMPR2/SULF2/TGFBR2/BMPR1B/SFRP2/MEF2C/TGFBI/FGF18/MSX2/BMP6/MAPK14/RUNX2/CCN2/SCIN/GLI3/SLC39A14/LOXL2/SNAI2/OSR2/TRPS1/EXT1/NFIB/TGFBR1/COL27A1	47
GO:0010563	BP	GO:0010563	negative regulation of phosphorus metabolic process	137/4089	441/18903	1.93543e-06	0.000248974	0.000198677	PRKCZ/PARK7/MIR34A/HPCA/ZC3H12A/PLPP3/ADAR/KIRREL1/TIPRL/NIBAN1/RGS2/PPP2R5A/TGFB2/PARP1/AGT/SMYD3/PRDX3/SWAP70/HIPK3/CRY2/MAPK8IP1/LRP5/TIGAR/LRP6/DUSP16/CDKN1B/LRRK2/PTPRB/ANKLE2/LATS2/PIBF1/SPRY2/IPO5/AJUBA/SNX6/PSEN1/WARS1/SMAD6/NTRK3/IQGAP1/PDPK1/TFAP4/NUPR1/ARRB2/MYOCD/GIT1/NF1/SPAG9/COX11/NOG/CHMP6/PTPN2/LDLRAD4/SMAD7/MIDN/GADD45B/PKN1/URI1/CADM4/NUP62/PTPRH/LPIN1/TRIB2/MYCNOS/XDH/SPRED2/N…	137
GO:0045927	BP	GO:0045927	positive regulation of growth	89/4089	261/18903	2.05073e-06	0.000258633	0.000206385	SLC25A33/MTOR/RPS6KA1/SLC9A1/MACF1/TGFB2/NRP1/SUPV3L1/BMPR1A/LGI1/GPAM/IGF2/TEAD1/BDNF/YAP1/SYT1/IGF1/RASAL1/KDM2B/FGF9/MMP14/AKAP6/ADAM10/SEMA7A/SYT17/BBS2/PAFAH1B1/SOX15/ERBB2/GH2/RNF157/SPHK1/RPTOR/GATA6/SMAD7/NEDD4L/ADNP2/UNC13A/SPTBN4/CACNG7/ADAM17/TFCP2L1/CXCR4/BMPR2/ERBB4/CSNK2A1/PLCB1/KLHL22/RFTN1/TGFBR2/GOLGA4/PLS1/EIF4G1/MAP3K13/CD38/RBPJ/RUFY3/EXOSC9/SFRP2/CDKN2AIP/SEMA5A/BASP1/RICTOR/…	89
GO:0018105	BP	GO:0018105	peptidyl-serine phosphorylation	103/4089	313/18903	2.18621e-06	0.000270418	0.000215789	PRKCZ/PARK7/MTOR/MAD2L2/RPS6KA1/DOCK7/NEK7/IKBKE/SMYD3/CAMK1D/MYO3A/CHUK/TRIM6/ILK/BDNF/HIPK3/TNKS1BP1/MARK2/RPS6KB2/CAPRIN2/LRRK2/RAPGEF3/MAP3K12/ULK1/LATS2/SPRY2/PRKCH/MARK3/NTRK3/PDPK1/SBK1/ARRB2/ULK2/RPTOR/CSNK1D/SMAD7/CSNK1G2/MKNK2/SH2D3A/MAST1/PKN1/MAP3K10/HIPK4/SPTBN4/PRKCE/NCK2/TLK1/MAP3K20/CLK1/CAB39/CSNK2A1/TOP1/SGK2/APP/CHEK2/INPP5J/CSNK1E/PDGFB/CAMK1/RAF1/TGFBR2/GSK3B/PFN2/EIF4G1/MAP3…	103
GO:0030832	BP	GO:0030832	regulation of actin filament length	61/4089	162/18903	2.31804e-06	0.000281314	0.000224484	MTOR/CAPZB/KIRREL1/ARPC5/MYO3A/SVIL/ADD3/SWAP70/SPTBN2/EPS8/TWF1/AVIL/SSH1/CIT/HIP1R/CFL2/ARF6/EVL/FMN1/TMOD2/FLII/CCR7/CDC42EP4/BAIAP2/FHOD3/KANK3/PIK3R2/NPHS1/PLEKHG2/SPTBN4/VASP/ARHGAP35/CDC42EP3/PLEKHH2/PRKCE/NCK2/BIN1/NCKAP1/ARPC2/TRIOBP/ARPC4/PFN2/DLG1/SEMA5A/RICTOR/CYFIP2/DBN1/DAAM2/LATS1/SCIN/ELN/BAIAP2L1/ARPC1A/ARPC1B/DMTN/PTK2B/KANK1/GSN/ARPC5L/SPTAN1/WAS	61
GO:0035331	BP	GO:0035331	negative regulation of hippo signaling	11/4089	13/18903	2.41063e-06	0.000286185	0.000228371	SHANK2/CIT/AJUBA/MARK3/WTIP/VGLL4/LIMD1/WWC2/WWC1/MAPK14/WWC3	11
GO:0001952	BP	GO:0001952	regulation of cell-matrix adhesion	50/4089	125/18903	2.49159e-06	0.000286185	0.000228371	PRKCZ/AJAP1/RCC2/SLC9A1/MACF1/ADAM15/NRP1/PLAU/MMP14/FERMT2/FMN1/ONECUT1/SMAD3/EMP2/CX3CL1/MINK1/POLDIP2/NF1/CCR7/SKAP1/BCAS3/ONECUT2/CAMSAP3/CEACAM6/MAP4K4/LIMS1/CLASP1/JAG1/RIN2/SDC4/GSK3B/PIK3CB/HRG/BCL6/PIK3R1/EFNA5/DUSP22/VEGFA/UTRN/RAC1/CD36/SEMA3E/CDK6/DLC1/DMTN/PTK2B/SFRP1/PTK2/TSC1/CASK	50
GO:0072006	BP	GO:0072006	nephron development	58/4089	152/18903	2.49166e-06	0.000286185	0.000228371	CTNNBIP1/HEYL/WNT2B/IL6R/PBX1/AGT/NID1/PLCE1/ILK/YAP1/KIRREL3/EDNRB/SIX1/FMN1/IQGAP1/IRX3/HOXB7/NOG/SMAD4/NOTCH3/TMEM59L/NPHS1/OSR1/MPV17/PAX8/STAT1/CFLAR/ERBB4/COL4A4/JAG1/ASXL1/SULF2/LAMA5/PDGFB/WNT7B/LAMB2/WWTR1/HES1/DLG1/ENPEP/IRX2/IRX1/BASP1/MEF2C/FGF1/FOXC1/VEGFA/TFAP2B/AHI1/AQP1/GLI3/MAGI2/SHH/ANGPT2/ANGPT1/EXT1/MTSS1/PTCH1	58
GO:0008064	BP	GO:0008064	regulation of actin polymerization or depolymerization	60/4089	159/18903	2.57545e-06	0.00029062	0.00023191	MTOR/CAPZB/KIRREL1/ARPC5/SVIL/ADD3/SWAP70/SPTBN2/EPS8/TWF1/AVIL/SSH1/CIT/HIP1R/CFL2/ARF6/EVL/FMN1/TMOD2/FLII/CCR7/CDC42EP4/BAIAP2/FHOD3/KANK3/PIK3R2/NPHS1/PLEKHG2/SPTBN4/VASP/ARHGAP35/CDC42EP3/PLEKHH2/PRKCE/NCK2/BIN1/NCKAP1/ARPC2/TRIOBP/ARPC4/PFN2/DLG1/SEMA5A/RICTOR/CYFIP2/DBN1/DAAM2/LATS1/SCIN/ELN/BAIAP2L1/ARPC1A/ARPC1B/DMTN/PTK2B/KANK1/GSN/ARPC5L/SPTAN1/WAS	60
GO:0035265	BP	GO:0035265	organ growth	66/4089	180/18903	2.67621e-06	0.000296783	0.000236828	SKI/TP73/S1PR1/THBS3/MAEL/RGS2/TGFB2/AGT/PSAP/BMPR1A/IGF2/TSKU/YAP1/RARG/IGF1/PTPN11/LATS2/FGF9/SPRY2/ADPRHL1/AKAP6/YY1/AKAP13/MESP1/RARA/NOG/GATA6/SMAD2/ERBB4/VGLL4/TGFBR2/ACVR2B/FOXP1/HEG1/EVC/PSAPL1/RBPJ/PDLIM5/WWC2/SORBS2/BASP1/PRLR/MEF2C/WWC1/NKX2-5/MSX2/FOXC1/EDN1/MAPK14/CITED2/LATS1/ESR1/SHH/STC1/ADRA1A/IL7/ZFPM2/RSPO2/EXT1/BNC2/FXN/TGFBR1/TMEM38B/COL27A1/WWC3/ARX	66
GO:0030041	BP	GO:0030041	actin filament polymerization	63/4089	170/18903	2.97219e-06	0.000324019	0.000258562	MTOR/CAPZB/KIRREL1/ARPC5/SVIL/ADD3/TTC17/SPTBN2/EPS8/TWF1/AVIL/SSH1/HIP1R/WASF3/ARF6/EVL/FMN1/TMOD2/SPIRE2/GAS7/FLII/CCR7/CDC42EP4/BAIAP2/FHOD3/KANK3/PIK3R2/NPHS1/PLEKHG2/SPTBN4/VASP/CDC42EP3/PRKCE/NCK2/BIN1/NCKAP1/ARPC2/TRIOBP/ARPC4/PFN2/DLG1/RICTOR/DIAPH1/CYFIP2/DBN1/DAAM2/LATS1/RAC1/SCIN/COBL/ELN/BAIAP2L1/ARPC1A/ARPC1B/WASL/DMTN/PTK2B/KANK1/GSN/ARPC5L/SPTAN1/WAS/DIAPH2	63
GO:0072073	BP	GO:0072073	kidney epithelium development	56/4089	146/18903	3.05602e-06	0.000327605	0.000261424	CTNNBIP1/HEYL/WNT2B/PBX1/AGT/ILK/YAP1/EDNRB/SIX1/ARG2/FMN1/SMAD6/SMAD3/IQGAP1/IRX3/RARA/HOXB7/NOG/SMAD2/SMAD7/SMAD4/TMEM59L/NPHS1/OSR1/SDC1/PAX8/STAT1/EPHA4/JAG1/ASXL1/SDC4/LAMA5/WNT7B/LAMB2/WWTR1/HES1/DLG1/SPRY1/IRX2/IRX1/BASP1/MEF2C/FGF1/FOXC1/VEGFA/TFAP2B/EPHA7/AHI1/AQP1/GLI3/MAGI2/SHH/SFRP1/EXT1/MTSS1/PTCH1	56
GO:0048732	BP	GO:0048732	gland development	136/4089	441/18903	3.24034e-06	0.000338192	0.000269872	EPHA2/RAP1GAP/RPS6KA1/WLS/ZBTB7B/MTX1/IQGAP3/PBX1/KDM5B/IL10/IRF6/TGFB2/NRP1/ARID5B/PSAP/BMPR1A/BTRC/NEURL1/DEAF1/IGF2/E2F8/RAG1/MDK/CAPN1/LRP5/CPT1A/FADD/CADM1/BSX/CDKN1B/RARG/E2F7/OAS2/TBX3/CIT/NCOR2/ARF6/SIX1/ZBTB1/PSEN1/BCL11B/ONECUT1/ALDH1A2/FOXB1/SMAD3/STRA6/MESP1/MMP2/ESRP2/CDH1/DNAAF1/ATP2C2/SLC7A5/APRT/NF1/THRA/RARA/NOG/SLC9A3R1/CCDC40/LAMA1/GATA6/SMAD2/SMAD4/ONECUT2/STK11/ARHGAP35/XDH/T…	136
GO:0051017	BP	GO:0051017	actin filament bundle assembly	60/4089	160/18903	3.25994e-06	0.000338192	0.000269872	ESPN/MTOR/ARHGEF10L/STMN1/SLC9A1/S1PR1/F11R/NRP1/PDLIM1/SORBS1/SWAP70/USH1C/CORO1B/ARRB1/EPS8/RAPGEF3/PAWR/PXN/FERMT2/ACTN1/EVL/SMAD3/CX3CL1/SPIRE2/BAIAP2/PIK3R2/SHANK1/ALMS1/CLASP1/MYO1B/CUL3/ESPNL/SDC4/SHANK3/PLS1/PFN2/PAK2/SYNPO2/PTGER4/PIK3R1/MICAL1/MARCKS/CCN2/PRKN/RAC1/ELN/BAIAP2L1/MET/DLC1/DMTN/SORBS3/PTK2B/SFRP1/MTSS1/TGFBR1/LPAR1/TSC1/WAS/PLS3/FLNA	60
GO:0002064	BP	GO:0002064	epithelial cell development	75/4089	213/18903	3.37634e-06	0.000344708	0.000275072	EPHA2/RAP1A/ADAMTSL4/RAB25/F11R/YAP1/EXPH5/SIDT2/ST14/TIGAR/RAPGEF3/RARG/RILPL2/FNDC3A/EDNRB/FRMD6/CCDC88C/BCL11B/ONECUT1/IQGAP1/PDPK1/HYDIN/RARA/CDH2/ONECUT2/TJP3/ICAM1/NPHS1/SPINT2/SDC1/FOSL2/EPAS1/SLC4A5/SLC9A4/TFCP2L1/CXCR4/FZD5/ABCA12/TBC1D20/PLCB1/JAG1/BFSP1/ASXL1/PPP1R16B/COL18A1/PDGFB/WNT7B/LAMB2/FLNB/GSK3B/HEG1/CLDN1/CLOCK/SHROOM3/NKX6-1/PALLD/PDE4D/BMP6/SPDEF/VEGFA/PRDM1/ESR1/AFDN/C1GAL…	75
GO:0060485	BP	GO:0060485	mesenchyme development	102/4089	313/18903	3.97622e-06	0.000395137	0.000315313	MTOR/MAD2L2/PDPN/TRIM62/HEYL/SEMA6C/ADAM15/TGFB2/NRP1/BMPR1A/TCF7L2/MDK/FOLR1/YAP1/PHLDB1/BCL9L/LRP6/IGF1/TBX3/FGF9/EDNRB/SPRY2/FERMT2/SIX1/ELL3/SEMA6D/ALDH1A2/SMAD3/SEMA7A/MESP1/SEMA4B/EMP2/COL1A1/TMEM100/NOG/ZNF750/LDLRAD4/CDH2/SMAD2/SMAD7/SMAD4/NRTN/SOX11/OSR1/SPRED2/POLR1B/CLASP1/STAT1/BMPR2/NRP2/ERBB4/EPHA4/JAG1/FOXA2/ZFP64/LAMA5/TIAM1/TBX1/DDX17/EOMES/TGFBR2/TASOR/USF3/GSK3B/SEMA5B/WWTR1/HE…	102
GO:0060411	BP	GO:0060411	cardiac septum morphogenesis	33/4089	72/18903	4.06113e-06	0.000395137	0.000315313	DHRS3/HEYL/TGFB2/NRP1/BMPR1A/TBX3/SMAD6/NOG/MKS1/GATA6/SMAD7/SMAD4/SOX11/LRP2/BMPR2/NRP2/JAG1/TBX1/TGFBR2/HES1/FGFRL1/NSD2/RBPJ/SLIT3/NKX2-5/MSX2/CITED2/DNAH11/FZD1/NOS3/CHD7/ZFPM2/TGFBR1	33
GO:0018209	BP	GO:0018209	peptidyl-serine modification	107/4089	332/18903	4.11601e-06	0.000395137	0.000315313	PRKCZ/PARK7/MTOR/MAD2L2/RPS6KA1/DOCK7/NEK7/IKBKE/SMYD3/CAMK1D/MYO3A/SPOCK2/CHUK/TRIM6/ILK/BDNF/HIPK3/TNKS1BP1/MARK2/RPS6KB2/CAPRIN2/LRRK2/RAPGEF3/MAP3K12/ULK1/LATS2/SPRY2/PRKCH/MARK3/NTRK3/PDPK1/SBK1/ARRB2/ULK2/RPTOR/CSNK1D/SMAD7/CSNK1G2/MKNK2/SH2D3A/MAST1/PKN1/MAP3K10/HIPK4/SPTBN4/PRKCE/NCK2/GALNT13/TLK1/MAP3K20/CLK1/CAB39/CSNK2A1/TOP1/SGK2/APP/CHEK2/INPP5J/CSNK1E/PDGFB/CAMK1/RAF1/TGFBR2/GSK3B/P…	107
GO:0048638	BP	GO:0048638	regulation of developmental growth	107/4089	332/18903	4.11601e-06	0.000395137	0.000315313	TP73/MACF1/SEMA6C/TRIM46/MAEL/RGS2/NRP1/SGPL1/BMPR1A/TNKS2/GPAM/ADRB1/IGF2/BDNF/YAP1/CDKN1B/RAB21/SYT1/IGF1/RASAL1/ULK1/LATS2/FGF9/SPART/MYCBP2/AKAP6/SIX1/YY1/SEMA6D/SEMA7A/SEMA4B/SYT17/FTO/BBS2/CDH1/PAFAH1B1/SOX15/RAI1/ULK2/SPAG9/NOG/RNF157/GATA6/SMAD7/NEDD4L/PTPRS/UNC13A/GDF15/SPTBN4/CACNG7/BCL11A/CXCR4/BMPR2/ERBB4/PRLH/PLCB1/APP/VGLL4/COLQ/TGFBR2/GOLGA4/FOXP1/GSK3B/SEMA5B/RYK/PLS1/MAP3K13/RBPJ…	107
GO:0060070	BP	GO:0060070	canonical Wnt signaling pathway	101/4089	310/18903	4.47158e-06	0.000422959	0.000337515	CTNNBIP1/MAD2L2/PTPRU/PLPP3/WLS/WNT2B/SOX13/FZD8/TNKS2/BTRC/TCF7L2/FAM53B/ILK/MDK/LRP4/LRP5/FOLR1/YAP1/DIXDC1/BCL9L/LRP6/CAPRIN2/LRRK2/PRICKLE1/RARG/LGR5/LATS2/FGF9/FOXO1/SCEL/EDNRB/PPM1A/PSEN1/CCDC88C/PYGO1/SMAD3/TLE3/MESP1/GPRC5B/AMFR/CDH3/COL1A1/NOG/MKS1/SLC9A3R1/CSNK1D/CDH2/STK11/APC2/CSNK1G2/TLE6/TLE2/TLE5/PLEKHA4/SDC1/FZD5/IGFBP2/GID8/PRDM15/ZNRF3/KREMEN1/CSNK1E/WNT7B/RBMS3/LIMD1/GSK3B/RYK/…	101
GO:0010506	BP	GO:0010506	regulation of autophagy	110/4089	344/18903	4.55591e-06	0.00042469	0.000338896	PARK7/MTOR/VPS13D/ZC3H12A/RRAGC/TMEM59/PRKAA2/ABL2/QSOX1/IL10/WAC/PSAP/TRIM8/TRIM6/TRIM5/PIK3C2A/AMBRA1/CAPN1/PAFAH1B2/TIGAR/GAPDH/LRRK2/DRAM1/TPCN1/ATP6V0A2/ULK1/FOXO1/SCFD1/SNX6/NEDD4/CLEC16A/NUPR1/KAT8/ATP6V0D1/USP10/SLC7A5/SREBF1/ULK2/POLDIP2/OSBPL7/TRIM65/EXOC7/USP36/RPTOR/FOXK2/RMC1/NPC1/PIK3C3/STK11/TICAM1/KEAP1/PIK3R2/RALB/RAB3GAP1/FZD5/ATG16L1/SH3BP4/BOK/TRIB3/SNX5/TP53INP2/SOGA1/KLHL22/…	110
GO:1990138	BP	GO:1990138	neuron projection extension	63/4089	172/18903	4.64635e-06	0.000426136	0.00034005	PRKCZ/MACF1/EDN2/SEMA6C/TRIM46/ITGB1/NRP1/RAB21/SYT1/RASAL1/ULK1/EIF2AK4/PAK6/SPG11/SEMA6D/SEMA7A/SEMA4B/IQGAP1/SYT17/CDH1/PAFAH1B1/ULK2/SPAG9/RNF157/NEDD4L/STK11/PTPRS/UNC13A/CACNG7/BCL11A/CXCR4/BMPR2/NRP2/CPNE1/GOLGA4/LAMB2/ALCAM/GSK3B/SEMA5B/TMEM108/RYK/MAP3K13/RUFY3/NKX6-1/SEMA5A/CDKL3/CYFIP2/SLIT3/DBN1/NRN1/EDN1/KIAA0319/CPNE5/VEGFA/PRKN/AUTS2/SEMA3E/IFRD1/SEMA4D/USP9X/NLGN3/ARHGAP4/GDI1	63
GO:0031032	BP	GO:0031032	actomyosin structure organization	72/4089	204/18903	4.77018e-06	0.000426136	0.00034005	MTOR/ARHGEF10L/STMN1/SLC9A1/EPB41/S1PR1/CASQ1/F11R/CSRP1/OBSCN/ITGB1/NRP1/PDLIM1/SORBS1/ARRB1/RAPGEF3/RACGAP1/CIT/PXN/ADPRHL1/CFL2/FRMD6/FERMT2/EVL/CDC42BPB/TMOD2/SMAD3/AKAP13/MEF2A/MYLK3/VPS4A/MYH10/FLII/MYO18A/EPB41L3/FHOD3/SMAD4/PIK3R2/MYH14/TNNT1/ALMS1/CLASP1/CFLAR/CUL3/EPB41L1/MYL9/SDC4/MYH9/PFN2/ECT2/PAK2/PTGER4/PIK3R1/EPB41L4A/NKX2-5/EDN1/EPB41L2/CCN2/RAC1/ELN/MET/DLC1/SORBS3/PTK2B/SFRP1/P…	72
GO:1901888	BP	GO:1901888	regulation of cell junction assembly	72/4089	204/18903	4.77018e-06	0.000426136	0.00034005	CLSTN1/EPHA2/RCC2/SLC9A1/MACF1/RAP1A/F11R/AGT/NRP1/BDNF/NECTIN1/MYCBP2/FARP1/MMP14/ARF6/FERMT2/SIX1/PRKCH/FMN1/SMAD3/NTRK3/EEF2K/IRX3/POLDIP2/BCAS3/CRB3/CAMSAP3/LRFN3/MAP4K4/LIMS1/NPHP1/CLASP1/FZD5/GPBAR1/RAB17/SDC4/APP/LRRN1/SETD5/COLQ/NLGN1/EIF4G1/HRG/CLDN1/IL1RAP/GRID2/PDLIM5/TLR2/MEF2C/EFNA5/DUSP22/MDGA1/VEGFA/EPHA7/RAC1/CLDN3/FZD1/CNTNAP2/DLC1/DMTN/SFRP1/SNAI2/PTK2/ADGRB1/PTPRD/NTRK2/SEMA4D/…	72
GO:0060491	BP	GO:0060491	regulation of cell projection assembly	71/4089	201/18903	5.35206e-06	0.000471568	0.000376304	MTOR/EPHA2/CROCC/RCC2/CAPZB/RAP1GAP/FNBP1L/DNM3/MYO3A/NRP1/PLCE1/NEURL1/EPS8L2/YAP1/EPS8/TWF1/AVIL/TBC1D30/MPHOSPH9/ARF6/CDKL1/SYNE2/EVL/RABEP2/ATMIN/ARHGAP44/CCR7/BCAS3/CDC42EP4/SEPTIN9/ATP8B1/EVI5L/ICAM1/MARK4/ARHGAP35/FAM110C/SH3YL1/CDC42EP3/NCKAP1/ARPC2/RAB17/PPP1R16B/LIMK2/MAP4/GSK3B/PFN2/PLD1/NLGN1/FXR1/HRG/HTT/TAPT1/CEP135/STAP1/ARHGAP24/MYO10/PIK3R1/DCDC2/DAAM2/RAC1/RALA/COBL/AUTS2/PPP1R3…	71
GO:0061448	BP	GO:0061448	connective tissue development	91/4089	274/18903	5.47263e-06	0.000475675	0.000379581	RUNX3/WNT2B/IL6R/THBS3/PRRX1/ARID5B/BMPR1A/EXT2/MDK/SLC39A13/PLAAT3/ESRRA/LTBP3/LRP5/CHRDL2/TSKU/SNX19/MGP/PTHLH/COL2A1/RARG/NR1H4/PTPN11/FGF9/SPART/SMAD3/ADAMTS7/FTO/BBS2/GLG1/MAF/THRA/RARA/COL1A1/NOG/SMAD7/MBOAT2/OSR1/PUM2/EFEMP1/ARID5A/LNPK/SATB2/CFLAR/BMPR2/KLF7/SULF2/UMODL1/XBP1/PDGFB/WNT7B/TGFBR2/TBL1XR1/EVC/TAPT1/PPARGC1A/BMP3/BMPR1B/SFRP2/OXCT1/GHR/MEF2C/PITX1/TGFBI/FGF18/SH3PXD2B/MSX2/BM…	91
GO:0045620	BP	GO:0045620	negative regulation of lymphocyte differentiation	28/4089	58/18903	6.25338e-06	0.00053629	0.00042795	RUNX3/ZC3H12A/ZBTB7B/TNFSF18/TNFSF4/RC3H1/MDK/LAG3/IL4R/CBFB/ERBB2/PTPN2/SMAD7/PGLYRP2/IFNL1/CTLA4/INHA/FBXO7/BCL6/IRF1/IL4/CD74/GLI3/SHH/SFRP1/MIR30B/ANXA1/RC3H2	28
GO:0051495	BP	GO:0051495	positive regulation of cytoskeleton organization	69/4089	195/18903	6.73635e-06	0.000570108	0.000454937	MTOR/ARHGEF10L/STIL/GPSM2/KIRREL1/PFDN2/NRP1/SWAP70/CKAP5/NUMA1/CDKN1B/RAPGEF3/NAV3/PXN/WASF3/CFL2/ARF6/FERMT2/EVL/FMN1/SMAD3/NTRK3/MYLK3/CX3CL1/KATNB1/GIT1/CCR7/BCAS3/CDC42EP4/BAIAP2/NPHS1/VASP/NUP62/CDC42EP3/PRKCE/DCTN1/NCK2/CLASP1/BIN1/NCKAP1/ARPC2/SDC4/PFN2/DLG1/SLAIN2/STAP1/SYNPO2/PLK4/SEMA5A/RICTOR/EDN1/CCN2/RAC1/SCIN/BAIAP2L1/PPP1R35/MET/WASL/SORBS3/PTK2B/SFRP1/MTSS1/TGFBR1/LPAR1/CDK5RAP2/…	69
GO:0061564	BP	GO:0061564	axon development	147/4089	490/18903	7.06823e-06	0.000590427	0.000471151	EPHA2/STMN1/EPHA10/MACF1/EDN2/SVBP/ARTN/DOCK7/SEMA6C/TRIM46/LAMC2/CAMSAP2/VASH2/ENAH/TBCE/ITGB1/NRP1/ANK3/LGI1/APBB1/BDNF/LRP4/MARK2/FOLR1/TSKU/DIXDC1/NECTIN1/RAB21/ZDHHC17/PLXNC1/PTPN11/ULK1/SPART/MYCBP2/ATL1/NIN/PSEN1/BCL11B/MAP1A/SPG11/SEMA6D/FOXB1/NEO1/NPTN/SEMA7A/SEMA4B/RGMA/IGF1R/METRN/MAPK8IP3/MMP2/CDH1/PAFAH1B1/ULK2/ERBB2/CNP/NOG/BAIAP2/LAMA1/PTPRM/LAMA3/CDH2/SMAD4/MBP/STK11/PTPRS/NOTCH3/…	147
GO:0120032	BP	GO:0120032	regulation of plasma membrane bounded cell projection assembly	70/4089	199/18903	7.32523e-06	0.00060405	0.000482022	MTOR/EPHA2/CROCC/RCC2/CAPZB/RAP1GAP/FNBP1L/DNM3/MYO3A/NRP1/PLCE1/NEURL1/EPS8L2/YAP1/EPS8/TWF1/AVIL/TBC1D30/MPHOSPH9/ARF6/CDKL1/SYNE2/EVL/RABEP2/ATMIN/ARHGAP44/CCR7/BCAS3/CDC42EP4/SEPTIN9/ATP8B1/EVI5L/ICAM1/MARK4/ARHGAP35/SH3YL1/CDC42EP3/NCKAP1/ARPC2/RAB17/PPP1R16B/LIMK2/MAP4/GSK3B/PFN2/PLD1/NLGN1/FXR1/HRG/HTT/TAPT1/CEP135/STAP1/ARHGAP24/MYO10/PIK3R1/DCDC2/DAAM2/RAC1/RALA/COBL/AUTS2/PPP1R35/WASL/D…	70
GO:0050808	BP	GO:0050808	synapse organization	132/4089	432/18903	7.53232e-06	0.000605686	0.000483328	SDF4/CLSTN1/DNM3/CACNA1S/SRGAP2/IL10/ARF1/CACNB2/NRP1/ARHGAP22/ANK3/SPOCK2/NEURL1/PPFIBP2/BDNF/LRP4/NRXN2/NPAS4/SPTBN2/SHANK2/NECTIN1/KIRREL3/ERC1/CAPRIN2/LRRK2/TUBA1A/WASF3/MYCBP2/FARP1/NFATC4/ARF6/SIX1/ACTN1/PSEN1/GABRB3/SPG11/NEDD4/ADAM10/NPTN/ABHD17C/NTRK3/IGF1R/EEF2K/ITGAM/CX3CL1/CDH1/PAFAH1B1/CHRNB1/ARHGAP44/ERBB2/C1QL1/TANC2/SDK2/BAIAP2/CDH2/PTPRS/C3/UNC13A/LRFN3/SLC8A2/PPFIA3/SHANK1/DCTN1…	132
GO:0031334	BP	GO:0031334	positive regulation of protein-containing complex assembly	68/4089	192/18903	7.55683e-06	0.000605686	0.000483328	PARK7/MTOR/FAF1/KIRREL1/NEK7/MPP7/SLF2/CALY/AMBRA1/CKAP5/PPP2R5B/NUMA1/TIRAP/CLEC7A/CDKN1B/NAV3/HIP1R/AJUBA/ARF6/FERMT2/EVL/WARS1/FMN1/TPPP3/PLCG2/GIT1/CCR7/SKAP1/CDC42EP4/BAIAP2/NPHS1/VASP/NR1H2/CDC42EP3/PRKCE/DCTN1/TRABD2A/NCK2/CLASP1/BIN1/NCKAP1/ARPC2/BID/CRBN/GSK3B/PFN2/EIF4G1/DLG1/SLAIN2/TPPP/RICTOR/CSF2/MAPK9/BAK1/VEGFA/ESR1/RAC1/CD36/BAIAP2L1/MET/PTK2B/CLU/SPIDR/ASAP1/UNC13B/CDK5RAP2/DAB2I…	68
GO:0045619	BP	GO:0045619	regulation of lymphocyte differentiation	73/4089	210/18903	7.62758e-06	0.000605686	0.000483328	PRKCZ/RUNX3/ZC3H12A/ZBTB7B/SLAMF8/TNFSF18/TNFSF4/RC3H1/SOX13/IL10/IL15RA/ZMIZ1/ADAM8/RAG1/MDK/AMBRA1/SART1/IL18/LAG3/SMARCC2/PNP/MMP14/ZBTB1/BATF/IL4R/BRD7/CBFB/FANCA/ERBB2/RARA/PTPN2/SMAD7/AP3D1/SMARCA4/JUNB/PGLYRP2/NFKBID/IFNL1/AXL/SOS1/ZAP70/IL1RL2/CTLA4/INHA/ADA/XBP1/FBXO7/TGFBR2/SMARCC1/BCL6/RHOH/DROSHA/IL7R/IRF1/IL4/NDFIP1/SPINK5/CD74/PRDM1/MYB/ARID1B/CARD11/GLI3/SMARCD3/SHH/SFRP1/IL7/RIPK2…	73
GO:0010976	BP	GO:0010976	positive regulation of neuron projection development	58/4089	157/18903	8.05463e-06	0.000625425	0.000499079	ELAVL4/ROR1/RAP1A/ABL2/RGS2/AGT/CAMK1D/NRP1/BDNF/MDK/MARK2/PPP2R5B/CAPRIN2/TWF1/AVIL/NPTN/NTRK3/IGF1R/EEF2K/CX3CL1/KATNB1/PAFAH1B1/ATP1B2/BAIAP2/PLK5/CRTC1/SCN1B/ARHGAP35/KIDINS220/CFLAR/CBFA2T2/PTK6/PLXNB2/CAMK1/SERPINI1/NLGN1/SCARB2/ENC1/FBXO38/DBN1/VEGFA/TMEM30A/FUT9/FYN/TMEM106B/DDX56/COBL/MAGI2/FZD1/PTK2B/LYN/NTRK2/ROR2/DAB2IP/RAPGEF1/SETX/ARMCX5-GPRASP2/FLNA	58
GO:0061572	BP	GO:0061572	actin filament bundle organization	60/4089	164/18903	8.07063e-06	0.000625425	0.000499079	ESPN/MTOR/ARHGEF10L/STMN1/SLC9A1/S1PR1/F11R/NRP1/PDLIM1/SORBS1/SWAP70/USH1C/CORO1B/ARRB1/EPS8/RAPGEF3/PAWR/PXN/FERMT2/ACTN1/EVL/SMAD3/CX3CL1/SPIRE2/BAIAP2/PIK3R2/SHANK1/ALMS1/CLASP1/MYO1B/CUL3/ESPNL/SDC4/SHANK3/PLS1/PFN2/PAK2/SYNPO2/PTGER4/PIK3R1/MICAL1/MARCKS/CCN2/PRKN/RAC1/ELN/BAIAP2L1/MET/DLC1/DMTN/SORBS3/PTK2B/SFRP1/MTSS1/TGFBR1/LPAR1/TSC1/WAS/PLS3/FLNA	60
GO:0030833	BP	GO:0030833	regulation of actin filament polymerization	53/4089	140/18903	8.65356e-06	0.000662615	0.000528756	MTOR/CAPZB/KIRREL1/ARPC5/SVIL/ADD3/SPTBN2/EPS8/TWF1/AVIL/SSH1/HIP1R/ARF6/EVL/FMN1/TMOD2/FLII/CCR7/CDC42EP4/BAIAP2/FHOD3/KANK3/PIK3R2/NPHS1/PLEKHG2/SPTBN4/VASP/CDC42EP3/PRKCE/NCK2/BIN1/NCKAP1/ARPC2/TRIOBP/ARPC4/PFN2/DLG1/RICTOR/CYFIP2/DBN1/DAAM2/LATS1/SCIN/ELN/BAIAP2L1/ARPC1A/ARPC1B/DMTN/PTK2B/KANK1/GSN/ARPC5L/SPTAN1	53
GO:0016358	BP	GO:0016358	dendrite development	80/4089	237/18903	1.00727e-05	0.000762211	0.000608232	RERE/ELAVL4/DNM3/LAMC2/CAMSAP2/SRGAP2/CAMK1D/ITGB1/NRP1/PRKG1/NEURL1/LRP4/CAPRIN2/LRRK2/SLC11A2/GRIP1/RAB21/FARP1/NFATC4/ARF6/PSEN1/MAP1A/MAPK6/NEDD4/MEF2A/EEF2K/PAFAH1B1/MINK1/ARHGAP44/TANC2/BAIAP2/NEDD4L/STK11/PTPRS/CARM1/CRTC1/PAK4/SHANK1/KIDINS220/BCL11A/CTNNA2/NCK2/HECW2/KLF7/EPHA4/RAB17/LZTS3/APP/CRKL/YWHAH/SHANK3/CAMK1/GSK3B/NLGN1/PAK2/PDLIM5/CTNND2/MEF2C/CDKL3/DBN1/DTNBP1/DCDC2/KIAA0319/N…	80
GO:0031589	BP	GO:0031589	cell-substrate adhesion	115/4089	369/18903	1.0649e-05	0.000778831	0.000621494	PRKCZ/AJAP1/PDPN/RCC2/SLC9A1/MACF1/ADAM15/THBS3/LAMC1/SRGAP2/LAMB3/NID1/ITGB1/NRP1/COL13A1/SPOCK2/PLAU/SORBS1/COL17A1/VWA2/ATRNL1/ILK/HSD17B12/MDK/CD63/PXN/ITGBL1/MMP14/AJUBA/FERMT2/ACTN1/FBLN5/FMN1/TYRO3/ONECUT1/SMAD6/SMAD3/MSLN/EMP2/ITGAL/ITGAM/ITGAX/CX3CL1/MINK1/ATP1B2/POLDIP2/NF1/CCR7/SKAP1/COL1A1/BCAS3/ITGB4/P4HB/TBCD/ONECUT2/CAMSAP3/AXL/CEACAM6/BCAM/PRKCE/ANTXR1/MAP4K4/LIMS1/CLASP1/LIMS2/AR…	115
GO:0003279	BP	GO:0003279	cardiac septum development	43/4089	107/18903	1.06556e-05	0.000778831	0.000621494	DHRS3/LUZP1/HEYL/TGFB2/NRP1/BMPR1A/TBX3/SMAD6/STRA6/AP2B1/NOG/MKS1/GATA6/SMAD7/SMAD4/SOX11/SNX17/PAX8/LRP2/BMPR2/NRP2/JAG1/SALL4/TBX1/TGFBR2/HEG1/HES1/FGFRL1/NSD2/RBPJ/ANK2/ADAMTS6/SLIT3/NKX2-5/MSX2/PRDM1/CITED2/DNAH11/FZD1/NOS3/CHD7/ZFPM2/TGFBR1	43
GO:0060840	BP	GO:0060840	artery development	43/4089	107/18903	1.06556e-05	0.000778831	0.000621494	LUZP1/PRRX1/TGFB2/NRP1/ZMIZ1/BMPR1A/MDK/FOLR1/PRICKLE1/SIX1/SMAD6/STRA6/MYOCD/NF1/AP2B1/NOG/SMAD7/LDLR/NOTCH3/SNX17/LRP2/BMPR2/JAG1/SLC2A10/TBX1/ACVR2B/MYLK/HES1/RBPJ/HPGD/ADAMTS6/FOXC1/EDN1/VEGFA/ADGRF5/TFAP2B/PRDM1/CITED2/GLI3/SHH/NKX3-1/CHD7/TGFBR1	43
GO:1902905	BP	GO:1902905	positive regulation of supramolecular fiber organization	63/4089	176/18903	1.09186e-05	0.000789081	0.000629674	MTOR/ARHGEF10L/KIRREL1/NRP1/SWAP70/CKAP5/NUMA1/CDKN1B/RAPGEF3/NAV3/PXN/WASF3/CFL2/ARF6/FERMT2/PSEN1/EVL/FMN1/SMAD3/MYLK3/CX3CL1/KATNB1/GIT1/CCR7/CDC42EP4/BAIAP2/NPHS1/VASP/CDC42EP3/PRKCE/DCTN1/NCK2/CLASP1/BIN1/NCKAP1/ARPC2/SDC4/APP/PFN2/DLG1/SLAIN2/SYNPO2/SEMA5A/RICTOR/EDN1/CCN2/RAC1/SCIN/BAIAP2L1/MET/WASL/SORBS3/PTK2B/CLU/SFRP1/MTSS1/TGFBR1/LPAR1/CDK5RAP2/GSN/TSC1/WAS/MECP2	63
GO:0042326	BP	GO:0042326	negative regulation of phosphorylation	118/4089	381/18903	1.13451e-05	0.000810793	0.000647	PRKCZ/PARK7/MIR34A/ZC3H12A/PLPP3/ADAR/KIRREL1/NIBAN1/RGS2/PPP2R5A/AGT/SMYD3/PRDX3/HIPK3/MAPK8IP1/LRP5/TIGAR/LRP6/DUSP16/CDKN1B/LRRK2/PTPRB/ANKLE2/LATS2/PIBF1/SPRY2/IPO5/AJUBA/SNX6/PSEN1/WARS1/SMAD6/NTRK3/PDPK1/TFAP4/NUPR1/ARRB2/MYOCD/GIT1/NF1/SPAG9/COX11/NOG/CHMP6/PTPN2/LDLRAD4/SMAD7/MIDN/GADD45B/PKN1/CADM4/NUP62/PTPRH/TRIB2/MYCNOS/XDH/SPRED2/NCK2/INHA/PID1/HDAC4/TRIB3/FOXA2/CDK5RAP1/PKIG/PMEPA1/…	118
GO:0032835	BP	GO:0032835	glomerulus development	31/4089	69/18903	1.30286e-05	0.000920878	0.000734846	HEYL/IL6R/NID1/PLCE1/KIRREL3/EDNRB/IQGAP1/NOG/NOTCH3/NPHS1/OSR1/MPV17/CFLAR/COL4A4/JAG1/ASXL1/SULF2/PDGFB/LAMB2/WWTR1/HES1/ENPEP/BASP1/MEF2C/FOXC1/AQP1/MAGI2/ANGPT2/ANGPT1/EXT1/MTSS1	31
GO:0045581	BP	GO:0045581	negative regulation of T cell differentiation	24/4089	48/18903	1.34111e-05	0.000937614	0.000748201	RUNX3/ZC3H12A/ZBTB7B/TNFSF18/TNFSF4/RC3H1/MDK/LAG3/IL4R/CBFB/ERBB2/PTPN2/SMAD7/IFNL1/CTLA4/BCL6/IRF1/IL4/CD74/GLI3/SHH/MIR30B/ANXA1/RC3H2	24
GO:0060349	BP	GO:0060349	bone morphogenesis	40/4089	98/18903	1.38003e-05	0.000948763	0.000757097	SKI/DHRS3/THBS3/COL13A1/IFITM5/EXT2/LTBP3/LRP5/INPPL1/TSKU/COL2A1/RARG/MMP14/FOXN3/GLG1/RARA/COL1A1/SP5/NAB1/BMPR2/TGFBR2/LTF/BMPR1B/GHR/MEF2C/FGF18/MSX2/FOXC1/BMP6/TFAP2A/RUNX2/RAB23/CITED2/SFRP4/GLI3/STC1/MMP16/OSR2/EXT1/COL27A1	40
GO:0010977	BP	GO:0010977	negative regulation of neuron projection development	53/4089	142/18903	1.38656e-05	0.000948763	0.000757097	GFI1/SEMA6C/TRIM46/DNM3/NRP1/DENND5A/LRP4/TSKU/LRRK2/ADCY6/ULK1/SPART/ARF6/PSEN1/SEMA6D/SEMA7A/SEMA4B/RGMA/CDH1/PAFAH1B1/ULK2/MBP/PTPRS/CARM1/BCL11A/DGUOK/EPHA4/CBFA2T2/KREMEN1/INPP5J/PTPRG/SEMA5B/RYK/NLGN1/HES1/CD38/RUFY3/SEMA5A/NR2F1/CDKL3/DTNBP1/MYLIP/KIAA0319/EPHA7/SEMA3E/IFRD1/KANK1/SEMA4D/LPAR1/TSC1/ARHGAP4/FLNA/GDI1	53
GO:1901655	BP	GO:1901655	cellular response to ketone	42/4089	105/18903	1.53697e-05	0.00103503	0.00082594	SCNN1D/GNB1/PARK7/PRKAA2/ADAM15/TNFSF4/SMYD3/AKR1C3/NPAS4/P2RY6/FDX1/SCNN1A/ADCY6/PTGER2/FOS/IGF1R/TFAP4/SCNN1G/SCNN1B/RECQL5/PRKCE/CFLAR/ADCY5/XRN1/SRD5A1/ADCY2/GOLPH3/UGT3A2/PTGER4/PRKAA1/EFNA5/LARP1/AQP1/ADCY1/GNAI1/CFTR/SFRP1/PLAT/KLF9/FBP1/ASS1/NDOR1	42
GO:0003007	BP	GO:0003007	heart morphogenesis	85/4089	258/18903	1.54483e-05	0.00103503	0.00082594	MTOR/DHRS3/HEYL/STIL/S1PR1/ADAM15/VANGL2/TGFB2/NRP1/ZMIZ1/BMPR1A/RBM20/ILK/MICAL2/FOLR1/C2CD3/YAP1/COL2A1/TBX3/ADPRHL1/SIX1/PSEN1/ALDH1A2/SMAD6/SMAD3/MESP1/EMP2/DNAAF1/CCDC103/TMEM100/NOG/MKS1/CCDC40/GAA/GATA6/SMAD7/SMAD4/SOX11/SOS1/LRP2/BMPR2/NRP2/JAG1/ASXL1/TBX1/CRKL/TGFBR2/TREX1/HEG1/CCDC39/HES1/FGFRL1/NSD2/RBPJ/SPRY1/SFRP2/MEF2C/SLIT3/NKX2-5/MSX2/FOXC1/EDN1/VEGFA/AHI1/CITED2/ADGRG6/DNAH11/ELN…	85
GO:0001843	BP	GO:0001843	neural tube closure	38/4089	92/18903	1.62381e-05	0.00107674	0.000859218	SKI/STIL/VANGL2/TGFB2/DEAF1/FOLR1/ST14/PRICKLE1/RARG/APAF1/KDM2B/SPINT1/RGMA/RARA/NOG/MKS1/SPINT2/VASP/ARHGAP35/LRP2/SDC4/SALL4/CELSR1/PLXNB2/IFT122/OPA1/CC2D2A/SHROOM3/SFRP2/CITED2/MTHFD1L/RALA/COBL/FZD1/DLC1/SFRP1/PTCH1/TSC1	38
GO:0010810	BP	GO:0010810	regulation of cell-substrate adhesion	75/4089	222/18903	1.81497e-05	0.00119122	0.000950571	PRKCZ/AJAP1/PDPN/RCC2/SLC9A1/MACF1/ADAM15/NID1/NRP1/SPOCK2/PLAU/ILK/HSD17B12/MDK/MMP14/FERMT2/FMN1/ONECUT1/SMAD3/EMP2/CX3CL1/MINK1/POLDIP2/NF1/CCR7/SKAP1/COL1A1/BCAS3/P4HB/TBCD/ONECUT2/CAMSAP3/CEACAM6/PRKCE/MAP4K4/LIMS1/CLASP1/LIMS2/ARPC2/JAG1/RIN2/SDC4/CRKL/TRIOBP/PDGFB/ABI3BP/CCDC80/GSK3B/PIK3CB/HRG/ST6GAL1/BCL6/FGB/PIK3R1/EDIL3/EFNA5/DUSP22/RREB1/VEGFA/UTRN/RAC1/CD36/SEMA3E/CDK6/ANGPT2/DLC1/DM…	75
GO:0045580	BP	GO:0045580	regulation of T cell differentiation	63/4089	179/18903	2.0055e-05	0.00130297	0.00103975	PRKCZ/RUNX3/ZC3H12A/ZBTB7B/TNFSF18/TNFSF4/RC3H1/SOX13/ZMIZ1/ADAM8/RAG1/MDK/AMBRA1/SART1/IL18/LAG3/SMARCC2/PNP/ZBTB1/BATF/IL4R/BRD7/CBFB/FANCA/ERBB2/RARA/PTPN2/SMAD7/AP3D1/SMARCA4/JUNB/NFKBID/IFNL1/SOS1/ZAP70/IL1RL2/CTLA4/ADA/XBP1/TGFBR2/SMARCC1/BCL6/RHOH/DROSHA/IL7R/IRF1/IL4/SPINK5/CD74/PRDM1/MYB/ARID1B/CARD11/GLI3/SMARCD3/SHH/IL7/RIPK2/MIR30B/SMARCA2/SHB/ANXA1/RC3H2	63
GO:0060828	BP	GO:0060828	regulation of canonical Wnt signaling pathway	85/4089	260/18903	2.13487e-05	0.00136088	0.00108596	CTNNBIP1/MAD2L2/PTPRU/WLS/SOX13/TNKS2/BTRC/TCF7L2/FAM53B/ILK/MDK/LRP4/FOLR1/YAP1/CAPRIN2/LRRK2/PRICKLE1/LGR5/LATS2/FGF9/FOXO1/SCEL/PPM1A/PSEN1/CCDC88C/SMAD3/TLE3/MESP1/GPRC5B/AMFR/CDH3/COL1A1/NOG/MKS1/SLC9A3R1/CSNK1D/CDH2/STK11/APC2/CSNK1G2/TLE6/TLE2/TLE5/PLEKHA4/IGFBP2/GID8/PRDM15/ZNRF3/KREMEN1/CSNK1E/RBMS3/LIMD1/GSK3B/WWTR1/TBL1XR1/RBPJ/NFKB1/SFRP2/SEMA5A/CTNND2/NKX2-5/MAPK14/DAAM2/ANKRD6/RPS12…	85
GO:0051216	BP	GO:0051216	cartilage development	69/4089	201/18903	2.1396e-05	0.00136088	0.00108596	RUNX3/WNT2B/THBS3/PRRX1/BMPR1A/EXT2/MDK/ESRRA/LTBP3/CHRDL2/TSKU/SNX19/MGP/PTHLH/COL2A1/RARG/PTPN11/FGF9/SMAD3/ADAMTS7/BBS2/GLG1/MAF/THRA/RARA/COL1A1/NOG/SMAD7/MBOAT2/OSR1/EFEMP1/ARID5A/LNPK/SATB2/BMPR2/SULF2/WNT7B/TGFBR2/EVC/TAPT1/BMP3/BMPR1B/SFRP2/GHR/MEF2C/PITX1/TGFBI/FGF18/MSX2/BMP6/EDN1/MAPK14/RUNX2/CCN2/SCIN/ITGB8/GLI3/BMP1/SLC39A14/LOXL2/STC1/SNAI2/OSR2/RSPO2/TRPS1/EXT1/NFIB/TGFBR1/COL27A1	69
GO:0060606	BP	GO:0060606	tube closure	38/4089	93/18903	2.17765e-05	0.00136088	0.00108596	SKI/STIL/VANGL2/TGFB2/DEAF1/FOLR1/ST14/PRICKLE1/RARG/APAF1/KDM2B/SPINT1/RGMA/RARA/NOG/MKS1/SPINT2/VASP/ARHGAP35/LRP2/SDC4/SALL4/CELSR1/PLXNB2/IFT122/OPA1/CC2D2A/SHROOM3/SFRP2/CITED2/MTHFD1L/RALA/COBL/FZD1/DLC1/SFRP1/PTCH1/TSC1	38
GO:0003151	BP	GO:0003151	outflow tract morphogenesis	34/4089	80/18903	2.17927e-05	0.00136088	0.00108596	DHRS3/HEYL/TGFB2/NRP1/BMPR1A/ILK/FOLR1/TBX3/SIX1/SMAD6/NOG/GATA6/SMAD4/SOX11/LRP2/BMPR2/NRP2/JAG1/TBX1/CRKL/TGFBR2/HES1/RBPJ/SFRP2/MEF2C/NKX2-5/MSX2/FOXC1/EDN1/VEGFA/CITED2/ELN/FZD1/ZFPM2	34
GO:1902105	BP	GO:1902105	regulation of leukocyte differentiation	100/4089	317/18903	2.25755e-05	0.00139621	0.00111415	PRKCZ/CTNNBIP1/MTOR/RUNX3/ZC3H12A/CD101/ZBTB7B/SLAMF8/TNFSF18/TNFSF4/RC3H1/SOX13/IL10/IL20/IL15RA/ZMIZ1/PRXL2A/ADAM8/RAG1/MDK/AMBRA1/ESRRA/SART1/FADD/IL18/LAG3/SMARCC2/TESC/CUL4A/PNP/MMP14/ACIN1/ZBTB1/FOS/BATF/IL4R/BRD7/CBFB/IL34/FANCA/NF1/ERBB2/RARA/PTPN2/SMAD7/AP3D1/SMARCA4/JUNB/PGLYRP2/NFKBID/IFNL1/AXL/SOS1/TMEM178A/ZAP70/IL1RL2/CASP8/CTLA4/INHA/ADA/XBP1/FBXO7/TGFBR2/CCR1/LTF/SMARCC1/FOXP1/BCL…	100
GO:0010586	BP	GO:0010586	miRNA metabolic process	37/4089	90/18903	2.36436e-05	0.00144834	0.00115575	LIN28A/AGO4/ZC3H12A/TUT4/RC3H1/IL10/TGFB2/ZSWIM8/BMPR1A/TEAD1/NFATC4/FOS/YY1/SMAD6/SMAD3/MRTFB/TENT4B/MYOCD/SREBF1/RARA/GATA6/SMAD4/SMARCA4/NR1H2/ZNF512B/DDX17/PDGFB/SREBF2/GNL3/REST/NFKB1/DROSHA/MYB/SND1/AGO2/NFIB/RC3H2	37
GO:0071375	BP	GO:0071375	cellular response to peptide hormone stimulus	97/4089	306/18903	2.39783e-05	0.00145499	0.00116106	SCNN1D/PRKCZ/SLC25A33/SLC9A1/WDTC1/JAK1/ZBTB7B/NUCKS1/EPRS1/PARP1/AGT/MIR107/IDE/SORBS1/VWA2/IGF2/PIK3C2A/ESRRA/SIK2/SCNN1A/ADCY6/TNS2/NR1H4/PTPN11/PXN/PLA2G1B/KL/FOXO1/TBC1D4/MAX/FOS/ZNF106/MYO5A/CYP11A1/ZNF592/IGF1R/SELENOS/PDPK1/EEF2K/SCNN1G/SCNN1B/BCAR1/ZDHHC7/APRT/SREBF1/HDAC5/PDK2/GH2/BAIAP2/LPIN2/RAB12/RAB31/PTPN2/PIK3R2/GDF15/FFAR3/LPIN1/STAT1/CFLAR/PID1/CAPN10/TRIB3/PLCB1/SNX5/SOGA1/LPIN…	97
GO:1903131	BP	GO:1903131	mononuclear cell differentiation	140/4089	473/18903	2.43294e-05	0.00146249	0.00116705	PRKCZ/RPL22/TNFRSF9/PIK3CD/CTNNBIP1/MTOR/RUNX3/ZC3H12A/IL6R/ZBTB7B/SLAMF8/PBX1/TNFSF18/TNFSF4/RC3H1/MR1/SOX13/IL10/IL15RA/DCLRE1C/ITGB1/FZD8/ZMIZ1/BLNK/ADAM8/RAG1/MDK/AMBRA1/SART1/FADD/POU2AF1/IL18/LAG3/SMARCC2/PNP/MMP14/ACIN1/ZBTB1/PSEN1/FOS/BATF/BCL11B/YY1/TYRO3/ONECUT1/RORA/IL4R/BRD7/CBFB/IL34/PLCG2/FANCA/ERBB2/RARA/CCR7/HDAC5/JMJD6/C17orf99/PTPN2/SMAD7/NFATC1/STK11/AP3D1/VAV1/SMARCA4/JUNB/PGL…	140
GO:0070482	BP	GO:0070482	response to oxygen levels	105/4089	337/18903	2.55225e-05	0.00152	0.00121294	ENO1/MIR34A/MTOR/PLOD1/PDPN/SLC9A1/SLC2A1/DDAH1/ADAM15/LMNA/TGFB2/CAPN2/PSEN2/UCN3/SUV39H2/PLAU/KCNMA1/PDLIM1/ADAM8/VEGFB/CRYAB/TIGAR/CDKN1B/TMBIM6/SLC11A2/APAF1/SIRT4/ATP6V0A2/FOXO1/MMP14/AJUBA/SCFD1/PGF/FOS/RORA/SMAD3/CREBBP/EEF2K/MIR762/MMP2/ATP6V0D1/SLC7A5/MYOCD/NF1/NPEPPS/COL1A1/RPTOR/P4HB/GATA6/SMAD4/ANGPTL4/WTIP/NOP53/ADAM17/DNMT3A/PRKCE/EPAS1/HK2/ERCC3/CXCR4/DPP4/PDK1/CFLAR/EPHA4/ADA/CHRN…	105
GO:0045017	BP	GO:0045017	glycerolipid biosynthetic process	83/4089	254/18903	2.7018e-05	0.00159431	0.00127223	PIK3CD/FABP3/ACP6/PIGM/PLA2G4A/ETNK2/PIK3C2B/CAPN2/PLCE1/GPAM/PTDSS2/PGAP2/PIK3C2A/NR1H3/INPPL1/PIK3C2G/DGKA/AVIL/NR1H4/PITPNM2/SCARB1/DGKH/ABHD4/AJUBA/LPCAT4/PIGB/PIGQ/CNEP1R1/LPCAT2/PLCG2/PLSCR3/PIGL/SREBF1/PGS1/LPIN2/IMPA2/PIK3C3/SOCS6/C3/LDLR/PIK3R2/NR1H2/SH3YL1/LPIN1/EFR3B/TTC7A/INPP1/ACSL3/DGKD/LPIN3/PIGT/SYNJ1/AGPAT3/PI4KA/INPP5J/PISD/PDGFB/IP6K2/PIK3CB/PLSCR1/PLD1/LIPH/PIGX/DGKQ/GPAT3/PIG…	83
GO:0030217	BP	GO:0030217	T cell differentiation	94/4089	296/18903	2.93877e-05	0.00170784	0.00136283	PRKCZ/RPL22/TNFRSF9/PIK3CD/MTOR/RUNX3/ZC3H12A/IL6R/ZBTB7B/TNFSF18/TNFSF4/RC3H1/MR1/SOX13/FZD8/ZMIZ1/ADAM8/RAG1/MDK/AMBRA1/SART1/FADD/IL18/LAG3/SMARCC2/PNP/ZBTB1/BATF/BCL11B/RORA/IL4R/BRD7/CBFB/FANCA/ERBB2/RARA/CCR7/JMJD6/PTPN2/SMAD7/STK11/AP3D1/VAV1/SMARCA4/JUNB/PIK3R2/NFKBID/IFNL1/ADAM17/SOS1/CD8A/ZAP70/IL1RL2/IL18R1/CTLA4/FZD5/NHEJ1/ADA/XBP1/EOMES/TGFBR2/SMARCC1/FOXP1/BCL6/RHOH/DROSHA/IL7R/PTGE…	94
GO:1903829	BP	GO:1903829	positive regulation of protein localization	134/4089	451/18903	2.9473e-05	0.00170784	0.00136283	UBE2J2/PRKCZ/ARHGEF16/PARK7/EPHA2/CROCC/EPB41/HPCA/ZC3H12A/PRKAA2/EFCAB7/WLS/GPSM2/PDZK1/OAZ3/CD247/CRYZL2P-SEC16B/TGFB2/PARP1/UCN3/FRMD4A/ITGB1/ANK3/MCU/SORBS1/TRIM8/TCF7L2/ADAM8/APBB1/LRP4/ZDHHC5/STX3/CHRM1/NUMA1/YAP1/EXPH5/TM7SF3/RAPGEF3/PFKM/CCT2/NR1H4/IGF1/PLA2G1B/PSMD9/AACS/IPO5/GZMB/ARF6/FERMT2/PPM1A/PRKCH/PSEN1/MAP1A/OAZ2/SMAD3/NPTN/ABHD17C/PDPK1/ITGAM/CDH1/MYH10/MYO18A/ERBB2/NMT1/NPEPPS/…	134
GO:0150115	BP	GO:0150115	cell-substrate junction organization	40/4089	101/18903	3.18549e-05	0.00182938	0.00145982	RCC2/SLC9A1/MACF1/LAMC1/NRP1/SORBS1/COL17A1/MMP14/AJUBA/ARF6/FERMT2/ACTN1/FMN1/SMAD3/POLDIP2/BCAS3/ITGB4/LAMA3/MAPRE2/CAMSAP3/MAP4K4/LIMS1/CLASP1/SDC4/BCR/HRG/PIK3R1/EFNA5/DUSP22/VEGFA/DST/PTPRK/RAC1/DLC1/DMTN/PTK2B/SFRP1/PTK2/PLEC/TSC1	40
GO:0051261	BP	GO:0051261	protein depolymerization	45/4089	118/18903	3.23715e-05	0.0018426	0.00147036	CAPZB/STMN1/DNAJC6/ARHGEF2/CAMSAP2/SVIL/ADD3/SWAP70/MICAL2/CKAP5/SPTBN2/EPS8/TWF1/AVIL/NAV3/CFL2/MAP1A/TMOD2/KATNB1/VPS4A/FLII/TAOK1/KIF18B/APC2/SH3GL1/CAMSAP3/SPTBN4/TRIM54/PLEKHH2/CLASP1/NCKAP5/NOSTRIN/SYNJ1/MICAL3/TRIOBP/ATXN7/SEMA5A/KIF2A/STMND1/MICAL1/SCIN/DMTN/GSN/SPTAN1/MID1	45
GO:2001046	BP	GO:2001046	positive regulation of integrin-mediated signaling pathway	10/4089	13/18903	3.30709e-05	0.00186589	0.00148895	LAMC1/NID1/CD63/EMP2/LAMA1/LIMS1/LIMS2/LAMB2/DMTN/FLNA	10
GO:0060348	BP	GO:0060348	bone development	77/4089	233/18903	3.36703e-05	0.00188319	0.00150276	SKI/DHRS3/THBS3/COL13A1/PAPSS2/IFITM5/EXT2/LTBP3/LRP5/INPPL1/TSKU/COL2A1/RARG/ZNF385A/IGF1/PTPN11/MMP14/FOXN3/ANXA2/ADAMTS7/AKAP13/VKORC1/GLG1/PAFAH1B1/RARA/COL1A1/MAP2K6/SIGLEC15/DYM/SP5/NAB1/BMPR2/ASXL1/SULF2/GNAS/TGFBR2/LTF/PLXNB1/FOXP1/BBX/GP5/NSD2/EVC/TAPT1/BMPR1B/FBXW7/PDGFC/SRD5A1/PTGER4/GHR/MEF2C/FGF18/SH3PXD2B/MSX2/FOXC1/BMP6/TFAP2A/MAPK14/RUNX2/RAB23/CITED2/SNX10/SFRP4/GLI3/STC1/MMP16/O…	77
GO:1903706	BP	GO:1903706	regulation of hemopoiesis	124/4089	413/18903	3.43092e-05	0.00190239	0.00151807	PRKCZ/CTNNBIP1/MTOR/RUNX3/CSF3R/ZC3H12A/MEAF6/CD101/ZBTB7B/SLAMF8/TNFSF18/TNFSF4/RC3H1/SOX13/RAB7B/RHEX/IL10/IL20/IL15RA/KAT6B/ZMIZ1/PRXL2A/ADAM8/RAG1/MDK/AMBRA1/ESRRA/SART1/FADD/IL18/LAG3/RARG/SMARCC2/TESC/CUL4A/PNP/MMP14/ACIN1/ZBTB1/FOS/BATF/RCOR1/MEIS2/SKIC8/IL4R/BRD7/CBFB/IL34/FANCA/NF1/ERBB2/RARA/PTPN2/SMAD7/AP3D1/SMARCA4/JUNB/PGLYRP2/NFKBID/IFNL1/AXL/SOS1/TMEM178A/ZAP70/IL1RL2/ACVR2A/STAT1/…	124
GO:0014020	BP	GO:0014020	primary neural tube formation	39/4089	98/18903	3.49691e-05	0.0019224	0.00153404	SKI/LUZP1/STIL/VANGL2/TGFB2/DEAF1/FOLR1/ST14/PRICKLE1/RARG/APAF1/KDM2B/SPINT1/RGMA/RARA/NOG/MKS1/SPINT2/VASP/ARHGAP35/LRP2/SDC4/SALL4/CELSR1/PLXNB2/IFT122/OPA1/CC2D2A/SHROOM3/SFRP2/CITED2/MTHFD1L/RALA/COBL/FZD1/DLC1/SFRP1/PTCH1/TSC1	39
GO:0007160	BP	GO:0007160	cell-matrix adhesion	78/4089	238/18903	4.14858e-05	0.00226133	0.0018045	PRKCZ/AJAP1/RCC2/SLC9A1/MACF1/ADAM15/THBS3/NID1/ITGB1/NRP1/COL13A1/PLAU/SORBS1/COL17A1/VWA2/ILK/CD63/PXN/ITGBL1/MMP14/AJUBA/FERMT2/ACTN1/FBLN5/FMN1/ONECUT1/SMAD3/MSLN/EMP2/ITGAL/ITGAM/ITGAX/CX3CL1/MINK1/POLDIP2/NF1/CCR7/SKAP1/BCAS3/ITGB4/ONECUT2/CAMSAP3/CEACAM6/BCAM/MAP4K4/LIMS1/CLASP1/SNED1/JAG1/RIN2/SDC4/TIAM1/BCR/GSK3B/PIK3CB/HRG/BCL6/FGB/PIK3R1/EFNA5/DUSP22/VEGFA/PTPRK/CCN2/UTRN/RAC1/ITGB8/EP…	78
GO:0030098	BP	GO:0030098	lymphocyte differentiation	125/4089	419/18903	4.39565e-05	0.00237587	0.0018959	PRKCZ/RPL22/TNFRSF9/PIK3CD/MTOR/RUNX3/ZC3H12A/IL6R/ZBTB7B/SLAMF8/PBX1/TNFSF18/TNFSF4/RC3H1/MR1/SOX13/IL10/IL15RA/DCLRE1C/ITGB1/FZD8/ZMIZ1/BLNK/ADAM8/RAG1/MDK/AMBRA1/SART1/FADD/POU2AF1/IL18/LAG3/SMARCC2/PNP/MMP14/ZBTB1/BATF/BCL11B/YY1/TYRO3/ONECUT1/RORA/IL4R/BRD7/CBFB/PLCG2/FANCA/ERBB2/RARA/CCR7/HDAC5/JMJD6/C17orf99/PTPN2/SMAD7/STK11/AP3D1/VAV1/SMARCA4/JUNB/PGLYRP2/PIK3R2/NFKBID/IFNL1/AXL/ADAM17/S…	125
GO:0072009	BP	GO:0072009	nephron epithelium development	44/4089	116/18903	4.58469e-05	0.00245739	0.00196096	CTNNBIP1/HEYL/WNT2B/PBX1/AGT/ILK/YAP1/EDNRB/SIX1/FMN1/IQGAP1/IRX3/HOXB7/NOG/SMAD4/TMEM59L/NPHS1/OSR1/PAX8/STAT1/JAG1/ASXL1/LAMA5/WNT7B/LAMB2/WWTR1/HES1/DLG1/IRX2/IRX1/BASP1/MEF2C/FGF1/FOXC1/VEGFA/TFAP2B/AHI1/AQP1/GLI3/MAGI2/SHH/EXT1/MTSS1/PTCH1	44
GO:0030177	BP	GO:0030177	positive regulation of Wnt signaling pathway	52/4089	144/18903	4.70419e-05	0.00250061	0.00199544	SKI/MACF1/WLS/TNKS2/FAM53B/ZRANB1/ILK/YAP1/DIXDC1/CAPRIN2/LRRK2/LGR5/FGF9/SCEL/PPM1A/SMAD3/GPRC5B/CDH3/COL1A1/CSNK1D/CSNK1G2/SMARCA4/PLEKHA4/CSNK2A1/SULF2/GID8/PRDM15/CSNK1E/CRBN/TBL1XR1/RBPJ/NFKB1/TLR2/SFRP2/SEMA5A/DEPDC1B/DAAM2/ANKRD6/RPS12/TNFAIP3/SFRP4/SHH/TNKS/CCAR2/ADGRA2/SFRP1/UBR5/RSPO2/KANK1/MLLT3/AMER1/XIAP	52
GO:0007249	BP	GO:0007249	I-kappaB kinase/NF-kappaB signaling	91/4089	288/18903	4.81551e-05	0.00252081	0.00201157	MIB2/PLEKHG5/TRIM62/ZC3H12A/SNIP1/ROR1/MIER1/WLS/OTUD7B/IKBKE/CHUK/BTRC/TRIM8/TRIM6/TRIM5/FADD/CASP1/NLRX1/TIRAP/ERC1/GAPDH/CLEC7A/ZDHHC17/NR1H4/EDNRB/AJUBA/PPM1A/RORA/HACD3/AKAP13/PDPK1/GPRC5B/CX3CL1/PLCG2/USP10/CCR7/TMEM106A/MAP3K14/TRIM25/SECTM1/RIOK3/TICAM1/BRD4/PPP5C/NUP62/PRKCE/EDAR/SLC20A1/STAT1/CFLAR/CASP8/CPNE1/HMOX1/IRAK2/NKIRAS1/LTF/FAIM/TRIM59/ECT2/TNIP2/DHX15/RHOH/TIFA/TLR2/PLK2/NDFI…	91
GO:0007528	BP	GO:0007528	neuromuscular junction development	23/4089	48/18903	4.82058e-05	0.00252081	0.00201157	CACNA1S/CACNB2/ANK3/PPFIBP2/LRP4/LRRK2/MYCBP2/SIX1/SPG11/NEDD4/ERBB2/UNC13A/DCTN1/APP/CRKL/CACNG2/COLQ/LAMB2/DOK7/FNTA/UNC13B/MUSK/COL4A5	23
GO:0001666	BP	GO:0001666	response to hypoxia	93/4089	296/18903	5.07831e-05	0.00263417	0.00210203	ENO1/MIR34A/MTOR/PLOD1/SLC9A1/SLC2A1/DDAH1/ADAM15/LMNA/TGFB2/CAPN2/PSEN2/UCN3/SUV39H2/PLAU/KCNMA1/PDLIM1/ADAM8/VEGFB/CRYAB/TIGAR/CDKN1B/TMBIM6/SLC11A2/APAF1/SIRT4/MMP14/AJUBA/SCFD1/PGF/FOS/RORA/SMAD3/CREBBP/MMP2/MYOCD/NF1/NPEPPS/RPTOR/P4HB/GATA6/SMAD4/ANGPTL4/WTIP/NOP53/ADAM17/DNMT3A/PRKCE/EPAS1/HK2/ERCC3/CXCR4/DPP4/PDK1/CFLAR/EPHA4/ADA/CHRNA4/HMOX1/ITPR1/TGFBR2/LIMD1/SCAP/PIK3CB/PLOD2/CD38/RBPJ/…	93
GO:0006644	BP	GO:0006644	phospholipid metabolic process	117/4089	389/18903	5.18086e-05	0.00266586	0.00212731	PIK3CD/SMPDL3B/FABP3/PLPP3/ACP6/MTMR11/PIGM/PLA2G4A/ETNK2/PIK3C2B/CAPN2/IDI1/SGMS1/GPAM/PTDSS2/PGAP2/PIK3C2A/NR1H3/FADS1/PLAAT4/PLAAT2/PLAAT3/INPPL1/PIK3C2G/DGKA/NR1H4/MVK/PLA2G1B/PITPNM2/SCARB1/DGKH/ABHD4/AJUBA/SGPP1/LPCAT4/PLA2G4E/PLA2G4D/PLA2G4F/PIGB/PIGQ/LPCAT2/PLCG2/PAFAH1B1/PLSCR3/PIGL/GDPD1/ABCA8/PGS1/IMPA2/GATA6/PIK3C3/SOCS6/PLPP2/PNPLA6/LDLR/PIK3R2/NR1H2/SH3YL1/MBOAT2/LPIN1/EFR3B/PLB1/TT…	117
GO:0035024	BP	GO:0035024	negative regulation of Rho protein signal transduction	14/4089	23/18903	5.26848e-05	0.00268943	0.00214613	STMN1/ABL2/ITGB1/KCTD10/ARHGAP35/CUL3/HEG1/BCL6/ARAP3/MET/DLC1/ADRA1A/KANK1/SCAI	14
GO:0043122	BP	GO:0043122	regulation of I-kappaB kinase/NF-kappaB signaling	82/4089	255/18903	5.6718e-05	0.00287252	0.00229222	MIB2/PLEKHG5/TRIM62/ZC3H12A/ROR1/MIER1/WLS/OTUD7B/IKBKE/CHUK/BTRC/TRIM8/TRIM6/TRIM5/FADD/CASP1/NLRX1/TIRAP/GAPDH/CLEC7A/ZDHHC17/NR1H4/AJUBA/PPM1A/RORA/AKAP13/PDPK1/GPRC5B/CX3CL1/PLCG2/USP10/CCR7/TMEM106A/MAP3K14/TRIM25/SECTM1/RIOK3/TICAM1/BRD4/PPP5C/NUP62/PRKCE/EDAR/SLC20A1/STAT1/CFLAR/CASP8/CPNE1/HMOX1/LTF/TRIM59/ECT2/TNIP2/DHX15/RHOH/TIFA/PLK2/NDFIP1/CD74/SQSTM1/TRIM52/RIPK1/UNC5CL/FYN/TNFAIP3/…	82
GO:0050878	BP	GO:0050878	regulation of body fluid levels	117/4089	390/18903	5.84739e-05	0.00293831	0.00234473	PDPN/STMN1/PABPC4/ELOVL1/NPR1/ZBTB7B/MTX1/F11R/PLA2G4A/CSRP1/PRKG1/JMJD1C/PLAU/PAPSS2/NEURL1/ADRA2A/TSPAN32/ILK/SAA1/EXT2/NR1H3/CHRM1/FIBP/IL18/ST3GAL4/CD9/SCNN1A/ANO6/ADCY6/AQP5/ZNF385A/DGKA/TSPAN8/OAS2/NCOR2/DGKH/EDNRB/TYRO3/RAB27A/FOXB1/ANXA2/EMP2/SCNN1G/SCNN1B/VKORC1/PLCG2/APRT/EMILIN2/AQP4/VAV1/F2RL3/AXL/NR1H2/XDH/PRKCE/SLC4A5/HK2/GGCX/LNPK/ERBB4/ABCA12/DGKD/FOXA2/BPIFA1/PROCR/MYL9/ADA/GNAS/…	117
GO:0036293	BP	GO:0036293	response to decreased oxygen levels	96/4089	309/18903	6.25718e-05	0.00311986	0.0024896	ENO1/MIR34A/MTOR/PLOD1/SLC9A1/SLC2A1/DDAH1/ADAM15/LMNA/TGFB2/CAPN2/PSEN2/UCN3/SUV39H2/PLAU/KCNMA1/PDLIM1/ADAM8/VEGFB/CRYAB/TIGAR/CDKN1B/TMBIM6/SLC11A2/APAF1/SIRT4/MMP14/AJUBA/SCFD1/PGF/FOS/RORA/SMAD3/CREBBP/EEF2K/MMP2/MYOCD/NF1/NPEPPS/RPTOR/P4HB/GATA6/SMAD4/ANGPTL4/WTIP/NOP53/ADAM17/DNMT3A/PRKCE/EPAS1/HK2/ERCC3/CXCR4/DPP4/PDK1/CFLAR/EPHA4/ADA/CHRNA4/HMOX1/ITPR1/TGFBR2/LIMD1/SCAP/PIK3CB/PLOD2/CD38…	96
GO:0043161	BP	GO:0043161	proteasome-mediated ubiquitin-dependent protein catabolic process	132/4089	450/18903	6.45476e-05	0.00319362	0.00254845	UBE2J2/PARK7/SPSB1/UBE4B/FBXO6/RNF186/RPL11/RNF19B/PSMB2/FAF1/COP1/DTL/WAC/ZSWIM8/BTRC/FBXL15/PSMA1/UBXN1/RNF121/ARRB1/CUL5/SPSB2/LRRK2/PRICKLE1/USP44/KCTD10/RNF34/KBTBD7/CUL4A/PSMA6/KLHDC2/PSMA3/PSEN1/PPP2R5C/UBR1/MAP1A/NEDD4/PIAS1/FBXO22/DET1/SELENOS/ELOB/N4BP1/AMFR/HERPUD1/WWP2/ARRB2/SPOP/TRIM25/PSMD12/NPLOC4/CSNK1D/SMAD7/NEDD4L/RNF126/APC2/FEM1A/KEAP1/DDA1/FBXO27/NOP53/TRIB2/UBXN2A/ERLEC1/RMN…	132
GO:0044782	BP	GO:0044782	cilium organization	117/4089	391/18903	6.59256e-05	0.00322224	0.00257129	CFAP74/CROCC/CCDC28B/FNBP1L/CDC14A/PIFO/SPAG17/VANGL2/NEURL1/ABLIM1/TUB/TTC17/DNAJB13/C2CD3/YAP1/IFT46/AVIL/TBC1D30/BBS10/CEP83/MPHOSPH9/RILPL2/PIBF1/DNAAF2/CDKL1/EXOC5/SYNE2/DNAL1/ONECUT1/CFAP161/TEKT5/RABEP2/BBS2/ATP6V0D1/HYDIN/TMEM231/ATMIN/DNAAF1/KIAA0753/DNAH2/CFAP52/TEKT3/CCDC103/MKS1/SLC9A3R1/FBF1/SEPTIN9/CCDC40/CCDC57/CSNK1D/TTC39C/ONECUT2/RTTN/RFX2/EVI5L/NECTIN2/MARK4/ARHGAP35/DNAAF3/TME…	117
GO:0038179	BP	GO:0038179	neurotrophin signaling pathway	19/4089	37/18903	6.6128e-05	0.00322224	0.00257129	SORT1/RAP1A/AGT/BDNF/PPP2R5B/ZDHHC17/PTPN11/SPRY2/NTRK3/BCAR1/KIDINS220/SOS1/RAF1/TMEM108/SPRY1/CYFIP2/MAGI2/NTRK2/RAPGEF1	19
GO:0046486	BP	GO:0046486	glycerolipid metabolic process	119/4089	399/18903	6.70786e-05	0.00324398	0.00258864	PIK3CD/FABP3/FAAH/ACP6/MTMR11/PIGM/PLA2G4A/ETNK2/PIK3C2B/CAPN2/LIPF/PLCE1/GPAM/PTDSS2/PGAP2/PIK3C2A/NR1H3/PLAAT4/PLAAT2/PLAAT3/CPT1A/INPPL1/PIK3C2G/DGKA/AVIL/NR1H4/PTPN11/PLA2G1B/PITPNM2/SCARB1/DGKH/ABHD4/AJUBA/LPCAT4/PLA2G4E/PLA2G4D/PLA2G4F/PIGB/ABHD2/PIGQ/CNEP1R1/LPCAT2/PLCG2/PAFAH1B1/PLSCR3/PIGL/SREBF1/GDPD1/PGS1/LPIN2/IMPA2/PIK3C3/SOCS6/C3/PNPLA6/LDLR/PIK3R2/NR1H2/SLC27A5/SH3YL1/MBOAT2/LPIN1/…	119
GO:0046639	BP	GO:0046639	negative regulation of alpha-beta T cell differentiation	15/4089	26/18903	6.79971e-05	0.00326386	0.00260451	RUNX3/ZC3H12A/ZBTB7B/TNFSF18/TNFSF4/RC3H1/IL4R/CBFB/SMAD7/BCL6/IL4/GLI3/SHH/ANXA1/RC3H2	15
GO:0043547	BP	GO:0043547	positive regulation of GTPase activity	89/4089	283/18903	7.00601e-05	0.00333798	0.00266365	ARHGEF16/EPHA2/ARHGEF19/RCC2/RAP1GAP/DOCK7/EVI5/ARHGAP29/S1PR1/RAP1A/F11R/RABGAP1L/RGS16/DENND1B/SRGAP2/SIPA1L2/RGS7/NET1/ITGB1/RASGEF1A/AGAP7P/ARHGAP22/ADRB1/TBC1D10C/RAPGEF3/TBC1D30/TBC1D4/RALGAPA1/FERMT2/MYO9A/TBC1D2B/RASGRF1/NTRK3/RGMA/CX3CL1/NF1/ERBB2/CCR7/RUNDC1/BCAS3/TBC1D16/MAPRE2/APC2/VAV1/EVI5L/SYDE1/ARHGAP35/ASAP2/SOS1/MAP4K4/LIMS1/BIN1/RAB3GAP1/PKP4/RAPGEF4/AGAP1/TBC1D20/TIAM1/CRKL/BC…	89
GO:0060412	BP	GO:0060412	ventricular septum morphogenesis	21/4089	43/18903	7.18436e-05	0.00339778	0.00271137	HEYL/TGFB2/BMPR1A/TBX3/NOG/SMAD7/SMAD4/SOX11/BMPR2/TGFBR2/HES1/FGFRL1/NSD2/RBPJ/SLIT3/NKX2-5/CITED2/FZD1/NOS3/ZFPM2/TGFBR1	21
GO:0016311	BP	GO:0016311	dephosphorylation	108/4089	357/18903	7.63569e-05	0.00358487	0.00286067	CAMTA1/MTOR/PTPRU/PLPP3/DNAJC6/CDC14A/ACP6/MTMR11/DUSP12/TIPRL/PPP2R5A/TGFB2/BTRC/DUSP5/SWAP70/CRY2/AMBRA1/PPP2R5B/INPPL1/DUSP16/TNS2/PPM1H/PTPRB/PTPRR/SSH1/PPTC7/PTPN11/ANKLE2/PPM1A/PPP2R5E/SGPP1/PTPN21/PPP4R3A/PPP2R5C/SMAD3/IQGAP1/CNEP1R1/SMG6/PTPRM/PPP4R1/IMPA2/PTPN2/RPRD1A/HDHD2/PLPP2/PTBP1/STK11/PTPRS/URI1/TIMM50/SYMPK/PPP5C/PTPRH/PPP6R1/LPIN1/THNSL2/PTPN18/MGAT5/INPP1/CDC25B/PPP1R16B/SYNJ1/…	108
GO:0048705	BP	GO:0048705	skeletal system morphogenesis	74/4089	227/18903	7.80752e-05	0.00363898	0.00290385	SKI/DHRS3/THBS3/PRRX1/ARID5B/COL13A1/SGPL1/IFITM5/EXT2/LTBP3/LRP5/INPPL1/TSKU/MGP/COL2A1/RARG/HOXC11/HOXC9/MMP14/SIX1/PSEN1/FOXN3/FMN1/SMAD3/MMP2/GLG1/ANKRD11/THRA/RARA/HOXB7/COL1A1/NOG/TBX4/EIF4A3/SMAD2/SOX11/OSR1/SP5/NAB1/SATB2/BMPR2/TBX1/TGFBR2/ACVR2B/LTF/RYK/DLG1/BMPR1B/SPEF2/GHR/MEF2C/FGF18/MSX2/FOXC1/BMP6/TFAP2A/MAPK14/RUNX2/RAB23/CCN2/CITED2/MTHFD1L/SFRP4/GLI3/BMP1/STC1/FGFR1/SFRP1/MMP16/O…	74
GO:0045785	BP	GO:0045785	positive regulation of cell adhesion	140/4089	484/18903	8.13655e-05	0.00376358	0.00300328	PRKCZ/PDPN/RUNX3/PTPRU/PLPP3/JAK1/ZBTB7B/F11R/TNFSF18/TNFSF4/ABL2/LAMC1/SOX13/IL10/TGFB2/NID1/NRP1/ANK3/SPOCK2/ZMIZ1/GPAM/ADAM8/IGF2/ILK/SAA1/RAG1/HSD17B12/MDK/AMBRA1/STX3/CCDC88B/SART1/FADD/IL18/ST3GAL4/SMARCC2/IGF1/PTPN11/PNP/FERMT2/ZBTB1/FMN1/SMAD3/EMP2/IL4R/BRD7/CX3CL1/ADGRG1/CBFB/NFAT5/POLDIP2/FLOT2/ERBB2/RARA/CCR7/SKAP1/P4HB/EMILIN2/LAMA1/SMAD7/AP3D1/FUT3/VAV1/CD209/SMARCA4/PIK3R2/NFKBID/CE…	140
GO:0006650	BP	GO:0006650	glycerophospholipid metabolic process	96/4089	311/18903	8.19187e-05	0.00376358	0.00300328	PIK3CD/FABP3/ACP6/MTMR11/PIGM/PLA2G4A/ETNK2/PIK3C2B/CAPN2/GPAM/PTDSS2/PGAP2/PIK3C2A/NR1H3/PLAAT4/PLAAT2/PLAAT3/INPPL1/PIK3C2G/DGKA/NR1H4/PLA2G1B/PITPNM2/SCARB1/DGKH/ABHD4/AJUBA/LPCAT4/PLA2G4E/PLA2G4D/PLA2G4F/PIGB/PIGQ/LPCAT2/PLCG2/PAFAH1B1/PLSCR3/PIGL/GDPD1/PGS1/IMPA2/PIK3C3/SOCS6/PNPLA6/LDLR/PIK3R2/NR1H2/SH3YL1/MBOAT2/LPIN1/EFR3B/PLB1/TTC7A/INPP1/ACSL3/DGKD/GPCPD1/PLCB1/ABHD12/PIGT/SYNJ1/AGPAT3/…	96
GO:0060271	BP	GO:0060271	cilium assembly	109/4089	362/18903	8.73898e-05	0.00398646	0.00318113	CFAP74/CROCC/CCDC28B/FNBP1L/CDC14A/SPAG17/VANGL2/NEURL1/ABLIM1/DNAJB13/C2CD3/YAP1/IFT46/AVIL/TBC1D30/BBS10/CEP83/MPHOSPH9/RILPL2/PIBF1/DNAAF2/CDKL1/EXOC5/SYNE2/DNAL1/ONECUT1/CFAP161/TEKT5/RABEP2/BBS2/ATP6V0D1/HYDIN/TMEM231/ATMIN/DNAAF1/KIAA0753/DNAH2/CFAP52/TEKT3/CCDC103/MKS1/FBF1/SEPTIN9/CCDC40/CCDC57/CSNK1D/TTC39C/ONECUT2/RFX2/EVI5L/MARK4/ARHGAP35/DNAAF3/TMEM17/DCTN1/CFAP221/TMEM237/DAW1/ARMC9/…	109
GO:0018212	BP	GO:0018212	peptidyl-tyrosine modification	114/4089	382/18903	9.1728e-05	0.00415489	0.00331553	PRKCZ/MTOR/EPHA2/EPHA10/TIE1/PLPP3/ROR1/JAK1/IL6R/ARHGEF2/TNFSF18/ABL2/IL20/AGT/NRP1/NEURL1/ADRA2A/IGF2/WEE1/HIPK3/LRP4/PPP2R5B/IL18/IGF1/PTPN11/PIBF1/SNX6/PSEN1/TYRO3/ZNF592/NTRK3/IGF1R/GPRC5B/IL34/PLCG2/ARRB2/UNC119/ERBB2/GH2/MAP2K6/CHMP6/AATK/PTPN2/IFNL1/HIPK4/AXL/CADM4/ADAM17/PRKCE/EFEMP1/TGFA/ZAP70/NCK2/CLK1/ERBB4/EPHA4/PTK6/SRMS/APP/BCR/PDGFB/PARP14/HRG/HES1/TNK2/PAK2/DGKQ/DOK7/TXK/TEC/STAP…	114
GO:0038127	BP	GO:0038127	ERBB signaling pathway	46/4089	126/18903	9.26592e-05	0.00416772	0.00332577	AGT/PLCE1/NEURL1/ADRA2A/PIK3C2A/CUL5/PTPRR/PTPN11/HIP1R/SNX6/PSEN1/IQGAP1/RHBDF1/PDPK1/BCAR1/ERBB2/CHMP6/PTPN2/RNF126/SHKBP1/NUP62/ADAM17/SOS1/EFEMP1/TGFA/NCK2/RALB/PTPN18/ERBB4/DGKD/PTK6/RAB7A/RBPJ/GAB1/FBXW7/CAMLG/FAM83B/RALA/HIP1/MIR29A/PTK2B/CPNE3/FAM83A/PTK2/DAB2IP/MVB12B	46
GO:0001837	BP	GO:0001837	epithelial to mesenchymal transition	58/4089	169/18903	9.39275e-05	0.00417126	0.0033286	MTOR/MAD2L2/PDPN/TRIM62/HEYL/ADAM15/TGFB2/TCF7L2/MDK/PHLDB1/BCL9L/LRP6/IGF1/TBX3/SPRY2/FERMT2/ELL3/SMAD3/EMP2/COL1A1/TMEM100/NOG/ZNF750/LDLRAD4/SMAD2/SMAD7/SMAD4/SPRED2/POLR1B/CLASP1/EPHA4/JAG1/FOXA2/TIAM1/DDX17/EOMES/TGFBR2/TASOR/USF3/GSK3B/WWTR1/RBPJ/SPRY1/SFRP2/MSX2/HNRNPAB/FOXC1/EDN1/LOXL2/ZNF703/FGFR1/SFRP1/SNAI2/PTK2/TGFBR1/AKNA/DAB2IP/FLNA	58
GO:0007044	BP	GO:0007044	cell-substrate junction assembly	37/4089	95/18903	9.4035e-05	0.00417126	0.0033286	RCC2/SLC9A1/MACF1/LAMC1/NRP1/SORBS1/COL17A1/MMP14/AJUBA/FERMT2/ACTN1/FMN1/SMAD3/POLDIP2/BCAS3/ITGB4/LAMA3/CAMSAP3/MAP4K4/LIMS1/CLASP1/SDC4/BCR/HRG/EFNA5/DUSP22/VEGFA/DST/PTPRK/RAC1/DLC1/DMTN/PTK2B/SFRP1/PTK2/PLEC/TSC1	37
GO:0061008	BP	GO:0061008	hepaticobiliary system development	51/4089	144/18903	9.8386e-05	0.00431374	0.00344229	RPS6KA1/IL10/ARID5B/E2F8/MDK/CPT1A/CADM1/E2F7/TBX3/CIT/ARF6/ONECUT1/ALDH1A2/SMAD3/MESP1/DNAAF1/SLC7A5/NF1/RARA/MKS1/CCDC40/GATA6/ONECUT2/TGFA/LIMS2/CFLAR/CUL3/ADA/UPB1/XBP1/HMOX1/CCDC39/CLDN1/HES1/FBXW7/SRD5A1/MAN2A1/FGF1/TNFAIP3/CITED2/SOD2/IGF2R/GLI3/COBL/MET/FGL1/ANXA1/PTCH1/BAAT/ASS1/ZIC3	51
GO:0007034	BP	GO:0007034	vacuolar transport	56/4089	162/18903	9.85882e-05	0.00431374	0.00344229	VPS13D/LAPTM5/SORT1/RAB7B/LYST/STAM/PSAP/VPS37C/VPS51/CCDC91/LRRK2/GNPTAB/VPS37B/VPS39/NEDD4/AP3S2/MGRN1/CLEC16A/ATP6V0D1/VPS4A/VPS53/ANKFY1/GGA3/RNF157/CHMP6/RAB12/NPC1/PIK3C3/AP3D1/UBXN6/USE1/CACNG7/VPS54/GCC2/BIN1/CACNG2/ARL8B/RBSN/TRAK1/CHMP2B/RAB7A/SCARB2/ZFYVE16/NDFIP1/IGF2R/PRKN/TMEM106B/VPS41/VPS37A/CLU/PLEKHF2/DENND3/VPS28/VPS13A/GPRASP1/LAMP2	56
GO:0001954	BP	GO:0001954	positive regulation of cell-matrix adhesion	25/4089	56/18903	9.94973e-05	0.0043241	0.00345056	PRKCZ/NRP1/FERMT2/FMN1/SMAD3/EMP2/CX3CL1/POLDIP2/CCR7/SKAP1/CEACAM6/MAP4K4/LIMS1/RIN2/SDC4/GSK3B/HRG/VEGFA/UTRN/RAC1/CD36/CDK6/PTK2B/SFRP1/TSC1	25
GO:0045621	BP	GO:0045621	positive regulation of lymphocyte differentiation	47/4089	130/18903	0.000102786	0.00439283	0.0035054	PRKCZ/RUNX3/ZBTB7B/TNFSF4/SOX13/IL10/IL15RA/ZMIZ1/ADAM8/RAG1/MDK/AMBRA1/SART1/IL18/SMARCC2/PNP/MMP14/ZBTB1/IL4R/BRD7/CBFB/RARA/AP3D1/SMARCA4/NFKBID/AXL/ZAP70/IL1RL2/ADA/XBP1/TGFBR2/SMARCC1/BCL6/RHOH/IL7R/IL4/CD74/MYB/ARID1B/GLI3/SMARCD3/SHH/IL7/RIPK2/SMARCA2/SHB/ANXA1	47
GO:0035148	BP	GO:0035148	tube formation	54/4089	155/18903	0.000102987	0.00439283	0.0035054	SKI/PIK3CD/LUZP1/STIL/VANGL2/TGFB2/DEAF1/FOLR1/ST14/PRICKLE1/RARG/APAF1/KDM2B/SIX1/SPINT1/RGMA/IRX3/RARA/NOG/MKS1/BCAS3/SPINT2/VASP/ARHGAP35/SOX11/OSR1/EDAR/PAX8/LRP2/SDC4/SALL4/CELSR1/PLXNB2/IFT122/OPA1/CC2D2A/SHROOM3/SFRP2/IRX2/IRX1/VEGFA/CITED2/MTHFD1L/RALA/COBL/FZD1/SHH/DLC1/SFRP1/YWHAZ/NFIB/PTCH1/DAB2IP/TSC1	54
GO:0030900	BP	GO:0030900	forebrain development	114/4089	383/18903	0.000103197	0.00439283	0.0035054	SKI/HTR6/SLC2A1/STIL/ELAVL4/DOCK7/WNT2B/ATP1A2/ARPC5/SRGAP2/NRP1/PRKG1/ZMIZ1/BMPR1A/TACC2/MDK/TSKU/DIXDC1/KIRREL3/KRAS/LRRK2/SLC38A2/APAF1/TBX3/KDM2B/SSTR1/NIN/SYNE2/PALS1/PSEN1/BCL11B/CCDC85C/TYRO3/ALDH1A2/FOXB1/SEMA7A/IGF1R/ITGAM/BBS2/ADGRG1/CDH1/PAFAH1B1/ATP1B2/NF1/RARA/CNP/NOG/CDH2/XAB2/NOTCH3/AXL/ATP1A3/ARHGAP35/OTX1/VAX2/RAB3GAP1/CXCR4/LRP2/NRP2/ERBB4/PLCB1/XRN2/ZNF335/APP/CRKL/WNT7B/SHANK3…	114
GO:0032273	BP	GO:0032273	positive regulation of protein polymerization	36/4089	92/18903	0.000103811	0.00439283	0.0035054	MTOR/KIRREL1/AMBRA1/CKAP5/NUMA1/CDKN1B/NAV3/ARF6/EVL/FMN1/TPPP3/GIT1/CCR7/CDC42EP4/BAIAP2/NPHS1/VASP/CDC42EP3/PRKCE/DCTN1/NCK2/CLASP1/BIN1/NCKAP1/ARPC2/PFN2/DLG1/SLAIN2/TPPP/RICTOR/RAC1/BAIAP2L1/MET/PTK2B/CDK5RAP2/MECP2	36
GO:0031016	BP	GO:0031016	pancreas development	33/4089	82/18903	0.000105093	0.0044145	0.0035227	WLS/IL6R/TCF7L2/IGF2/SIDT2/MEIS2/ONECUT1/ALDH1A2/MSLN/PDPK1/DNAAF1/CCDC40/GATA6/CDH2/SMAD2/ONECUT2/GIPR/FOXA2/ACVR2B/GSK3B/SELENOT/CCDC39/HES1/CLOCK/NKX6-1/BMP6/BAK1/CDK6/MET/SHH/MNX1/ANXA1/ZIC3	33
GO:0051250	BP	GO:0051250	negative regulation of lymphocyte activation	57/4089	166/18903	0.000105695	0.0044145	0.0035227	RUNX3/LAPTM5/ZC3H12A/ZBTB7B/TNFSF18/TNFSF4/RC3H1/RASSF5/IL10/SFTPD/TSPAN32/MDK/TBC1D10C/LAG3/PAWR/PIBF1/ARG2/TYRO3/IL4R/CBFB/ERBB2/THOC1/PTPN2/SMAD7/SOCS6/PKN1/PGLYRP2/IFNL1/AXL/SOX11/MARCHF7/CTLA4/INHA/SDC4/FBXO7/BCL6/DLG1/IRF1/IL4/NDFIP1/CD74/HAVCR2/DUSP22/TNFAIP3/MAD1L1/GPNMB/GLI3/SHH/BLK/FGL1/IDO1/SFRP1/LYN/MIR30B/CD274/ANXA1/RC3H2	57
GO:0001889	BP	GO:0001889	liver development	50/4089	141/18903	0.000110483	0.0045847	0.00365852	RPS6KA1/IL10/ARID5B/E2F8/MDK/CPT1A/CADM1/E2F7/TBX3/CIT/ARF6/ONECUT1/ALDH1A2/SMAD3/MESP1/DNAAF1/SLC7A5/NF1/RARA/CCDC40/GATA6/ONECUT2/TGFA/LIMS2/CFLAR/CUL3/ADA/UPB1/XBP1/HMOX1/CCDC39/CLDN1/HES1/FBXW7/SRD5A1/MAN2A1/FGF1/TNFAIP3/CITED2/SOD2/IGF2R/GLI3/COBL/MET/FGL1/ANXA1/PTCH1/BAAT/ASS1/ZIC3	50
GO:0001841	BP	GO:0001841	neural tube formation	40/4089	106/18903	0.0001134	0.00464135	0.00370372	SKI/LUZP1/STIL/VANGL2/TGFB2/DEAF1/FOLR1/ST14/PRICKLE1/RARG/APAF1/KDM2B/SPINT1/RGMA/RARA/NOG/MKS1/SPINT2/VASP/ARHGAP35/SOX11/LRP2/SDC4/SALL4/CELSR1/PLXNB2/IFT122/OPA1/CC2D2A/SHROOM3/SFRP2/CITED2/MTHFD1L/RALA/COBL/FZD1/DLC1/SFRP1/PTCH1/TSC1	40
GO:0048844	BP	GO:0048844	artery morphogenesis	32/4089	79/18903	0.000114865	0.00464135	0.00370372	PRRX1/TGFB2/NRP1/ZMIZ1/BMPR1A/MDK/FOLR1/SIX1/STRA6/MYOCD/NF1/NOG/SMAD7/LDLR/NOTCH3/LRP2/BMPR2/JAG1/TBX1/MYLK/HES1/RBPJ/HPGD/FOXC1/EDN1/VEGFA/ADGRF5/TFAP2B/PRDM1/CITED2/CHD7/TGFBR1	32
GO:0018108	BP	GO:0018108	peptidyl-tyrosine phosphorylation	113/4089	380/18903	0.000115141	0.00464135	0.00370372	PRKCZ/MTOR/EPHA2/EPHA10/TIE1/PLPP3/ROR1/JAK1/IL6R/ARHGEF2/TNFSF18/ABL2/IL20/AGT/NRP1/NEURL1/ADRA2A/IGF2/WEE1/HIPK3/LRP4/PPP2R5B/IL18/IGF1/PTPN11/PIBF1/SNX6/PSEN1/TYRO3/ZNF592/NTRK3/IGF1R/GPRC5B/IL34/PLCG2/ARRB2/UNC119/ERBB2/GH2/MAP2K6/CHMP6/AATK/PTPN2/IFNL1/HIPK4/AXL/CADM4/ADAM17/PRKCE/EFEMP1/TGFA/ZAP70/NCK2/CLK1/ERBB4/EPHA4/PTK6/SRMS/APP/BCR/PDGFB/PARP14/HRG/HES1/TNK2/PAK2/DGKQ/DOK7/TXK/TEC/STAP…	113
GO:0001838	BP	GO:0001838	embryonic epithelial tube formation	46/4089	127/18903	0.000115165	0.00464135	0.00370372	SKI/LUZP1/STIL/VANGL2/TGFB2/DEAF1/FOLR1/ST14/PRICKLE1/RARG/APAF1/KDM2B/SIX1/SPINT1/RGMA/IRX3/RARA/NOG/MKS1/SPINT2/VASP/ARHGAP35/SOX11/OSR1/PAX8/LRP2/SDC4/SALL4/CELSR1/PLXNB2/IFT122/OPA1/CC2D2A/SHROOM3/SFRP2/IRX2/IRX1/CITED2/MTHFD1L/RALA/COBL/FZD1/DLC1/SFRP1/PTCH1/TSC1	46
GO:0007229	BP	GO:0007229	integrin-mediated signaling pathway	42/4089	113/18903	0.000115456	0.00464135	0.00370372	RCC2/PLPP3/FYB2/ADAM15/LAMC1/NID1/ITGB1/NRP1/TSPAN32/ILK/CD63/PTPN11/ITGBL1/FERMT2/FUT8/ADAM10/SEMA7A/EMP2/ITGAL/ITGAM/ITGAX/BCAR1/ITGB4/LAMA1/LAMA3/VAV1/LIMS1/LIMS2/CUL3/SLC2A10/LAMA5/MYH9/LAMB2/TXK/TEC/DST/CCN2/ITGB8/DMTN/PTK2B/PTK2/FLNA	42
GO:0045664	BP	GO:0045664	regulation of neuron differentiation	65/4089	196/18903	0.000117931	0.00471138	0.0037596	TP73/CASZ1/DISP3/RAP1GAP/LIN28A/HEYL/MYCL/ARHGEF2/PBX1/GPR37L1/ITGB1/BDNF/GDPD5/DIXDC1/LRRK2/EDNRB/ZFHX2/SIX1/BCL11B/EIF2AK4/HMG20A/GPRC5B/IRX3/CYB5D2/KCTD11/RARA/SPAG9/MMD/CSNK1D/TCF4/NOTCH3/SOX11/BCL11A/BIN1/JAG1/CDK5RAP1/CPNE1/APP/TIAM1/EIF4ENIF1/YWHAH/CSNK1E/CNTN4/GSK3B/ECT2/NLGN1/EIF4G1/MAP3K13/BCL6/HES1/ADRA2C/REST/NKX6-1/SFRP2/MEF2C/NREP/NKX2-5/BMP6/NR2E1/GLI3/SHH/FGFR1/SFRP1/BRINP1/CDK5RA…	65
GO:0045807	BP	GO:0045807	positive regulation of endocytosis	37/4089	96/18903	0.000121442	0.00482169	0.00384763	LDLRAP1/CALY/ARRB1/LRRK2/ANO6/CD63/RAB21/ANXA2/EEF2K/PLCG2/ANKFY1/ARRB2/RAB31/NEDD4L/C3/AXL/BIN1/DGKD/SYNJ1/TBC1D5/NLGN1/STAP1/IL4/DTNBP1/VEGFA/AHI1/SFRP4/HIP1/MAGI2/CD36/TFR2/WASL/PPP3CC/CLU/ANGPT1/VPS28/FMR1	37
GO:0042176	BP	GO:0042176	regulation of protein catabolic process	108/4089	361/18903	0.00012433	0.00490607	0.00391496	PARK7/MAD2L2/RPL11/RNF19B/AZIN2/FAF1/OAZ3/COP1/IL10/DTL/WAC/IDE/BTRC/ADRA2A/ADAM8/UBXN1/CDKN1B/LRRK2/PRICKLE1/TMTC3/RNFT2/FOXO1/MYCBP2/PSEN1/MAP1A/NEDD4/ANXA2/OAZ2/SMAD3/PIAS1/FBXO22/DET1/RGMA/RHBDF1/ELOB/NUPR1/N4BP1/HERPUD1/CDH1/BANP/OSBPL7/GGA3/CHMP6/CSNK1D/SMAD7/SMAD4/APC2/KEAP1/LDLR/DDA1/NOP53/TRIB2/UBXN2A/ATRAID/FBXO11/MARCHF7/LRP2/UBR3/BARD1/TRIB3/CSNK2A1/CHEK2/CSNK1E/VGLL4/SMARCC1/ARIH2/FH…	108
GO:0070542	BP	GO:0070542	response to fatty acid	27/4089	63/18903	0.000125179	0.00490944	0.00391766	ZC3H12A/AKR1C3/SCD/CPT1A/NR1H4/FOXO1/SREBF1/MBP/LDLR/FFAR3/GIPR/PPP5C/PID1/PLCB1/ILDR1/CLDN1/HES1/TLR2/ACSL1/EDN1/CCN2/CD36/TBXAS1/LPL/PLAT/ASS1/PDK3	27
GO:0048736	BP	GO:0048736	appendage development	60/4089	178/18903	0.000127473	0.00491075	0.0039187	SKI/PBX1/PRRX1/IRF6/TGFB2/BMPR1A/LRP4/LRP5/C2CD3/COL2A1/KRT84/RARG/HOXC11/TBX3/FGF9/FREM2/FERMT2/PSEN1/FMN1/ALDH1A2/CREBBP/TMEM231/RARA/NOG/MKS1/TBX4/ITGB4/SMAD4/SOX11/OSR1/AFF3/MAP3K20/LNPK/BMPR2/SALL4/ZNRF3/KREMEN1/KAT2B/IFT122/FRAS1/SFRP2/PAM/PITX1/MSX2/TFAP2A/BAK1/RUNX2/TFAP2B/IQCE/SP8/GLI3/SHH/CHD7/OSR2/RSPO2/EXT1/PCSK5/PTCH1/RC3H2/ZIC3	60
GO:0060173	BP	GO:0060173	limb development	60/4089	178/18903	0.000127473	0.00491075	0.0039187	SKI/PBX1/PRRX1/IRF6/TGFB2/BMPR1A/LRP4/LRP5/C2CD3/COL2A1/KRT84/RARG/HOXC11/TBX3/FGF9/FREM2/FERMT2/PSEN1/FMN1/ALDH1A2/CREBBP/TMEM231/RARA/NOG/MKS1/TBX4/ITGB4/SMAD4/SOX11/OSR1/AFF3/MAP3K20/LNPK/BMPR2/SALL4/ZNRF3/KREMEN1/KAT2B/IFT122/FRAS1/SFRP2/PAM/PITX1/MSX2/TFAP2A/BAK1/RUNX2/TFAP2B/IQCE/SP8/GLI3/SHH/CHD7/OSR2/RSPO2/EXT1/PCSK5/PTCH1/RC3H2/ZIC3	60
GO:1901653	BP	GO:1901653	cellular response to peptide	111/4089	373/18903	0.000127502	0.00491075	0.0039187	SCNN1D/PRKCZ/SLC25A33/SLC9A1/WDTC1/JAK1/ZBTB7B/ARHGEF2/NUCKS1/EPRS1/PARP1/AGT/MIR107/IDE/SORBS1/VWA2/IGF2/PIK3C2A/ESRRA/SIK2/SCNN1A/ADCY6/TNS2/NR1H4/IGF1/PTPN11/PXN/PLA2G1B/KL/FOXO1/TBC1D4/SNX6/MAX/PSEN1/FOS/ZNF106/MYO5A/CYP11A1/ZNF592/IGF1R/SELENOS/PDPK1/EEF2K/SCNN1G/SCNN1B/BCAR1/ZDHHC7/APRT/SREBF1/HDAC5/PDK2/GH2/BAIAP2/LPIN2/RAB12/RAB31/PTPN2/ICAM1/CACNA1A/PIK3R2/GDF15/FFAR3/ATP1A3/LPIN1/STAT1/…	111
GO:0007173	BP	GO:0007173	epidermal growth factor receptor signaling pathway	41/4089	110/18903	0.000128826	0.0049322	0.00393582	AGT/PLCE1/NEURL1/ADRA2A/PIK3C2A/PTPN11/HIP1R/SNX6/PSEN1/IQGAP1/RHBDF1/PDPK1/BCAR1/ERBB2/CHMP6/PTPN2/RNF126/SHKBP1/NUP62/ADAM17/SOS1/EFEMP1/TGFA/NCK2/RALB/ERBB4/DGKD/PTK6/RAB7A/GAB1/FBXW7/CAMLG/FAM83B/RALA/HIP1/MIR29A/PTK2B/FAM83A/PTK2/DAB2IP/MVB12B	41
GO:0045582	BP	GO:0045582	positive regulation of T cell differentiation	43/4089	117/18903	0.000129691	0.00493592	0.00393878	PRKCZ/RUNX3/ZBTB7B/TNFSF4/SOX13/ZMIZ1/ADAM8/RAG1/MDK/AMBRA1/SART1/IL18/SMARCC2/PNP/ZBTB1/IL4R/BRD7/CBFB/RARA/AP3D1/SMARCA4/NFKBID/ZAP70/IL1RL2/ADA/XBP1/TGFBR2/SMARCC1/BCL6/RHOH/IL7R/IL4/CD74/MYB/ARID1B/GLI3/SMARCD3/SHH/IL7/RIPK2/SMARCA2/SHB/ANXA1	43
GO:0001701	BP	GO:0001701	in utero embryonic development	116/4089	393/18903	0.000131724	0.00496016	0.00395813	MFN2/WDTC1/TIE1/STIL/CPT2/MYBPHL/OTUD7B/ETNK2/IL10/VASH2/CAPN2/ITGB1/SEC24C/ZMIZ1/BMPR1A/SH3PXD2A/IFITM5/IGF2/E2F8/C2CD3/YAP1/ST14/MED21/PTPRR/E2F7/IGF1/TBX3/LATS2/ATP11A/CUL4A/DNAAF2/FUT8/RAD51B/VASH1/SPINT1/RTF1/ADAM10/SMAD3/ADCY9/TERF2/TMEM231/CMIP/NXN/SOX15/SPECC1/SUPT6H/RUNDC1/NMT1/TMEM100/NOG/BPTF/MAFG/GATA6/RBBP8/SMAD2/SMAD4/CAMSAP3/XAB2/KEAP1/JUNB/SPINT2/EPN1/KIDINS220/BIRC6/EPAS1/VPS54/H…	116
GO:0001933	BP	GO:0001933	negative regulation of protein phosphorylation	102/4089	338/18903	0.00013187	0.00496016	0.00395813	PRKCZ/PARK7/MIR34A/ZC3H12A/PLPP3/ADAR/KIRREL1/NIBAN1/RGS2/AGT/SMYD3/HIPK3/MAPK8IP1/LRP5/LRP6/DUSP16/CDKN1B/LRRK2/PTPRB/LATS2/PIBF1/SPRY2/IPO5/SNX6/PSEN1/WARS1/SMAD6/NTRK3/PDPK1/TFAP4/ARRB2/MYOCD/NF1/SPAG9/NOG/CHMP6/PTPN2/LDLRAD4/SMAD7/GADD45B/PKN1/CADM4/NUP62/PTPRH/TRIB2/XDH/SPRED2/NCK2/PID1/TRIB3/CDK5RAP1/PKIG/PMEPA1/PTK6/ADARB1/CRKL/INPP5J/FBXO7/KAT2B/PARP14/HEG1/PIK3CB/WWTR1/CAMK2N2/EIF4G1/PAK…	102
GO:0042692	BP	GO:0042692	muscle cell differentiation	120/4089	409/18903	0.000134187	0.00501797	0.00400426	SKI/MIR34A/MTOR/SELENON/SLC9A1/SORT1/PLEKHO1/LMNA/CASQ1/LAMC1/RGS2/CACNA1S/CSRP1/CAPN2/OBSCN/AGT/NID1/SMYD3/ITGB1/BMPR1A/IGF2/BDNF/ADAMTS15/CD9/KRAS/IGF1/TBX3/FGF9/EDNRB/ATP11A/ADPRHL1/MMP14/NFATC4/AKAP6/CFL2/SIX1/ACTN1/YY1/SPG11/TMOD2/RORA/FBXO22/AKAP13/MESP1/MEF2A/WFIKKN1/MRTFB/IL4R/MYLK3/IRX3/ARRB2/CHRNB1/MYOCD/FLII/SUPT6H/RARA/HDAC5/SPAG9/LAMA1/GATA6/CDH2/FHOD3/SMAD4/NFATC1/PTBP1/OLFM2/DNMT1/…	120
GO:0043434	BP	GO:0043434	response to peptide hormone	123/4089	421/18903	0.000135533	0.00503758	0.00401991	SCNN1D/PRKCZ/SLC25A33/MTOR/SLC9A1/WDTC1/SLC2A1/JAK1/SORT1/ZBTB7B/NUCKS1/IL10/EPRS1/PARP1/AGT/MIR107/IDE/SORBS1/VWA2/IGF2/PIK3C2A/CRY2/ESRRA/INPPL1/SIK2/SCNN1A/LRP6/CDKN1B/ADCY6/TNS2/NR1H4/PTPN11/PXN/PLA2G1B/KL/FOXO1/TBC1D4/EDNRB/MAX/FOS/ZNF106/MYO5A/CYP11A1/ZNF592/IGF1R/SELENOS/PDPK1/EEF2K/SCNN1G/SCNN1B/BCAR1/ZDHHC7/APRT/TRIM16/SREBF1/HDAC5/PDK2/COL1A1/GH2/BAIAP2/LPIN2/RAB12/RAB31/PTPN2/STK11/PIK…	123
GO:0046637	BP	GO:0046637	regulation of alpha-beta T cell differentiation	30/4089	73/18903	0.000136278	0.00503758	0.00401991	PRKCZ/RUNX3/ZC3H12A/ZBTB7B/TNFSF18/TNFSF4/RC3H1/IL18/PNP/BATF/IL4R/CBFB/RARA/SMAD7/AP3D1/JUNB/NFKBID/ZAP70/ADA/TGFBR2/BCL6/IL4/PRDM1/MYB/GLI3/SHH/RIPK2/SHB/ANXA1/RC3H2	30
GO:0035270	BP	GO:0035270	endocrine system development	48/4089	135/18903	0.000139306	0.00507207	0.00404743	RAP1GAP/IL6R/PBX1/ARID5B/BMPR1A/MDK/SIDT2/SIX1/ONECUT1/ALDH1A2/SMAD3/STRA6/PDPK1/CDH1/NF1/THRA/NOG/GATA6/CDH2/SMAD2/SMAD4/ONECUT2/GIPR/PAX8/FOXA2/TBX1/CRKL/RAF1/GSK3B/HES1/RBPJ/CLOCK/NKX6-1/SRD5A1/PITX1/NKX2-5/BMP6/EDN1/BAK1/POU3F2/CITED2/GHRHR/CDK6/SHH/MNX1/TG/ANXA1/TGFBR1	48
GO:0042045	BP	GO:0042045	epithelial fluid transport	8/4089	10/18903	0.000140188	0.00507207	0.00404743	EDNRB/SCNN1B/SLC5A1/ITPR1/CSF2/EDN1/AQP1/CFTR	8
GO:0061626	BP	GO:0061626	pharyngeal arch artery morphogenesis	8/4089	10/18903	0.000140188	0.00507207	0.00404743	TGFB2/BMPR1A/FOLR1/NOG/BMPR2/HES1/EDN1/ADGRF5	8
GO:0016331	BP	GO:0016331	morphogenesis of embryonic epithelium	53/4089	153/18903	0.000140365	0.00507207	0.00404743	SKI/LUZP1/STIL/WNT2B/VANGL2/TGFB2/DEAF1/FOLR1/ST14/PRICKLE1/RARG/APAF1/KDM2B/SIX1/PALS1/SPINT1/ALDH1A2/RGMA/IRX3/RARA/NOG/MKS1/SPINT2/VASP/ARHGAP35/SOX11/OSR1/PAX8/LRP2/SDC4/SALL4/LAMA5/WNT7B/CELSR1/PLXNB2/IFT122/OPA1/CC2D2A/SHROOM3/SFRP2/IRX2/IRX1/TFAP2A/CITED2/MTHFD1L/RALA/COBL/FZD1/SHH/DLC1/SFRP1/PTCH1/TSC1	53
GO:0032330	BP	GO:0032330	regulation of chondrocyte differentiation	24/4089	54/18903	0.000148372	0.00533146	0.00425442	MDK/LTBP3/PTHLH/RARG/PTPN11/SMAD3/ADAMTS7/GLG1/MAF/SMAD7/MBOAT2/EFEMP1/LNPK/BMPR1B/FGF18/BMP6/RUNX2/CCN2/SCIN/GLI3/LOXL2/SNAI2/TRPS1/TGFBR1	24
GO:0043371	BP	GO:0043371	negative regulation of CD4-positive, alpha-beta T cell differentiation	13/4089	22/18903	0.000150513	0.00537834	0.00429183	RUNX3/ZC3H12A/ZBTB7B/TNFSF18/TNFSF4/RC3H1/IL4R/CBFB/SMAD7/BCL6/IL4/ANXA1/RC3H2	13
GO:1901654	BP	GO:1901654	response to ketone	67/4089	205/18903	0.000152261	0.00541075	0.00431769	SCNN1D/GNB1/PARK7/HPCA/PRKAA2/ADAM15/TNFSF4/TGFB2/PARP1/SMYD3/AKR1C3/UCN3/NR1H3/NPAS4/P2RY6/YAP1/FDX1/SCNN1A/ADCY6/PTGER2/FOS/NTRK3/ABHD2/IGF1R/TFAP4/SCNN1G/SCNN1B/SREBF1/CCR7/RECQL5/WBP2/MBP/PRKCE/CFLAR/FOXP1/ADCY5/XRN1/CLDN1/CD38/IGFBP7/TLR2/SRD5A1/ADCY2/GOLPH3/UGT3A2/PTGER4/PRKAA1/EFNA5/LARP1/SLIT3/EDN1/AQP1/ADCY1/PSPH/CLDN4/GNAI1/CFTR/NKX3-1/SFRP1/PLAT/NCOA2/HSF1/MTAP/KLF9/FBP1/ASS1/NDOR1	67
GO:0010811	BP	GO:0010811	positive regulation of cell-substrate adhesion	45/4089	125/18903	0.000159838	0.00564878	0.00450764	PRKCZ/NID1/NRP1/SPOCK2/ILK/HSD17B12/MDK/FERMT2/FMN1/SMAD3/EMP2/CX3CL1/POLDIP2/CCR7/SKAP1/P4HB/CEACAM6/PRKCE/MAP4K4/LIMS1/LIMS2/ARPC2/RIN2/SDC4/CRKL/TRIOBP/PDGFB/ABI3BP/CCDC80/GSK3B/HRG/FGB/EDIL3/RREB1/VEGFA/UTRN/RAC1/CD36/CDK6/DMTN/DOCK5/PTK2B/SFRP1/TSC1/FLNA	45
GO:0002695	BP	GO:0002695	negative regulation of leukocyte activation	65/4089	198/18903	0.000164167	0.00577007	0.00460442	RUNX3/LAPTM5/ZC3H12A/ZBTB7B/TNFSF18/TNFSF4/RC3H1/RASSF5/IL10/SFTPD/TSPAN32/MDK/NR1H3/TBC1D10C/LAG3/PAWR/PIBF1/ARG2/TYRO3/IL4R/CX3CL1/CBFB/ERBB2/CD300LF/THOC1/PTPN2/SMAD7/SOCS6/LDLR/PKN1/PGLYRP2/IFNL1/AXL/SOX11/MARCHF7/CTLA4/INHA/SDC4/BCR/FBXO7/HMOX1/BCL6/DLG1/IRF1/IL4/NDFIP1/CD74/HAVCR2/DUSP22/ADGRF5/TNFAIP3/MAD1L1/GPNMB/GLI3/RABGEF1/SHH/BLK/FGL1/IDO1/SFRP1/LYN/MIR30B/CD274/ANXA1/RC3H2	65
GO:0006623	BP	GO:0006623	protein targeting to vacuole	20/4089	42/18903	0.000165363	0.0057805	0.00461275	VPS13D/LAPTM5/SORT1/VPS37C/GNPTAB/VPS37B/NEDD4/VPS4A/GGA3/PIK3C3/AP3D1/GCC2/RAB7A/SCARB2/ZFYVE16/VPS41/VPS37A/CLU/VPS13A/LAMP2	20
GO:0022411	BP	GO:0022411	cellular component disassembly	138/4089	483/18903	0.000167287	0.00581617	0.00464121	DFFB/PARK7/MFN2/VPS13D/PDPN/CAPZB/STMN1/PRKAA2/DNAJC6/ADAM15/ARHGEF2/LAMC1/CAMSAP2/EIF2D/SVIL/ADD3/ADAM8/SWAP70/MICAL2/AMBRA1/CKAP5/PLAAT3/MARK2/SPTBN2/ADAMTS15/TIGAR/EPS8/TWF1/SMARCC2/AVIL/NAV3/APAF1/MTRFR/ULK1/SUPT16H/MMP14/ACIN1/CFL2/ARF6/DNAJC17/MAP1A/TMOD2/WDR72/ADAM10/IGF1R/CLEC16A/ITGAM/MMP2/CX3CL1/KATNB1/MMP15/VPS4A/PAFAH1B1/SREBF1/FLII/ULK2/TAOK1/KIF18B/USP36/CHMP6/WDR45B/MAPRE2/PIK3C3/A…	138
GO:0008360	BP	GO:0008360	regulation of cell shape	53/4089	154/18903	0.000169562	0.00586357	0.00467904	PDPN/EPB41/PLEKHO1/F11R/RHOBTB1/DNMBP/GAS2/MARK2/EPS8/FGD4/PLXNC1/WASF3/FERMT2/ATP10A/MYH10/CDC42EP4/SLC9A3R1/BAIAP2/EPB41L3/PALM3/ARHGAP35/MYH14/CDC42EP3/FMNL2/MYH9/PARVB/PLXNB2/LIMD1/PLXNB1/DLG1/RHOH/SHROOM3/MYO10/HEXB/RHOBTB3/DIAPH1/ARAP3/FGD2/VEGFA/PHIP/FYN/RAC1/SEMA3E/DLC1/DMTN/RHOBTB2/PTK2B/PTK2/ANXA1/SEMA4D/PALM2AKAP2/LPAR1/SH3KBP1	53
GO:0010634	BP	GO:0010634	positive regulation of epithelial cell migration	59/4089	176/18903	0.000170987	0.00588121	0.00469311	PIK3CD/MTOR/ZC3H12A/PLPP3/RAB25/TGFB2/AGT/NRP1/PIK3C2A/HDAC7/P2RX4/SCARB1/ARF6/RAB11A/CTSH/PDPK1/BCAR1/PLCG2/BCAS3/MAPRE2/ZNF580/ADAM17/PRKCE/MAP4K4/CLASP1/BMPR2/NRP2/RIN2/HMOX1/PDGFB/TGFBR2/FOXP1/PIK3CB/FGFBP1/ANXA3/SEMA5A/PLK2/FGF1/SPARC/FGF18/FLT4/RREB1/EDN1/VEGFA/SASH1/RAC1/HSPB1/MET/MIR29A/NOS3/DOCK5/PTK2B/ADGRA2/FGFR1/ANGPT1/ENPP2/PTK2/ANXA1/EPB41L4B	59
GO:0007041	BP	GO:0007041	lysosomal transport	46/4089	129/18903	0.000175614	0.00600825	0.00479449	LAPTM5/SORT1/RAB7B/LYST/PSAP/VPS51/CCDC91/LRRK2/GNPTAB/VPS39/NEDD4/MGRN1/CLEC16A/VPS4A/VPS53/ANKFY1/GGA3/RNF157/CHMP6/RAB12/NPC1/PIK3C3/AP3D1/UBXN6/USE1/CACNG7/VPS54/GCC2/BIN1/CACNG2/ARL8B/RBSN/TRAK1/CHMP2B/RAB7A/SCARB2/ZFYVE16/IGF2R/PRKN/TMEM106B/VPS41/CLU/PLEKHF2/DENND3/GPRASP1/LAMP2	46
GO:0008654	BP	GO:0008654	phospholipid biosynthetic process	81/4089	259/18903	0.000177007	0.00602385	0.00480694	PIK3CD/FABP3/ACP6/PIGM/PLA2G4A/ETNK2/PIK3C2B/CAPN2/IDI1/SGMS1/GPAM/PTDSS2/PGAP2/PIK3C2A/FADS1/PLAAT3/INPPL1/PIK3C2G/DGKA/NR1H4/MVK/PITPNM2/DGKH/ABHD4/AJUBA/LPCAT4/PIGB/PIGQ/LPCAT2/PLCG2/PLSCR3/PIGL/ABCA8/PGS1/IMPA2/PIK3C3/SOCS6/PIK3R2/SH3YL1/MBOAT2/LPIN1/EFR3B/TTC7A/ORMDL1/INPP1/ACSL3/DGKD/PIGT/SYNJ1/AGPAT3/PI4KA/INPP5J/PISD/PDGFB/IP6K2/PIK3CB/PLSCR1/PLD1/LIPH/PIGX/DGKQ/GPAT3/PIGY/SGMS2/INPP4B/LP…	81
GO:0048640	BP	GO:0048640	negative regulation of developmental growth	42/4089	115/18903	0.00018119	0.00607659	0.00484902	TP73/SEMA6C/TRIM46/RGS2/NRP1/ADRB1/CDKN1B/ULK1/SPART/YY1/SEMA6D/SEMA7A/SEMA4B/BBS2/CDH1/RAI1/ULK2/SPAG9/NOG/PTPRS/GDF15/BCL11A/VGLL4/TGFBR2/FOXP1/SEMA5B/RYK/WWC2/SEMA5A/CDKL3/WWC1/STC2/KIAA0319/EPHA7/CITED2/SEMA3E/IFRD1/FXN/SEMA4D/PTCH1/WWC3/ARHGAP4	42
GO:0003281	BP	GO:0003281	ventricular septum development	30/4089	74/18903	0.000182204	0.00607659	0.00484902	LUZP1/HEYL/TGFB2/BMPR1A/TBX3/SMAD6/STRA6/AP2B1/NOG/SMAD7/SMAD4/SOX11/PAX8/LRP2/BMPR2/SALL4/TGFBR2/HEG1/HES1/FGFRL1/NSD2/RBPJ/SLIT3/NKX2-5/PRDM1/CITED2/FZD1/NOS3/ZFPM2/TGFBR1	30
GO:2000628	BP	GO:2000628	regulation of miRNA metabolic process	30/4089	74/18903	0.000182204	0.00607659	0.00484902	ZC3H12A/RC3H1/IL10/TGFB2/ZSWIM8/BMPR1A/TEAD1/NFATC4/FOS/YY1/SMAD6/SMAD3/MRTFB/MYOCD/SREBF1/RARA/GATA6/SMAD4/SMARCA4/NR1H2/ZNF512B/PDGFB/SREBF2/GNL3/REST/NFKB1/DROSHA/MYB/NFIB/RC3H2	30
GO:0001667	BP	GO:0001667	ameboidal-type cell migration	140/4089	492/18903	0.000183781	0.00607659	0.00484902	PLEKHG5/PIK3CD/MTOR/EPHA2/RCC2/ZC3H12A/MACF1/EDN2/SVBP/PLPP3/SEMA6C/S100A2/RAB25/SRGAP2/TGFB2/AGT/ITGB1/NRP1/ARID5B/SGPL1/PDLIM1/ILK/PIK3C2A/CORO1B/LRP5/FOLR1/HDAC7/PTPRR/PTPN11/PXN/P2RX4/SCARB1/EDNRB/ARF6/FUT8/VASH1/EVL/SEMA6D/RAB11A/SEMA7A/CTSH/MESP1/SEMA4B/IQGAP1/PDPK1/EMP2/BCAR1/PLCG2/PAFAH1B1/NF1/HDAC5/BCAS3/SLC9A3R1/ITGB4/PTPRM/CDH2/MAPRE2/NRTN/PKN1/SYDE1/ZNF580/ADAM17/PRKCE/MAP4K4/CLASP1/D…	140
GO:0003148	BP	GO:0003148	outflow tract septum morphogenesis	14/4089	25/18903	0.000184369	0.00607659	0.00484902	TGFB2/NRP1/BMPR1A/SMAD6/GATA6/SMAD4/LRP2/BMPR2/NRP2/TBX1/TGFBR2/NKX2-5/MSX2/ZFPM2	14
GO:0007266	BP	GO:0007266	Rho protein signal transduction	49/4089	140/18903	0.00018517	0.00607659	0.00484902	PLEKHG5/PDPN/STMN1/CNKSR1/ARHGAP29/ARHGEF2/F11R/ABL2/NET1/ITGB1/NRP1/ADRA2A/EPS8L2/ARRB1/ARHGEF12/EPS8/RACGAP1/KCTD10/RHOV/HACD3/RASGRF1/AKAP13/ADGRG1/CDC42EP4/F2RL3/MYO9B/ARHGEF1/ARHGAP35/CDC42EP3/GPR17/CUL3/GPR35/BCR/CELSR1/RAF1/ARHGEF3/HEG1/BCL6/ARHGEF28/ARAP3/RAC1/MET/DLC1/ADRA1A/KANK1/LPAR1/SCAI/WAS/ARHGAP4	49
GO:0048813	BP	GO:0048813	dendrite morphogenesis	49/4089	140/18903	0.00018517	0.00607659	0.00484902	RERE/ELAVL4/DNM3/ITGB1/NRP1/LRP4/CAPRIN2/LRRK2/SLC11A2/RAB21/FARP1/NFATC4/NEDD4/MEF2A/EEF2K/PAFAH1B1/MINK1/ARHGAP44/TANC2/BAIAP2/NEDD4L/STK11/SHANK1/KIDINS220/CTNNA2/HECW2/KLF7/EPHA4/LZTS3/YWHAH/SHANK3/GSK3B/NLGN1/PDLIM5/CTNND2/CDKL3/DBN1/DTNBP1/DCDC2/NR2E1/FYN/TMEM106B/WASL/LZTS1/SDC2/PTPRD/SEMA4D/NSMF/ARMCX5-GPRASP2	49
GO:0007416	BP	GO:0007416	synapse assembly	61/4089	184/18903	0.000189656	0.00612999	0.00489163	CLSTN1/DNM3/SRGAP2/SPOCK2/BDNF/LRP4/NRXN2/NPAS4/SPTBN2/SHANK2/NECTIN1/KIRREL3/MYCBP2/FARP1/ARF6/SIX1/GABRB3/NPTN/NTRK3/EEF2K/CDH1/SDK2/CDH2/LRFN3/FZD5/ERBB4/RAB17/APP/CRKL/PLXNB2/SHANK3/LRRN1/SETD5/COLQ/PLXNB1/RYK/NLGN1/EIF4G1/IL1RAP/FBXO45/GRID2/PDLIM5/TLR2/MEF2C/EFNA5/PCDHB11/GABRB2/MDGA1/ADGRF1/EPHA7/SDK1/FZD1/ADGRB1/PTPRD/NTRK2/SEMA4D/MUSK/NLGN3/ARMCX5-GPRASP2/MECP2/NLGN4Y	61
GO:1902107	BP	GO:1902107	positive regulation of leukocyte differentiation	61/4089	184/18903	0.000189656	0.00612999	0.00489163	PRKCZ/CTNNBIP1/RUNX3/CD101/ZBTB7B/TNFSF4/SOX13/IL10/IL20/IL15RA/ZMIZ1/ADAM8/RAG1/MDK/AMBRA1/SART1/FADD/IL18/SMARCC2/TESC/PNP/MMP14/ACIN1/ZBTB1/FOS/IL4R/BRD7/CBFB/IL34/RARA/AP3D1/SMARCA4/NFKBID/AXL/ZAP70/IL1RL2/CASP8/ADA/XBP1/TGFBR2/CCR1/SMARCC1/BCL6/RHOH/IL7R/IL4/CD74/RIPK1/MYB/ARID1B/GLI3/SMARCD3/SHH/IL7/RIPK2/DCSTAMP/HSF1/SMARCA2/SHB/ANXA1/ROR2	61
GO:1903708	BP	GO:1903708	positive regulation of hemopoiesis	61/4089	184/18903	0.000189656	0.00612999	0.00489163	PRKCZ/CTNNBIP1/RUNX3/CD101/ZBTB7B/TNFSF4/SOX13/IL10/IL20/IL15RA/ZMIZ1/ADAM8/RAG1/MDK/AMBRA1/SART1/FADD/IL18/SMARCC2/TESC/PNP/MMP14/ACIN1/ZBTB1/FOS/IL4R/BRD7/CBFB/IL34/RARA/AP3D1/SMARCA4/NFKBID/AXL/ZAP70/IL1RL2/CASP8/ADA/XBP1/TGFBR2/CCR1/SMARCC1/BCL6/RHOH/IL7R/IL4/CD74/RIPK1/MYB/ARID1B/GLI3/SMARCD3/SHH/IL7/RIPK2/DCSTAMP/HSF1/SMARCA2/SHB/ANXA1/ROR2	61
GO:0001503	BP	GO:0001503	ossification	124/4089	429/18903	0.000208461	0.00667076	0.00532315	SKI/CTNNBIP1/DHRS3/EPHA2/RUNX3/S1PR1/SORT1/IL6R/ADAR/THBS3/PBX1/TGFB2/COL13A1/BMPR1A/FBXL15/IFITM5/IGF2/ILK/EXT2/MDK/LRP4/ESRRA/LTBP3/LRP5/INPPL1/CHRDL2/YAP1/MGP/PTHLH/ANO6/HDAC7/COL2A1/IGF1/PTPN11/FGF9/KL/MMP14/FERMT2/SMAD6/SMAD3/SEMA7A/ADAMTS7/MMP2/CBFB/GIT1/NF1/THRA/COL1A1/NOG/CLTC/MRC2/MAP2K6/SMAD7/SMAD4/JUNB/SOX11/RDH14/OSR1/ATRAID/ACVR2A/NAB1/SATB2/BMPR2/JAG1/RRBP1/TP53INP2/KREMEN1/WNT7B/AC…	124
GO:0031331	BP	GO:0031331	positive regulation of cellular catabolic process	124/4089	429/18903	0.000208461	0.00667076	0.00532315	PARK7/MTOR/VPS13D/LAPTM5/PUM1/RNF19B/ZC3H12A/TUT4/TMEM59/PRKAA2/RC3H1/COP1/WAC/SUPV3L1/ZSWIM8/TRIM8/ADRA2A/ADAM8/TRIM6/TRIM5/PIK3C2A/AMBRA1/CELF1/TNKS1BP1/PATL1/CPT1A/PAFAH1B2/LRRK2/PRICKLE1/IGF1/TPCN1/ULK1/FOXO1/SAMD4A/PSEN1/PIAS1/FBXO22/DET1/RGMA/ELOB/TNRC6A/PHKG2/TENT4B/FTO/HERPUD1/ZC3H18/ULK2/TRIM65/TNRC6C/RPTOR/CSNK1D/SMAD7/STK11/TICAM1/KEAP1/NANOS3/DDA1/GAPDHS/SAMD4B/NOP53/TRIB2/CNOT11/RALB…	124
GO:0035023	BP	GO:0035023	regulation of Rho protein signal transduction	34/4089	88/18903	0.00021271	0.00677302	0.00540476	STMN1/ARHGEF2/F11R/ABL2/NET1/ITGB1/NRP1/EPS8L2/ARRB1/EPS8/KCTD10/RASGRF1/AKAP13/ADGRG1/F2RL3/MYO9B/ARHGAP35/GPR17/CUL3/GPR35/BCR/RAF1/ARHGEF3/HEG1/BCL6/ARHGEF28/ARAP3/RAC1/MET/DLC1/ADRA1A/KANK1/LPAR1/SCAI	34
GO:0071380	BP	GO:0071380	cellular response to prostaglandin E stimulus	10/4089	15/18903	0.000225109	0.00713251	0.00569163	GNB1/PRKAA2/TNFSF4/P2RY6/ADCY6/PTGER2/PRKCE/PTGER4/PRKAA1/SFRP1	10
GO:0009259	BP	GO:0009259	ribonucleotide metabolic process	133/4089	466/18903	0.000228577	0.00717859	0.0057284	NADK/ACOT7/ENO1/MTOR/EPHA2/AK2/NT5C1A/CTPS1/ELOVL1/PRKAA2/PDE4B/NPR1/ATP1A2/NME7/PARP1/ATP5F1C/HACD1/SLC25A16/HKDC1/PAPSS2/NT5C2/GPAM/LDHC/PDHX/HSD17B12/NDUFS8/ATP5MG/TIGAR/NDUFA9/GAPDH/TPI1/PTHLH/FAR2/LRRK2/PFKM/ADCY6/IGF1/MVK/PNP/PSEN1/ACOT2/DLST/ADSS1/RORA/ACSBG1/PDE8A/ADCY9/ACSM3/NDUFAB1/NUPR1/SULT1A2/SULT1A1/ADCY7/MLYCD/APRT/ACSF3/GUCY2D/GIT1/PDK2/ACSF2/RPTOR/FOXK2/NDUFV2/GAPDHS/CAD/XDH/DGUO…	133
GO:0030178	BP	GO:0030178	negative regulation of Wnt signaling pathway	58/4089	174/18903	0.000228795	0.00717859	0.0057284	CTNNBIP1/MAD2L2/PTPRU/SOX13/TCF7L2/MDK/LRP4/TSKU/PRICKLE1/LATS2/FGF9/FOXO1/NFATC4/CCDC88C/TLE3/MESP1/AMFR/NXN/HIC1/NOG/SLC9A3R1/RNF213/CDH2/NFATC1/STK11/APC2/TLE6/TLE2/TLE5/TRABD2A/IGFBP2/ZNRF3/KREMEN1/CSNK1E/VGLL4/RBMS3/LIMD1/GSK3B/WWTR1/CXXC4/SFRP2/SOX30/NKX2-5/MAPK14/ANKRD6/LATS1/PRKN/SFRP4/GLI3/GRB10/FZD1/SHH/SFRP1/SNAI2/MLLT3/DAB2IP/OTUD5/AMER1	58
GO:0150117	BP	GO:0150117	positive regulation of cell-substrate junction organization	16/4089	31/18903	0.000230328	0.0071916	0.00573878	NRP1/ARF6/FERMT2/FMN1/SMAD3/POLDIP2/MAPRE2/MAP4K4/LIMS1/SDC4/HRG/PIK3R1/VEGFA/RAC1/SFRP1/TSC1	16
GO:0045216	BP	GO:0045216	cell-cell junction organization	67/4089	208/18903	0.000244079	0.00757633	0.00604579	EPHA2/KIRREL1/F11R/TGFB2/AGT/MPP7/FRMPD2/PKP3/PLEKHA7/NECTIN1/CD9/HDAC7/NR1H4/FERMT2/PRKCH/ADAM10/TLN2/SMAD3/CLDN9/IRX3/KIFC3/CDH1/CLDN7/FBF1/TBCD/EPB41L3/CDH2/SMAD7/TJP3/CAMSAP3/NPHS1/LIMS1/NPHP1/LIMS2/PKP4/FZD5/GPBAR1/EPHA4/ARVCF/ILDR1/HEG1/ECT2/CLDN1/CLDN16/PAK2/DLG1/ANK2/CTNND2/CDH18/BMP6/VEGFA/PERP/AFDN/CLDN3/CLDN4/CDHR3/CNTNAP2/CLDN23/ZNF703/SNAI2/EXT1/MTSS1/PLEC/TJP2/TGFBR1/GJB1/FLNA	67
GO:0050770	BP	GO:0050770	regulation of axonogenesis	53/4089	156/18903	0.000245006	0.00757633	0.00604579	MACF1/SEMA6C/TRIM46/NRP1/BDNF/LRP4/MARK2/DIXDC1/PLXNC1/ULK1/SPART/NIN/PSEN1/SEMA6D/SEMA7A/SEMA4B/METRN/CDH1/PAFAH1B1/ULK2/CDH2/MBP/STK11/PTPRS/ARHGAP35/BMPR2/EPHA4/TIAM1/PLXNB2/GOLGA4/PLXNB1/GSK3B/SEMA5B/RYK/MAP3K13/PAK2/RUFY3/SEMA5A/EFNA5/CDKL3/DBN1/KIAA0319/VEGFA/EPHA7/POU3F2/UST/TIAM2/SEMA3E/IFRD1/NTRK2/SEMA4D/ARHGAP4/GDI1	53
GO:0045622	BP	GO:0045622	regulation of T-helper cell differentiation	20/4089	43/18903	0.000246684	0.00759172	0.00605807	PRKCZ/ZC3H12A/ZBTB7B/TNFSF18/TNFSF4/RC3H1/IL18/BATF/IL4R/RARA/SMAD7/JUNB/NFKBID/BCL6/IL4/MYB/RIPK2/SHB/ANXA1/RC3H2	20
GO:0018210	BP	GO:0018210	peptidyl-threonine modification	43/4089	120/18903	0.000248454	0.00760979	0.00607249	MTOR/TRIM6/HIPK3/TNKS1BP1/MARK2/LRRK2/MAP3K12/CIT/ULK1/SPRY2/CDC42BPB/PDPK1/SBK1/SPHK1/RPTOR/SMAD7/STK11/MAP3K10/HIPK4/CADM4/CAD/SPRED2/GALNT13/CLK1/CAB39/CSNK2A1/APP/TGFBR2/EOGT/GSK3B/EIF4G1/DGKQ/UBE2K/IRGM/LMTK2/HIPK2/PRKAG2/GALNT11/TNKS/DMTN/RIPK2/TGFBR1/WNK3	43
GO:0051294	BP	GO:0051294	establishment of spindle orientation	19/4089	40/18903	0.000249785	0.00761298	0.00607504	GPSM2/ITGB1/NUMA1/SPRY2/PAFAH1B1/ANKFN1/LLGL2/MISP/DCTN1/CLASP1/NSFL1C/MAP4/HTT/SPRY1/FBXW11/DYNLT1/KIF25/UBXN2B/CDK5RAP2	19
GO:0019693	BP	GO:0019693	ribose phosphate metabolic process	135/4089	475/18903	0.000250925	0.00761298	0.00607504	NADK/ACOT7/ENO1/MTOR/EPHA2/AK2/NT5C1A/CTPS1/ELOVL1/PRKAA2/PDE4B/NPR1/ATP1A2/NME7/PARP1/ATP5F1C/HACD1/SLC25A16/HKDC1/PAPSS2/NT5C2/GPAM/LDHC/PDHX/HSD17B12/NDUFS8/ATP5MG/TIGAR/NDUFA9/GAPDH/TPI1/PTHLH/FAR2/LRRK2/PFKM/ADCY6/IGF1/MVK/PNP/PYGL/PSEN1/ACOT2/DLST/ADSS1/RORA/ACSBG1/PDE8A/ADCY9/ACSM3/NDUFAB1/NUPR1/SULT1A2/SULT1A1/ADCY7/MLYCD/APRT/ACSF3/GUCY2D/GIT1/PDK2/ACSF2/RPTOR/FOXK2/NDUFV2/GAPDHS/CAD/XDH…	135
GO:0090303	BP	GO:0090303	positive regulation of wound healing	26/4089	62/18903	0.000253416	0.00765246	0.00610654	MTOR/ITGB1/PLAU/ADRA2A/ST3GAL4/CLEC7A/ANO6/FERMT2/DUOX1/EMILIN2/PRKCE/CXCR4/XBP1/MYLK/HRG/CLDN1/RREB1/CLDN3/CLDN4/CD36/MIR29A/DMTN/PLAT/PTK2/KANK1/ANXA1	26
GO:0035567	BP	GO:0035567	non-canonical Wnt signaling pathway	29/4089	72/18903	0.000264664	0.00795477	0.00634777	ARHGEF19/ROR1/VANGL1/VANGL2/FZD8/PRICKLE1/DAAM1/CCDC88C/MKS1/RNF213/CSNK1D/PLEKHA4/FZD5/TIAM1/ZNRF3/CSNK1E/CELSR1/PRICKLE2/RYK/SFRP2/DAAM2/ANKRD6/RAC1/SFRP4/MAGI2/FZD1/SFRP1/MLLT3/ROR2	29
GO:0042552	BP	GO:0042552	myelination	49/4089	142/18903	0.000272272	0.00812315	0.00648214	SKI/MTOR/DEGS1/ILK/SBF2/ACER3/CD9/RARG/RNF10/WASF3/PALS1/GALC/HEXA/ACSBG1/ITGAX/PLLP/NF1/ERBB2/RARA/ITGB4/EPB41L3/ZNF24/MBP/LPIN1/MAL/MALL/CXCR4/ORMDL1/NAB1/B4GALT5/CMTM8/DLG1/ANK2/TLR2/TPPP/HEXB/POU3F2/ADGRG6/QKI/NSUN5/CLU/MAL2/TG/NDRG1/PLEC/NTRK2/LPAR1/TSC1/ABCD1	49
GO:0072666	BP	GO:0072666	establishment of protein localization to vacuole	25/4089	59/18903	0.000272792	0.00812315	0.00648214	VPS13D/LAPTM5/SORT1/STAM/VPS37C/GNPTAB/VPS37B/NEDD4/VPS4A/GGA3/PIK3C3/AP3D1/CACNG7/GCC2/CACNG2/RAB7A/SCARB2/ZFYVE16/TNFAIP3/VPS41/VPS37A/CLU/VPS28/VPS13A/LAMP2	25
GO:0007389	BP	GO:0007389	pattern specification process	134/4089	472/18903	0.000277724	0.0082319	0.00656892	SKI/HES2/CTNNBIP1/HEYL/STIL/SSBP3/WLS/MTF2/PIFO/WNT2B/TDRD10/CFAP45/VANGL2/PBX1/RNF2/GREM2/ENKUR/NRP1/BMPR1A/FBXL15/TDRD1/MICAL2/LRP4/LRP5/FOLR1/C2CD3/KMT2A/LRP6/RARG/HOXC11/HOXC9/TBX3/KDM2B/DNAAF2/SIX1/PSEN1/YY1/MEIS2/ALDH1A2/FOXB1/SMAD6/SMAD3/MESP1/PCSK6/ITGAM/IRX3/ADGRG1/PSKH1/DNAAF1/CFAP52/PLD6/CCDC103/HOXB7/NOG/MKS1/BPTF/CCDC40/SMAD2/SMAD4/RTTN/APC2/C3/DNAAF3/OSR1/OTX1/VAX2/PAX8/ACVR2A/LRP2/…	134
GO:0014033	BP	GO:0014033	neural crest cell differentiation	36/4089	96/18903	0.000281082	0.00829321	0.00661785	SEMA6C/NRP1/BMPR1A/FOLR1/LRP6/EDNRB/SIX1/SEMA6D/ALDH1A2/SEMA7A/SEMA4B/CDH2/SMAD4/NRTN/SOX11/NRP2/ERBB4/JAG1/LAMA5/TBX1/SEMA5B/HES1/TAPT1/SEMA5A/MEF2C/FAM172A/FOXC1/EDN1/CITED2/SEMA3E/SHH/SFRP1/SNAI2/EXT1/SEMA4D/OTUD5	36
GO:0150116	BP	GO:0150116	regulation of cell-substrate junction organization	28/4089	69/18903	0.000289469	0.00850167	0.00678419	RCC2/SLC9A1/MACF1/NRP1/MMP14/ARF6/FERMT2/FMN1/SMAD3/POLDIP2/BCAS3/MAPRE2/CAMSAP3/MAP4K4/LIMS1/CLASP1/SDC4/HRG/PIK3R1/EFNA5/DUSP22/VEGFA/RAC1/DLC1/DMTN/SFRP1/PTK2/TSC1	28
GO:0008361	BP	GO:0008361	regulation of cell size	60/4089	183/18903	0.000297366	0.0086939	0.00693759	MTOR/WDTC1/MACF1/SEMA6C/TRIM46/IQGAP3/NRP1/KCNMA1/BDNF/ANO6/RARG/RAB21/ULK1/SPART/SEMA6D/SEMA7A/SEMA4B/SLC12A4/CDH1/PAFAH1B1/ULK2/SLC9A3R1/RPTOR/AQP4/PTPRS/VAV1/LRRC8E/ARHGAP35/SCTR/BMPR2/SHANK3/GOLGA4/GSK3B/SEMA5B/RYK/MAP3K13/RUFY3/NKX6-1/CLCN3/SEMA5A/IL7R/EFNA5/CDKL3/LARS1/NPM1/DBN1/EDN1/KIAA0319/VEGFA/EPHA7/RAC1/AQP1/SEMA3E/IFRD1/DEPTOR/SEMA4D/TSC1/WNK3/ARHGAP4/GDI1	60
GO:0007254	BP	GO:0007254	JNK cascade	57/4089	172/18903	0.000305378	0.00888773	0.00709226	HIPK3/MAPK8IP1/DIXDC1/TIRAP/DUSP16/LRRK2/MAP3K12/TAOK3/MBIP/HACD3/SMAD3/IGF1R/MAPK8IP3/PAFAH1B1/MINK1/TAOK1/CCR7/GADD45B/SH2D3A/NPHS1/MAP3K10/MAP4K4/EDAR/MAP3K20/PLCB1/BIRC7/APP/CRKL/WNT7B/MAP3K13/NFKB1/SFRP2/ZNF622/PTGER4/HDAC3/MAPK9/FLT4/DUSP22/RIPK1/UNC5CL/ANKRD6/CCN2/PRKN/MTURN/NOD1/HIPK2/PTK2B/SFRP1/RIPK2/FKTN/AMBP/TRAF1/DAB2IP/SH2D3C/TRAF2/EDA2R/XIAP	57
GO:0050767	BP	GO:0050767	regulation of neurogenesis	110/4089	377/18903	0.000313828	0.00909253	0.00725569	SKI/TP73/HES2/MTOR/LIN28A/MACF1/HEYL/DOCK7/SEMA6C/TRIM46/GPR37L1/ITGB1/NRP1/BMPR1A/NEURL1/BDNF/MDK/LRP4/YAP1/DIXDC1/KRAS/CAPRIN2/RAB21/PLXNC1/RNF10/ULK1/SPART/NFATC4/NIN/PRKCH/PSEN1/SPINT1/ELL3/SEMA6D/ANXA2/NPTN/SEMA7A/NTRK3/SEMA4B/METRN/EEF2K/CX3CL1/CDH1/IL34/SLC7A5/PAFAH1B1/ULK2/NF1/NOG/BAIAP2/MBP/STK11/PTPRS/LDLR/SOX11/BIN1/CXCR4/LRP2/BMPR2/EPHA4/PER2/ZNF335/TIAM1/SYNJ1/YWHAH/PLXNB2/SHANK3/GOL…	110
GO:0071560	BP	GO:0071560	cellular response to transforming growth factor beta stimulus	83/4089	271/18903	0.000316201	0.00910806	0.00726809	SKI/PRDM16/ZFYVE9/TRIM33/TGFB2/PARP1/ZMIZ1/BMPR1A/LTBP3/BRMS1/FOLR1/BCL9L/APAF1/PXN/LATS2/SMAD9/SPRY2/COL4A2/SNX6/BRMS1L/FERMT2/PPM1A/FUT8/PALS1/FOS/ONECUT1/SMAD6/SMAD3/IGF1R/WFIKKN1/PDPK1/CREBBP/GLG1/ARRB2/MYOCD/COL1A1/LDLRAD4/SMAD2/SMAD7/SMAD4/ONECUT2/NFATC1/STK11/GDF15/PDCD5/SOX11/ADAM17/SPRED2/LIMS1/CFLAR/SLC2A10/PMEPA1/CRKL/TGFBR2/CLEC3B/VEPH1/CLDN1/NRROS/PAK2/SPRY1/HPGD/ING2/SNX25/MEF2C/NRE…	83
GO:0010717	BP	GO:0010717	regulation of epithelial to mesenchymal transition	39/4089	107/18903	0.000317196	0.00910806	0.00726809	MTOR/MAD2L2/PDPN/TRIM62/TGFB2/TCF7L2/MDK/PHLDB1/BCL9L/SPRY2/FERMT2/ELL3/SMAD3/EMP2/COL1A1/NOG/ZNF750/LDLRAD4/SMAD2/SMAD7/SMAD4/SPRED2/CLASP1/EPHA4/JAG1/FOXA2/TIAM1/TGFBR2/USF3/WWTR1/SPRY1/SFRP2/FOXC1/LOXL2/ZNF703/SFRP1/PTK2/TGFBR1/DAB2IP	39
GO:0045623	BP	GO:0045623	negative regulation of T-helper cell differentiation	11/4089	18/18903	0.000329469	0.00937643	0.00748224	ZC3H12A/ZBTB7B/TNFSF18/TNFSF4/RC3H1/IL4R/SMAD7/BCL6/IL4/ANXA1/RC3H2	11
GO:0050884	BP	GO:0050884	neuromuscular process controlling posture	11/4089	18/18903	0.000329469	0.00937643	0.00748224	GCH1/HEXA/GAA/SCN1A/PNKD/ADARB1/TMEM150C/GBX1/SLURP1/FXN/MECP2	11
GO:0022407	BP	GO:0022407	regulation of cell-cell adhesion	138/4089	490/18903	0.000330916	0.00937643	0.00748224	PRKCZ/MAD2L2/PDPN/RUNX3/PTPRU/LAPTM5/ZC3H12A/PLPP3/JAK1/ZBTB7B/F11R/TNFSF18/TNFSF4/RC3H1/ABL2/SOX13/IL10/PRKG1/ANK3/ZMIZ1/SFTPD/GPAM/ADAM8/IGF2/TSPAN32/SWAP70/RAG1/MDK/AMBRA1/CCDC88B/SART1/FADD/IL18/ST3GAL4/CD9/LAG3/SMARCC2/PAWR/IGF1/PTPN11/PNP/ZBTB1/ARG2/IL4R/BRD7/CX3CL1/CBFB/CDH1/NFAT5/MINK1/FLOT2/ERBB2/RARA/CCR7/SKAP1/EMILIN2/PTPN2/SMAD7/SOCS6/MBP/AP3D1/FUT3/VAV1/CD209/SMARCA4/NFKBID/LRFN3/SPI…	138
GO:0016570	BP	GO:0016570	histone modification	134/4089	474/18903	0.0003372	0.00951259	0.00759089	NOC2L/SKI/PRDM16/PARK7/PRDM2/MEAF6/NFYC/MIER1/GTF2B/GFI1/MTF2/ZBTB7B/LMNA/RNF2/KDM5B/ELK4/TAF5L/SMYD3/SUV39H2/WAC/EPC1/JMJD1C/KAT6B/TAF5/IGF2/APBB1/RRP8/RAG1/DDB2/NAA40/OTUB1/BRMS1/KDM2A/KMT5B/ARRB1/EED/KMT2A/KDM5A/LRRK2/HDAC7/BAZ2A/NR1H4/PRDM4/KDM2B/EP400P1/BRMS1L/MBIP/MIDEAS/RCOR1/RTF1/USP3/SKIC8/NAA60/CREBBP/KAT8/BRD7/CTCF/MYOCD/TRIM16/SREBF1/USP22/SUPT6H/HDAC5/WBP2/JMJD6/USP36/CBX8/SETBP1/SMA…	134
GO:0046474	BP	GO:0046474	glycerophospholipid biosynthetic process	68/4089	214/18903	0.000340998	0.00957771	0.00764286	PIK3CD/FABP3/ACP6/PIGM/PLA2G4A/ETNK2/PIK3C2B/CAPN2/GPAM/PTDSS2/PGAP2/PIK3C2A/INPPL1/PIK3C2G/DGKA/NR1H4/PITPNM2/DGKH/ABHD4/AJUBA/LPCAT4/PIGB/PIGQ/LPCAT2/PLCG2/PLSCR3/PIGL/PGS1/IMPA2/PIK3C3/SOCS6/PIK3R2/SH3YL1/LPIN1/EFR3B/TTC7A/INPP1/ACSL3/DGKD/PIGT/SYNJ1/AGPAT3/PI4KA/INPP5J/PISD/PDGFB/IP6K2/PIK3CB/PLSCR1/PLD1/LIPH/PIGX/DGKQ/GPAT3/PIGY/INPP4B/LPCAT1/PIK3R1/SYNJ2/MTMR7/IMPA1/EFR3A/PIP5K1B/PGAP4/PIP5…	68
GO:1902904	BP	GO:1902904	negative regulation of supramolecular fiber organization	56/4089	169/18903	0.000344073	0.00962207	0.00767826	CAPZB/STMN1/S1PR1/ARHGEF2/F11R/PFDN2/CAMSAP2/SVIL/ADD3/SWAP70/SPTBN2/CORO1B/CRYAB/EPS8/TWF1/AVIL/NAV3/SSH1/HIP1R/TMOD2/KATNB1/FLII/TAOK1/TBCD/FHOD3/SMAD4/APC2/CAMSAP3/KANK3/LDLR/SPTBN4/EML2/SHANK1/TRIM54/PLEKHH2/CTNNA2/CLASP1/INPP5J/TRIOBP/SHANK3/ATXN7/PFN2/PAK2/PIK3R1/PFDN1/PRKN/SCIN/MET/DLC1/DMTN/CLU/KANK1/GSN/SPTAN1/MID1/WAS	56
GO:0006493	BP	GO:0006493	protein O-linked glycosylation	34/4089	90/18903	0.000349165	0.00965768	0.00770667	VEGFB/ST3GAL4/TMTC1/RXYLT1/TMTC2/TMTC3/POMT2/GCNT3/ST3GAL2/ST6GALNAC2/FUT3/B3GNT3/B3GNT8/C1GALT1C1L/TET3/GALNT13/GALNT5/B4GALT5/LARGE1/TRAK1/POMGNT2/EOGT/GXYLT2/ST6GAL1/XXYLT1/GALNT10/FUT9/C1GALT1/GALNT11/POMK/ST3GAL1/GCNT1/FKTN/ST6GALNAC4	34
GO:0061035	BP	GO:0061035	regulation of cartilage development	29/4089	73/18903	0.000349282	0.00965768	0.00770667	MDK/LTBP3/PTHLH/RARG/PTPN11/SMAD3/ADAMTS7/GLG1/MAF/RARA/NOG/SMAD7/MBOAT2/EFEMP1/LNPK/BMPR2/TAPT1/BMPR1B/FGF18/BMP6/RUNX2/CCN2/SCIN/GLI3/BMP1/LOXL2/SNAI2/TRPS1/TGFBR1	29
GO:0018107	BP	GO:0018107	peptidyl-threonine phosphorylation	40/4089	111/18903	0.000351249	0.00965768	0.00770667	MTOR/TRIM6/HIPK3/TNKS1BP1/MARK2/LRRK2/MAP3K12/CIT/ULK1/SPRY2/CDC42BPB/PDPK1/SBK1/SPHK1/RPTOR/SMAD7/STK11/MAP3K10/HIPK4/CADM4/CAD/SPRED2/CLK1/CAB39/CSNK2A1/APP/TGFBR2/GSK3B/EIF4G1/DGKQ/UBE2K/IRGM/LMTK2/HIPK2/PRKAG2/TNKS/DMTN/RIPK2/TGFBR1/WNK3	40
GO:0007178	BP	GO:0007178	transmembrane receptor protein serine/threonine kinase signaling pathway	113/4089	390/18903	0.000351352	0.00965768	0.00770667	SKI/PRDM16/ZFYVE9/TRIM33/TGFB2/PARP1/GREM2/ZMIZ1/BMPR1A/FBXL15/ILK/LTBP3/BRMS1/NUMA1/FOLR1/CHRDL2/BCL9L/INHBE/PXN/LATS2/FGF9/SPART/SMAD9/SPRY2/SNX6/BRMS1L/FERMT2/PPM1A/FUT8/PALS1/FOS/ONECUT1/SMAD6/SMAD3/HEXA/NEO1/RGMA/PCSK6/WFIKKN1/PDPK1/CREBBP/ZNF423/NUP93/GLG1/ARRB2/MYOCD/FAM83G/TMEM100/NOG/LDLRAD4/GATA6/SMAD2/SMAD7/SMAD4/ONECUT2/STK11/GDF15/SOX11/ADAM17/SPRED2/ACVR2A/LRP2/BMPR2/INHA/SLC2A10/PM…	113
GO:0035329	BP	GO:0035329	hippo signaling	20/4089	44/18903	0.000360949	0.00987926	0.00788349	TEAD1/SHANK2/YAP1/CIT/LATS2/AJUBA/MARK3/WTIP/SOX11/VGLL4/LIMD1/AMOTL2/WWTR1/SCHIP1/WWC2/WWC1/TEAD3/MAPK14/LATS1/WWC3	20
GO:0008286	BP	GO:0008286	insulin receptor signaling pathway	43/4089	122/18903	0.00037462	0.01021	0.0081474	PRKCZ/ZBTB7B/NUCKS1/AGT/MIR107/IDE/SORBS1/VWA2/IGF2/PIK3C2A/SIK2/TNS2/NR1H4/PTPN11/KL/FOXO1/ZNF106/ZNF592/IGF1R/BCAR1/SREBF1/PDK2/BAIAP2/PTPN2/PIK3R2/FFAR3/PID1/SNX5/SOGA1/SMARCC1/GNAI2/GSK3B/GAB1/PRKAA1/PIK3R1/MZB1/CCND3/PHIP/ENPP1/GRB10/BAIAP2L1/SLC39A14/KANK1	43
GO:0009150	BP	GO:0009150	purine ribonucleotide metabolic process	127/4089	447/18903	0.00038179	0.0103615	0.00826829	NADK/ACOT7/ENO1/MTOR/EPHA2/AK2/NT5C1A/ELOVL1/PRKAA2/PDE4B/NPR1/ATP1A2/NME7/PARP1/ATP5F1C/HACD1/SLC25A16/HKDC1/PAPSS2/NT5C2/GPAM/LDHC/PDHX/HSD17B12/NDUFS8/ATP5MG/TIGAR/NDUFA9/GAPDH/TPI1/PTHLH/FAR2/LRRK2/PFKM/ADCY6/IGF1/MVK/PNP/PSEN1/ACOT2/DLST/ADSS1/RORA/ACSBG1/PDE8A/ADCY9/ACSM3/NDUFAB1/NUPR1/SULT1A2/SULT1A1/ADCY7/MLYCD/APRT/ACSF3/GUCY2D/GIT1/PDK2/ACSF2/RPTOR/FOXK2/NDUFV2/GAPDHS/XDH/DGUOK/HK2/PDK1…	127
GO:0032526	BP	GO:0032526	response to retinoic acid	39/4089	108/18903	0.000394137	0.0105758	0.00843929	TIE1/ABL2/YAP1/RARG/TESC/DNAAF2/ALDH1A2/STRA6/CTSH/NTRK3/MMP2/TRIM16/SREBF1/RARA/COL1A1/GATA6/ADNP2/ATP1A3/OSR1/IGFBP2/ASXL1/PTK6/SYNJ1/TBX1/WNT7B/GSK3B/CD38/IGFBP7/LRAT/BMP6/IGF2R/AQP1/PTK2B/LYN/GDAP1/PTCH1/BRINP1/SETX/RXRA	39
GO:0007272	BP	GO:0007272	ensheathment of neurons	49/4089	144/18903	0.000394618	0.0105758	0.00843929	SKI/MTOR/DEGS1/ILK/SBF2/ACER3/CD9/RARG/RNF10/WASF3/PALS1/GALC/HEXA/ACSBG1/ITGAX/PLLP/NF1/ERBB2/RARA/ITGB4/EPB41L3/ZNF24/MBP/LPIN1/MAL/MALL/CXCR4/ORMDL1/NAB1/B4GALT5/CMTM8/DLG1/ANK2/TLR2/TPPP/HEXB/POU3F2/ADGRG6/QKI/NSUN5/CLU/MAL2/TG/NDRG1/PLEC/NTRK2/LPAR1/TSC1/ABCD1	49
GO:0008366	BP	GO:0008366	axon ensheathment	49/4089	144/18903	0.000394618	0.0105758	0.00843929	SKI/MTOR/DEGS1/ILK/SBF2/ACER3/CD9/RARG/RNF10/WASF3/PALS1/GALC/HEXA/ACSBG1/ITGAX/PLLP/NF1/ERBB2/RARA/ITGB4/EPB41L3/ZNF24/MBP/LPIN1/MAL/MALL/CXCR4/ORMDL1/NAB1/B4GALT5/CMTM8/DLG1/ANK2/TLR2/TPPP/HEXB/POU3F2/ADGRG6/QKI/NSUN5/CLU/MAL2/TG/NDRG1/PLEC/NTRK2/LPAR1/TSC1/ABCD1	49
GO:0043410	BP	GO:0043410	positive regulation of MAPK cascade	139/4089	496/18903	0.000396944	0.010594	0.00845381	PRKCZ/TP73/LAPTM5/ZC3H12A/RAP1A/IQGAP3/GPR37L1/KISS1/TGFB2/NRP1/FZD8/PLCE1/ADRA2A/ADAM8/IGF2/TRIM5/DENND2B/MAPK8IP1/P2RY6/ARRB1/DIXDC1/TIRAP/LRRK2/MAP3K12/IGF1/ERP29/PTPN11/TAOK3/PLA2G1B/KL/SPRY2/AJUBA/MBIP/FERMT2/PSEN1/NPTN/SEMA7A/PDE8A/AKAP13/NTRK3/IQGAP1/IGF1R/MAPK8IP3/CX3CL1/DOK4/IL34/PLCG2/ARRB2/MINK1/PIK3R5/KSR1/TAOK1/ERBB2/CCR7/TMEM106A/SPAG9/MAP2K6/SPHK1/CDH2/GADD45B/ICAM1/GDF15/MAP3K10/C…	139
GO:0006163	BP	GO:0006163	purine nucleotide metabolic process	134/4089	476/18903	0.000408084	0.0108463	0.00865514	NADK/ACOT7/ENO1/MTOR/EPHA2/HPCA/AK2/NT5C1A/ELOVL1/PRKAA2/PDE4B/NPR1/ATP1A2/NME7/PARP1/ATP5F1C/HACD1/SLC25A16/HKDC1/PAPSS2/NT5C2/GPAM/LDHC/PDHX/HSD17B12/NDUFS8/ATP5MG/TIGAR/NDUFA9/GAPDH/TPI1/PTHLH/FAR2/LRRK2/PFKM/ADCY6/IGF1/MVK/PNP/PSEN1/ACOT2/DLST/ADSS1/RORA/ACSBG1/PDE8A/ADCY9/ACSM3/NDUFAB1/NUPR1/SULT1A2/SULT1A1/ADCY7/MLYCD/APRT/ACSF3/GUCY2D/ADORA2B/GIT1/PDK2/ACSF2/RPTOR/FOXK2/NDUFV2/GAPDHS/XDH/D…	134
GO:0031098	BP	GO:0031098	stress-activated protein kinase signaling cascade	76/4089	246/18903	0.000414789	0.0109358	0.00872656	ZC3H12A/PRDX1/TGFB2/AGT/HIPK3/MAPK8IP1/CRYAB/DIXDC1/TIRAP/DUSP16/LRRK2/MAP3K12/TAOK3/FOXO1/MBIP/CCDC88C/HACD3/SMAD3/IGF1R/MAPK8IP3/PAFAH1B1/MINK1/TAOK1/CCR7/MAP2K6/SPHK1/GADD45B/SH2D3A/NPHS1/MAP3K10/XDH/MAP4K4/EDAR/MAP3K20/PLCB1/BIRC7/APP/CRKL/WNT7B/MAP3K13/DLG1/RELL1/NFKB1/SFRP2/ZNF622/PTGER4/HDAC3/MAPK9/FLT4/DUSP22/RIPK1/MAPK14/UNC5CL/VEGFA/ANKRD6/CCN2/SASH1/MAP3K4/PRKN/MTURN/NOD1/KLHDC10/HIPK2…	76
GO:0071559	BP	GO:0071559	response to transforming growth factor beta	84/4089	277/18903	0.000414852	0.0109358	0.00872656	SKI/PRDM16/RUNX3/ZFYVE9/TRIM33/TGFB2/PARP1/ZMIZ1/BMPR1A/LTBP3/BRMS1/FOLR1/BCL9L/APAF1/PXN/LATS2/SMAD9/SPRY2/COL4A2/SNX6/BRMS1L/FERMT2/PPM1A/FUT8/PALS1/FOS/ONECUT1/SMAD6/SMAD3/IGF1R/WFIKKN1/PDPK1/CREBBP/GLG1/ARRB2/MYOCD/COL1A1/LDLRAD4/SMAD2/SMAD7/SMAD4/ONECUT2/NFATC1/STK11/GDF15/PDCD5/SOX11/ADAM17/SPRED2/LIMS1/CFLAR/SLC2A10/PMEPA1/CRKL/TGFBR2/CLEC3B/VEPH1/CLDN1/NRROS/PAK2/SPRY1/HPGD/ING2/SNX25/MEF…	84
GO:0043123	BP	GO:0043123	positive regulation of I-kappaB kinase/NF-kappaB signaling	61/4089	189/18903	0.000425449	0.0111693	0.00891295	MIB2/PLEKHG5/TRIM62/ROR1/MIER1/WLS/IKBKE/CHUK/TRIM8/TRIM6/TRIM5/FADD/CASP1/TIRAP/GAPDH/CLEC7A/ZDHHC17/AJUBA/PPM1A/AKAP13/GPRC5B/CX3CL1/CCR7/TMEM106A/MAP3K14/TRIM25/SECTM1/TICAM1/BRD4/PPP5C/NUP62/PRKCE/EDAR/SLC20A1/CFLAR/CASP8/HMOX1/LTF/ECT2/TNIP2/DHX15/TIFA/PLK2/NDFIP1/CD74/TRIM52/RIPK1/UNC5CL/FYN/TAB2/PRKN/CARD11/NOD1/CD36/RIPK2/LPAR1/NEK6/TRAF2/EDA2R/TSPAN6/FLNA	61
GO:0051403	BP	GO:0051403	stress-activated MAPK cascade	74/4089	239/18903	0.000456252	0.0119293	0.0095194	ZC3H12A/PRDX1/TGFB2/AGT/HIPK3/MAPK8IP1/CRYAB/DIXDC1/TIRAP/DUSP16/LRRK2/MAP3K12/TAOK3/FOXO1/MBIP/HACD3/SMAD3/IGF1R/MAPK8IP3/PAFAH1B1/MINK1/TAOK1/CCR7/MAP2K6/SPHK1/GADD45B/SH2D3A/NPHS1/MAP3K10/XDH/MAP4K4/EDAR/MAP3K20/PLCB1/BIRC7/APP/CRKL/WNT7B/MAP3K13/DLG1/RELL1/NFKB1/SFRP2/ZNF622/PTGER4/HDAC3/MAPK9/FLT4/DUSP22/RIPK1/MAPK14/UNC5CL/VEGFA/ANKRD6/CCN2/SASH1/MAP3K4/PRKN/MTURN/NOD1/KLHDC10/HIPK2/PTK2B/S…	74
GO:0051489	BP	GO:0051489	regulation of filopodium assembly	22/4089	51/18903	0.00046258	0.0120458	0.00961236	CAPZB/FNBP1L/DNM3/MYO3A/NRP1/NEURL1/ARF6/ARHGAP44/CCR7/BCAS3/RAB17/PPP1R16B/NLGN1/FXR1/MYO10/PIK3R1/DAAM2/RALA/WASL/DMTN/TGFBR1/FMR1	22
GO:0090092	BP	GO:0090092	regulation of transmembrane receptor protein serine/threonine kinase signaling pathway	87/4089	290/18903	0.000486303	0.0126125	0.0100646	SKI/PRDM16/TRIM33/TGFB2/PARP1/GREM2/BMPR1A/FBXL15/ILK/BRMS1/NUMA1/FOLR1/CHRDL2/BCL9L/INHBE/LATS2/FGF9/SPART/SPRY2/SNX6/BRMS1L/PPM1A/PALS1/ONECUT1/SMAD6/SMAD3/NEO1/RGMA/PCSK6/WFIKKN1/PDPK1/CREBBP/ZNF423/NUP93/GLG1/MYOCD/NOG/LDLRAD4/GATA6/SMAD2/SMAD7/SMAD4/ONECUT2/STK11/GDF15/SOX11/ADAM17/SPRED2/ACVR2A/LRP2/BMPR2/INHA/SLC2A10/PMEPA1/TMPRSS6/TGFBR2/ACVR2B/FSTL1/VEPH1/HES1/NRROS/RBPJ/BMP3/SPRY1/SFRP2…	87
GO:0030100	BP	GO:0030100	regulation of endocytosis	66/4089	209/18903	0.000499191	0.0128219	0.0102316	LDLRAP1/HPCA/DNAJC6/ABL2/ARF1/RUFY2/CALY/NR1H3/ARRB1/LRRK2/ANO6/CD63/RAB21/ANKRD13A/ATXN2/HIP1R/ARF6/ANXA2/SCAMP5/EEF2K/PLCG2/ANKFY1/ARRB2/UNC119/SPHK1/RAB31/NEDD4L/C3/AXL/SLC17A7/NR1H2/SNX17/AAK1/PROM2/BIN1/DGKD/RAB17/SYNJ1/PACSIN2/TBC1D5/PIK3CB/NLGN1/TNK2/DGKQ/STAP1/ZFYVE16/MCTP1/IL4/RUFY1/DTNBP1/VEGFA/CD2AP/AHI1/RAC1/SFRP4/RABGEF1/HIP1/MAGI2/CD36/TFR2/WASL/PPP3CC/CLU/ANGPT1/VPS28/FMR1	66
GO:0045732	BP	GO:0045732	positive regulation of protein catabolic process	66/4089	209/18903	0.000499191	0.0128219	0.0102316	RNF19B/FAF1/OAZ3/COP1/DTL/IDE/ADRA2A/ADAM8/CDKN1B/LRRK2/PRICKLE1/TMTC3/RNFT2/FOXO1/PSEN1/NEDD4/OAZ2/PIAS1/FBXO22/DET1/RGMA/ELOB/NUPR1/HERPUD1/OSBPL7/GGA3/CSNK1D/SMAD7/APC2/KEAP1/LDLR/DDA1/NOP53/TRIB2/FBXO11/LRP2/UBR3/BARD1/TRIB3/CSNK2A1/CSNK1E/VGLL4/ARIH2/GSK3B/RAB7A/USP13/SH3D19/FBXW7/LPCAT1/PLK2/NDFIP1/MAPK9/MYLIP/RNF217/TNFAIP3/PRKN/ANKIB1/NUB1/CLU/RNF19A/VPS28/DAB2IP/AMER1/RNF128/CUL4B/FMR1	66
GO:0046467	BP	GO:0046467	membrane lipid biosynthetic process	50/4089	149/18903	0.000500355	0.0128219	0.0102316	ELOVL1/PLPP3/PIGM/DEGS1/SCCPDH/HACD1/SGMS1/SGPL1/PGAP2/ALDH3B1/ACER3/ST3GAL4/ST8SIA1/CERS5/TM9SF2/SGPP1/PIGB/HACD3/PIGQ/TLCD3B/ST3GAL2/PIGL/ABCA8/SPHK1/KDSR/PLPP2/CSNK1G2/CERS4/B3GALT1/ORMDL1/SPTLC3/PIGT/B4GALT5/LARGE1/B4GALT4/PIGX/PIGY/SGMS2/PRKAA1/PLPP1/ST8SIA4/ELOVL5/ELOVL4/FUT9/AGK/ST3GAL1/PGAP4/UGCG/ST6GALNAC4/PIGA	50
GO:0035107	BP	GO:0035107	appendage morphogenesis	48/4089	142/18903	0.000532697	0.0135427	0.0108069	SKI/PBX1/PRRX1/TGFB2/BMPR1A/LRP4/LRP5/C2CD3/COL2A1/RARG/HOXC11/TBX3/FGF9/FREM2/PSEN1/FMN1/ALDH1A2/CREBBP/TMEM231/NOG/MKS1/TBX4/SMAD4/SOX11/OSR1/AFF3/MAP3K20/LNPK/SALL4/FRAS1/SFRP2/PITX1/MSX2/TFAP2A/BAK1/RUNX2/TFAP2B/IQCE/SP8/GLI3/SHH/CHD7/OSR2/RSPO2/EXT1/PCSK5/PTCH1/ZIC3	48
GO:0035108	BP	GO:0035108	limb morphogenesis	48/4089	142/18903	0.000532697	0.0135427	0.0108069	SKI/PBX1/PRRX1/TGFB2/BMPR1A/LRP4/LRP5/C2CD3/COL2A1/RARG/HOXC11/TBX3/FGF9/FREM2/PSEN1/FMN1/ALDH1A2/CREBBP/TMEM231/NOG/MKS1/TBX4/SMAD4/SOX11/OSR1/AFF3/MAP3K20/LNPK/SALL4/FRAS1/SFRP2/PITX1/MSX2/TFAP2A/BAK1/RUNX2/TFAP2B/IQCE/SP8/GLI3/SHH/CHD7/OSR2/RSPO2/EXT1/PCSK5/PTCH1/ZIC3	48
GO:0050866	BP	GO:0050866	negative regulation of cell activation	69/4089	221/18903	0.000538811	0.0136442	0.0108879	RUNX3/LAPTM5/ZC3H12A/ZBTB7B/TNFSF18/TNFSF4/RC3H1/RASSF5/IL10/PRKG1/SFTPD/TSPAN32/MDK/NR1H3/TBC1D10C/CD9/LAG3/PAWR/PIBF1/ARG2/TYRO3/IL4R/CX3CL1/CBFB/ERBB2/CD300LF/THOC1/PTPN2/SMAD7/SOCS6/LDLR/PKN1/PGLYRP2/IFNL1/AXL/SOX11/MARCHF7/CTLA4/INHA/SDC4/BCR/FBXO7/HMOX1/PDGFB/BCL6/DLG1/IRF1/IL4/NDFIP1/CD74/HAVCR2/DUSP22/ADGRF5/TNFAIP3/MAD1L1/GPNMB/GLI3/RABGEF1/NOS3/SHH/BLK/FGL1/IDO1/SFRP1/LYN/MIR30B/CD274/A…	69
GO:0001961	BP	GO:0001961	positive regulation of cytokine-mediated signaling pathway	24/4089	58/18903	0.000546858	0.0137398	0.0109641	LAPTM5/GFI1/IKBKE/TRIM6/FADD/CASP1/PAFAH1B1/CD300LF/AXL/ADAM17/IL1R1/CXCR4/CPNE1/PARP14/UBE2K/TXK/CD74/IRGM/RIPK1/EDN1/PRKN/IL7/RIPK2/TRAF2	24
GO:0060350	BP	GO:0060350	endochondral bone morphogenesis	24/4089	58/18903	0.000546858	0.0137398	0.0109641	THBS3/COL13A1/EXT2/INPPL1/TSKU/COL2A1/RARG/MMP14/RARA/COL1A1/NAB1/BMPR2/TGFBR2/BMPR1B/GHR/MEF2C/FGF18/FOXC1/BMP6/RUNX2/STC1/MMP16/EXT1/COL27A1	24
GO:0031109	BP	GO:0031109	microtubule polymerization or depolymerization	43/4089	124/18903	0.00055517	0.0138136	0.011023	STMN1/ARHGEF2/CAMSAP2/CKAP5/NUMA1/CRYAB/CDKN1B/NAV3/NEDD1/TUBGCP3/NIN/TUBGCP4/MAP1A/KATNB1/TPPP3/TAOK1/GIT1/ZNF207/TUBG2/KIF18B/CCDC57/CSNK1D/TBCD/MAPRE2/APC2/CAMSAP3/EML2/TRIM54/DCTN1/CLASP1/NCKAP5/INPP5J/ATXN7/SLAIN2/TPPP/KIF2A/STMND1/RAC1/MET/CDK5RAP2/MID1/MAP7D3/MECP2	43
GO:0061326	BP	GO:0061326	renal tubule development	36/4089	99/18903	0.000556401	0.0138136	0.011023	CTNNBIP1/HEYL/WNT2B/PBX1/AGT/ILK/YAP1/LGR5/SIX1/FMN1/IRX3/HOXB7/NOG/SMAD4/TMEM59L/OSR1/PAX8/STAT1/JAG1/LAMA5/WNT7B/WWTR1/HES1/DLG1/IRX2/IRX1/MEF2C/FGF1/VEGFA/TFAP2B/AHI1/AQP1/GLI3/SHH/MTSS1/PTCH1	36
GO:0060996	BP	GO:0060996	dendritic spine development	34/4089	92/18903	0.000558387	0.0138136	0.011023	DNM3/SRGAP2/NEURL1/CAPRIN2/LRRK2/ARF6/PSEN1/MAPK6/EEF2K/PAFAH1B1/ARHGAP44/TANC2/BAIAP2/PTPRS/PAK4/SHANK1/NCK2/EPHA4/LZTS3/SHANK3/CAMK1/NLGN1/PAK2/PDLIM5/CTNND2/MEF2C/DBN1/DTNBP1/SDK1/WASL/ASAP1/LPAR1/ARMCX5-GPRASP2/FMR1	34
GO:0097581	BP	GO:0097581	lamellipodium organization	34/4089	92/18903	0.000558387	0.0138136	0.011023	MTOR/PDPN/EPHA2/CAPZB/S1PR1/PLEKHO1/ARPC5/SRGAP2/ITGB1/PLCE1/ABLIM1/CORO1B/TWF1/AVIL/SPATA13/WASF3/AJUBA/MYO9B/NCK2/NCKAP1/ARPC2/PARVB/HRG/GOLPH3/PIK3R1/SNX2/RREB1/RAC1/AUTS2/DMTN/BIN3/ENPP2/KANK1/WAS	34
GO:1903034	BP	GO:1903034	regulation of response to wounding	56/4089	172/18903	0.000562795	0.0138693	0.0110675	AJAP1/MIR34A/MTOR/IL10/ITGB1/PRKG1/PLAU/ADRA2A/MDK/ST3GAL4/CD9/CLEC7A/ANO6/TSPAN8/FERMT2/DUOX1/ANXA2/SMAD3/RGMA/IGF1R/VKORC1/WFDC1/GIT1/EMILIN2/PTPRS/CADM4/PRKCE/CLASP1/CXCR4/EPHA4/FOXA2/XBP1/KREMEN1/PDGFB/TAFA5/MYLK/HRG/CLDN1/FGB/F11/RREB1/EDN1/KIAA0319/TNFAIP3/CLDN3/CLDN4/CD36/MIR29A/NOS3/DMTN/PLAT/PTK2/KANK1/ANXA1/CASK/FLNA	56
GO:0097484	BP	GO:0097484	dendrite extension	17/4089	36/18903	0.000571567	0.0139494	0.0111314	SYT1/RASAL1/SYT17/SPAG9/RNF157/NEDD4L/STK11/UNC13A/CACNG7/BCL11A/CXCR4/TMEM108/CDKL3/CYFIP2/CPNE5/PRKN/AUTS2	17
GO:1903580	BP	GO:1903580	positive regulation of ATP metabolic process	17/4089	36/18903	0.000571567	0.0139494	0.0111314	ENO1/MTOR/PRKAA2/IGF1/PSEN1/RPTOR/GAPDHS/PID1/APP/ZBTB20/PPARGC1A/PRKAA1/IL4/BEND3/MLXIPL/PRXL2C/TAFAZZIN	17
GO:2001234	BP	GO:2001234	negative regulation of apoptotic signaling pathway	72/4089	233/18903	0.000574632	0.0139494	0.0111314	NOC2L/PARK7/ENO1/ARHGEF2/LMNA/NRP1/RTKN2/TCF7L2/BDNF/MAPK8IP1/YAP1/LRRK2/COL2A1/TMBIM6/ZNF385A/IGF1/RNF34/PSEN1/ELL3/SELENOS/HERPUD1/CX3CL1/MNT/ARRB2/NOG/ICAM1/NANOS3/URI1/BIRC6/MARCHF7/CFLAR/ACKR3/BOK/CSNK2A1/PAK5/BID/XBP1/HMOX1/RAF1/GNAI2/GSK3B/FAIM/PIK3CB/PARL/OPA1/HTT/SFRP2/FGB/ING2/CSF2/IL4/NME5/CD74/RIPK1/BAK1/PHIP/TNFAIP3/SOD2/PRKN/FIGNL1/HSPB1/ARMC10/ZC3HC1/NOS3/CCAR2/CLU/SNAI2/IL7/CAAP1/…	72
GO:0033674	BP	GO:0033674	positive regulation of kinase activity	138/4089	496/18903	0.00057593	0.0139494	0.0111314	PRKCZ/PARK7/MTOR/EPHA2/EPHA10/TIE1/ROR1/PIFO/RAP1A/JTB/IL6R/DUSP12/TGFB2/AGT/FZD8/BMPR1A/NEURL1/ADRA2A/CACUL1/ADAM8/IGF2/AMBRA1/MARK2/IL18/TIRAP/TIGAR/CDKN1B/LRRK2/MAP3K12/IGF1/ERP29/TAOK3/PLA2G1B/PIBF1/SPRY2/AJUBA/FERMT2/PSEN1/TYRO3/AKAP13/NTRK3/IQGAP1/IGF1R/PDPK1/EMP2/GPRC5B/IL34/PIK3R5/UNC119/TAOK1/ERBB2/CCR7/DBF4B/TOM1L1/MMD/FAM20A/MAP2K6/GPRC5C/RPTOR/STK11/MAP3K10/AXL/SLC8A2/ADAM17/SPDYA/TGF…	138
GO:0021987	BP	GO:0021987	cerebral cortex development	41/4089	117/18903	0.000579058	0.0139494	0.0111314	HTR6/SLC2A1/SRGAP2/ZMIZ1/TACC2/MDK/DIXDC1/SLC38A2/SYNE2/PALS1/PSEN1/CCDC85C/BBS2/ADGRG1/PAFAH1B1/NF1/CDH2/XAB2/ATP1A3/PLCB1/CRKL/EOMES/GSK3B/FBXO45/SRD5A1/MDGA1/EFHC1/AKIRIN2/POU3F2/NR2E1/GLI3/NSUN5/FOXP2/CNTNAP2/FUT10/TACC1/TRAPPC9/NTRK2/DAB2IP/TSC1/ARX	41
GO:0046632	BP	GO:0046632	alpha-beta T cell differentiation	41/4089	117/18903	0.000579058	0.0139494	0.0111314	PRKCZ/RPL22/MTOR/RUNX3/ZC3H12A/IL6R/ZBTB7B/TNFSF18/TNFSF4/RC3H1/IL18/PNP/BATF/BCL11B/RORA/IL4R/CBFB/RARA/SMAD7/AP3D1/JUNB/NFKBID/ZAP70/IL18R1/ADA/EOMES/TGFBR2/FOXP1/BCL6/PTGER4/IRF1/IL4/PRDM1/MYB/GLI3/SHH/RIPK2/SHB/ANXA1/CTSL/RC3H2	41
GO:0046434	BP	GO:0046434	organophosphate catabolic process	53/4089	161/18903	0.000581881	0.0139651	0.0111439	ACOT7/SMPDL3B/NT5C1A/PDE4B/PLA2G4A/NUDT13/NT5C2/SMUG1/SCARB1/PNP/PLA2G4E/PLA2G4D/PLA2G4F/PDE8A/NTHL1/PLCG2/MLYCD/NT5M/CNP/GDPD1/IMPA2/PNPLA6/LDLR/PLB1/XDH/UPP2/INPP1/GPCPD1/PLCB1/ENTPD6/ABHD12/ADA/SYNJ1/UPB1/INPP5J/ENTPD3/FHIT/SUCLG2/PLD1/INPP4B/PDE4D/PDE8B/HINT1/ENPP1/SYNJ2/NAPEPLD/MTMR7/ENTPD4/IMPA1/ENPP2/INPP5E/ENTPD2/ABCD1	53
GO:0072175	BP	GO:0072175	epithelial tube formation	47/4089	139/18903	0.000600515	0.0143588	0.0114581	SKI/PIK3CD/LUZP1/STIL/VANGL2/TGFB2/DEAF1/FOLR1/ST14/PRICKLE1/RARG/APAF1/KDM2B/SIX1/SPINT1/RGMA/IRX3/RARA/NOG/MKS1/SPINT2/VASP/ARHGAP35/SOX11/OSR1/PAX8/LRP2/SDC4/SALL4/CELSR1/PLXNB2/IFT122/OPA1/CC2D2A/SHROOM3/SFRP2/IRX2/IRX1/CITED2/MTHFD1L/RALA/COBL/FZD1/DLC1/SFRP1/PTCH1/TSC1	47
GO:0051494	BP	GO:0051494	negative regulation of cytoskeleton organization	54/4089	165/18903	0.000608254	0.0144671	0.0115445	CAPZB/STMN1/S1PR1/ARHGEF2/F11R/CAMSAP2/SVIL/ADD3/SWAP70/SPTBN2/CORO1B/EPS8/TWF1/AVIL/NAV3/SSH1/HIP1R/TMOD2/KATNB1/FLII/TAOK1/TBCD/FHOD3/SMAD4/APC2/CAMSAP3/KANK3/SPTBN4/EML2/SHANK1/TRIM54/PLEKHH2/CTNNA2/CLASP1/INPP5J/TRIOBP/SHANK3/KAT2B/ATXN7/PFN2/PAK2/PIK3R1/NPM1/PRKN/SCIN/MET/DLC1/DMTN/KANK1/CDK5RAP2/GSN/SPTAN1/MID1/WAS	54
GO:0050771	BP	GO:0050771	negative regulation of axonogenesis	26/4089	65/18903	0.00061153	0.0144671	0.0115445	SEMA6C/TRIM46/NRP1/LRP4/ULK1/SPART/PSEN1/SEMA6D/SEMA7A/SEMA4B/CDH1/ULK2/MBP/PTPRS/SEMA5B/RYK/RUFY3/SEMA5A/CDKL3/KIAA0319/EPHA7/SEMA3E/IFRD1/SEMA4D/ARHGAP4/GDI1	26
GO:0032388	BP	GO:0032388	positive regulation of intracellular transport	63/4089	199/18903	0.000613879	0.0144671	0.0115445	UBE2J2/LDLRAP1/HPCA/ZC3H12A/EFCAB7/PDZK1/OAZ3/TRIM46/CRYZL2P-SEC16B/ANK3/TCF7L2/CALY/CHRM1/NUMA1/RAPGEF3/CPSF6/RAB21/IPO5/GZMB/PPM1A/PSEN1/NRDE2/PLA2G4E/NEDD4/ANXA2/OAZ2/SMAD3/ITGAM/CDH1/ERBB2/NMT1/NPEPPS/BCAS3/USP36/STK11/PIK3R2/PDCD5/FZD5/ABCA12/CAPN10/TBC1D20/HPS4/SREBF2/CAMK1/ARIH2/GSK3B/ECT2/RUFY3/FBXW7/PRKAA1/PIK3R1/HDAC3/MAPK14/TMEM30A/FYN/PRKN/GLI3/FIS1/TCAF1/SHH/PCM1/UBR5/FLNA	63
GO:0051960	BP	GO:0051960	regulation of nervous system development	128/4089	456/18903	0.00061404	0.0144671	0.0115445	SKI/TP73/HES2/CLSTN1/MTOR/LIN28A/MACF1/HEYL/DOCK7/SEMA6C/TRIM46/GPR37L1/ITGB1/NRP1/BMPR1A/NEURL1/BDNF/MDK/LRP4/YAP1/DIXDC1/KRAS/CAPRIN2/RARG/RAB21/PLXNC1/RNF10/ULK1/WASF3/SPART/NFATC4/NIN/PRKCH/PSEN1/SPINT1/ELL3/SEMA6D/ANXA2/NPTN/SEMA7A/NTRK3/SEMA4B/METRN/EEF2K/ITGAX/CX3CL1/CDH1/IL34/SLC7A5/PAFAH1B1/ULK2/NF1/RARA/NOG/BAIAP2/MBP/STK11/PTPRS/LDLR/SOX11/LPIN1/BIN1/CXCR4/LRP2/BMPR2/EPHA4/PER2/ZNF335/…	128
GO:0045926	BP	GO:0045926	negative regulation of growth	76/4089	249/18903	0.000616295	0.0144672	0.0115446	TP73/ENO1/SEMA6C/NPR1/ADAM15/TRIM46/RGS2/TGFB2/AGT/NRP1/ADRB1/CRYAB/CDKN1B/RERG/CAPRIN2/ULK1/SPART/YY1/SEMA6D/SMAD3/SEMA7A/SEMA4B/BBS2/MT1E/MT1X/CDH1/OSGIN1/WFDC1/RAI1/ULK2/SPAG9/NOG/SMAD4/STK11/PTPRS/SMARCA4/GDF15/SERTAD3/BCL11A/BMPR2/SH3BP4/ING5/PTK6/VGLL4/TGFBR2/IP6K2/FOXP1/SEMA5B/RYK/HRG/BCL6/SFRP2/WWC2/CDKN2AIP/SEMA5A/CDKL3/WWC1/SLIT3/STC2/KIAA0319/EPHA7/ENPP1/CITED2/SEMA3E/IFRD1/CCAR2/SFRP1…	76
GO:0044262	BP	GO:0044262	cellular carbohydrate metabolic process	88/4089	296/18903	0.000623169	0.014541	0.0116035	MTOR/STK40/FGGY/DUSP12/PLA2G4A/HKDC1/NDST2/MIR107/PPP1R3C/SORBS1/IGF2/EXT2/P2RY6/TIGAR/TPI1/PFKM/GNPTAB/IGF1/FOXO1/PPP1R3E/PYGL/GALK2/RORA/IDH2/SELENOS/NUPR1/PHKG2/PHKB/MLYCD/GIT1/PDK2/COX11/GAA/RPTOR/FOXK2/ENOSF1/IMPA2/PTPN2/STK11/MIDN/B3GNT3/B3GNT8/KHK/PRKCE/HK2/GPD2/PDK1/INPP1/PER2/HDAC4/FOXA2/PYGB/SOGA1/B4GALT5/PPP1R3D/SYNJ1/INPP5J/KAT2B/GBE1/GSK3B/PPP1R2/DGKQ/PPARGC1A/SCARB2/STBD1/INPP4B/C1Q…	88
GO:0072080	BP	GO:0072080	nephron tubule development	35/4089	96/18903	0.000623961	0.014541	0.0116035	CTNNBIP1/HEYL/WNT2B/PBX1/AGT/ILK/YAP1/SIX1/FMN1/IRX3/HOXB7/NOG/SMAD4/TMEM59L/OSR1/PAX8/STAT1/JAG1/LAMA5/WNT7B/WWTR1/HES1/DLG1/IRX2/IRX1/MEF2C/FGF1/VEGFA/TFAP2B/AHI1/AQP1/GLI3/SHH/MTSS1/PTCH1	35
GO:0071625	BP	GO:0071625	vocalization behavior	11/4089	19/18903	0.000629664	0.0146209	0.0116673	NRXN2/SHANK2/MYH14/SHANK1/SHANK3/GLI3/CNTNAP2/EXT1/BRINP1/NLGN3/NLGN4Y	11
GO:0010721	BP	GO:0010721	negative regulation of cell development	60/4089	188/18903	0.000650186	0.0149861	0.0119587	SKI/RCC2/LIN28A/SEMA6C/TRIM46/GPR37L1/NRP1/BMPR1A/LRP4/PTHLH/IGF1/RNF10/ULK1/SPART/EDNRB/NFATC4/PSEN1/SEMA6D/SEMA7A/NTRK3/SEMA4B/CDH1/ULK2/NF1/NOG/MBP/PTPRS/LDLR/SOX11/BCL11A/YWHAH/LTF/GSK3B/SEMA5B/RYK/HES1/REST/RUFY3/NKX6-1/FBXW7/SEMA5A/EFNA5/CDKL3/KIAA0319/DAAM2/VEGFA/EPHA7/NR2E1/DYNLT1/SEMA3E/IFRD1/PCM1/DMTN/KANK1/NPR2/SHB/SEMA4D/BRINP1/ARHGAP4/GDI1	60
GO:1903707	BP	GO:1903707	negative regulation of hemopoiesis	40/4089	114/18903	0.000651861	0.0149861	0.0119587	RUNX3/ZC3H12A/ZBTB7B/TNFSF18/TNFSF4/RC3H1/MDK/LAG3/CUL4A/IL4R/CBFB/NF1/ERBB2/RARA/PTPN2/SMAD7/PGLYRP2/IFNL1/TMEM178A/CTLA4/INHA/FBXO7/LTF/BCL6/FBXW7/PIK3R1/IRF1/IL4/HSPA9/CD74/GLI3/CDK6/SHH/SFRP1/SNAI2/LYN/TNFRSF11B/MIR30B/ANXA1/RC3H2	40
GO:0150063	BP	GO:0150063	visual system development	112/4089	392/18903	0.000654608	0.0149861	0.0119587	GNB1/SKI/MFN2/EPHA2/HPCA/COL8A2/WNT2B/PBX1/CACNA1S/KDM5B/TGFB2/NRP1/TUB/USH1C/FJX1/PLAAT3/LRP5/TSKU/CRYAB/NECTIN1/CDKN1B/AQP5/RARG/KDM2B/FGF9/FREM2/SPRY2/NRL/MAX/PSEN1/BCL11B/YY1/MEIS2/ALDH1A2/SMAD3/STRA6/SCAPER/ITGAM/TMEM231/MAF/NF1/RARA/SDK2/JMJD6/LAMA1/PTPRM/C3/SMARCA4/CPAMD8/SIX5/ARHGAP35/SLC17A7/PXDN/SOX11/SOS1/EFEMP1/SPRED2/VAX2/SLC4A5/NPHP1/RAB3GAP1/BMPR2/FZD5/TBC1D20/JAG1/BFSP1/XRN2/BIRC7…	112
GO:0043010	BP	GO:0043010	camera-type eye development	99/4089	340/18903	0.000655902	0.0149861	0.0119587	GNB1/SKI/MFN2/EPHA2/HPCA/COL8A2/WNT2B/CACNA1S/KDM5B/TGFB2/NRP1/TUB/USH1C/FJX1/PLAAT3/LRP5/TSKU/CRYAB/NECTIN1/CDKN1B/AQP5/RARG/KDM2B/SPRY2/NRL/MAX/PSEN1/BCL11B/YY1/ALDH1A2/SMAD3/STRA6/SCAPER/TMEM231/MAF/NF1/RARA/SDK2/JMJD6/LAMA1/PTPRM/SMARCA4/SIX5/ARHGAP35/SLC17A7/SOX11/SOS1/EFEMP1/SPRED2/VAX2/SLC4A5/NPHP1/RAB3GAP1/BMPR2/FZD5/TBC1D20/JAG1/BFSP1/XRN2/BIRC7/LIMK2/WNT7B/TGFBR2/ACVR2B/LAMB2/NECTIN3/IF…	99
GO:1901880	BP	GO:1901880	negative regulation of protein depolymerization	28/4089	72/18903	0.000657042	0.0149861	0.0119587	CAPZB/ARHGEF2/CAMSAP2/SVIL/ADD3/SWAP70/SPTBN2/EPS8/TWF1/AVIL/NAV3/TMOD2/KATNB1/FLII/TAOK1/APC2/CAMSAP3/SPTBN4/TRIM54/PLEKHH2/CLASP1/TRIOBP/ATXN7/SCIN/DMTN/GSN/SPTAN1/MID1	28
GO:0098727	BP	GO:0098727	maintenance of cell number	58/4089	181/18903	0.000708384	0.0161001	0.0128476	SKI/SELENON/LIN28A/TUT4/MTF2/PRRX1/TAF5L/BMPR1A/TRIM8/DPF2/BRMS1/LRP5/YAP1/BCL9L/MED21/IGF1/TBX3/KDM2B/BCL7A/FOXO1/CUL4A/BRMS1L/RTF1/BCL7C/NOG/SS18/CDH2/SMARCA4/PAX8/RIF1/JAG1/NCOA3/SALL4/MED15/EIF4ENIF1/RAF1/EOMES/SMARCC1/GNL3/HES1/RBPJ/REST/ING2/BRD9/NR2E1/BCL7B/SRRT/PCM1/LOXL2/FUT10/SFRP1/SMARCA2/SMC5/FANCC/PHF19/MED27/MED14/ZIC3	58
GO:0014902	BP	GO:0014902	myotube differentiation	44/4089	129/18903	0.000717713	0.0161976	0.0129255	SKI/MTOR/SELENON/SORT1/PLEKHO1/CACNA1S/CAPN2/SMYD3/ITGB1/BDNF/ADAMTS15/CD9/IGF1/ATP11A/MMP14/SIX1/SPG11/FBXO22/IL4R/MYOCD/HDAC5/GDF15/NPHS1/FER1L5/CFLAR/HDAC4/NFATC2/RCAN1/TBX1/XBP1/MYH9/NLN/MEF2C/IL4/DOCK2/NKX2-5/RBM24/MAPK14/SHH/BIN3/DOCK5/ADGRB1/PLEC/MYORG	44
GO:2000027	BP	GO:2000027	regulation of animal organ morphogenesis	44/4089	129/18903	0.000717713	0.0161976	0.0129255	AJAP1/ARHGEF19/ROR1/WNT2B/VANGL1/VANGL2/AGT/BMPR1A/PRICKLE1/HOXC11/DAAM1/SIX1/MESP1/SP6/HOXB7/NOG/MKS1/PLEKHA4/PAX8/TIAM1/TBX1/ZNRF3/CELSR1/PRICKLE2/RYK/SPRY1/SFRP2/FGF1/EDN1/VEGFA/RUNX2/ANKRD6/AHI1/CITED2/RAC1/MAGI2/FZD1/SHH/SFRP1/SNAI2/RSPO2/TNFRSF11B/MLLT3/ROR2	44
GO:0046847	BP	GO:0046847	filopodium assembly	27/4089	69/18903	0.000727257	0.0163196	0.0130228	CAPZB/FNBP1L/DNM3/SRGAP2/MYO3A/NRP1/NEURL1/FGD4/SPATA13/ARF6/ARHGAP44/CCR7/BCAS3/ITGB4/RAB17/PPP1R16B/NLGN1/FXR1/MYO10/PIK3R1/FGD2/DAAM2/RALA/WASL/DMTN/TGFBR1/FMR1	27
GO:0060249	BP	GO:0060249	anatomical structure homeostasis	97/4089	333/18903	0.000728193	0.0163196	0.0130228	CROCC/MTF1/SLC2A1/PRDX1/FGGY/S1PR1/F11R/LAMC1/ITGB1/CDH23/SFTPD/ADAM8/TUB/USH1C/LTBP3/YAP1/KMT2A/KRAS/COL2A1/PFKM/BBS10/PTPN11/P2RX4/CFL2/RDH12/PSEN1/TYRO3/MAP1A/CIB2/CTSH/HOMER2/BBS2/CX3CL1/CNGB1/CDH3/ATP1B2/TAOK1/NF1/MKS1/GAA/SIGLEC15/MBP/STK11/TJP3/SLC8A2/NAPSA/EPAS1/VPS54/DCTN1/BARD1/ABCA12/GIGYF2/PRLH/TP53INP2/APP/LARGE1/NKIRAS1/LTF/CHMP2B/ILDR1/RAB7A/WWTR1/CLDN1/CD38/APBB2/CLCN3/LPCAT1/PRKA…	97
GO:0051653	BP	GO:0051653	spindle localization	24/4089	59/18903	0.000734788	0.0164103	0.0130951	GPSM2/ITGB1/NUMA1/SPRY2/SPIRE2/PAFAH1B1/ANKFN1/LLGL2/MISP/TLE6/KASH5/DCTN1/CLASP1/NSFL1C/MYH9/MAP4/HTT/SPRY1/FBXW11/DYNLT1/KIF25/WASL/UBXN2B/CDK5RAP2	24
GO:0030278	BP	GO:0030278	regulation of ossification	42/4089	122/18903	0.000756975	0.0167602	0.0133743	DHRS3/S1PR1/PBX1/TGFB2/BMPR1A/IFITM5/MDK/LRP4/ESRRA/LTBP3/MGP/ANO6/PTPN11/KL/SMAD6/SMAD3/SMAD7/SOX11/OSR1/ATRAID/ACVR2A/BMPR2/KREMEN1/ACVR2B/CCR1/LTF/RBPJ/BMPR1B/SGMS2/ANKH/PTGER4/MEF2C/ADGRV1/BMP6/TFAP2A/MAPK14/RUNX2/ENPP1/PTK2B/SFRP1/OSR2/RXRA	42
GO:0048675	BP	GO:0048675	axon extension	42/4089	122/18903	0.000756975	0.0167602	0.0133743	MACF1/EDN2/SEMA6C/TRIM46/ITGB1/NRP1/RAB21/ULK1/SPG11/SEMA6D/SEMA7A/SEMA4B/CDH1/PAFAH1B1/ULK2/PTPRS/BMPR2/NRP2/GOLGA4/LAMB2/ALCAM/GSK3B/SEMA5B/RYK/MAP3K13/RUFY3/NKX6-1/SEMA5A/CDKL3/SLIT3/DBN1/EDN1/KIAA0319/VEGFA/AUTS2/SEMA3E/IFRD1/SEMA4D/USP9X/NLGN3/ARHGAP4/GDI1	42
GO:0006892	BP	GO:0006892	post-Golgi vesicle-mediated transport	37/4089	104/18903	0.000758272	0.0167602	0.0133743	LAPTM5/MACF1/EPS15/SORT1/ANK3/EXOC6/CCDC91/KRT18/SCFD1/EXOC5/MYO5A/AP3S2/GGA2/BBS2/ANKFY1/RABEP1/RAB34/GGA3/RAB31/AP3D1/VPS54/VAMP5/CCDC93/MYO1B/ACSL3/ARFGEF2/ARFRP1/DOP1B/RBSN/GOLGA4/GOLPH3/DOP1A/STEAP2/GOLGA7/LYPLA1/VPS13A/RP2	37
GO:0060993	BP	GO:0060993	kidney morphogenesis	35/4089	97/18903	0.000775798	0.0170389	0.0135967	CTNNBIP1/WNT2B/PBX1/AGT/ILK/LRRK2/SIX1/FMN1/GCNT3/IRX3/HOXB7/NOG/SMAD4/TMEM59L/OSR1/PAX8/STAT1/ERBB4/ASXL1/LAMA5/WNT7B/WWTR1/HES1/DLG1/FRAS1/IRX2/IRX1/BASP1/FGF1/VEGFA/AHI1/GLI3/SHH/GCNT1/PTCH1	35
GO:0016266	BP	GO:0016266	O-glycan processing	19/4089	43/18903	0.00077618	0.0170389	0.0135967	ST3GAL4/GCNT3/ST3GAL2/ST6GALNAC2/B3GNT3/B3GNT8/C1GALT1C1L/GALNT13/GALNT5/B4GALT5/GXYLT2/ST6GAL1/XXYLT1/GALNT10/C1GALT1/GALNT11/ST3GAL1/GCNT1/ST6GALNAC4	19
GO:0051222	BP	GO:0051222	positive regulation of protein transport	87/4089	294/18903	0.000781713	0.017102	0.0136471	UBE2J2/PRKCZ/HPCA/ZC3H12A/EFCAB7/WLS/PDZK1/OAZ3/CRYZL2P-SEC16B/TGFB2/UCN3/FRMD4A/ANK3/MCU/TCF7L2/ADAM8/APBB1/CHRM1/EXPH5/TM7SF3/RAPGEF3/PFKM/NR1H4/IGF1/PLA2G1B/PSMD9/AACS/IPO5/GZMB/ARF6/PPM1A/PSEN1/OAZ2/SMAD3/ITGAM/CDH1/MYH10/MYO18A/ERBB2/NMT1/NPEPPS/BCAS3/USP36/PIK3R2/PDCD5/GIPR/NR1H2/PRKCE/FZD5/ACSL3/CAPN10/HPS4/SREBF2/CAMK1/MYRIP/ARIH2/GSK3B/ECT2/CD38/RUFY3/NKX6-1/FBXW7/TLR2/FGB/GOLPH3/C1QTNF3…	87
GO:0060998	BP	GO:0060998	regulation of dendritic spine development	23/4089	56/18903	0.000802035	0.0174702	0.0139409	DNM3/NEURL1/CAPRIN2/ARF6/PSEN1/MAPK6/EEF2K/PAFAH1B1/TANC2/BAIAP2/PTPRS/SHANK1/SHANK3/CAMK1/NLGN1/MEF2C/DBN1/DTNBP1/SDK1/ASAP1/LPAR1/ARMCX5-GPRASP2/FMR1	23
GO:0061041	BP	GO:0061041	regulation of wound healing	46/4089	137/18903	0.000808683	0.0174702	0.0139409	AJAP1/MIR34A/MTOR/ITGB1/PRKG1/PLAU/ADRA2A/ST3GAL4/CD9/CLEC7A/ANO6/TSPAN8/FERMT2/DUOX1/ANXA2/SMAD3/VKORC1/WFDC1/EMILIN2/CADM4/PRKCE/CLASP1/CXCR4/FOXA2/XBP1/PDGFB/TAFA5/MYLK/HRG/CLDN1/FGB/F11/RREB1/EDN1/TNFAIP3/CLDN3/CLDN4/CD36/MIR29A/NOS3/DMTN/PLAT/PTK2/KANK1/ANXA1/CASK	46
GO:0090287	BP	GO:0090287	regulation of cellular response to growth factor stimulus	98/4089	338/18903	0.000812674	0.0174702	0.0139409	SKI/PRDM16/TRIM33/AGT/GREM2/NRP1/FBXL15/ILK/PPP2R5B/BRMS1/NUMA1/FOLR1/CHRDL2/BCL9L/CD63/ZDHHC17/LATS2/FGF9/SPART/SPRY2/SNX6/BRMS1L/PPM1A/PALS1/ONECUT1/NEDD4/SMAD6/SMAD3/NEO1/NPTN/RGMA/PCSK6/WFIKKN1/PDPK1/CREBBP/ZNF423/GLG1/MYOCD/EPN2/NOG/LDLRAD4/GATA6/SMAD2/SMAD7/SMAD4/ONECUT2/STK11/CADM4/SOX11/ADAM17/XDH/SPRED2/LRP2/CFLAR/BMPR2/SLC2A10/SULF2/PMEPA1/TMPRSS6/FSTL1/TMEM108/PIK3CB/VEPH1/MIR1224/HRG/…	98
GO:0035330	BP	GO:0035330	regulation of hippo signaling	13/4089	25/18903	0.000813177	0.0174702	0.0139409	SHANK2/CIT/AJUBA/MARK3/WTIP/SOX11/VGLL4/LIMD1/SCHIP1/WWC2/WWC1/MAPK14/WWC3	13
GO:0035336	BP	GO:0035336	long-chain fatty-acyl-CoA metabolic process	13/4089	25/18903	0.000813177	0.0174702	0.0139409	ACOT7/ELOVL1/HACD1/HSD17B12/FAR2/ACSBG1/ACSF3/ACSL3/ACSL1/ACSL6/ELOVL5/ELOVL4/DGAT1	13
GO:0009187	BP	GO:0009187	cyclic nucleotide metabolic process	18/4089	40/18903	0.000814841	0.0174702	0.0139409	EPHA2/PDE4B/NPR1/PTHLH/ADCY6/RORA/PDE8A/ADCY9/ADCY7/GUCY2D/CNP/ADCY5/GUCY1B1/ADCY2/PDE4D/PDE8B/ADCY1/NPR2	18
GO:0032231	BP	GO:0032231	regulation of actin filament bundle assembly	38/4089	108/18903	0.000826216	0.0175387	0.0139956	MTOR/ARHGEF10L/STMN1/SLC9A1/S1PR1/F11R/NRP1/SWAP70/RAPGEF3/PXN/FERMT2/EVL/SMAD3/CX3CL1/PIK3R2/SHANK1/ALMS1/CLASP1/SDC4/SHANK3/PFN2/PAK2/SYNPO2/PTGER4/PIK3R1/CCN2/PRKN/RAC1/MET/DLC1/SORBS3/SFRP1/MTSS1/TGFBR1/LPAR1/TSC1/WAS/FLNA	38
GO:0090263	BP	GO:0090263	positive regulation of canonical Wnt signaling pathway	38/4089	108/18903	0.000826216	0.0175387	0.0139956	WLS/TNKS2/FAM53B/ILK/YAP1/CAPRIN2/LRRK2/LGR5/FGF9/SCEL/PPM1A/SMAD3/GPRC5B/CDH3/COL1A1/CSNK1D/CSNK1G2/PLEKHA4/GID8/PRDM15/CSNK1E/TBL1XR1/RBPJ/NFKB1/SFRP2/SEMA5A/DAAM2/RPS12/SFRP4/TNKS/CCAR2/ADGRA2/SFRP1/UBR5/RSPO2/KANK1/AMER1/XIAP	38
GO:1902106	BP	GO:1902106	negative regulation of leukocyte differentiation	38/4089	108/18903	0.000826216	0.0175387	0.0139956	RUNX3/ZC3H12A/ZBTB7B/TNFSF18/TNFSF4/RC3H1/MDK/LAG3/CUL4A/IL4R/CBFB/NF1/ERBB2/RARA/PTPN2/SMAD7/PGLYRP2/IFNL1/TMEM178A/CTLA4/INHA/FBXO7/LTF/BCL6/FBXW7/PIK3R1/IRF1/IL4/CD74/GLI3/CDK6/SHH/SFRP1/LYN/TNFRSF11B/MIR30B/ANXA1/RC3H2	38
GO:0003205	BP	GO:0003205	cardiac chamber development	54/4089	167/18903	0.000837156	0.0177125	0.0141343	DHRS3/LUZP1/HEYL/TGFB2/NRP1/BMPR1A/TBX3/ADPRHL1/SMAD6/STRA6/MESP1/IGF1R/MYOCD/AP2B1/NOG/MKS1/GATA6/SMAD7/SMAD4/SOX11/SNX17/SOS1/PAX8/LRP2/BMPR2/NRP2/JAG1/SALL4/TBX1/TGFBR2/SCN5A/HEG1/HES1/FGFRL1/NSD2/RBPJ/ANK2/SFRP2/ADAMTS6/MEF2C/SLIT3/NKX2-5/MSX2/FOXC1/PRDM1/CITED2/ADGRG6/DNAH11/FZD1/NOS3/SMARCD3/CHD7/ZFPM2/TGFBR1	54
GO:0008344	BP	GO:0008344	adult locomotory behavior	30/4089	80/18903	0.000872366	0.0182778	0.0145854	PARK7/PUM1/DMBX1/ATP1A2/TBCE/SHANK2/EPS8/HEXA/PAFAH1B1/ARRB2/CNP/NPC1/SPTBN4/SCN1A/EPHA4/GIGYF2/FOXA2/ABHD12/APP/CSTB/GLRB/CLCN3/PRKN/HIPK2/GBX1/CHD7/FXN/PBX3/TSC1/MECP2	30
GO:0010656	BP	GO:0010656	negative regulation of muscle cell apoptotic process	22/4089	53/18903	0.0008724	0.0182778	0.0145854	ZC3H12A/MDK/AMBRA1/LRP6/IGF1/SIRT4/IGF1R/PDPK1/NUPR1/SLC7A5/ARRB2/MYOCD/DNMT1/PAX8/CFLAR/HMOX1/SFRP2/NKX2-5/EDN1/SIRT5/PTK2B/HSF1	22
GO:0048260	BP	GO:0048260	positive regulation of receptor-mediated endocytosis	22/4089	53/18903	0.0008724	0.0182778	0.0145854	LDLRAP1/ARRB1/CD63/RAB21/ANXA2/PLCG2/ARRB2/C3/DGKD/SYNJ1/TBC1D5/IL4/DTNBP1/VEGFA/AHI1/SFRP4/HIP1/MAGI2/WASL/CLU/ANGPT1/FMR1	22
GO:0048863	BP	GO:0048863	stem cell differentiation	75/4089	248/18903	0.000890823	0.0186032	0.014845	LIN28A/SLC9A1/PUM1/MTF2/SEMA6C/TGFB2/ITGB1/NRP1/BMPR1A/TRIM6/LTBP3/FOLR1/YAP1/LRP6/PRICKLE1/TBX3/EDNRB/SIX1/BATF/ELL3/SEMA6D/ALDH1A2/SEMA7A/SEMA4B/MYOCD/NOG/MSI2/GATA6/CDH2/SMAD4/NRTN/SOX11/OSR1/METTL5/NRP2/ERBB4/JAG1/LAMA5/TBX1/EOMES/GSK3B/SEMA5B/HES1/TAPT1/RBPJ/REST/SFRP2/NSUN2/SEMA5A/MEF2C/FAM172A/HSPA9/NKX2-5/MSX2/FOXC1/EDN1/RBM24/MAPK14/RUNX2/CITED2/ESR1/CDK13/SEMA3E/FZD1/CDK6/PUS7/SHH/SFRP1…	75
GO:0090630	BP	GO:0090630	activation of GTPase activity	42/4089	123/18903	0.000912512	0.0189944	0.0151572	ARHGEF16/EPHA2/ARHGEF19/RCC2/RAP1GAP/DOCK7/EVI5/ARHGAP29/RABGAP1L/SIPA1L2/AGAP7P/ARHGAP22/TBC1D10C/TBC1D30/TBC1D4/RALGAPA1/TBC1D2B/RASGRF1/NTRK3/CCR7/RUNDC1/BCAS3/TBC1D16/APC2/EVI5L/SYDE1/AGAP1/TIAM1/CRKL/BCR/TBC1D5/ADPRH/ECT2/TBC1D14/ARHGAP24/TBC1D9B/TIAM2/AGAP3/PTK2B/RABGAP1/GARNL3/TSC1	42
GO:0021915	BP	GO:0021915	neural tube development	53/4089	164/18903	0.000943357	0.0194641	0.015532	SKI/EPHA2/LUZP1/STIL/SSBP3/PHGDH/VANGL2/TGFB2/DEAF1/AMBRA1/FOLR1/C2CD3/ST14/PRICKLE1/RARG/APAF1/KDM2B/PSEN1/SPINT1/ALDH1A2/FOXB1/RGMA/NF1/RARA/NOG/MKS1/SPINT2/VASP/ARHGAP35/SOX11/LRP2/SDC4/SALL4/CELSR1/PLXNB2/IFT122/OPA1/HES1/CC2D2A/SHROOM3/SFRP2/MARCKS/CITED2/MTHFD1L/RALA/GLI3/COBL/FZD1/SHH/DLC1/SFRP1/PTCH1/TSC1	53
GO:0003198	BP	GO:0003198	epithelial to mesenchymal transition involved in endocardial cushion formation	10/4089	17/18903	0.000947178	0.0194641	0.015532	HEYL/TGFB2/TMEM100/NOG/SMAD4/TGFBR2/RBPJ/MSX2/SNAI2/TGFBR1	10
GO:0048875	BP	GO:0048875	chemical homeostasis within a tissue	10/4089	17/18903	0.000947178	0.0194641	0.015532	SFTPD/CTSH/HOMER2/NAPSA/EPAS1/ABCA12/NKIRAS1/LPCAT1/VEGFA/ADGRF5	10
GO:0110096	BP	GO:0110096	cellular response to aldehyde	10/4089	17/18903	0.000947178	0.0194641	0.015532	SCNN1D/PARK7/SCNN1A/RDH11/RDH12/IGF1R/SCNN1G/SCNN1B/ADH5/ALDH1A1	10
GO:1903036	BP	GO:1903036	positive regulation of response to wounding	29/4089	77/18903	0.000974058	0.0199468	0.0159172	MTOR/ITGB1/PLAU/ADRA2A/MDK/ST3GAL4/CLEC7A/ANO6/FERMT2/DUOX1/IGF1R/EMILIN2/PRKCE/CXCR4/XBP1/MYLK/HRG/CLDN1/RREB1/CLDN3/CLDN4/CD36/MIR29A/DMTN/PLAT/PTK2/KANK1/ANXA1/FLNA	29
GO:0060021	BP	GO:0060021	roof of mouth development	33/4089	91/18903	0.000978338	0.0199468	0.0159172	SKI/DHRS3/PRRX1/IRF6/TGFB2/ARID5B/SGPL1/BMPR1A/COL2A1/TBX3/GABRB3/WFIKKN1/SMAD2/SMAD4/SOX11/OSR1/SOS1/SATB2/TBX1/TGFBR2/ACVR2B/DLG1/FRAS1/TFAP2A/ITGB8/GLI3/FZD1/SHH/SNAI2/CHD7/OSR2/BNC2/TGFBR1	33
GO:0001654	BP	GO:0001654	eye development	110/4089	388/18903	0.000979972	0.0199468	0.0159172	GNB1/SKI/MFN2/EPHA2/HPCA/COL8A2/WNT2B/PBX1/CACNA1S/KDM5B/TGFB2/NRP1/TUB/USH1C/FJX1/PLAAT3/LRP5/TSKU/CRYAB/NECTIN1/CDKN1B/AQP5/RARG/KDM2B/FGF9/FREM2/SPRY2/NRL/MAX/PSEN1/BCL11B/YY1/MEIS2/ALDH1A2/SMAD3/STRA6/SCAPER/TMEM231/MAF/NF1/RARA/SDK2/JMJD6/LAMA1/PTPRM/SMARCA4/CPAMD8/SIX5/ARHGAP35/SLC17A7/PXDN/SOX11/SOS1/EFEMP1/SPRED2/VAX2/SLC4A5/NPHP1/RAB3GAP1/BMPR2/FZD5/TBC1D20/JAG1/BFSP1/XRN2/BIRC7/LIMK2/WN…	110
GO:0048568	BP	GO:0048568	embryonic organ development	125/4089	449/18903	0.000991825	0.020104	0.0160426	EPHA2/KCNQ4/STIL/PIFO/VANGL2/PBX1/PRRX1/IL10/UTP25/VASH2/TGFB2/MYO3A/COL13A1/CDH23/BMPR1A/IGF2/MICAL2/TEAD1/USH1C/E2F8/FOLR1/C2CD3/YAP1/KMT2A/ST14/COL2A1/RARG/HOXC11/HOXC9/LRIG3/E2F7/TBX3/KDM2B/FGF9/SPRY2/MMP14/SIX1/PSEN1/VASH1/SPINT1/ALDH1A2/SMAD3/STRA6/MESP1/DNAAF1/SOX15/RARA/CCDC103/HOXB7/NOG/MKS1/TBX4/BPTF/SLC9A3R1/CCDC40/EIF4A3/TTC39C/SMAD2/JUNB/SPINT2/EPN1/SOX11/OSR1/BIRC6/EPAS1/EFEMP1/OTX1…	125
GO:0007162	BP	GO:0007162	negative regulation of cell adhesion	90/4089	308/18903	0.000993946	0.020104	0.0160426	AJAP1/MAD2L2/RCC2/RUNX3/LAPTM5/ZC3H12A/ZBTB7B/ADAM15/TNFSF18/TNFSF4/RC3H1/IL10/PRKG1/SFTPD/TSPAN32/SWAP70/MDK/CD9/LAG3/PAWR/PLXNC1/PTPN11/MMP14/ARG2/ADAM10/IL4R/MMP2/CX3CL1/CBFB/CDH1/CLDN7/NF1/ERBB2/COL1A1/BCAS3/TBCD/PTPN2/SMAD7/SOCS6/MBP/SPINT2/IFNL1/MAP4K4/IL1RN/MARCHF7/CTLA4/ABCA12/EPHA4/JAG1/SDC4/PLXNB2/PLXNB1/HRG/BCL6/DLG1/SEMA5A/PIK3R1/EFNA5/IRF1/IL4/TGFBI/NDFIP1/CD74/HAVCR2/DUSP22/BMP6/VEG…	90
GO:0046822	BP	GO:0046822	regulation of nucleocytoplasmic transport	38/4089	109/18903	0.00100763	0.0203168	0.0162125	PARK7/ZC3H12A/EFCAB7/TCF7L2/RAPGEF3/CPSF6/PTPN11/NUP58/IPO5/PPM1A/PSEN1/NRDE2/NEDD4/SMAD3/CDH1/SUPT6H/NF1/PIK3R2/IWS1/BARD1/PKIG/CAMK1/GSK3B/ECT2/NSUN2/PIK3R1/HDAC3/NUP153/MAPK14/RAB23/MDN1/GLI3/CD36/SHH/UBR5/ANGPT1/TXN/FLNA	38
GO:0032365	BP	GO:0032365	intracellular lipid transport	20/4089	47/18903	0.00101875	0.0204132	0.0162894	LDLRAP1/FABP3/CPT2/ABCD3/ARV1/SYT7/CPT1A/GRAMD1B/LRP6/SGPP1/ANXA2/VPS4A/NPC1/LDLR/GRAMD1A/ABCA12/ARL8B/GRAMD1C/PLEKHA8/ABCD1	20
GO:0048286	BP	GO:0048286	lung alveolus development	20/4089	47/18903	0.00101875	0.0204132	0.0162894	SELENON/STK40/EDN2/MAN1A2/SFTPD/LTBP3/STRA6/ATXN1L/MYOCD/GATA6/HS6ST1/BMPR2/ABCA12/ASXL1/ADA/NKIRAS1/MAN2A1/FLT4/TMEM38B/RC3H2	20
GO:0006898	BP	GO:0006898	receptor-mediated endocytosis	77/4089	257/18903	0.00103067	0.0205877	0.0164287	HSPG2/LDLRAP1/HPCA/EPS15/DNAJC6/FNBP1L/DNM3/ARF1/ITGB1/SFTPD/CALY/FOLR1/ARRB1/CD9/LRP6/CD63/RAB21/ANKRD13A/ATXN2/HIP1R/ARF6/NEDD4/ANXA2/ITGAM/PLCG2/ARRB2/UNC119/AP2B1/CLTC/RAB31/C3/LDLR/CACNG7/SDC1/SNX17/AAK1/RALB/DPP4/LRP2/DGKD/ACKR3/SYNJ1/CACNG2/TBC1D5/TGFBR2/STAB1/TMEM108/PIK3CB/TNK2/GRK4/SCARB2/FCHO2/IL4/CLTB/PDLIM7/DTNBP1/VEGFA/CD2AP/LMBRD1/AHI1/IGF2R/RAC1/SFRP4/RALA/RABGEF1/HIP1/MAGI2/CD36/…	77
GO:0050920	BP	GO:0050920	regulation of chemotaxis	70/4089	230/18903	0.00107333	0.0213736	0.0170558	MIR34A/EDN2/ARTN/S1PR1/SEMA6C/IL6R/SLAMF8/TNFSF18/CAMK1D/NRP1/MCU/SWAP70/MDK/STX3/VEGFB/CORO1B/TIRAP/ANO6/SLC8B1/P2RX4/MYCBP2/PGF/SEMA6D/ADAM10/SMAD3/SEMA7A/IL16/NTRK3/SEMA4B/IL34/CCR7/PTPN2/CXCL17/NOVA2/C5AR2/ZNF580/ADAM17/CXCR4/DPP4/BMPR2/PDGFB/CCR1/SEMA5B/RYK/SUCNR1/HRG/ST6GAL1/STAP1/SEMA5A/IL4/FGF1/CD74/FGF18/EDN1/VEGFA/RAC1/HSPB1/SEMA3E/MET/ANGPT2/MTUS1/PTK2B/ADGRA2/FGFR1/LYN/PTK2/SEMA4D/LPA…	70
GO:0042476	BP	GO:0042476	odontogenesis	45/4089	135/18903	0.00108579	0.0215549	0.0172005	WLS/TGFB2/ZNF22/BMPR1A/STIM1/LRP4/NECTIN1/AQP5/BCL11B/WDR72/ROGDI/SLC7A5/ANKRD11/SP6/COL1A1/FAM20A/GATA6/OSR1/SDC1/EDAR/ACVR2A/LAMA5/TBX1/SSUH2/ACVR2B/SCN5A/ODAM/AMTN/ANKH/PAM/MSX2/FOXC1/TFAP2A/EDN1/RUNX2/PERP/SNX10/AQP1/GLI3/CFTR/SHH/OSR2/RSPO2/TNFRSF11B/PHEX	45
GO:0051146	BP	GO:0051146	striated muscle cell differentiation	86/4089	293/18903	0.00109554	0.021672	0.0172939	SKI/MTOR/SELENON/SLC9A1/SORT1/PLEKHO1/LMNA/CASQ1/RGS2/CACNA1S/CSRP1/CAPN2/OBSCN/AGT/SMYD3/ITGB1/BMPR1A/IGF2/BDNF/ADAMTS15/CD9/KRAS/IGF1/TBX3/ATP11A/ADPRHL1/MMP14/AKAP6/CFL2/SIX1/YY1/SPG11/TMOD2/FBXO22/AKAP13/MESP1/MEF2A/IL4R/MYLK3/IRX3/ARRB2/MYOCD/FLII/RARA/HDAC5/SPAG9/GATA6/CDH2/FHOD3/SMAD4/GDF15/NPHS1/TNNT1/SDC1/FER1L5/CFLAR/HDAC4/MYL9/NFATC2/RCAN1/TBX1/XBP1/MYH9/FOXP1/RBPJ/PDLIM5/SORBS2/NLN/ME…	86
GO:0055072	BP	GO:0055072	iron ion homeostasis	32/4089	88/18903	0.00109842	0.021672	0.0172939	SLC25A28/GLRX3/CYB561A3/SLC11A2/ISCU/ATP6V0A2/NEO1/IREB2/ATP6V0D1/CYB561/SMAD4/EPAS1/TTC7A/STEAP3/CYBRD1/HMOX1/TMPRSS6/LTF/CP/BDH2/NDFIP1/BMP6/SOD2/EIF2AK1/STEAP1/STEAP2/TFR2/SLC39A14/SLC25A37/FXN/LCN2/ABCB7	32
GO:0007612	BP	GO:0007612	learning	49/4089	150/18903	0.00110753	0.0217847	0.0173839	ELAVL4/ATP1A2/AGT/ITGB1/TACR2/RAG1/NRXN2/NPAS4/SHANK2/KMT2A/KRAS/RAPGEF3/FOS/MEIS2/EIF2AK4/PAK6/MAP1A/FOXB1/NPTN/STRA6/ATXN1L/SPECC1/GIT1/NF1/C1QL1/NOG/EIF4A3/SLC8A2/SHANK1/LRRN4/PLCB1/PAK5/APP/SYNJ1/SHANK3/HTT/TLR2/HMGCR/PDE8B/RGS14/FYN/PRKN/CNTNAP2/NTRK2/TSC1/GRIN1/NLGN3/MECP2/NLGN4Y	49
GO:0071379	BP	GO:0071379	cellular response to prostaglandin stimulus	11/4089	20/18903	0.00112655	0.0220914	0.0176286	GNB1/PRKAA2/TNFSF4/AKR1C3/P2RY6/ADCY6/PTGER2/PRKCE/PTGER4/PRKAA1/SFRP1	11
GO:0051092	BP	GO:0051092	positive regulation of NF-kappaB transcription factor activity	50/4089	154/18903	0.00115355	0.0225383	0.0179852	PRKCZ/TRIM62/ROR1/ARHGEF2/TNFSF18/RAB7B/AGT/RTKN2/CHUK/TRIM8/PRDX3/ADAM8/TRIM6/TRIM5/ANKRD42/IL18/TIRAP/ERC1/CLEC7A/PLA2G1B/PSMA6/PRKCH/SLCO3A1/CX3CL1/PLCG2/FLOT2/TRIM25/SPHK1/TICAM1/IL18R1/CFLAR/APP/IRAK2/LTF/MAP3K13/IL1RAP/CLOCK/TLR2/NPM1/TRIM52/RIPK1/CARD11/NOD1/CD36/CLU/RIPK2/TRAPPC9/TRAF1/TRAF2/EDA2R	50
GO:0051893	BP	GO:0051893	regulation of focal adhesion assembly	25/4089	64/18903	0.00115985	0.0225383	0.0179852	RCC2/SLC9A1/MACF1/NRP1/MMP14/FERMT2/FMN1/SMAD3/POLDIP2/BCAS3/CAMSAP3/MAP4K4/LIMS1/CLASP1/SDC4/HRG/EFNA5/DUSP22/VEGFA/RAC1/DLC1/DMTN/SFRP1/PTK2/TSC1	25
GO:0090109	BP	GO:0090109	regulation of cell-substrate junction assembly	25/4089	64/18903	0.00115985	0.0225383	0.0179852	RCC2/SLC9A1/MACF1/NRP1/MMP14/FERMT2/FMN1/SMAD3/POLDIP2/BCAS3/CAMSAP3/MAP4K4/LIMS1/CLASP1/SDC4/HRG/EFNA5/DUSP22/VEGFA/RAC1/DLC1/DMTN/SFRP1/PTK2/TSC1	25
GO:0051293	BP	GO:0051293	establishment of spindle localization	22/4089	54/18903	0.00117483	0.0227544	0.0181577	GPSM2/ITGB1/NUMA1/SPRY2/SPIRE2/PAFAH1B1/ANKFN1/LLGL2/MISP/TLE6/DCTN1/CLASP1/NSFL1C/MYH9/MAP4/HTT/SPRY1/FBXW11/DYNLT1/KIF25/UBXN2B/CDK5RAP2	22
GO:0048880	BP	GO:0048880	sensory system development	112/4089	398/18903	0.00117809	0.0227544	0.0181577	GNB1/SKI/MFN2/EPHA2/HPCA/COL8A2/WNT2B/PBX1/CACNA1S/KDM5B/TGFB2/NRP1/TUB/USH1C/FJX1/PLAAT3/LRP5/TSKU/CRYAB/NECTIN1/CDKN1B/AQP5/RARG/KDM2B/FGF9/FREM2/SPRY2/NRL/MAX/PSEN1/BCL11B/YY1/MEIS2/ALDH1A2/SMAD3/STRA6/SCAPER/ITGAM/TMEM231/MAF/NF1/RARA/SDK2/JMJD6/LAMA1/PTPRM/C3/SMARCA4/CPAMD8/SIX5/ARHGAP35/SLC17A7/PXDN/SOX11/SOS1/EFEMP1/SPRED2/VAX2/SLC4A5/NPHP1/RAB3GAP1/BMPR2/FZD5/TBC1D20/JAG1/BFSP1/XRN2/BIRC7…	112
GO:0051091	BP	GO:0051091	positive regulation of DNA-binding transcription factor activity	79/4089	266/18903	0.00118159	0.0227544	0.0181577	PRKCZ/PARK7/TRIM62/PLPP3/ROR1/ARHGEF2/TNFSF18/RAB7B/IKBKE/IL10/AGT/CAMK1D/ARID5B/RTKN2/CHUK/TRIM8/PRDX3/ADAM8/TRIM6/TRIM5/PPP2R5B/LRP5/ANKRD42/IL18/TIRAP/ERC1/CLEC7A/LRP6/PLA2G1B/PSMA6/PRKCH/SMAD3/CRTC3/SLCO3A1/CX3CL1/PLCG2/MYOCD/FLOT2/HDAC5/TRIM25/SPHK1/TICAM1/SMARCA4/CRTC1/IL18R1/CFLAR/HDAC4/APP/IRAK2/LTF/MAP3K13/IL1RAP/PPARGC1A/CLOCK/ANXA3/NKX6-1/TLR2/NPM1/TRIM52/RIPK1/EDN1/VEGFA/ADGRF1/ESR1/C…	79
GO:0019827	BP	GO:0019827	stem cell population maintenance	56/4089	177/18903	0.00121098	0.0231301	0.0184575	SKI/LIN28A/TUT4/MTF2/PRRX1/TAF5L/BMPR1A/TRIM8/DPF2/BRMS1/LRP5/YAP1/BCL9L/MED21/TBX3/KDM2B/BCL7A/FOXO1/CUL4A/BRMS1L/RTF1/BCL7C/NOG/SS18/CDH2/SMARCA4/PAX8/RIF1/JAG1/NCOA3/SALL4/MED15/EIF4ENIF1/RAF1/EOMES/SMARCC1/GNL3/HES1/RBPJ/REST/ING2/BRD9/NR2E1/BCL7B/SRRT/PCM1/LOXL2/FUT10/SFRP1/SMARCA2/SMC5/FANCC/PHF19/MED27/MED14/ZIC3	56
GO:0002287	BP	GO:0002287	alpha-beta T cell activation involved in immune response	27/4089	71/18903	0.00121189	0.0231301	0.0184575	PRKCZ/MTOR/ZC3H12A/IL6R/ZBTB7B/TNFSF18/TNFSF4/RC3H1/IL18/BATF/RORA/IL4R/RARA/SMAD7/JUNB/NFKBID/IL18R1/EOMES/FOXP1/BCL6/PTGER4/IL4/MYB/RIPK2/SHB/ANXA1/RC3H2	27
GO:0002293	BP	GO:0002293	alpha-beta T cell differentiation involved in immune response	27/4089	71/18903	0.00121189	0.0231301	0.0184575	PRKCZ/MTOR/ZC3H12A/IL6R/ZBTB7B/TNFSF18/TNFSF4/RC3H1/IL18/BATF/RORA/IL4R/RARA/SMAD7/JUNB/NFKBID/IL18R1/EOMES/FOXP1/BCL6/PTGER4/IL4/MYB/RIPK2/SHB/ANXA1/RC3H2	27
GO:0070304	BP	GO:0070304	positive regulation of stress-activated protein kinase signaling cascade	44/4089	132/18903	0.00122511	0.0233133	0.0186036	ZC3H12A/TGFB2/MAPK8IP1/DIXDC1/TIRAP/TAOK3/MBIP/MAPK8IP3/MINK1/TAOK1/CCR7/SPHK1/GADD45B/MAP3K10/XDH/EDAR/PLCB1/BIRC7/APP/WNT7B/RELL1/ZNF622/FLT4/DUSP22/RIPK1/UNC5CL/VEGFA/ANKRD6/CCN2/SASH1/MAP3K4/MTURN/NOD1/KLHDC10/HIPK2/PTK2B/LYN/RIPK2/TRAF1/DAB2IP/TRAF2/MID1/EDA2R/XIAP	44
GO:0048041	BP	GO:0048041	focal adhesion assembly	31/4089	85/18903	0.00123304	0.0233511	0.0186338	RCC2/SLC9A1/MACF1/NRP1/SORBS1/MMP14/AJUBA/FERMT2/ACTN1/FMN1/SMAD3/POLDIP2/BCAS3/CAMSAP3/MAP4K4/LIMS1/CLASP1/SDC4/BCR/HRG/EFNA5/DUSP22/VEGFA/PTPRK/RAC1/DLC1/DMTN/PTK2B/SFRP1/PTK2/TSC1	31
GO:0072665	BP	GO:0072665	protein localization to vacuole	29/4089	78/18903	0.00123435	0.0233511	0.0186338	VPS13D/LAPTM5/SORT1/STAM/VPS37C/GNPTAB/VPS37B/NEDD4/VPS4A/GGA3/PIK3C3/AP3D1/CACNG7/GCC2/SH3BP4/CACNG2/RAB7A/MFSD1/SCARB2/ZFYVE16/LMBRD1/TNFAIP3/VPS41/VPS37A/CLU/VPS28/VPS13A/RNF128/LAMP2	29
GO:0046058	BP	GO:0046058	cAMP metabolic process	12/4089	23/18903	0.00124326	0.0234505	0.0187131	EPHA2/PDE4B/PTHLH/ADCY6/PDE8A/ADCY9/ADCY7/ADCY5/ADCY2/PDE4D/PDE8B/ADCY1	12
GO:2000515	BP	GO:2000515	negative regulation of CD4-positive, alpha-beta T cell activation	16/4089	35/18903	0.00127769	0.0240296	0.0191752	RUNX3/ZC3H12A/ZBTB7B/TNFSF18/TNFSF4/RC3H1/ARG2/IL4R/CBFB/SMAD7/BCL6/IL4/NDFIP1/CD274/ANXA1/RC3H2	16
GO:1902893	BP	GO:1902893	regulation of miRNA transcription	24/4089	61/18903	0.00128355	0.0240694	0.019207	IL10/TGFB2/BMPR1A/TEAD1/NFATC4/FOS/YY1/SMAD6/SMAD3/MRTFB/MYOCD/SREBF1/RARA/GATA6/SMAD4/SMARCA4/NR1H2/ZNF512B/PDGFB/SREBF2/GNL3/REST/MYB/NFIB	24
GO:0051894	BP	GO:0051894	positive regulation of focal adhesion assembly	13/4089	26/18903	0.00130622	0.0243524	0.0194328	NRP1/FERMT2/FMN1/SMAD3/POLDIP2/MAP4K4/LIMS1/SDC4/HRG/VEGFA/RAC1/SFRP1/TSC1	13
GO:2000050	BP	GO:2000050	regulation of non-canonical Wnt signaling pathway	13/4089	26/18903	0.00130622	0.0243524	0.0194328	MKS1/RNF213/CSNK1D/PLEKHA4/TIAM1/ZNRF3/CSNK1E/SFRP2/DAAM2/ANKRD6/SFRP4/SFRP1/MLLT3	13
GO:0060037	BP	GO:0060037	pharyngeal system development	14/4089	29/18903	0.00132631	0.0246191	0.0196457	TGFB2/BMPR1A/FOLR1/SIX1/NOG/BMPR2/TBX1/HES1/NKX2-5/EDN1/ADGRF5/NKX3-1/PTCH1/TGFBR1	14
GO:0001738	BP	GO:0001738	morphogenesis of a polarized epithelium	34/4089	96/18903	0.00132818	0.0246191	0.0196457	AJAP1/ARHGEF19/ROR1/VANGL1/VANGL2/PRICKLE1/EXOC5/DAAM1/MYO9A/ZDHHC7/PAFAH1B1/MKS1/SLC9A3R1/LAMA1/LAMA3/CAMSAP3/PLEKHA4/NPHP1/ERBB4/LAMA5/TIAM1/ZNRF3/CELSR1/PRICKLE2/RYK/SFRP2/ANKRD6/AHI1/RAC1/MAGI2/FZD1/SFRP1/MLLT3/ROR2	34
GO:0006066	BP	GO:0006066	alcohol metabolic process	104/4089	367/18903	0.00134456	0.0248512	0.0198308	PARK7/DISP3/DHRS3/LDLRAP1/PLPP3/PRKAA2/GFI1/SOAT1/PLA2G4A/LBR/ARV1/IDI1/AKR1C3/CYP2R1/ALDH3B1/LRP5/P2RY6/TSKU/ACER3/FDX1/DPAGT1/TPI1/HSD17B6/SDR9C7/NR1H4/IGF1/MVK/ALDH2/SCARB1/EDNRB/GCH1/SGPP1/RDH11/RDH12/ALDH1A2/CYP11A1/IDH2/SCNN1B/SULT1A2/SULT1A1/PLCG2/MBTPS1/SREBF1/ALDH3A2/GDPD1/ABCA5/FDXR/SPHK1/IMPA2/NPC1/OSBPL1A/PLPP2/LDLR/RDH14/SNX17/PLB1/GPD2/LRP2/INPP1/PLCB1/SPTLC3/ACSS1/ACSS2/APP/SYNJ1/S…	104
GO:0042093	BP	GO:0042093	T-helper cell differentiation	26/4089	68/18903	0.00135009	0.0248819	0.0198553	PRKCZ/MTOR/ZC3H12A/IL6R/ZBTB7B/TNFSF18/TNFSF4/RC3H1/IL18/BATF/RORA/IL4R/RARA/SMAD7/JUNB/NFKBID/IL18R1/FOXP1/BCL6/PTGER4/IL4/MYB/RIPK2/SHB/ANXA1/RC3H2	26
GO:0009306	BP	GO:0009306	protein secretion	102/4089	359/18903	0.00135404	0.0248835	0.0198566	PARK7/SVBP/WLS/TGFB2/UCN3/FRMD4A/TACR2/MCU/CAMK2G/ADRA2A/TCF7L2/CCDC186/ADAM8/APBB1/SAA1/NR1H3/SYT7/LRP5/CPT1A/EXPH5/SIDT2/C1QTNF5/SNX19/TM7SF3/PFKM/NR1H4/GNPTAB/IGF1/ERP29/PTPN11/SLC8B1/SIRT4/PLA2G1B/PSMD9/AACS/FOXO1/EDNRB/ARF6/RHBDF1/TANGO6/PAFAH1B1/MYH10/SREBF1/MYO18A/CAVIN1/LLGL2/RAB12/PIK3C3/SMAD2/MIDN/OLFM2/GIPR/NR1H2/PREB/PRKCE/IL1RN/STEAP3/RAPGEF4/KLF7/ABCA12/PER2/CAPN10/FOXA2/AP1B1/ARFGA…	102
GO:0060395	BP	GO:0060395	SMAD protein signal transduction	30/4089	82/18903	0.00138389	0.0253595	0.0202365	SKI/TGFB2/PARP1/ZMIZ1/BMPR1A/INHBE/SMAD9/FOS/SMAD6/SMAD3/HEXA/NUP93/SMAD2/SMAD7/SMAD4/GDF15/BMPR2/INHA/SLC2A10/WWTR1/VEPH1/BMP3/SUB1/LNPEP/BMP6/KIAA0319/MAGI2/HIPK2/RBPMS/TGFBR1	30
GO:0045981	BP	GO:0045981	positive regulation of nucleotide metabolic process	20/4089	48/18903	0.00139525	0.0254228	0.020287	ENO1/MTOR/PRKAA2/IGF1/PSEN1/ADORA2B/RPTOR/GAPDHS/PID1/APP/ZBTB20/PPARGC1A/PRKAA1/IL4/BEND3/MLXIPL/NOS3/PRXL2C/NCS1/TAFAZZIN	20
GO:1900544	BP	GO:1900544	positive regulation of purine nucleotide metabolic process	20/4089	48/18903	0.00139525	0.0254228	0.020287	ENO1/MTOR/PRKAA2/IGF1/PSEN1/ADORA2B/RPTOR/GAPDHS/PID1/APP/ZBTB20/PPARGC1A/PRKAA1/IL4/BEND3/MLXIPL/NOS3/PRXL2C/NCS1/TAFAZZIN	20
GO:0009170	BP	GO:0009170	purine deoxyribonucleoside monophosphate metabolic process	7/4089	10/18903	0.00141641	0.0254833	0.0203352	NT5C1A/NT5C2/PNP/XDH/DGUOK/ADA/DCK	7
GO:0048010	BP	GO:0048010	vascular endothelial growth factor receptor signaling pathway	23/4089	58/18903	0.00141787	0.0254833	0.0203352	NRP1/VEGFB/FGF9/PGF/NEDD4/BCAR1/EPN2/VAV1/AXL/CADM4/MIR1224/PAK2/FGF18/FLT4/FOXC1/MAPK14/VEGFA/FYN/GRB10/HSPB1/PTK2B/PTK2/DAB2IP	23
GO:0048016	BP	GO:0048016	inositol phosphate-mediated signaling	23/4089	58/18903	0.00141787	0.0254833	0.0203352	CAMTA1/MTOR/SLC9A1/ADGRB2/EDN2/PLCE1/TBC1D10C/CLEC7A/IGF1/NFATC4/AKAP6/HOMER2/NFAT5/PLCG2/NFATC1/PTBP1/CHERP/NFATC2/RCAN1/ITPR1/GSK3B/EDN1/PPP3CC	23
GO:0043129	BP	GO:0043129	surfactant homeostasis	9/4089	15/18903	0.00142234	0.0254833	0.0203352	SFTPD/CTSH/NAPSA/EPAS1/ABCA12/NKIRAS1/LPCAT1/VEGFA/ADGRF5	9
GO:0045064	BP	GO:0045064	T-helper 2 cell differentiation	9/4089	15/18903	0.00142234	0.0254833	0.0203352	PRKCZ/TNFSF4/IL18/BATF/IL4R/RARA/BCL6/IL4/ANXA1	9
GO:0048820	BP	GO:0048820	hair follicle maturation	9/4089	15/18903	0.00142234	0.0254833	0.0203352	TGFB2/CDH3/NF1/TRPC4AP/RBPJ/NSUN2/SPINK5/MSX2/NOM1	9
GO:0050807	BP	GO:0050807	regulation of synapse organization	64/4089	209/18903	0.00144462	0.0258106	0.0205964	CLSTN1/DNM3/IL10/ARHGAP22/NEURL1/BDNF/LRP4/SHANK2/NECTIN1/CAPRIN2/LRRK2/TUBA1A/MYCBP2/FARP1/NFATC4/ARF6/SIX1/NEDD4/ABHD17C/NTRK3/EEF2K/PAFAH1B1/ARHGAP44/TANC2/BAIAP2/CDH2/LRFN3/DCTN1/CTNNA2/NRP2/EPHA4/RAB17/LZTS3/APP/SHANK3/LRRN1/SETD5/CAMK1/COLQ/NLGN1/EIF4G1/IL1RAP/GRID2/PDLIM5/TLR2/MEF2C/EFNA5/DBN1/DTNBP1/MAPK14/MDGA1/EPHA7/FYN/FZD1/YWHAZ/MIR30B/ADGRB1/PTPRD/NTRK2/SEMA4D/MUSK/DAB2IP/NLGN3/ARMCX…	64
GO:0030168	BP	GO:0030168	platelet activation	44/4089	133/18903	0.00145334	0.0258944	0.0206633	PDPN/F11R/PLA2G4A/CSRP1/PRKG1/ADRA2A/TSPAN32/ILK/SAA1/FIBP/CD9/DGKA/DGKH/TYRO3/PLCG2/EMILIN2/VAV1/F2RL3/AXL/DGKD/MYL9/GNAS/MYH9/PDGFB/PIK3CB/PLSCR1/HRG/GP5/DGKQ/ADRA2C/TXK/TEC/PF4V1/METAP1/FGB/MAPK14/HSPB1/NOS3/BLK/DMTN/LYN/STXBP1/ENTPD2/FLNA	44
GO:0006109	BP	GO:0006109	regulation of carbohydrate metabolic process	58/4089	186/18903	0.0014712	0.0261118	0.0208368	MTOR/PRKAA2/DUSP12/MIR107/PPP1R3C/SORBS1/IGF2/P2RY6/TIGAR/IGF1/FOXO1/PPP1R3E/PSEN1/RORA/SELENOS/NUPR1/PHKG2/MLYCD/GIT1/PDK2/COX11/CLTC/RPTOR/FOXK2/PTPN2/STK11/MIDN/GAPDHS/KHK/PRKCE/PDK1/HDAC4/FOXA2/SOGA1/PPP1R3D/APP/PDGFB/KAT2B/TREX1/ZBTB20/GSK3B/DGKQ/PPARGC1A/SCARB2/NFKB1/C1QTNF3/PRKAA1/NLN/ENPP1/PRKN/MLXIPL/SLC35B4/PRKAG2/PTK2B/NCOA2/FBP1/PRXL2C/PDK3	58
GO:0045862	BP	GO:0045862	positive regulation of proteolysis	105/4089	372/18903	0.00147569	0.0261118	0.0208368	ENO1/LAPTM5/RNF19B/ZC3H12A/SVBP/APH1A/COP1/BTRC/ADRA2A/ADAM8/CTSD/FADD/CASP1/CLEC7A/LRRK2/PRICKLE1/TMTC3/APAF1/RNFT2/HIP1R/MMP14/PSEN1/ANXA2/APH1B/SMAD3/PIAS1/FBXO22/CTSH/DET1/RGMA/ELOB/PRSS22/TFAP4/NUPR1/HERPUD1/NLRP1/OSBPL7/CSNK1D/SMAD7/MBP/KEAP1/DDA1/PDCD5/NOP53/TRIB2/XDH/ANTXR1/CFLAR/CASP8/EPHA4/RHBDD1/BOK/TRIB3/APP/BID/MYH9/CSNK1E/GRAMD4/CLEC3B/ARIH2/GSK3B/USP13/MAGEF1/REST/SH3D19/FBXW7/SFRP…	105
GO:0030148	BP	GO:0030148	sphingolipid biosynthetic process	38/4089	111/18903	0.00147772	0.0261118	0.0208368	ELOVL1/PLPP3/DEGS1/HACD1/SGMS1/SGPL1/ALDH3B1/ACER3/ST8SIA1/CERS5/TM9SF2/SGPP1/HACD3/TLCD3B/ST3GAL2/ABCA8/SPHK1/KDSR/PLPP2/CSNK1G2/CERS4/B3GALT1/ORMDL1/SPTLC3/B4GALT5/LARGE1/B4GALT4/SGMS2/PRKAA1/PLPP1/ST8SIA4/ELOVL5/ELOVL4/FUT9/AGK/ST3GAL1/UGCG/ST6GALNAC4	38
GO:0035592	BP	GO:0035592	establishment of protein localization to extracellular region	102/4089	360/18903	0.00149428	0.026332	0.0210125	PARK7/SVBP/WLS/TGFB2/UCN3/FRMD4A/TACR2/MCU/CAMK2G/ADRA2A/TCF7L2/CCDC186/ADAM8/APBB1/SAA1/NR1H3/SYT7/LRP5/CPT1A/EXPH5/SIDT2/C1QTNF5/SNX19/TM7SF3/PFKM/NR1H4/GNPTAB/IGF1/ERP29/PTPN11/SLC8B1/SIRT4/PLA2G1B/PSMD9/AACS/FOXO1/EDNRB/ARF6/RHBDF1/TANGO6/PAFAH1B1/MYH10/SREBF1/MYO18A/CAVIN1/LLGL2/RAB12/PIK3C3/SMAD2/MIDN/OLFM2/GIPR/NR1H2/PREB/PRKCE/IL1RN/STEAP3/RAPGEF4/KLF7/ABCA12/PER2/CAPN10/FOXA2/AP1B1/ARFGA…	102
GO:0060760	BP	GO:0060760	positive regulation of response to cytokine stimulus	25/4089	65/18903	0.00150256	0.0264056	0.0210712	LAPTM5/GFI1/IKBKE/TRIM6/FADD/CASP1/PAFAH1B1/CD300LF/AXL/ADAM17/IL1R1/CXCR4/CPNE1/PARP14/UBE2K/TXK/TLR2/CD74/IRGM/RIPK1/EDN1/PRKN/IL7/RIPK2/TRAF2	25
GO:0006858	BP	GO:0006858	extracellular transport	19/4089	45/18903	0.00151055	0.0264737	0.0211256	SPAG17/CFAP45/DNAAF2/WWP2/DNAAF1/DNAH9/CCDC103/SLC9A3R1/CCDC40/AQP4/CFAP221/DAW1/TTLL1/DNAH1/CCDC39/DNAH5/SPEF2/NME5/DNAH11	19
GO:0007596	BP	GO:0007596	blood coagulation	68/4089	225/18903	0.00153034	0.0266718	0.0212837	PDPN/PABPC4/F11R/PLA2G4A/CSRP1/PRKG1/JMJD1C/PLAU/PAPSS2/ADRA2A/TSPAN32/ILK/SAA1/FIBP/ST3GAL4/CD9/ANO6/DGKA/TSPAN8/DGKH/TYRO3/RAB27A/ANXA2/VKORC1/PLCG2/EMILIN2/VAV1/F2RL3/AXL/GGCX/LNPK/DGKD/FOXA2/PROCR/MYL9/GNAS/SERPIND1/HPS4/MYH9/PDGFB/PIK3CB/PLSCR1/HRG/GP5/DGKQ/ADRA2C/TXK/TEC/PF4V1/METAP1/FGB/F11/F13A1/EDN1/DTNBP1/MAPK14/HSPB1/CD36/NOS3/SHH/BLK/DMTN/PLAT/LYN/STXBP1/ENTPD2/WAS/FLNA	68
GO:0033157	BP	GO:0033157	regulation of intracellular protein transport	68/4089	225/18903	0.00153034	0.0266718	0.0212837	UBE2J2/PARK7/HPCA/ZC3H12A/EFCAB7/PDZK1/OAZ3/CRYZL2P-SEC16B/ANK3/TCF7L2/CHRM1/LRRK2/RAPGEF3/PTPN11/NUP58/IPO5/GZMB/PPM1A/PSEN1/OAZ2/SMAD3/ITGAM/CDH1/ARHGAP44/SREBF1/NF1/ERBB2/NMT1/NPEPPS/BCAS3/USP36/PIK3R2/PDCD5/ERLEC1/GCC2/FZD5/BARD1/PKIG/HPS4/SREBF2/CAMK1/ARIH2/GSK3B/ECT2/PARL/RUFY3/FBXW7/PRKAA1/PIK3R1/HDAC3/MAPK14/RAB23/TMEM30A/FYN/PRKN/GLI3/CD36/FIS1/TCAF1/SHH/PCM1/DMTN/BNIP3L/UBR5/ANGPT1/TXN/…	68
GO:0032092	BP	GO:0032092	positive regulation of protein binding	31/4089	86/18903	0.00153429	0.0266718	0.0212837	RPL11/EPB41/NRP1/IDE/TCF7L2/BDNF/CAPRIN2/LRRK2/HIP1R/PSEN1/MARK3/ANXA2/AMFR/POLDIP2/TICAM1/RALB/TRIB3/APP/TIAM1/MFNG/PLCL2/GSK3B/NMD3/PRKN/LFNG/HIPK2/BLK/RIPK2/DERL1/HSF1/USP9X	31
GO:0051090	BP	GO:0051090	regulation of DNA-binding transcription factor activity	125/4089	454/18903	0.00154405	0.0267691	0.0213613	PRKCZ/PARK7/CTNNBIP1/MAD2L2/TRIM62/ZC3H12A/HEYL/FAF1/PLPP3/ROR1/GFI1/TMIGD3/ARHGEF2/TNFSF18/TNFSF4/RNF2/RAB7B/IKBKE/IL10/AGT/TAF3/CAMK1D/ARID5B/RTKN2/CHUK/BTRC/TRIM8/TCF7L2/PRDX3/ADAM8/TRIM6/TRIM5/PPP2R5B/BRMS1/LRP5/ARRB1/ANKRD42/IL18/TIRAP/KDM5A/ERC1/CLEC7A/LRP6/NR1H4/PLA2G1B/PSMA6/PRKCH/EIF2AK4/SMAD3/CRTC3/SLCO3A1/NUPR1/CX3CL1/WWP2/PLCG2/FANCA/ARRB2/MYOCD/FLOT2/HDAC5/TRIM25/SPHK1/SMAD7/TICAM1/K…	125
GO:0002292	BP	GO:0002292	T cell differentiation involved in immune response	29/4089	79/18903	0.00155284	0.0268491	0.0214251	PRKCZ/MTOR/ZC3H12A/IL6R/ZBTB7B/TNFSF18/TNFSF4/RC3H1/IL18/BATF/RORA/IL4R/RARA/SMAD7/JUNB/NFKBID/IFNL1/IL18R1/EOMES/FOXP1/BCL6/PTGER4/IL4/MYB/RIPK2/SHB/ANXA1/RC3H2/TSC1	29
GO:0003206	BP	GO:0003206	cardiac chamber morphogenesis	42/4089	126/18903	0.00156047	0.0269087	0.0214727	DHRS3/HEYL/TGFB2/NRP1/BMPR1A/TBX3/ADPRHL1/SMAD6/MESP1/NOG/MKS1/GATA6/SMAD7/SMAD4/SOX11/SOS1/LRP2/BMPR2/NRP2/JAG1/TBX1/TGFBR2/HEG1/HES1/FGFRL1/NSD2/RBPJ/SFRP2/MEF2C/SLIT3/NKX2-5/MSX2/FOXC1/CITED2/ADGRG6/DNAH11/FZD1/NOS3/SMARCD3/CHD7/ZFPM2/TGFBR1	42
GO:0003351	BP	GO:0003351	epithelial cilium movement involved in extracellular fluid movement	18/4089	42/18903	0.00162617	0.0279667	0.022317	SPAG17/CFAP45/DNAAF2/DNAAF1/DNAH9/CCDC103/SLC9A3R1/CCDC40/AQP4/CFAP221/DAW1/TTLL1/DNAH1/CCDC39/DNAH5/SPEF2/NME5/DNAH11	18
GO:0032874	BP	GO:0032874	positive regulation of stress-activated MAPK cascade	43/4089	130/18903	0.00164031	0.0281346	0.022451	ZC3H12A/TGFB2/MAPK8IP1/DIXDC1/TIRAP/TAOK3/MBIP/MAPK8IP3/MINK1/TAOK1/CCR7/SPHK1/GADD45B/MAP3K10/XDH/EDAR/PLCB1/BIRC7/APP/WNT7B/RELL1/ZNF622/FLT4/DUSP22/RIPK1/UNC5CL/VEGFA/ANKRD6/CCN2/SASH1/MAP3K4/MTURN/NOD1/KLHDC10/HIPK2/PTK2B/RIPK2/TRAF1/DAB2IP/TRAF2/MID1/EDA2R/XIAP	43
GO:0003015	BP	GO:0003015	heart process	77/4089	261/18903	0.0016548	0.0283077	0.0225891	MTOR/HSPB7/SLC9A1/ZC3H12A/EDN2/CYP2J2/PDE4B/TMIGD3/ATP1A1/ATP1A2/RGS2/TGFB2/AGT/CELF2/CACNB2/CTNNA3/ADRB1/GLRX3/EXT2/VEGFB/YAP1/SCN4B/SPX/ABCC9/P2RX4/EDNRB/GCH1/AKAP13/MEF2A/IRX3/ATP1B2/SREBF1/THRA/MAP2K6/KCNJ2/GAA/GATA6/SMAD7/NEDD4L/HCN2/SCN1B/SPTBN4/ATP1A3/SLC8A2/EPAS1/BIN1/CXCR4/SCN1A/SLC4A3/ADA/MC3R/SCN5A/TREX1/GNAI2/TRPC1/WWTR1/DLG1/ANK2/HCN1/PDE4D/TMEM161B/ADRA1B/NKX2-5/EDN1/FYN/CCN2/CACNA2…	77
GO:0034308	BP	GO:0034308	primary alcohol metabolic process	37/4089	108/18903	0.00166768	0.0284218	0.0226801	PARK7/DHRS3/AKR1C3/ALDH3B1/HSD17B6/SDR9C7/IGF1/ALDH2/EDNRB/RDH11/RDH12/ALDH1A2/CYP11A1/SCNN1B/SULT1A2/SULT1A1/ALDH3A2/GDPD1/RDH14/PLB1/GPD2/ACSS1/ACSS2/ACP3/CLCN2/DGKQ/REST/ADH5/ADH1B/ADH7/LRAT/BMP6/NAPEPLD/SDR16C5/DGAT1/ALDH1A1/PNPLA4	37
GO:0061614	BP	GO:0061614	miRNA transcription	24/4089	62/18903	0.00167031	0.0284218	0.0226801	IL10/TGFB2/BMPR1A/TEAD1/NFATC4/FOS/YY1/SMAD6/SMAD3/MRTFB/MYOCD/SREBF1/RARA/GATA6/SMAD4/SMARCA4/NR1H2/ZNF512B/PDGFB/SREBF2/GNL3/REST/MYB/NFIB	24
GO:0031647	BP	GO:0031647	regulation of protein stability	93/4089	325/18903	0.00169423	0.0287527	0.0229442	PARK7/OTUD3/RPL11/PLPP3/LMNA/PFDN2/TMEM183A/UTP25/BTRC/C10orf90/CRYAB/IFT46/GAPDH/ATF7IP/KRAS/LRRK2/CCT2/RAB21/IGF1/TBX3/TESC/HIP1R/NAA16/DNAAF2/CCDC88C/USP3/SMAD3/CTSH/MAPK8IP3/CREBBP/ATP1B2/SREBF1/FLOT2/ZNF207/HOXB-AS3/GGA3/USP36/SMAD7/NEDD4L/WIZ/URI1/NOP53/ISOC2/MYCNOS/AAK1/MARCHF7/EPHA4/CUL3/USP40/B4GALT5/HPS4/CHEK2/FBXO7/CRTAP/TREX1/USP4/PFN2/MFSD1/USP13/TNIP2/HTT/PPARGC1A/ANK2/NAA15/FBXW7/C…	93
GO:0016236	BP	GO:0016236	macroautophagy	91/4089	317/18903	0.00169912	0.0287599	0.0229499	MTOR/MFN2/VPS13D/PRKAA2/QSOX1/PIK3C2B/STAM/WAC/CTSD/AMBRA1/VPS37C/CAPN1/ATG16L2/PAFAH1B2/TIGAR/GAPDH/LRRK2/VPS37B/ATP6V0A2/ULK1/SCFD1/SNX6/PSEN1/VPS39/SPG11/NEDD4/CLEC16A/NUPR1/ATP6V0D1/VPS4A/ULK2/POLDIP2/EXOC7/USP36/GAA/RNF213/CHMP6/WDR45B/NPC1/TRAPPC8/PIK3C3/UBXN6/UBXN2A/RALB/RAB3GAP1/ATG16L1/NSFL1C/SNX5/TP53INP2/HMOX1/ARL8B/TBC1D5/FYCO1/TEX264/CHMP2B/ADPRH/RAB7A/HTT/TBC1D14/STBD1/WDFY3/SYNPO2/…	91
GO:0048639	BP	GO:0048639	positive regulation of developmental growth	53/4089	168/18903	0.00172765	0.0291194	0.0232368	MACF1/NRP1/BMPR1A/GPAM/IGF2/BDNF/YAP1/SYT1/IGF1/RASAL1/FGF9/AKAP6/SEMA7A/SYT17/BBS2/PAFAH1B1/SOX15/RNF157/GATA6/SMAD7/NEDD4L/UNC13A/SPTBN4/CACNG7/CXCR4/BMPR2/ERBB4/PLCB1/TGFBR2/GOLGA4/PLS1/MAP3K13/RBPJ/RUFY3/SEMA5A/BASP1/GHR/MEF2C/EFNA5/DBN1/EDN1/MAPK14/CPNE5/VEGFA/POU3F2/PRKN/GHRHR/CHD7/IL7/ZFPM2/SEMA4D/ARX/GDI1	53
GO:1904062	BP	GO:1904062	regulation of cation transmembrane transport	110/4089	394/18903	0.00173301	0.0291194	0.0232368	KCNAB2/PARK7/SELENON/SLC9A1/HPCA/PDE4B/PDZK1/ATP1A2/CASQ1/RGS2/PSEN2/AGT/RGS7/CACNB2/ITGB1/ANK3/ADRA2A/STIM1/SLC43A1/CAPN1/P2RY6/FXYD6/SCN4B/ABCC9/ANO6/SLC38A1/TMBIM6/CD63/ISCU/TESC/PLA2G1B/P2RX4/KCNRG/FGF14/AKAP6/NEDD4/RASGRF1/PDPK1/NETO2/CX3CL1/RRAD/WWP2/PLCG2/MINK1/ATP1B2/KCNJ2/SLC9A3R1/NEDD4L/HCN2/F2RL3/SCN1B/FXYD3/SHANK1/CACNG7/CACNG6/OSR1/THADA/PRKCE/FBXO11/KCNIP3/BIN1/UBR3/HECW2/CAB39/GPR3…	110
GO:0046777	BP	GO:0046777	protein autophosphorylation	68/4089	226/18903	0.00173394	0.0291194	0.0232368	MTOR/MYO3A/TNKS1BP1/MARK2/PPP2R5B/SIK2/LRRK2/MAP3K12/TAOK3/ULK1/GRK1/MAP3K9/MARK3/EIF2AK4/TYRO3/MEX3B/IGF1R/PDPK1/EEF2K/MINK1/ULK2/TAOK1/ERBB2/TOM1L1/AATK/STK11/MKNK2/MAP3K10/HIPK4/CAD/AAK1/ZAP70/CLK1/ERBB4/EPHA4/PTK6/SRMS/CHEK2/PDGFB/GSK3B/MAP3K13/PAK2/TXK/PDGFC/PRLR/RAD50/STK10/FGFR4/CLK4/FLT4/RIPK1/VEGFA/EPHA7/FYN/ENPP1/EIF2AK1/GPNMB/LMTK2/EPHB4/PTK2B/FGFR1/LYN/PTK2/NTRK2/DAPK1/MUSK/NEK6/WNK3	68
GO:0097242	BP	GO:0097242	amyloid-beta clearance	17/4089	39/18903	0.00173852	0.0291203	0.0232375	MIR34A/IDE/LRP4/RAB11A/IGF1R/ITGAM/MYOCD/CLTC/C3/LDLR/LRP2/MME/HMGCR/IL4/CD36/CYP51A1/CLU	17
GO:0050817	BP	GO:0050817	coagulation	69/4089	230/18903	0.00175241	0.0292766	0.0233622	PDPN/PABPC4/F11R/PLA2G4A/CSRP1/PRKG1/JMJD1C/PLAU/PAPSS2/ADRA2A/TSPAN32/ILK/SAA1/FIBP/ST3GAL4/CD9/ANO6/DGKA/TSPAN8/DGKH/PSEN1/TYRO3/RAB27A/ANXA2/VKORC1/PLCG2/EMILIN2/VAV1/F2RL3/AXL/GGCX/LNPK/DGKD/FOXA2/PROCR/MYL9/GNAS/SERPIND1/HPS4/MYH9/PDGFB/PIK3CB/PLSCR1/HRG/GP5/DGKQ/ADRA2C/TXK/TEC/PF4V1/METAP1/FGB/F11/F13A1/EDN1/DTNBP1/MAPK14/HSPB1/CD36/NOS3/SHH/BLK/DMTN/PLAT/LYN/STXBP1/ENTPD2/WAS/FLNA	69
GO:2001233	BP	GO:2001233	regulation of apoptotic signaling pathway	105/4089	374/18903	0.00178601	0.0297606	0.0237485	NOC2L/PARK7/ENO1/RPL11/FAF1/ARHGEF2/LMNA/PARP1/AGT/NRP1/SGMS1/RTKN2/TCF7L2/BDNF/MAPK8IP1/FADD/YAP1/BCL2L14/LRRK2/COL2A1/TMBIM6/ZNF385A/APAF1/IGF1/ERP29/RNF34/NFATC4/PSEN1/ELL3/CTSH/SELENOS/NUPR1/HERPUD1/CX3CL1/MNT/ARRB2/NF1/NOG/SLC9A3R1/P4HB/PTPN2/ICAM1/NANOS3/URI1/BIRC6/MAL/NCK2/MARCHF7/CFLAR/ACKR3/BOK/ING5/CSNK2A1/PAK5/BID/XBP1/HMOX1/RAF1/GNAI2/GSK3B/FAIM/PIK3CB/PARL/OPA1/PAK2/HTT/BMPR1B/FBXW7/…	105
GO:0001763	BP	GO:0001763	morphogenesis of a branching structure	62/4089	203/18903	0.00181863	0.0302259	0.0241198	RERE/CTNNBIP1/EPHA2/TIE1/WNT2B/PBX1/KDM5B/IL10/AGT/NRP1/COL13A1/BTRC/ILK/MDK/LRP5/YAP1/ST14/KRAS/LRRK2/TBX3/SPRY2/MMP14/NFATC4/SIX1/SPINT1/CTSH/ESRP2/HOXB7/NOG/MKS1/LAMA1/SMAD4/TMEM59L/SPINT2/BCL11A/PAX8/FZD5/CTSZ/LAMA5/CELSR1/TGFBR2/MAP3K13/DLG1/SPRY1/SFRP2/FGF1/MSX2/EDN1/VEGFA/EPHA7/PRDM1/ESR1/GLI3/SEMA3E/MET/SHH/NKX3-1/SFRP1/SNAI2/RSPO2/EXT1/PTCH1	62
GO:1900542	BP	GO:1900542	regulation of purine nucleotide metabolic process	33/4089	94/18903	0.00183356	0.0303955	0.0242551	ENO1/MTOR/HPCA/PRKAA2/PARP1/TIGAR/IGF1/PSEN1/NUPR1/ADORA2B/GIT1/PDK2/RPTOR/GAPDHS/PDK1/PID1/HDAC4/APP/TREX1/ZBTB20/PPARGC1A/PRKAA1/IL4/BEND3/MLXIPL/FIS1/NOS3/PRKAG2/FBP1/PRXL2C/NCS1/PDK3/TAFAZZIN	33
GO:0071709	BP	GO:0071709	membrane assembly	23/4089	59/18903	0.00185429	0.0306601	0.0244663	RCC1/ANK3/REEP3/LRP4/NRXN2/ANKLE2/ANXA2/EMP2/VPS4A/CHMP6/CDH2/UBXN2A/NSFL1C/PACSIN2/RFTN1/CHMP2B/NLGN1/REEP4/UBXN2B/PTPRD/UGCG/NLGN3/NLGN4Y	23
GO:1904951	BP	GO:1904951	positive regulation of establishment of protein localization	89/4089	310/18903	0.00188878	0.0310986	0.0248162	UBE2J2/PRKCZ/HPCA/ZC3H12A/EFCAB7/WLS/PDZK1/OAZ3/CRYZL2P-SEC16B/TGFB2/UCN3/FRMD4A/ANK3/MCU/TCF7L2/ADAM8/APBB1/CHRM1/EXPH5/TM7SF3/RAPGEF3/PFKM/CCT2/NR1H4/IGF1/PLA2G1B/PSMD9/AACS/IPO5/GZMB/ARF6/PPM1A/PSEN1/OAZ2/SMAD3/ITGAM/CDH1/MYH10/MYO18A/ERBB2/NMT1/NPEPPS/BCAS3/USP36/PIK3R2/PDCD5/GIPR/NR1H2/PRKCE/FZD5/ACSL3/CAPN10/HPS4/SREBF2/CAMK1/MYRIP/ARIH2/GSK3B/ECT2/CD38/CEP135/RUFY3/NKX6-1/FBXW7/TLR2/FGB/GO…	89
GO:0050803	BP	GO:0050803	regulation of synapse structure or activity	65/4089	215/18903	0.00189698	0.0310986	0.0248162	CLSTN1/DNM3/IL10/ARHGAP22/NEURL1/BDNF/LRP4/SHANK2/NECTIN1/CAPRIN2/LRRK2/TUBA1A/MYCBP2/FARP1/NFATC4/ARF6/SIX1/NEDD4/ABHD17C/NTRK3/EEF2K/PAFAH1B1/ARHGAP44/TANC2/BAIAP2/CDH2/LRFN3/SLC17A7/DCTN1/CTNNA2/NRP2/EPHA4/RAB17/LZTS3/APP/SHANK3/LRRN1/SETD5/CAMK1/COLQ/NLGN1/EIF4G1/IL1RAP/GRID2/PDLIM5/TLR2/MEF2C/EFNA5/DBN1/DTNBP1/MAPK14/MDGA1/EPHA7/FYN/FZD1/YWHAZ/MIR30B/ADGRB1/PTPRD/NTRK2/SEMA4D/MUSK/DAB2IP/NLG…	65
GO:0010660	BP	GO:0010660	regulation of muscle cell apoptotic process	31/4089	87/18903	0.00189716	0.0310986	0.0248162	MIR34A/MFN2/ZC3H12A/CAPN2/AGT/MDK/AMBRA1/TIGAR/LRP6/IGF1/SIRT4/IGF1R/PDPK1/NUPR1/SLC7A5/ARRB2/MYOCD/GATA6/SMAD4/DNMT1/PAX8/CFLAR/HMOX1/SFRP2/NKX2-5/EDN1/SIRT5/E2F3/SOD2/PTK2B/HSF1	31
GO:0035725	BP	GO:0035725	sodium ion transmembrane transport	57/4089	184/18903	0.00190015	0.0310986	0.0248162	SCNN1D/SLC9A1/ATP1A1/ATP1A2/SLC41A1/KCNK1/ANK3/TRPM5/SLC3A2/FXYD6/SCN4B/SLC6A12/SCNN1A/ANO6/SLC6A15/TPCN1/SLC8B1/TESC/FGF14/NEDD4/SCNN1G/SCNN1B/NETO2/ATP1B2/SCN4A/SLC9A3R1/NEDD4L/HCN2/SCN1B/FXYD3/ATP1A3/SLC8A2/SLC6A16/SLC17A7/OSR1/PRKCE/SLC4A5/SLC9A4/SLC20A1/SCN1A/HECW2/ASIC4/BPIFA1/YWHAH/SLC5A1/SLC6A6/SCN5A/SLC9A9/DLG1/HCN1/UTRN/CNKSR3/SLC20A2/SHROOM2/DMD/WNK3/SLC6A14	57
GO:0045821	BP	GO:0045821	positive regulation of glycolytic process	11/4089	21/18903	0.00190571	0.0311104	0.0248256	MTOR/PRKAA2/IGF1/PSEN1/RPTOR/GAPDHS/APP/ZBTB20/PRKAA1/MLXIPL/PRXL2C	11
GO:0000132	BP	GO:0000132	establishment of mitotic spindle orientation	15/4089	33/18903	0.00193151	0.0313483	0.0250154	GPSM2/ITGB1/NUMA1/SPRY2/PAFAH1B1/ANKFN1/MISP/DCTN1/NSFL1C/HTT/SPRY1/FBXW11/DYNLT1/UBXN2B/CDK5RAP2	15
GO:0006654	BP	GO:0006654	phosphatidic acid biosynthetic process	15/4089	33/18903	0.00193151	0.0313483	0.0250154	ACP6/GPAM/DGKA/NR1H4/DGKH/ABHD4/LPCAT4/LPIN1/DGKD/AGPAT3/PLD1/LIPH/DGKQ/GPAT3/LPCAT1	15
GO:0030308	BP	GO:0030308	negative regulation of cell growth	58/4089	188/18903	0.00193819	0.0313483	0.0250154	ENO1/SEMA6C/NPR1/ADAM15/TRIM46/RGS2/TGFB2/AGT/NRP1/CRYAB/CDKN1B/RERG/CAPRIN2/ULK1/SPART/YY1/SEMA6D/SMAD3/SEMA7A/SEMA4B/CDH1/OSGIN1/WFDC1/ULK2/SPAG9/SMAD4/STK11/PTPRS/SMARCA4/SERTAD3/BCL11A/BMPR2/SH3BP4/VGLL4/IP6K2/FOXP1/SEMA5B/RYK/HRG/BCL6/SFRP2/CDKN2AIP/SEMA5A/CDKL3/SLIT3/KIAA0319/EPHA7/ENPP1/SEMA3E/IFRD1/CCAR2/SFRP1/DCSTAMP/SMARCA2/SEMA4D/FBP1/FHL1/ARHGAP4	58
GO:0071230	BP	GO:0071230	cellular response to amino acid stimulus	29/4089	80/18903	0.00193977	0.0313483	0.0250154	MTOR/RRAGC/CAPN2/NEURL1/IPO5/SIX1/UBR1/MIR762/MMP2/SLC7A5/COL1A1/RPTOR/BAIAP2/DNMT1/DNMT3A/BCL11A/SH3BP4/KLHL22/XBP1/PDGFC/LARS1/HNRNPAB/RRAGD/FYN/HSF1/RRAGA/NTRK2/ASS1/NSMF	29
GO:0007599	BP	GO:0007599	hemostasis	69/4089	231/18903	0.00197938	0.0319082	0.0254622	PDPN/PABPC4/F11R/PLA2G4A/CSRP1/PRKG1/JMJD1C/PLAU/PAPSS2/ADRA2A/TSPAN32/ILK/SAA1/FIBP/ST3GAL4/CD9/ANO6/ZNF385A/DGKA/TSPAN8/DGKH/TYRO3/RAB27A/ANXA2/VKORC1/PLCG2/EMILIN2/VAV1/F2RL3/AXL/GGCX/LNPK/DGKD/FOXA2/PROCR/MYL9/GNAS/SERPIND1/HPS4/MYH9/PDGFB/PIK3CB/PLSCR1/HRG/GP5/DGKQ/ADRA2C/TXK/TEC/PF4V1/METAP1/FGB/F11/F13A1/EDN1/DTNBP1/MAPK14/HSPB1/CD36/NOS3/SHH/BLK/DMTN/PLAT/LYN/STXBP1/ENTPD2/WAS/FLNA	69
GO:0048011	BP	GO:0048011	neurotrophin TRK receptor signaling pathway	12/4089	24/18903	0.00200031	0.032165	0.0256672	SORT1/AGT/PPP2R5B/ZDHHC17/PTPN11/SPRY2/BCAR1/SOS1/RAF1/TMEM108/SPRY1/CYFIP2	12
GO:0042116	BP	GO:0042116	macrophage activation	37/4089	109/18903	0.00200687	0.03219	0.0256871	ZC3H12A/EDN2/PLA2G4A/IL10/NR1H3/LRRK2/RORA/CRTC3/IL4R/ITGAM/CX3CL1/KARS1/PLCG2/MYO18A/IFI35/TMEM106A/SPHK1/JMJD6/TICAM1/LDLR/PRKCE/DYSF/FER1L5/CD93/APP/TREX1/FOXP1/SUCNR1/TNIP2/STAP1/TLR2/CSF2/IL4/CD74/HAVCR2/ADGRF5/CLU	37
GO:0043370	BP	GO:0043370	regulation of CD4-positive, alpha-beta T cell differentiation	22/4089	56/18903	0.00205527	0.0327227	0.0261122	PRKCZ/RUNX3/ZC3H12A/ZBTB7B/TNFSF18/TNFSF4/RC3H1/IL18/BATF/IL4R/CBFB/RARA/SMAD7/JUNB/NFKBID/BCL6/IL4/MYB/RIPK2/SHB/ANXA1/RC3H2	22
GO:0033173	BP	GO:0033173	calcineurin-NFAT signaling cascade	19/4089	46/18903	0.0020579	0.0327227	0.0261122	CAMTA1/MTOR/SLC9A1/ADGRB2/TBC1D10C/CLEC7A/IGF1/NFATC4/AKAP6/HOMER2/NFAT5/PLCG2/NFATC1/PTBP1/CHERP/NFATC2/RCAN1/GSK3B/PPP3CC	19
GO:1990090	BP	GO:1990090	cellular response to nerve growth factor stimulus	19/4089	46/18903	0.0020579	0.0327227	0.0261122	ELAVL4/SORT1/RAP1A/BDNF/RAB35/ARF6/NTRK3/EEF2K/EIF4A3/CSNK1D/KIDINS220/APP/CSNK1E/TMEM108/HES1/ACAP2/MAGI2/NTRK2/RAPGEF1	19
GO:0021537	BP	GO:0021537	telencephalon development	75/4089	255/18903	0.00206043	0.0327227	0.0261122	SKI/HTR6/SLC2A1/ATP1A2/SRGAP2/ZMIZ1/TACC2/MDK/TSKU/DIXDC1/KIRREL3/LRRK2/SLC38A2/KDM2B/NIN/SYNE2/PALS1/PSEN1/BCL11B/CCDC85C/FOXB1/SEMA7A/IGF1R/BBS2/ADGRG1/PAFAH1B1/ATP1B2/NF1/RARA/CDH2/XAB2/ATP1A3/CXCR4/ERBB4/PLCB1/XRN2/CRKL/SHANK3/EOMES/SCN5A/FOXP1/GSK3B/TMEM108/RYK/HES1/FBXO45/ANXA3/DCLK2/SRD5A1/DNAH5/MDGA1/EFHC1/AKIRIN2/POU3F2/NR2E1/AQP1/GLI3/NSUN5/CDK6/FOXP2/CNTNAP2/SHH/FUT10/TACC1/CHD7/EXT1/T…	75
GO:0060419	BP	GO:0060419	heart growth	35/4089	102/18903	0.0021252	0.033562	0.026782	SKI/TP73/S1PR1/RGS2/TGFB2/AGT/BMPR1A/YAP1/IGF1/FGF9/ADPRHL1/AKAP6/YY1/AKAP13/MESP1/NOG/GATA6/ERBB4/VGLL4/TGFBR2/FOXP1/HEG1/RBPJ/PDLIM5/SORBS2/BASP1/MEF2C/NKX2-5/FOXC1/EDN1/MAPK14/CITED2/ADRA1A/ZFPM2/TGFBR1	35
GO:0007183	BP	GO:0007183	SMAD protein complex assembly	8/4089	13/18903	0.00212894	0.033562	0.026782	PARP1/PPM1A/SMAD6/SMAD3/LDLRAD4/SMAD2/SMAD4/PMEPA1	8
GO:1903265	BP	GO:1903265	positive regulation of tumor necrosis factor-mediated signaling pathway	8/4089	13/18903	0.00212894	0.033562	0.026782	LAPTM5/CASP1/ADAM17/CPNE1/UBE2K/RIPK1/PRKN/TRAF2	8
GO:0007179	BP	GO:0007179	transforming growth factor beta receptor signaling pathway	65/4089	216/18903	0.00215016	0.0338137	0.0269828	SKI/PRDM16/ZFYVE9/TRIM33/TGFB2/PARP1/ZMIZ1/BMPR1A/LTBP3/BRMS1/FOLR1/BCL9L/PXN/LATS2/SMAD9/SPRY2/SNX6/BRMS1L/FERMT2/PPM1A/FUT8/PALS1/FOS/ONECUT1/SMAD6/SMAD3/WFIKKN1/PDPK1/CREBBP/GLG1/ARRB2/MYOCD/LDLRAD4/SMAD2/SMAD7/SMAD4/ONECUT2/STK11/GDF15/SOX11/ADAM17/SPRED2/SLC2A10/PMEPA1/TGFBR2/VEPH1/NRROS/SPRY1/HPGD/ING2/SNX25/NREP/DUSP22/ZNF451/PTPRK/CITED2/LATS1/ITGB8/HIPK2/ZNF703/FNTA/MIR30B/PTK2/TGFBR1/US…	65
GO:0071692	BP	GO:0071692	protein localization to extracellular region	103/4089	368/18903	0.00218003	0.0341045	0.0272148	PARK7/SVBP/WLS/TGFB2/UCN3/FRMD4A/TACR2/MCU/CAMK2G/ADRA2A/TCF7L2/CCDC186/ADAM8/APBB1/SAA1/NR1H3/SYT7/LRP5/CPT1A/EXPH5/SIDT2/C1QTNF5/SNX19/TM7SF3/PFKM/NR1H4/GNPTAB/IGF1/ERP29/PTPN11/SLC8B1/SIRT4/PLA2G1B/PSMD9/AACS/FOXO1/EDNRB/ARF6/RHBDF1/TANGO6/PAFAH1B1/MYH10/SREBF1/MYO18A/CAVIN1/LLGL2/RAB12/PIK3C3/SMAD2/MIDN/OLFM2/GIPR/NR1H2/PREB/PRKCE/IL1RN/STEAP3/RAPGEF4/KLF7/ABCA12/PER2/CAPN10/FOXA2/AP1B1/ARFGA…	103
GO:0050868	BP	GO:0050868	negative regulation of T cell activation	42/4089	128/18903	0.00218902	0.0341045	0.0272148	RUNX3/LAPTM5/ZC3H12A/ZBTB7B/TNFSF18/TNFSF4/RC3H1/IL10/SFTPD/TSPAN32/MDK/LAG3/PAWR/ARG2/IL4R/CBFB/ERBB2/PTPN2/SMAD7/SOCS6/IFNL1/MARCHF7/CTLA4/SDC4/BCL6/DLG1/IRF1/IL4/NDFIP1/CD74/HAVCR2/DUSP22/MAD1L1/GPNMB/GLI3/SHH/FGL1/IDO1/MIR30B/CD274/ANXA1/RC3H2	42
GO:0002294	BP	GO:0002294	CD4-positive, alpha-beta T cell differentiation involved in immune response	26/4089	70/18903	0.00218986	0.0341045	0.0272148	PRKCZ/MTOR/ZC3H12A/IL6R/ZBTB7B/TNFSF18/TNFSF4/RC3H1/IL18/BATF/RORA/IL4R/RARA/SMAD7/JUNB/NFKBID/IL18R1/FOXP1/BCL6/PTGER4/IL4/MYB/RIPK2/SHB/ANXA1/RC3H2	26
GO:0014823	BP	GO:0014823	response to activity	26/4089	70/18903	0.00218986	0.0341045	0.0272148	SELENON/FNDC5/PRKAA2/IL10/AGT/CRY2/SLC38A2/TNS2/KL/COL4A2/FOS/MIR762/MMP2/SLC7A5/STK11/CXCR4/CAB39/PPARGC1A/SRD5A1/PRKAA1/OXCT1/BMP6/EDN1/SOD2/ANGPT2/HSF1	26
GO:0071364	BP	GO:0071364	cellular response to epidermal growth factor stimulus	18/4089	43/18903	0.00223817	0.034656	0.0276549	MARS1/PTPN11/FOS/KNSTRN/PDE8A/IQGAP1/PDPK1/ERBB2/COL1A1/BAIAP2/CFLAR/ERBB4/DUSP22/FOXC1/EEF1A1/MCM7/SNAI2/DAB2IP	18
GO:0007411	BP	GO:0007411	axon guidance	70/4089	236/18903	0.00224813	0.034656	0.0276549	EPHA2/EPHA10/ARTN/SEMA6C/LAMC2/ENAH/NRP1/LGI1/BDNF/NECTIN1/PLXNC1/MYCBP2/BCL11B/SEMA6D/NEO1/NPTN/SEMA7A/SEMA4B/ERBB2/NOG/LAMA1/PTPRM/LAMA3/SMAD4/NOTCH3/SCN1B/VASP/NOVA2/ARHGAP35/SOS1/BMPR2/NRP2/KLF7/EPHA4/VSTM2L/LAMA5/APP/PLXNB2/CNTN4/PLXNB1/LAMB2/ALCAM/SEMA5B/KALRN/RYK/RHOH/BMPR1B/UNC5C/PALLD/SEMA5A/TRIO/EFNA5/SLIT3/EDN1/VEGFA/EPHA7/FYN/RAC1/GLI3/SEMA3E/EPHB4/GBX1/SHH/EXT1/PTK2/NFIB/SEMA4D/PTCH1…	70
GO:0106106	BP	GO:0106106	cold-induced thermogenesis	47/4089	147/18903	0.0022592	0.034656	0.0276549	PRDM16/MFN2/CPT2/DOCK7/ZBTB7B/SCD/ADRB1/NR1H3/IL18/NOVA1/TLE3/IGF1R/IL4R/ZNF423/THRA/PCTP/MAP2K6/STK11/NOVA2/NR1H2/ADAM17/LPIN1/EPAS1/ALMS1/IL18R1/CXCR4/PER2/GNAS/PLCL2/ACVR2B/PPARGC1A/RBPJ/PDGFC/ACSL1/NPR3/PRLR/LNPEP/IL4/HDAC3/VEGFA/GRB10/CD36/EBF2/HSF1/ALDH1A1/LCN2/EHMT1	47
GO:0120161	BP	GO:0120161	regulation of cold-induced thermogenesis	47/4089	147/18903	0.0022592	0.034656	0.0276549	PRDM16/MFN2/CPT2/DOCK7/ZBTB7B/SCD/ADRB1/NR1H3/IL18/NOVA1/TLE3/IGF1R/IL4R/ZNF423/THRA/PCTP/MAP2K6/STK11/NOVA2/NR1H2/ADAM17/LPIN1/EPAS1/ALMS1/IL18R1/CXCR4/PER2/GNAS/PLCL2/ACVR2B/PPARGC1A/RBPJ/PDGFC/ACSL1/NPR3/PRLR/LNPEP/IL4/HDAC3/VEGFA/GRB10/CD36/EBF2/HSF1/ALDH1A1/LCN2/EHMT1	47
GO:0033673	BP	GO:0033673	negative regulation of kinase activity	71/4089	240/18903	0.00226294	0.034656	0.0276549	PARK7/MIR34A/ADAR/RGS2/PPP2R5A/AGT/SMYD3/PRDX3/HIPK3/MAPK8IP1/LRP5/LRP6/DUSP16/CDKN1B/PTPRB/LATS2/SPRY2/IPO5/AJUBA/SNX6/PSEN1/WARS1/PDPK1/TFAP4/MYOCD/NF1/COX11/CHMP6/PTPN2/MIDN/GADD45B/PKN1/NUP62/PTPRH/TRIB2/MYCNOS/TRIB3/FOXA2/CDK5RAP1/PKIG/PTK6/ADARB1/FBXO7/KAT2B/HEG1/PIK3CB/WWTR1/CAMK2N2/PAK2/SPRY1/SFRP2/HMGCR/MACROH2A1/NPM1/RGS14/DUSP22/DTNBP1/TNFAIP3/LATS1/PRKN/CEP43/PRKAR1B/HSPB1/PRKAG2/SFRP…	71
GO:0035282	BP	GO:0035282	segmentation	36/4089	106/18903	0.00226651	0.034656	0.0276549	MTF2/TDRD10/NRP1/BMPR1A/TDRD1/LRP6/TBX3/PSEN1/ALDH1A2/FOXB1/SMAD3/MESP1/PCSK6/IRX3/PLD6/SMAD4/OSR1/NRP2/FZD5/LAMA5/TASOR/RBPJ/SFRP2/IRX2/IRX1/BASP1/FOXC1/LFNG/COBL/XRCC2/SHH/NKX3-1/SFRP1/DMRT2/MLLT3/ZIC3	36
GO:0032386	BP	GO:0032386	regulation of intracellular transport	95/4089	336/18903	0.00227222	0.034656	0.0276549	UBE2J2/PARK7/LDLRAP1/HPCA/ZC3H12A/EFCAB7/PDZK1/OAZ3/TRIM46/CRYZL2P-SEC16B/ARV1/ANK3/TCF7L2/CALY/CHRM1/NUMA1/CRYAB/LRRK2/RAPGEF3/CPSF6/RAB21/PTPN11/NUP58/IPO5/GZMB/SCFD1/PPM1A/PSEN1/NRDE2/PLA2G4E/NEDD4/ANXA2/OAZ2/SMAD3/ITGAM/CDH1/ARHGAP44/SREBF1/SUPT6H/NF1/ERBB2/NMT1/NPEPPS/BCAS3/USP36/STK11/PIK3R2/PDCD5/PREB/ERLEC1/GCC2/IWS1/FZD5/BARD1/ABCA12/CAPN10/TBC1D20/PKIG/HPS4/SREBF2/ARHGAP8/CAMK1/ARIH2/GS…	95
GO:0030838	BP	GO:0030838	positive regulation of actin filament polymerization	21/4089	53/18903	0.00227376	0.034656	0.0276549	MTOR/KIRREL1/ARF6/EVL/FMN1/CCR7/CDC42EP4/BAIAP2/NPHS1/VASP/CDC42EP3/PRKCE/NCK2/BIN1/NCKAP1/ARPC2/PFN2/DLG1/RICTOR/BAIAP2L1/PTK2B	21
GO:0060071	BP	GO:0060071	Wnt signaling pathway, planar cell polarity pathway	21/4089	53/18903	0.00227376	0.034656	0.0276549	ARHGEF19/ROR1/VANGL1/VANGL2/PRICKLE1/DAAM1/MKS1/PLEKHA4/TIAM1/ZNRF3/CELSR1/PRICKLE2/RYK/SFRP2/ANKRD6/RAC1/MAGI2/FZD1/SFRP1/MLLT3/ROR2	21
GO:0051961	BP	GO:0051961	negative regulation of nervous system development	48/4089	151/18903	0.00233149	0.0353693	0.0282242	SKI/LIN28A/SEMA6C/TRIM46/GPR37L1/NRP1/BMPR1A/LRP4/RNF10/ULK1/SPART/NFATC4/PSEN1/SEMA6D/SEMA7A/NTRK3/SEMA4B/CDH1/ULK2/NF1/NOG/MBP/PTPRS/LDLR/SOX11/YWHAH/SEMA5B/RYK/HES1/REST/RUFY3/NKX6-1/TLR2/SEMA5A/CDKL3/KIAA0319/DAAM2/EPHA7/NR2E1/DYNLT1/SEMA3E/ELAPOR2/IFRD1/PCM1/SEMA4D/BRINP1/ARHGAP4/GDI1	48
GO:1901879	BP	GO:1901879	regulation of protein depolymerization	31/4089	88/18903	0.00233156	0.0353693	0.0282242	CAPZB/ARHGEF2/CAMSAP2/SVIL/ADD3/SWAP70/SPTBN2/EPS8/TWF1/AVIL/NAV3/CFL2/MAP1A/TMOD2/KATNB1/FLII/TAOK1/APC2/CAMSAP3/SPTBN4/TRIM54/PLEKHH2/CLASP1/TRIOBP/ATXN7/SEMA5A/SCIN/DMTN/GSN/SPTAN1/MID1	31
GO:0006643	BP	GO:0006643	membrane lipid metabolic process	63/4089	209/18903	0.00238133	0.0360394	0.0287588	SMPDL3B/ELOVL1/PLPP3/PIGM/DEGS1/ARV1/SCCPDH/HACD1/SGMS1/SGPL1/PSAP/PGAP2/ALDH3B1/ACER3/ST3GAL4/ST8SIA1/CERS5/TM9SF2/SGPP1/GALC/PIGB/HACD3/HEXA/PIGQ/TLCD3B/ST3GAL2/PIGL/ABCA8/SPHK1/KDSR/PLPP2/CSNK1G2/FUT3/CERS4/SFTPB/B3GALT1/ORMDL1/ABCA12/SPTLC3/PIGT/B4GALT5/LARGE1/B4GALT4/PIGX/PSAPL1/PIGY/SGMS2/PRKAA1/PLPP1/HEXB/ST8SIA4/ELOVL5/ELOVL4/FUT9/ITGB8/AGK/NSMAF/ENPP2/ST3GAL1/PGAP4/UGCG/ST6GALNAC4/PIGA	63
GO:0006140	BP	GO:0006140	regulation of nucleotide metabolic process	34/4089	99/18903	0.00239979	0.0362335	0.0289138	ENO1/MTOR/HPCA/PRKAA2/PARP1/TIGAR/IGF1/PSEN1/NUPR1/ADORA2B/GIT1/PDK2/RPTOR/GAPDHS/ACMSD/PDK1/PID1/HDAC4/APP/TREX1/ZBTB20/PPARGC1A/PRKAA1/IL4/BEND3/MLXIPL/FIS1/NOS3/PRKAG2/FBP1/PRXL2C/NCS1/PDK3/TAFAZZIN	34
GO:1901186	BP	GO:1901186	positive regulation of ERBB signaling pathway	17/4089	40/18903	0.00242125	0.0364718	0.0291039	AGT/NEURL1/ADRA2A/HIP1R/SHKBP1/NUP62/ADAM17/SOS1/TGFA/RALB/DGKD/PTK6/RBPJ/FBXW7/RALA/HIP1/MIR29A	17
GO:0043405	BP	GO:0043405	regulation of MAP kinase activity	57/4089	186/18903	0.0024896	0.0374138	0.0298556	RGS2/AGT/FZD8/ADRA2A/ADAM8/HIPK3/MAPK8IP1/DUSP16/LRRK2/MAP3K12/ERP29/TAOK3/PLA2G1B/SPRY2/AJUBA/PSEN1/AKAP13/NTRK3/IL34/PIK3R5/KSR1/NF1/ERBB2/MAP2K6/MAP3K10/NUP62/TRIB2/SOS1/TGFA/FZD5/EPHA4/TRIB3/PDGFB/PIK3CB/MAP3K13/SPRY1/SFRP2/PDGFC/GHR/HMGCR/MEF2C/FGF1/FGF18/RGS14/EDN1/DTNBP1/FGD2/VEGFA/SASH1/MAP3K4/PTK2B/FGFR1/SFRP1/LYN/ROR2/DAB2IP/TRAF2	57
GO:0010657	BP	GO:0010657	muscle cell apoptotic process	32/4089	92/18903	0.0025231	0.0377442	0.0301193	MIR34A/MFN2/ZC3H12A/CAPN2/AGT/MDK/AMBRA1/TIGAR/LRP6/APAF1/IGF1/SIRT4/IGF1R/PDPK1/NUPR1/SLC7A5/ARRB2/MYOCD/GATA6/SMAD4/DNMT1/PAX8/CFLAR/HMOX1/SFRP2/NKX2-5/EDN1/SIRT5/E2F3/SOD2/PTK2B/HSF1	32
GO:0097485	BP	GO:0097485	neuron projection guidance	70/4089	237/18903	0.00252741	0.0377442	0.0301193	EPHA2/EPHA10/ARTN/SEMA6C/LAMC2/ENAH/NRP1/LGI1/BDNF/NECTIN1/PLXNC1/MYCBP2/BCL11B/SEMA6D/NEO1/NPTN/SEMA7A/SEMA4B/ERBB2/NOG/LAMA1/PTPRM/LAMA3/SMAD4/NOTCH3/SCN1B/VASP/NOVA2/ARHGAP35/SOS1/BMPR2/NRP2/KLF7/EPHA4/VSTM2L/LAMA5/APP/PLXNB2/CNTN4/PLXNB1/LAMB2/ALCAM/SEMA5B/KALRN/RYK/RHOH/BMPR1B/UNC5C/PALLD/SEMA5A/TRIO/EFNA5/SLIT3/EDN1/VEGFA/EPHA7/FYN/RAC1/GLI3/SEMA3E/EPHB4/GBX1/SHH/EXT1/PTK2/NFIB/SEMA4D/PTCH1…	70
GO:0006665	BP	GO:0006665	sphingolipid metabolic process	51/4089	163/18903	0.00252919	0.0377442	0.0301193	SMPDL3B/ELOVL1/PLPP3/DEGS1/ARV1/HACD1/SGMS1/SGPL1/PSAP/ALDH3B1/ACER3/ST8SIA1/CERS5/TM9SF2/SGPP1/GALC/HACD3/HEXA/TLCD3B/ST3GAL2/ABCA8/SPHK1/KDSR/PLPP2/CSNK1G2/FUT3/CERS4/SFTPB/B3GALT1/ORMDL1/ABCA12/SPTLC3/B4GALT5/LARGE1/B4GALT4/PSAPL1/SGMS2/PRKAA1/PLPP1/HEXB/ST8SIA4/ELOVL5/ELOVL4/FUT9/ITGB8/AGK/NSMAF/ENPP2/ST3GAL1/UGCG/ST6GALNAC4	51
GO:0010508	BP	GO:0010508	positive regulation of autophagy	46/4089	144/18903	0.00254749	0.0379293	0.030267	PARK7/VPS13D/ZC3H12A/TMEM59/PRKAA2/WAC/TRIM8/TRIM6/TRIM5/PIK3C2A/AMBRA1/PAFAH1B2/LRRK2/TPCN1/ULK1/FOXO1/ULK2/TRIM65/STK11/TICAM1/RALB/RAB3GAP1/ATG16L1/SH3BP4/TP53INP2/DEPDC5/FBXO7/HMOX1/FYCO1/GSK3B/PIK3CB/HTT/SCOC/PRKAA1/PLK2/IL4/IRGM/LARP1/TFEB/PRKN/NOD1/BNIP3L/RIPK2/DAPK1/TSC1/WDR45	46
GO:0050773	BP	GO:0050773	regulation of dendrite development	35/4089	103/18903	0.00256031	0.0380321	0.030349	ELAVL4/CAMSAP2/CAMK1D/CAPRIN2/RAB21/NFATC4/ARF6/NEDD4/EEF2K/PAFAH1B1/BAIAP2/NEDD4L/STK11/CARM1/CRTC1/BCL11A/HECW2/EPHA4/RAB17/CRKL/YWHAH/GSK3B/CDKL3/DBN1/KIAA0319/NR2E1/TMEM106B/COBL/LZTS1/SDC2/PTPRD/SEMA4D/DAB2IP/NSMF/ARMCX5-GPRASP2	35
GO:0002263	BP	GO:0002263	cell activation involved in immune response	85/4089	297/18903	0.00258905	0.0383704	0.030619	PRKCZ/PIK3CD/MTOR/MAD2L2/ZC3H12A/IL6R/ZBTB7B/TNFSF18/TNFSF4/RC3H1/IL10/SWAP70/MDK/KMT5B/GAB2/POU2AF1/IL18/PSEN1/BATF/EIF2AK4/RAB27A/RORA/PDPK1/SCNN1B/IL4R/ITGAL/ITGAM/KARS1/PLCG2/TNFSF13/ADORA2B/SUPT6H/RARA/IFI35/C17orf99/THOC1/SMAD7/TICAM1/ICAM1/JUNB/PGLYRP2/NFKBID/IFNL1/PRKCE/DYSF/FER1L5/IL18R1/RIF1/ADA/APP/BCR/XBP1/HMOX1/MFNG/PLCL2/EOMES/MLH1/TREX1/FOXP1/HMCES/SUCNR1/BCL6/NSD2/ANXA3/PTGER4/IL4…	85
GO:0007611	BP	GO:0007611	learning or memory	79/4089	273/18903	0.00259809	0.0383845	0.0306302	PRKCZ/ELAVL4/ATP1A2/AGT/ITGB1/TACR2/BDNF/RAG1/MDK/FEN1/NRXN2/NPAS4/SHANK2/KMT2A/KRAS/RAPGEF3/SLC11A2/ZNF385A/NFATC4/PSEN1/FOS/MEIS2/EIF2AK4/PAK6/MAP1A/SPG11/TMOD2/FOXB1/NPTN/STRA6/RASGRF1/AMFR/ATXN1L/PAFAH1B1/SPECC1/GIT1/NF1/THRA/C1QL1/NOG/EIF4A3/LDLR/MAN2B1/CRTC1/SLC8A2/SHANK1/LRRN4/PLCB1/PAK5/APP/SYNJ1/RCAN1/SHANK3/MME/HTT/TLR2/PLK2/HMGCR/PDE8B/MEF2C/RGS14/ADGRF1/FYN/PRKN/PRKAR1B/DNAH11/ADCY1/C…	79
GO:0050931	BP	GO:0050931	pigment cell differentiation	16/4089	37/18903	0.00260194	0.0383845	0.0306302	ADAMTSL4/LRMDA/CD63/EDNRB/RAB27A/AP3D1/GNA11/MREG/HPS4/USP13/MEF2C/ENPP1/RAB32/SOD2/GLI3/TYRP1	16
GO:0032147	BP	GO:0032147	activation of protein kinase activity	47/4089	148/18903	0.00262798	0.0385207	0.0307389	PRKCZ/PARK7/MTOR/IL6R/TGFB2/AGT/ADRA2A/MARK2/IL18/TIRAP/IGF1/PIBF1/NTRK3/PDPK1/EMP2/GPRC5B/DBF4B/TOM1L1/GPRC5C/RPTOR/STK11/SPDYA/TGFA/CAB39/COPS8/CARD10/PDGFB/TGFBR2/ACVR2B/ECT2/DLG1/DGKQ/ADRA2C/PDGFC/PRLR/GHR/EFNA5/PRRC1/IL4/FGF1/VEGFA/PRKAG2/PTK2B/ANGPT1/TXN/TNFSF15/TRAF2	47
GO:0021783	BP	GO:0021783	preganglionic parasympathetic fiber development	9/4089	16/18903	0.00262913	0.0385207	0.0307389	NRP1/NAV2/SIX1/NRP2/ACKR3/ADARB1/TBX1/HES1/TFAP2A	9
GO:0044406	BP	GO:0044406	adhesion of symbiont to host	9/4089	16/18903	0.00262913	0.0385207	0.0307389	SFTPD/NECTIN1/SCARB1/CD209/ICAM1/NECTIN2/DPP4/BPIFA1/LTF	9
GO:0030326	BP	GO:0030326	embryonic limb morphogenesis	39/4089	118/18903	0.00266691	0.038809	0.0309689	SKI/PBX1/PRRX1/TGFB2/BMPR1A/LRP4/LRP5/C2CD3/RARG/HOXC11/TBX3/FGF9/FREM2/PSEN1/ALDH1A2/CREBBP/TMEM231/NOG/MKS1/TBX4/SMAD4/OSR1/AFF3/MAP3K20/LNPK/SALL4/FRAS1/SFRP2/PITX1/MSX2/TFAP2A/RUNX2/SP8/GLI3/SHH/CHD7/OSR2/RSPO2/PTCH1	39
GO:0035113	BP	GO:0035113	embryonic appendage morphogenesis	39/4089	118/18903	0.00266691	0.038809	0.0309689	SKI/PBX1/PRRX1/TGFB2/BMPR1A/LRP4/LRP5/C2CD3/RARG/HOXC11/TBX3/FGF9/FREM2/PSEN1/ALDH1A2/CREBBP/TMEM231/NOG/MKS1/TBX4/SMAD4/OSR1/AFF3/MAP3K20/LNPK/SALL4/FRAS1/SFRP2/PITX1/MSX2/TFAP2A/RUNX2/SP8/GLI3/SHH/CHD7/OSR2/RSPO2/PTCH1	39
GO:0043200	BP	GO:0043200	response to amino acid	39/4089	118/18903	0.00266691	0.038809	0.0309689	MTOR/HPCA/RRAGC/CAPN2/NEURL1/CDKN1B/TMBIM6/IPO5/SIX1/UBR1/IGF1R/MIR762/MMP2/SLC7A5/COL1A1/RPTOR/BAIAP2/PIK3C3/DNMT1/DNMT3A/BCL11A/SH3BP4/KLHL22/XBP1/PDGFC/GLRB/LARS1/HNRNPAB/EDN1/RRAGD/FYN/CCN2/LYN/HSF1/RRAGA/NTRK2/ASS1/GRIN1/NSMF	39
GO:0031396	BP	GO:0031396	regulation of protein ubiquitination	63/4089	210/18903	0.00269632	0.0390895	0.0311928	PARK7/MAD2L2/RPL11/LAPTM5/SVBP/RASSF5/BTRC/BUB3/UBXN1/OTUB1/ARRB1/LRRK2/PRICKLE1/USP44/MYCBP2/SPRY2/PSEN1/FANCI/ARRDC4/N4BP1/HERPUD1/NXN/ARRB2/SPHK1/SMAD7/TICAM1/UBXN2A/PRKCE/SPOPL/MARCHF7/CUL3/TRIP12/PER2/TRIB3/BIRC7/USP4/SPSB4/DCUN1D4/FBXW7/SKP2/FBXO4/CAMLG/HDAC3/NDFIP1/NPM1/SQSTM1/MAPK9/FYN/TNFAIP3/SASH1/PRKN/AIMP2/RIPK2/UBR5/ANGPT1/DERL1/ADGRB1/PARP10/VPS28/CDC14B/TGFBR1/AMER1/XIAP	63
GO:0031056	BP	GO:0031056	regulation of histone modification	54/4089	175/18903	0.00269835	0.0390895	0.0311928	NOC2L/SKI/PARK7/NFYC/GFI1/MTF2/ZBTB7B/LMNA/IGF2/RRP8/OTUB1/ARRB1/KMT2A/KDM5A/LRRK2/MBIP/RTF1/SKIC8/KAT8/BRD7/CTCF/MYOCD/SREBF1/SUPT6H/WBP2/SMAD4/DNMT1/BRD4/ARID5A/KANSL3/IWS1/RIF1/TRIP12/PHF20/ZNF335/SETD5/BCL6/PPARGC1A/FAM47E/HPF1/ING2/MACROH2A1/NSD1/VEGFA/ZNF451/MYB/AUTS2/AASS/SNAI2/SDR16C5/UBR5/PHF19/EHMT1/MECP2	54
GO:0046330	BP	GO:0046330	positive regulation of JNK cascade	33/4089	96/18903	0.00271046	0.0391769	0.0312625	MAPK8IP1/DIXDC1/TIRAP/TAOK3/MBIP/MAPK8IP3/MINK1/TAOK1/CCR7/GADD45B/MAP3K10/EDAR/PLCB1/BIRC7/APP/WNT7B/ZNF622/FLT4/DUSP22/RIPK1/UNC5CL/ANKRD6/CCN2/MTURN/NOD1/HIPK2/PTK2B/RIPK2/TRAF1/DAB2IP/TRAF2/EDA2R/XIAP	33
GO:0003382	BP	GO:0003382	epithelial cell morphogenesis	15/4089	34/18903	0.00277268	0.0397192	0.0316952	RAB25/ST14/RILPL2/FRMD6/CCDC88C/BCL11B/SPINT2/COL18A1/FLNB/HEG1/PALLD/CLDN3/MET/STC1/COL22A1	15
GO:0060317	BP	GO:0060317	cardiac epithelial to mesenchymal transition	15/4089	34/18903	0.00277268	0.0397192	0.0316952	HEYL/ADAM15/TGFB2/TBX3/EMP2/TMEM100/NOG/SMAD4/JAG1/TGFBR2/RBPJ/SPRY1/MSX2/SNAI2/TGFBR1	15
GO:0090162	BP	GO:0090162	establishment of epithelial cell polarity	15/4089	34/18903	0.00277268	0.0397192	0.0316952	FRMD4A/ARF6/MYO9A/MYO18A/SLC9A3R1/FBF1/CYTH1/LAMA1/CAMSAP3/CLASP1/FRMD4B/HES1/GOLPH3/CYTH3/SHH	15
GO:1905508	BP	GO:1905508	protein localization to microtubule organizing center	15/4089	34/18903	0.00277268	0.0397192	0.0316952	STIL/NUMA1/C2CD3/CEP83/PIBF1/KIAA0753/CSNK1D/MARK4/NUP62/NSFL1C/CEP250/GSK3B/SNX10/PCM1/UBXN2B	15
GO:0007219	BP	GO:0007219	Notch signaling pathway	56/4089	183/18903	0.00279572	0.0399601	0.0318875	MIB2/HEYL/APH1A/TGFB2/PSEN2/ZMIZ1/TSPAN14/NEURL1/GAS2/DTX4/ARRB1/MAML2/YAP1/CDKN1B/DTX3/NR1H4/MMP14/SIX1/PSEN1/ONECUT1/ADAM10/APH1B/MESP1/TM2D3/ZNF423/WWP2/EPN2/TMEM100/LLGL2/NOTCH3/EPN1/ADAM17/AAK1/ANXA4/JAG1/CBFA2T2/APP/MFNG/SREBF2/TGFBR2/MIR1224/BCL6/HES1/RBPJ/MAML3/FBXW7/SORBS2/FOXC1/PERP/LFNG/CDK6/NOS3/GALNT11/TCIM/SNAI2/MECP2	56
GO:0042063	BP	GO:0042063	gliogenesis	88/4089	310/18903	0.00284202	0.0405241	0.0323376	SKI/TP73/GPR157/MTOR/LIN28A/PLPP3/ROR1/PHGDH/GPR37L1/SOX13/SRGAP2/TGFB2/ZMIZ1/ILK/MDK/CHRM1/CD9/KRAS/PTPRB/PTPN11/RNF10/P2RX4/WASF3/MMP14/PRKCH/SYNE2/PALS1/PSEN1/SPINT1/NTRK3/METRN/CX3CL1/ADGRG1/IL34/SLC7A5/PAFAH1B1/ATP1B2/NF1/ERBB2/CNP/NOG/ITGB4/CDH2/LDLR/SOX11/MAL/BIN1/GPR17/CXCR4/LRP2/NAB1/EPHA4/BOK/B4GALT5/APP/SYNJ1/OLIG1/CRKL/EOMES/LAMB2/HES1/NRROS/STAP1/NKX6-1/TLR2/TPPP/HEXB/DAAM2/POU3F2/NR…	88
GO:0071229	BP	GO:0071229	cellular response to acid chemical	31/4089	89/18903	0.0028485	0.0405241	0.0323376	MTOR/RRAGC/CAPN2/NEURL1/IPO5/SIX1/UBR1/MIR762/MMP2/SLC7A5/COL1A1/RPTOR/BAIAP2/DNMT1/DNMT3A/BCL11A/SH3BP4/KLHL22/XBP1/PDGFC/LARS1/HNRNPAB/VEGFA/RRAGD/FYN/PLEC/HSF1/RRAGA/NTRK2/ASS1/NSMF	31
GO:0000209	BP	GO:0000209	protein polyubiquitination	72/4089	246/18903	0.00285955	0.0405241	0.0323376	UBE2J2/UBE4B/RNF186/RNF19B/TRIM62/RC3H1/UBE2T/DTL/FBXO28/TNKS2/BTRC/C10orf90/TRIM6/TRIM5/AMBRA1/DDB2/OTUB1/WSB2/RNF34/KBTBD7/TPP2/NEDD4/UBE2Q2/FBXO22/MGRN1/AMFR/CBFB/WWP2/NPEPPS/SPOP/RNF213/RNF125/NEDD4L/RNF126/DDA1/RMND5A/MARCHF7/HECW2/BARD1/CUL3/DAW1/TRIP12/PPIL2/ARIH2/SPSB4/UBE2K/ANAPC10/TRIM2/FBXL7/SKP2/FBXO4/LNPEP/UBE2D2/FBXO38/FBXW11/UBE3D/RNF217/TNFAIP3/SHPRH/SASH1/PRKN/ANKIB1/UBE2H/UBE3C/…	72
GO:0097193	BP	GO:0097193	intrinsic apoptotic signaling pathway	85/4089	298/18903	0.00286735	0.0405241	0.0323376	NOC2L/TP73/PARK7/ENO1/EPHA2/RNF186/RPL11/ARHGEF2/MAEL/IKBKE/TP53BP2/PARP1/SGMS1/RTKN2/RRP8/MAPK8IP1/TMEM109/CUL5/LRRK2/TMEM117/TMBIM6/ZNF385A/APAF1/ERP29/CUL4A/NFATC4/SGPP1/PPP1R13B/ELL3/AEN/SELENOS/NUPR1/HERPUD1/HIC1/PDK2/SLC9A3R1/P4HB/PTPN2/STK11/URI1/NCK2/MARCHF7/PDK1/CUL3/ACKR3/BOK/TRIB3/BID/CHEK2/XBP1/HMOX1/ITPR1/MLH1/QRICH1/FHIT/PIK3CB/PARL/OPA1/FBXW7/SFRP2/ING2/ZNF622/PIK3R1/HINT1/NME5/CD7…	85
GO:0031532	BP	GO:0031532	actin cytoskeleton reorganization	37/4089	111/18903	0.00286736	0.0405241	0.0323376	S1PR1/F11R/ABL2/NRP1/MCU/MDK/EPS8/RAPGEF3/CDC42BPB/NTRK3/BCAR1/MINK1/BCAS3/BAIAP2/SYDE1/ANTXR1/CAPN10/MYH9/PARVB/STAP1/GAB1/RICTOR/IQGAP2/DTNBP1/CD2AP/RALA/AUTS2/CLDN3/SEMA3E/BAIAP2L1/DMTN/PTK2B/PLEC/ANXA1/GSN/PHPT1/FLNA	37
GO:0090090	BP	GO:0090090	negative regulation of canonical Wnt signaling pathway	45/4089	141/18903	0.00287298	0.0405241	0.0323376	CTNNBIP1/MAD2L2/PTPRU/SOX13/TCF7L2/MDK/LRP4/PRICKLE1/LATS2/FOXO1/CCDC88C/TLE3/MESP1/AMFR/NOG/SLC9A3R1/CDH2/STK11/APC2/TLE6/TLE2/TLE5/IGFBP2/ZNRF3/KREMEN1/RBMS3/LIMD1/GSK3B/WWTR1/SFRP2/NKX2-5/MAPK14/ANKRD6/LATS1/PRKN/SFRP4/GLI3/FZD1/SHH/SFRP1/SNAI2/MLLT3/DAB2IP/OTUD5/AMER1	45
GO:0007051	BP	GO:0007051	spindle organization	59/4089	195/18903	0.00291978	0.0410468	0.0327547	AUNIP/STMN1/RCC1/STIL/GPSM2/NEK7/TBCE/TUBB8/KIF11/TACC2/CKAP5/EML3/NUMA1/RACGAP1/PIBF1/TUBGCP3/HAUS4/EML1/GOLGA8A/GOLGA8B/KNSTRN/TUBGCP4/RAB11A/POLDIP2/ZNF207/TUBG2/CLTC/CHMP6/CSNK1D/MAPRE2/MISP/HAUS5/KASH5/NUP62/TOGARAM2/DCTN1/CLASP1/CHEK2/LIMK2/MYH9/MLH1/MAP4/TASOR/CHMP2B/DLG1/TPPP/PLK2/KIF2A/HDAC3/RGS14/EFHC1/GNAI1/TNKS/TACC1/NEK6/PTPA/NTMT1/MECP2/FLNA	59
GO:0034694	BP	GO:0034694	response to prostaglandin	14/4089	31/18903	0.0029228	0.0410468	0.0327547	GNB1/PRKAA2/TNFSF4/AKR1C3/P2RY6/ADCY6/PTGER2/YY1/CCR7/PRKCE/PTGER4/PRKAA1/EDN1/SFRP1	14
GO:0035338	BP	GO:0035338	long-chain fatty-acyl-CoA biosynthetic process	10/4089	19/18903	0.00293004	0.0410588	0.0327643	ELOVL1/HACD1/HSD17B12/ACSBG1/ACSF3/ACSL3/ACSL1/ACSL6/ELOVL5/ELOVL4	10
GO:0043242	BP	GO:0043242	negative regulation of protein-containing complex disassembly	29/4089	82/18903	0.00296629	0.0414764	0.0330975	CAPZB/ARHGEF2/CAMSAP2/SVIL/ADD3/SWAP70/SPTBN2/EPS8/TWF1/AVIL/NAV3/TMOD2/CLEC16A/KATNB1/FLII/TAOK1/APC2/CAMSAP3/SPTBN4/TRIM54/PLEKHH2/CLASP1/TRIOBP/ATXN7/SCIN/DMTN/GSN/SPTAN1/MID1	29
GO:0062012	BP	GO:0062012	regulation of small molecule metabolic process	95/4089	339/18903	0.00302931	0.0422194	0.0336904	PARK7/ENO1/MTOR/LDLRAP1/WDTC1/FABP3/HPCA/PRKAA2/GFI1/DUSP12/PARP1/ARV1/AKR1C3/MIR107/SORBS1/IGF2/NR1H3/CPT1A/P2RY6/TIGAR/NR1H4/IGF1/PPTC7/SIRT4/NCOR2/FOXO1/PIBF1/PPP1R3E/PSEN1/RORA/SELENOS/NUPR1/PHKG2/MLYCD/MBTPS1/ADORA2B/SREBF1/GIT1/PDK2/COX11/RPTOR/FOXK2/PTPN2/STK11/MIDN/LDLR/GAPDHS/NR1H2/PRKCE/ACMSD/PDK1/PID1/HDAC4/TRIB3/FOXA2/SOGA1/APP/SEC14L2/KAT2B/SCAP/TREX1/ZBTB20/CLCN2/DGKQ/PPARGC1A/REST/…	95
GO:1903959	BP	GO:1903959	regulation of anion transmembrane transport	13/4089	28/18903	0.00303739	0.0422194	0.0336904	ATP1A2/RGS2/AGT/ITGB1/ANO9/SLC43A1/SLC38A1/PSEN1/PER2/RIPK1/ABCB1/CFTR/TCAF1	13
GO:0009612	BP	GO:0009612	response to mechanical stimulus	63/4089	211/18903	0.00304701	0.0422194	0.0336904	TNFRSF8/SLC9A1/SLC2A1/ATP1A2/F11R/TLR5/CAPN2/AGT/MDK/NRXN2/FADD/CASP5/CASP1/SLC38A2/SCEL/MMP14/FOS/MEIS2/STRA6/IGF1R/PPL/MMP2/PKD1L2/MAP3K14/COL1A1/KCNJ2/CDH2/CXCR4/SCN1A/STAT1/CASP8/IGFBP2/ABHD12/SHANK3/RAF1/TGFBR2/HTT/TMEM150C/NFKB1/PTGER4/ADGRV1/IRF1/BMP6/EDN1/KIAA0319/BAK1/LHFPL5/MAPK14/FYN/CITED2/LRP11/AQP1/PSPH/CNTNAP2/ANGPT2/PTK2B/PTK2/PLEC/TMC1/PTCH1/GSN/STRBP/DMD	63
GO:0055017	BP	GO:0055017	cardiac muscle tissue growth	32/4089	93/18903	0.00306206	0.0422194	0.0336904	SKI/TP73/S1PR1/RGS2/TGFB2/AGT/BMPR1A/YAP1/IGF1/FGF9/AKAP6/YY1/AKAP13/NOG/GATA6/ERBB4/VGLL4/TGFBR2/FOXP1/HEG1/RBPJ/PDLIM5/SORBS2/MEF2C/NKX2-5/FOXC1/EDN1/MAPK14/CITED2/ADRA1A/ZFPM2/TGFBR1	32
GO:0110020	BP	GO:0110020	regulation of actomyosin structure organization	35/4089	104/18903	0.00306977	0.0422194	0.0336904	MTOR/ARHGEF10L/STMN1/SLC9A1/S1PR1/F11R/NRP1/RAPGEF3/PXN/FERMT2/EVL/SMAD3/AKAP13/MYLK3/SMAD4/PIK3R2/ALMS1/CLASP1/SDC4/PFN2/ECT2/PAK2/PTGER4/PIK3R1/EDN1/CCN2/RAC1/MET/DLC1/SORBS3/SFRP1/TGFBR1/LPAR1/TSC1/WAS	35
GO:1902882	BP	GO:1902882	regulation of response to oxidative stress	35/4089	104/18903	0.00306977	0.0422194	0.0336904	PARK7/MIR34A/SELENON/GPR37L1/IL10/PARP1/LRRK2/PAWR/GCH1/FUT8/FBLN5/PDE8A/P4HB/FBXO7/MIRLET7B/ACOX2/FOXP1/REST/FBXW7/MCTP1/MACROH2A1/NME5/RIPK1/FYN/SOD2/PRKN/HSPB1/CD36/FZD1/MET/TXN/MAPKAP1/TSC1/NONO/ABCD1	35
GO:0035020	BP	GO:0035020	regulation of Rac protein signal transduction	11/4089	22/18903	0.00307193	0.0422194	0.0336904	KRAS/KBTBD7/ARF6/RASGRF1/ARHGAP44/NF1/CADM4/PIK3CB/ARHGAP24/ARAP3/AUTS2	11
GO:2001044	BP	GO:2001044	regulation of integrin-mediated signaling pathway	11/4089	22/18903	0.00307193	0.0422194	0.0336904	LAMC1/NID1/CD63/EMP2/LAMA1/LIMS1/LIMS2/SLC2A10/LAMB2/DMTN/FLNA	11
GO:0006541	BP	GO:0006541	glutamine metabolic process	12/4089	25/18903	0.00309613	0.0423709	0.0338113	CTPS1/PHGDH/GLYATL1/GLYATL1B/SLC38A1/GLS2/NR1H4/SIRT4/CAD/GFPT2/CTPS2/MECP2	12
GO:0048668	BP	GO:0048668	collateral sprouting	12/4089	25/18903	0.00309613	0.0423709	0.0338113	BDNF/ULK1/SPART/NIN/ULK2/PTPRS/APP/EFNA5/EPHA7/COBL/IFRD1/SEMA4D	12
GO:0050863	BP	GO:0050863	regulation of T cell activation	104/4089	376/18903	0.00311655	0.0425297	0.033938	PRKCZ/TNFRSF9/RUNX3/LAPTM5/ZC3H12A/ZBTB7B/TNFSF18/TNFSF4/RC3H1/ABL2/SOX13/IL10/ZMIZ1/SFTPD/GPAM/ADAM8/IGF2/TSPAN32/RAG1/MAPK8IP1/MDK/AMBRA1/CCDC88B/SART1/FADD/IL18/LAG3/SMARCC2/PAWR/IGF1/PTPN11/PNP/ZBTB1/ARG2/BATF/IL4R/BRD7/CBFB/FANCA/FLOT2/ERBB2/RARA/CCR7/PTPN2/SMAD7/SOCS6/AP3D1/VAV1/CD209/SMARCA4/JUNB/NFKBID/IFNL1/SOS1/ZAP70/IL1RL2/NCK2/MARCHF7/DPP4/CTLA4/IGFBP2/SIRPB1/ADA/SDC4/BID/XBP1/TGFBR2/…	104
GO:0050769	BP	GO:0050769	positive regulation of neurogenesis	68/4089	231/18903	0.00315145	0.0425297	0.033938	TP73/MTOR/MACF1/ITGB1/NRP1/NEURL1/BDNF/MDK/DIXDC1/KRAS/CAPRIN2/RAB21/PLXNC1/NIN/PRKCH/SPINT1/ELL3/NPTN/SEMA7A/METRN/EEF2K/CX3CL1/IL34/SLC7A5/PAFAH1B1/BAIAP2/STK11/SOX11/BIN1/CXCR4/LRP2/BMPR2/EPHA4/ZNF335/TIAM1/SYNJ1/PLXNB2/SHANK3/GOLGA4/PLXNB1/FAIM/MME/MAP3K13/HES1/RUFY3/NKX6-1/TLR2/SEMA5A/EFNA5/MAN2A1/CDKL3/RGS14/DBN1/VEGFA/NR2E1/TIAM2/GLI3/SRRT/SMARCD3/XRCC2/SHH/LYN/PTPRD/NTRK2/SEMA4D/ARMCX5-GP…	68
GO:0014820	BP	GO:0014820	tonic smooth muscle contraction	7/4089	11/18903	0.00316725	0.0425297	0.033938	EDN2/AGT/SCNN1B/BBS2/MYLK/CD38/EDN1	7
GO:0032836	BP	GO:0032836	glomerular basement membrane development	7/4089	11/18903	0.00316725	0.0425297	0.033938	NID1/NPHS1/MPV17/COL4A4/SULF2/LAMB2/EXT1	7
GO:0045628	BP	GO:0045628	regulation of T-helper 2 cell differentiation	7/4089	11/18903	0.00316725	0.0425297	0.033938	PRKCZ/TNFSF4/IL18/IL4R/RARA/BCL6/ANXA1	7
GO:0051386	BP	GO:0051386	regulation of neurotrophin TRK receptor signaling pathway	7/4089	11/18903	0.00316725	0.0425297	0.033938	AGT/PPP2R5B/ZDHHC17/SPRY2/TMEM108/SPRY1/CYFIP2	7
GO:0060081	BP	GO:0060081	membrane hyperpolarization	7/4089	11/18903	0.00316725	0.0425297	0.033938	PRKCZ/PARK7/CRTC1/CACNG2/SOD2/CFTR/KCNQ3	7
GO:0086100	BP	GO:0086100	endothelin receptor signaling pathway	7/4089	11/18903	0.00316725	0.0425297	0.033938	EDNRB/SIX1/BCAR1/GNA11/CRKL/EDN1/PTK2B	7
GO:2000320	BP	GO:2000320	negative regulation of T-helper 17 cell differentiation	7/4089	11/18903	0.00316725	0.0425297	0.033938	ZC3H12A/ZBTB7B/TNFSF18/RC3H1/SMAD7/IL4/RC3H2	7
GO:0016197	BP	GO:0016197	endosomal transport	72/4089	247/18903	0.00319729	0.0428436	0.0341885	EPS15/ZFYVE9/EVI5/SORT1/DENND1B/RAB7B/LYST/STAM/CALY/DENND5A/VPS37C/VPS51/TBC1D10C/ERC1/LRRK2/GRIP1/RASSF9/WASHC4/RAB35/VPS37B/SNX6/ARF6/PLA2G4E/VPS39/RAB11A/CLEC16A/VPS4A/VPS53/ANKFY1/ARHGAP44/SPAG9/CLTC/GGA3/CHMP6/SLC66A2/RNF126/AP3D1/UBXN6/DENND1C/SNX17/VPS54/ALMS1/DCTN1/GCC2/CCDC93/ARL4C/RAB17/AP5S1/SNX5/STX16/ARFRP1/ARHGAP8/ARL8B/RBSN/TBC1D5/CHMP2B/RAB7A/TMCC1/ACAP2/TBC1D14/ZFYVE16/RHOBTB3/S…	72
GO:0003002	BP	GO:0003002	regionalization	100/4089	360/18903	0.00321414	0.04298	0.0342973	SKI/HES2/CTNNBIP1/HEYL/SSBP3/WLS/MTF2/PIFO/WNT2B/TDRD10/PBX1/RNF2/GREM2/NRP1/BMPR1A/FBXL15/TDRD1/LRP4/LRP5/KMT2A/LRP6/RARG/HOXC11/HOXC9/TBX3/KDM2B/SIX1/PSEN1/YY1/ALDH1A2/FOXB1/SMAD6/SMAD3/MESP1/PCSK6/ITGAM/IRX3/ADGRG1/DNAAF1/PLD6/HOXB7/NOG/MKS1/BPTF/SMAD2/SMAD4/C3/OSR1/OTX1/VAX2/PAX8/ACVR2A/LRP2/BMPR2/NRP2/FZD5/FOXA2/LAMA5/TBX1/CRKL/WNT7B/EOMES/ACVR2B/TASOR/HES1/RBPJ/BMPR1B/CXXC4/SPRY1/SFRP2/IRX2…	100
GO:0001657	BP	GO:0001657	ureteric bud development	33/4089	97/18903	0.00326949	0.0436294	0.0348156	CTNNBIP1/WNT2B/PBX1/AGT/ILK/SIX1/ARG2/FMN1/SMAD6/SMAD3/RARA/HOXB7/NOG/SMAD2/SMAD7/SMAD4/TMEM59L/OSR1/SDC1/PAX8/SDC4/LAMA5/HES1/DLG1/SPRY1/BASP1/FGF1/FOXC1/VEGFA/GLI3/SHH/SFRP1/PTCH1	33
GO:0060324	BP	GO:0060324	face development	20/4089	51/18903	0.00330152	0.0438748	0.0350114	SKI/ARID5B/SGPL1/RARG/PTPN11/ALDH1A2/STRA6/MMP2/CRISPLD2/ANKRD11/RARA/COL1A1/NOG/RAB3GAP1/TBX1/RAF1/CHD7/CRISPLD1/ZFAND5/ZIC3	20
GO:0097720	BP	GO:0097720	calcineurin-mediated signaling	20/4089	51/18903	0.00330152	0.0438748	0.0350114	CAMTA1/MTOR/SLC9A1/ADGRB2/TBC1D10C/CLEC7A/IGF1/NFATC4/AKAP6/HOMER2/NFAT5/PLCG2/NFATC1/PTBP1/CHERP/SLC8A2/NFATC2/RCAN1/GSK3B/PPP3CC	20
GO:0034331	BP	GO:0034331	cell junction maintenance	17/4089	41/18903	0.00331348	0.0439429	0.0350658	SDF4/KIRREL1/PLEKHA7/SHANK2/ERC1/ARF6/FERMT2/KIFC3/C1QL1/CAMSAP3/DCTN1/ERC2/NLGN1/CLDN1/DLG1/CLDN3/MTSS1	17
GO:0061333	BP	GO:0061333	renal tubule morphogenesis	28/4089	79/18903	0.0033464	0.0442882	0.0353413	CTNNBIP1/WNT2B/PBX1/AGT/ILK/LGR5/SIX1/FMN1/IRX3/HOXB7/NOG/SMAD4/TMEM59L/OSR1/PAX8/LAMA5/HES1/DLG1/IRX2/IRX1/MEF2C/FGF1/VEGFA/AHI1/GLI3/SHH/MTSS1/PTCH1	28
GO:0031333	BP	GO:0031333	negative regulation of protein-containing complex assembly	46/4089	146/18903	0.00343464	0.0451561	0.0360338	PRKCZ/PARK7/CTNNBIP1/CAPZB/STMN1/SVIL/ADD3/SPTBN2/CRYAB/EPS8/TWF1/AVIL/SSH1/HIP1R/ULK1/PPM1A/TMOD2/SMAD6/CLDN7/FLII/THRA/TBCD/LDLRAD4/RIOK3/FHOD3/KANK3/SPTBN4/EML2/NOP53/PMEPA1/INPP5J/TRIOBP/CRBN/RAF1/GSK3B/PFN2/ZNF827/PTGER4/SCIN/DMTN/CLU/HSF1/KANK1/GSN/STXBP1/SPTAN1	46
GO:0050768	BP	GO:0050768	negative regulation of neurogenesis	46/4089	146/18903	0.00343464	0.0451561	0.0360338	SKI/LIN28A/SEMA6C/TRIM46/GPR37L1/NRP1/BMPR1A/LRP4/RNF10/ULK1/SPART/NFATC4/PSEN1/SEMA6D/SEMA7A/NTRK3/SEMA4B/CDH1/ULK2/NF1/NOG/MBP/PTPRS/LDLR/SOX11/YWHAH/SEMA5B/RYK/HES1/REST/RUFY3/NKX6-1/SEMA5A/CDKL3/KIAA0319/DAAM2/EPHA7/NR2E1/DYNLT1/SEMA3E/IFRD1/PCM1/SEMA4D/BRINP1/ARHGAP4/GDI1	46
GO:0046626	BP	GO:0046626	regulation of insulin receptor signaling pathway	26/4089	72/18903	0.00343888	0.0451561	0.0360338	PRKCZ/ZBTB7B/NUCKS1/AGT/MIR107/SORBS1/VWA2/IGF2/SIK2/TNS2/NR1H4/PTPN11/ZNF592/PTPN2/FFAR3/PID1/SNX5/GNAI2/PRKAA1/PIK3R1/MZB1/CCND3/ENPP1/GRB10/BAIAP2L1/KANK1	26
GO:0061005	BP	GO:0061005	cell differentiation involved in kidney development	22/4089	58/18903	0.00344006	0.0451561	0.0360338	YAP1/EDNRB/IQGAP1/NPHS1/OSR1/PAX8/STAT1/JAG1/ASXL1/PDGFB/LAMB2/WWTR1/HES1/BASP1/MEF2C/GLI3/MAGI2/SHH/EXT1/MTSS1/PTCH1/AMER1	22
GO:0010595	BP	GO:0010595	positive regulation of endothelial cell migration	42/4089	131/18903	0.00353903	0.0463347	0.0369744	PIK3CD/ZC3H12A/PLPP3/AGT/NRP1/PIK3C2A/HDAC7/P2RX4/SCARB1/PDPK1/BCAR1/BCAS3/ZNF580/ADAM17/BMPR2/NRP2/RIN2/HMOX1/PDGFB/FOXP1/PIK3CB/FGFBP1/ANXA3/SEMA5A/PLK2/FGF1/SPARC/FGF18/FLT4/EDN1/VEGFA/SASH1/RAC1/HSPB1/MET/MIR29A/NOS3/PTK2B/ADGRA2/FGFR1/ANGPT1/ANXA1	42
GO:0019439	BP	GO:0019439	aromatic compound catabolic process	131/4089	489/18903	0.00354426	0.0463347	0.0369744	DFFB/ACOT7/LIN28A/PUM1/AGO4/ZC3H12A/PABPC4/NT5C1A/ELAVL4/TUT4/PDE4B/RC3H1/RNASEL/IKBKE/EPHX1/TRDMT1/SUPV3L1/NUDT13/ZSWIM8/NT5C2/PKP3/CELF1/TNKS1BP1/PATL1/FEN1/MUS81/SIDT2/TIRAP/SMUG1/APAF1/PAH/OAS2/ZCCHC8/UPF3A/PNP/SAMD4A/SLIRP/NRDE2/EDC3/MTHFS/PDE8A/NTHL1/TNRC6A/TENT4B/FTO/MLYCD/ZC3H18/SMG6/NT5M/CNP/TNRC6C/EIF4A3/CTIF/CIRBP/HNRNPM/RNASEH2A/NANOS3/LSM4/SAMD4B/BLVRB/CACNG7/PUM2/XDH/LRPPRC/TET3/CNO…	131
GO:0051348	BP	GO:0051348	negative regulation of transferase activity	79/4089	276/18903	0.00356329	0.046489	0.0370975	PARK7/MIR34A/MAD2L2/RPL11/ADAR/RGS2/PPP2R5A/AGT/SMYD3/PRDX3/BUB3/HIPK3/MAPK8IP1/LRP5/LRP6/DUSP16/CDKN1B/PTPRB/USP44/LATS2/SPRY2/IPO5/AJUBA/SNX6/PSEN1/WARS1/PDPK1/TFAP4/MYOCD/NF1/COX11/CHMP6/PTPN2/SMAD7/MIDN/GADD45B/PKN1/NUP62/PTPRH/TRIB2/MYCNOS/TRIB3/FOXA2/CDK5RAP1/PKIG/PTK6/ADARB1/FBXO7/KAT2B/GSK3B/HEG1/PIK3CB/WWTR1/CAMK2N2/PAK2/SPRY1/SFRP2/HMGCR/MACROH2A1/NPM1/RGS14/DUSP22/DTNBP1/TNFAIP3/LATS1/…	79
GO:1903320	BP	GO:1903320	regulation of protein modification by small protein conjugation or removal	73/4089	252/18903	0.0035734	0.0465266	0.0371274	PARK7/MAD2L2/RPL11/LAPTM5/ZC3H12A/SVBP/RASSF5/ZMIZ1/BTRC/BUB3/UBXN1/OTUB1/ARRB1/LRRK2/PRICKLE1/USP44/MYCBP2/SPRY2/PSEN1/PIAS1/HMG20A/FANCI/ARRDC4/N4BP1/HERPUD1/NXN/ARRB2/SPHK1/SMAD7/TICAM1/UBA2/NOP53/UBXN2A/PRKCE/EPAS1/SPOPL/MARCHF7/CUL3/TRIP12/COPS8/PER2/HDAC4/TRIB3/BIRC7/USP4/GNL3/SPSB4/DCUN1D4/FBXW7/SKP2/FBXO4/CAMLG/HDAC3/NDFIP1/NPM1/SQSTM1/MAPK9/FYN/TNFAIP3/SASH1/PRKN/AIMP2/RIPK2/UBR5/ANGPT1/…	73
GO:0040001	BP	GO:0040001	establishment of mitotic spindle localization	16/4089	38/18903	0.0036033	0.0466327	0.0372121	GPSM2/ITGB1/NUMA1/SPRY2/PAFAH1B1/ANKFN1/MISP/DCTN1/CLASP1/NSFL1C/HTT/SPRY1/FBXW11/DYNLT1/UBXN2B/CDK5RAP2	16
GO:0042092	BP	GO:0042092	type 2 immune response	16/4089	38/18903	0.0036033	0.0466327	0.0372121	PRKCZ/TNFSF4/DENND1B/IL10/IL18/ARG2/BATF/IL4R/RARA/IFNL1/BCL6/IL4/NDFIP1/CD74/IDO1/ANXA1	16
GO:0045742	BP	GO:0045742	positive regulation of epidermal growth factor receptor signaling pathway	16/4089	38/18903	0.0036033	0.0466327	0.0372121	AGT/NEURL1/ADRA2A/HIP1R/SHKBP1/NUP62/ADAM17/SOS1/TGFA/RALB/DGKD/PTK6/FBXW7/RALA/HIP1/MIR29A	16
GO:0014032	BP	GO:0014032	neural crest cell development	29/4089	83/18903	0.00363278	0.0468293	0.037369	SEMA6C/NRP1/BMPR1A/FOLR1/EDNRB/SEMA6D/ALDH1A2/SEMA7A/SEMA4B/CDH2/NRTN/SOX11/NRP2/ERBB4/JAG1/LAMA5/TBX1/SEMA5B/HES1/TAPT1/SEMA5A/FAM172A/FOXC1/EDN1/CITED2/SEMA3E/SHH/SNAI2/SEMA4D	29
GO:0010959	BP	GO:0010959	regulation of metal ion transport	115/4089	423/18903	0.00363305	0.0468293	0.037369	KCNAB2/MIR34A/SELENON/SLC9A1/EPB41/HPCA/PDE4B/ATP1A1/ATP1A2/CASQ1/PSEN2/AGT/RGS7/CACNB2/ITGB1/ANK3/CAMK2G/ADRA2A/STIM1/P2RY6/TRPC6/FXYD6/SCN4B/ABCC9/ANO6/TMBIM6/CD63/ISCU/SLC8B1/TESC/PLA2G1B/P2RX4/KCNRG/FGF14/AKAP6/SPG11/NEDD4/GRAMD2A/IL16/HOMER2/PDPK1/PRSS8/NETO2/CX3CL1/RRAD/WWP2/PLCG2/ATP2C2/ARRB2/ATP1B2/KCNJ2/SLC9A3R1/NEDD4L/F2RL3/SCN1B/FXYD3/SPTBN4/CACNG6/OSR1/THADA/PRKCE/FBXO11/KCNIP3/BIN1/C…	115
GO:1900180	BP	GO:1900180	regulation of protein localization to nucleus	43/4089	135/18903	0.00365569	0.046884	0.0374127	PARK7/ZC3H12A/EFCAB7/OTUD7B/LMNA/RASSF5/PARP1/TRIM8/YAP1/CCT2/LATS2/NUP58/IPO5/FERMT2/PSEN1/SMAD3/CDH1/NF1/STK11/PIK3R2/PKIG/LIMK2/CARD10/GSK3B/WWTR1/NMD3/ECT2/DCLK2/FBXO4/PIK3R1/HDAC3/NPM1/MAPK14/CD2AP/RAB23/FYN/LATS1/GLI3/CD36/SHH/UBR5/ANGPT1/FLNA	43
GO:0060147	BP	GO:0060147	regulation of post-transcriptional gene silencing	19/4089	48/18903	0.00365917	0.046884	0.0374127	LIN28A/PUM1/ZC3H12A/ADAR/MAEL/NEAT1/NCOR2/AJUBA/HOXB-AS3/WTIP/MYCN/PUM2/LIMD1/FXR1/EIF4G1/RIPK1/ESR1/FOCAD/FMR1	19
GO:1990089	BP	GO:1990089	response to nerve growth factor	19/4089	48/18903	0.00365917	0.046884	0.0374127	ELAVL4/SORT1/RAP1A/BDNF/RAB35/ARF6/NTRK3/EEF2K/EIF4A3/CSNK1D/KIDINS220/APP/CSNK1E/TMEM108/HES1/ACAP2/MAGI2/NTRK2/RAPGEF1	19
GO:0007626	BP	GO:0007626	locomotory behavior	59/4089	197/18903	0.00374971	0.0479486	0.0382622	PARK7/MTOR/PUM1/DMBX1/ELAVL4/CIART/ATP1A2/TBCE/CDH23/NAV2/SHANK2/BSX/EPS8/LRRK2/ZNF385A/PAK6/SPG11/HEXA/PAFAH1B1/ARRB2/GIT1/CNP/C1QL1/GAA/NPC1/SPTBN4/PRKCE/DPP4/SCN1A/EPHA4/GIGYF2/PAK5/FOXA2/ABHD12/MC3R/APP/RCAN1/CSTB/CRBN/ADCY5/GLRB/CLCN3/ANKH/SELENOP/HEXB/SOD2/PRKN/KCND2/HIPK2/GBX1/IDO1/CHD7/NCOA2/SLURP1/FXN/VPS13A/PBX3/TSC1/MECP2	59
GO:0009880	BP	GO:0009880	embryonic pattern specification	27/4089	76/18903	0.0037757	0.0481852	0.038451	STIL/TDRD10/NRP1/TDRD1/C2CD3/TBX3/MEIS2/SMAD6/SMAD3/MESP1/PCSK6/PLD6/SMAD2/SMAD4/SATB2/NRP2/FZD5/ERBB4/LAMA5/DOP1B/TASOR/CXXC4/BASP1/COBL/SHH/PTCH1/ZIC3	27
GO:0010631	BP	GO:0010631	epithelial cell migration	101/4089	366/18903	0.00381343	0.0485345	0.0387297	PLEKHG5/PIK3CD/MTOR/EPHA2/ZC3H12A/MACF1/EDN2/SVBP/PLPP3/S100A2/RAB25/TGFB2/AGT/ITGB1/NRP1/PIK3C2A/CORO1B/HDAC7/PTPRR/PTPN11/PXN/P2RX4/SCARB1/ARF6/VASH1/EVL/RAB11A/CTSH/PDPK1/EMP2/BCAR1/PLCG2/NF1/HDAC5/BCAS3/PTPRM/MAPRE2/PKN1/ZNF580/ADAM17/PRKCE/MAP4K4/CLASP1/DPP4/BMPR2/NRP2/RIN2/HMOX1/MYH9/CARD10/PDGFB/TGFBR2/PTPRG/FOXP1/FSTL1/PIK3CB/PFN2/HRG/S100P/FGFBP1/ANXA3/FBXW7/SEMA5A/PLK2/MEF2C/IL4/FGF1/SP…	101
GO:0099173	BP	GO:0099173	postsynapse organization	51/4089	166/18903	0.00383275	0.0485345	0.0387297	DNM3/ARF1/NRP1/ARHGAP22/LRP4/NRXN2/SPTBN2/SHANK2/CAPRIN2/LRRK2/FARP1/ARF6/ACTN1/ADAM10/ABHD17C/NTRK3/IGF1R/EEF2K/PAFAH1B1/CHRNB1/ARHGAP44/TANC2/BAIAP2/CDH2/SHANK1/NRP2/EPHA4/LZTS3/CRKL/SHANK3/COLQ/TMEM108/NLGN1/IL1RAP/DLG1/GRID2/PDLIM5/GLRB/CTNND2/DBN1/DTNBP1/EPHA7/FYN/WASL/FNTA/MIR30B/PTPRD/MUSK/NLGN3/ARMCX5-GPRASP2/NLGN4Y	51
GO:0030038	BP	GO:0030038	contractile actin filament bundle assembly	36/4089	109/18903	0.00384905	0.0485345	0.0387297	MTOR/ARHGEF10L/STMN1/SLC9A1/S1PR1/F11R/NRP1/PDLIM1/SORBS1/ARRB1/RAPGEF3/PXN/FERMT2/EVL/SMAD3/PIK3R2/ALMS1/CLASP1/CUL3/SDC4/PFN2/PAK2/PTGER4/PIK3R1/CCN2/RAC1/ELN/MET/DLC1/SORBS3/PTK2B/SFRP1/TGFBR1/LPAR1/TSC1/WAS	36
GO:0043149	BP	GO:0043149	stress fiber assembly	36/4089	109/18903	0.00384905	0.0485345	0.0387297	MTOR/ARHGEF10L/STMN1/SLC9A1/S1PR1/F11R/NRP1/PDLIM1/SORBS1/ARRB1/RAPGEF3/PXN/FERMT2/EVL/SMAD3/PIK3R2/ALMS1/CLASP1/CUL3/SDC4/PFN2/PAK2/PTGER4/PIK3R1/CCN2/RAC1/ELN/MET/DLC1/SORBS3/PTK2B/SFRP1/TGFBR1/LPAR1/TSC1/WAS	36
GO:0030534	BP	GO:0030534	adult behavior	45/4089	143/18903	0.00387112	0.0485345	0.0387297	PARK7/PUM1/DMBX1/ATP1A2/TBCE/NRXN2/SPTBN2/FADD/SHANK2/EPS8/ZFHX2/HEXA/HOMER2/BBS2/PAFAH1B1/ARRB2/CHRNB1/CNP/MAFG/NPC1/SPTBN4/SHANK1/SCN1A/EPHA4/GIGYF2/FOXA2/ABHD12/CHRNA4/APP/CSTB/SHANK3/GRM2/GLRB/CLCN3/PRKN/SDK1/HIPK2/CNTNAP2/GBX1/CHD7/FXN/PBX3/TSC1/NLGN3/MECP2	45
GO:1902305	BP	GO:1902305	regulation of sodium ion transmembrane transport	25/4089	69/18903	0.00387318	0.0485345	0.0387297	SLC9A1/ATP1A2/ANK3/FXYD6/SCN4B/TESC/FGF14/NEDD4/NETO2/ATP1B2/SLC9A3R1/NEDD4L/SCN1B/FXYD3/OSR1/PRKCE/HECW2/BPIFA1/YWHAH/SCN5A/DLG1/UTRN/CNKSR3/DMD/WNK3	25
GO:0035137	BP	GO:0035137	hindlimb morphogenesis	15/4089	35/18903	0.00389393	0.0485345	0.0387297	BMPR1A/RARG/TBX3/FMN1/TBX4/OSR1/AFF3/PITX1/MSX2/TFAP2B/SHH/CHD7/OSR2/RSPO2/PTCH1	15
GO:0071398	BP	GO:0071398	cellular response to fatty acid	15/4089	35/18903	0.00389393	0.0485345	0.0387297	ZC3H12A/AKR1C3/CPT1A/NR1H4/SREBF1/LDLR/FFAR3/PID1/PLCB1/CLDN1/HES1/EDN1/LPL/ASS1/PDK3	15
GO:0002366	BP	GO:0002366	leukocyte activation involved in immune response	83/4089	293/18903	0.00389758	0.0485345	0.0387297	PRKCZ/PIK3CD/MTOR/MAD2L2/ZC3H12A/IL6R/ZBTB7B/TNFSF18/TNFSF4/RC3H1/IL10/SWAP70/MDK/KMT5B/GAB2/POU2AF1/IL18/PSEN1/BATF/EIF2AK4/RAB27A/RORA/PDPK1/SCNN1B/IL4R/ITGAL/ITGAM/KARS1/PLCG2/TNFSF13/ADORA2B/SUPT6H/RARA/IFI35/C17orf99/THOC1/SMAD7/TICAM1/ICAM1/JUNB/PGLYRP2/NFKBID/IFNL1/PRKCE/DYSF/FER1L5/IL18R1/RIF1/ADA/BCR/XBP1/HMOX1/MFNG/PLCL2/EOMES/MLH1/TREX1/FOXP1/HMCES/SUCNR1/BCL6/NSD2/ANXA3/PTGER4/IL4/NDF…	83
GO:2000058	BP	GO:2000058	regulation of ubiquitin-dependent protein catabolic process	52/4089	170/18903	0.00389808	0.0485345	0.0387297	PARK7/RPL11/LAPTM5/RNF19B/COP1/WAC/UBXN1/LRRK2/PRICKLE1/PSEN1/MAP1A/PIAS1/FBXO22/DET1/ELOB/N4BP1/HERPUD1/CSNK1D/SMAD7/KEAP1/DDA1/NOP53/TRIB2/TRIB3/CSNK2A1/CSNK1E/SMARCC1/ARIH2/FHIT/RYBP/GSK3B/MAGEF1/UBE2K/FBXW7/CAMLG/MAPK9/RNF217/LATS1/PRKN/ANKIB1/HIPK2/NUB1/SHH/CCAR2/PTK2B/CLU/RNF19A/EIF3H/PTK2/RAD23B/USP9X/ARAF	52
GO:0034655	BP	GO:0034655	nucleobase-containing compound catabolic process	116/4089	428/18903	0.0039001	0.0485345	0.0387297	DFFB/ACOT7/LIN28A/PUM1/AGO4/ZC3H12A/PABPC4/NT5C1A/ELAVL4/TUT4/PDE4B/RC3H1/RNASEL/IKBKE/TRDMT1/SUPV3L1/NUDT13/ZSWIM8/NT5C2/PKP3/CELF1/TNKS1BP1/PATL1/FEN1/MUS81/SIDT2/TIRAP/SMUG1/APAF1/OAS2/ZCCHC8/UPF3A/PNP/SAMD4A/SLIRP/NRDE2/EDC3/PDE8A/NTHL1/TNRC6A/TENT4B/FTO/MLYCD/ZC3H18/SMG6/NT5M/CNP/TNRC6C/EIF4A3/CTIF/CIRBP/HNRNPM/RNASEH2A/NANOS3/LSM4/SAMD4B/CACNG7/PUM2/XDH/LRPPRC/CNOT11/POLR2D/UPP2/GIGYF2/FAST…	116
GO:0046824	BP	GO:0046824	positive regulation of nucleocytoplasmic transport	23/4089	62/18903	0.00390469	0.0485345	0.0387297	ZC3H12A/EFCAB7/TCF7L2/RAPGEF3/CPSF6/IPO5/PPM1A/PSEN1/NRDE2/NEDD4/SMAD3/CDH1/PIK3R2/CAMK1/GSK3B/ECT2/PIK3R1/HDAC3/MAPK14/GLI3/SHH/UBR5/FLNA	23
GO:0061951	BP	GO:0061951	establishment of protein localization to plasma membrane	23/4089	62/18903	0.00390469	0.0485345	0.0387297	MACF1/ANK3/KRT18/GRIP1/RILPL2/RAB11A/GGA2/BBS2/ARHGAP44/RAB34/GGA3/RAB31/VAMP5/GORASP2/ACSL3/ARFRP1/GOLGA4/NECTIN3/RAB7A/GOLPH3/AFDN/GOLGA7/LYPLA1	23
GO:0072163	BP	GO:0072163	mesonephric epithelium development	33/4089	98/18903	0.00392381	0.0485345	0.0387297	CTNNBIP1/WNT2B/PBX1/AGT/ILK/SIX1/ARG2/FMN1/SMAD6/SMAD3/RARA/HOXB7/NOG/SMAD2/SMAD7/SMAD4/TMEM59L/OSR1/SDC1/PAX8/SDC4/LAMA5/HES1/DLG1/SPRY1/BASP1/FGF1/FOXC1/VEGFA/GLI3/SHH/SFRP1/PTCH1	33
GO:0072164	BP	GO:0072164	mesonephric tubule development	33/4089	98/18903	0.00392381	0.0485345	0.0387297	CTNNBIP1/WNT2B/PBX1/AGT/ILK/SIX1/ARG2/FMN1/SMAD6/SMAD3/RARA/HOXB7/NOG/SMAD2/SMAD7/SMAD4/TMEM59L/OSR1/SDC1/PAX8/SDC4/LAMA5/HES1/DLG1/SPRY1/BASP1/FGF1/FOXC1/VEGFA/GLI3/SHH/SFRP1/PTCH1	33
GO:1902414	BP	GO:1902414	protein localization to cell junction	33/4089	98/18903	0.00392381	0.0485345	0.0387297	PRKCZ/CLSTN1/JAK1/RAP1A/F11R/MPP7/LGI1/STX3/NRXN2/NECTIN1/GRIP1/FERMT2/MAP1A/ADAM10/RAB11A/MAPK8IP3/ZDHHC7/ARHGAP44/BAIAP2/TJP3/NPHS1/SHANK1/CACNG7/CACNG2/NECTIN3/ILDR1/HEG1/NLGN1/PAK2/DLG1/MAPK9/HSPB1/TJP2	33
GO:0097305	BP	GO:0097305	response to alcohol	73/4089	253/18903	0.00397907	0.0490787	0.039164	SDF4/SCNN1D/GNB1/PRKAA2/ADAM15/TNFSF4/RGS2/PARP1/RGS7/AKR1C3/UCN3/NPAS4/CPT1A/P2RY6/FDX1/GRAMD1B/SCNN1A/LRP6/EPS8/ADCY6/PTGER2/FOS/NTRK3/IGF1R/SCNN1G/SCNN1B/ADCY7/CDH1/CLDN7/SREBF1/RARA/CCR7/OSBPL7/RECQL5/SMAD2/GRAMD1A/DNMT3A/PRKCE/CASP8/TGFBR2/GRAMD1C/ADCY5/XRN1/EIF4G1/ST6GAL1/CLDN1/IGFBP7/ADH7/HPGD/ADCY2/GOLPH3/PTGER4/PRKAA1/OXCT1/EFNA5/LARP1/SLIT3/BAK1/FYN/SOD2/ADCY1/CLDN3/GNAI1/CFTR/TBXAS1/PT…	73
GO:0045860	BP	GO:0045860	positive regulation of protein kinase activity	114/4089	420/18903	0.00398539	0.0490787	0.039164	PRKCZ/PARK7/MTOR/RAP1A/JTB/IL6R/TGFB2/AGT/FZD8/BMPR1A/NEURL1/ADRA2A/CACUL1/ADAM8/IGF2/MARK2/IL18/TIRAP/CDKN1B/LRRK2/MAP3K12/IGF1/ERP29/TAOK3/PLA2G1B/PIBF1/SPRY2/AJUBA/FERMT2/PSEN1/AKAP13/NTRK3/IQGAP1/PDPK1/EMP2/GPRC5B/IL34/PIK3R5/UNC119/TAOK1/ERBB2/CCR7/DBF4B/TOM1L1/MMD/FAM20A/MAP2K6/GPRC5C/RPTOR/STK11/MAP3K10/SLC8A2/ADAM17/SPDYA/TGFA/RALB/BMPR2/FZD5/ERBB4/EPHA4/CAB39/COPS8/CDC25B/SDC4/CARD10/PDG…	114
GO:0001659	BP	GO:0001659	temperature homeostasis	54/4089	178/18903	0.00401532	0.0490787	0.039164	PRDM16/MFN2/EDN2/CPT2/DOCK7/ZBTB7B/SCD/ADRB1/NR1H3/IL18/FOXO1/EDNRB/NOVA1/TLE3/IGF1R/IL4R/ZNF423/FTO/THRA/PCTP/MAP2K6/STK11/NOVA2/NR1H2/ADAM17/LPIN1/EPAS1/ALMS1/IL18R1/CXCR4/PER2/MC3R/GNAS/PLCL2/ACVR2B/PPARGC1A/RBPJ/PDGFC/ACSL1/NPR3/PRLR/LNPEP/IL4/HDAC3/SQSTM1/VEGFA/GRB10/CD36/NAPEPLD/EBF2/HSF1/ALDH1A1/LCN2/EHMT1	54
GO:0071772	BP	GO:0071772	response to BMP	54/4089	178/18903	0.00401532	0.0490787	0.039164	SKI/HEYL/TRIM33/TGFB2/GREM2/BMPR1A/FBXL15/ILK/NUMA1/CHRDL2/COL2A1/SPART/SMAD9/PPM1A/SPINT1/SMAD6/SMAD3/NEO1/ADAMTS7/RGMA/PCSK6/ZNF423/FAM83G/TMEM100/NOG/GATA6/SMAD2/SMAD7/SMAD4/GDF15/SPINT2/SOX11/ACVR2A/LRP2/BMPR2/TMPRSS6/ACVR2B/FSTL1/HES1/RBPJ/BMPR1B/SFRP2/MSX2/BMP6/RUNX2/TFAP2B/SFRP4/ELAPOR2/FZD1/HIPK2/SFRP1/EXT1/USP9X/XIAP	54
GO:0071773	BP	GO:0071773	cellular response to BMP stimulus	54/4089	178/18903	0.00401532	0.0490787	0.039164	SKI/HEYL/TRIM33/TGFB2/GREM2/BMPR1A/FBXL15/ILK/NUMA1/CHRDL2/COL2A1/SPART/SMAD9/PPM1A/SPINT1/SMAD6/SMAD3/NEO1/ADAMTS7/RGMA/PCSK6/ZNF423/FAM83G/TMEM100/NOG/GATA6/SMAD2/SMAD7/SMAD4/GDF15/SPINT2/SOX11/ACVR2A/LRP2/BMPR2/TMPRSS6/ACVR2B/FSTL1/HES1/RBPJ/BMPR1B/SFRP2/MSX2/BMP6/RUNX2/TFAP2B/SFRP4/ELAPOR2/FZD1/HIPK2/SFRP1/EXT1/USP9X/XIAP	54
GO:0036151	BP	GO:0036151	phosphatidylcholine acyl-chain remodeling	8/4089	14/18903	0.00402885	0.0490787	0.039164	PLA2G4A/NR1H3/LPCAT4/LPCAT2/NR1H2/MBOAT2/PLB1/LPCAT1	8
GO:1904321	BP	GO:1904321	response to forskolin	8/4089	14/18903	0.00402885	0.0490787	0.039164	FDX1/ADCY6/ADCY5/ADCY2/EFNA5/ADCY1/GNAI1/CFTR	8
GO:1904322	BP	GO:1904322	cellular response to forskolin	8/4089	14/18903	0.00402885	0.0490787	0.039164	FDX1/ADCY6/ADCY5/ADCY2/EFNA5/ADCY1/GNAI1/CFTR	8
GO:0010799	BP	GO:0010799	regulation of peptidyl-threonine phosphorylation	18/4089	45/18903	0.00404603	0.049102	0.0391826	TRIM6/TNKS1BP1/SPRY2/SPHK1/RPTOR/SMAD7/CADM4/SPRED2/CAB39/APP/EIF4G1/DGKQ/UBE2K/IRGM/PRKAG2/DMTN/RIPK2/WNK3	18
GO:0046636	BP	GO:0046636	negative regulation of alpha-beta T cell activation	18/4089	45/18903	0.00404603	0.049102	0.0391826	RUNX3/ZC3H12A/ZBTB7B/TNFSF18/TNFSF4/RC3H1/ARG2/IL4R/CBFB/SMAD7/BCL6/IL4/NDFIP1/GLI3/SHH/CD274/ANXA1/RC3H2	18
GO:0005938	CC	GO:0005938	cell cortex	125/4232	312/19869	3.01087e-14	2.33343e-11	1.91428e-11	PRKCZ/ENO1/CAPZB/CNKSR1/EPB41/SLC2A1/FNBP1L/GPSM2/LAMC2/CAPN2/PSEN2/ARV1/MPP7/RHOBTB1/EXOC6/ADD3/GLRX3/STIM1/DENND2B/SPTBN2/NUMA1/PHLDB1/ARHGAP32/ERC1/EPS8/RAPGEF3/PXN/HIP1R/ARF6/FERMT2/EXOC5/ACTN1/PSEN1/TNFAIP2/CRIP2/NEDD4/CIB2/AKAP13/IQGAP1/CDH1/SPIRE2/PAFAH1B1/MYH10/FLOT2/MYO1D/LLGL2/EXOC7/SEPTIN9/CDH2/MISP/CSNK1G2/TLE6/MYO9B/UNC13A/SPTBN4/PPFIA3/FAM110C/NRBP1/PLEKHH2/DCTN1/CLASP1/PARD3B/MLPH/…	125
GO:0005912	CC	GO:0005912	adherens junction	79/4232	179/19869	5.40239e-12	2.09343e-09	1.71739e-09	AJAP1/PARK7/PLPP3/S100A11/ADAM15/FRMD4A/MPP7/CTNNA3/PDLIM1/SORBS1/PKP3/PLEKHA7/TNKS1BP1/NECTIN1/KRT18/VEZT/AJUBA/FERMT2/PALS1/CCDC85C/FMN1/ADAM10/ANXA2/KIFC3/CDH3/CDH1/FLOT2/CDC42EP4/LLGL2/CYTH1/BAIAP2/TBCD/PTPRM/LAMA3/CDH2/SMAD7/CAMSAP3/WTIP/PAK4/SPTBN4/NECTIN2/CTNNA2/NPHP1/PKP4/BMPR2/PARD3B/EPHA4/JAG1/ARVCF/MYH9/LIMD1/FRMD4B/NECTIN3/TNK2/DLG1/SHROOM3/ARHGAP24/PDLIM5/PDLIM3/CTNND2/CDH18/EFNA5/PD…	79
GO:0030055	CC	GO:0030055	cell-substrate junction	147/4232	432/19869	4.42217e-10	1.14239e-07	9.37189e-08	RPL22/EPHA2/HSPG2/SLC9A1/RPS8/DOCK7/JAK1/MTF2/ARHGEF2/MPZL1/DCAF6/ARPC5/CSRP1/CAPN2/ENAH/ARF1/SVIL/ITGB1/NRP1/ARHGAP22/PLAU/PDLIM1/SORBS1/COL17A1/TSPAN4/ILK/AMBRA1/CAPN1/CORO1B/DIXDC1/MCAM/CD9/KRAS/TWF1/TNS2/AVIL/RAB21/GIT2/RPL6/PXN/ATP6V0A2/LMO7/ITGBL1/MMP14/AJUBA/ARF6/FERMT2/SYNE2/ACTN1/EVL/ADAM10/TLN2/HACD3/CIB2/IL16/IQGAP1/SLC9A3R2/PDPK1/BCAR1/FLII/FLOT2/GIT1/TNS4/CLTC/MRC2/ITGB4/P4HB/LAMA3/C…	147
GO:0005925	CC	GO:0005925	focal adhesion	143/4232	422/19869	1.04902e-09	2.03248e-07	1.66739e-07	RPL22/EPHA2/HSPG2/SLC9A1/RPS8/DOCK7/JAK1/MTF2/ARHGEF2/MPZL1/DCAF6/ARPC5/CSRP1/CAPN2/ENAH/ARF1/SVIL/ITGB1/NRP1/ARHGAP22/PLAU/PDLIM1/SORBS1/TSPAN4/ILK/AMBRA1/CAPN1/CORO1B/DIXDC1/MCAM/CD9/KRAS/TWF1/TNS2/AVIL/RAB21/GIT2/RPL6/PXN/ATP6V0A2/LMO7/ITGBL1/MMP14/AJUBA/ARF6/FERMT2/SYNE2/ACTN1/EVL/ADAM10/TLN2/HACD3/IL16/IQGAP1/SLC9A3R2/PDPK1/BCAR1/FLII/FLOT2/GIT1/TNS4/CLTC/MRC2/ITGB4/P4HB/CDH2/MAPRE2/MISP/TLE…	143
GO:0031252	CC	GO:0031252	cell leading edge	142/4232	421/19869	1.70277e-09	2.6393e-07	2.16521e-07	PRKCZ/PLEKHG5/PDPN/EPHA2/CAPZB/SLC9A1/HPCA/MACF1/PLEKHO1/THEM4/S100A11/ARHGEF2/ARPC5/SRGAP2/ENAH/ARF1/ITGB1/CTNNA3/PLCE1/ABLIM1/EPS8L2/APBB1/ILK/SWAP70/STX3/CORO1B/INPPL1/TIRAP/EPS8/FGD4/TWF1/RAPGEF3/AVIL/VEZT/SSH1/TESC/PXN/HIP1R/SPATA13/WASF3/SPRY2/AJUBA/ARF6/FERMT2/SYNE2/ACTN1/EVL/CDC42BPB/KNSTRN/PLA2G4F/DUOX1/MYO5A/TLN2/IQGAP1/CDH1/BCAR1/PLCG2/PAFAH1B1/MYH10/ARHGAP44/KSR1/FLOT2/GIT1/MYO1D/MPP2…	142
GO:0098984	CC	GO:0098984	neuron to neuron synapse	116/4232	351/19869	1.75888e-07	2.27189e-05	1.86379e-05	PRKCZ/CLSTN1/CAPZB/DNAJC6/PDE4B/ATP1A1/DNM3/SRGAP2/ARF1/NEURL1/ADD3/ADRA2A/LRP4/SYT7/CHRM1/SHANK2/CRYAB/CADM1/NECTIN1/ARHGAP32/IGSF9B/EPS8/GRIP1/SYT1/ANKS1B/RPL6/RNF10/P2RX4/HIP1R/ADAM10/NPTN/ABHD17C/HOMER2/PDPK1/EEF2K/NETO2/ARRB2/MINK1/ATP1B2/ARHGAP44/GIT1/MPP2/BAIAP2/DLGAP1/CDH2/PTPRS/CRTC1/LRFN3/ATP1A3/SLC8A2/PRR12/SHANK1/CACNG7/SLC30A3/SOS1/BCL11A/NCK2/PKP4/RAPGEF4/BMPR2/ERBB4/EPHA4/LZTS3/ARF…	116
GO:0016363	CC	GO:0016363	nuclear matrix	52/4232	126/19869	3.06695e-07	3.39555e-05	2.78562e-05	PRKCZ/SRRM1/GFI1/LMNA/RNASEL/KIN/SORBS1/NUMA1/ATN1/KRT8/SMARCC2/XPOT/NCOR2/PSPC1/TEP1/CFL2/PSMA6/YY1/ANXA2/KAT8/BRD7/THOC1/UHRF1/HNRNPM/SMARCA4/SPTBN4/DNMT3A/CAD/BCL11A/PPIG/SATB2/HLCS/MORC2/SATB1/SMARCC1/ATXN7/HES1/DGKQ/MAEA/RGS12/BASP1/ENC1/SPARC/SRPK1/MYB/GHRHR/ZNF703/RUNX1T1/RAD21/NSMF/CASK/NONO	52
GO:0005884	CC	GO:0005884	actin filament	46/4232	114/19869	3.02855e-06	0.000292571	0.000240017	ESPN/MYO3A/PDLIM1/GAS2/MARK2/CORO1B/TWF1/AVIL/PAWR/ACTN1/FMN1/MYO5A/MYO9A/IQGAP1/GAS7/SPECC1/MISP/APC2/KEAP1/MYO9B/SPTBN4/WIPF1/NCKAP1/MYO1B/SMTN/PLS1/PDLIM5/PALLD/PDLIM3/DIAPH1/DBN1/PDLIM7/DUSP22/CD2AP/MYO6/FYN/RAC1/COBL/WASL/DMTN/PDLIM2/ANXA1/TSC1/WAS/DIAPH2/PLS3	46
GO:0034399	CC	GO:0034399	nuclear periphery	55/4232	145/19869	3.40058e-06	0.000292571	0.000240017	PRKCZ/SRRM1/GFI1/LMNA/RNASEL/KIN/SORBS1/NUMA1/ATN1/KRT8/SMARCC2/XPOT/NCOR2/PSPC1/TEP1/CFL2/PSMA6/YY1/ANXA2/KAT8/BRD7/NUP93/THOC1/LMNB2/UHRF1/HNRNPM/SMARCA4/SPTBN4/DNMT3A/CAD/BCL11A/PPIG/SATB2/HLCS/MORC2/SATB1/SMARCC1/ATXN7/HES1/DGKQ/MAEA/RGS12/BASP1/ENC1/SPARC/NUP153/SRPK1/MYB/GHRHR/ZNF703/RUNX1T1/RAD21/NSMF/CASK/NONO	55
GO:0005765	CC	GO:0005765	lysosomal membrane	128/4232	418/19869	4.15262e-06	0.000292571	0.000240017	GNB1/MTOR/LAPTM5/CSF3R/TMEM59/SORT1/TRAF3IP3/TMEM63A/PSEN2/PSAP/CTSD/SLC15A3/CYB561A3/SYT7/SLC3A2/PLAAT3/ARRB1/SIDT2/MGST1/SLC11A2/CD63/DRAM1/CKAP4/TPCN1/P2RX4/ATP6V0A2/SCARB1/ATP11A/PSEN1/PLA2G4E/VPS39/SPG11/SLC30A4/SPPL2A/ANXA2/TM6SF1/CLEC16A/ATP6V0D1/SLC12A4/SLC7A5/ANKFY1/AP2B1/SPAG9/MMD/CLTC/CYB561/ABCA5/RAB37/GAA/SLC26A11/RPTOR/CHMP6/RAB12/RMC1/NPC1/AP3D1/SPPL2B/GNA11/UBXN6/LRRC8E/LDLR/CEACA…	128
GO:0098852	CC	GO:0098852	lytic vacuole membrane	128/4232	418/19869	4.15262e-06	0.000292571	0.000240017	GNB1/MTOR/LAPTM5/CSF3R/TMEM59/SORT1/TRAF3IP3/TMEM63A/PSEN2/PSAP/CTSD/SLC15A3/CYB561A3/SYT7/SLC3A2/PLAAT3/ARRB1/SIDT2/MGST1/SLC11A2/CD63/DRAM1/CKAP4/TPCN1/P2RX4/ATP6V0A2/SCARB1/ATP11A/PSEN1/PLA2G4E/VPS39/SPG11/SLC30A4/SPPL2A/ANXA2/TM6SF1/CLEC16A/ATP6V0D1/SLC12A4/SLC7A5/ANKFY1/AP2B1/SPAG9/MMD/CLTC/CYB561/ABCA5/RAB37/GAA/SLC26A11/RPTOR/CHMP6/RAB12/RMC1/NPC1/AP3D1/SPPL2B/GNA11/UBXN6/LRRC8E/LDLR/CEACA…	128
GO:0001726	CC	GO:0001726	ruffle	64/4232	178/19869	4.67895e-06	0.000302182	0.000247902	PDPN/EPHA2/MACF1/PLEKHO1/THEM4/S100A11/ARHGEF2/ITGB1/EPS8L2/TIRAP/EPS8/FGD4/TWF1/TESC/HIP1R/SPATA13/SPRY2/ARF6/ACTN1/KNSTRN/PLA2G4F/MYO5A/TLN2/IQGAP1/BCAR1/PLCG2/KSR1/SLC9A3R1/BAIAP2/MYO9B/SH3YL1/ADAM17/WIPF1/NCKAP1/SNX5/PTK6/INPP5J/MYH9/PACSIN2/FRMD4B/ACAP2/PALLD/CLCN3/MYO10/DIAPH1/ARAP3/WWC1/PDLIM7/FGD2/CD2AP/EEF1A1/MYO6/CYTH3/RAC1/COBL/CDK6/MTMR9/DLC1/PSD3/ATP6V1B2/MTSS1/KANK1/SH2D3C/INPP5E	64
GO:0032279	CC	GO:0032279	asymmetric synapse	104/4232	327/19869	5.30117e-06	0.000316031	0.000259264	PRKCZ/CLSTN1/CAPZB/DNAJC6/PDE4B/ATP1A1/DNM3/SRGAP2/ARF1/NEURL1/ADD3/ADRA2A/LRP4/CHRM1/SHANK2/CRYAB/CADM1/ARHGAP32/IGSF9B/EPS8/GRIP1/ANKS1B/RPL6/RNF10/P2RX4/HIP1R/ADAM10/NPTN/ABHD17C/HOMER2/PDPK1/EEF2K/NETO2/ARRB2/MINK1/ARHGAP44/GIT1/MPP2/BAIAP2/DLGAP1/CDH2/PTPRS/CRTC1/LRFN3/SLC8A2/PRR12/SHANK1/CACNG7/SOS1/BCL11A/NCK2/PKP4/BMPR2/ERBB4/EPHA4/LZTS3/ARFGEF2/BCR/CACNG2/SHANK3/ITPR1/CAMK1/NECTIN3/KALRN…	104
GO:0098858	CC	GO:0098858	actin-based cell projection	76/4232	223/19869	6.35041e-06	0.00032866	0.000269624	ESPN/PDPN/SYTL1/CDC14A/PDZK1/ENAH/MYO3A/ITGB1/CDH23/EPS8L2/USH1C/TBC1D10C/INPPL1/STARD10/EPS8/FGD4/LRRK2/TWF1/RAPGEF3/ADCY6/AQP5/VEZT/MYO1H/SPATA13/FARP1/SLC7A8/ARF6/SYNE2/MYO5A/CIB2/HOMER2/BBS2/SLC7A5/PAFAH1B1/MYO1D/CNP/SLC9A3R1/BAIAP2/ATP8B1/VASP/PTPRH/ANTXR1/ELMOD3/PROM2/MYO7B/MYO1B/EPHA4/ARL4C/ESPNL/APP/TRIOBP/SLC6A6/ACP3/PLS1/NLGN1/FXR1/S100P/UBE2K/RUFY3/UNC5C/MYO10/IQGAP2/ADGRV1/GRXCR2/LHFP…	76
GO:0005774	CC	GO:0005774	vacuolar membrane	138/4232	461/19869	6.68687e-06	0.00032866	0.000269624	GNB1/MTOR/LAPTM5/CSF3R/TMEM59/SORT1/TRAF3IP3/TMEM63A/PSEN2/PSAP/CTSD/SBF2/SLC15A3/CYB561A3/SYT7/SLC3A2/PLAAT3/ATG16L2/ARRB1/SIDT2/MGST1/SLC11A2/CD63/DRAM1/CKAP4/TPCN1/P2RX4/ATP6V0A2/SCARB1/ULK1/ATP11A/PSEN1/PLA2G4E/VPS39/SPG11/SLC30A4/SPPL2A/ANXA2/TM6SF1/CLEC16A/ATP6V0D1/SLC12A4/VPS4A/SLC7A5/ANKFY1/AP2B1/SPAG9/MMD/CLTC/CYB561/ABCA5/RAB37/GAA/SLC26A11/RPTOR/CHMP6/RAB12/RMC1/NPC1/AP3D1/SPPL2B/GNA11…	138
GO:0014069	CC	GO:0014069	postsynaptic density	102/4232	321/19869	6.78525e-06	0.00032866	0.000269624	PRKCZ/CLSTN1/CAPZB/DNAJC6/PDE4B/ATP1A1/DNM3/SRGAP2/ARF1/NEURL1/ADD3/ADRA2A/LRP4/CHRM1/SHANK2/CRYAB/CADM1/ARHGAP32/IGSF9B/EPS8/GRIP1/ANKS1B/RPL6/RNF10/P2RX4/HIP1R/ADAM10/NPTN/ABHD17C/HOMER2/PDPK1/EEF2K/NETO2/ARRB2/MINK1/ARHGAP44/GIT1/MPP2/BAIAP2/DLGAP1/CDH2/PTPRS/CRTC1/LRFN3/SLC8A2/PRR12/SHANK1/CACNG7/SOS1/BCL11A/NCK2/PKP4/BMPR2/ERBB4/EPHA4/LZTS3/BCR/CACNG2/SHANK3/ITPR1/CAMK1/NECTIN3/KALRN/TMEM108…	102
GO:0098862	CC	GO:0098862	cluster of actin-based cell projections	58/4232	159/19869	7.71402e-06	0.000344198	0.000282371	ESPN/CAPZB/CDC14A/PDZK1/KCNK1/MYO3A/CDH23/ADD3/EPS8L2/USH1C/SHANK2/FOLR1/EPS8/SLC38A2/ADCY6/SLC11A2/VEZT/SLC15A1/ACTN1/CIB2/HOMER2/BBS2/PAFAH1B1/FLII/MYO1D/SLC9A3R1/ATP8B1/MYH14/PLB1/ELMOD3/MYO7B/LRP2/CYBRD1/MYO1B/ESPNL/SLC19A1/SLC5A1/MYH9/TRIOBP/FLNB/PLS1/MME/ENPEP/ADGRV1/SLC22A5/GRXCR2/DCDC2/LHFPL5/CLIC5/SCIN/AQP1/CD36/ATP6V0A4/IDO1/PLEC/TMC1/RALGDS/FLNA	58
GO:0042641	CC	GO:0042641	actomyosin	34/4232	78/19869	7.99428e-06	0.000344198	0.000282371	PRKCZ/ROR1/PDLIM1/SORBS1/ABLIM1/ILK/CORO1B/PXN/FERMT2/DAAM1/ACTN1/CDC42BPB/MYH10/MYO18A/SEPTIN9/MYH14/MYL9/MYH9/KAT2B/XIRP1/FLNB/MYLK/LPP/SEPTIN11/PDLIM5/SYNPO2/PALLD/PDLIM3/DBN1/PDLIM7/STX1A/PDLIM2/PTK2/PGM5	34
GO:0030027	CC	GO:0030027	lamellipodium	70/4232	203/19869	9.20247e-06	0.000375364	0.000307938	PLEKHG5/PDPN/EPHA2/CAPZB/SLC9A1/ARPC5/SRGAP2/ENAH/ITGB1/CTNNA3/PLCE1/ABLIM1/APBB1/ILK/SWAP70/STX3/CORO1B/INPPL1/FGD4/RAPGEF3/AVIL/SSH1/TESC/PXN/SPATA13/WASF3/AJUBA/FERMT2/SYNE2/EVL/CDC42BPB/CDH1/BCAR1/MYH10/FLOT2/GIT1/BAIAP2/P4HB/PTPRM/CDH2/APC2/MYO9B/VASP/NRBP1/PLEKHH2/ANTXR1/DPP4/NCKAP1/ARPC2/APP/PARVB/MYLK/APBB2/RUFY3/UNC5C/PALLD/SORBS2/MYO10/IQGAP2/SNX2/ARAP3/DBN1/DUSP22/FGD2/TIAM2/RAC1/WASL/…	70
GO:0032432	CC	GO:0032432	actin filament bundle	34/4232	79/19869	1.11803e-05	0.000433238	0.000355417	PRKCZ/ROR1/PDLIM1/SORBS1/ABLIM1/ILK/CORO1B/CRYAB/PXN/FERMT2/DAAM1/ACTN1/MYH10/SEPTIN9/MYH14/MYL9/MYH9/XIRP1/FLNB/MYLK/PLS1/LPP/SEPTIN11/PDLIM5/SYNPO2/PALLD/PDLIM3/PDLIM7/MARCKS/PDLIM2/PTK2/PGM5/PLS3/FLNA	34
GO:0005874	CC	GO:0005874	microtubule	138/4232	466/19869	1.22402e-05	0.00045172	0.000370579	KCNAB2/KIF1B/RCC2/STMN1/MACF1/SPAG17/CFAP141/ARHGEF2/CFAP45/NME7/CCDC181/DNM3/NEK7/CAMSAP2/NAV1/RASSF5/TBCE/TUBB8/ENKUR/SVIL/REEP3/KIF11/STIM1/SAA1/CKAP5/CSTPP1/EML3/NUMA1/CASP1/TUBA1A/TUBA1C/RACGAP1/CCT2/NAV3/MTUS2/SPRY2/TUBGCP3/HAUS4/NIN/DNAL1/EML1/KNSTRN/RMDN3/TUBGCP4/MAP1A/RAB11A/CFAP161/SAXO2/IQGAP1/SELENOS/DNAH3/KATNB1/KIFC3/TPPP3/PAFAH1B1/DNAH2/CFAP52/DNAH9/TEKT3/ZNF207/TUBG2/KIF18B/TTLL6/…	138
GO:0030864	CC	GO:0030864	cortical actin cytoskeleton	34/4232	80/19869	1.54913e-05	0.000545718	0.000447692	SLC2A1/CAPN2/SPTBN2/RAPGEF3/ACTN1/CIB2/AKAP13/IQGAP1/CDH1/FLOT2/LLGL2/CDH2/MISP/SPTBN4/PLEKHH2/MLPH/MYH9/MYRIP/PLS1/MAEA/SHROOM3/DBN1/EEF1A1/EPB41L2/UTRN/COBL/PPP1R9A/WASL/DLC1/PDLIM2/GSN/SPTAN1/SHROOM2/DMD	34
GO:0005769	CC	GO:0005769	early endosome	124/4232	414/19869	1.86428e-05	0.000628182	0.000515344	RCC2/RAP1GAP/LDLRAP1/C1orf210/EPS15/ZFYVE9/WLS/SORT1/RAP1A/APH1A/RABGAP1L/MR1/RPS6KC1/PSEN2/STAM/NRP1/WDFY4/ADRB1/PRDX3/SNX19/LRP6/SLC11A2/HSD17B6/RAB21/BLTP3B/WASHC4/TPCN1/ATP11A/SNX6/ARF6/PSEN1/PLD4/NIPA1/PLA2G4E/MYO5A/ANXA2/TBC1D2B/AP3S2/ARRDC4/MGRN1/GGA2/RABEP2/ATP6V0D1/VPS4A/USP10/ANKFY1/RABEP1/MYO1D/ERBB2/GGA3/RNF157/SPHK1/TBC1D16/RAB31/LDLRAD4/PLPP2/AP3D1/SH3GL1/UBXN6/LDLR/CACNG7/SNX17/DYS…	124
GO:0045177	CC	GO:0045177	apical part of cell	129/4232	435/19869	2.15613e-05	0.000696251	0.000571186	PRKCZ/AJAP1/SLC2A5/PDPN/SLC9A1/SVBP/SLC2A1/ATP1A1/PDZK1/IL6R/VANGL2/KISS1/PSEN2/KCNK1/KCNMA1/USH1C/STX3/SLC3A2/SLC22A11/SPTBN2/SHANK2/FOLR1/P2RY6/C1QTNF5/SCNN1A/SLC38A1/PFKM/AQP5/SLC11A2/NEDD1/HVCN1/HIP1R/KL/LMO7/SLC15A1/SLC7A8/NIN/PALS1/PSEN1/VASH1/DUOX1/RAB27A/HOMER2/SLC9A3R2/EMP2/SCNN1G/SCNN1B/ATP6V0D1/SLC7A5/ATP1B2/SPECC1/ERBB2/SLC9A3R1/CDH2/ATP8B1/CRB3/LDLR/CEACAM7/CEACAM6/C5AR2/PTPRH/ADAM17…	129
GO:0030863	CC	GO:0030863	cortical cytoskeleton	42/4232	108/19869	2.32753e-05	0.000721533	0.000591927	CAPZB/EPB41/SLC2A1/CAPN2/SPTBN2/NUMA1/ERC1/RAPGEF3/ACTN1/CIB2/AKAP13/IQGAP1/CDH1/FLOT2/LLGL2/CDH2/MISP/SPTBN4/PLEKHH2/CLASP1/MLPH/MYH9/MYRIP/ERC2/PLS1/MAEA/SHROOM3/DBN1/EEF1A1/EPB41L2/UTRN/COBL/PPP1R9A/WASL/DLC1/DMTN/PDLIM2/GSN/SPTAN1/NSMF/SHROOM2/DMD	42
GO:0099572	CC	GO:0099572	postsynaptic specialization	105/4232	342/19869	2.58915e-05	0.00076433	0.000627036	PRKCZ/CLSTN1/CAPZB/DNAJC6/PDE4B/ATP1A1/DNM3/SRGAP2/ARF1/NEURL1/ADD3/ADRA2A/LRP4/CHRM1/SHANK2/CRYAB/CADM1/ARHGAP32/IGSF9B/EPS8/GRIP1/ANKS1B/RPL6/RNF10/P2RX4/HIP1R/ADAM10/NPTN/ABHD17C/HOMER2/PDPK1/EEF2K/NETO2/ARRB2/MINK1/CHRNB1/ARHGAP44/GIT1/MPP2/BAIAP2/DLGAP1/CDH2/PTPRS/CRTC1/LRFN3/SLC8A2/PRR12/SHANK1/CACNG7/SOS1/BCL11A/NCK2/PKP4/BMPR2/ERBB4/EPHA4/LZTS3/BCR/CACNG2/SHANK3/ITPR1/CAMK1/NECTIN3/KALRN/…	105
GO:0044291	CC	GO:0044291	cell-cell contact zone	31/4232	72/19869	2.66283e-05	0.00076433	0.000627036	AJAP1/SLC9A1/SLC2A1/ATP1A2/ITGB1/ANK3/CTNNA3/SCN4B/NECTIN1/AKAP6/ACTN1/FLOT2/KCNJ2/CDH2/SCN1B/SPTBN4/CADM4/NECTIN2/VAMP5/PKP4/SCN1A/TIAM1/YWHAH/SCN5A/NECTIN3/DLG1/FGFRL1/ANK2/AFDN/PGM5/TJP2	31
GO:0005881	CC	GO:0005881	cytoplasmic microtubule	40/4232	102/19869	2.87297e-05	0.000770332	0.00063196	CFAP141/CFAP45/NME7/ENKUR/REEP3/SAA1/NUMA1/TUBA1A/TUBA1C/MTUS2/NIN/CFAP161/SAXO2/SELENOS/PAFAH1B1/CFAP52/TEKT3/TUBG2/KIF18B/BCAS3/HID1/MAPRE2/MISP/APC2/TOGARAM2/REEP1/SCTR/CLASP1/SNPH/ARFGEF2/GRAMD2B/REEP2/FBXW11/EFHC1/CEP162/CFAP206/DYNLT1/REEP4/PIERCE1/MID1	40
GO:1990752	CC	GO:1990752	microtubule end	18/4232	33/19869	2.88253e-05	0.000770332	0.00063196	CAMSAP2/SVIL/CKAP5/NUMA1/NAV3/SPRY2/KNSTRN/KIF18B/MAPRE2/MISP/CAMSAP3/DCTN1/CLASP1/NCKAP5/SLAIN2/DST/CLIP2/CDK5RAP2	18
GO:0098978	CC	GO:0098978	glutamatergic synapse	99/4232	324/19869	5.33029e-05	0.00136253	0.00111778	PRKCZ/RPL22/CLSTN1/HPCA/ELAVL4/RAP1A/SV2A/DNM3/ITGB1/NRP1/ARHGAP22/LGI1/ADRA2A/CALY/STX3/CHRM1/SPTBN2/SHANK2/FXYD6/EPS8/LRRK2/PPM1H/SYT1/RNF10/WASF3/FARP1/ARF6/ACTN1/ADAM10/RAB11A/NPTN/ABHD17C/HOMER2/NTRK3/CDH1/ARHGAP44/ADORA2B/FLOT2/AP2B1/EIF4A3/BAIAP2/DLGAP1/AP3D1/SH3GL1/CRTC1/LRFN3/PPFIA3/SHANK1/CACNG7/SLC30A3/BIN1/NOSTRIN/NRP2/ERBB4/ARPC2/EPHA4/PLCB1/BCR/CACNG2/PACSIN2/CAMK1/ERC2/CADPS/GSK3B/…	99
GO:0030315	CC	GO:0030315	T-tubule	24/4232	52/19869	5.48213e-05	0.00136253	0.00111778	SLC9A1/ATP1A1/ATP1A2/CASQ1/CACNA1S/CACNB2/ANK3/AKAP6/IGF1R/KCNJ2/AQP4/SCN1B/CACNG7/CACNG6/DYSF/FER1L5/BIN1/SCN1A/STAC/SCN5A/STBD1/ANK2/CACNA2D1/ADRA1A	24
GO:0031253	CC	GO:0031253	cell projection membrane	104/4232	344/19869	5.62593e-05	0.00136253	0.00111778	GPR157/DHRS3/PDPN/EPHA2/SYTL1/HPCA/MACF1/EFCAB7/PDZK1/PLEKHO1/THEM4/ARHGEF2/RAB25/GPR37L1/KCNK1/ITGB1/EPS8L2/TBC1D10C/SHANK2/FOLR1/TIRAP/SCNN1A/EPS8/TWF1/SLC11A2/VEZT/TESC/RAB35/HIP1R/SPATA13/SPRY2/SLC7A8/ARF6/FERMT2/SYNE2/PLA2G4F/BBS2/CNGB1/TMEM231/PLCG2/SLC7A5/ATP1B2/GUCY2D/KSR1/MYO1D/MPP2/SLC9A3R1/EPB41L3/AQP4/APC2/VASP/PTPRH/SH3YL1/ADAM17/PLB1/TMEM17/ANTXR1/PROM2/DPP4/LRP2/CYBRD1/NCKAP1/ARPC2…	104
GO:0043296	CC	GO:0043296	apical junction complex	53/4232	151/19869	6.23334e-05	0.00145448	0.00119321	PRKCZ/CGN/ARHGEF2/F11R/FRMD4A/MPP7/FRMPD2/ANK3/SORBS1/PLEKHA7/JAML/C1QTNF5/NECTIN1/FRMD6/PALS1/CCDC85C/CLDN9/UBN1/KIFC3/CDH1/CLDN7/FBF1/CYTH1/TBCD/TJP3/CRB3/CAMSAP3/NECTIN2/VASP/SYMPK/NPHP1/PARD3B/FZD5/IGSF5/FRMD4B/NECTIN3/ILDR1/AMOTL2/ECT2/CLDN1/CLDN16/DLG1/SHROOM3/CYTH3/CLDN3/CLDN4/MAGI2/CLDN23/TJP2/TGFBR1/EPB41L4B/SHROOM2/WNK3	53
GO:0036464	CC	GO:0036464	cytoplasmic ribonucleoprotein granule	79/4232	248/19869	6.38093e-05	0.00145448	0.00119321	LIN28A/PUM1/AGO4/ZC3H12A/PABPC4/TUT4/PRKAA2/TDRD10/TSTD1/MAEL/RC3H1/TAF5L/RBM20/TDRD1/TRIM5/CELF1/PATL1/ZC3H12C/TUBA1A/ATXN2/RPL6/AJUBA/NYNRIN/KHNYN/PSMA6/SAMD4A/USP3/EDC3/CTSH/MEX3B/IQGAP1/TNRC6A/DDX19B/TRIM25/TNRC6C/RPTOR/POLI/CIRBP/NANOS3/LSM4/WTIP/SAMD4B/PUM2/POLR2D/BARD1/GIGYF2/TOP1/EIF4ENIF1/APOBEC3B/APOBEC3D/APOBEC3H/TNRC6B/MOV10L1/LIMD1/XRN1/FXR1/EIF4G1/CLOCK/G3BP2/LSM6/NSUN2/GHR/DDX4/LAR…	79
GO:0005604	CC	GO:0005604	basement membrane	38/4232	99/19869	7.77438e-05	0.00170887	0.00140191	HSPG2/COL8A2/LAMC1/LAMC2/LAD1/LAMB3/NID1/COL17A1/VWA2/ATRNL1/COL2A1/FREM2/COL4A2/ANXA2/ITGB4/LAMA1/LAMA3/PXDN/COL4A4/LAMA5/COL18A1/COLQ/LAMB2/CCDC80/P3H2/DLG1/AMTN/FRAS1/EFNA5/TGFBI/SPARC/DST/LOXL2/MEGF9/COL5A1/ENTPD2/CASK/COL4A5	38
GO:0030139	CC	GO:0030139	endocytic vesicle	103/4232	343/19869	8.15761e-05	0.00170887	0.00140191	PLEKHG5/MTOR/LDLRAP1/CSF3R/WLS/PIK3C2B/RAB7B/SRGAP2/CAMK2G/SFTPA2/SFTPA1/SFTPD/ADAM8/SAA1/AMBRA1/ZDHHC5/SYT7/TIRAP/CD9/SYT1/HVCN1/RAB35/ATP6V0A2/SCARB1/UBC/SFTA3/ARF6/PLD4/RAB11A/ATP6V0D1/ARRB2/RABEP1/EPN2/RAB34/FLOT2/AP2B1/CLTC/CDC42EP4/SPHK1/RAB31/PIK3C3/LDLR/TGFA/DYSF/TGOLN2/SFTPB/DPP4/NOSTRIN/LRP2/CTLA4/FZD5/RAB17/RIN2/CACNG2/WNT7B/LTF/STAB1/FLNB/RAB7A/PLD1/SCARB2/ANXA3/TLR2/GRIA2/CLCN3/IL7R/…	103
GO:0035770	CC	GO:0035770	ribonucleoprotein granule	83/4232	265/19869	8.15849e-05	0.00170887	0.00140191	LIN28A/PUM1/AGO4/ZC3H12A/PABPC4/TUT4/PRKAA2/TDRD10/TSTD1/MAEL/RC3H1/TAF5L/RBM20/TDRD1/TRIM5/CELF1/PATL1/ZC3H12C/TUBA1A/ATXN2/RPL6/AJUBA/NYNRIN/KHNYN/PSMA6/SAMD4A/USP3/EDC3/CTSH/MEX3B/IQGAP1/TNRC6A/DDX19B/TRIM25/TNRC6C/RPTOR/POLI/CIRBP/NANOS3/LSM4/WTIP/SAMD4B/SYMPK/PUM2/POLR2D/BARD1/GIGYF2/FASTKD5/TOP1/EIF4ENIF1/APOBEC3B/APOBEC3D/APOBEC3H/TNRC6B/MOV10L1/LIMD1/DHX30/XRN1/FXR1/EIF4G1/CLOCK/G3BP2/LSM…	83
GO:0016324	CC	GO:0016324	apical plasma membrane	109/4232	368/19869	9.50646e-05	0.00193882	0.00159056	PRKCZ/AJAP1/SLC2A5/PDPN/SLC9A1/SLC2A1/ATP1A1/PDZK1/IL6R/VANGL2/KISS1/PSEN2/KCNK1/KCNMA1/STX3/SLC3A2/SLC22A11/SPTBN2/SHANK2/FOLR1/P2RY6/C1QTNF5/SCNN1A/SLC38A1/PFKM/AQP5/SLC11A2/HVCN1/HIP1R/KL/LMO7/SLC15A1/SLC7A8/PALS1/PSEN1/DUOX1/RAB27A/SLC9A3R2/EMP2/SCNN1G/SCNN1B/ATP6V0D1/SLC7A5/ATP1B2/ERBB2/SLC9A3R1/CDH2/ATP8B1/CRB3/CEACAM7/CEACAM6/PTPRH/ADAM17/PLB1/SLC4A5/MAL/PROM2/SLC9A4/DPP4/LRP2/CYBRD1/PARD3…	109
GO:0001725	CC	GO:0001725	stress fiber	29/4232	70/19869	0.000111096	0.00215249	0.00176585	PRKCZ/ROR1/PDLIM1/SORBS1/ABLIM1/ILK/CORO1B/PXN/FERMT2/DAAM1/ACTN1/MYH10/SEPTIN9/MYH14/MYL9/MYH9/XIRP1/FLNB/MYLK/LPP/SEPTIN11/PDLIM5/SYNPO2/PALLD/PDLIM3/PDLIM7/PDLIM2/PTK2/PGM5	29
GO:0097517	CC	GO:0097517	contractile actin filament bundle	29/4232	70/19869	0.000111096	0.00215249	0.00176585	PRKCZ/ROR1/PDLIM1/SORBS1/ABLIM1/ILK/CORO1B/PXN/FERMT2/DAAM1/ACTN1/MYH10/SEPTIN9/MYH14/MYL9/MYH9/XIRP1/FLNB/MYLK/LPP/SEPTIN11/PDLIM5/SYNPO2/PALLD/PDLIM3/PDLIM7/PDLIM2/PTK2/PGM5	29
GO:0042383	CC	GO:0042383	sarcolemma	48/4232	136/19869	0.000115773	0.0021884	0.0017953	SLC2A5/SLC9A1/SYNC/SLC2A1/ATP1A1/ATP1A2/CASQ1/CACNA1S/OBSCN/CACNB2/ITGB1/ANK3/SSPN/SLC38A2/SLC8B1/AKAP6/PSEN1/ANXA2/CIB2/IGF1R/SGCA/KCNJ2/AQP4/CDH2/SCN1B/SLC8A2/CACNG7/CACNG6/DYSF/FER1L5/BIN1/SCN1A/STAC/SCN5A/DLG1/STBD1/ANK2/DTNBP1/POPDC3/UTRN/AQP1/GHRHR/CACNA2D1/ADRA1A/PLEC/PGM5/ANXA1/DMD	48
GO:0042599	CC	GO:0042599	lamellar body	11/4232	17/19869	0.000137461	0.00253649	0.00208087	SFTPA2/SFTPA1/CKAP4/SFTA3/CTSH/KRTDAP/NAPSA/SFTPB/ABCA12/RAB7A/SPINK5	11
GO:0019898	CC	GO:0019898	extrinsic component of membrane	95/4232	316/19869	0.000144084	0.00259687	0.0021304	GNB1/KCNAB2/PIK3CD/VPS13D/SYTL1/HPCA/ZC3H12A/EFCAB7/PIK3C2B/COQ8A/CDH23/PIK3C2A/NUMA1/ST14/PIK3C2G/KRAS/RACGAP1/RNF10/UBC/ULK1/FARP1/SEC23A/FERMT2/ANXA2/GRAMD2A/IQGAP1/CDH3/CDH1/PIK3R5/NMT1/EPN3/HID1/CYTH1/WDR45B/GNAL/CDH2/PIK3C3/SOCS6/APC2/GNA11/UBXN6/RTBDN/PIK3R2/GRAMD1A/PLEKHA4/OSR1/AAK1/CTNNA2/MAL/ZAP70/MITD1/BIN1/NDUFAF5/SNX5/GNAS/PTK6/SRMS/TIAM1/CRKL/INPP5J/PACSIN2/SHANK3/STAC/GNAI2/KALRN/M…	95
GO:0030426	CC	GO:0030426	growth cone	56/4232	167/19869	0.000160889	0.00283383	0.0023248	ELAVL4/DOCK7/ARPC5/PSEN2/EXOC6/APBB1/STX3/SHANK2/GDPD5/NECTIN1/EPS8/LRRK2/MAP3K12/NDRG2/NIN/PSEN1/MYO5A/MYO9A/NEO1/RASGRF1/IQGAP1/MAPK8IP3/AMFR/KATNB1/PAFAH1B1/EXOC7/PTPRS/MYH14/EPHA4/APP/INPP5J/CSNK1E/ERC2/FXR1/APBB2/RUFY3/UNC5C/PALLD/EXOC3/BASP1/DBN1/DTNBP1/TIAM2/COBL/AUTS2/LMTK2/ORAI2/PTK2B/PTCH1/SETX/TSC1/USP9X/CCDC120/FMR1/ARHGAP4/FLNA	56
GO:0098686	CC	GO:0098686	hippocampal mossy fiber to CA3 synapse	17/4232	34/19869	0.000199201	0.00338949	0.00278065	CAPZB/SYT7/SHANK2/NECTIN1/SYT1/SLC30A3/RAPGEF4/CACNG2/NECTIN3/DTNBP1/EPHA7/PRKAR1B/ADCY1/RNF19A/YWHAZ/MAL2/PTPRD	17
GO:0000922	CC	GO:0000922	spindle pole	57/4232	172/19869	0.000201183	0.00338949	0.00278065	AUNIP/CDC14A/GPSM2/NEK7/KIF11/CKAP5/NUMA1/NEDD1/LATS2/TUBGCP3/NIN/EML1/KNSTRN/RMDN3/TUBGCP4/RAB11A/KATNB1/VPS4A/DNAAF1/UNC119/GIT1/CEP95/FBF1/KATNAL2/MISP/PLK5/KASH5/NUP62/FAM110C/BIRC6/ALMS1/DCTN1/CKAP2L/PKP4/CUL3/CDC25B/KLHL22/TTC28/PLK4/CEP44/PLK2/KIF2A/NPM1/RGS14/MAPK14/EFHC1/LATS1/MAD1L1/TNKS/UBXN2B/RAD21/HSF1/CDC14B/CDK5RAP2/NEK6/SPOUT1/BEX4	57
GO:0019867	CC	GO:0019867	outer membrane	74/4232	237/19869	0.000213704	0.00352385	0.00289087	DNAJC11/ENO1/MTOR/MFN2/MTX1/MSTO1/TRAF3IP3/MTARC1/GPAM/AMBRA1/TMEM109/CPT1A/NLRX1/TIGAR/MGST1/KRAS/LRRK2/SLC11A2/LETMD1/NAV3/MLXIP/UBC/ULK1/SPART/SYNE2/PSEN1/RMDN3/GUCY2D/PLD6/CNP/AKAP1/KASH5/LPIN1/LRPPRC/HK2/CASP8/EPHA4/ACSL3/BOK/TOMM34/FAM210B/BID/HMOX1/CYB5R3/RAF1/QTRT2/OPA1/SPATA18/ACSL1/ANKH/ACSL6/HSPA9/LTC4S/BAK1/ARMC12/MTCH1/TOMM6/RAB32/SYNE1/PRKN/GHRHR/NIPSNAP2/FIS1/AGK/BNIP3L/ARMC1/GDAP1…	74
GO:0030427	CC	GO:0030427	site of polarized growth	57/4232	173/19869	0.000238612	0.00385259	0.00316057	ELAVL4/DOCK7/ARPC5/PSEN2/EXOC6/APBB1/STX3/SHANK2/GDPD5/NECTIN1/EPS8/LRRK2/MAP3K12/NDRG2/NIN/PSEN1/MYO5A/MYO9A/NEO1/RASGRF1/IQGAP1/MAPK8IP3/AMFR/KATNB1/PAFAH1B1/EXOC7/PTPRS/MYH14/EPHA4/APP/INPP5J/CSNK1E/ERC2/FXR1/APBB2/FRYL/RUFY3/UNC5C/PALLD/EXOC3/BASP1/DBN1/DTNBP1/TIAM2/COBL/AUTS2/LMTK2/ORAI2/PTK2B/PTCH1/SETX/TSC1/USP9X/CCDC120/FMR1/ARHGAP4/FLNA	57
GO:0099568	CC	GO:0099568	cytoplasmic region	86/4232	285/19869	0.000252584	0.00399494	0.00327735	CFAP74/PRKCZ/KIF1B/HPCA/GPSM2/SPAG17/CFAP141/TRIM46/CFAP45/NME7/ENKUR/CALY/AMBRA1/NUMA1/DNAJB13/PHLDB1/ERC1/LRRK2/RAB21/CFAP251/HIP1R/DNAL1/MAP1A/CFAP161/SAXO2/AP3S2/MAPK8IP3/DNAH3/TERF2/HYDIN/DNAAF1/SPG7/PAFAH1B1/DNAH2/CFAP52/DNAH9/TEKT3/FLOT2/CCDC103/SEPTIN9/CCDC40/BAIAP2/PIK3C3/AP3D1/CAMSAP3/UNC13A/PPFIA3/DCTN1/CFAP221/CLASP1/ATG16L1/SEPTIN2/ABHD12/ARFGEF2/ARL8B/TTLL3/TRAK1/MAP4/DNAH1/ERC2/TME…	86
GO:0032421	CC	GO:0032421	stereocilium bundle	26/4232	63/19869	0.000265877	0.00412109	0.00338083	ESPN/CDC14A/MYO3A/CDH23/EPS8L2/USH1C/EPS8/ADCY6/VEZT/CIB2/HOMER2/BBS2/PAFAH1B1/SLC9A3R1/ATP8B1/ELMOD3/ESPNL/TRIOBP/PLS1/ADGRV1/GRXCR2/DCDC2/LHFPL5/CLIC5/IDO1/TMC1	26
GO:0031464	CC	GO:0031464	Cul4A-RING E3 ubiquitin ligase complex	9/4232	13/19869	0.000274911	0.0041516	0.00340586	COP1/DTL/DDB2/CDKN1B/CUL4A/DET1/TRPC4AP/CRBN/CUL4B	9
GO:0031968	CC	GO:0031968	organelle outer membrane	73/4232	235/19869	0.000278559	0.0041516	0.00340586	DNAJC11/ENO1/MTOR/MFN2/MTX1/MSTO1/TRAF3IP3/MTARC1/GPAM/AMBRA1/TMEM109/CPT1A/NLRX1/TIGAR/MGST1/KRAS/LRRK2/SLC11A2/LETMD1/NAV3/MLXIP/UBC/ULK1/SPART/SYNE2/PSEN1/RMDN3/GUCY2D/PLD6/CNP/AKAP1/KASH5/LPIN1/LRPPRC/HK2/CASP8/EPHA4/ACSL3/BOK/TOMM34/FAM210B/BID/HMOX1/CYB5R3/RAF1/QTRT2/OPA1/SPATA18/ACSL1/ACSL6/HSPA9/LTC4S/BAK1/ARMC12/MTCH1/TOMM6/RAB32/SYNE1/PRKN/GHRHR/NIPSNAP2/FIS1/AGK/BNIP3L/ARMC1/GDAP1/PLEC…	73
GO:0098791	CC	GO:0098791	Golgi apparatus subcompartment	111/4232	387/19869	0.000327731	0.00479229	0.00393147	AZIN2/TMEM59/PLPP3/WLS/SORT1/PIFO/LINC00869/APH1A/ATP8B2/RAB7B/ARL5B/SGMS1/HTR7/DNMBP/CCDC186/CHID1/DENND5A/PIK3C2A/VPS51/ST3GAL4/CCDC91/LRRK2/TMBIM4/LGR5/RAB21/ATXN2/CIT/COG6/ATP11A/SCFD1/TRAPPC6B/ATL1/FUT8/PLD4/GOLGA8A/GOLGA8B/RAB11A/SCAMP5/TMED3/SYT17/GGA2/LPCAT2/CDH1/ST3GAL2/CHST6/MBTPS1/ATP2C2/VPS53/RAB34/MYO18A/TOM1L1/CLTC/HID1/GGA3/RAB31/ATP8B1/SLC66A2/SCAMP4/FUT3/ASAP2/YIPF4/BIRC6/VPS54/T…	111
GO:0032426	CC	GO:0032426	stereocilium tip	12/4232	21/19869	0.000359398	0.00511086	0.00419282	ESPN/CDC14A/MYO3A/CDH23/EPS8L2/USH1C/EPS8/HOMER2/SLC9A3R1/ESPNL/LHFPL5/TMC1	12
GO:0005903	CC	GO:0005903	brush border	37/4232	102/19869	0.000362707	0.00511086	0.00419282	ESPN/CAPZB/PDZK1/KCNK1/ADD3/USH1C/SHANK2/FOLR1/EPS8/SLC38A2/SLC11A2/SLC15A1/ACTN1/FLII/MYO1D/SLC9A3R1/MYH14/PLB1/MYO7B/LRP2/CYBRD1/MYO1B/SLC19A1/SLC5A1/MYH9/FLNB/PLS1/MME/ENPEP/SLC22A5/SCIN/AQP1/CD36/ATP6V0A4/PLEC/RALGDS/FLNA	37
GO:0031234	CC	GO:0031234	extrinsic component of cytoplasmic side of plasma membrane	36/4232	99/19869	0.000409752	0.00567068	0.00465208	GNB1/KCNAB2/KRAS/RACGAP1/FARP1/FERMT2/GRAMD2A/IQGAP1/CYTH1/GNAL/GNA11/GRAMD1A/PLEKHA4/ZAP70/SNX5/GNAS/PTK6/SRMS/TIAM1/SHANK3/STAC/GNAI2/ESYT3/TNK2/FYN/FRK/CYTH3/RAC1/HIP1/GNAI1/BLK/PTK2B/LYN/SLA/PTK2/GNA14	36
GO:0042470	CC	GO:0042470	melanosome	39/4232	110/19869	0.000435337	0.00581701	0.00477212	SYTL1/SLC2A1/PRDX1/ATP1A1/ITGB1/CTSD/STX3/SLC3A2/CD63/PMEL/ERP29/RAB35/MMP14/GCHFR/MYO5A/RAB27A/ANXA2/CNP/CLTC/P4HB/PDIA6/MREG/RAB17/HPS4/MYRIP/RAB7A/TMEM33/DTNBP1/RAB32/RAC1/GPNMB/SYPL1/SND1/CTSB/ATP6V1B2/RAB2A/GGH/YWHAZ/TYRP1	39
GO:0048770	CC	GO:0048770	pigment granule	39/4232	110/19869	0.000435337	0.00581701	0.00477212	SYTL1/SLC2A1/PRDX1/ATP1A1/ITGB1/CTSD/STX3/SLC3A2/CD63/PMEL/ERP29/RAB35/MMP14/GCHFR/MYO5A/RAB27A/ANXA2/CNP/CLTC/P4HB/PDIA6/MREG/RAB17/HPS4/MYRIP/RAB7A/TMEM33/DTNBP1/RAB32/RAC1/GPNMB/SYPL1/SND1/CTSB/ATP6V1B2/RAB2A/GGH/YWHAZ/TYRP1	39
GO:0030175	CC	GO:0030175	filopodium	38/4232	108/19869	0.00060665	0.00781289	0.00640949	PDPN/ENAH/MYO3A/ITGB1/TBC1D10C/INPPL1/FGD4/TWF1/RAPGEF3/SPATA13/FARP1/ARF6/SYNE2/MYO5A/SLC9A3R1/BAIAP2/VASP/ANTXR1/MYO1B/EPHA4/ARL4C/APP/ACP3/NLGN1/FXR1/UBE2K/RUFY3/UNC5C/MYO10/IQGAP2/MYO6/UTRN/TIAM2/PPP1R9A/ADGRA2/DYNC2I2/DMD/FMR1	38
GO:0043197	CC	GO:0043197	dendritic spine	56/4232	175/19869	0.00060986	0.00781289	0.00640949	HPCA/PDE4B/ATP1A2/DNM3/SRGAP2/ITGB1/NEURL1/KCNA4/SHANK2/CRYAB/ARHGAP32/ANKS1B/P2RX4/HIP1R/FARP1/ACTN1/NEDD4/ABHD17C/EEF2K/ARRB2/ARHGAP44/MPP2/TANC2/KCNJ2/BAIAP2/ATP1A3/STRN4/SLC8A2/SHANK1/EPHA4/LZTS3/ARFGEF2/APP/BCR/SHANK3/NLGN1/FXR1/SEPTIN11/GRID2/GRIA2/RGS14/DTNBP1/RAC1/PPP1R9A/KCND2/LZTS1/PTK2B/ASAP1/SLA/PTK2/ADGRB1/NTRK2/LPAR1/GRIN1/KCND1/FMR1	56
GO:0030018	CC	GO:0030018	Z disc	44/4232	130/19869	0.00061495	0.00781289	0.00640949	SYNC/SLC2A1/PDE4B/CASQ1/CSRP1/PPP1R12B/PPP2R5A/PSEN2/OBSCN/ANK3/PDLIM1/GLRX3/CRYAB/CFL2/SYNE2/ACTN1/PSEN1/FBXO22/FHOD3/STK11/TRIM54/BIN1/SCN1A/CAB39/MYL9/JPH2/PARVB/SCN5A/FLNB/PDLIM5/ANK2/SYNPO2/PALLD/PDLIM3/SORBS2/PDLIM7/DST/HSPB1/PDLIM2/ADRA1A/PLEC/PGM5/DMD/FLNA	44
GO:0032420	CC	GO:0032420	stereocilium	23/4232	56/19869	0.000639328	0.00799161	0.0065561	ESPN/CDC14A/MYO3A/CDH23/EPS8L2/USH1C/EPS8/ADCY6/VEZT/CIB2/HOMER2/BBS2/PAFAH1B1/SLC9A3R1/ATP8B1/ELMOD3/ESPNL/TRIOBP/PLS1/ADGRV1/GRXCR2/LHFPL5/TMC1	23
GO:0031965	CC	GO:0031965	nuclear membrane	89/4232	305/19869	0.000671288	0.00825791	0.00677457	ENO1/DISP3/RCC1/NDC1/CLCC1/SORT1/LMNA/TOR1AIP2/DTL/LBR/PSEN2/IL15RA/TAF3/SEPHS1/MINDY3/EPC1/TMEM109/GAPDH/PRICKLE1/NEMP1/NAV3/P2RX4/NUP58/PHF11/EDNRB/AKAP6/KLHDC2/GCH1/SYNE2/ZBTB1/PSEN1/GCHFR/HACD3/SMAD3/AEN/CNEP1R1/NUP93/PAFAH1B1/GUCY2D/UTP18/MRPS23/INTS2/ITGB4/TMC6/GATA6/LMNB2/DPY19L3/ZNF383/KASH5/NUP62/LPIN1/PUM2/LRPPRC/ANXA4/RIF1/OSBPL6/BOK/TBC1D20/PLCB1/CPNE1/PHF20/ITPR1/PRICKLE2/WDFY3/DNAJB…	89
GO:0019897	CC	GO:0019897	extrinsic component of plasma membrane	55/4232	172/19869	0.000691713	0.00837621	0.00687162	GNB1/KCNAB2/SYTL1/CDH23/NUMA1/ST14/KRAS/RACGAP1/RNF10/FARP1/FERMT2/ANXA2/GRAMD2A/IQGAP1/CDH3/CDH1/EPN3/CYTH1/GNAL/CDH2/APC2/GNA11/RTBDN/GRAMD1A/PLEKHA4/AAK1/CTNNA2/ZAP70/SNX5/GNAS/PTK6/SRMS/TIAM1/CRKL/SHANK3/STAC/GNAI2/ESYT3/TNK2/CDH18/FYN/FRK/CYTH3/RAC1/HIP1/GNAI1/CDHR3/BLK/PTK2B/LYN/SLA/PTK2/ANXA1/GNA14/FMR1	55
GO:0044309	CC	GO:0044309	neuron spine	56/4232	176/19869	0.000711701	0.00844099	0.00692476	HPCA/PDE4B/ATP1A2/DNM3/SRGAP2/ITGB1/NEURL1/KCNA4/SHANK2/CRYAB/ARHGAP32/ANKS1B/P2RX4/HIP1R/FARP1/ACTN1/NEDD4/ABHD17C/EEF2K/ARRB2/ARHGAP44/MPP2/TANC2/KCNJ2/BAIAP2/ATP1A3/STRN4/SLC8A2/SHANK1/EPHA4/LZTS3/ARFGEF2/APP/BCR/SHANK3/NLGN1/FXR1/SEPTIN11/GRID2/GRIA2/RGS14/DTNBP1/RAC1/PPP1R9A/KCND2/LZTS1/PTK2B/ASAP1/SLA/PTK2/ADGRB1/NTRK2/LPAR1/GRIN1/KCND1/FMR1	56
GO:0030496	CC	GO:0030496	midbody	63/4232	203/19869	0.000718845	0.00844099	0.00692476	RCC2/SLC2A1/JTB/SCCPDH/CELF2/SVIL/EXOC6/EML3/RACGAP1/SSH1/CIT/VPS37B/SPART/ARF6/EXOC5/ZFYVE19/ANXA2/USP3/IL16/IQGAP1/KATNB1/VPS4A/MYH10/TTC19/POLDIP2/EXOC7/CHMP6/PIK3C3/APC2/KEAP1/PKN1/WIZ/CCDC124/MARK4/NUP62/BIRC6/MITD1/RALB/PKP4/SEPTIN2/MICAL3/TTC28/TRIOBP/ARL8B/GNAI2/GNL3/CHMP2B/PIK3CB/ECT2/CEP44/EXOC3/FAM50B/DTNBP1/MICAL1/LATS1/RALA/GNAI1/TRAPPC14/TACC1/GEM/RAD21/PTCH1/GDI1	63
GO:0005802	CC	GO:0005802	trans-Golgi network	78/4232	262/19869	0.000739157	0.00854995	0.00701416	AZIN2/PLPP3/WLS/PIFO/LINC00869/ATP8B2/RAB7B/ARL5B/HTR7/CCDC186/CHID1/DENND5A/PIK3C2A/VPS51/CCDC91/LRRK2/LGR5/RAB21/ATXN2/COG6/ATP11A/TRAPPC6B/PLD4/RAB11A/SCAMP5/SYT17/GGA2/CDH1/CHST6/ATP2C2/VPS53/MYO18A/CLTC/GGA3/RAB31/ATP8B1/SLC66A2/SCAMP4/YIPF4/BIRC6/VPS54/TGOLN2/GCC2/MYO1B/BOK/ARFGEF2/STX16/ARFRP1/APP/DOP1B/AP1B1/GOLGA4/MME/SCOC/GOLPH3/RHOBTB3/PAM/TGFBI/YIPF5/CD74/CLTB/HLA-DQA1/DOP1A/FUT9/RAB3…	78
GO:0009898	CC	GO:0009898	cytoplasmic side of plasma membrane	55/4232	173/19869	0.000807027	0.00919774	0.00754558	GNB1/AJAP1/KCNAB2/LDLRAP1/RGS2/CHUK/KRAS/RACGAP1/RAB21/FARP1/RASA3/FERMT2/GRAMD2A/IQGAP1/CDH1/ATP2C2/AP2B1/CYTH1/GNAL/GNA11/GRAMD1A/PLEKHA4/ZAP70/PKP4/SNX5/GNAS/PTK6/SRMS/TIAM1/MYH9/SHANK3/STAC/GNAI2/ESYT3/TNK2/DLG1/PTP4A1/FYN/FRK/CYTH3/RAC1/HIP1/GNAI1/BLK/PTK2B/ANK1/LYN/GEM/MTSS1/SLA/PTK2/PGM5/GNA14/TRAF1/TRAF2	55
GO:0031674	CC	GO:0031674	I band	47/4232	143/19869	0.000848978	0.00953562	0.00782277	SYNC/SLC2A1/PDE4B/CASQ1/CACNA1S/CSRP1/PPP1R12B/PPP2R5A/PSEN2/OBSCN/ANK3/PDLIM1/GLRX3/CRYAB/CFL2/FERMT2/SYNE2/ACTN1/PSEN1/FBXO22/FHOD3/STK11/TRIM54/BIN1/SCN1A/CAB39/MYL9/JPH2/PARVB/KAT2B/SCN5A/FLNB/PDLIM5/ANK2/SYNPO2/PALLD/PDLIM3/SORBS2/PDLIM7/DST/HSPB1/PDLIM2/ADRA1A/PLEC/PGM5/DMD/FLNA	47
GO:0070160	CC	GO:0070160	tight junction	44/4232	132/19869	0.000881675	0.0097614	0.008008	PRKCZ/EPHA2/CGN/ARHGEF2/F11R/FRMD4A/MPP7/FRMPD2/ANK3/JAML/C1QTNF5/PALS1/CCDC85C/CLDN9/UBN1/CLDN7/CYTH1/TBCD/TJP3/CRB3/VASP/SYMPK/NPHP1/PARD3B/FZD5/IGSF5/FRMD4B/ILDR1/AMOTL2/ECT2/CLDN1/CLDN16/DLG1/AFDN/CYTH3/CLDN3/CLDN4/MAGI2/CLDN23/TJP2/TGFBR1/EPB41L4B/SHROOM2/WNK3	44
GO:0005819	CC	GO:0005819	spindle	118/4232	426/19869	0.000924238	0.0100885	0.00827635	MAD2L2/RCC2/AUNIP/EPB41/EVI5/CDC14A/GPSM2/JTB/ARHGEF2/NEK7/TUBB8/WAPL/KIF11/CKAP5/EML3/NUMA1/RACGAP1/NEDD1/LATS2/TUBGCP3/HAUS4/MBIP/NIN/EML1/KNSTRN/RMDN3/TUBGCP4/RAB11A/KATNB1/VPS4A/DNAAF1/PAFAH1B1/POLDIP2/UNC119/GIT1/ZNF207/TUBG2/KIF18B/ANKFN1/CLTC/CEP95/FBF1/CHMP6/CCDC57/CSNK1D/MAPRE2/KATNAL2/MISP/PLK5/HAUS5/EML2/KASH5/NUP62/FAM110C/TOGARAM2/BIRC6/ALMS1/DCTN1/CKAP2L/CLASP1/RIF1/PKP4/HECW2/CUL3/…	118
GO:0043194	CC	GO:0043194	axon initial segment	11/4232	20/19869	0.000982758	0.0105783	0.00867815	TRIM46/NAV1/ANK3/KCNA4/MAP1A/SPTBN4/CNGA3/BIN1/SCN1A/KCNQ2/KCNQ3	11
GO:0090575	CC	GO:0090575	RNA polymerase II transcription regulator complex	74/4232	249/19869	0.00104809	0.011127	0.00912831	RUNX3/NFYC/MED8/GTF2B/PBX1/TAF5L/TAF3/CREM/TAF5/MXI1/TCF7L2/TEAD1/E2F8/NR1H3/YAP1/POU2AF1/BCL9L/MED21/ATF7/E2F7/SMAD9/MAX/FOS/BATF/ANXA2/SMAD6/SMAD3/TLE3/CBFB/MAF/MED11/USP22/RARA/HLF/MAFG/TAF4B/SMAD2/SMAD7/SMAD4/TCF4/MED16/GTF2F1/JUNB/NR1H2/FOSL2/CEBPZ/ERCC3/STAT1/STAT4/NFATC2/BACH1/MED15/XBP1/ATXN7/CLOCK/ING2/MED10/NKX2-5/HNRNPAB/E2F3/BACH2/ASCC3/MYB/NFE2L3/TRRAP/HIPK2/GTF2E2/TCEA1/NCOA2/TAF2/M…	74
GO:0035371	CC	GO:0035371	microtubule plus-end	12/4232	23/19869	0.00107619	0.0112709	0.00924633	CKAP5/NUMA1/KNSTRN/KIF18B/MAPRE2/DCTN1/CLASP1/NCKAP5/SLAIN2/DST/CLIP2/CDK5RAP2	12
GO:0000932	CC	GO:0000932	P-body	34/4232	97/19869	0.00123345	0.0127456	0.0104562	LIN28A/PUM1/AGO4/ZC3H12A/RC3H1/TRIM5/PATL1/AJUBA/PSMA6/SAMD4A/EDC3/MEX3B/TNRC6A/TNRC6C/NANOS3/LSM4/WTIP/SAMD4B/POLR2D/TOP1/EIF4ENIF1/APOBEC3B/APOBEC3D/APOBEC3H/TNRC6B/LIMD1/XRN1/LSM6/SQSTM1/ZC3H12D/SYNE1/RBPMS/AGO2/RC3H2	34
GO:0098857	CC	GO:0098857	membrane microdomain	93/4232	327/19869	0.00127097	0.0129606	0.0106325	PRKCZ/PARK7/PDPN/SLC9A1/SLC2A1/PLPP3/FYB2/S1PR1/ATP1A1/PDZK1/ATP1A2/CAPN2/PSEN2/RGS7/ITGB1/KCNMA1/BMPR1A/SORBS1/CTSD/STIM1/LRP4/FADD/LRP6/LRRK2/SCARB1/EDNRB/AKAP6/PSEN1/ANXA2/IGF1R/EMP2/ITGAM/PLLP/ADGRG1/CDH1/FLOT2/CAVIN1/SKAP1/SGCA/SLC9A3R1/NPC1/CDH2/PLPP2/ICAM1/ADAM17/CD8A/MAL/PROM2/ZAP70/MALL/DPP4/CAVIN2/CFLAR/CASP8/BMPR2/SDC4/APP/HMOX1/PACSIN2/RFTN1/TGFBR2/SCN5A/GNAI2/PLSCR1/MME/DLG1/ANK2/TLR…	93
GO:0005923	CC	GO:0005923	bicellular tight junction	42/4232	127/19869	0.00135677	0.0136558	0.0112028	PRKCZ/CGN/ARHGEF2/F11R/FRMD4A/MPP7/FRMPD2/ANK3/JAML/C1QTNF5/PALS1/CCDC85C/CLDN9/UBN1/CLDN7/CYTH1/TBCD/TJP3/CRB3/VASP/SYMPK/NPHP1/PARD3B/FZD5/IGSF5/FRMD4B/ILDR1/AMOTL2/ECT2/CLDN1/CLDN16/DLG1/CYTH3/CLDN3/CLDN4/MAGI2/CLDN23/TJP2/TGFBR1/EPB41L4B/SHROOM2/WNK3	42
GO:0000151	CC	GO:0000151	ubiquitin ligase complex	88/4232	309/19869	0.00161316	0.0160282	0.0131491	UBE2J2/SPSB1/UBE4B/FBXO6/FBXO42/WDTC1/RNF19B/PHC2/ZSWIM5/ZYG11A/DCAF6/COP1/RNF2/TMEM183A/DTL/ZSWIM8/BTRC/FBXL15/AMBRA1/DDB2/CUL5/SPSB2/CDKN1B/KCTD10/FBXO21/KBTBD7/LMO7/CUL4A/KLHDC2/UBR1/NEDD4/DET1/ELOB/AMFR/WWP2/MED11/SPOP/CBX8/FEM1A/KEAP1/DDA1/FBXO27/FBXO11/RMND5A/SPOPL/UBR3/BARD1/CUL3/DAW1/TRPC4AP/GID8/KLHL22/FBXO7/CRBN/FBXL2/ARIH2/ARMC8/SPSB4/FBXO45/MAEA/DCUN1D4/KLHL8/ANAPC10/FBXW7/MED10/FBXL7…	88
GO:0031300	CC	GO:0031300	intrinsic component of organelle membrane	115/4232	420/19869	0.00164991	0.0161858	0.0132784	DNAJC11/MFN2/ELOVL1/WLS/SV2A/MTX1/QSOX1/LBR/HACD1/TIMM23/TIMM23B/SGMS1/SGPL1/MICU1/MCU/SCD/SFXN3/SFXN4/STIM1/SLC39A13/CPT1A/ACER3/DPAGT1/FAR2/SYT1/SLC25A3/C12orf73/SLC8B1/RAB35/P2RX4/ANKLE2/ITM2B/COX16/ADCK1/EMC4/SPPL2A/HACD3/GRAMD2A/SELENOS/AMFR/SPG7/SLC35B1/COX11/NPC1/SPPL2B/PTPRS/LRRC8E/GRAMD1A/SLC17A7/SLC27A5/PREB/SLC30A3/TEX261/SFXN5/TRABD2A/VAMP5/TMEM163/LNPK/MREG/RHBDD1/TBC1D20/RRBP1/HM13/…	115
GO:0016514	CC	GO:0016514	SWI/SNF complex	14/4232	30/19869	0.00170776	0.0165439	0.0135722	DPF2/SMARCC2/BCL7A/BCL11B/BCL7C/SS18/SMARCA4/BCL11A/SMARCC1/BRD9/ARID1B/BCL7B/SMARCD3/SMARCA2	14
GO:0045121	CC	GO:0045121	membrane raft	92/4232	326/19869	0.00173928	0.0166412	0.013652	PRKCZ/PARK7/PDPN/SLC9A1/SLC2A1/PLPP3/FYB2/S1PR1/ATP1A1/PDZK1/ATP1A2/CAPN2/PSEN2/RGS7/ITGB1/KCNMA1/BMPR1A/SORBS1/CTSD/STIM1/LRP4/FADD/LRP6/LRRK2/SCARB1/EDNRB/AKAP6/PSEN1/ANXA2/IGF1R/EMP2/ITGAM/PLLP/ADGRG1/CDH1/FLOT2/CAVIN1/SKAP1/SGCA/SLC9A3R1/NPC1/CDH2/PLPP2/ICAM1/ADAM17/CD8A/MAL/PROM2/ZAP70/MALL/DPP4/CAVIN2/CFLAR/CASP8/BMPR2/SDC4/APP/HMOX1/PACSIN2/RFTN1/TGFBR2/SCN5A/GNAI2/PLSCR1/MME/DLG1/ANK2/TLR…	92
GO:0014704	CC	GO:0014704	intercalated disc	20/4232	50/19869	0.00206824	0.0193497	0.015874	SLC9A1/SLC2A1/ATP1A2/ITGB1/ANK3/CTNNA3/SCN4B/AKAP6/ACTN1/KCNJ2/CDH2/SCN1B/SPTBN4/VAMP5/SCN1A/YWHAH/SCN5A/DLG1/ANK2/PGM5	20
GO:0005741	CC	GO:0005741	mitochondrial outer membrane	62/4232	207/19869	0.00207229	0.0193497	0.015874	DNAJC11/MTOR/MFN2/MTX1/MSTO1/TRAF3IP3/MTARC1/GPAM/AMBRA1/CPT1A/NLRX1/TIGAR/MGST1/KRAS/LRRK2/SLC11A2/LETMD1/MLXIP/UBC/ULK1/SPART/RMDN3/PLD6/CNP/AKAP1/LPIN1/HK2/CASP8/EPHA4/ACSL3/BOK/TOMM34/FAM210B/BID/HMOX1/CYB5R3/RAF1/QTRT2/OPA1/SPATA18/ACSL1/ACSL6/HSPA9/BAK1/ARMC12/MTCH1/TOMM6/RAB32/PRKN/NIPSNAP2/FIS1/AGK/BNIP3L/ARMC1/GDAP1/PLEC/TOMM5/VPS13A/ASS1/APOOL/ARMCX3/TAFAZZIN	62
GO:0005905	CC	GO:0005905	clathrin-coated pit	26/4232	71/19869	0.00219696	0.0202696	0.0166286	EPS15/SORT1/ARRB1/RAB35/HIP1R/ARRB2/AP2B1/EPN3/CLTC/SPHK1/LDLR/EPN1/AAK1/LRP2/BMPR2/DGKD/SH3BP4/ACKR3/APP/SYNJ1/TNK2/FCHO2/CLTB/MYO6/LRP12/CLTA	26
GO:0005770	CC	GO:0005770	late endosome	82/4232	288/19869	0.00228815	0.0208625	0.017115	SDF4/TMEM59/RAP1A/MR1/RAB7B/PSAP/SFTPA2/SFTPA1/SFTPD/CHID1/VPS37C/CYB561A3/LRRK2/SLC11A2/CD63/PMEL/ANKRD13A/VPS37B/VPS39/SLC30A4/SPPL2A/MYO5A/RAB27A/ANXA2/RAB11A/CTSH/SMIM22/CLEC16A/VPS4A/MMD/ABCA5/CHMP6/RMC1/NPC1/OSBPL1A/PIK3C3/NEDD4L/UBXN6/LDLR/NAPSA/KIDINS220/SLC30A3/DYSF/VAMP5/SFTPB/MITD1/STEAP3/CXCR4/MREG/AP5S1/IFNAR1/ARL8B/FYCO1/CHMP2B/RAB7A/SLC9A9/PLD1/ATP13A3/HTT/SCARB2/LRAT/CLCN3/CD74/AT…	82
GO:0098562	CC	GO:0098562	cytoplasmic side of membrane	61/4232	204/19869	0.00233641	0.0210549	0.0172729	GNB1/AJAP1/KCNAB2/LDLRAP1/RGS2/CHUK/KRAS/LRRK2/RACGAP1/RAB21/FARP1/RASA3/FERMT2/SPPL2A/GRAMD2A/IQGAP1/CDH1/ATP2C2/AP2B1/CYTH1/GNAL/SPPL2B/GNA11/GRAMD1A/PLEKHA4/THADA/ZAP70/PKP4/SNX5/HM13/GNAS/PTK6/SRMS/TIAM1/MYH9/SHANK3/STAC/GNAI2/ESYT3/TNK2/DLG1/PTP4A1/EEF1A1/FYN/FRK/CYTH3/RAC1/HIP1/GNAI1/BLK/PTK2B/ANK1/LYN/GEM/MTSS1/SLA/PTK2/PGM5/GNA14/TRAF1/TRAF2	61
GO:0062023	CC	GO:0062023	collagen-containing extracellular matrix	117/4232	433/19869	0.00247059	0.0218983	0.0179648	HSPG2/COL8A2/WNT2B/ADAMTSL4/THBS3/HDGF/ANGPTL1/LAMC1/LAMC2/LAD1/LAMB3/TGFB2/AGT/NID1/RBP3/COL13A1/PSAP/ANXA7/LOXL4/COL17A1/VWA2/ATRNL1/CTSD/NAV2/MDK/LTBP3/ADAMTS15/MGP/COL2A1/INHBE/FREM2/COL4A2/FBLN5/ANXA2/SEMA7A/CTSH/PCSK6/MMP2/COL1A1/C17orf58/ITGB4/MXRA7/EMILIN2/LAMA1/LAMA3/CDH2/FBN3/ANGPTL4/HNRNPM/ICAM1/RTBDN/GDF15/BCAM/A1BG/PXDN/EFEMP1/ANXA4/COL4A4/CTSZ/LAMA5/CSTB/COL18A1/PDGFB/COLQ/CLEC3B/LA…	117
GO:0031594	CC	GO:0031594	neuromuscular junction	25/4232	68/19869	0.00248652	0.0218983	0.0179648	SYNC/SV2A/PSEN2/ITGB1/ANK3/LRP4/TUBA1A/PSEN1/CIB2/CHRNB1/UNC13A/EPHA4/LAMA5/APP/CRKL/MYH9/COLQ/LAMB2/NLGN1/DLG1/EPHA7/UTRN/UNC13B/MUSK/COL4A5	25
GO:0032587	CC	GO:0032587	ruffle membrane	33/4232	97/19869	0.00252567	0.0219932	0.0180427	PDPN/EPHA2/MACF1/PLEKHO1/THEM4/ARHGEF2/ITGB1/EPS8L2/TIRAP/EPS8/TWF1/TESC/HIP1R/SPATA13/SPRY2/PLA2G4F/PLCG2/KSR1/SH3YL1/ADAM17/PACSIN2/CLCN3/DIAPH1/WWC1/FGD2/EEF1A1/MYO6/RAC1/MTMR9/DLC1/PSD3/KANK1/SH2D3C	33
GO:0005635	CC	GO:0005635	nuclear envelope	130/4232	488/19869	0.0025851	0.0222606	0.018262	PRKCZ/ENO1/MTOR/DISP3/RCC1/ELAVL4/FAF1/NDC1/CLCC1/SORT1/LMNA/TOR1AIP2/PLA2G4A/DTL/LBR/PARP1/PSEN2/RGS7/IL15RA/TAF3/SEPHS1/MINDY3/EPC1/TNKS2/NUCB2/TMEM109/PLAAT3/GAPDH/PRICKLE1/CBX5/NEMP1/XPOT/NAV3/P2RX4/NUP58/PHF11/LMO7/EDNRB/IPO5/AKAP6/KLHDC2/GCH1/SYNE2/ZBTB1/PSEN1/GCHFR/TYRO3/HACD3/SMAD3/AEN/ROGDI/CNEP1R1/NUP93/VPS4A/DDX19B/PAFAH1B1/GUCY2D/SREBF1/UTP18/MRPS23/INTS2/ITGB4/TMC6/CHMP6/GATA6/NPC1/L…	130
GO:0045334	CC	GO:0045334	clathrin-coated endocytic vesicle	31/4232	90/19869	0.0027014	0.0230065	0.0188739	LDLRAP1/SFTPA2/SFTPA1/SFTPD/CD9/SYT1/RAB35/SFTA3/EPN2/AP2B1/CLTC/LDLR/TGFA/TGOLN2/SFTPB/LRP2/CTLA4/FZD5/SCARB2/IL7R/CD74/CLTB/KIAA0319/HLA-DQA1/LMBRD1/MYO6/IGF2R/CFTR/TYRP1/CLTA/ROR2	31
GO:0016605	CC	GO:0016605	PML body	35/4232	105/19869	0.00281071	0.0236772	0.0194242	SKI/PARK7/MTOR/CIART/IKBKE/TRIM8/TCF7L2/HIPK3/PATL1/CBX5/MAX/PIAS1/UBN1/CIITA/N4BP1/RFWD3/TRIM16/MKNK2/SPTBN4/SP140/TP53INP2/CHEK2/EIF4ENIF1/SATB1/PPARGC1A/WDFY3/BASP1/RGS14/SQSTM1/ZNF451/HIPK2/EIF3E/NSMCE2/HSF1/SMC5	35
GO:0031461	CC	GO:0031461	cullin-RING ubiquitin ligase complex	54/4232	178/19869	0.00286033	0.0236856	0.0194311	SPSB1/FBXO6/FBXO42/WDTC1/ZSWIM5/ZYG11A/DCAF6/COP1/TMEM183A/DTL/ZSWIM8/BTRC/FBXL15/AMBRA1/DDB2/CUL5/SPSB2/CDKN1B/KCTD10/KBTBD7/CUL4A/KLHDC2/DET1/ELOB/SPOP/FEM1A/KEAP1/DDA1/FBXO27/SPOPL/CUL3/DAW1/TRPC4AP/KLHL22/FBXO7/CRBN/FBXL2/SPSB4/FBXO45/KLHL8/ANAPC10/FBXW7/FBXL7/SKP2/FBXO4/ENC1/FEM1C/FBXO38/FBXW11/CUL9/FBXO9/KLHDC10/DCAF13/CUL4B	54
GO:0150034	CC	GO:0150034	distal axon	79/4232	278/19869	0.00287284	0.0236856	0.0194311	ELAVL4/DOCK7/ROR1/ARPC5/PSEN2/UCN3/EXOC6/ADRA2A/APBB1/STX3/CHRM1/SHANK2/GDPD5/DIXDC1/NECTIN1/EPS8/LRRK2/MAP3K12/P2RX4/NDRG2/NIN/PSEN1/MYO5A/MYO9A/NEO1/RASGRF1/IQGAP1/MAPK8IP3/AMFR/KATNB1/ATP6V0D1/PAFAH1B1/GIT1/EXOC7/AP3D1/PTPRS/UNC13A/ATP1A3/SLC8A2/MYH14/CAD/AAK1/BIN1/EPHA4/APP/SYNJ1/INPP5J/CSNK1E/ERC2/FXR1/APBB2/RUFY3/UNC5C/PRSS12/PALLD/CLCN3/EXOC3/BASP1/DBN1/DTNBP1/MICAL1/TIAM2/COBL/AUTS2/LMTK2…	79
GO:0032838	CC	GO:0032838	plasma membrane bounded cell projection cytoplasm	71/4232	246/19869	0.00298673	0.0243654	0.0199887	CFAP74/KIF1B/HPCA/SPAG17/CFAP141/TRIM46/CFAP45/NME7/ENKUR/CALY/AMBRA1/DNAJB13/LRRK2/RAB21/CFAP251/HIP1R/DNAL1/MAP1A/CFAP161/SAXO2/AP3S2/MAPK8IP3/DNAH3/TERF2/HYDIN/DNAAF1/SPG7/PAFAH1B1/DNAH2/CFAP52/DNAH9/TEKT3/FLOT2/CCDC103/SEPTIN9/CCDC40/BAIAP2/PIK3C3/AP3D1/CAMSAP3/CFAP221/ATG16L1/SEPTIN2/ABHD12/ARFGEF2/ARL8B/TTLL3/TRAK1/MAP4/DNAH1/TMEM108/CCDC39/OPA1/CCDC96/DNAH5/FBXW11/HNRNPAB/DTNBP1/DCDC2/EFHC…	71
GO:0044853	CC	GO:0044853	plasma membrane raft	37/4232	113/19869	0.00306848	0.0247716	0.020322	SLC2A1/ATP1A2/KCNMA1/BMPR1A/SORBS1/STIM1/LRP4/LRP6/LRRK2/SCARB1/AKAP6/IGF1R/ITGAM/CDH1/FLOT2/CAVIN1/SKAP1/CDH2/PLPP2/CD8A/MAL/CAVIN2/BMPR2/HMOX1/PACSIN2/TGFBR2/SCN5A/PLPP1/EFNA5/ADRA1B/LCP2/CD36/KCND2/NOS3/DLC1/ADRA1A/PTCH1	37
GO:0031301	CC	GO:0031301	integral component of organelle membrane	106/4232	390/19869	0.00313876	0.0250777	0.0205731	DNAJC11/ELOVL1/WLS/SV2A/MTX1/QSOX1/LBR/HACD1/TIMM23/TIMM23B/SGMS1/SGPL1/MICU1/MCU/SCD/SFXN3/SFXN4/STIM1/SLC39A13/CPT1A/ACER3/DPAGT1/FAR2/SYT1/SLC25A3/C12orf73/SLC8B1/P2RX4/ANKLE2/ITM2B/COX16/ADCK1/EMC4/SPPL2A/HACD3/SELENOS/AMFR/SPG7/SLC35B1/COX11/NPC1/SPPL2B/PTPRS/LRRC8E/SLC17A7/SLC27A5/PREB/SLC30A3/TEX261/SFXN5/TRABD2A/VAMP5/TMEM163/LNPK/RHBDD1/TBC1D20/RRBP1/HM13/PIGT/STX16/BID/PEX26/PISD/LARGE1…	106
GO:0045178	CC	GO:0045178	basal part of cell	77/4232	272/19869	0.00358237	0.02833	0.0232412	AJAP1/PDPN/LDLRAP1/SLC9A1/EPB41/OSCP1/KCNQ4/SLC2A1/PLPP3/DOCK7/ATP1A1/SLC41A1/FRMPD2/ANK3/IDE/ADRA2A/SLC3A2/FOLR1/P2RY6/CADM1/PHLDB1/ST14/SLC38A1/AQP5/SLC11A2/SLC16A7/SLC7A8/ANXA2/ATP2C2/SLC7A5/ARRB2/CLDN7/FLOT2/MYO1D/ERBB2/ABCC3/ABCA8/ITGB4/AQP4/CDH2/LDLR/C5AR2/SLC8A2/CA11/SLC27A5/TGFA/PROM2/SLC9A4/CLASP1/ERBB4/RAB17/SLC19A1/PDGFB/SLC6A6/CLDN1/DLG1/CD38/ANK2/HPGD/SLCO4C1/EDN1/ABCC10/DST/ENPP1/MA…	77
GO:0140288	CC	GO:0140288	GBAF complex	8/4232	14/19869	0.00363742	0.0284748	0.0233599	BCL7A/BCL7C/SS18/SMARCA4/SMARCC1/BRD9/BCL7B/SMARCA2	8
GO:0031941	CC	GO:0031941	filamentous actin	13/4232	29/19869	0.00384465	0.0297961	0.0244439	ESPN/MYO3A/PDLIM1/SPECC1/NCKAP1/SMTN/PDLIM5/PDLIM3/PDLIM7/DUSP22/CD2AP/MYO6/PDLIM2	13
GO:0030016	CC	GO:0030016	myofibril	67/4232	233/19869	0.00421749	0.0323619	0.0265488	ENO1/CAPZB/SYNC/SLC2A1/PDE4B/MYBPHL/CASQ1/CACNA1S/CSRP1/PPP1R12B/PPP2R5A/PSEN2/ARF1/OBSCN/SVIL/ANK3/PDLIM1/GLRX3/ILK/CRYAB/ABCC9/TWF1/MYBPC1/ADPRHL1/CFL2/PSMA6/FERMT2/SYNE2/ACTN1/PSEN1/TMOD2/FBXO22/MMP2/FHOD3/STK11/TNNT1/TRIM54/BIN1/SCN1A/CAB39/MYL9/JPH2/SDC4/PARVB/KAT2B/SCN5A/FLNB/FXR1/PDLIM5/ANK2/SYNPO2/PALLD/PDLIM3/SORBS2/MTMR12/PDLIM7/SQSTM1/DST/SYNE1/HSPB1/PDLIM2/ADRA1A/ANK1/PLEC/PGM5/DMD/FL…	67
GO:0009925	CC	GO:0009925	basal plasma membrane	72/4232	254/19869	0.00456377	0.0346757	0.028447	AJAP1/PDPN/LDLRAP1/SLC9A1/EPB41/OSCP1/KCNQ4/SLC2A1/PLPP3/ATP1A1/SLC41A1/FRMPD2/ANK3/IDE/ADRA2A/SLC3A2/FOLR1/P2RY6/CADM1/ST14/SLC38A1/AQP5/SLC16A7/SLC7A8/ANXA2/ATP2C2/SLC7A5/ARRB2/CLDN7/FLOT2/MYO1D/ERBB2/ABCC3/ABCA8/ITGB4/AQP4/CDH2/LDLR/C5AR2/SLC8A2/CA11/SLC27A5/TGFA/PROM2/SLC9A4/ERBB4/RAB17/SLC19A1/PDGFB/SLC6A6/CLDN1/DLG1/CD38/ANK2/HPGD/SLCO4C1/ABCC10/DST/ENPP1/MAP7/SLC29A4/NOD1/AQP1/CLDN4/MET/AT…	72
GO:0030017	CC	GO:0030017	sarcomere	62/4232	214/19869	0.00479059	0.0360457	0.0295709	ENO1/CAPZB/SYNC/SLC2A1/PDE4B/MYBPHL/CASQ1/CACNA1S/CSRP1/PPP1R12B/PPP2R5A/PSEN2/ARF1/OBSCN/ANK3/PDLIM1/GLRX3/ILK/CRYAB/ABCC9/ADPRHL1/CFL2/PSMA6/FERMT2/SYNE2/ACTN1/PSEN1/TMOD2/FBXO22/MMP2/FHOD3/STK11/TNNT1/TRIM54/BIN1/SCN1A/CAB39/MYL9/JPH2/PARVB/KAT2B/SCN5A/FLNB/PDLIM5/ANK2/SYNPO2/PALLD/PDLIM3/SORBS2/MTMR12/PDLIM7/SQSTM1/DST/SYNE1/HSPB1/PDLIM2/ADRA1A/ANK1/PLEC/PGM5/DMD/FLNA	62
GO:0005901	CC	GO:0005901	caveola	28/4232	82/19869	0.00484811	0.0361277	0.0296382	SLC2A1/ATP1A2/KCNMA1/BMPR1A/SORBS1/LRP6/LRRK2/SCARB1/AKAP6/IGF1R/CDH1/FLOT2/CAVIN1/PLPP2/CAVIN2/BMPR2/HMOX1/PACSIN2/TGFBR2/SCN5A/PLPP1/EFNA5/ADRA1B/CD36/NOS3/DLC1/ADRA1A/PTCH1	28
GO:0016328	CC	GO:0016328	lateral plasma membrane	23/4232	64/19869	0.00502976	0.0371244	0.0304559	GPSM2/VANGL1/ATP1A1/IQGAP3/VANGL2/MPP7/ANK3/MARK2/NUMA1/C1QTNF5/IQGAP1/CDH1/CLDN7/ATP1B2/TBCD/SCN5A/CLDN1/DLG1/CLDN3/CLDN4/ANXA1/DMD/GJB1	23
GO:0043025	CC	GO:0043025	neuronal cell body	130/4232	497/19869	0.00508471	0.0371759	0.0304981	GABRD/PRKCZ/RAP1GAP/HPCA/AZIN2/ELAVL4/PRKAA2/SV2A/KCNN3/ATP1A2/KISS1/TGFB2/CAPN2/PSEN2/KCNK1/BMPR1A/MIR107/NEURL1/ADRA2A/TRPM5/MAPK8IP1/LRP4/SLC3A2/SPTBN2/SHANK2/NUMA1/CRYAB/DIXDC1/LRP6/LRRK2/SLC38A1/SLC38A2/TNS2/ZNF385A/GRIP1/CIT/P2RX4/HIP1R/PALS1/PSEN1/CKB/MAP1A/IGF1R/ROGDI/AMFR/CX3CL1/KATNB1/PAFAH1B1/MYO1D/TMEM100/KCNJ2/EIF4A3/RPTOR/BAIAP2/MBP/PTPRS/MAST1/CACNA1A/CRTC1/SCN1B/SPTBN4/ATP1A3/SLC8…	130
GO:0031901	CC	GO:0031901	early endosome membrane	54/4232	183/19869	0.0053964	0.0390861	0.0320652	RCC2/EPS15/ZFYVE9/WLS/MR1/STAM/SNX19/LRP6/HSD17B6/RAB21/WASHC4/TPCN1/SNX6/ARF6/PSEN1/PLA2G4E/GGA2/RABEP1/GGA3/SPHK1/RAB31/LDLRAD4/PLPP2/SH3GL1/UBXN6/TMEM163/OSBPL6/FZD5/EPHA4/BOK/SNX5/PMEPA1/DOP1B/RBSN/ATP13A3/CLCN3/ZFYVE16/SNX2/RUFY1/KIAA0319/FGD2/TMEM30A/TMEM184A/GPNMB/VPS41/RABGEF1/NAPEPLD/CFTR/SLC39A14/PLEKHF2/CD274/ANXA1/NTRK2/CLCN4	54
GO:0000138	CC	GO:0000138	Golgi trans cisterna	7/4232	12/19869	0.00565057	0.0401761	0.0329594	TMEM59/SGMS1/HID1/ST6GAL1/BET1/ST3GAL1/YIPF6	7
GO:0043256	CC	GO:0043256	laminin complex	7/4232	12/19869	0.00565057	0.0401761	0.0329594	LAMC1/LAMC2/LAMB3/LAMA1/LAMA3/LAMA5/LAMB2	7
GO:0031527	CC	GO:0031527	filopodium membrane	9/4232	18/19869	0.00658217	0.0459566	0.0377015	PDPN/TBC1D10C/ARF6/SYNE2/VASP/ANTXR1/MYO10/UTRN/DMD	9
GO:0043083	CC	GO:0043083	synaptic cleft	9/4232	18/19869	0.00658217	0.0459566	0.0377015	DNM3/LGI1/C1QL1/LAMA5/COLQ/LAMB2/NLGN1/PRSS12/GRIN1	9
GO:0043292	CC	GO:0043292	contractile fiber	68/4232	242/19869	0.0070927	0.0490789	0.0402631	ENO1/CAPZB/SYNC/SLC2A1/PDE4B/MYBPHL/CASQ1/CACNA1S/CSRP1/PPP1R12B/PPP2R5A/PSEN2/ARF1/OBSCN/SVIL/ANK3/PDLIM1/GLRX3/ILK/CRYAB/ABCC9/TWF1/MYBPC1/ADPRHL1/CFL2/PSMA6/FERMT2/SYNE2/ACTN1/PSEN1/TMOD2/FBXO22/MMP2/FHOD3/STK11/TNNT1/TRIM54/BIN1/SCN1A/CAB39/MYL9/JPH2/SDC4/PARVB/KAT2B/SCN5A/FLNB/FXR1/PDLIM5/ANK2/SYNPO2/PALLD/PDLIM3/SORBS2/MTMR12/PDLIM7/SQSTM1/DST/SYNE1/HSPB1/PDLIM2/ADRA1A/IDO1/ANK1/PLEC/PGM5/D…	68
GO:0003779	MF	GO:0003779	actin binding	161/4127	439/18432	4.67326e-12	5.72008e-09	5.15535e-09	MIB2/ESPN/CROCC/CAPZB/EPB41/HPCA/MACF1/CGN/IQGAP3/ABL2/ARPC5/VASH2/ENAH/CACNB2/MYO3A/SVIL/ITGB1/CTNNA3/KCNMA1/PDLIM1/SORBS1/ADD3/ABLIM1/EPS8L2/MICAL2/USH1C/GAS2/SPTBN2/CORO1B/INPPL1/DIXDC1/EPS8/FGD4/LRRK2/TWF1/AVIL/PAWR/MYBPC1/SSH1/MYO1H/HIP1R/WASF3/AJUBA/CFL2/FERMT2/DAAM1/SYNE2/PLEKHG3/ACTN1/VASH1/EVL/INF2/FMN1/MAP1A/TMOD2/MYO5C/MYO5A/TLN2/MYO9A/HOMER2/IQGAP1/SPIRE2/MYH10/GAS7/FLII/MYO18A/MYO1D/…	161
GO:0035091	MF	GO:0035091	phosphatidylinositol binding	106/4127	277/18432	1.40369e-09	7.6939e-07	6.9343e-07	LDLRAP1/SLC9A1/EPB41/ZFYVE9/PLA2G4A/DENND1B/PIK3C2B/RPS6KC1/OBSCN/STAM/SVIL/FRMPD2/SH3PXD2A/SBF2/PIK3C2A/SYT7/NUMA1/GAB2/TIRAP/KCNJ1/ARHGAP32/SNX19/PIK3C2G/TWF1/RACGAP1/AVIL/SYT1/TPCN1/RAB35/RNF34/HIP1R/PITPNM2/SCARB1/SNX6/FERMT2/ZFYVE19/PLA2G4E/ANXA2/GRAMD2A/IQGAP1/SNX29/GGA2/PITPNA/ANKFY1/TOM1L2/FLII/PHF12/TOM1L1/BCAS3/PITPNC1/KCNJ2/GGA3/EXOC7/WDR45B/DENND1C/PLEKHA4/SH3YL1/SNX17/MITD1/MYO1B/PAR…	106
GO:0005543	MF	GO:0005543	phospholipid binding	162/4127	474/18432	1.88576e-09	7.6939e-07	6.9343e-07	LDLRAP1/SLC9A1/EPB41/FAAH/ZFYVE9/PLA2G4A/DENND1B/PIK3C2B/RPS6KC1/OBSCN/STAM/SVIL/FRMPD2/PSAP/ANXA7/SH3PXD2A/SYT8/SBF2/PIK3C2A/SYT7/SPTBN2/NUMA1/GAB2/GRAMD1B/TIRAP/KCNJ1/ARHGAP32/SNX19/PIK3C2G/CPNE8/TWF1/RACGAP1/DGKA/AVIL/SYT1/RASAL1/TPCN1/RAB35/RNF34/HIP1R/PITPNM2/SCARB1/SNX6/FERMT2/ZFYVE19/PLA2G4E/PLA2G4D/PLA2G4F/ANXA2/GRAMD2A/IQGAP1/SNX29/SYT17/GGA2/PITPNA/ANKFY1/ARHGAP44/TOM1L2/FLII/EPN2/PHF12…	162
GO:0030695	MF	GO:0030695	GTPase regulator activity	165/4127	488/18432	3.23068e-09	7.90871e-07	7.1279e-07	ARHGEF16/PLEKHG5/ARHGEF19/RCC2/ARHGEF10L/RAP1GAP/RCC1/DOCK7/EVI5/ARHGAP29/GPSM2/DENND2D/RAP1A/ARHGEF2/IQGAP3/RABGAP1L/RGS16/RGS2/DENND1B/SRGAP2/OBSCN/SIPA1L2/RGS7/NET1/ARHGAP21/NRP1/RASGEF1A/AGAP7P/ARHGAP22/PLCE1/DNMBP/ADRB1/EPS8L2/DENND2B/DENND5A/SWAP70/SBF2/NUCB2/TBC1D10C/ARHGEF17/ARRB1/ARHGAP20/ARHGEF12/ARHGAP32/FGD4/LRRK2/RAPGEF3/RACGAP1/TBC1D30/GIT2/RASAL1/SPATA13/RCBTB2/TBC1D4/MYCBP2/IPO5/F…	165
GO:0060589	MF	GO:0060589	nucleoside-triphosphatase regulator activity	165/4127	488/18432	3.23068e-09	7.90871e-07	7.1279e-07	ARHGEF16/PLEKHG5/ARHGEF19/RCC2/ARHGEF10L/RAP1GAP/RCC1/DOCK7/EVI5/ARHGAP29/GPSM2/DENND2D/RAP1A/ARHGEF2/IQGAP3/RABGAP1L/RGS16/RGS2/DENND1B/SRGAP2/OBSCN/SIPA1L2/RGS7/NET1/ARHGAP21/NRP1/RASGEF1A/AGAP7P/ARHGAP22/PLCE1/DNMBP/ADRB1/EPS8L2/DENND2B/DENND5A/SWAP70/SBF2/NUCB2/TBC1D10C/ARHGEF17/ARRB1/ARHGAP20/ARHGEF12/ARHGAP32/FGD4/LRRK2/RAPGEF3/RACGAP1/TBC1D30/GIT2/RASAL1/SPATA13/RCBTB2/TBC1D4/MYCBP2/IPO5/F…	165
GO:0004674	MF	GO:0004674	protein serine/threonine kinase activity	145/4127	430/18432	3.48829e-08	7.11612e-06	6.41356e-06	PRKCZ/MTOR/RPS6KA1/MAP3K6/STK40/PRKAA2/NEK7/CDK18/IKBKE/RPS6KC1/OBSCN/CAMK1D/MYO3A/PRKG1/CAMK2G/BMPR1A/CHUK/ILK/HIPK3/MARK2/RPS6KB2/SIK2/SIK3/LRRK2/MAP3K12/CDK17/TAOK3/CIT/ULK1/LATS2/GRK1/CDKL1/MAP4K5/PRKCH/MAP3K9/NEK9/ADCK1/MOK/CDC42BPB/MARK3/EIF2AK4/PAK6/MAPK6/AKAP13/PDPK1/CIITA/EEF2K/SBK1/PHKG2/MYLK3/PSKH1/MINK1/ULK2/KSR1/TAOK1/MAP3K14/MAP2K6/AATK/CSNK1D/RIOK3/STK11/CSNK1G2/MKNK2/MAST1/PKN1/BR…	145
GO:0030674	MF	GO:0030674	protein-macromolecule adaptor activity	121/4127	347/18432	5.94451e-08	9.36299e-06	8.4386e-06	GNB1/SPSB1/FBXO42/LDLRAP1/CNKSR1/SLC9A1/COL8A2/NDC1/BRDT/PDZK1/APH1A/DTL/SNAP47/FRMD4A/MPP7/EPC1/ANK3/ZSWIM8/SORBS1/BLNK/BTRC/TRIM6/TRIM5/GAS2/MAPK8IP1/AMBRA1/STX3/SHANK2/POLD3/GAB2/CUL5/TIRAP/SPSB2/EPS8/LRRK2/CBX5/GRIP1/PTPN11/HIP1R/CUL4A/AKAP6/KLHDC2/SYNE2/MAP1A/APH1B/HOMER2/AKAP13/DET1/IQGAP1/ARRDC4/MAPK8IP3/SLC9A3R2/AMFR/HERPUD1/ZC3H18/ATP1B2/KSR1/AP2B1/SPAG9/SLC9A3R1/RPTOR/BAIAP2/EPB41L3/FEM…	121
GO:0060090	MF	GO:0060090	molecular adaptor activity	161/4127	492/18432	6.1196e-08	9.36299e-06	8.4386e-06	GNB1/SPSB1/FBXO42/LINC01783/LOC112267871/LDLRAP1/CNKSR1/HMGN2/SLC9A1/AHDC1/COL8A2/NDC1/BRDT/PDZK1/APH1A/DTL/SNAP47/FRMD4A/MPP7/EPC1/ANK3/ZSWIM8/PPP1R3C/SORBS1/BLNK/BTRC/TCF7L2/TRIM6/TRIM5/GAS2/MAPK8IP1/AMBRA1/STX3/SHANK2/POLD3/GAB2/CUL5/TIRAP/SPSB2/CDKN1B/EPS8/LRRK2/CBX5/GRIP1/ISCU/PTPN11/HIP1R/CUL4A/AKAP6/KLHDC2/SYNE2/MAP1A/ADAM10/APH1B/HOMER2/AKAP13/DET1/IQGAP1/ARRDC4/MAPK8IP3/SLC9A3R2/NUPR1/AM…	161
GO:0051020	MF	GO:0051020	GTPase binding	106/4127	303/18432	3.21016e-07	4.36582e-05	3.9348e-05	GNB1/ARHGEF16/ENO1/RCC2/RAP1GAP/SYTL1/RCC1/RRAGC/DOCK7/RABGGTB/EVI5/FNBP1L/PIFO/RAP1A/ARHGEF2/IQGAP3/RABGAP1L/DENND1B/SRGAP2/RASSF5/EPRS1/PLCE1/CCDC186/DENND5A/AMBRA1/EXPH5/ERC1/EPS8/FGD4/LRRK2/XPOT/TBC1D30/GIT2/ULK1/MYCBP2/IPO5/FARP1/EXOC5/DAAM1/PRKCH/CDC42BPB/INF2/MYO5A/AKAP13/IQGAP1/GGA2/XPO6/ANKFY1/ARHGAP44/RAB34/GIT1/CDC42EP4/GGA3/EVI5L/PKN1/MYO9B/PPP6R1/PREB/GCC2/BIN1/RAB3GAP1/FMNL2/RAPGEF4…	106
GO:0051015	MF	GO:0051015	actin filament binding	81/4127	219/18432	6.1355e-07	7.50985e-05	6.76842e-05	ESPN/CAPZB/MACF1/IQGAP3/ABL2/ARPC5/CACNB2/SVIL/CTNNA3/ADD3/ABLIM1/USH1C/GAS2/SPTBN2/CORO1B/TWF1/AVIL/MYO1H/HIP1R/AJUBA/CFL2/FERMT2/SYNE2/ACTN1/MYO5C/MYO5A/TLN2/MYO9A/IQGAP1/MYH10/GAS7/FLII/MYO18A/MYO1D/FHOD3/MISP/CAMSAP3/MYO9B/SPTBN4/MYH14/ANTXR1/CTNNA2/BIN1/MYO7B/FMNL2/ITPRID2/MYO1B/ARPC2/ESPNL/MICAL3/MYH9/TRIOBP/ARPC4/XIRP1/FLNB/PLS1/SHROOM3/MYO10/IQGAP2/DBN1/MYO6/MICAL1/MARCKS/UTRN/SYNE1/AFDN/…	81
GO:0031267	MF	GO:0031267	small GTPase binding	95/4127	272/18432	1.39438e-06	0.000155156	0.000139838	ARHGEF16/RCC2/RAP1GAP/SYTL1/RCC1/DOCK7/RABGGTB/EVI5/PIFO/RAP1A/ARHGEF2/IQGAP3/RABGAP1L/DENND1B/SRGAP2/RASSF5/PLCE1/CCDC186/DENND5A/EXPH5/ERC1/EPS8/FGD4/LRRK2/XPOT/TBC1D30/GIT2/ULK1/MYCBP2/IPO5/FARP1/EXOC5/DAAM1/PRKCH/CDC42BPB/INF2/MYO5A/AKAP13/IQGAP1/GGA2/XPO6/ANKFY1/ARHGAP44/RAB34/GIT1/CDC42EP4/GGA3/EVI5L/PKN1/MYO9B/PPP6R1/GCC2/RAB3GAP1/FMNL2/RAPGEF4/NCKAP1/SH3BP4/MLPH/TBC1D20/RIN2/MICAL3/HPS4/T…	95
GO:0106310	MF	GO:0106310	protein serine kinase activity	119/4127	363/18432	2.83586e-06	0.000289257	0.0002607	PRKCZ/MTOR/RPS6KA1/MAP3K6/STK40/PRKAA2/NEK7/CDK18/RPS6KC1/OBSCN/CAMK1D/MYO3A/PRKG1/CAMK2G/ILK/HIPK3/MARK2/RPS6KB2/SIK2/SIK3/LRRK2/MAP3K12/CDK17/TAOK3/CIT/ULK1/LATS2/CDKL1/MAP4K5/PRKCH/MAP3K9/NEK9/MOK/CDC42BPB/MARK3/EIF2AK4/PAK6/MAPK6/PDPK1/CIITA/SBK1/PSKH1/MINK1/ULK2/KSR1/TAOK1/MAP3K14/MAP2K6/AATK/CSNK1D/RIOK3/STK11/CSNK1G2/MKNK2/MAST1/PKN1/PAK4/MAP3K10/HIPK4/MARK4/LMTK3/PRKCE/AAK1/MAP4K4/TLK1/MA…	119
GO:0019838	MF	GO:0019838	growth factor binding	53/4127	132/18432	3.28762e-06	0.000309542	0.000278982	EPHA2/SORT1/IL6R/NRP1/API5/LTBP3/FIBP/TSKU/COL2A1/KL/NTRK3/IGF1R/PCSK6/RHBDF1/WFIKKN1/GLG1/TRIM16/ERBB2/COL1A1/ITGB4/PXDN/IL1R2/IL1R1/IL1RN/ACVR2A/LRP2/NRP2/IGFBP2/IL2RB/PDGFB/TGFBR2/ACVR2B/SCN5A/NRROS/FGFRL1/FGFBP1/IGFBP7/LIFR/OSMR/GHR/FGFR4/FLT4/EPHA7/CCN2/IGF2R/GHRHR/CD36/FGFR1/IGFBPL1/NTRK2/TGFBR1/SEC61B/COL5A1	53
GO:1901981	MF	GO:1901981	phosphatidylinositol phosphate binding	67/4127	180/18432	4.30443e-06	0.000366098	0.000329955	LDLRAP1/SLC9A1/PLA2G4A/DENND1B/OBSCN/SVIL/SH3PXD2A/SYT7/GAB2/TIRAP/KCNJ1/ARHGAP32/TWF1/RACGAP1/AVIL/SYT1/TPCN1/RAB35/RNF34/HIP1R/FERMT2/ZFYVE19/PLA2G4E/ANXA2/GRAMD2A/IQGAP1/ANKFY1/FLII/KCNJ2/EXOC7/WDR45B/DENND1C/PLEKHA4/MYO1B/SDCBP2/PLCB1/JPH2/TTPAL/PLCD1/PFN2/VEPH1/MYO10/GOLPH3/FCHO2/IQGAP2/ZFYVE16/SNX24/ARAP3/SH3PXD2B/FGD2/SNX14/WIPI2/CYTH3/SCIN/SNX10/PLEKHA8/HIP1/TECPR1/LAPTM4B/GSDMC/ASAP1/GSN…	67
GO:0005096	MF	GO:0005096	GTPase activator activity	94/4127	275/18432	4.4865e-06	0.000366098	0.000329955	ARHGEF19/ARHGEF10L/RAP1GAP/EVI5/ARHGAP29/IQGAP3/RABGAP1L/RGS16/RGS2/SRGAP2/SIPA1L2/RGS7/ARHGAP21/NRP1/AGAP7P/ARHGAP22/TBC1D10C/ARRB1/ARHGAP20/ARHGEF12/ARHGAP32/LRRK2/RACGAP1/TBC1D30/GIT2/RASAL1/TBC1D4/RASA3/RALGAPA1/SEC23A/HACD3/MYO9A/TBC1D2B/IQGAP1/RABEP2/RABEP1/ARHGAP44/GIT1/NF1/RUNDC1/LLGL2/TBC1D16/TBCD/RANBP3/EVI5L/SYDE1/MYO9B/ARHGEF1/ARHGAP35/ASAP2/PREB/SOS1/RAB3GAP1/AGAP1/TBC1D20/PLCB1/RIN2…	94
GO:0017124	MF	GO:0017124	SH3 domain binding	49/4127	125/18432	1.63973e-05	0.00125439	0.00113055	ESPN/EPS15/DNAJC6/ADAM15/TP53BP2/ENAH/ENKUR/CCDC6/RUFY2/SHANK2/INPPL1/CIT/HIP1R/FUT8/EVL/FMN1/ZNF106/ADAM10/ELMO3/BCAR1/PLSCR3/SKAP1/TOM1L1/CRB3/VASP/SHANK1/ADAM17/SOS1/LRP2/WIPF1/SYNJ1/INPP5J/SHANK3/PLSCR1/RUFY1/CD2AP/SH3BGRL2/MICAL1/SYNJ2/PRKN/QKI/LYN/PTTG3P/OSTF1/DAB2IP/RAPGEF1/NOXA1/SH3KBP1/WAS	49
GO:0008013	MF	GO:0008013	beta-catenin binding	37/4127	87/18432	2.13888e-05	0.00153999	0.00138796	AJAP1/CTNNBIP1/LZIC/PTPRU/CTNNA3/BTRC/TCF7L2/BCL9L/CALCOCO1/GRIP1/PXN/FOXO1/PSEN1/RORA/SMAD3/SLC9A3R2/CDH1/SLC9A3R1/CDH2/SMAD7/TCF4/APC2/CARM1/CTNNA2/GSK3B/TBL1XR1/CTNND2/SOX30/CD2AP/PTPRK/ESR1/PRKN/GLI3/ASH2L/KANK1/SHROOM2/AMER1	37
GO:0045296	MF	GO:0045296	cadherin binding	107/4127	333/18432	2.31597e-05	0.00157486	0.00141938	ARHGEF16/PARK7/ENO1/EPHA2/CAPZB/MACF1/PRDX1/EPS15/FNBP1L/CGN/S100A11/TAGLN2/F11R/LAD1/MPP7/ITGB1/ANK3/CTNNA3/CDH23/PDLIM1/PKP3/EPS8L2/SWAP70/CKAP5/TNKS1BP1/SLC3A2/MARK2/SPTBN2/CORO1B/ERC1/TWF1/KRT18/PTPRB/RPL6/PTPN11/P2RX4/PSEN1/PAK6/ANXA2/IQGAP1/SLC9A3R2/PPL/MRTFB/CDH3/CDH1/EPN2/TRIM25/EVPL/SEPTIN9/BAIAP2/CSNK1D/PTPRM/CDH2/SH3GL1/NOTCH3/PAK4/VASP/PTPRH/CTNNA2/FMNL2/PKP4/COBLL1/STAT1/MYO1B/BMPR2/…	107
GO:0005085	MF	GO:0005085	guanyl-nucleotide exchange factor activity	77/4127	224/18432	2.51876e-05	0.00162261	0.00146241	ARHGEF16/PLEKHG5/ARHGEF19/RCC2/ARHGEF10L/RCC1/DOCK7/DENND2D/RAP1A/ARHGEF2/DENND1B/OBSCN/NET1/RASGEF1A/PLCE1/DNMBP/ADRB1/EPS8L2/DENND2B/DENND5A/SWAP70/SBF2/NUCB2/ARHGEF17/ARHGEF12/FGD4/RAPGEF3/SPATA13/RCBTB2/MYCBP2/FARP1/PLEKHG3/CCDC88C/RASGRF1/AKAP13/CYTH1/DENND1C/SH2D3A/VAV1/PLEKHG2/ARHGEF1/PREB/SOS1/RAB3GAP1/RAPGEF4/RIN2/ARFGEF2/TIAM1/BCR/HPS4/ARHGEF3/KALRN/ECT2/MCF2L2/ARHGEF38/TRIO/ARHGEF28/AR…	77
GO:0140767	MF	GO:0140767	enzyme-substrate adaptor activity	20/4127	38/18432	4.533e-05	0.0027742	0.00250031	SPSB1/FBXO42/EPC1/ZSWIM8/BTRC/AMBRA1/SPSB2/KLHDC2/DET1/ARRDC4/HERPUD1/FEM1A/DAW1/TRPC4AP/FBXO7/SPSB4/HPF1/FEM1C/KLHDC10/KLHL15	20
GO:0015631	MF	GO:0015631	tubulin binding	116/4127	375/18432	6.89678e-05	0.00401984	0.00362297	KIF1B/RCC2/STMN1/MACF1/SVBP/PDE4B/PIFO/CGN/ARHGEF2/CCDC181/DNM3/RGS2/CAMSAP2/VASH2/TBCE/REEP3/KIF11/C10orf90/JAKMIP3/STIM1/GAS2/CKAP5/EML3/CCDC88B/NUMA1/CRYAB/DIXDC1/GAPDH/LRRK2/RACGAP1/NAV3/NEDD1/MTUS2/TUBGCP3/HAUS4/NIN/DNAL1/CCDC88C/EML1/FMN1/KNSTRN/RMDN3/TUBGCP4/MAP1A/RAB11A/SAXO2/AGBL1/KATNB1/KIFC3/TPPP3/PAFAH1B1/TAOK1/GIT1/ZNF207/RAD51D/KIF18B/TTLL6/BCAS3/TBCD/MAPRE2/KATNAL2/APC2/CAMSAP3/MAS…	116
GO:0070577	MF	GO:0070577	lysine-acetylated histone binding	14/4127	23/18432	7.89111e-05	0.00417482	0.00376265	BRDT/DPF2/KMT2A/BAZ2A/BRD7/CARM1/SMARCA4/BRD4/ATAD2B/ZMYND8/BRD9/PHIP/MLLT3/BRD3	14
GO:0140033	MF	GO:0140033	acetylation-dependent protein binding	14/4127	23/18432	7.89111e-05	0.00417482	0.00376265	BRDT/DPF2/KMT2A/BAZ2A/BRD7/CARM1/SMARCA4/BRD4/ATAD2B/ZMYND8/BRD9/PHIP/MLLT3/BRD3	14
GO:0042578	MF	GO:0042578	phosphoric ester hydrolase activity	113/4127	365/18432	8.18592e-05	0.00417482	0.00376265	SMPDL3B/PTPRU/NT5C1A/PLPP3/DNAJC6/PDE4B/CDC14A/ATP1A1/ACP6/MTMR11/ATP1A2/DUSP12/PPP2R5A/CAMK2G/PPP1R3C/PLCE1/NT5C2/DUSP5/CHRM1/INPPL1/GDPD5/TIGAR/DUSP16/LRRK2/TNS2/PPM1H/PTPRB/PTPRR/SSH1/PPTC7/PTPN11/PPP1R3E/PPM1A/SGPP1/PTPN21/TDP1/PDE8A/PLCG2/PLD6/NT5M/CNP/GDPD1/LPIN2/PTPRM/PPP4R1/IMPA2/PTPN2/HDHD2/PLPP2/PTPRS/TIMM50/PPP5C/PNKP/PTPRH/LPIN1/NT5DC4/PTPN18/INPP1/CDC25B/GPCPD1/PLCB1/PLCB4/LPIN3/PPP1…	113
GO:1902936	MF	GO:1902936	phosphatidylinositol bisphosphate binding	42/4127	109/18432	0.000101295	0.00495942	0.00446979	LDLRAP1/SLC9A1/OBSCN/SVIL/SH3PXD2A/SYT7/TIRAP/KCNJ1/TWF1/AVIL/SYT1/TPCN1/RAB35/HIP1R/PLA2G4E/ANXA2/GRAMD2A/FLII/KCNJ2/EXOC7/WDR45B/PLEKHA4/MYO1B/SDCBP2/PLCB1/JPH2/TTPAL/PLCD1/PFN2/FCHO2/SH3PXD2B/SNX14/WIPI2/SCIN/HIP1/LAPTM4B/GSDMC/ASAP1/GSN/MAPKAP1/WDR45/AMER1	42
GO:0043130	MF	GO:0043130	ubiquitin binding	38/4127	96/18432	0.000109676	0.00516321	0.00465346	RNF19B/FAF1/STAM/BUB3/UBXN1/OTUB1/UCHL3/NEDD4/SMAD3/GGA2/N4BP1/AMFR/TOM1L2/TOM1L1/CUEDC1/GGA3/NPLOC4/MARK4/NUP62/UBXN2A/CXCR4/MARCHF7/NSFL1C/TP53INP2/FBXO7/USP13/N4BP2/FBXW7/FAF2/SQSTM1/TNFAIP3/TAB2/PRKN/HSPB1/UBXN2B/UBR5/VPS28/RAD23B	38
GO:0030159	MF	GO:0030159	signaling receptor complex adaptor activity	24/4127	52/18432	0.000126462	0.00573296	0.00516696	GNB1/LDLRAP1/SORBS1/BLNK/SHANK2/GAB2/LRRK2/GRIP1/PTPN11/HOMER2/MAPK8IP3/SPAG9/NUP62/SHANK1/NCK2/CARD10/SHANK3/STAP1/G3BP2/PIK3R1/RGS14/FRS3/GRB10/MAGI2	24
GO:1990756	MF	GO:1990756	ubiquitin ligase-substrate adaptor activity	18/4127	35/18432	0.000160153	0.00700099	0.0063098	SPSB1/FBXO42/ZSWIM8/BTRC/AMBRA1/SPSB2/KLHDC2/DET1/ARRDC4/HERPUD1/FEM1A/DAW1/TRPC4AP/FBXO7/SPSB4/FEM1C/KLHDC10/KLHL15	18
GO:0019199	MF	GO:0019199	transmembrane receptor protein kinase activity	32/4127	79/18432	0.000225761	0.00952867	0.00858793	EPHA2/EPHA10/TIE1/NRP1/BMPR1A/TYRO3/NTRK3/IGF1R/ERBB2/AXL/EFEMP1/ACVR2A/BMPR2/NRP2/ERBB4/EPHA4/TGFBR2/ACVR2B/FGFRL1/BMPR1B/FGFR4/FLT4/EPHA7/IGF2R/EPHB4/MET/PDGFRL/FGFR1/NTRK2/ROR2/TGFBR1/MUSK	32
GO:0016791	MF	GO:0016791	phosphatase activity	87/4127	276/18432	0.000264565	0.0107942	0.00972856	PTPRU/NT5C1A/PLPP3/DNAJC6/CDC14A/ATP1A1/ACP6/MTMR11/ATP1A2/DUSP12/PPP2R5A/CAMK2G/PPP1R3C/NT5C2/DUSP5/INPPL1/TIGAR/DUSP16/LRRK2/TNS2/PPM1H/PTPRB/PTPRR/SSH1/PPTC7/PTPN11/PPP1R3E/PPM1A/SGPP1/PTPN21/NT5M/LPIN2/PTPRM/PPP4R1/IMPA2/PTPN2/HDHD2/PLPP2/PTPRS/TIMM50/PPP5C/PNKP/PTPRH/LPIN1/NT5DC4/PTPN18/INPP1/CDC25B/LPIN3/PPP1R3D/SYNJ1/INPP5J/LRRC2/NT5DC2/PTPRG/ACP3/PXYLP1/LRRIQ4/DLG1/INPP4B/MTMR12/PLPP1/UBL…	87
GO:0004713	MF	GO:0004713	protein tyrosine kinase activity	49/4127	138/18432	0.000296058	0.0116895	0.0105355	EPHA2/EPHA10/TIE1/JAK1/ABL2/NRP1/WEE1/HIPK3/TYRO3/NTRK3/IGF1R/ERBB2/MAP2K6/AATK/HIPK4/AXL/EFEMP1/ZAP70/CLK1/NRP2/ERBB4/EPHA4/PTK6/SRMS/BCR/TNK2/FGFRL1/TXK/TEC/FGFR4/CLK4/FLT4/EPHA7/FYN/FRK/IGF2R/EPHB4/MET/HIPK2/BLK/PDGFRL/PTK2B/FGFR1/LYN/RIPK2/PTK2/NTRK2/ROR2/MUSK	49
GO:0005200	MF	GO:0005200	structural constituent of cytoskeleton	40/4127	107/18432	0.00030894	0.011817	0.0106503	CROCC/EPB41/LMNA/ARPC5/TUBB8/CCDC6/ANK3/ADD3/SPTBN2/TUBA1A/TUBA1C/KRT84/TUBGCP3/TUBGCP4/TLN2/PPL/KRT15/TUBG2/EPB41L3/LMNB2/SPTBN4/CTNNA2/ARPC2/TUBA4A/BFSP1/ARPC4/PLS1/ANK2/SORBS2/TUBB2A/CD2AP/TUBE1/HIP1/ARPC1B/SORBS3/ANK1/PLEC/EPB41L4B/SPTAN1/DMD	40
GO:0005546	MF	GO:0005546	phosphatidylinositol-4,5-bisphosphate binding	33/4127	85/18432	0.000457876	0.016767	0.0151116	LDLRAP1/SLC9A1/OBSCN/SVIL/SH3PXD2A/SYT7/TIRAP/KCNJ1/TWF1/AVIL/SYT1/RAB35/HIP1R/PLA2G4E/ANXA2/GRAMD2A/FLII/KCNJ2/EXOC7/PLEKHA4/MYO1B/SDCBP2/PLCB1/JPH2/PLCD1/PFN2/FCHO2/SCIN/GSDMC/ASAP1/GSN/MAPKAP1/AMER1	33
GO:0003714	MF	GO:0003714	transcription corepressor activity	63/4127	191/18432	0.000474155	0.016767	0.0151116	NOC2L/RERE/ENO1/MIER1/HDGF/KDM5B/DPF2/YAP1/ATN1/ATF7IP/YAF2/HDAC7/PAWR/NCOR2/AJUBA/MIDEAS/RCOR1/PIAS1/TLE3/CREBBP/CRYM/BRD7/PHF12/RBBP8/KCTD1/TLE6/TLE2/TLE5/SMARCA4/URI1/WTIP/MAP3K10/DNMT3A/ARID5A/CIR1/TRIB3/CBFA2T2/ZMYND8/RBFOX2/LIMD1/RYBP/RIOX2/PARP15/PARP14/WWTR1/TBL1XR1/BASP1/HDAC3/TCERG1/NSD1/TFAP2A/ZNF451/CITED2/PRKN/AASS/HIPK2/SDR16C5/RUNX1T1/ZFPM2/PARP10/SCAI/MECP2/TBL1Y	63
GO:0001221	MF	GO:0001221	transcription coregulator binding	40/4127	109/18432	0.000479448	0.016767	0.0151116	ENO1/RUNX3/ZBTB8A/MTF2/HDGF/PBX1/TFAM/EED/ATF7/NR1H4/CIT/SIX1/FOS/RORA/SMAD3/ELOB/CREBBP/CTCF/SREBF1/PHF12/RARA/HDAC5/BAIAP2/GATA6/SMAD4/NFATC1/SMARCA4/WIZ/EPAS1/STAT1/PER2/VGLL4/BCL6/HES1/HDAC3/ESR1/SMARCD3/NEK6/RXRA/EHMT1	40
GO:0003713	MF	GO:0003713	transcription coactivator activity	87/4127	281/18432	0.000506372	0.0172166	0.0155169	PRDM16/PARK7/RERE/TRIM62/SSBP3/BRDT/DCAF6/NUCKS1/TAF5L/ARID5B/ZMIZ1/PDLIM1/TRIM8/TRIM5/APBB1/ARRB1/MAML2/YAP1/POU2AF1/BCL9L/KDM5A/ATN1/LMO3/MED21/YAF2/CALCOCO1/SMARCC2/PSMD9/TDRD3/ACTN1/CREBBP/CIITA/MRTFB/NUPR1/KAT8/BRD7/CBFB/MYOCD/USP22/TRIM25/WBP2/LPIN2/SS18/MED16/CARM1/SMARCA4/PKN1/BRD4/CCDC124/LPIN1/CEBPZ/PER2/ASXL1/LPIN3/TOX2/NCOA3/DDX17/WBP2NL/TCF20/KAT2B/SMARCC1/ZXDC/WWTR1/PPARGC1A/MAML3/S…	87
GO:0035591	MF	GO:0035591	signaling adaptor activity	33/4127	86/18432	0.000585205	0.0193592	0.0174479	GNB1/LDLRAP1/MPP7/SORBS1/BLNK/MAPK8IP1/SHANK2/GAB2/EPS8/LRRK2/GRIP1/PTPN11/HOMER2/AKAP13/IQGAP1/MAPK8IP3/KSR1/SPAG9/NUP62/SHANK1/NCK2/CRKL/CARD10/SHANK3/STAP1/G3BP2/GAB1/PIK3R1/RGS14/FRS3/GRB10/MAGI2/DAB2IP	33
GO:0005516	MF	GO:0005516	calmodulin binding	65/4127	200/18432	0.000609882	0.0196446	0.0177052	SLC9A1/EPB41/KCNQ4/KCNN3/RIT1/IQGAP3/RGS16/RGS2/CAMSAP2/CACNA1S/OBSCN/CAMK1D/ENKUR/MYO3A/CAMK2G/ADD3/SYT7/SYT1/MYO5C/MYO5A/IQGAP1/EEF2K/PHKG2/PHKB/RRAD/MYH10/MYO1D/SPHK1/MBP/MKNK2/CAMSAP3/MYO9B/UNC13A/STRN4/SLC8A2/MYH14/CFAP221/MYO1B/PLCB1/KCNQ2/EWSR1/MYH9/CAMK1/FBXL2/SCN5A/MYLK/MYO10/IQGAP2/KCNQ5/EEF1A1/MYO6/MARCKS/AKAP12/ADCY1/NOS3/PPP3CC/GEM/KCNQ3/UNC13B/DAPK1/CDK5RAP2/SPTAN1/GRIN1/CASK/PHKA1	65
GO:0004714	MF	GO:0004714	transmembrane receptor protein tyrosine kinase activity	25/4127	60/18432	0.000643895	0.0202084	0.0182133	EPHA2/EPHA10/TIE1/NRP1/TYRO3/NTRK3/IGF1R/ERBB2/AXL/EFEMP1/NRP2/ERBB4/EPHA4/FGFRL1/FGFR4/FLT4/EPHA7/IGF2R/EPHB4/MET/PDGFRL/FGFR1/NTRK2/ROR2/MUSK	25
GO:0070412	MF	GO:0070412	R-SMAD binding	13/4127	24/18432	0.000692072	0.0211774	0.0190866	TRIM33/PARP1/PPM1A/FOS/SMAD6/SMAD3/MYOCD/LDLRAD4/SMAD2/SMAD4/RANBP3/PMEPA1/DROSHA	13
GO:0004709	MF	GO:0004709	MAP kinase kinase kinase activity	14/4127	27/18432	0.000771484	0.0230316	0.0207578	MAP3K6/LRRK2/MAP3K12/MAP3K9/MAP3K14/MAP3K10/MAP3K20/RAF1/MAP3K13/RIPK1/MAP3K4/RIPK2/MAP3K15/ARAF	14
GO:0032182	MF	GO:0032182	ubiquitin-like protein binding	41/4127	116/18432	0.000981267	0.0285969	0.0257736	RNF19B/FAF1/STAM/BUB3/UBXN1/OTUB1/UCHL3/NEDD4/SMAD3/GGA2/N4BP1/AMFR/PELP1/TOM1L2/TOM1L1/CUEDC1/GGA3/NPLOC4/UBA2/MARK4/NUP62/UBXN2A/CXCR4/MARCHF7/NSFL1C/TP53INP2/FBXO7/USP13/N4BP2/DCUN1D4/FBXW7/FAF2/SQSTM1/TNFAIP3/TAB2/PRKN/HSPB1/UBXN2B/UBR5/VPS28/RAD23B	41
GO:0004706	MF	GO:0004706	JUN kinase kinase kinase activity	8/4127	12/18432	0.00128813	0.0366667	0.0330467	LRRK2/MAP3K12/MAP3K9/MAP3K10/MAP3K20/MAP3K13/RIPK1/RIPK2	8
GO:0008017	MF	GO:0008017	microtubule binding	82/4127	271/18432	0.00151857	0.042031	0.0378814	KIF1B/RCC2/MACF1/SVBP/CGN/ARHGEF2/CCDC181/DNM3/CAMSAP2/VASH2/REEP3/KIF11/C10orf90/JAKMIP3/STIM1/GAS2/CKAP5/EML3/CCDC88B/NUMA1/CRYAB/GAPDH/LRRK2/RACGAP1/NAV3/MTUS2/TUBGCP3/HAUS4/NIN/CCDC88C/EML1/FMN1/KNSTRN/RMDN3/TUBGCP4/MAP1A/RAB11A/SAXO2/KATNB1/KIFC3/PAFAH1B1/ZNF207/KIF18B/MAPRE2/KATNAL2/APC2/CAMSAP3/MAST1/MARK4/EML2/TRIM54/TOGARAM2/LRPPRC/EML6/ALMS1/DCTN1/REEP1/MAP4K4/CLASP1/MAP4/OPA1/DCLK2/CEP…	82
GO:0070851	MF	GO:0070851	growth factor receptor binding	47/4127	140/18432	0.00154526	0.042031	0.0378814	ARTN/IL6R/IL10/TLR5/VEGFB/ATXN2/FGF9/KL/PIBF1/PSEN1/PGF/NPTN/LINGO1/CD300LF/SLC9A3R1/RNF126/NRTN/TIMM50/CADM4/ADAM17/EFEMP1/TGFA/IL1R1/IL1F10/IL1RN/ERBB4/APP/PDGFB/PLSCR1/IL1RAP/TNK2/PDGFC/SNX2/IL3/CSF2/IL4/FGF1/FGF18/FRS3/VEGFA/CD2AP/FAM83B/FYN/HIP1/LYN/IL7/DAB2IP	47
GO:0001222	MF	GO:0001222	transcription corepressor binding	19/4127	44/18432	0.00168539	0.0445672	0.0401672	ENO1/RUNX3/MTF2/HDGF/PBX1/EED/RORA/ELOB/PHF12/HDAC5/WIZ/STAT1/PER2/BCL6/HES1/HDAC3/ESR1/NEK6/EHMT1	19
GO:0016849	MF	GO:0016849	phosphorus-oxygen lyase activity	12/4127	23/18432	0.00171132	0.0445672	0.0401672	NPR1/ADCY6/ADCY9/ADCY7/GUCY2D/ADCY5/CD38/GUCY1B1/ADCY2/RNASET2/ADCY1/NPR2	12
GO:0005544	MF	GO:0005544	calcium-dependent phospholipid binding	22/4127	54/18432	0.0018867	0.0481109	0.0433611	PLA2G4A/ANXA7/SYT8/SYT7/CPNE8/SYT1/PLA2G4E/PLA2G4D/PLA2G4F/ANXA2/SYT17/ANXA4/DYSF/FER1L5/CPNE1/CPNE4/ESYT3/ANXA3/ANXA10/CPNE5/CPNE3/ANXA1	22

## Sheet: Tumor center (TC)_GO terms
	ONTOLOGY	ID	Description	GeneRatio	BgRatio	pvalue	p.adjust	qvalue	geneID	Count
GO:0007159	BP	GO:0007159	leukocyte cell-cell adhesion	105/2872	414/18903	3.80185e-08	0.000142043	0.000124023	PRKCZ/RUNX3/ARID1A/PTAFR/LCK/IL23R/ZBTB7B/CD1D/SELL/TNFSF4/ABL2/DUSP10/MIA3/CD81/TRAF6/CD5/FERMT3/CCDC88B/RPS3/CRTAM/ETS1/WNK1/PTPN6/OLR1/ITGB7/ITGA5/PAWR/KITLG/IGF1/SELPLG/PTPN11/HSPH1/CD276/IL4R/CORO1A/NOD2/CBFB/NFAT5/RARA/CCR7/SMARCE1/TBX21/PECAM1/YES1/PTPN2/MALT1/TNFSF9/CD70/TNFSF14/VAV1/CCL25/MIR181C/RASAL3/FCHO1/JAK3/IL12RB1/CEACAM1/IL4I1/DPP4/ITGA4/CD28/PRNP/ITCH/ADA/RUNX1/ITGB2/RAC2/NFKBI…	105
GO:0022407	BP	GO:0022407	regulation of cell-cell adhesion	119/2872	490/18903	6.54538e-08	0.000142043	0.000124023	PRKCZ/MAD2L2/RUNX3/ARID1A/PTAFR/LCK/IL23R/ZBTB7B/CD1D/KIFAP3/TNFSF4/ABL2/DUSP10/MIA3/KIF26B/ANK3/CD81/TRAF6/CD5/FERMT3/CCDC88B/RPS3/UBASH3B/CRTAM/ETS1/WNK1/CD9/PTPN6/PAWR/KITLG/IGF1/PTPN11/HSPH1/PCDH8/METTL3/CD276/IL4R/CORO1A/NOD2/CBFB/CDH1/NFAT5/MINK1/RARA/CCR7/SMARCE1/TBX21/PRKCA/YES1/PTPN2/MALT1/MBP/TNFSF9/CD70/TNFSF14/VAV1/CCL25/MIR181C/RASAL3/FCHO1/JAK3/IL12RB1/SPINT2/TGFB1/CEACAM1/IL4I1/EPB…	119
GO:0007265	BP	GO:0007265	Ras protein signal transduction	92/2872	353/18903	6.7974e-08	0.000142043	0.000124023	CDC42/RAB42/GPSM2/RAP1A/CDC42SE1/ARHGEF2/ABL2/NRP1/RASGEF1A/PLCE1/GBF1/RHOG/MADD/RASGRP2/ARRB1/RAB30/ARHGAP42/APOC3/FOXM1/RAPGEF3/ARHGEF25/KITLG/IGF1/GIT2/BRAP/RAB15/GPR65/RASGRF1/AKAP13/LAT/ADGRG1/RIPOR1/CRK/KSR1/NF1/RAPGEFL1/GRB2/CYTH1/MAPRE2/DNMT1/RASAL3/MYO9B/GARRE1/GPR4/NUP62/ROCK2/CDC42EP3/PSD4/RAPGEF4/NCKAP1/ABI2/CUL3/GPR35/FARP2/TIAM1/LZTR1/RGL4/RAC2/CYTH4/CELSR1/RAF1/IQSEC1/ARHGEF3/PIK3C…	92
GO:0050852	BP	GO:0050852	T cell receptor signaling pathway	46/2872	139/18903	1.02456e-07	0.000160574	0.000140203	THEMIS2/LCK/PDE4B/CD247/DENND1B/CD81/TRAF6/RPS3/WNK1/PTPN6/PAWR/SPPL3/ELF1/RNF31/EIF2B2/CD276/PLCG2/CCR7/PTPN2/MALT1/CD226/FCHO1/CEACAM1/PRKD2/CACNB4/CD28/INPP5D/PRNP/PLCG1/ADA/LIME1/NFKBIZ/CBLB/HHLA2/TEC/FYB1/PDE4D/LCP2/DUSP22/BTN3A1/BTN3A3/HLA-DQB1/FYN/PVRIG/RIPK2/ABL1	46
GO:0032386	BP	GO:0032386	regulation of intracellular transport	87/2872	336/18903	2.08703e-07	0.000240964	0.000210394	LDLRAP1/ATP5IF1/LEPROT/TRIM46/YOD1/ANK3/KIF20B/TCF7L2/CALY/CD81/B3GAT3/EHD1/NUMA1/SORL1/C2CD5/LRRK2/RAPGEF3/TAMALIN/AAAS/PTPN11/NUP58/UBAC2/LAMP1/RNF31/NRDE2/HSP90AA1/ANXA2/MAP2K1/SMAD3/CIB1/USP7/MAPK3/RIPOR1/CDH1/MYO1C/VAMP2/SUPT6H/NF1/JUP/MTCL1/LMAN1/MAP2K2/SIRT6/PDCD5/TGFB1/SAE1/XPO1/TTC21B/SUMO1/MAP2/SP100/PRNP/EDEM2/MMP24-AS1-EDEM2/PTPN1/ATP9A/ITGB2/PCNT/HPS4/RAC2/MIEF1/ARHGAP8/MLC1/SETD2/AR…	87
GO:1903037	BP	GO:1903037	regulation of leukocyte cell-cell adhesion	95/2872	377/18903	2.30624e-07	0.000240964	0.000210394	PRKCZ/RUNX3/ARID1A/PTAFR/LCK/IL23R/ZBTB7B/CD1D/TNFSF4/ABL2/DUSP10/MIA3/CD81/TRAF6/CD5/CCDC88B/RPS3/CRTAM/ETS1/WNK1/PTPN6/PAWR/KITLG/IGF1/PTPN11/HSPH1/CD276/IL4R/CORO1A/NOD2/CBFB/NFAT5/RARA/CCR7/SMARCE1/TBX21/YES1/PTPN2/MALT1/TNFSF9/CD70/TNFSF14/VAV1/CCL25/MIR181C/RASAL3/FCHO1/JAK3/IL12RB1/CEACAM1/IL4I1/DPP4/ITGA4/CD28/PRNP/ITCH/ADA/RUNX1/ITGB2/NFKBIZ/CBLB/HHLA2/TIGIT/NCK1/TFRC/RHOH/IL2/IL21/TMEM1…	95
GO:0051056	BP	GO:0051056	regulation of small GTPase mediated signal transduction	80/2872	305/18903	3.60151e-07	0.000307076	0.000268119	VAV3/CDC42SE1/ARHGEF2/ARHGAP30/ABL2/ARHGAP12/NRP1/RASGEF1A/PLCE1/GBF1/MADD/SIPA1/ARHGEF17/ARRB1/ARHGAP42/ARHGAP20/APOC3/CDON/ARHGAP32/FOXM1/PLEKHG6/FGD4/ARHGEF25/KITLG/IGF1/GIT2/RALGAPA1/GPR65/RASGRF1/AKAP13/ADGRG1/CRK/NF1/CYTH1/MAPRE2/ARHGAP45/VAV1/RASAL3/MYO9B/GPR4/NUP62/ARHGAP25/PSD4/ARHGAP15/CUL3/GPR35/ARHGAP40/TIAM1/ITSN1/LZTR1/CYTH4/ARHGAP8/RAF1/IQSEC1/ARHGEF3/PIK3CB/SLIT2/FAM13A/FBXO8/ERBI…	80
GO:0050863	BP	GO:0050863	regulation of T cell activation	94/2872	376/18903	3.91866e-07	0.000307076	0.000268119	PRKCZ/RUNX3/ARID1A/LCK/IL23R/CD2/ZBTB7B/CD1D/TNFSF4/ABL2/DUSP10/ZEB1/CD81/TRAF6/CD5/CCDC88B/RPS3/CRTAM/PTPN6/PAWR/KITLG/IGF1/PTPN11/HSPH1/METTL3/CD276/IL4R/LAT/CORO1A/NOD2/CBFB/FANCA/RARA/CCR7/SMARCE1/TBX21/YES1/PTPN2/MALT1/TNFSF9/CD70/TNFSF14/VAV1/MIR181C/RASAL3/FCHO1/JAK3/IL12RB1/CEACAM1/IL4I1/CYP26B1/DPP4/CD28/PRNP/ITCH/ADA/RUNX1/BID/RAC2/NFKBIZ/CBLB/HHLA2/TIGIT/NCK1/TFRC/RHOH/IL2/IL21/TMEM131…	94
GO:0030098	BP	GO:0030098	lymphocyte differentiation	102/2872	419/18903	4.98271e-07	0.000347074	0.000303042	PRKCZ/RUNX3/ARID1A/LCK/IL23R/CD2/GPR89A/IL6R/ZBTB7B/CD1D/FCER1G/PBX1/TNFSF4/DUSP10/KLF6/IL15RA/ZEB1/MS4A1/TCIRG1/ATM/POU2AF1/CRTAM/CRACR2A/PTPN6/MIR17HG/METTL3/HECTD1/ZFP36L1/IL4R/CBFB/PLCG2/FANCA/IKZF3/RARA/CCR7/SMARCE1/STAT3/HDAC5/TBX21/PTPN2/MALT1/BCL2/ZBTB7A/TNFSF9/VAV1/LYL1/JAK3/IL12RB1/CD79A/BCL3/IL4I1/ADAM17/MSH2/CYP26B1/IL18R1/SP3/ITGA4/CD28/DOCK10/INPP5D/HDAC4/ADA/RUNX1/DCAF1/TLR9/FOXP1/…	102
GO:1903131	BP	GO:1903131	mononuclear cell differentiation	112/2872	473/18903	6.18545e-07	0.000387766	0.000338572	PRKCZ/CTNNBIP1/RUNX3/ARID1A/LCK/IL23R/CD2/GPR89A/IL6R/ZBTB7B/CD1D/IFI16/FCER1G/PBX1/TNFSF4/DUSP10/KLF6/IL15RA/ZEB1/TRAF6/MS4A1/TCIRG1/ATM/POU2AF1/CRTAM/CRACR2A/PTPN6/PDE1B/MIR17HG/METTL3/HECTD1/ZFP36L1/GPR68/IL4R/CBFB/PLCG2/FANCA/IKZF3/RARA/CCR7/SMARCE1/STAT3/HDAC5/TBX21/PTPN2/MALT1/BCL2/ZBTB7A/TNFSF9/VAV1/LYL1/JAK3/IL12RB1/CD79A/BCL3/IL4I1/ADAM17/MSH2/CYP26B1/IL18R1/ITGB6/SP3/ITGA4/CD28/DOCK10/I…	112
GO:0031331	BP	GO:0031331	positive regulation of cellular catabolic process	102/2872	429/18903	1.59097e-06	0.000906709	0.000791679	PLEKHN1/VPS13D/SESN2/PUM1/TMEM59/GNAI3/MOV10/ARNT/PIP4K2A/SIRT1/TRIM8/NANOS1/TRIM22/CELF1/UVRAG/ATM/LRRK2/PIP4K2C/TBK1/CNOT2/IGF1/FBXW8/CAMKK2/FOXO1/METTL3/RNF31/HECTD1/HIF1A/ZFP36L1/SPTLC2/PATL2/PIAS1/SNX33/RGMA/NPRL3/ELOB/PLK1/MAPK3/PHKG2/TENT4B/NOD2/FTO/HERPUD1/ULK2/ORMDL3/IGF2BP1/CSNK1D/SGTA/SIRT6/TICAM1/KEAP1/SUPT5H/CNOT3/ROCK2/TRIB2/PNPT1/CNOT11/MTLN/RAB3GAP1/SUMO1/ATG16L1/DDRGK1/ITCH/PTPN1…	102
GO:0007015	BP	GO:0007015	actin filament organization	106/2872	454/18903	2.4498e-06	0.00127982	0.00111745	ESPN/MAD2L2/CAPZB/CDC42/ASAP3/SLC9A1/MARCKSL1/SH3D21/TMOD4/ARHGEF2/ARF1/FMN2/SVIL/ARHGAP12/NRP1/MCU/ADD3/RHOG/MICAL2/TTC17/CORO1B/PPFIA1/CTTN/INPPL1/ARRB1/MYO7A/PAK1/RAPGEF3/AVIL/PAWR/SSH1/CIT/RFLNA/ACTN1/GPR65/EVL/TMOD3/MYO5A/SMAD3/PSTPIP1/ARPIN/CORO1A/SPIRE2/MYO1C/FLII/SSH2/MYO1D/CSF3/CCR7/SAMD14/GRB2/SPIRE1/PSTPIP2/MYO5B/BCL2/TPM4/GMFG/ROCK2/CDC42EP3/PRKCE/PLEK/ARHGAP25/WIPF1/NCKAP1/ABI2/CUL3/…	106
GO:1903039	BP	GO:1903039	positive regulation of leukocyte cell-cell adhesion	71/2872	275/18903	2.96191e-06	0.00142833	0.00124712	PRKCZ/RUNX3/ARID1A/PTAFR/LCK/IL23R/ZBTB7B/CD1D/TNFSF4/ABL2/DUSP10/CD81/TRAF6/CD5/CCDC88B/RPS3/ETS1/PTPN6/KITLG/IGF1/PTPN11/HSPH1/CD276/IL4R/CORO1A/NOD2/CBFB/NFAT5/RARA/CCR7/SMARCE1/YES1/MALT1/TNFSF9/CD70/TNFSF14/VAV1/RASAL3/FCHO1/JAK3/IL12RB1/IL4I1/DPP4/ITGA4/CD28/ADA/RUNX1/ITGB2/NFKBIZ/HHLA2/NCK1/TFRC/RHOH/IL2/IL21/IL7R/HLA-DQB1/CD24/FOXO3/FYN/ACTB/IL6/EGR3/RIPK2/DOCK8/SMARCA2/ANXA1/GCNT1/ABL1/F…	71
GO:0042176	BP	GO:0042176	regulation of protein catabolic process	87/2872	361/18903	5.15983e-06	0.0023105	0.00201738	MAD2L2/RPL11/FAF1/LRIG2/UBQLN4/TMEM9/MDM4/C4BPA/DTL/FMN2/PANO1/CD81/SORL1/CDKN1B/LRRK2/IRAK3/FBXW8/FOXO1/HECTD1/HSP90AA1/ANXA2/SMAD3/PIAS1/SNX33/RGMA/RHBDF1/ELOB/USP7/PLK1/N4BP1/NKD1/HERPUD1/CDH1/SF3B3/BANP/TNFSF12/FBXL20/PSMD3/OSBPL7/GRIN2C/TIMP2/CHMP6/CSNK1D/APC2/SGTA/SIRT6/KEAP1/PSMC4/EGLN2/TRIB2/XPO1/COMMD1/SUMO1/DDRGK1/ITCH/USP25/TIMP3/GGA1/CSNK1E/MGAT3/ATG7/VGLL4/MKRN2/KLHL40/ARIH2/CBLB/RAB…	87
GO:0016049	BP	GO:0016049	cell growth	111/2872	493/18903	8.49581e-06	0.00337725	0.0029488	CDK11A/PRKCZ/MAD2L2/CDC42/SLC9A1/SESN2/PPT1/ST7L/ADAM15/TRIM46/NRP1/SIRT1/VCL/PLCE1/KAZALD1/NANOS1/TEAD1/RASGRP2/SIPA1/CTTN/CDKN1B/KMT2D/DIP2B/ACVRL1/RARG/CYP27B1/SYT1/IGF1/KDM2B/NIN/ESR2/FBLN5/MEG3/HSP90AA1/SMAD3/SIN3A/AKAP13/SEMA4B/CIB1/DCUN1D3/CDH1/CXCL16/TRPV2/ULK2/BCL2/ADNP2/EGLN2/TGFB1/CEACAM1/ADAM17/RTN4/BCL11A/EMX1/SEMA4C/TTL/EPB41L5/CXCR4/ITGA4/RAPH1/NRP2/MAP2/ITCH/CPNE1/TP53TG5/OGFR/N6A…	111
GO:0051098	BP	GO:0051098	regulation of binding	88/2872	372/18903	9.96172e-06	0.00337725	0.0029488	SKI/CTNNBIP1/MAD2L2/CDC42/RPL11/LDLRAP1/EPB41/ADAM15/NES/IFI16/NRP1/IFIT2/IFIT1/BTAF1/TCF7L2/TAF10/TRAF6/KDM4D/SORL1/UBASH3B/CDON/LRRK2/IGF1/ATP2A2/SPPL3/ARHGEF7/NFATC4/GEMIN2/CCPG1/ANXA2/SMAD3/SIN3A/RGMA/PLK1/MAPK3/AMFR/ZFP90/CRK/DHRS7B/CSF3/RARA/HDAC5/ZBTB7A/TICAM1/TGFB1/BCL3/CALM2/EPB41L5/ITGA4/SUMO1/MAP2/SP100/HDAC4/DDRGK1/CPNE1/STK4/SLPI/MMP9/TIAM1/HMOX1/H1-0/CSNK1E/PPARG/PRKCD/CBLB/PARP9/AD…	88
GO:0035710	BP	GO:0035710	CD4-positive, alpha-beta T cell activation	36/2872	115/18903	1.00616e-05	0.00337725	0.0029488	PRKCZ/RUNX3/IL23R/IL6R/ZBTB7B/TNFSF4/CD81/TCIRG1/CRACR2A/IL4R/CBFB/RARA/STAT3/TBX21/MALT1/JAK3/IL12RB1/BCL3/NKG7/IL18R1/CD28/ITCH/CDH26/RUNX1/FOXP1/NFKBIZ/CBLB/IL2/IL21/NDFIP1/IRF4/IL6/RIPK2/ANXA1/FUT7/IL2RG	36
GO:0045785	BP	GO:0045785	positive regulation of cell adhesion	109/2872	484/18903	1.00948e-05	0.00337725	0.0029488	TNFRSF18/PRKCZ/CDC42/RUNX3/ARID1A/PTAFR/LCK/IL23R/VAV3/ZBTB7B/CD1D/KIFAP3/TNFSF4/ABL2/LAMC1/DUSP10/KIF26B/APBB1IP/NRP1/ANK3/SPOCK2/CD81/SAA1/TRAF6/HSD17B12/CD5/CCDC88B/RPS3/ATM/ETS1/PTPN6/ITGA5/KITLG/IGF1/PTPN11/HSPH1/ARHGEF7/SMAD3/CD276/CIB1/IL4R/CORO1A/NOD2/ADGRG1/CBFB/NFAT5/FOXC2/CRK/RARA/CCR7/SMARCE1/JUP/PRKCA/YES1/MALT1/TNFSF9/CD70/TNFSF14/VAV1/CCL25/RASAL3/FCHO1/JAK3/IL12RB1/PRKD2/IL4I1/PRK…	109
GO:0030183	BP	GO:0030183	B cell differentiation	44/2872	152/18903	1.07755e-05	0.00337725	0.0029488	KLF6/MS4A1/TCIRG1/ATM/POU2AF1/PTPN6/MIR17HG/ZFP36L1/PLCG2/IKZF3/HDAC5/PTPN2/MALT1/BCL2/ZBTB7A/LYL1/JAK3/CD79A/BCL3/IL4I1/ADAM17/MSH2/SP3/ITGA4/DOCK10/INPP5D/HDAC4/ADA/DCAF1/TLR9/IL2/IL21/PIK3R1/HDAC9/IL6/INHBA/PRKDC/TPD52/ST3GAL1/IFNA2/PAX5/ABL1/IL2RG/DOCK11	44
GO:0042060	BP	GO:0042060	wound healing	101/2872	442/18903	1.11375e-05	0.00337725	0.0029488	GRHL3/LCK/VAV3/STXBP3/FCER1G/PLA2G4A/MIA3/JMJD1C/MYOZ1/VCL/ENTPD1/FGFR2/NLRP6/ABCC8/SAA1/HPS5/FERMT3/FIBP/CORO1B/PAK1/MCAM/UBASH3B/ADIPOR2/CD9/PTPN6/FGFR1OP2/ANO6/ACVRL1/ITGA5/ELK3/IGF1/PROZ/SFTA3/HIF1A/DUOX1/RAB27A/ANXA2/SMAD3/VPS4A/PLCG2/FOXC2/CRK/P2RX1/NF1/COL1A1/PRKCA/CHMP6/CHMP1B/LMAN1/CNN2/VAV1/TGFB1/CEACAM1/GPR4/ADAM17/SDC1/PRKCE/PLEK/CXCR4/ITGB6/DGKD/SRSF6/CD40/GNAS/HPS4/HMOX1/MYH9/PPARG/…	101
GO:0045619	BP	GO:0045619	regulation of lymphocyte differentiation	56/2872	210/18903	1.14938e-05	0.00337725	0.0029488	PRKCZ/RUNX3/ARID1A/IL23R/CD2/ZBTB7B/TNFSF4/DUSP10/IL15RA/ZEB1/CRTAM/PTPN6/MIR17HG/METTL3/ZFP36L1/IL4R/CBFB/FANCA/IKZF3/RARA/SMARCE1/TBX21/PTPN2/MALT1/TNFSF9/JAK3/IL12RB1/IL4I1/CYP26B1/CD28/INPP5D/ADA/RUNX1/TLR9/NFKBIZ/RHOH/IL2/TMEM131L/IL7R/CAMK4/IRF1/TCF7/NDFIP1/IRF4/PRDM1/FOXO3/ACTB/INHBA/EGR3/PRKDC/RIPK2/SMARCA2/IFNA2/ANXA1/ABL1/IL2RG	56
GO:0033157	BP	GO:0033157	regulation of intracellular protein transport	59/2872	225/18903	1.18519e-05	0.00337725	0.0029488	ATP5IF1/LEPROT/YOD1/ANK3/KIF20B/TCF7L2/CD81/B3GAT3/SORL1/C2CD5/LRRK2/RAPGEF3/TAMALIN/PTPN11/NUP58/UBAC2/RNF31/HSP90AA1/SMAD3/CIB1/RIPOR1/CDH1/MYO1C/VAMP2/NF1/JUP/MTCL1/LMAN1/SIRT6/PDCD5/TGFB1/SAE1/XPO1/SUMO1/SP100/PRNP/EDEM2/MMP24-AS1-EDEM2/PTPN1/ITGB2/PCNT/HPS4/RAC2/MIEF1/ARIH2/PRKCD/RUFY3/PIK3R1/ABLIM3/MAPK14/TMEM30A/UBE2J1/FYN/INSIG1/PCM1/DMTN/UBR5/SLC1A1/ANP32B	59
GO:0030217	BP	GO:0030217	T cell differentiation	73/2872	296/18903	1.24284e-05	0.00338755	0.00295779	PRKCZ/RUNX3/ARID1A/LCK/IL23R/CD2/GPR89A/IL6R/ZBTB7B/CD1D/FCER1G/TNFSF4/DUSP10/ZEB1/TCIRG1/CRTAM/CRACR2A/METTL3/ZFP36L1/IL4R/CBFB/FANCA/IKZF3/RARA/CCR7/SMARCE1/STAT3/TBX21/PTPN2/MALT1/BCL2/TNFSF9/VAV1/JAK3/IL12RB1/BCL3/IL4I1/ADAM17/CYP26B1/IL18R1/SP3/CD28/ADA/RUNX1/FOXP1/NFKBIZ/RHOH/IL2/IL21/TMEM131L/IL7R/PIK3R1/CAMK4/IRF1/TCF7/DOCK2/IRF4/PRDM1/FOXO3/ACTB/IL6/CDK6/EGR3/PRKDC/CHD7/RIPK2/SMARCA2/RPS…	73
GO:0050870	BP	GO:0050870	positive regulation of T cell activation	64/2872	251/18903	1.36902e-05	0.003576	0.00312233	PRKCZ/RUNX3/ARID1A/LCK/IL23R/ZBTB7B/CD1D/TNFSF4/ABL2/DUSP10/CD81/TRAF6/CD5/CCDC88B/RPS3/PTPN6/KITLG/IGF1/PTPN11/HSPH1/CD276/IL4R/CORO1A/NOD2/CBFB/RARA/CCR7/SMARCE1/YES1/MALT1/TNFSF9/CD70/TNFSF14/VAV1/RASAL3/FCHO1/JAK3/IL12RB1/IL4I1/DPP4/CD28/ADA/RUNX1/NFKBIZ/HHLA2/NCK1/TFRC/RHOH/IL2/IL21/IL7R/HLA-DQB1/CD24/FOXO3/FYN/ACTB/IL6/EGR3/RIPK2/DOCK8/SMARCA2/ANXA1/ABL1/IL2RG	64
GO:0046631	BP	GO:0046631	alpha-beta T cell activation	48/2872	174/18903	1.81525e-05	0.00452641	0.00395217	PRKCZ/RUNX3/IL23R/IL6R/ZBTB7B/CD247/TNFSF4/WDFY4/CD81/TCIRG1/CRTAM/CRACR2A/HSPH1/IL4R/CBFB/RARA/STAT3/TBX21/MALT1/BCL2/RASAL3/JAK3/IL12RB1/BCL3/NKG7/IL18R1/CD28/ITCH/ADA/CDH26/RUNX1/FOXP1/NFKBIZ/CBLB/IL2/IL21/IRF1/NDFIP1/DOCK2/IRF4/HFE/PRDM1/IL6/RIPK2/ANXA1/ABL1/FUT7/IL2RG	48
GO:0051656	BP	GO:0051656	establishment of organelle localization	99/2872	437/18903	1.96658e-05	0.00452641	0.00395217	PRKCZ/CROCC/CDC42/GPSM2/TRIM46/LMNA/KIFAP3/KLHL12/FMN2/KIF5B/EXOC6/GBF1/TCIRG1/NUMA1/MYO7A/GAB2/ATM/IRAG2/LRRK2/BICDL1/PIBF1/LAMP1/ACTR10/HIF1A/SYNE2/TMED10/TRIP11/MYO5A/RAB27A/AP3S2/BICDL2/PLK1/IL4R/LAT/KIF22/RIPOR1/VPS4A/SPIRE2/MYO1C/NUP88/SLC2A4/BORCS6/RHOT1/C17orf75/MYO1D/STARD3/TANC2/LLGL2/EXOC7/BIRC5/CHMP6/CSNK1D/CHMP1B/SPIRE1/TRAPPC8/MYO5B/LMNB2/STXBP2/NUP62/SDC1/SPAST/XPO1/ANKRD53/TTL/BBS…	99
GO:0032868	BP	GO:0032868	response to insulin	67/2872	269/18903	1.97917e-05	0.00452641	0.00395217	PRKCZ/ALPL/SLC9A1/SESN2/SLC2A1/STXBP3/ZBTB7B/PIP4K2A/SIRT1/PTPRE/PDE3B/ABCC8/CSRP3/CAT/SLC29A2/INPPL1/UCP2/SORL1/C2CD5/TNS2/PIP4K2C/PTPN11/FOXO1/TBC1D4/RAB15/MAX/ZFP36L1/MYO5A/PKM/IGF1R/ZDHHC7/FOXC2/MYO1C/SLC2A4/VAMP2/HDAC5/COL1A1/RPS6KB1/GRB2/AANAT/LPIN2/RAB31/PTPN2/CEACAM1/LPIN1/KHK/NCL/ERFE/SRSF6/PTPN1/PNPLA3/PPARG/KAT2B/PRKCD/NCK1/GHR/PIK3R1/MAPK14/PHIP/HDAC9/GCK/INSIG1/PRKDC/KANK1/GCNT1/FUT7…	67
GO:0032388	BP	GO:0032388	positive regulation of intracellular transport	53/2872	199/18903	2.02169e-05	0.00452641	0.00395217	LDLRAP1/LEPROT/TRIM46/ANK3/KIF20B/TCF7L2/CALY/CD81/B3GAT3/EHD1/NUMA1/SORL1/C2CD5/RAPGEF3/RNF31/NRDE2/HSP90AA1/ANXA2/SMAD3/CIB1/RIPOR1/CDH1/MYO1C/VAMP2/JUP/MTCL1/SIRT6/PDCD5/TGFB1/SAE1/MAP2/PRNP/EDEM2/MMP24-AS1-EDEM2/ITGB2/PCNT/HPS4/RAC2/MIEF1/MLC1/ARIH2/PRKCD/STRIT1/RUFY3/DAB2/PIK3R1/ABLIM3/MAPK14/TMEM30A/FYN/PCM1/UBR5/ANP32B	53
GO:0048872	BP	GO:0048872	homeostasis of number of cells	72/2872	296/18903	2.33237e-05	0.00504194	0.00440229	ATP5IF1/PRDX1/PDE4B/ARNT/RHEX/DYRK3/FAS/NLRP6/TCIRG1/ETS1/KITLG/PTPN11/MIR17HG/HIF1A/MTHFD1/ZFP36L1/TMOD3/CCNB2/TNFRSF17/LAT/CORO1A/ADGRG1/TNFRSF13B/NF1/THRA/CCR7/STAT3/ST6GALNAC1/PTPN2/BCL2/ZBTB7A/TNFSF14/JAK3/ADAM17/VPS54/EMX1/ACVR2A/SP3/DOCK10/INPP5D/RASSF2/ADA/FAM210B/HMOX1/P4HTM/ALAS1/UBA5/PIK3CB/IL2/IL7R/MEF2C/SMAD5/SFXN1/MAPK14/FOXO3/TNFAIP3/IL6/INHBA/IKZF1/CDK6/NAPEPLD/KMT2E/NOS3/DMTN/POL…	72
GO:0030099	BP	GO:0030099	myeloid cell differentiation	93/2872	407/18903	2.44348e-05	0.00510605	0.00445827	CTNNBIP1/EPHA2/CDC42/ATP5IF1/CSF3R/IL23R/PIAS3/ARNT/IFI16/RHEX/DYRK3/PIP4K2A/SIRT1/PRXL2A/CD81/TRAF6/TCIRG1/GAB2/UBASH3B/ETS1/PTPN6/RARG/PDE1B/KITLG/PTPN11/HIF1A/ZFP36L1/ACTN1/GPR68/TMOD3/ANXA2/CIB1/CBFB/MAF/DHRS7B/NF1/EVI2B/CSF3/THRA/RARA/CCR7/STAT3/HOXB7/PRKCA/PTPN2/SIGLEC15/ZBTB7A/JAK3/TGFB1/CEACAM1/ACVR2A/ITGB6/SP3/CREB1/INPP5D/FARP2/RASSF2/MMP9/FAM210B/RUNX1/MYH9/PPARG/NBEAL2/P4HTM/ALAS1/FOX…	93
GO:1903706	BP	GO:1903706	regulation of hemopoiesis	94/2872	413/18903	2.60568e-05	0.00526935	0.00460086	PRKCZ/CTNNBIP1/RUNX3/ARID1A/CSF3R/MYSM1/IL23R/CD2/PIAS3/ARNT/ZBTB7B/TNFSF4/RHEX/DUSP10/IL15RA/ZEB1/PRXL2A/TRAF6/UBASH3B/CRTAM/ETS1/PTPN6/RARG/KITLG/MIR17HG/METTL3/HIF1A/ZFP36L1/GPR68/CIB1/IL4R/CBFB/FANCA/NF1/EVI2B/IKZF3/CSF3/RARA/SMARCE1/STAT3/TBX21/PRKCA/PTPN2/MALT1/TNFSF9/JAK3/IL12RB1/TGFB1/CEACAM1/IL4I1/CYP26B1/ACVR2A/CD28/CREB1/INPP5D/RASSF2/ADA/FAM210B/RUNX1/P4HTM/TLR9/FOXP1/NFKBIZ/GPR171/RH…	94
GO:0006354	BP	GO:0006354	DNA-templated transcription elongation	61/2872	241/18903	2.7311e-05	0.00535039	0.00467162	PRDM16/ELOA/FHL3/PIAS3/ERCC6/JMJD1C/BTAF1/PWWP2B/MED19/MTA2/INTS5/KDM2A/MED17/POU2AF1/ATF7IP/CNOT2/MED13L/KDM2B/SUPT20H/GTF2F2/MED4/EAPP/DPF3/ZNF410/INTS14/PIAS1/ELOB/CREBBP/FBXL19/FUS/CAMTA2/SUPT6H/CDK12/MED24/MED13/MED16/SIRT6/DPF1/SUPT5H/DDX1/KDM3A/NAB1/RALY/NELFCD/TCEA2/MED15/KAT2B/SETD2/PPARGC1A/MED7/BCLAF1/INTS10/NRG1/KAT6A/TCEA1/INTS8/MTDH/PSIP1/POLR1E/BCLAF3/MED14	61
GO:0010508	BP	GO:0010508	positive regulation of autophagy	41/2872	144/18903	3.24426e-05	0.00615059	0.00537029	VPS13D/SESN2/TMEM59/GNAI3/PIP4K2A/SIRT1/TRIM8/TRIM22/UVRAG/LRRK2/PIP4K2C/TBK1/CAMKK2/FOXO1/RNF31/HIF1A/SPTLC2/NPRL3/MAPK3/NOD2/ULK2/ORMDL3/TICAM1/SUPT5H/RAB3GAP1/ATG16L1/TOM1/HMOX1/FYCO1/TLR9/PIK3CB/SLC25A4/VDAC1/STING1/TFEB/FOXO3/RIPK2/MTDH/SPTLC1/TRIM14/TRIM32	41
GO:0006338	BP	GO:0006338	chromatin remodeling	86/2872	373/18903	3.44378e-05	0.00615059	0.00537029	PRDM16/RERE/PADI2/ARID1A/MYSM1/LMNA/SMYD3/ERCC6/SIRT1/MACROH2A2/BTAF1/SPTY2D1/MTA2/TAF6L/PAK1/KDM4D/NFRKB/ATF7IP/PPHLN1/KMT2D/BAZ2A/BCL7A/SETDB2/HNRNPC/CHD8/DPF3/SIN3A/CHD2/SRCAP/BCL7C/CHD9/CFDP1/MYBBP1A/SUPT6H/SMARCE1/HDAC5/PPM1D/LMNB2/ZBTB7A/SIRT6/CHAF1A/DNMT1/GATAD2A/DPF1/DNMT3A/BAZ2B/SMARCAL1/HDAC4/CHAF1B/CECR2/H1-0/SATB1/KAT2B/SETD2/HLTF/MECOM/YEATS2/ZNF827/FAM172A/CHD1/LMNB1/MACROH2A1/H3C6/…	86
GO:0002431	BP	GO:0002431	Fc receptor mediated stimulatory signaling pathway	15/2872	33/18903	3.45919e-05	0.00615059	0.00537029	VAV3/FCER1G/PAK1/YES1/CD226/VAV1/PRKCE/PLA2G6/PRKCD/PLSCR1/FYN/MYO1G/BLK/ABL1/VAV2	15
GO:0046578	BP	GO:0046578	regulation of Ras protein signal transduction	51/2872	193/18903	3.59904e-05	0.00615059	0.00537029	CDC42SE1/ARHGEF2/ABL2/NRP1/RASGEF1A/PLCE1/GBF1/MADD/ARRB1/ARHGAP42/APOC3/FOXM1/ARHGEF25/KITLG/IGF1/GIT2/GPR65/RASGRF1/AKAP13/ADGRG1/CRK/NF1/CYTH1/MAPRE2/RASAL3/MYO9B/GPR4/NUP62/PSD4/CUL3/GPR35/LZTR1/CYTH4/RAF1/IQSEC1/ARHGEF3/PIK3CB/FBXO8/ERBIN/CDC42SE2/RIPOR2/PIK3CG/PSD3/PPP2CB/NRG1/DENND3/KANK1/MAPKAP1/ABL1/OGT/GPR174	51
GO:0002819	BP	GO:0002819	regulation of adaptive immune response	52/2872	198/18903	3.63011e-05	0.00615059	0.00537029	PRKCZ/MAD2L2/IL23R/ZBTB7B/CD1D/CD48/TNFSF4/PLA2G4A/DENND1B/C4BPA/CR1L/DUSP10/SIRT1/CD81/HPX/TRAF6/PTPN6/IL4R/ADCY7/NOD2/SUPT6H/TBX21/MALT1/CD226/JAK3/IL12RB1/TGFB1/CEACAM1/IL4I1/MSH2/IL1R1/IL18R1/CD28/ADA/CD40/SAMSN1/NFKBIZ/TFRC/IL2/IL7R/MEF2C/IRF1/NDFIP1/DUSP22/HFE/TNFAIP3/IL6/AZGP1/RIPK2/IFNA2/ANXA1/FUT7	52
GO:0018108	BP	GO:0018108	peptidyl-tyrosine phosphorylation	87/2872	380/18903	4.08345e-05	0.00673662	0.00588198	TNFRSF18/PRKCZ/EPHA2/LCK/EPHA10/LRP8/ROR1/IL23R/IL6R/ARHGEF2/ABL2/DSTYK/DYRK3/NRP1/ERCC6/AFAP1L2/FGFR2/CD81/HPX/SCYL1/DYRK4/PTPN6/ITGA5/KITLG/IGF1/PTPN11/CAMKK2/PIBF1/SNX6/MAP2K1/PKM/IGF1R/MAPK3/NOD2/PLCG2/DLG4/UNC119/CSF3/PECAM1/MAP2K6/CHMP6/YES1/PTPN2/MAP2K2/JAK3/DYRK1B/HIPK4/TGFB1/ADAM17/PRKCE/CLK1/ABI2/NCL/PRNP/CD40/PTPN1/CASS4/SAMSN1/DYRK1A/ITGB2/SH3BP5/PRKCD/CBLB/PARP9/TNK2/DOK7/BST1/TEC/IL…	87
GO:0022409	BP	GO:0022409	positive regulation of cell-cell adhesion	76/2872	322/18903	4.22237e-05	0.00678719	0.00592613	PRKCZ/RUNX3/ARID1A/PTAFR/LCK/IL23R/ZBTB7B/CD1D/KIFAP3/TNFSF4/ABL2/DUSP10/KIF26B/ANK3/CD81/TRAF6/CD5/CCDC88B/RPS3/ETS1/PTPN6/KITLG/IGF1/PTPN11/HSPH1/CD276/IL4R/CORO1A/NOD2/CBFB/NFAT5/RARA/CCR7/SMARCE1/YES1/MALT1/TNFSF9/CD70/TNFSF14/VAV1/RASAL3/FCHO1/JAK3/IL12RB1/IL4I1/DPP4/ITGA4/CD28/ADA/RUNX1/ITGB2/NFKBIZ/HHLA2/NCK1/TFRC/RHOH/CXCL13/IL2/IL21/IL7R/HLA-DQB1/CD24/FOXO3/FYN/ACTB/IL6/DMTN/EGR3/RIPK2/D…	76
GO:1902105	BP	GO:1902105	regulation of leukocyte differentiation	75/2872	317/18903	4.34203e-05	0.00680505	0.00594172	PRKCZ/CTNNBIP1/RUNX3/ARID1A/IL23R/CD2/PIAS3/ZBTB7B/TNFSF4/DUSP10/IL15RA/ZEB1/PRXL2A/TRAF6/UBASH3B/CRTAM/PTPN6/KITLG/MIR17HG/METTL3/ZFP36L1/GPR68/IL4R/CBFB/FANCA/NF1/EVI2B/IKZF3/RARA/SMARCE1/TBX21/PRKCA/PTPN2/MALT1/TNFSF9/JAK3/IL12RB1/TGFB1/CEACAM1/IL4I1/CYP26B1/CD28/CREB1/INPP5D/RASSF2/ADA/RUNX1/TLR9/FOXP1/NFKBIZ/RHOH/IL2/TMEM131L/IL7R/PIK3R1/CAMK4/IRF1/TCF7/NDFIP1/IRF4/PRDM1/FOXO3/ACTB/INHBA/CDK…	75
GO:0043393	BP	GO:0043393	regulation of protein binding	52/2872	200/18903	4.84877e-05	0.00727856	0.00635517	CTNNBIP1/CDC42/RPL11/LDLRAP1/EPB41/ADAM15/NES/NRP1/IFIT2/IFIT1/TCF7L2/SORL1/UBASH3B/CDON/LRRK2/ATP2A2/SPPL3/NFATC4/ANXA2/RGMA/PLK1/MAPK3/AMFR/CRK/DHRS7B/CSF3/HDAC5/TICAM1/EPB41L5/ITGA4/MAP2/HDAC4/STK4/SLPI/MMP9/TIAM1/CSNK1E/PRKCD/CBLB/ADD1/RAPGEF2/DAB2/STING1/DTNBP1/HFE/ACTB/BLK/PPP2CB/RIPK2/CTHRC1/TGFBR1/ABL1	52
GO:0050900	BP	GO:0050900	leukocyte migration	90/2872	398/18903	4.93751e-05	0.00727856	0.00635517	TNFRSF18/PADI2/CDC42/PTAFR/LCK/CSF3R/ARTN/PDE4B/VAV3/IL6R/FCER1G/SELL/ABL2/MIA3/LYST/MCU/GBF1/CD81/RHOG/LYVE1/SAA1/CRTAM/WNK1/CD9/C3AR1/PTPRO/IRAK4/ANO6/ITGB7/KITLG/SELPLG/SLC8B1/LRCH1/RIN3/LGMN/IL16/MAPK3/CORO1A/NOD2/CRK/CXCL16/NF1/CCR7/TBX21/PECAM1/CD300H/YES1/CNN2/PIP5K1C/TNFSF14/VAV1/CCL25/ADAM17/IL1R1/CXCR4/DPP4/ITGA4/PIKFYVE/CXCR1/ADA/MMP9/UMODL1/ITGB2/IL17RA/HMOX1/MYH9/RAC2/HRH1/CCR5/CD200…	90
GO:0018212	BP	GO:0018212	peptidyl-tyrosine modification	87/2872	382/18903	4.99248e-05	0.00727856	0.00635517	TNFRSF18/PRKCZ/EPHA2/LCK/EPHA10/LRP8/ROR1/IL23R/IL6R/ARHGEF2/ABL2/DSTYK/DYRK3/NRP1/ERCC6/AFAP1L2/FGFR2/CD81/HPX/SCYL1/DYRK4/PTPN6/ITGA5/KITLG/IGF1/PTPN11/CAMKK2/PIBF1/SNX6/MAP2K1/PKM/IGF1R/MAPK3/NOD2/PLCG2/DLG4/UNC119/CSF3/PECAM1/MAP2K6/CHMP6/YES1/PTPN2/MAP2K2/JAK3/DYRK1B/HIPK4/TGFB1/ADAM17/PRKCE/CLK1/ABI2/NCL/PRNP/CD40/PTPN1/CASS4/SAMSN1/DYRK1A/ITGB2/SH3BP5/PRKCD/CBLB/PARP9/TNK2/DOK7/BST1/TEC/IL…	87
GO:0043254	BP	GO:0043254	regulation of protein-containing complex assembly	92/2872	410/18903	5.55129e-05	0.00790932	0.00690591	PRKCZ/CTNNBIP1/CAPZB/CDC42/FAF1/PRUNE1/TMOD4/NEK7/IKBKE/AIDA/MPP7/SVIL/VDAC2/ADD3/CALY/CTTN/NUMA1/RPS3/PAK1/BIRC2/ATM/SORL1/FKBP4/PEX5/CDKN1B/ATF7IP/AVIL/SSH1/PTPN11/ARHGEF7/STXBP6/EVL/HSP90AA1/VPS18/TMOD3/NLRC3/CORO1A/TPPP3/PLCG2/FLII/SSH2/CSF3/THRA/CCR7/GRB2/TBCD/LDLRAD4/TICAM1/TGFB1/CARD8/CDC42EP3/PRKCE/PLEK/ANKRD53/TGFBRAP1/MTLN/NCKAP1/SUMO1/MAP2/FARP2/ARHGAP40/DYRK1A/BID/TRIOBP/CRBN/RAF1/KIF…	92
GO:0097581	BP	GO:0097581	lamellipodium organization	29/2872	92/18903	6.14474e-05	0.0085603	0.0074743	EPHA2/CAPZB/CDC42/VAV3/VCL/PLCE1/CORO1B/CTTN/PTPRO/AVIL/ARHGEF7/HSP90AA1/ARPIN/ABI3/MYO9B/NCKAP1/ABI2/RAC2/NCK1/SLIT2/PIK3R1/SNX2/ABLIM3/RREB1/WASF1/DMTN/ENPP2/KANK1/VAV2	29
GO:0048016	BP	GO:0048016	inositol phosphate-mediated signaling	21/2872	58/18903	6.73965e-05	0.00886716	0.00774223	SLC9A1/MYOZ1/PLCE1/ITPR2/IGF1/SPPL3/NFATC4/HOMER2/CIB1/NFATC3/NFAT5/PLCG2/NMUR1/PRNP/NFATC2/RCAN1/ITPR1/HRH1/GPR62/ITPR3/NRG1	21
GO:0001841	BP	GO:0001841	neural tube formation	32/2872	106/18903	6.75654e-05	0.00886716	0.00774223	SKI/LUZP1/GRHL3/PRKACB/KIF20B/TRAF6/ST14/RARG/KDM2B/HECTD1/HIF1A/MTHFD1/RGMA/CLUAP1/RARA/MIB1/SPINT2/TGFB1/GDF7/SEMA4C/STK4/CECR2/CELSR1/SETD2/IFT122/LIAS/SHROOM3/PTK7/MTHFD1L/CTHRC1/PTCH1/ABL1	32
GO:0043367	BP	GO:0043367	CD4-positive, alpha-beta T cell differentiation	28/2872	88/18903	6.78934e-05	0.00886716	0.00774223	PRKCZ/RUNX3/IL23R/IL6R/ZBTB7B/TNFSF4/CRACR2A/IL4R/CBFB/RARA/STAT3/TBX21/MALT1/JAK3/IL12RB1/BCL3/IL18R1/RUNX1/FOXP1/NFKBIZ/IL2/IL21/IRF4/IL6/RIPK2/ANXA1/FUT7/IL2RG	28
GO:0070661	BP	GO:0070661	leukocyte proliferation	80/2872	348/18903	7.05876e-05	0.00903089	0.00788519	IL23R/VAV3/ZBTB7B/CD1D/TNFSF4/CD81/TRAF6/MS4A1/CCDC88B/GSTP1/TCIRG1/RPS3/ATM/CRTAM/PTPN6/TBK1/PAWR/KITLG/IGF1/CD276/MAPK3/CORO1A/TNFRSF13B/NF1/IKZF3/MALT1/BCL2/CNN2/TICAM1/TNFSF9/CD70/TNFSF14/MIR181C/RASAL3/JAK3/IL12RB1/CD79A/IL4I1/CD28/INPP5D/PRNP/ITCH/ADA/CD40/NFATC2/BID/CSF2RB/RAC2/TLR9/PRKCD/CBLB/HHLA2/NCK1/ST6GAL1/TFRC/BST1/IL2/IL21/TMEM131L/IL7R/CD180/MEF2C/IRF1/NDFIP1/DOCK2/BTN3A1/CD24/FYN…	80
GO:0051648	BP	GO:0051648	vesicle localization	54/2872	213/18903	7.31866e-05	0.00904829	0.00790038	PRKCZ/TRIM46/KIFAP3/KLHL12/KIF5B/EXOC6/GBF1/TCIRG1/MYO7A/IRAG2/LRRK2/BICDL1/PCDH17/TMED10/TRIP11/MYO5A/RAB27A/AP3S2/BICDL2/VPS4A/MYO1C/SLC2A4/C17orf75/MYO1D/STARD3/TANC2/EXOC7/CSNK1D/TRAPPC8/MYO5B/BRSK1/SDC1/BBS5/ITGA4/MAP2/MREG/CUL3/ATP9A/LIMK2/SYN3/FYCO1/ARL6/TBC1D23/TFG/RAB7A/CEP19/PDCD6/TRAPPC13/DTNBP1/MYO6/MYO1G/PIK3CG/SDCBP/TRAPPC2	54
GO:0032869	BP	GO:0032869	cellular response to insulin stimulus	53/2872	208/18903	7.36103e-05	0.00904829	0.00790038	PRKCZ/SLC9A1/ZBTB7B/PIP4K2A/SIRT1/PTPRE/PDE3B/CSRP3/SLC29A2/UCP2/SORL1/C2CD5/TNS2/PIP4K2C/PTPN11/FOXO1/TBC1D4/RAB15/ZFP36L1/MYO5A/PKM/IGF1R/ZDHHC7/FOXC2/MYO1C/SLC2A4/VAMP2/HDAC5/RPS6KB1/GRB2/LPIN2/RAB31/PTPN2/CEACAM1/LPIN1/NCL/ERFE/PTPN1/PNPLA3/PPARG/KAT2B/PRKCD/NCK1/GHR/PIK3R1/PHIP/HDAC9/GCK/INSIG1/PRKDC/KANK1/FUT7/OGT	53
GO:0032943	BP	GO:0032943	mononuclear cell proliferation	73/2872	312/18903	7.96442e-05	0.00960173	0.0083836	IL23R/VAV3/ZBTB7B/CD1D/TNFSF4/CD81/TRAF6/MS4A1/CCDC88B/RPS3/ATM/CRTAM/PTPN6/TBK1/PAWR/KITLG/IGF1/CD276/CORO1A/TNFRSF13B/IKZF3/MALT1/BCL2/TICAM1/TNFSF9/CD70/TNFSF14/MIR181C/RASAL3/JAK3/IL12RB1/CD79A/IL4I1/CD28/INPP5D/PRNP/ITCH/ADA/CD40/NFATC2/BID/RAC2/TLR9/PRKCD/CBLB/HHLA2/NCK1/ST6GAL1/TFRC/BST1/IL2/IL21/TMEM131L/IL7R/CD180/MEF2C/IRF1/NDFIP1/DOCK2/BTN3A1/CD24/FYN/MAD1L1/IL6/PIK3CG/BLK/RIPK2/DOCK8/…	73
GO:0002263	BP	GO:0002263	cell activation involved in immune response	70/2872	297/18903	8.70004e-05	0.0102907	0.00898515	PRKCZ/MAD2L2/PTAFR/IL23R/STXBP3/IL6R/ZBTB7B/FCER1G/TNFSF4/EXO1/APBB1IP/GBF1/CD81/GAB2/POU2AF1/CRACR2A/PTPN6/LAMP1/RAB27A/IL4R/LAT/CORO1A/KARS1/PLCG2/VAMP2/SUPT6H/RARA/STAT3/TBX21/MALT1/TICAM1/STXBP2/JAK3/IL12RB1/TGFB1/CEACAM1/BCL3/NKG7/PRKCE/MSH2/IL18R1/CD28/DOCK10/ADA/CD40/ITGB2/HMOX1/RAC2/DNASE1L3/FOXP1/NFKBIZ/TFRC/CLNK/ANXA3/IL2/IL21/CD180/NDFIP1/DOCK2/IRF4/IL6/PIK3CG/BLK/RIPK2/ST3GAL1/RPS6/IF…	70
GO:0001768	BP	GO:0001768	establishment of T cell polarity	9/2872	15/18903	8.89723e-05	0.010329	0.00901864	ABL2/CRTAM/CCR7/CYP26B1/MYH9/DOCK2/RIPOR2/DOCK8/ABL1	9
GO:0002366	BP	GO:0002366	leukocyte activation involved in immune response	69/2872	293/18903	9.99707e-05	0.0113948	0.00994924	PRKCZ/MAD2L2/PTAFR/IL23R/STXBP3/IL6R/ZBTB7B/FCER1G/TNFSF4/EXO1/APBB1IP/CD81/GAB2/POU2AF1/CRACR2A/PTPN6/LAMP1/RAB27A/IL4R/LAT/CORO1A/KARS1/PLCG2/VAMP2/SUPT6H/RARA/STAT3/TBX21/MALT1/TICAM1/STXBP2/JAK3/IL12RB1/TGFB1/CEACAM1/BCL3/NKG7/PRKCE/MSH2/IL18R1/CD28/DOCK10/ADA/CD40/ITGB2/HMOX1/RAC2/DNASE1L3/FOXP1/NFKBIZ/TFRC/CLNK/ANXA3/IL2/IL21/CD180/NDFIP1/DOCK2/IRF4/IL6/PIK3CG/BLK/RIPK2/ST3GAL1/RPS6/IFNA2/A…	69
GO:0042093	BP	GO:0042093	T-helper cell differentiation	23/2872	68/18903	0.000104555	0.0117046	0.0102197	PRKCZ/IL23R/IL6R/ZBTB7B/TNFSF4/CRACR2A/IL4R/RARA/STAT3/TBX21/MALT1/JAK3/IL12RB1/BCL3/IL18R1/FOXP1/NFKBIZ/IL2/IL21/IRF4/IL6/RIPK2/ANXA1	23
GO:0061640	BP	GO:0061640	cytoskeleton-dependent cytokinesis	33/2872	113/18903	0.000107487	0.0118217	0.010322	JTB/ARF1/FMN2/ANK3/KIF20B/EXOC6/CEP55/CIT/SNX33/PLK1/VPS4A/SPIRE2/UNC119/EXOC7/SEPTIN9/BIRC5/CHMP6/CHMP1B/SPIRE1/NUP62/ROCK2/SPAST/ANKRD53/SEPTIN2/CECR2/SEPTIN11/TRIM36/CUL7/ANLN/CHMP7/PLEC/EFHC2/SEPTIN6	33
GO:0046651	BP	GO:0046651	lymphocyte proliferation	71/2872	305/18903	0.000116907	0.012158	0.0106156	IL23R/VAV3/ZBTB7B/CD1D/TNFSF4/CD81/TRAF6/MS4A1/CCDC88B/RPS3/ATM/CRTAM/PTPN6/PAWR/KITLG/IGF1/CD276/CORO1A/TNFRSF13B/IKZF3/MALT1/BCL2/TICAM1/TNFSF9/CD70/TNFSF14/MIR181C/RASAL3/JAK3/IL12RB1/CD79A/IL4I1/CD28/INPP5D/PRNP/ITCH/ADA/CD40/NFATC2/BID/RAC2/TLR9/PRKCD/CBLB/HHLA2/NCK1/TFRC/BST1/IL2/IL21/TMEM131L/IL7R/CD180/MEF2C/IRF1/NDFIP1/DOCK2/BTN3A1/CD24/FYN/MAD1L1/IL6/PIK3CG/BLK/RIPK2/DOCK8/RPS6/IFNA2/AN…	71
GO:1903829	BP	GO:1903829	positive regulation of protein localization	98/2872	451/18903	0.000117692	0.012158	0.0106156	PRKCZ/EPHA2/CROCC/SESN2/EPB41/LEPROT/GPSM2/LRIG2/CD247/FRMD4A/KIF5B/ANK3/MCU/KIF20B/TRIM8/TCF7L2/CD81/RHOG/RIC3/B3GAT3/NUMA1/EXPH5/C2CD2L/SORL1/C2CD5/TM7SF3/RAPGEF3/PFKM/IGF1/RNF31/PRKCH/HIF1A/TMED10/GPR68/HSP90AA1/SMAD3/SNX33/MESD/CIB1/PLK1/RIPOR1/CDH1/MYO1C/DLG4/VAMP2/MYO18A/ORMDL3/JUP/PECAM1/MTCL1/SIRT6/PDCD5/FFAR1/TGFB1/GIPR/SAE1/NUP62/ROCK2/PRKCE/RTN4/CCT7/CACNB4/DDRGK1/PRNP/EDEM2/MMP24-AS1-…	98
GO:0090316	BP	GO:0090316	positive regulation of intracellular protein transport	42/2872	157/18903	0.00012533	0.012158	0.0106156	LEPROT/ANK3/KIF20B/TCF7L2/CD81/B3GAT3/SORL1/C2CD5/RAPGEF3/RNF31/HSP90AA1/SMAD3/CIB1/RIPOR1/CDH1/MYO1C/VAMP2/JUP/MTCL1/SIRT6/PDCD5/TGFB1/SAE1/PRNP/EDEM2/MMP24-AS1-EDEM2/ITGB2/PCNT/HPS4/RAC2/MIEF1/ARIH2/PRKCD/RUFY3/PIK3R1/ABLIM3/MAPK14/TMEM30A/FYN/PCM1/UBR5/ANP32B	42
GO:0032506	BP	GO:0032506	cytokinetic process	16/2872	40/18903	0.000126236	0.012158	0.0106156	ARF1/ANXA11/KIF20B/CEP55/SNX33/VPS4A/SPIRE2/CHMP6/CHMP1B/SPIRE1/NUP62/SPAST/MYH9/ANLN/CHMP7/PLEC	16
GO:0001776	BP	GO:0001776	leukocyte homeostasis	30/2872	100/18903	0.000127504	0.012158	0.0106156	PDE4B/FAS/TCIRG1/KITLG/MIR17HG/HIF1A/MTHFD1/CCNB2/TNFRSF17/LAT/CORO1A/TNFRSF13B/NF1/BCL2/TNFSF14/JAK3/ADAM17/DOCK10/ADA/PIK3CB/IL2/IL7R/MEF2C/TNFAIP3/IL6/RPS6/ANXA1/ABL1/GPR174/DOCK11	30
GO:0051650	BP	GO:0051650	establishment of vesicle localization	50/2872	197/18903	0.000128722	0.012158	0.0106156	PRKCZ/TRIM46/KIFAP3/KLHL12/KIF5B/EXOC6/GBF1/TCIRG1/MYO7A/IRAG2/LRRK2/BICDL1/TMED10/TRIP11/MYO5A/RAB27A/AP3S2/BICDL2/VPS4A/MYO1C/SLC2A4/C17orf75/MYO1D/STARD3/TANC2/EXOC7/CSNK1D/TRAPPC8/MYO5B/SDC1/BBS5/ITGA4/MAP2/MREG/CUL3/ATP9A/LIMK2/FYCO1/ARL6/TBC1D23/TFG/RAB7A/CEP19/PDCD6/TRAPPC13/DTNBP1/MYO6/MYO1G/SDCBP/TRAPPC2	50
GO:0000910	BP	GO:0000910	cytokinesis	48/2872	187/18903	0.000129831	0.012158	0.0106156	KLHL21/CDC42/CDC14A/JTB/ARF1/FMN2/SVIL/ANK3/ANXA11/KIF20B/EXOC6/CEP55/UVRAG/CIT/SNX33/IGF1R/PLK1/VPS4A/SPIRE2/UNC119/EXOC7/SEPTIN9/BIRC5/CHMP6/CHMP1B/SPIRE1/NUP62/ROCK2/SPAST/PRKCE/CALM2/ANKRD53/PRPF40A/CUL3/SEPTIN2/CECR2/MYH9/SETD2/SEPTIN11/TRIM36/CUL7/ANLN/CHMP7/PLEC/CDC14B/ENTR1/EFHC2/SEPTIN6	48
GO:0034504	BP	GO:0034504	protein localization to nucleus	71/2872	306/18903	0.00013	0.012158	0.0106156	RPL11/SESN2/LMNA/TRIM8/FAM53B/NUP98/POLA2/HIKESHI/IPO8/LRRK2/NUP58/IPO4/HSP90AA1/SMAD3/SIN3A/PLK1/NUP93/CDH1/BANP/NUP88/NF1/ORMDL3/JUP/STAT3/COL1A1/KPNA2/LMNB2/ZBTB7A/SIRT6/ELAVL1/TGFB1/BCL3/NUP62/XPO1/CCT7/POLR1A/CACNB4/NUP35/SUMO1/PIKFYVE/SP100/NXT1/STK4/CCT8/PTTG1IP/LIMK2/PRKCD/CBLB/KPNA1/PARP9/KPNA4/TFRC/FAM53A/DCLK2/PIK3R1/TNPO1/LMNB1/FAM53C/CTNNA1/ILRUN/MAPK14/CD2AP/RPF2/FYN/SYNE1/SUN1/POM1…	71
GO:0016601	BP	GO:0016601	Rac protein signal transduction	17/2872	44/18903	0.000130186	0.012158	0.0106156	RHOG/RASGRF1/CRK/NF1/GARRE1/NCKAP1/ABI2/FARP2/TIAM1/RAC2/PIK3CB/RHOH/WASF1/ELMO1/DBNL/PIK3CG/OGT	17
GO:0050856	BP	GO:0050856	regulation of T cell receptor signaling pathway	17/2872	44/18903	0.000130186	0.012158	0.0106156	LCK/CD81/RPS3/PTPN6/PAWR/ELF1/CCR7/PTPN2/MALT1/CD226/CEACAM1/PRKD2/PRNP/ADA/CBLB/DUSP22/PVRIG	17
GO:0018205	BP	GO:0018205	peptidyl-lysine modification	91/2872	414/18903	0.000132795	0.012158	0.0106156	NFYC/MTF2/PIAS3/ARNT/LMNA/SMYD3/EPC1/ERCC6/SIRT1/PWWP2B/TAF10/TAF6L/ARRB1/KDM4D/NNMT/P3H3/KMT2D/DIP2B/EID3/PWP1/SUPT20H/SETDB2/RNF212B/SNW1/EID1/PIAS1/SIN3A/CREBBP/SRCAP/SETD6/SF3B3/MYBBP1A/SENP3/PER1/TRIM16/SUPT6H/MED24/MSL1/ESCO1/DNMT1/SAE1/SMC6/CAMKMT/BCL11A/KDM3A/SUMO1/METTL21A/HDAC4/DNMT3B/NCOA3/N6AMT1/DIP2A/RASD2/SETMAR/KAT2B/SETD2/PLOD2/YEATS2/RNF212/PPARGC1A/LIAS/JADE1/JADE2/MACROH2A1/BRD…	91
GO:0043087	BP	GO:0043087	regulation of GTPase activity	84/2872	376/18903	0.000133817	0.012158	0.0106156	AGRN/EPHA2/ASAP3/GRHL3/EVI5/VAV3/RAP1A/RABGAP1L/RASAL2/RGS1/DENND1B/ARHGAP12/RASGEF1A/RHOG/RASGRP2/SIPA1/ARHGAP42/ELMOD1/WNK1/FGD4/LRRK2/RAPGEF3/TBC1D15/LRCH1/TBC1D4/ARHGEF7/RALGAPA1/GPR65/CCPG1/TBC1D2B/RASGRF1/RGMA/CRK/TBC1D26/ADAP2/NF1/RAPGEFL1/CCR7/MAPRE2/ARHGAP45/APC2/VAV1/CCL25/RASAL3/TBC1D17/ARHGAP25/LIMS1/RAB3GAP1/ARHGAP15/RAPGEF4/ZC3H15/DOCK10/CD40/TIAM1/RRP1B/RGL4/TBC1D10A/TBC1D22A/SBF1/…	84
GO:0010506	BP	GO:0010506	regulation of autophagy	78/2872	344/18903	0.000138614	0.0124139	0.010839	VPS13D/SESN2/TMEM59/GNAI3/MCL1/UBQLN4/IFI16/ABL2/PIP4K2A/CISD1/SIRT1/TRIM8/NLRP6/TRIM22/TPCN2/CTTN/UVRAG/ATM/IL10RA/LRRK2/PIP4K2C/TBK1/USP30/CAMKK2/FOXO1/RNF31/SNX6/HIF1A/SPTLC2/NPRL3/MAPK3/NOD2/USP10/ULK2/ORMDL3/STAT3/OSBPL7/ERN1/EXOC7/FOXK2/MTCL1/NPC1/BCL2/TICAM1/KEAP1/SUPT5H/FEZ2/RAB3GAP1/ATG16L1/KLHL22/MTMR3/TOM1/HMOX1/TSPO/ITPR1/FYCO1/WDR6/TLR9/ATP6V1A/PIK3CB/LAMP3/TBC1D14/SLC25A4/VDAC1/STIN…	78
GO:0038094	BP	GO:0038094	Fc-gamma receptor signaling pathway	14/2872	33/18903	0.000157682	0.0139227	0.0121564	LCK/VAV3/FCER1G/CD247/PAK1/YES1/VAV1/PRKCE/PLA2G6/PRKCD/FYN/MYO1G/ABL1/VAV2	14
GO:0002294	BP	GO:0002294	CD4-positive, alpha-beta T cell differentiation involved in immune response	23/2872	70/18903	0.000171835	0.0143919	0.0125661	PRKCZ/IL23R/IL6R/ZBTB7B/TNFSF4/CRACR2A/IL4R/RARA/STAT3/TBX21/MALT1/JAK3/IL12RB1/BCL3/IL18R1/FOXP1/NFKBIZ/IL2/IL21/IRF4/IL6/RIPK2/ANXA1	23
GO:0045580	BP	GO:0045580	regulation of T cell differentiation	46/2872	179/18903	0.000172169	0.0143919	0.0125661	PRKCZ/RUNX3/ARID1A/IL23R/CD2/ZBTB7B/TNFSF4/DUSP10/ZEB1/CRTAM/METTL3/IL4R/CBFB/FANCA/RARA/SMARCE1/TBX21/PTPN2/MALT1/TNFSF9/JAK3/IL12RB1/IL4I1/CYP26B1/CD28/ADA/RUNX1/NFKBIZ/RHOH/IL2/TMEM131L/IL7R/CAMK4/IRF1/TCF7/IRF4/PRDM1/FOXO3/ACTB/EGR3/RIPK2/SMARCA2/IFNA2/ANXA1/ABL1/IL2RG	46
GO:0043161	BP	GO:0043161	proteasome-mediated ubiquitin-dependent protein catabolic process	97/2872	450/18903	0.000172839	0.0143919	0.0125661	RPL11/HECTD3/FAF1/PSMA5/UBQLN4/KLHL20/YOD1/DTL/WDR26/SIRT1/FBXW4/PSMD13/PANO1/ARRB1/BIRC2/FBXL14/KLHL42/LRRK2/FBXW8/HECTD1/NEMF/SEL1L/PPP2R5C/PIAS1/ELOB/USP7/PLK1/FBXL19/SIAH1/N4BP1/AMFR/HERPUD1/FBXL8/TRAF4/RFFL/FBXL20/PSMD3/TBX21/SPOP/APPBP2/SMURF2/CSNK1D/APC2/SGTA/SIRT6/KEAP1/PSMC4/TRIB2/XPO1/COMMD1/UBXN4/HECW2/SUMO1/CUL3/TRIP12/DDRGK1/ITCH/EDEM2/MMP24-AS1-EDEM2/KLHL22/CSNK1E/CRBN/MKRN2/STT3B/K…	97
GO:0001767	BP	GO:0001767	establishment of lymphocyte polarity	9/2872	16/18903	0.000175905	0.0143919	0.0125661	ABL2/CRTAM/CCR7/CYP26B1/MYH9/DOCK2/RIPOR2/DOCK8/ABL1	9
GO:0031053	BP	GO:0031053	primary miRNA processing	9/2872	16/18903	0.000175905	0.0143919	0.0125661	METTL3/SMAD3/STAT3/DGCR8/SMAD1/SRSF3/IL6/HNRNPA2B1/SRRT	9
GO:0051570	BP	GO:0051570	regulation of histone H3-K9 methylation	12/2872	26/18903	0.000176771	0.0143919	0.0125661	LMNA/SIRT1/KDM4D/DNMT1/KDM3A/DNMT3B/H1-5/KDM4C/PAX5/EHMT1/ATRX/MECP2	12
GO:0007249	BP	GO:0007249	I-kappaB kinase/NF-kappaB signaling	67/2872	288/18903	0.000182604	0.0146762	0.0128143	MIB2/ROR1/GPR89A/IKBKE/TRAF5/SIRT1/TRIM8/NLRP6/TRIM22/TRAF6/GSTP1/BIRC2/CASP1/ERC1/IRAK4/TBK1/ZDHHC17/RNF31/TRAF3/OTUD7A/AKAP13/NLRC3/NOD2/PLCG2/USP10/PER1/TRAF4/NR1D1/CCR7/TBKBP1/CANT1/MALT1/TICAM1/SLC44A2/BCL3/CARD8/IRF3/NUP62/ROCK2/DDX1/PRKCE/DDRGK1/CPNE1/CD40/LIME1/HMOX1/SHISA5/TLR9/TFG/TFRC/RHOH/TIFA/TNIP3/EDNRA/CXXC5/NDFIP1/TNIP1/FYN/TNFAIP3/ESR1/RIPK2/MTDH/TRIM14/TRIM32/NEK6/ABL1/AVPR2	67
GO:0043547	BP	GO:0043547	positive regulation of GTPase activity	66/2872	283/18903	0.000188415	0.0149516	0.0130547	AGRN/EPHA2/ASAP3/GRHL3/EVI5/RAP1A/RABGAP1L/RGS1/DENND1B/RASGEF1A/RHOG/RASGRP2/SIPA1/ARHGAP42/ELMOD1/RAPGEF3/TBC1D15/TBC1D4/ARHGEF7/RALGAPA1/GPR65/TBC1D2B/RASGRF1/RGMA/CRK/TBC1D26/ADAP2/NF1/RAPGEFL1/CCR7/MAPRE2/ARHGAP45/APC2/VAV1/CCL25/TBC1D17/ARHGAP25/LIMS1/RAB3GAP1/RAPGEF4/ZC3H15/DOCK10/CD40/TIAM1/RGL4/TBC1D10A/TBC1D22A/IQSEC1/PLXNB1/TBC1D14/ARAP2/CXCL13/RASGEF1B/RAPGEF2/RAPGEF6/RGS14/RASGEF1C/T…	66
GO:2000106	BP	GO:2000106	regulation of leukocyte apoptotic process	28/2872	93/18903	0.000197172	0.0154509	0.0134907	KIFAP3/SIRT1/KITLG/MIR17HG/HIF1A/NOD2/NF1/ORMDL3/CCR7/BCL2/JAK3/BCL3/PRKD2/ADAM17/ADA/MIAT/FOXP1/PIK3CB/ST6GAL1/IL2/RAPGEF2/IL7R/MEF2C/GIMAP8/BLK/ST3GAL1/DOCK8/ANXA1	28
GO:0014020	BP	GO:0014020	primary neural tube formation	29/2872	98/18903	0.000213132	0.0162676	0.0142038	SKI/LUZP1/GRHL3/PRKACB/KIF20B/TRAF6/ST14/RARG/KDM2B/HECTD1/HIF1A/MTHFD1/RGMA/CLUAP1/RARA/SPINT2/TGFB1/SEMA4C/CECR2/CELSR1/SETD2/IFT122/LIAS/SHROOM3/PTK7/MTHFD1L/CTHRC1/PTCH1/ABL1	29
GO:0002287	BP	GO:0002287	alpha-beta T cell activation involved in immune response	23/2872	71/18903	0.000218032	0.0162676	0.0142038	PRKCZ/IL23R/IL6R/ZBTB7B/TNFSF4/CRACR2A/IL4R/RARA/STAT3/TBX21/MALT1/JAK3/IL12RB1/BCL3/IL18R1/FOXP1/NFKBIZ/IL2/IL21/IRF4/IL6/RIPK2/ANXA1	23
GO:0002293	BP	GO:0002293	alpha-beta T cell differentiation involved in immune response	23/2872	71/18903	0.000218032	0.0162676	0.0142038	PRKCZ/IL23R/IL6R/ZBTB7B/TNFSF4/CRACR2A/IL4R/RARA/STAT3/TBX21/MALT1/JAK3/IL12RB1/BCL3/IL18R1/FOXP1/NFKBIZ/IL2/IL21/IRF4/IL6/RIPK2/ANXA1	23
GO:0046632	BP	GO:0046632	alpha-beta T cell differentiation	33/2872	117/18903	0.000221876	0.0162676	0.0142038	PRKCZ/RUNX3/IL23R/IL6R/ZBTB7B/TNFSF4/CRACR2A/IL4R/CBFB/RARA/STAT3/TBX21/MALT1/BCL2/JAK3/IL12RB1/BCL3/IL18R1/ADA/RUNX1/FOXP1/NFKBIZ/IL2/IL21/IRF1/IRF4/PRDM1/IL6/RIPK2/ANXA1/ABL1/FUT7/IL2RG	33
GO:0071887	BP	GO:0071887	leukocyte apoptotic process	33/2872	117/18903	0.000221876	0.0162676	0.0142038	KIFAP3/SIRT1/FAS/KITLG/MIR17HG/HIF1A/PLEKHO2/NOD2/NF1/ORMDL3/CCR7/BCL2/JAK3/BCL3/PRKD2/IRF3/ADAM17/ADA/MIAT/FOXP1/PIK3CB/ST6GAL1/IL2/RAPGEF2/IL7R/MEF2C/IL6/GIMAP8/BLK/ST3GAL1/DOCK8/RPS6/ANXA1	33
GO:0031061	BP	GO:0031061	negative regulation of histone methylation	11/2872	23/18903	0.000223163	0.0162676	0.0142038	MTF2/SIRT1/KDM4D/SUPT6H/DNMT1/KDM3A/DNMT3B/MACROH2A1/KDM4C/PAX5/BCOR	11
GO:1902743	BP	GO:1902743	regulation of lamellipodium organization	19/2872	54/18903	0.000227961	0.0162704	0.0142063	EPHA2/CAPZB/CDC42/PLCE1/CORO1B/AVIL/ARHGEF7/HSP90AA1/ARPIN/ABI3/NCKAP1/ABI2/RAC2/SLIT2/PIK3R1/RREB1/DMTN/ENPP2/KANK1	19
GO:0016482	BP	GO:0016482	cytosolic transport	44/2872	171/18903	0.000228393	0.0162704	0.0142063	EVI5/TRIM46/KLHL20/PIP4K2A/KIF5B/GBF1/VPS51/TPCN2/SORL1/ERC1/CCDC91/LRRK2/LAMP1/HEATR5A/SNX6/MAP2K1/USP7/MAPK3/CORO1A/MYO1D/TANC2/SLC66A2/MAP2K2/TBC1D17/VPS54/PIKFYVE/MAP2/KIF16B/ATP9A/ARFRP1/TBC1D10A/GGA1/TBC1D23/RAB7A/DNAJC13/RAB6B/TBC1D14/ARFIP1/DAB2/SNX2/SNX8/WDR91/RGP1/RAB14	44
GO:0002822	BP	GO:0002822	regulation of adaptive immune response based on somatic recombination of immune receptors built from immunoglobulin superfamily domains	46/2872	182/18903	0.00025944	0.0180345	0.0157466	PRKCZ/MAD2L2/IL23R/ZBTB7B/CD1D/TNFSF4/PLA2G4A/DENND1B/C4BPA/CR1L/CD81/HPX/TRAF6/PTPN6/IL4R/NOD2/SUPT6H/TBX21/MALT1/CD226/JAK3/IL12RB1/TGFB1/CEACAM1/IL4I1/MSH2/IL1R1/IL18R1/CD28/ADA/CD40/NFKBIZ/TFRC/IL2/IL7R/MEF2C/NDFIP1/DUSP22/HFE/TNFAIP3/IL6/AZGP1/RIPK2/IFNA2/ANXA1/FUT7	46
GO:0006913	BP	GO:0006913	nucleocytoplasmic transport	74/2872	329/18903	0.000262304	0.0180345	0.0157466	LMNA/ZC3H11A/TCF7L2/FAM53B/NUP98/HTATIP2/NUP160/NXF1/POLA2/HIKESHI/DUSP16/IPO8/LRRK2/RAPGEF3/PRKAG1/AAAS/PTPN11/RITA1/NUP58/IPO4/NEMF/NRDE2/HSP90AA1/SMAD3/AKAP13/XPO6/NUP93/CDH1/SMG6/NCBP3/NUP88/SUPT6H/NF1/JUP/STAT3/STRADA/KPNA2/MALT1/SIRT6/ELAVL1/TGFB1/BCL3/NUP62/XPO1/NUP35/SUMO1/SP100/NXT1/STK4/PTTG1IP/RANBP1/NUP210/SETD2/PRKCD/CBLB/KPNA1/KPNA4/FAM53A/PIK3R1/TNPO1/FAM53C/RGS14/MAPK14/SRSF3/NUP4…	74
GO:0051169	BP	GO:0051169	nuclear transport	74/2872	329/18903	0.000262304	0.0180345	0.0157466	LMNA/ZC3H11A/TCF7L2/FAM53B/NUP98/HTATIP2/NUP160/NXF1/POLA2/HIKESHI/DUSP16/IPO8/LRRK2/RAPGEF3/PRKAG1/AAAS/PTPN11/RITA1/NUP58/IPO4/NEMF/NRDE2/HSP90AA1/SMAD3/AKAP13/XPO6/NUP93/CDH1/SMG6/NCBP3/NUP88/SUPT6H/NF1/JUP/STAT3/STRADA/KPNA2/MALT1/SIRT6/ELAVL1/TGFB1/BCL3/NUP62/XPO1/NUP35/SUMO1/SP100/NXT1/STK4/PTTG1IP/RANBP1/NUP210/SETD2/PRKCD/CBLB/KPNA1/KPNA4/FAM53A/PIK3R1/TNPO1/FAM53C/RGS14/MAPK14/SRSF3/NUP4…	74
GO:0002573	BP	GO:0002573	myeloid leukocyte differentiation	53/2872	218/18903	0.000265624	0.0180345	0.0157466	CTNNBIP1/EPHA2/CDC42/IL23R/PIAS3/IFI16/SIRT1/PRXL2A/CD81/TRAF6/TCIRG1/GAB2/UBASH3B/PDE1B/KITLG/ZFP36L1/GPR68/ANXA2/DHRS7B/NF1/EVI2B/CSF3/RARA/CCR7/PRKCA/PTPN2/SIGLEC15/TGFB1/CEACAM1/ITGB6/SP3/CREB1/INPP5D/FARP2/RASSF2/MMP9/RUNX1/MYH9/PPARG/FOXP1/TFRC/PIK3R1/CAMK4/NDFIP1/IRF4/MAPK14/CD109/EIF2AK1/SNX10/INHBA/CDK6/KLF10/MYC	53
GO:0051258	BP	GO:0051258	protein polymerization	65/2872	281/18903	0.00026754	0.0180345	0.0157466	CAPZB/PRUNE1/TMOD4/CASQ1/SVIL/VDAC2/ADD3/TTC17/CTTN/NUMA1/RPS3/PAK1/FKBP4/CDKN1B/AVIL/SSH1/ARHGEF7/NIN/EVL/HSP90AA1/TMOD3/PSTPIP1/CORO1A/TPPP3/SPIRE2/FLII/SSH2/CSF3/CCR7/GRB2/CCDC57/CSNK1D/TBCD/SPIRE1/CEP192/PSTPIP2/CDC42EP3/PRKCE/ANKRD53/NCKAP1/MAP2/ARHGAP40/DYRK1A/TRIOBP/PRKCD/FAM107A/ARL6/NCK1/ADD1/SLIT2/UBE2K/DIAPH1/FCHSD1/CYFIP2/WASF1/DBNL/DMTN/KANK1/TMOD1/TRIM32/ABL1/TMSB4X/MID1IP1/MECP2/TM…	65
GO:0043122	BP	GO:0043122	regulation of I-kappaB kinase/NF-kappaB signaling	60/2872	255/18903	0.0002806	0.0187136	0.0163395	MIB2/ROR1/GPR89A/IKBKE/TRAF5/SIRT1/TRIM8/NLRP6/TRIM22/TRAF6/GSTP1/BIRC2/CASP1/IRAK4/TBK1/ZDHHC17/RNF31/TRAF3/OTUD7A/AKAP13/NLRC3/NOD2/PLCG2/USP10/PER1/TRAF4/NR1D1/CCR7/CANT1/MALT1/TICAM1/SLC44A2/CARD8/IRF3/NUP62/DDX1/PRKCE/CPNE1/CD40/LIME1/HMOX1/SHISA5/TLR9/TFG/TFRC/RHOH/TIFA/TNIP3/CXXC5/NDFIP1/TNIP1/FYN/TNFAIP3/ESR1/RIPK2/MTDH/TRIM14/TRIM32/NEK6/ABL1	60
GO:0030168	BP	GO:0030168	platelet activation	36/2872	133/18903	0.000287365	0.0189631	0.0165573	LCK/VAV3/STXBP3/FCER1G/PLA2G4A/VCL/SAA1/FERMT3/FIBP/UBASH3B/CD9/PTPN6/PLCG2/P2RX1/PRKCA/VAV1/CEACAM1/PLEK/DGKD/CD40/GNAS/MYH9/PRKCD/PIK3CB/PLSCR1/TEC/METAP1/MAPK14/ACTB/IL6/PIK3CG/NOS3/BLK/DMTN/TLN1/VAV2	36
GO:0038093	BP	GO:0038093	Fc receptor signaling pathway	19/2872	55/18903	0.000299164	0.019536	0.0170576	LCK/VAV3/FCER1G/CD247/TRAF6/PAK1/PLCG2/YES1/VAV1/PRKCE/PLCG1/PLA2G6/PRKCD/CD200R1/MAPK10/FYN/MYO1G/ABL1/VAV2	19
GO:0016570	BP	GO:0016570	histone modification	100/2872	474/18903	0.000313525	0.0202628	0.0176921	SKI/PRDM16/PRDM2/NFYC/MYSM1/MTF2/ZBTB7B/LMNA/ELK4/RCOR3/SMYD3/EPC1/ERCC6/JMJD1C/SIRT1/PWWP2B/TAF10/MTA2/TAF6L/KDM2A/ARRB1/KDM4D/NNMT/PHC1/LRRK2/KMT2D/BAZ2A/PWP1/KDM2B/SUPT20H/SETDB2/MIDEAS/SNW1/EID1/SIN3A/CREBBP/USP7/SRCAP/SETD6/SF3B3/MYBBP1A/PER1/TRIM16/SUPT6H/SUZ12/MED24/MSL1/HDAC5/SIRT6/UHRF1/DNMT1/GATAD2A/HIPK4/PRKD2/KDM3A/TRIP12/HDAC4/DNMT3B/NCOA3/N6AMT1/SETMAR/KAT2B/UBE2E1/SETD2/MECOM/TBL1X…	100
GO:0033028	BP	GO:0033028	myeloid cell apoptotic process	15/2872	39/18903	0.000339948	0.0214555	0.0187335	SIRT1/KITLG/PLEKHO2/NOD2/NF1/THRA/BCL2/IRF3/ADAM17/MIAT/PIK3CB/ST6GAL1/MEF2C/IL6/ANXA1	15
GO:0002703	BP	GO:0002703	regulation of leukocyte mediated immunity	57/2872	241/18903	0.000341583	0.0214555	0.0187335	PRKCZ/MAD2L2/PTAFR/IL23R/CD1D/TNFSF4/DENND1B/C4BPA/CR1L/CD81/HPX/TRAF6/GAB2/CRTAM/PTPN6/LAMP1/IL4R/NOD2/PLCG2/CRK/SUPT6H/TBX21/MALT1/CD226/TICAM1/VAV1/STXBP2/JAK3/IL12RB1/TGFB1/CEACAM1/IL4I1/DDX1/MSH2/IL1R1/IL18R1/CD28/CD40/ITGB2/HMOX1/RAC2/TLR9/DNASE1L3/TFRC/CLNK/IL2/IL21/IL7R/NDFIP1/DUSP22/HFE/RAET1E/IL6/AZGP1/BLK/IFNA2/FUT7	57
GO:0051170	BP	GO:0051170	import into nucleus	43/2872	169/18903	0.000347007	0.0214555	0.0187335	LMNA/FAM53B/NUP98/HTATIP2/POLA2/HIKESHI/IPO8/LRRK2/PRKAG1/NUP58/IPO4/HSP90AA1/SMAD3/NUP93/CDH1/NUP88/NF1/JUP/STAT3/KPNA2/SIRT6/ELAVL1/TGFB1/BCL3/NUP62/NUP35/SUMO1/NXT1/STK4/PTTG1IP/PRKCD/CBLB/KPNA1/KPNA4/FAM53A/PIK3R1/TNPO1/FAM53C/MAPK14/POM121/UBR5/NUP214/NXT2	43
GO:0018209	BP	GO:0018209	peptidyl-serine modification	74/2872	332/18903	0.000349073	0.0214555	0.0187335	PRKCZ/MAD2L2/NEK7/IKBKE/DYRK3/SMYD3/SPOCK2/DDIT4/PAK1/ATM/WNK1/DYRK4/LRRK2/RAPGEF3/TBK1/PWP1/PRKCH/HSP90AA1/PLK1/SBK1/ULK2/CSF3/RPS6KB1/ERN1/PRKCA/CSNK1D/BCL2/CSNK1G2/MAP2K2/MAST3/DYRK1B/HIPK4/TGFB1/PRKD2/NTF4/BRSK1/ROCK2/PRKCE/VRK2/GALNT3/MAP3K20/CLK1/PIKFYVE/CAB39/RASSF2/STK4/DYRK1A/CSNK1E/RAF1/PRKCD/NCK1/TFRC/DCLK2/SPOCK3/PDE4D/MAST4/CAMK4/CSNK1G3/MAPK14/CNKSR3/RPS6KA2/IL6/DMTN/PRKDC/C8orf44-S…	74
GO:0006898	BP	GO:0006898	receptor-mediated endocytosis	60/2872	257/18903	0.000349092	0.0214555	0.0187335	LDLRAP1/PPT1/FCER1G/ARF1/CALY/CD81/LYVE1/LDLRAD3/ANKRD13D/TPCN2/CTTN/ARRB1/APOC3/SORL1/CD9/ANKRD13A/ATXN2/RIN3/AMN/ANXA2/PLCG2/CXCL16/DLG4/UNC119/ANKRD13B/RAMP2/GRB2/RAB31/PIP5K1C/FCHO1/CEACAM1/SDC1/AAK1/DPP4/ITGA4/PIKFYVE/CXCR1/DGKD/ITSN1/ITGB2/DNAJC13/TMEM108/PIK3CB/TNK2/TFRC/SCARB2/DAB2/FCHO2/CD14/CANX/DTNBP1/HFE/CD2AP/WASF1/AHI1/DBNL/HIP1/SDCBP/GPR107/ABCA2	60
GO:0001892	BP	GO:0001892	embryonic placenta development	26/2872	87/18903	0.000373195	0.0227142	0.0198325	ARNT/FGFR2/ASCL2/TAF10/ST14/FBXW8/HECTD1/HIF1A/ZFP36L1/VASH1/MAP2K1/NR2F2/GRB2/SPINT2/HS6ST1/SP3/STK4/WNT7B/SETD2/PCDH12/MDFI/TFEB/PRDM1/HEY2/WNT2/DNAJB6	26
GO:0002260	BP	GO:0002260	lymphocyte homeostasis	22/2872	69/18903	0.000381166	0.0229763	0.0200614	FAS/TCIRG1/MIR17HG/HIF1A/CCNB2/TNFRSF17/LAT/CORO1A/TNFRSF13B/BCL2/TNFSF14/JAK3/DOCK10/ADA/IL2/IL7R/MEF2C/TNFAIP3/RPS6/ABL1/GPR174/DOCK11	22
GO:0043370	BP	GO:0043370	regulation of CD4-positive, alpha-beta T cell differentiation	19/2872	56/18903	0.000388984	0.0232242	0.0202779	PRKCZ/RUNX3/IL23R/ZBTB7B/TNFSF4/IL4R/CBFB/RARA/TBX21/MALT1/JAK3/IL12RB1/RUNX1/NFKBIZ/IL2/IRF4/RIPK2/ANXA1/IL2RG	19
GO:0001843	BP	GO:0001843	neural tube closure	27/2872	92/18903	0.000401106	0.0233224	0.0203636	SKI/GRHL3/PRKACB/KIF20B/TRAF6/ST14/RARG/KDM2B/HECTD1/MTHFD1/RGMA/CLUAP1/RARA/SPINT2/TGFB1/SEMA4C/CECR2/CELSR1/SETD2/IFT122/LIAS/SHROOM3/PTK7/MTHFD1L/CTHRC1/PTCH1/ABL1	27
GO:0030010	BP	GO:0030010	establishment of cell polarity	39/2872	150/18903	0.000401952	0.0233224	0.0203636	PRKCZ/CDC42/GPSM2/ABL2/KIF26B/FRMD4A/MPP7/KIF20B/GBF1/TCIRG1/NUMA1/AMOTL1/CRTAM/NEK3/HSP90AA1/IGF1R/PLK1/CRK/MYO18A/CCR7/LLGL2/CYTH1/ALPK2/BRSK1/ROCK2/CYP26B1/MYH9/FRMD4B/RUFY3/WWC1/DOCK2/RIPOR2/PTK7/PKHD1/UST/KIF25/DOCK8/KANK1/ABL1	39
GO:0070663	BP	GO:0070663	regulation of leukocyte proliferation	62/2872	269/18903	0.000404566	0.0233224	0.0203636	IL23R/VAV3/ZBTB7B/CD1D/TNFSF4/CD81/TRAF6/CCDC88B/GSTP1/RPS3/ATM/CRTAM/PTPN6/PAWR/KITLG/IGF1/CD276/MAPK3/CORO1A/TNFRSF13B/NF1/IKZF3/BCL2/CNN2/TICAM1/TNFSF9/CD70/MIR181C/RASAL3/JAK3/IL12RB1/IL4I1/CD28/INPP5D/PRNP/ITCH/ADA/CD40/NFATC2/BID/CSF2RB/RAC2/TLR9/CBLB/HHLA2/NCK1/ST6GAL1/TFRC/BST1/IL2/IL21/TMEM131L/MEF2C/IRF1/NDFIP1/CD24/TNFAIP3/MAD1L1/IL6/BLK/RIPK2/ANXA1	62
GO:0030148	BP	GO:0030148	sphingolipid biosynthetic process	31/2872	111/18903	0.000409229	0.0233224	0.0203636	ELOVL1/ST3GAL3/B4GALT3/SGMS1/ELOVL3/ALDH3B2/SPTLC2/ST3GAL2/P2RX1/ALOXE3/PEMT/ORMDL3/B4GALT6/CSNK1G2/ACER1/PRKD2/ST3GAL5/CERKL/LARGE1/PLA2G6/PRKCD/B4GALT4/PPM1L/UGT8/ELOVL5/ST3GAL1/SPTLC1/UGCG/ST6GALNAC6/ST6GALNAC4/ABCA2	31
GO:0031532	BP	GO:0031532	actin cytoskeleton reorganization	31/2872	111/18903	0.000409229	0.0233224	0.0203636	CDC42/ABL2/CDC42BPA/NRP1/MCU/CDC42BPG/CTTN/PAK1/RAPGEF3/GPR65/CDC42BPB/MINK1/CSF3/ABI3/GRB2/GMFG/PLEK/FARP2/PTPN1/CASS4/MYH9/PARVG/TNIK/PDLIM4/DTNBP1/PTK7/CD2AP/DMTN/PLEC/ANXA1/ABL1	31
GO:1903649	BP	GO:1903649	regulation of cytoplasmic transport	12/2872	28/18903	0.000414136	0.0233894	0.0204221	TRIM46/SORL1/LRRK2/MAP2K1/USP7/MAPK3/MAP2K2/MAP2/ATP9A/DNAJC13/ARFIP1/DAB2	12
GO:0001558	BP	GO:0001558	regulation of cell growth	90/2872	422/18903	0.000421297	0.0235813	0.0205897	CDK11A/MAD2L2/CDC42/SLC9A1/SESN2/PPT1/ST7L/ADAM15/TRIM46/NRP1/SIRT1/PLCE1/KAZALD1/NANOS1/TEAD1/RASGRP2/SIPA1/CTTN/CDKN1B/DIP2B/ACVRL1/CYP27B1/SYT1/IGF1/KDM2B/ESR2/FBLN5/MEG3/SMAD3/SIN3A/SEMA4B/CIB1/DCUN1D3/CDH1/CXCL16/TRPV2/ULK2/BCL2/ADNP2/EGLN2/TGFB1/CEACAM1/ADAM17/RTN4/BCL11A/SEMA4C/TTL/CXCR4/MAP2/ITCH/TP53TG5/OGFR/N6AMT1/KLHL22/CPNE9/VGLL4/IP6K2/SEMA3F/FAM107A/FOXP1/SEMA5B/SLIT2/RUFY3/EXOSC9/B…	90
GO:0031057	BP	GO:0031057	negative regulation of histone modification	17/2872	48/18903	0.000439721	0.0243948	0.0212999	SKI/MTF2/SIRT1/PWWP2B/KDM4D/SIN3A/SUPT6H/DNMT1/KDM3A/TRIP12/DNMT3B/MACROH2A1/UBR5/KDM4C/PAX5/SET/BCOR	17
GO:0018105	BP	GO:0018105	peptidyl-serine phosphorylation	70/2872	313/18903	0.00044913	0.0246982	0.0215649	PRKCZ/MAD2L2/NEK7/IKBKE/DYRK3/SMYD3/DDIT4/PAK1/ATM/WNK1/DYRK4/LRRK2/RAPGEF3/TBK1/PWP1/PRKCH/HSP90AA1/PLK1/SBK1/ULK2/CSF3/RPS6KB1/ERN1/PRKCA/CSNK1D/BCL2/CSNK1G2/MAP2K2/MAST3/DYRK1B/HIPK4/TGFB1/PRKD2/NTF4/BRSK1/ROCK2/PRKCE/VRK2/MAP3K20/CLK1/PIKFYVE/CAB39/RASSF2/STK4/DYRK1A/CSNK1E/RAF1/PRKCD/NCK1/TFRC/DCLK2/PDE4D/MAST4/CAMK4/CSNK1G3/MAPK14/CNKSR3/RPS6KA2/IL6/DMTN/PRKDC/C8orf44-SGK3/SGK3/RIPK2/SLC1A1…	70
GO:0002285	BP	GO:0002285	lymphocyte activation involved in immune response	50/2872	207/18903	0.00045777	0.0249544	0.0217886	PRKCZ/MAD2L2/IL23R/IL6R/ZBTB7B/FCER1G/TNFSF4/EXO1/APBB1IP/CD81/POU2AF1/CRACR2A/LAMP1/RAB27A/IL4R/CORO1A/PLCG2/SUPT6H/RARA/STAT3/TBX21/MALT1/JAK3/IL12RB1/TGFB1/CEACAM1/BCL3/NKG7/MSH2/IL18R1/CD28/DOCK10/ADA/CD40/FOXP1/NFKBIZ/TFRC/IL2/IL21/CD180/NDFIP1/IRF4/IL6/RIPK2/ST3GAL1/RPS6/IFNA2/ANXA1/ABL1/DOCK11	50
GO:0031333	BP	GO:0031333	negative regulation of protein-containing complex assembly	38/2872	146/18903	0.000463082	0.0250264	0.0218514	PRKCZ/CTNNBIP1/CAPZB/CDC42/TMOD4/AIDA/SVIL/VDAC2/ADD3/BIRC2/SORL1/FKBP4/PEX5/AVIL/SSH1/ARHGEF7/TMOD3/NLRC3/FLII/SSH2/THRA/TBCD/LDLRAD4/CARD8/MAP2/DYRK1A/TRIOBP/CRBN/RAF1/PRKCD/ADD1/SLIT2/ZNF827/DMTN/KANK1/TMOD1/TMSB4X/TMSB4Y	38
GO:0002292	BP	GO:0002292	T cell differentiation involved in immune response	24/2872	79/18903	0.000472893	0.0251234	0.0219362	PRKCZ/IL23R/IL6R/ZBTB7B/FCER1G/TNFSF4/CRACR2A/IL4R/RARA/STAT3/TBX21/MALT1/JAK3/IL12RB1/BCL3/IL18R1/FOXP1/NFKBIZ/IL2/IL21/IRF4/IL6/RIPK2/ANXA1	24
GO:2000514	BP	GO:2000514	regulation of CD4-positive, alpha-beta T cell activation	24/2872	79/18903	0.000472893	0.0251234	0.0219362	PRKCZ/RUNX3/IL23R/ZBTB7B/TNFSF4/CD81/IL4R/CBFB/RARA/TBX21/MALT1/JAK3/IL12RB1/CD28/ITCH/RUNX1/NFKBIZ/CBLB/IL2/NDFIP1/IRF4/RIPK2/ANXA1/IL2RG	24
GO:0060606	BP	GO:0060606	tube closure	27/2872	93/18903	0.000484534	0.0255256	0.0222873	SKI/GRHL3/PRKACB/KIF20B/TRAF6/ST14/RARG/KDM2B/HECTD1/MTHFD1/RGMA/CLUAP1/RARA/SPINT2/TGFB1/SEMA4C/CECR2/CELSR1/SETD2/IFT122/LIAS/SHROOM3/PTK7/MTHFD1L/CTHRC1/PTCH1/ABL1	27
GO:0031589	BP	GO:0031589	cell-substrate adhesion	80/2872	369/18903	0.000510251	0.0266564	0.0232746	PRKCZ/CDC42/SLC9A1/ADAM15/LAMC1/NRP1/COL13A1/SPOCK2/VCL/COL17A1/AKIP1/LYVE1/HSD17B12/FERMT3/PPFIA1/CTTN/PTPRO/ACVRL1/ITGB7/ITGA5/ARHGEF7/ACTN1/FBLN5/SMAD3/CIB1/CORO1A/CRK/ITGAE/MINK1/NF1/CCR7/JUP/COL1A1/ITGB4/TBCD/BCL2/CCL25/COL5A3/ROCK2/PRKCE/LIMS1/EPB41L5/ITGB6/ITGA4/SNED1/STK4/CASS4/TIAM1/ITGB2/RAC2/TRIOBP/PARVG/FAM107A/ADAMTS9/PIK3CB/ST6GAL1/MELTF/BST1/DAB2/ITGA1/PIK3R1/EFNA5/RELL2/DUSP22/RRE…	80
GO:0016239	BP	GO:0016239	positive regulation of macroautophagy	23/2872	75/18903	0.000530492	0.0274848	0.0239979	VPS13D/SESN2/GNAI3/PIP4K2A/SIRT1/UVRAG/PIP4K2C/TBK1/RNF31/HIF1A/SPTLC2/MAPK3/NOD2/SUPT5H/RAB3GAP1/TOM1/HMOX1/FYCO1/SLC25A4/VDAC1/STING1/RIPK2/SPTLC1	23
GO:0072673	BP	GO:0072673	lamellipodium morphogenesis	9/2872	18/18903	0.000559803	0.0287656	0.0251163	CORO1B/ARHGEF7/ARPIN/MYO9B/SNX2/RREB1/WASF1/ENPP2/KANK1	9
GO:0009615	BP	GO:0009615	response to virus	87/2872	409/18903	0.000567407	0.0289193	0.0252504	IFNLR1/PUM1/IL23R/IFI44L/GBP3/MOV10/IFI16/AIM2/TNFSF4/XPR1/IKBKE/ARF1/LYST/WDFY4/PRF1/DDIT4/IFIT2/IFIT1/GBF1/TRIM8/NLRP6/IFITM1/TRIM22/MIR130A/UNC93B1/BIRC2/CASP1/POU2AF1/TBK1/IRAK3/HIF1A/HSP90AA1/TRAF3/SMAD3/SIN3A/POLR3K/NLRC5/ZDHHC1/NCBP3/TBKBP1/TBX21/SEC14L1/BCL2/TICAM1/SHFL/IL12RB1/HNRNPUL1/BCL3/CARD8/IRF3/DDX1/CXCR4/ITGB6/ATG16L1/ITCH/CD40/ZBP1/IFNAR2/RRP1B/ADARB1/IL17RA/DDX17/APOBEC3D/APOBE…	87
GO:0007229	BP	GO:0007229	integrin-mediated signaling pathway	31/2872	113/18903	0.000572302	0.0289336	0.0252629	CDC42/VAV3/ADAM15/LAMC1/NRP1/FERMT3/ITGB7/ITGA5/PTPN11/LAT/ITGAE/ITGB4/VAV1/CEACAM1/PLEK/LIMS1/ITGB6/ITGA4/CUL3/ITGB2/MYH9/BST1/TEC/FYB1/ITGA1/ERBIN/CTNNA1/CCM2/DMTN/TLN1/ABL1	31
GO:0045732	BP	GO:0045732	positive regulation of protein catabolic process	50/2872	209/18903	0.000579147	0.0290454	0.0253606	FAF1/C4BPA/DTL/CD81/SORL1/CDKN1B/LRRK2/FBXW8/FOXO1/HECTD1/HSP90AA1/PIAS1/SNX33/RGMA/ELOB/PLK1/NKD1/HERPUD1/TNFSF12/OSBPL7/CSNK1D/APC2/SGTA/SIRT6/KEAP1/PSMC4/EGLN2/TRIB2/SUMO1/DDRGK1/ITCH/GGA1/CSNK1E/ATG7/VGLL4/MKRN2/KLHL40/ARIH2/CBLB/RAB7A/DAB2/RNF14/NDFIP1/SH3RF2/TNFAIP3/NUB1/RNF19A/TRIM32/ABCA2/ASB11	50
GO:0006665	BP	GO:0006665	sphingolipid metabolic process	41/2872	163/18903	0.000603999	0.0300513	0.0262389	PPT1/ELOVL1/ST3GAL3/B4GALT3/SGMS1/ELOVL3/ALDH3B2/SPTLC2/CLN6/ST3GAL2/P2RX1/ALOXE3/PEMT/ORMDL3/TEX2/B4GALT6/CSNK1G2/ACER1/TECR/PRKD2/ST3GAL5/CERKL/LARGE1/PLA2G6/CERK/SUMF1/GLB1/PRKCD/B4GALT4/PPM1L/UGT8/GM2A/ELOVL5/ENPP2/ST3GAL1/SPTLC1/UGCG/ST6GALNAC6/ST6GALNAC4/ABCA2/FUT7	41
GO:0000281	BP	GO:0000281	mitotic cytokinesis	25/2872	85/18903	0.00062399	0.0308015	0.0268939	JTB/ARF1/ANK3/KIF20B/EXOC6/CEP55/CIT/SNX33/PLK1/VPS4A/UNC119/EXOC7/BIRC5/CHMP6/CHMP1B/NUP62/ROCK2/SPAST/ANKRD53/TRIM36/CUL7/ANLN/CHMP7/EFHC2/SEPTIN6	25
GO:0009163	BP	GO:0009163	nucleoside biosynthetic process	8/2872	15/18903	0.000662288	0.0321851	0.028102	ADK/TK2/DTYMK/ADA/UCKL1/ADA2/PGM2/HPRT1	8
GO:0034404	BP	GO:0034404	nucleobase-containing small molecule biosynthetic process	8/2872	15/18903	0.000662288	0.0321851	0.028102	ADK/TK2/DTYMK/ADA/UCKL1/ADA2/PGM2/HPRT1	8
GO:0051054	BP	GO:0051054	positive regulation of DNA metabolic process	67/2872	301/18903	0.000671456	0.0323797	0.0282718	MAD2L2/ARID1A/EYA3/FAF1/TNFSF4/NEK7/FMN2/EPC1/ERCC6/SIRT1/DNA2/RPS3/KDM4D/ATM/NFRKB/FOXM1/BCL7A/DPF3/HSP90AA1/IGF1R/USP7/MAPK3/BCL7C/FUS/SPIRE2/SMARCE1/DBF4B/TBX21/POLG2/SPIRE1/RBBP8/SIRT6/DPF1/TGFB1/PRKD2/LPIN1/MSH2/CCT7/CD28/XRCC5/PCNA/CD40/CCT8/SETMAR/PRKCD/PARP9/TFRC/PPARGC1A/ANXA3/HNRNPD/ABRAXAS1/IL2/OTUD4/NAF1/RAD50/BRD8/SMOC2/ACTB/IL6/HNRNPA2B1/NPM2/SPIDR/PRKDC/MYC/SMARCA2/ATRX/MECP2	67
GO:0032272	BP	GO:0032272	negative regulation of protein polymerization	24/2872	81/18903	0.000706666	0.0338175	0.0295272	CAPZB/TMOD4/SVIL/VDAC2/ADD3/FKBP4/AVIL/SSH1/ARHGEF7/TMOD3/FLII/SSH2/TBCD/MAP2/DYRK1A/TRIOBP/PRKCD/ADD1/SLIT2/DMTN/KANK1/TMOD1/TMSB4X/TMSB4Y	24
GO:0043371	BP	GO:0043371	negative regulation of CD4-positive, alpha-beta T cell differentiation	10/2872	22/18903	0.000717111	0.0340574	0.0297367	RUNX3/ZBTB7B/TNFSF4/IL4R/CBFB/TBX21/JAK3/RUNX1/IL2/ANXA1	10
GO:0051573	BP	GO:0051573	negative regulation of histone H3-K9 methylation	7/2872	12/18903	0.0007247	0.0341194	0.0297908	SIRT1/KDM4D/DNMT1/KDM3A/DNMT3B/KDM4C/PAX5	7
GO:0032615	BP	GO:0032615	interleukin-12 production	20/2872	63/18903	0.000734745	0.0341194	0.0297908	IL23R/TNFSF4/TRAF6/IRAK3/PIBF1/IL16/NOD2/PLCG2/CCR7/ACP5/JAK3/CD40/TLR9/FOXP1/TIGIT/NFKB1/IRF1/MAPK14/IRF5/RIPK2	20
GO:0032655	BP	GO:0032655	regulation of interleukin-12 production	20/2872	63/18903	0.000734745	0.0341194	0.0297908	IL23R/TNFSF4/TRAF6/IRAK3/PIBF1/IL16/NOD2/PLCG2/CCR7/ACP5/JAK3/CD40/TLR9/FOXP1/TIGIT/NFKB1/IRF1/MAPK14/IRF5/RIPK2	20
GO:0032944	BP	GO:0032944	regulation of mononuclear cell proliferation	56/2872	243/18903	0.000751837	0.0346564	0.0302597	IL23R/VAV3/ZBTB7B/CD1D/TNFSF4/CD81/TRAF6/CCDC88B/RPS3/ATM/CRTAM/PTPN6/PAWR/KITLG/IGF1/CD276/CORO1A/TNFRSF13B/IKZF3/BCL2/TICAM1/TNFSF9/CD70/MIR181C/RASAL3/JAK3/IL12RB1/IL4I1/CD28/INPP5D/PRNP/ITCH/ADA/CD40/NFATC2/BID/RAC2/TLR9/CBLB/HHLA2/NCK1/ST6GAL1/TFRC/BST1/IL2/IL21/TMEM131L/MEF2C/IRF1/NDFIP1/CD24/MAD1L1/IL6/BLK/RIPK2/ANXA1	56
GO:0032271	BP	GO:0032271	regulation of protein polymerization	48/2872	201/18903	0.000768302	0.0350505	0.0306038	CAPZB/PRUNE1/TMOD4/SVIL/VDAC2/ADD3/CTTN/NUMA1/RPS3/PAK1/FKBP4/CDKN1B/AVIL/SSH1/ARHGEF7/EVL/HSP90AA1/TMOD3/CORO1A/TPPP3/FLII/SSH2/CSF3/CCR7/GRB2/TBCD/CDC42EP3/PRKCE/ANKRD53/NCKAP1/MAP2/ARHGAP40/DYRK1A/TRIOBP/PRKCD/NCK1/ADD1/SLIT2/FCHSD1/CYFIP2/DBNL/DMTN/KANK1/TMOD1/ABL1/TMSB4X/MECP2/TMSB4Y	48
GO:0044282	BP	GO:0044282	small molecule catabolic process	82/2872	385/18903	0.00077157	0.0350505	0.0306038	HMGCL/SESN2/INPP5B/ECHDC2/DDAH1/ABCD3/NPL/KMO/PHYH/HK1/MAT1A/ASRGL1/ALDH3B2/ENO2/PEX5/PFKM/CYP27B1/ALDH1L2/ACAD10/ESD/ABCD4/DLST/PKM/FAH/DECR2/ECI1/SULT1A1/QPRT/GPT2/LONP2/DPEP2/TAT/LDHD/DPEP1/FOXK2/LPIN2/ABHD3/CYP4F3/BCAT2/IL4I1/LPIN1/XDH/NAGK/MCEE/CYP26B1/MTLN/ACOXL/GPD2/GAD1/HIBCH/INPP1/GLS/PNKD/CYP27A1/ADA/ADA2/MPST/APOBEC3D/APOBEC3F/MCAT/GLB1/HGD/PCCB/MCCC1/QDPR/SRD5A3/SULT1E1/INPP4B/GNPDA1/…	82
GO:0007160	BP	GO:0007160	cell-matrix adhesion	55/2872	238/18903	0.0007775	0.0350586	0.0306109	PRKCZ/SLC9A1/ADAM15/NRP1/COL13A1/VCL/COL17A1/LYVE1/FERMT3/PPFIA1/CTTN/ACVRL1/ITGB7/ITGA5/ARHGEF7/ACTN1/FBLN5/SMAD3/CIB1/ITGAE/MINK1/NF1/CCR7/JUP/ITGB4/BCL2/CCL25/COL5A3/ROCK2/LIMS1/EPB41L5/ITGB6/ITGA4/SNED1/TIAM1/ITGB2/PARVG/FAM107A/ADAMTS9/PIK3CB/BST1/ITGA1/PIK3R1/EFNA5/DUSP22/PKHD1/UTRN/EPDR1/CDK6/SGCE/DMTN/PLEKHA2/TLN1/ABL1/CASK	55
GO:0006606	BP	GO:0006606	protein import into nucleus	41/2872	165/18903	0.00078475	0.0350586	0.0306109	LMNA/FAM53B/NUP98/POLA2/HIKESHI/IPO8/LRRK2/NUP58/IPO4/HSP90AA1/SMAD3/NUP93/CDH1/NUP88/NF1/JUP/STAT3/KPNA2/SIRT6/ELAVL1/TGFB1/BCL3/NUP62/NUP35/SUMO1/NXT1/STK4/PTTG1IP/PRKCD/CBLB/KPNA1/KPNA4/FAM53A/PIK3R1/TNPO1/FAM53C/MAPK14/POM121/UBR5/NUP214/NXT2	41
GO:0046634	BP	GO:0046634	regulation of alpha-beta T cell activation	31/2872	115/18903	0.000790028	0.0350586	0.0306109	PRKCZ/RUNX3/IL23R/ZBTB7B/TNFSF4/CD81/CRTAM/HSPH1/IL4R/CBFB/RARA/TBX21/MALT1/RASAL3/JAK3/IL12RB1/CD28/ITCH/ADA/RUNX1/NFKBIZ/CBLB/IL2/IRF1/NDFIP1/IRF4/HFE/PRDM1/RIPK2/ANXA1/IL2RG	31
GO:0001890	BP	GO:0001890	placenta development	38/2872	150/18903	0.000810991	0.0350586	0.0306109	ARNT/FGFR2/ASCL2/TAF10/BIRC2/ST14/CDKN1B/CYP27B1/FBXW8/HECTD1/HIF1A/ZFP36L1/VASH1/MAP2K1/NR2F2/TPPP3/GRB2/DAZAP1/EPOR/SPINT2/HS6ST1/SP3/ADA/STK4/CCDC134/WNT7B/PPARG/SETD2/PCDH12/MAPK14/MDFI/TFEB/CUL7/PRDM1/HEY2/WNT2/DNAJB6/RPS6	38
GO:0042098	BP	GO:0042098	T cell proliferation	50/2872	212/18903	0.000815185	0.0350586	0.0306109	IL23R/ZBTB7B/CD1D/TNFSF4/CD81/TRAF6/CCDC88B/RPS3/CRTAM/PTPN6/PAWR/KITLG/IGF1/CD276/CORO1A/MALT1/TNFSF9/CD70/TNFSF14/MIR181C/RASAL3/JAK3/IL12RB1/IL4I1/CD28/PRNP/ITCH/BID/RAC2/CBLB/HHLA2/NCK1/TFRC/IL2/IL21/TMEM131L/IRF1/NDFIP1/DOCK2/BTN3A1/CD24/FYN/MAD1L1/IL6/PIK3CG/RIPK2/DOCK8/RPS6/ANXA1/ABL1	50
GO:0034968	BP	GO:0034968	histone lysine methylation	34/2872	130/18903	0.000816812	0.0350586	0.0306109	NFYC/MTF2/LMNA/SMYD3/SIRT1/KDM4D/NNMT/KMT2D/PWP1/SETDB2/SNW1/SETD6/SUPT6H/DNMT1/KDM3A/DNMT3B/N6AMT1/SETMAR/SETD2/MACROH2A1/H1-3/H1-5/NFYA/KMT2E/KMT2C/NSD3/KDM4C/PAX5/EHMT1/BCOR/OGT/ATRX/HCFC1/MECP2	34
GO:0002433	BP	GO:0002433	immune response-regulating cell surface receptor signaling pathway involved in phagocytosis	11/2872	26/18903	0.000820793	0.0350586	0.0306109	VAV3/PAK1/YES1/VAV1/PRKCE/PLA2G6/PRKCD/FYN/MYO1G/ABL1/VAV2	11
GO:0038096	BP	GO:0038096	Fc-gamma receptor signaling pathway involved in phagocytosis	11/2872	26/18903	0.000820793	0.0350586	0.0306109	VAV3/PAK1/YES1/VAV1/PRKCE/PLA2G6/PRKCD/FYN/MYO1G/ABL1/VAV2	11
GO:0070936	BP	GO:0070936	protein K48-linked ubiquitination	21/2872	68/18903	0.000822079	0.0350586	0.0306109	BIRC2/UBE3A/UBE2Q2/AMFR/RFFL/CUL3/ITCH/TTC3/UBE2E2/UBE2E1/ARIH2/UBE2K/SKP2/KLHL3/UBE2D2/RNF146/TNFAIP3/UBE2H/UBR5/TRIM32/UBE2A	21
GO:0048193	BP	GO:0048193	Golgi vesicle transport	66/2872	298/18903	0.00084244	0.0356842	0.0311571	KLHL20/KLHL12/MIA3/CNIH4/ANK3/EXOC6/SEC31B/GBF1/COPB1/VPS51/SCYL1/UVRAG/SORL1/CCDC91/LRRK2/ARF3/COPZ1/LAMP1/STXBP6/TMED10/TRIP11/AMN/MYO5A/AP3S2/VPS35L/GGA2/COG8/SPIRE2/RABEP1/VAMP2/MYO18A/CSNK1D/RAB31/SPIRE1/TRAPPC8/LMAN1/ATP9B/SPAST/COMMD1/VPS54/TEX261/CUL3/KIF16B/ATP9A/VAPB/ARFRP1/GGA1/TFG/RAB6B/CEP19/TBC1D14/SEC31A/PDCD6/TRAPPC13/SCAMP1/SNX2/SEC24A/GOPC/SNX8/COG5/BCAP29/INSIG1/GOLGA7/RAB14/TR…	66
GO:0050670	BP	GO:0050670	regulation of lymphocyte proliferation	55/2872	239/18903	0.000863372	0.0363254	0.031717	IL23R/VAV3/ZBTB7B/CD1D/TNFSF4/CD81/TRAF6/CCDC88B/RPS3/ATM/CRTAM/PTPN6/PAWR/KITLG/IGF1/CD276/CORO1A/TNFRSF13B/IKZF3/BCL2/TICAM1/TNFSF9/CD70/MIR181C/RASAL3/JAK3/IL12RB1/IL4I1/CD28/INPP5D/PRNP/ITCH/ADA/CD40/NFATC2/BID/RAC2/TLR9/CBLB/HHLA2/NCK1/TFRC/BST1/IL2/IL21/TMEM131L/MEF2C/IRF1/NDFIP1/CD24/MAD1L1/IL6/BLK/RIPK2/ANXA1	55
GO:0007163	BP	GO:0007163	establishment or maintenance of cell polarity	54/2872	234/18903	0.000893137	0.0371038	0.0323967	PRKCZ/CDC42/SLC9A1/GPSM2/LMNA/ABL2/KIF26B/FRMD4A/MPP7/KIF20B/GBF1/RHOG/TCIRG1/NUMA1/AMOTL1/CRTAM/NEK3/PALS1/HSP90AA1/CDC42BPB/IGF1R/PLK1/CRK/DLG4/MYO18A/CCR7/LLGL2/CYTH1/MTCL1/ALPK2/SPINT2/BRSK1/ROCK2/CYP26B1/MYH9/RAC2/PARVG/WNT7B/FRMD4B/RHOH/RUFY3/ERBIN/CTNNA1/WWC1/DOCK2/RIPOR2/PTK7/PKHD1/UST/KIF25/ACTB/DOCK8/KANK1/ABL1	54
GO:0032743	BP	GO:0032743	positive regulation of interleukin-2 production	13/2872	34/18903	0.000893712	0.0371038	0.0323967	PDE4B/TRAF6/RPS3/PLCG2/MALT1/PRKD2/CD28/RUNX1/PDE4D/IRF4/RIPK2/ANXA1/ABL1	13
GO:0018107	BP	GO:0018107	peptidyl-threonine phosphorylation	30/2872	111/18903	0.000908582	0.037473	0.032719	DYRK3/CDC42BPA/DDIT4/CDC42BPG/WNK1/DYRK4/LRRK2/TBK1/CIT/CDC42BPB/PLK1/SBK1/PRKCA/BCL2/DYRK1B/HIPK4/TGFB1/PRKD2/ROCK2/CALM2/CLK1/CAB39/DYRK1A/PRKCD/UBE2K/PRKAG2/DMTN/PRKDC/RIPK2/TGFBR1	30
GO:0022411	BP	GO:0022411	cellular component disassembly	99/2872	483/18903	0.000933859	0.0382638	0.0334095	VPS13D/CAPZB/C1QB/ARID1A/ATP5IF1/CTSS/TMOD4/ADAM15/ARHGEF2/UBQLN4/NES/LAMC1/DYRK3/CCSAP/SVIL/KIF5B/DDIT4/GBF1/ADD3/MICAL2/ABCC8/CTTN/UVRAG/MMP19/AVIL/IRAK3/USP30/ATP2A2/CAMKK2/MTIF3/RUBCNL/HIF1A/KLC1/DNAJC17/TMOD3/CIB1/IGF1R/PLK1/VPS4A/MAP1LC3B/FLII/ULK2/SMARCE1/PRKCA/CHMP6/WDR45B/CHMP1B/MAPRE2/EPG5/APC2/SHFL/ATG4D/TGFB1/LPIN1/SPAST/PLEK/DPP4/DDRGK1/BLCAP/MMP9/CECR2/TOM1/TRIOBP/TSPO/ATG7/IQSEC1/F…	99
GO:0051222	BP	GO:0051222	positive regulation of protein transport	65/2872	294/18903	0.000962511	0.0391817	0.0342109	PRKCZ/LEPROT/FRMD4A/ANK3/MCU/KIF20B/TCF7L2/CD81/B3GAT3/EXPH5/C2CD2L/SORL1/C2CD5/TM7SF3/RAPGEF3/PFKM/IGF1/RNF31/HIF1A/TMED10/GPR68/HSP90AA1/SMAD3/CIB1/RIPOR1/CDH1/MYO1C/VAMP2/MYO18A/JUP/MTCL1/SIRT6/PDCD5/FFAR1/TGFB1/GIPR/SAE1/PRKCE/PRNP/EDEM2/MMP24-AS1-EDEM2/ITGB2/PCNT/HPS4/RAC2/PLA2G6/MIEF1/PPARG/ARIH2/PRKCD/SERP1/RUFY3/PIK3R1/SEC24A/ABLIM3/MAPK14/CD2AP/TMEM30A/FYN/GCK/BLK/PCM1/UBR5/UNC13B/ANP32B	65
GO:0016571	BP	GO:0016571	histone methylation	41/2872	167/18903	0.00101169	0.040918	0.035727	PRDM16/PRDM2/NFYC/MTF2/LMNA/SMYD3/SIRT1/KDM4D/NNMT/KMT2D/PWP1/SETDB2/SNW1/CREBBP/SETD6/SUPT6H/SUZ12/DNMT1/KDM3A/DNMT3B/N6AMT1/SETMAR/SETD2/MECOM/MACROH2A1/H1-3/H1-5/NFYA/PRDM1/KMT2E/KMT2C/NSD3/KDM4C/PAX5/NTMT1/EHMT1/BCOR/OGT/ATRX/HCFC1/MECP2	41
GO:0016055	BP	GO:0016055	Wnt signaling pathway	94/2872	456/18903	0.0010263	0.041064	0.0358545	SKI/CTNNBIP1/MAD2L2/CDC42/GRHL3/ROR1/BCL9/TMEM9/LGR6/KLHL12/BICC1/FBXW4/TCF7L2/FGFR2/FAM53B/CTNND1/AMOTL1/BCL9L/WNK1/PTPRO/LRRK2/RARG/PFDN5/FOXO1/UBAC2/CHD8/NFATC4/SMAD3/MESD/KREMEN2/SIAH1/NKD1/AMFR/PLCG2/JUP/COL1A1/SMURF2/RNF213/CSNK1D/ALPK2/APC2/CSNK1G2/TLE2/TGFB1/PLEKHA4/SDC1/TCF7L1/TTC21B/CUL3/STK4/TIAM1/PRDM15/KREMEN1/CSNK1E/WNT7B/CELSR1/CRBN/VGLL4/LIMD1/ARL6/KPNA1/SIAH2/IFT80/TNIK/TBL1XR1/N…	94
GO:0006900	BP	GO:0006900	vesicle budding from membrane	24/2872	83/18903	0.00103495	0.041064	0.0358545	KLHL12/MIA3/SEC31B/GBF1/TMED10/ANXA2/AP3S2/VPS4A/SLC2A4/MYO18A/CHMP6/CSNK1D/TRAPPC8/CUL3/VAPB/TFG/RAB7A/SEC31A/PDCD6/TRAPPC13/SEC24A/INSIG1/CHMP7/TRAPPC2	24
GO:0061912	BP	GO:0061912	selective autophagy	24/2872	83/18903	0.00103495	0.041064	0.0358545	VPS13D/SESN2/TBK1/USP30/RNF31/SPTLC2/MAPK3/NOD2/MAP1LC3B/ULK2/RNF213/ATG4D/ATG16L1/DDRGK1/RAB7A/UBA5/SLC25A4/RETREG1/VDAC1/KLHL3/STING1/RIPK2/SPTLC1/OGT	24
GO:0019221	BP	GO:0019221	cytokine-mediated signaling pathway	101/2872	496/18903	0.00104736	0.041295	0.0360561	TNFRSF18/PADI2/IFNLR1/CSF3R/LRP8/IL23R/PIAS3/IL6R/AIM2/FCER1G/RHEX/IKBKE/TRAF5/IL15RA/SIRT1/FAS/NLRP6/IFITM1/HPX/TRAF6/GSTP1/BIRC2/CASP1/IL10RA/WNK1/ADIPOR2/PTPN6/IRAK4/TBK1/IRAK3/PTPN11/METTL3/HIF1A/TRAF3/DUOX1/CIB1/TNFRSF17/IL4R/MAPK3/NLRC5/RFFL/CSF3/CCR7/STAT5A/STAT3/TBKBP1/PTPN2/CD70/CCL25/EPOR/JAK3/IL12RB1/CEACAM1/CARD8/IRF3/ADAM17/VRK2/IL1R1/IL18R1/LIMS1/CXCR4/ZC3H15/CXCR1/SP100/GPR35/CPNE1…	101
GO:1903320	BP	GO:1903320	regulation of protein modification by small protein conjugation or removal	57/2872	252/18903	0.00108982	0.0424539	0.037068	MAD2L2/RPL11/PIAS3/ARNT/TRAF6/ARRB1/RPS3/BIRC2/LRRK2/HIF1A/HSP90AA1/UBE3A/COPS2/PIAS1/DCUN1D3/PLK1/N4BP1/NOD2/HERPUD1/MALT1/TICAM1/SAE1/PRKCE/COMMD1/CUL3/TRIP12/COPS7B/HDAC4/COPS9/ITCH/PTTG1IP/RASD2/TSPO/KLHL40/FAM107A/CBLB/SIAH2/OTUD4/PDCD6/SKP2/RPL37/ARRDC3/NDFIP1/SH3RF2/TNIP1/TBC1D7-LOC100130357/FYN/TNFAIP3/RIPK2/UBR5/MTBP/CDC14B/TGFBR1/ABL1/OGT/HDAC8/XIAP	57
GO:0045624	BP	GO:0045624	positive regulation of T-helper cell differentiation	10/2872	23/18903	0.00109707	0.0424539	0.037068	PRKCZ/IL23R/TNFSF4/IL4R/RARA/MALT1/IL12RB1/NFKBIZ/RIPK2/ANXA1	10
GO:0046058	BP	GO:0046058	cAMP metabolic process	10/2872	23/18903	0.00109707	0.0424539	0.037068	EPHA2/PDE4B/ADCY4/PDE8A/ADCY9/ADCY7/PDE4A/ADCY3/CACNB4/PDE4D	10
GO:0022604	BP	GO:0022604	regulation of cell morphogenesis	68/2872	312/18903	0.00111189	0.0427633	0.0373382	CAPZB/CDC42/EPB41/LRP8/PALMD/STRIP1/MOV10/CDC42SE1/NRP1/RHOG/CORO1B/BCL9L/FGD4/LARP4/SYT1/FBXW8/ARHGEF7/ARPIN/CIB1/CORO1A/CFDP1/CRK/DLG4/MYL12B/CDC42EP3/BCL11A/LIMS1/CXCR4/ARHGAP15/PRPF40A/CASS4/ITGB2/MYH9/RAC2/TRIOBP/CPNE9/LIMD1/PLXNB1/ST6GAL1/MELTF/RHOH/SHROOM3/DAB2/EFNA5/CDC42SE2/DIAPH1/RREB1/CUL7/PHIP/FYN/DBNL/CAMK2B/CLDN4/CUX1/DMTN/PRKDC/STAU2/ENPP2/KANK1/ANXA1/FGD3/PALM2AKAP2/ABL1/NTNG2/ANA…	68
GO:0045622	BP	GO:0045622	regulation of T-helper cell differentiation	15/2872	43/18903	0.00112578	0.0430338	0.0375743	PRKCZ/IL23R/ZBTB7B/TNFSF4/IL4R/RARA/TBX21/MALT1/JAK3/IL12RB1/NFKBIZ/IL2/IRF4/RIPK2/ANXA1	15
GO:0006735	BP	GO:0006735	NADH regeneration	8/2872	16/18903	0.00114867	0.0431199	0.0376495	HK1/ENO2/PFKM/PKM/FOXK2/FOXK1/GCK/PGK1	8
GO:0061621	BP	GO:0061621	canonical glycolysis	8/2872	16/18903	0.00114867	0.0431199	0.0376495	HK1/ENO2/PFKM/PKM/FOXK2/FOXK1/GCK/PGK1	8
GO:0061718	BP	GO:0061718	glucose catabolic process to pyruvate	8/2872	16/18903	0.00114867	0.0431199	0.0376495	HK1/ENO2/PFKM/PKM/FOXK2/FOXK1/GCK/PGK1	8
GO:0001667	BP	GO:0001667	ameboidal-type cell migration	100/2872	492/18903	0.00117734	0.0439331	0.0383595	EPHA2/CDC42/DUSP10/MIA3/NRP1/SIRT1/NANOS1/MTA2/CD248/CORO1B/AMOTL1/ETS1/ACVRL1/ITGB7/KITLG/PTPN11/ARHGEF7/HIF1A/VASH1/LGMN/EVL/CTSH/SEMA4B/CIB1/NR2F2/CORO1A/PLCG2/FOXC2/TNFSF12/NF1/RFFL/JUP/STAT5A/HDAC5/SMURF2/PRKCA/ITGB4/MAPRE2/ATP5F1A/NRTN/TGFB1/CEACAM1/PRKD2/ADAM17/ROCK2/SLC8A1/PRKCE/RTN4/SEMA4C/EPB41L5/DPP4/ITGA4/NRP2/TNS1/SP100/PLCG1/MMP9/CD40/HMOX1/MYH9/PPARG/IQSEC1/SEMA3F/ADAMTS9/FOXP1/SEM…	100
GO:0198738	BP	GO:0198738	cell-cell signaling by wnt	94/2872	458/18903	0.00118517	0.0439637	0.0383862	SKI/CTNNBIP1/MAD2L2/CDC42/GRHL3/ROR1/BCL9/TMEM9/LGR6/KLHL12/BICC1/FBXW4/TCF7L2/FGFR2/FAM53B/CTNND1/AMOTL1/BCL9L/WNK1/PTPRO/LRRK2/RARG/PFDN5/FOXO1/UBAC2/CHD8/NFATC4/SMAD3/MESD/KREMEN2/SIAH1/NKD1/AMFR/PLCG2/JUP/COL1A1/SMURF2/RNF213/CSNK1D/ALPK2/APC2/CSNK1G2/TLE2/TGFB1/PLEKHA4/SDC1/TCF7L1/TTC21B/CUL3/STK4/TIAM1/PRDM15/KREMEN1/CSNK1E/WNT7B/CELSR1/CRBN/VGLL4/LIMD1/ARL6/KPNA1/SIAH2/IFT80/TNIK/TBL1XR1/N…	94
GO:0016331	BP	GO:0016331	morphogenesis of embryonic epithelium	38/2872	153/18903	0.00120635	0.0440434	0.0384559	SKI/LUZP1/GRHL3/PRKACB/KIF20B/FGFR2/TRAF6/ST14/RARG/KDM2B/PCDH8/HECTD1/HIF1A/MTHFD1/PALS1/RGMA/CLUAP1/RARA/MIB1/SPINT2/TGFB1/GDF7/SEMA4C/EPB41L5/STK4/CECR2/WNT7B/CELSR1/SETD2/IFT122/LIAS/SHROOM3/PTK7/MTHFD1L/WNT2/CTHRC1/PTCH1/ABL1	38
GO:0051567	BP	GO:0051567	histone H3-K9 methylation	13/2872	35/18903	0.00122608	0.0440434	0.0384559	LMNA/SIRT1/KDM4D/SETDB2/DNMT1/KDM3A/DNMT3B/H1-5/KDM4C/PAX5/EHMT1/ATRX/MECP2	13
GO:2000515	BP	GO:2000515	negative regulation of CD4-positive, alpha-beta T cell activation	13/2872	35/18903	0.00122608	0.0440434	0.0384559	RUNX3/ZBTB7B/TNFSF4/IL4R/CBFB/TBX21/JAK3/ITCH/RUNX1/CBLB/IL2/NDFIP1/ANXA1	13
GO:0021591	BP	GO:0021591	ventricular system development	12/2872	31/18903	0.0012341	0.0440434	0.0384559	ODAD2/DPCD/KDM2B/MNAT1/TTC21B/CCDC134/RAPGEF2/DNAH5/CDK6/PAX5/ANP32B/MECP2	12
GO:0002706	BP	GO:0002706	regulation of lymphocyte mediated immunity	43/2872	179/18903	0.00123627	0.0440434	0.0384559	PRKCZ/MAD2L2/IL23R/CD1D/TNFSF4/DENND1B/C4BPA/CR1L/CD81/HPX/TRAF6/CRTAM/PTPN6/LAMP1/NOD2/CRK/SUPT6H/TBX21/MALT1/CD226/VAV1/IL12RB1/TGFB1/CEACAM1/IL4I1/MSH2/IL1R1/IL18R1/CD28/CD40/TFRC/CLNK/IL2/IL21/IL7R/NDFIP1/DUSP22/HFE/RAET1E/IL6/AZGP1/IFNA2/FUT7	43
GO:0002456	BP	GO:0002456	T cell mediated immunity	30/2872	113/18903	0.00124124	0.0440434	0.0384559	PRKCZ/IL23R/CD1D/TNFSF4/DENND1B/PRF1/CD81/TRAF6/CTSC/RAB27A/CTSH/NOD2/TBX21/MALT1/CD70/IL12RB1/CEACAM1/IL4I1/IL1R1/IL18R1/IL7R/DUSP22/HFE/BTN3A3/IL6/MYO1G/AZGP1/IFNA2/FUT7/HPRT1	30
GO:0008154	BP	GO:0008154	actin polymerization or depolymerization	47/2872	200/18903	0.00124324	0.0440434	0.0384559	CAPZB/TMOD4/SVIL/ADD3/MICAL2/TTC17/CTTN/AVIL/SSH1/CIT/EVL/TMOD3/PSTPIP1/CORO1A/SPIRE2/FLII/SSH2/CSF3/CCR7/GRB2/SPIRE1/PSTPIP2/CDC42EP3/PRKCE/PLEK/WIPF1/NCKAP1/ABI2/ARHGAP40/TRIOBP/PRKCD/FAM107A/NCK1/ADD1/SLIT2/DIAPH1/FCHSD1/CYFIP2/MICAL1/WASF1/DBNL/DMTN/KANK1/TMOD1/ABL1/TMSB4X/TMSB4Y	47
GO:0006757	BP	GO:0006757	ATP generation from ADP	24/2872	84/18903	0.00124353	0.0440434	0.0384559	PGM1/ARNT/HK1/DDIT4/ENO2/PFKM/PRKAG1/IGF1/HIF1A/PKM/ALDOC/STAT3/FOXK2/ZBTB7A/SIRT6/HDAC4/ZBTB20/SLC4A4/AK9/FOXK1/GCK/PRKAG2/OGT/PGK1	24
GO:0002262	BP	GO:0002262	myeloid cell homeostasis	41/2872	169/18903	0.00129445	0.0455894	0.0398057	ATP5IF1/PRDX1/PDE4B/ARNT/RHEX/DYRK3/ETS1/KITLG/HIF1A/MTHFD1/ZFP36L1/TMOD3/NF1/THRA/STAT3/PTPN2/ZBTB7A/JAK3/ADAM17/ACVR2A/SP3/INPP5D/FAM210B/HMOX1/P4HTM/ALAS1/UBA5/PIK3CB/SMAD5/SFXN1/MAPK14/FOXO3/IL6/INHBA/IKZF1/CDK6/KMT2E/DMTN/PRKDC/RPS6/ANXA1	41
GO:0021915	BP	GO:0021915	neural tube development	40/2872	164/18903	0.00132174	0.0462903	0.0404177	SKI/EPHA2/LUZP1/GRHL3/PRKACB/PHGDH/GPR161/KIF20B/TRAF6/ST14/RARG/KDM2B/HECTD1/HIF1A/MTHFD1/ZFP36L1/RGMA/CLUAP1/NF1/RARA/MIB1/SPINT2/TGFB1/GDF7/SEMA4C/STK4/CECR2/CELSR1/SETD2/IFT122/DZIP1L/LIAS/SHROOM3/INTU/PTK7/MTHFD1L/SEMA3C/CTHRC1/PTCH1/ABL1	40
GO:0010810	BP	GO:0010810	regulation of cell-substrate adhesion	51/2872	222/18903	0.00135388	0.0469998	0.0410372	PRKCZ/CDC42/SLC9A1/ADAM15/NRP1/SPOCK2/VCL/HSD17B12/PTPRO/ACVRL1/ITGA5/ARHGEF7/SMAD3/CIB1/CRK/MINK1/NF1/CCR7/JUP/COL1A1/TBCD/BCL2/CCL25/ROCK2/PRKCE/LIMS1/EPB41L5/STK4/CASS4/RAC2/TRIOBP/FAM107A/PIK3CB/ST6GAL1/MELTF/BST1/DAB2/PIK3R1/EFNA5/RELL2/DUSP22/RREB1/PKHD1/UTRN/CDK6/DMTN/PLEKHA2/KANK1/TLN1/ABL1/CASK	51
GO:1990089	BP	GO:1990089	response to nerve growth factor	16/2872	48/18903	0.00135942	0.0469998	0.0410372	RAP1A/EHD1/KCNC2/UBE3A/CIB1/CORO1A/CRK/CSNK1D/NTF4/KIDINS220/CSNK1E/TMEM108/RAPGEF2/FOXO3/WASF1/RAPGEF1	16
GO:0098792	BP	GO:0098792	xenophagy	7/2872	13/18903	0.00136449	0.0469998	0.0410372	TBK1/RNF31/MAPK3/NOD2/RNF213/ATG16L1/RIPK2	7
GO:2001237	BP	GO:2001237	negative regulation of extrinsic apoptotic signaling pathway	27/2872	99/18903	0.0013817	0.0473328	0.0413279	EYA3/MCL1/ARHGEF2/LMNA/PEA15/NRP1/UNC5B/ITPRIP/TCF7L2/GSTP1/CTTN/IGF1/RFFL/RPS6KB1/BCL2/TMBIM1/HMOX1/RAF1/SIAH2/CTNNA1/PHIP/TNFAIP3/ZC3HC1/NOS3/C8orf44-SGK3/SGK3/TGFBR1	27
GO:0046467	BP	GO:0046467	membrane lipid biosynthetic process	37/2872	149/18903	0.00139285	0.0474555	0.041435	ELOVL1/ST3GAL3/B4GALT3/SGMS1/ELOVL3/PGAP2/ALDH3B2/PIGH/SPTLC2/PIGB/ST3GAL2/P2RX1/ALOXE3/PEMT/ORMDL3/B4GALT6/CSNK1G2/ACER1/PRKD2/ST3GAL5/CERKL/PIGU/PIGT/LARGE1/PLA2G6/PRKCD/B4GALT4/PPM1L/UGT8/ELOVL5/ST3GAL1/PIGO/SPTLC1/UGCG/ST6GALNAC6/ST6GALNAC4/ABCA2	37
GO:0050854	BP	GO:0050854	regulation of antigen receptor-mediated signaling pathway	20/2872	66/18903	0.001405	0.0475842	0.0415474	LCK/CD81/RPS3/PTPN6/PAWR/ELF1/PRKCH/CCR7/PTPN2/MALT1/CD226/CEACAM1/PRKD2/PRNP/ADA/FOXP1/CBLB/DUSP22/PVRIG/BLK	20
GO:0018022	BP	GO:0018022	peptidyl-lysine methylation	36/2872	144/18903	0.00141181	0.0475842	0.0415474	NFYC/MTF2/LMNA/SMYD3/SIRT1/KDM4D/NNMT/KMT2D/PWP1/SETDB2/SNW1/SETD6/SUPT6H/DNMT1/CAMKMT/KDM3A/METTL21A/DNMT3B/N6AMT1/SETMAR/SETD2/MACROH2A1/H1-3/H1-5/NFYA/KMT2E/KMT2C/NSD3/KDM4C/PAX5/EHMT1/BCOR/OGT/ATRX/HCFC1/MECP2	36
GO:1990778	BP	GO:1990778	protein localization to cell periphery	72/2872	337/18903	0.00142772	0.0476967	0.0416457	PRKCZ/EPHA2/LDLRAP1/EPB41/TMEM59/GPSM2/RAP1A/KIF5B/ANK3/TSPAN14/CD81/RHOG/CSRP3/EHD1/PACS1/PPFIA1/NUMA1/C2CD5/TAMALIN/HECTD1/PRKCH/RAB15/PALS1/TTC7B/AMN/MYO5A/CIB1/GGA2/PLK1/CDH1/VPS4A/ZDHHC7/RABEP1/DLG4/VAMP2/JUP/RAMP2/ABI3/GRIN2C/RHBDF2/RAB31/TGFB1/ROCK2/PRKCE/TTC7A/TMBIM1/PRNP/ARFRP1/GGA1/GORASP1/LZTFL1/SLMAP/RAB7A/ATP1B3/IFT80/TNIK/RAPGEF2/FYB1/DAB2/PIK3R1/FCHO2/RAPGEF6/PACSIN1/TPBG/GOPC/ACTB…	72
GO:0043434	BP	GO:0043434	response to peptide hormone	87/2872	421/18903	0.00143037	0.0476967	0.0416457	PRKCZ/ALPL/SLC9A1/SESN2/SLC2A1/LEPROT/STXBP3/ZBTB7B/PIP4K2A/SIRT1/PTPRE/PDE3B/ABCC8/CSRP3/CAT/SLC29A2/INPPL1/UCP2/SORL1/CDKN1B/C2CD5/TNS2/PIP4K2C/PTPN11/FOXO1/TBC1D4/RAB15/MAX/ZFP36L1/EIF2B2/MYO5A/PKM/IGF1R/ZDHHC7/FOXC2/CRK/MYO1C/SLC2A4/VAMP2/TRIM16/STAT5A/STAT3/HDAC5/COL1A1/RPS6KB1/GRB2/AANAT/LPIN2/RAB31/PTPN2/JAK3/JUND/CEACAM1/ROCK2/LPIN1/KHK/PNPT1/CREB1/NCL/ERFE/SRSF6/PTPN1/UMODL1/PNPLA3/PPARG…	87
GO:0051607	BP	GO:0051607	defense response to virus	66/2872	304/18903	0.00144438	0.047909	0.0418311	IFNLR1/PUM1/IL23R/IFI44L/GBP3/MOV10/IFI16/AIM2/IKBKE/LYST/PRF1/DDIT4/IFIT2/IFIT1/TRIM8/NLRP6/IFITM1/TRIM22/UNC93B1/BIRC2/CASP1/TBK1/HSP90AA1/TRAF3/SIN3A/POLR3K/NLRC5/ZDHHC1/NCBP3/TBKBP1/SEC14L1/BCL2/TICAM1/SHFL/IL12RB1/CARD8/IRF3/DDX1/ATG16L1/ITCH/CD40/ZBP1/IFNAR2/ADARB1/DDX17/APOBEC3D/APOBEC3F/ATG7/SETD2/TLR9/PARP9/PLSCR1/SPON2/HERC5/IL21/ZDHHC11/SKP2/IRF1/STING1/ILRUN/TNFAIP3/IL6/CRCP/IRF5/IFNA…	66
GO:0030041	BP	GO:0030041	actin filament polymerization	41/2872	170/18903	0.00146017	0.0481779	0.0420658	CAPZB/TMOD4/SVIL/ADD3/TTC17/CTTN/AVIL/SSH1/EVL/TMOD3/PSTPIP1/CORO1A/SPIRE2/FLII/SSH2/CSF3/CCR7/GRB2/SPIRE1/PSTPIP2/CDC42EP3/PRKCE/NCKAP1/ARHGAP40/TRIOBP/PRKCD/FAM107A/NCK1/ADD1/SLIT2/DIAPH1/FCHSD1/CYFIP2/WASF1/DBNL/DMTN/KANK1/TMOD1/ABL1/TMSB4X/TMSB4Y	41
GO:0033034	BP	GO:0033034	positive regulation of myeloid cell apoptotic process	6/2872	10/18903	0.00147745	0.0482403	0.0421203	SIRT1/NF1/MIAT/PIK3CB/MEF2C/ANXA1	6
GO:0060502	BP	GO:0060502	epithelial cell proliferation involved in lung morphogenesis	6/2872	10/18903	0.00147745	0.0482403	0.0421203	CDC42/FGFR2/MAP2K1/MAP2K2/SRSF6/WNT2	6
GO:1904951	BP	GO:1904951	positive regulation of establishment of protein localization	67/2872	310/18903	0.00150756	0.0489685	0.0427561	PRKCZ/LEPROT/FRMD4A/ANK3/MCU/KIF20B/TCF7L2/CD81/B3GAT3/EXPH5/C2CD2L/SORL1/C2CD5/TM7SF3/RAPGEF3/PFKM/IGF1/RNF31/HIF1A/TMED10/GPR68/HSP90AA1/SMAD3/CIB1/RIPOR1/CDH1/MYO1C/VAMP2/MYO18A/JUP/MTCL1/SIRT6/PDCD5/FFAR1/TGFB1/GIPR/SAE1/PRKCE/CCT7/PRNP/EDEM2/MMP24-AS1-EDEM2/CCT8/ITGB2/PCNT/HPS4/RAC2/PLA2G6/MIEF1/PPARG/ARIH2/PRKCD/SERP1/RUFY3/PIK3R1/SEC24A/ABLIM3/MAPK14/CD2AP/TMEM30A/FYN/GCK/BLK/PCM1/UBR5/UNC…	67
GO:0070527	BP	GO:0070527	platelet aggregation	21/2872	71/18903	0.00151936	0.049042	0.0428203	STXBP3/VCL/FERMT3/FIBP/UBASH3B/CD9/PTPN6/PRKCA/CEACAM1/PLEK/GNAS/MYH9/PRKCD/PIK3CB/METAP1/ACTB/IL6/PIK3CG/BLK/DMTN/TLN1	21
GO:1990845	BP	GO:1990845	adaptive thermogenesis	39/2872	160/18903	0.00152547	0.049042	0.0428203	PRDM16/ALPL/ZBTB7B/ELOVL3/PWWP2B/BSCL2/UCP2/SORL1/ADIPOR2/PRKAB1/GATM/IGF1R/IL4R/FOXC2/TRPV2/PEMT/DHRS7B/THRA/NR1D1/MAP2K6/SIRT6/CNOT3/ADAM17/LPIN1/THADA/KDM3A/IL18R1/CXCR4/GNAS/PPARGC1A/PLAC8/SLC25A4/ARRDC3/LNPEP/IRF4/LAMA4/RHEB/EHMT1/OGT	39
GO:2001236	BP	GO:2001236	regulation of extrinsic apoptotic signaling pathway	38/2872	155/18903	0.00155553	0.0496105	0.0433166	EYA3/FAF1/MCL1/ARHGEF2/LMNA/PEA15/NRP1/UNC5B/ITPRIP/TCF7L2/MADD/GSTP1/CTTN/IGF1/PDIA3/TNFSF12/NF1/RFFL/RPS6KB1/BCL2/TMBIM1/SP100/STK4/BID/TIMP3/HMOX1/RAF1/SIAH2/CTNNA1/PHIP/TNFAIP3/INHBA/ZC3HC1/NOS3/FGFR1/C8orf44-SGK3/SGK3/TGFBR1	38
GO:0043543	BP	GO:0043543	protein acylation	60/2872	272/18903	0.00155898	0.0496105	0.0433166	ZDHHC18/NFYC/HHAT/EPC1/ERCC6/SIRT1/PWWP2B/TAF10/NAT10/TAF6L/ARRB1/RAPGEF3/DIP2B/ZDHHC17/NAA25/ZDHHC20/SUPT20H/FOXO1/NAA16/DLST/EID1/SIN3A/CREBBP/SRCAP/ZDHHC1/SF3B3/ZDHHC7/MYBBP1A/PER1/TRIM16/MED24/MSL1/NAT9/AANAT/ESCO1/NAA20/NCOA3/DIP2A/KAT2B/YEATS2/PPARGC1A/JADE1/ZDHHC11/JADE2/BRD8/IRF4/NFYA/ZDHHC14/ACTB/KMT2E/GOLGA7/KAT6A/ZDHHC21/MLLT3/SET/MSL3/JADE3/OGT/HCFC1/MECP2	60
GO:0140546	BP	GO:0140546	defense response to symbiont	66/2872	305/18903	0.00157523	0.0497959	0.0434785	IFNLR1/PUM1/IL23R/IFI44L/GBP3/MOV10/IFI16/AIM2/IKBKE/LYST/PRF1/DDIT4/IFIT2/IFIT1/TRIM8/NLRP6/IFITM1/TRIM22/UNC93B1/BIRC2/CASP1/TBK1/HSP90AA1/TRAF3/SIN3A/POLR3K/NLRC5/ZDHHC1/NCBP3/TBKBP1/SEC14L1/BCL2/TICAM1/SHFL/IL12RB1/CARD8/IRF3/DDX1/ATG16L1/ITCH/CD40/ZBP1/IFNAR2/ADARB1/DDX17/APOBEC3D/APOBEC3F/ATG7/SETD2/TLR9/PARP9/PLSCR1/SPON2/HERC5/IL21/ZDHHC11/SKP2/IRF1/STING1/ILRUN/TNFAIP3/IL6/CRCP/IRF5/IFNA…	66
GO:0006687	BP	GO:0006687	glycosphingolipid metabolic process	19/2872	62/18903	0.00158069	0.0497959	0.0434785	ST3GAL3/B4GALT3/CLN6/ST3GAL2/B4GALT6/ST3GAL5/LARGE1/CERK/SUMF1/GLB1/PRKCD/B4GALT4/UGT8/GM2A/ST3GAL1/UGCG/ST6GALNAC6/ST6GALNAC4/ABCA2	19
GO:0031252	CC	GO:0031252	cell leading edge	111/2981	421/19869	7.42655e-10	5.71102e-07	4.92498e-07	PRKCZ/EPHA2/CAPZB/CDC42/ASAP3/SLC9A1/KCNA2/CTTNBP2NL/S100A11/S100A6/ARHGEF2/CDC42BPA/ARF1/APBB1IP/PLCE1/GBF1/SLC1A2/CTNND1/RASGRP2/CDC42BPG/CORO1B/CTTN/INPPL1/RPS3/PAK1/PTPRO/C2CD5/FGD4/RAPGEF3/ITGA5/AVIL/KCNC2/KITLG/SSH1/MTMR6/ARHGEF7/SYNE2/ACTN1/EVL/CDC42BPB/DUOXA2/DUOX1/MYO5A/PSTPIP1/ARPIN/CIB1/CORO1A/CDH1/PLCG2/TUBB3/MYO1C/KSR1/MYO1D/IGF2BP1/ABI3/ITGB4/ARHGAP45/APC2/PIP5K1C/PDE4A/MYO9B/ADAM17…	111
GO:0005635	CC	GO:0005635	nuclear envelope	117/2981	488/19869	9.03415e-08	3.47363e-05	2.99553e-05	PRKCZ/FAF1/CEPT1/S100A6/LMNA/PLA2G4A/DTL/IL15RA/EPC1/SIRT1/ANXA11/RRP12/ITPRIP/NLRP6/NUP98/NUCB2/HTATIP2/NUP160/INTS5/NXF1/SLC29A2/DHCR7/PAK1/SORL1/CCND2/IFFO1/IRAG2/IPO8/AAAS/NEMP1/LEMD3/TMPO/BRAP/NOC4L/MTMR6/NUP58/ALOX5AP/SYNE2/SMAD3/AEN/MAPK3/NUP93/VPS4A/MYO1C/P2RX1/NUP88/ERN1/TEX2/ITGB4/TMC6/CHMP6/SLC16A3/CHMP1B/NPC1/BCL2/LMNB2/DPY19L3/NUP62/LPIN1/SPAST/RTN4/VRK2/FANCL/XPO1/UBXN4/NUP35/NEMP2/…	117
GO:0030055	CC	GO:0030055	cell-substrate junction	104/2981	432/19869	3.75597e-07	9.6278e-05	8.30267e-05	EPHA2/CDC42/ASAP3/SLC9A1/FHL3/MTF2/PRUNE1/ARHGEF2/MPZL1/ARF1/GDI2/APBB1IP/SVIL/NRP1/VCL/COL17A1/CD81/RHOG/ARL14EP/CAT/FERMT3/CORO1B/PPFIA1/CTTN/RPS3/CAPN5/PAK1/MCAM/CD9/TNS2/ITGB7/ITGA5/AVIL/GIT2/ARHGEF7/RPS29/SYNE2/ACTN1/FLRT2/EVL/PDIA3/MAP2K1/RPL4/IL16/MAPK3/FLII/LASP1/TNS4/JUP/ITGB4/YES1/MAPRE2/CNN2/TLE2/PIP5K1C/MAP2K2/CNN1/TPM4/ADAM17/YWHAQ/LIMS1/EPB41L5/ITGB6/DPP4/ITGA4/NCKAP1/TNS1/CASS4/ITG…	104
GO:0005884	CC	GO:0005884	actin filament	38/2981	114/19869	7.6387e-07	0.000138599	0.000119523	ESPN/RCSD1/EHBP1L1/CORO1B/CTTN/PAK1/AVIL/PAWR/ACTN1/VPS18/MYO5A/PSTPIP1/CORO1A/MYO1C/WIPF2/YES1/PSTPIP2/APC2/KEAP1/TPM4/MYO9B/WIPF1/NCKAP1/RAC2/PDLIM5/PALLD/PDLIM4/DIAPH1/DPYSL3/DUSP22/CD2AP/MYO6/FYN/ACTB/DBNL/DMTN/ANXA1/TMOD1	38
GO:0031965	CC	GO:0031965	nuclear membrane	78/2981	305/19869	9.01164e-07	0.000138599	0.000119523	CEPT1/LMNA/DTL/IL15RA/EPC1/SIRT1/RRP12/ITPRIP/NLRP6/NUP98/INTS5/SLC29A2/DHCR7/PAK1/CCND2/IFFO1/AAAS/NEMP1/LEMD3/BRAP/NOC4L/NUP58/ALOX5AP/SYNE2/SMAD3/AEN/NUP93/P2RX1/ERN1/TEX2/ITGB4/TMC6/SLC16A3/BCL2/LMNB2/DPY19L3/NUP62/LPIN1/SPAST/XPO1/NUP35/NEMP2/SUMO1/SMOX/PRNP/CPNE1/ITPR1/NUP210/SHISA5/APEH/KPNA4/SULT1E1/SMAD1/ERBIN/LMNB1/ITPR3/LEMD2/MYO6/AK9/SYNE1/SUN1/OSBPL3/DPY19L1/POM121/STX1A/TMEM120A/DTX…	78
GO:0030027	CC	GO:0030027	lamellipodium	57/2981	203/19869	1.14497e-06	0.000146747	0.000126549	EPHA2/CAPZB/SLC9A1/KCNA2/CTTNBP2NL/CDC42BPA/APBB1IP/PLCE1/CTNND1/CORO1B/CTTN/INPPL1/PAK1/PTPRO/FGD4/RAPGEF3/AVIL/KITLG/SSH1/ARHGEF7/SYNE2/EVL/CDC42BPB/PSTPIP1/ARPIN/CIB1/CORO1A/CDH1/TUBB3/IGF2BP1/ABI3/APC2/MYO9B/DPP4/NCKAP1/ABI2/RAPH1/PLCG1/ITSN1/RAC2/RUFY3/PTPN13/KLHL2/PALLD/SORBS2/SNX2/PDLIM4/CTNNA1/DPYSL3/ABLIM3/DUSP22/WASF1/ACTB/DBNL/MYO1G/DOCK8/FGD3	57
GO:0005925	CC	GO:0005925	focal adhesion	100/2981	422/19869	1.34663e-06	0.000147937	0.000127575	EPHA2/CDC42/ASAP3/SLC9A1/FHL3/MTF2/PRUNE1/ARHGEF2/MPZL1/ARF1/GDI2/APBB1IP/SVIL/NRP1/VCL/CD81/RHOG/ARL14EP/CAT/CORO1B/PPFIA1/CTTN/RPS3/CAPN5/PAK1/MCAM/CD9/TNS2/ITGB7/ITGA5/AVIL/GIT2/ARHGEF7/RPS29/SYNE2/ACTN1/FLRT2/EVL/PDIA3/MAP2K1/RPL4/IL16/MAPK3/FLII/LASP1/TNS4/JUP/ITGB4/YES1/MAPRE2/CNN2/TLE2/PIP5K1C/MAP2K2/CNN1/TPM4/ADAM17/YWHAQ/LIMS1/EPB41L5/ITGB6/DPP4/ITGA4/NCKAP1/TNS1/CASS4/ITGB2/MYH9/RAC2/TR…	100
GO:0005938	CC	GO:0005938	cell cortex	77/2981	312/19869	4.47813e-06	0.00043046	0.000371213	PRKCZ/CAPZB/EPB41/RIMS3/SLC2A1/GPSM2/FMN2/MPP7/EXOC6/ADD3/FGFR2/GLRX3/RHOG/TRAF6/CTNND1/CTTN/NUMA1/MYO7A/PHLDB1/C2CD2L/ARHGAP32/ERC1/ENO2/C2CD5/ITPR2/RAPGEF3/ARHGEF7/STXBP6/ACTN1/AKAP13/CORO1A/CDH1/SPIRE2/DLG4/MYO1D/LASP1/LLGL2/EXOC7/SEPTIN9/MYL12B/SPIRE1/MYO5B/CSNK1G2/RASAL3/TPM4/MYO9B/GYPC/CYTIP/GAD1/NCL/SEPTIN2/BFSP1/ITCH/MYH9/RAC2/FLNB/RHOH/SHROOM3/SEPTIN11/FCHSD1/NDFIP1/MYO6/UTRN/ACTB/ANLN/D…	77
GO:0001726	CC	GO:0001726	ruffle	49/2981	178/19869	1.13147e-05	0.000966778	0.000833715	EPHA2/ASAP3/S100A11/S100A6/ARHGEF2/RASGRP2/CTTN/RPS3/PAK1/C2CD5/FGD4/ITGA5/MTMR6/ARHGEF7/ACTN1/MYO5A/CIB1/PLCG2/MYO1C/KSR1/ARHGAP45/PIP5K1C/PDE4A/MYO9B/ADAM17/PLEK/PSD4/EPB41L5/WIPF1/NCKAP1/PLCG1/SAMSN1/MYH9/FAM107A/FRMD4B/KLHL2/PALLD/DIAPH1/WWC1/PACSIN1/CD2AP/MYO6/DBNL/CDK6/PSD3/KANK1/TLN1/FGD3/ABL1	49
GO:0042641	CC	GO:0042641	actomyosin	25/2981	78/19869	0.000116842	0.00898512	0.00774844	PRKCZ/FHL3/ROR1/CDC42BPA/CORO1B/MYH6/ACTN1/CDC42BPB/MYO18A/SEPTIN9/MYL12B/CNN2/TPM4/MYH9/KAT2B/FLNB/FAM107A/LPP/SEPTIN11/PDLIM5/PALLD/PDLIM4/ABLIM3/SYNPO/STX1A	25
GO:0101002	CC	GO:0101002	ficolin-1-rich granule	47/2981	185/19869	0.000146281	0.0095613	0.00824532	ATAD3B/UBR4/PGM1/PSMA5/CTSS/ILF2/FCER1G/ARL8A/VCL/PSMD13/AMPD3/COPB1/CAT/GSTP1/TCIRG1/LAMP1/ACTR10/HSP90AA1/PLEKHO2/PKM/CTSH/VPS35L/ALDOC/PSMD3/JUP/TIMP2/CANT1/GMFG/A1BG/KCMF1/ACTR1B/CAB39/MMP9/CCT8/ITGB2/ATG7/GLB1/NBEAL2/APEH/PGM2/DIAPH1/DOK3/SERPINB6/MAPK14/PSMA2/DBNL/GUSB	47
GO:0042581	CC	GO:0042581	specific granule	42/2981	160/19869	0.000149201	0.0095613	0.00824532	UBR4/STXBP3/RAP1A/ILF2/VCL/ANXA11/TSPAN14/TCN1/CRACR2A/VAMP1/PTPN6/C3AR1/CLEC12A/OLR1/ANO6/GPR84/CKAP4/ATP11A/RAB27A/CHRNB4/P2RX1/ORMDL3/JUP/TMC6/TIMP2/CANT1/CNN2/STXBP2/SLC44A2/CEACAM1/TMBIM1/SLPI/ITGB2/TOM1/ARMC8/BST1/ANXA3/NFKB1/SCAMP1/DOCK2/TMEM30A/GGH	42
GO:0034451	CC	GO:0034451	centriolar satellite	31/2981	108/19869	0.000192118	0.0113645	0.00980036	LRIF1/KLHL12/KIF5B/CDC42BPG/C2CD5/PIBF1/NLRC3/PLK1/IL4R/CCDC113/FLII/MIEN1/EXOC7/CCDC57/KEAP1/CEP68/RAB11FIP5/BBS5/PCNT/CYTH4/PLA2G6/PXK/CD2AP/BBS9/PCM1/DDHD2/CNTRL/NEK6/OFD1/GPR174/UPF3B	31
GO:0098562	CC	GO:0098562	cytoplasmic side of membrane	50/2981	204/19869	0.000235616	0.012802	0.01104	LDLRAP1/LCK/GNG5/GNAI3/CD2/S100A6/RGS1/PTPN7/TRAF5/TRAF6/BIRC2/C2CD2L/GNB3/LRRK2/SPPL3/RNF31/RPS29/TRAF3/GNAO1/CDH1/DLG4/BORCS6/MIEN1/JUP/CYTH1/ASPSCR1/YES1/GNG7/MAP2K2/RASAL3/PLEKHA4/THADA/CACNB4/PTPN1/GNAS/TIAM1/MYH9/GNAT1/GNB4/TNK2/GM2A/FYN/HIP1/GNAI1/GNB2/ESYT2/BLK/GNA14/PTPN3/GNG10	50
GO:1904813	CC	GO:1904813	ficolin-1-rich granule lumen	34/2981	124/19869	0.000253932	0.012802	0.01104	PGM1/PSMA5/CTSS/ILF2/VCL/PSMD13/AMPD3/CAT/GSTP1/ACTR10/HSP90AA1/PLEKHO2/PKM/CTSH/ALDOC/PSMD3/JUP/TIMP2/CANT1/GMFG/A1BG/KCMF1/ACTR1B/CAB39/MMP9/CCT8/ATG7/GLB1/APEH/PGM2/MAPK14/PSMA2/DBNL/GUSB	34
GO:0070820	CC	GO:0070820	tertiary granule	42/2981	164/19869	0.000266362	0.012802	0.01104	ATAD3B/UBR4/PTAFR/PGM1/STXBP3/CTSS/ILF2/FCER1G/ARL8A/TSPAN14/COPB1/TCN1/TCIRG1/VAMP1/PTPN6/CLEC12A/OLR1/ANO6/GPR84/ATP11A/LAMP1/CHRNB4/CTSH/VPS35L/ALDOC/TMC6/TIMP2/CANT1/CNN2/STXBP2/CEACAM1/MMP9/ITGB2/NBEAL2/ARMC8/DIAPH1/DOK3/SERPINB6/DBNL/GOLGA7/GGH/RAB14	42
GO:0090575	CC	GO:0090575	RNA polymerase II transcription regulator complex	58/2981	249/19869	0.000334381	0.0146368	0.0126222	E2F2/RUNX3/NFYC/BCL9/ARNT/PBX1/RXRG/MXI1/TCF7L2/ASCL2/TAF10/TEAD1/GTF2H1/MED19/TAF6L/MED17/POU2AF1/BCL9L/ATF7/GTF2H3/GTF2F2/MED4/MNAT1/HIF1A/MAX/GTF2A1/TCF12/ANXA2/SMAD3/CBFB/MAF/MED24/RARA/STAT5A/STAT3/TCF4/MED16/JUND/ATF5/FOSL2/TCF7L1/CREB1/NFATC2/RUNX1/MED15/PPARG/TFDP2/HLTF/SMAD1/CCNH/TCF7/SMAD5/MED7/NFYA/TCEA1/MYC/RXRA/MED14	58
GO:1902911	CC	GO:1902911	protein kinase complex	36/2981	136/19869	0.000359092	0.0146368	0.0126222	SESN2/PRKACB/IKBKE/GTF2H1/ERC1/CCND2/PRKAG1/TBK1/PRKAB1/GTF2H3/MNAT1/TRAF3/CCNB2/IGF1R/PHKG2/CDK12/DBF4B/TBKBP1/STRADA/ERN1/ACVR2A/XRCC5/CAB39/PCNA/CCNH/CCNI2/STING1/CCNC/PRKAR1B/CDK14/CDK6/PRKAG2/PRKDC/CCNE2/TGFBR1/CCNB3	36
GO:0005769	CC	GO:0005769	early endosome	88/2981	414/19869	0.000361637	0.0146368	0.0126222	LDLRAP1/STX12/PTP4A2/INPP5B/C1orf210/RAP1A/RABGAP1L/RPS6KC1/NRP1/WDFY4/HPS5/EHD1/UVRAG/APOC3/SORL1/ATP11A/SNX6/RIN3/VPS18/MYO5A/ANXA2/MAP2K1/CLN6/TBC1D2B/AP3S2/KREMEN2/MGRN1/GGA2/MAPK3/CORO1A/VPS4A/VAC14/USP10/RABEP1/ANKRD13B/MYO1D/RAB31/LDLRAD4/MAP2K2/COMMD1/RAB11FIP5/TGFBRAP1/TMEM163/CXCR4/CYTIP/PIKFYVE/AP1S3/WDFY1/KIF16B/ITCH/PTPN1/ATP9A/TOM1/GGA1/MLC1/DNAJC13/TMEM108/HPS3/SIAH2/LAMP3/TFRC/MEL…	88
GO:0045121	CC	GO:0045121	membrane raft	72/2981	326/19869	0.000382421	0.0146718	0.0126525	PRKCZ/EFHD2/SLC9A1/STX12/LCK/PPT1/SLC2A1/LRP8/GNAI3/KCNA3/CD2/CD48/HK1/UNC5B/KCNMA1/FAS/SLC1A2/MS4A1/SERPINH1/BIRC2/ENO2/OLR1/LRRK2/SELPLG/ANXA2/CLN6/IGF1R/LAT/MAPK3/ADGRG1/CDH1/CRK/MYO1C/P2RX1/SLC2A4/SGCA/PECAM1/SMURF2/NPC1/ATP5F1A/CD226/CD79A/LIPE/ADAM17/DPP4/PIKFYVE/INPP5D/PRNP/RGS19/ITGB2/HMOX1/MLC1/CBLB/PLSCR1/ITGA1/EFNA5/VDAC1/CTNNA1/CD14/LCP2/ADTRP/CD24/FYN/LAMTOR4/NOS3/TNFRSF10A/SDCBP/SLC…	72
GO:0016592	CC	GO:0016592	mediator complex	15/2981	40/19869	0.000407929	0.0146718	0.0126525	MED19/MED17/MED13L/CDK8/MED4/MED24/MED13/MED16/MED15/MED7/CCNC/BCLAF1/CDK6/BCLAF3/MED14	15
GO:0098857	CC	GO:0098857	membrane microdomain	72/2981	327/19869	0.000419741	0.0146718	0.0126525	PRKCZ/EFHD2/SLC9A1/STX12/LCK/PPT1/SLC2A1/LRP8/GNAI3/KCNA3/CD2/CD48/HK1/UNC5B/KCNMA1/FAS/SLC1A2/MS4A1/SERPINH1/BIRC2/ENO2/OLR1/LRRK2/SELPLG/ANXA2/CLN6/IGF1R/LAT/MAPK3/ADGRG1/CDH1/CRK/MYO1C/P2RX1/SLC2A4/SGCA/PECAM1/SMURF2/NPC1/ATP5F1A/CD226/CD79A/LIPE/ADAM17/DPP4/PIKFYVE/INPP5D/PRNP/RGS19/ITGB2/HMOX1/MLC1/CBLB/PLSCR1/ITGA1/EFNA5/VDAC1/CTNNA1/CD14/LCP2/ADTRP/CD24/FYN/LAMTOR4/NOS3/TNFRSF10A/SDCBP/SLC…	72
GO:0009898	CC	GO:0009898	cytoplasmic side of plasma membrane	43/2981	173/19869	0.000452509	0.0151295	0.0130472	LDLRAP1/LCK/GNG5/GNAI3/CD2/S100A6/RGS1/PTPN7/TRAF5/TRAF6/BIRC2/C2CD2L/GNB3/RNF31/TRAF3/GNAO1/CDH1/DLG4/MIEN1/JUP/CYTH1/ASPSCR1/YES1/GNG7/MAP2K2/PLEKHA4/CACNB4/GNAS/TIAM1/MYH9/GNAT1/GNB4/TNK2/GM2A/FYN/HIP1/GNAI1/GNB2/ESYT2/BLK/GNA14/PTPN3/GNG10	43
GO:0031256	CC	GO:0031256	leading edge membrane	43/2981	177/19869	0.000752467	0.0241103	0.0207918	EPHA2/CDC42/KCNA2/ARHGEF2/SLC1A2/RASGRP2/RPS3/PAK1/C2CD5/ITGA5/KCNC2/MTMR6/SYNE2/CIB1/PLCG2/MYO1C/KSR1/MYO1D/ARHGAP45/APC2/PIP5K1C/PDE4A/ADAM17/PLEK/PSD4/EPB41L5/DPP4/NCKAP1/PLCG1/FAM107A/ADGRV1/DIAPH1/WWC1/RIPOR2/PACSIN1/MYO6/MYO1G/SGCE/PSD3/DOCK8/KANK1/TLN1/GABRE	43
GO:0032587	CC	GO:0032587	ruffle membrane	27/2981	97/19869	0.000815636	0.025089	0.0216358	EPHA2/ARHGEF2/RASGRP2/RPS3/PAK1/C2CD5/ITGA5/MTMR6/CIB1/PLCG2/KSR1/ARHGAP45/PIP5K1C/PDE4A/ADAM17/PLEK/PSD4/EPB41L5/PLCG1/FAM107A/DIAPH1/WWC1/PACSIN1/MYO6/PSD3/KANK1/TLN1	27
GO:1902554	CC	GO:1902554	serine/threonine protein kinase complex	32/2981	122/19869	0.00087695	0.0259375	0.0223676	SESN2/PRKACB/IKBKE/GTF2H1/ERC1/CCND2/TBK1/GTF2H3/MNAT1/TRAF3/CCNB2/PHKG2/CDK12/DBF4B/TBKBP1/STRADA/ERN1/ACVR2A/XRCC5/CAB39/PCNA/CCNH/CCNI2/STING1/CCNC/PRKAR1B/CDK14/CDK6/PRKDC/CCNE2/TGFBR1/CCNB3	32
GO:0030863	CC	GO:0030863	cortical cytoskeleton	29/2981	108/19869	0.00100307	0.0285691	0.0246369	CAPZB/EPB41/RIMS3/SLC2A1/CTTN/NUMA1/ERC1/RAPGEF3/ACTN1/AKAP13/CORO1A/CDH1/DLG4/LASP1/LLGL2/TPM4/GYPC/MYH9/SHROOM3/FCHSD1/UTRN/ACTB/ANLN/DBNL/LANCL2/DMTN/TMOD1/NSMF/DMD	29
GO:0005741	CC	GO:0005741	mitochondrial outer membrane	48/2981	207/19869	0.00114796	0.031528	0.0271886	MICOS10/MIGA1/MCL1/TRAF3IP3/MTARC2/MTARC1/KMO/CISD1/HK1/VDAC2/PGR/VAMP1/LRRK2/CYP27B1/USP30/MLXIP/UBC/BCL2A1/CYB5B/RHOT1/COASY/RPS6KB1/SPIRE1/BCL2/LPIN1/RAB11FIP5/FAM210B/BID/HMOX1/RAC2/MIEF1/CYB5R3/TSPO/RAF1/QTRT2/MTX3/SLC25A46/VDAC1/STING1/FOXO3/WASF1/AGPAT5/PLEC/TRIM14/ASS1/APOO/FUNDC1/ARMCX6	48
GO:0001931	CC	GO:0001931	uropod	7/2981	13/19869	0.00126378	0.0319787	0.0275773	SELPLG/PSTPIP1/ICAM2/PIP5K1C/MYH9/BST1/PIP5K1B	7
GO:0031254	CC	GO:0031254	cell trailing edge	7/2981	13/19869	0.00126378	0.0319787	0.0275773	SELPLG/PSTPIP1/ICAM2/PIP5K1C/MYH9/BST1/PIP5K1B	7
GO:0031968	CC	GO:0031968	organelle outer membrane	53/2981	235/19869	0.00128913	0.0319787	0.0275773	MICOS10/MIGA1/MCL1/TRAF3IP3/MTARC2/MTARC1/KMO/CISD1/HK1/VDAC2/ITPRIP/DHCR7/PGR/VAMP1/LRRK2/CYP27B1/USP30/MLXIP/UBC/SYNE2/BCL2A1/CYB5B/RHOT1/COASY/RPS6KB1/SPIRE1/BCL2/LPIN1/RAB11FIP5/FAM210B/BID/HMOX1/RAC2/MIEF1/CYB5R3/TSPO/RAF1/QTRT2/MTX3/SLC25A46/VDAC1/STING1/ITPR3/FOXO3/WASF1/SYNE1/AGPAT5/PLEC/TRIM14/ASS1/APOO/FUNDC1/ARMCX6	53
GO:0031463	CC	GO:0031463	Cul3-RING ubiquitin ligase complex	13/2981	36/19869	0.0014718	0.0353691	0.030501	KLHL21/KLHL20/KLHL12/KLHL42/SPOP/KEAP1/CUL3/KLHL22/LZTR1/KLHL40/KLHL2/PDCD6/KLHL3	13
GO:0019867	CC	GO:0019867	outer membrane	53/2981	237/19869	0.0015725	0.0366441	0.0316006	MICOS10/MIGA1/MCL1/TRAF3IP3/MTARC2/MTARC1/KMO/CISD1/HK1/VDAC2/ITPRIP/DHCR7/PGR/VAMP1/LRRK2/CYP27B1/USP30/MLXIP/UBC/SYNE2/BCL2A1/CYB5B/RHOT1/COASY/RPS6KB1/SPIRE1/BCL2/LPIN1/RAB11FIP5/FAM210B/BID/HMOX1/RAC2/MIEF1/CYB5R3/TSPO/RAF1/QTRT2/MTX3/SLC25A46/VDAC1/STING1/ITPR3/FOXO3/WASF1/SYNE1/AGPAT5/PLEC/TRIM14/ASS1/APOO/FUNDC1/ARMCX6	53
GO:0030496	CC	GO:0030496	midbody	46/2981	203/19869	0.00234195	0.049993	0.0431122	CDC42/SLC2A1/GNAI3/JTB/ARL8A/CELF2/SVIL/ANXA11/KIF20B/EXOC6/CEP55/NAT10/CTNND1/UVRAG/SSH1/CIT/ANXA2/IL16/PLK1/VPS4A/EXOC7/BIRC5/CHMP6/MTCL1/CHMP1B/APC2/KEAP1/BCL3/NUP62/SPAST/SEPTIN2/TRIOBP/PIK3CB/RASGEF1B/CCDC69/DTNBP1/MICAL1/KATNA1/ANLN/GNAI1/CHMP7/TACC1/PTCH1/CNTRL/ENTR1/SEPTIN6	46
GO:0016528	CC	GO:0016528	sarcoplasm	24/2981	89/19869	0.00246428	0.049993	0.0431122	BCL9/CASQ1/ANK3/CAMK2G/ITPR2/ATP2A2/JPH4/SYNE2/SLC2A4/ELAVL1/XDH/SCN3A/ITPR1/STRIT1/P3H2/MEF2C/REEP5/DTNBP1/ITPR3/CAMK2B/CACNA2D1/ASPH/CTHRC1/PLEC	24
GO:0001725	CC	GO:0001725	stress fiber	20/2981	70/19869	0.00263066	0.049993	0.0431122	PRKCZ/FHL3/ROR1/CORO1B/MYH6/ACTN1/SEPTIN9/MYL12B/CNN2/TPM4/MYH9/FLNB/FAM107A/LPP/SEPTIN11/PDLIM5/PALLD/PDLIM4/ABLIM3/SYNPO	20
GO:0097517	CC	GO:0097517	contractile actin filament bundle	20/2981	70/19869	0.00263066	0.049993	0.0431122	PRKCZ/FHL3/ROR1/CORO1B/MYH6/ACTN1/SEPTIN9/MYL12B/CNN2/TPM4/MYH9/FLNB/FAM107A/LPP/SEPTIN11/PDLIM5/PALLD/PDLIM4/ABLIM3/SYNPO	20
GO:0005652	CC	GO:0005652	nuclear lamina	6/2981	11/19869	0.00265169	0.049993	0.0431122	LMNA/NARF/LMNB2/PCNA/LMNB1/CASK	6
GO:0031094	CC	GO:0031094	platelet dense tubular network	6/2981	11/19869	0.00265169	0.049993	0.0431122	EHD1/ITPR2/ATP2A2/ITPR1/ITPR3/DMTN	6
GO:0035631	CC	GO:0035631	CD40 receptor complex	6/2981	11/19869	0.00265169	0.049993	0.0431122	TRAF5/TRAF6/BIRC2/RNF31/TRAF3/CD40	6
GO:0019897	CC	GO:0019897	extrinsic component of plasma membrane	40/2981	172/19869	0.00266543	0.049993	0.0431122	SYTL1/LCK/GNG5/GNAI3/S100A6/RGS1/CTNND1/NUMA1/SYTL2/ST14/GNB3/ANXA2/GNAO1/CDH1/DLG4/JUP/KPNA2/CYTH1/YES1/APC2/GNG7/PLEKHA4/AAK1/GNAS/CDH26/TIAM1/GNAT1/GNB4/TNK2/CTNNA1/FYN/HIP1/GNAI1/GNB2/WNT2/ESYT2/BLK/ANXA1/GNA14/GNG10	40
GO:0003779	MF	GO:0003779	actin binding	112/2942	439/18432	1.38153e-07	5.56791e-05	5.12712e-05	MIB2/ESPN/CROCC/CAPZB/EPB41/MARCKSL1/FHL3/TMOD4/RCSD1/KLHL20/ABL2/FMN2/SVIL/MYOZ1/VCL/KCNMA1/ADD3/LSP1/MICAL2/CSRP3/CORO1B/CTTN/INPPL1/MYO7A/TAGLN/FGD4/LRRK2/AVIL/PAWR/MYBPC1/SSH1/MYH6/SYNE2/ACTN1/VASH1/EVL/VPS18/TMOD3/MYO5A/PSTPIP1/HOMER2/CORO1A/NOD2/SPIRE2/MYO1C/FLII/MYO18A/SSH2/MYO1D/LASP1/WIPF2/TNS4/ABI3/SAMD14/SPIRE1/PSTPIP2/MYO5B/CNN2/CNN1/TPM4/MYO9B/GMFG/CEACAM1/PRKCE/CXCR4/WIPF1/TNS1/MYH9…	112
GO:0004674	MF	GO:0004674	protein serine/threonine kinase activity	110/2942	430/18432	1.53886e-07	5.56791e-05	5.12712e-05	CDK11A/PRKCZ/PDIK1L/MAP3K6/PRKACB/NEK7/DSTYK/IKBKE/DYRK3/RPS6KC1/CDC42BPA/CAMK2G/HTATIP2/CDC42BPG/PAK1/ATM/SIK3/WNK1/DYRK4/LRRK2/IRAK4/PRKAG1/ACVRL1/TBK1/IRAK3/TAOK3/CIT/CAMKK2/CDK8/NEK3/PRKCH/RPS6KL1/CDC42BPB/MAPK6/MAP2K1/AKAP13/CIITA/PLK1/SBK1/MAPK3/PHKG2/MYLK3/CAMKK1/MINK1/ULK2/KSR1/CDK12/RPS6KB1/PPM1D/ERN1/PRKCA/MAP2K6/CSNK1D/ALPK2/CSNK1G2/MAP2K2/MAST3/DYRK1B/HIPK4/PRKD2/BRSK1/ROCK2/PRKCE/VRK…	110
GO:0106310	MF	GO:0106310	protein serine kinase activity	96/2942	363/18432	1.82009e-07	5.56791e-05	5.12712e-05	CDK11A/PRKCZ/PDIK1L/MAP3K6/PRKACB/NEK7/DSTYK/DYRK3/RPS6KC1/CDC42BPA/CAMK2G/CDC42BPG/PAK1/ATM/SIK3/WNK1/DYRK4/LRRK2/IRAK4/TBK1/TAOK3/CIT/CAMKK2/CDK8/NEK3/PRKCH/RPS6KL1/CDC42BPB/MAPK6/MAP2K1/CIITA/PLK1/SBK1/MAPK3/CAMKK1/MINK1/ULK2/KSR1/CDK12/RPS6KB1/ERN1/PRKCA/MAP2K6/CSNK1D/ALPK2/CSNK1G2/MAP2K2/MAST3/DYRK1B/HIPK4/PRKD2/BRSK1/ROCK2/PRKCE/VRK2/AAK1/BUB1/MAP3K20/CLK1/PIKFYVE/STK4/LOC102724428/DYRK1A/R…	96
GO:0030695	MF	GO:0030695	GTPase regulator activity	121/2942	488/18432	2.32384e-07	5.56791e-05	5.12712e-05	ASAP3/SESN2/SMAP2/EVI5/VAV3/GPSM2/DENND2D/RAP1A/CDC42SE1/ARHGEF2/ARHGAP30/RABGAP1L/RASAL2/RGS1/DENND1B/GDI2/ARHGAP12/NRP1/RASGEF1A/PLCE1/GBF1/NUCB2/SERGEF/MADD/RAB3IL1/RASGRP2/SIPA1/ARHGEF17/ARRB1/ARHGAP42/ELMOD1/ARHGAP20/ARHGAP32/PLEKHG6/FGD4/LRRK2/RAPGEF3/ARHGEF25/TBC1D15/GIT2/RCBTB2/TBC1D4/ARHGEF7/RALGAPA1/EIF2B2/RIN3/TBC1D2B/RASGRF1/AKAP13/NPRL3/RABEP1/TBC1D26/ADAP2/NF1/RAPGEFL1/LLGL2/CYTH1/T…	121
GO:0060589	MF	GO:0060589	nucleoside-triphosphatase regulator activity	121/2942	488/18432	2.32384e-07	5.56791e-05	5.12712e-05	ASAP3/SESN2/SMAP2/EVI5/VAV3/GPSM2/DENND2D/RAP1A/CDC42SE1/ARHGEF2/ARHGAP30/RABGAP1L/RASAL2/RGS1/DENND1B/GDI2/ARHGAP12/NRP1/RASGEF1A/PLCE1/GBF1/NUCB2/SERGEF/MADD/RAB3IL1/RASGRP2/SIPA1/ARHGEF17/ARRB1/ARHGAP42/ELMOD1/ARHGAP20/ARHGAP32/PLEKHG6/FGD4/LRRK2/RAPGEF3/ARHGEF25/TBC1D15/GIT2/RCBTB2/TBC1D4/ARHGEF7/RALGAPA1/EIF2B2/RIN3/TBC1D2B/RASGRF1/AKAP13/NPRL3/RABEP1/TBC1D26/ADAP2/NF1/RAPGEFL1/LLGL2/CYTH1/T…	121
GO:0005085	MF	GO:0005085	guanyl-nucleotide exchange factor activity	65/2942	224/18432	5.46545e-07	0.000109127	0.000100488	VAV3/DENND2D/RAP1A/ARHGEF2/DENND1B/RASGEF1A/PLCE1/GBF1/NUCB2/SERGEF/MADD/RAB3IL1/RASGRP2/ARHGEF17/PLEKHG6/FGD4/RAPGEF3/ARHGEF25/RCBTB2/ARHGEF7/EIF2B2/RIN3/RASGRF1/AKAP13/RAPGEFL1/CYTH1/DENND1C/VAV1/PSD4/RAB3GAP1/RAPGEF4/DOCK10/FARP2/TIAM1/ITSN1/RGL4/HPS4/TBC1D10A/CYTH4/SBF1/IQSEC1/SH3BP5/MON1A/ARHGEF3/MCF2L2/RASGEF1B/RAPGEF2/FBXO8/RAPGEF6/DOCK2/RASGEF1C/ECT2L/PLEKHG1/TAGAP/ELMO1/LAMTOR4/PSD3/DENN…	65
GO:0031267	MF	GO:0031267	small GTPase binding	75/2942	272/18432	7.03418e-07	0.000120385	0.000110855	SYTL1/RIMS3/RABGGTB/EVI5/STRIP1/RAP1A/CDC42SE1/ARHGEF2/RABGAP1L/NCF2/DENND1B/GDI2/PLCE1/EHD1/PAK1/SYTL2/EXPH5/SORL1/ERC1/PEX5/IPO8/FGD4/LRRK2/TAMALIN/GIT2/BICDL1/IPO4/PRKCH/TRIP11/RIN3/CDC42BPB/DMXL2/MYO5A/AKAP13/CIB1/BICDL2/GGA2/XPO6/MYO1C/BIRC5/MYO5B/MYO9B/GARRE1/ROCK2/XPO1/RAB11FIP5/RAB3GAP1/RAPGEF4/NCKAP1/ABI2/NXT1/RANBP1/LZTR1/HPS4/GGA1/TRIOBP/RAB7A/RHOH/TNPO1/CDC42SE2/RAPGEF6/DIAPH1/CYFIP2/…	75
GO:0005543	MF	GO:0005543	phospholipid binding	114/2942	474/18432	2.54108e-06	0.000380527	0.000350401	PLEKHN1/PLA2G2C/LDLRAP1/SLC9A1/PTAFR/EPB41/PPT1/PLA2G4A/DENND1B/RPS6KC1/AIDA/SVIL/VDAC2/ANXA11/GBF1/BSCL2/TPCN2/NUMA1/GAB2/SYTL2/APOC3/C2CD2L/GRAMD1B/ARHGAP32/PLEKHA5/C2CD5/ITPR2/AVIL/SYT1/RUBCNL/STXBP6/SNX6/PLCB2/ANXA2/CLN6/SNX33/GGA2/CETP/CPNE2/DPEP1/VAMP2/FLII/EPN2/ADAP2/NF1/GSDMB/KCNJ2/EXOC7/WDR45B/ATP8B1/DENND1C/PLEKHA4/NUP62/EPN1/HS1BP3/COMMD1/PSD4/BBS5/NUP35/MREG/WDFY1/KIF16B/PIGU/CPNE1/TO…	114
GO:0051020	MF	GO:0051020	GTPase binding	79/2942	303/18432	3.87811e-06	0.00051622	0.000475352	SYTL1/RIMS3/RABGGTB/EVI5/STRIP1/RAP1A/CDC42SE1/ARHGEF2/RABGAP1L/NCF2/DENND1B/GDI2/PLCE1/EHD1/PAK1/SYTL2/EXPH5/SORL1/ERC1/GNB3/PEX5/IPO8/FGD4/LRRK2/TAMALIN/GIT2/BICDL1/IPO4/PRKCH/TRIP11/RIN3/HSP90AA1/CDC42BPB/DMXL2/MYO5A/AKAP13/CIB1/BICDL2/GGA2/XPO6/MYO1C/BIRC5/MYO5B/MYO9B/GARRE1/ROCK2/XPO1/RAB11FIP5/RAB3GAP1/RAPGEF4/NCKAP1/ABI2/ATG16L1/NXT1/RANBP1/LZTR1/HPS4/GGA1/TRIOBP/RAB7A/RHOH/TNPO1/CDC42SE2/…	79
GO:0001784	MF	GO:0001784	phosphotyrosine residue binding	20/2942	46/18432	8.84144e-06	0.0010592	0.00097535	LDLRAP1/LCK/ABL2/PTPN5/PTPN6/PTPN11/SHF/MAPK3/PLCG2/CRK/GRB2/YES1/VAV1/SAMSN1/CBLB/SH3BP2/PIK3R1/PTPN3/ABL1/VAV2	20
GO:0043178	MF	GO:0043178	alcohol binding	31/2942	90/18432	1.29503e-05	0.00141041	0.00129875	XPR1/VDAC2/CD81/APOC3/GRAMD1B/ITPR2/CDIPT/CETP/ADAP2/STARD3/OSBPL7/NPC1/SULT2B1/PRKCE/TSPO/ITPR1/OSBPL10/SIDT1/PROM1/SCARB2/LRAT/VDAC1/ANXA6/ITPR3/ADAP1/OSBPL3/NPC1L1/TPK1/PTCH1/ASTN2/GLE1	31
GO:0035091	MF	GO:0035091	phosphatidylinositol binding	71/2942	277/18432	2.16939e-05	0.00216578	0.00199432	PLEKHN1/LDLRAP1/SLC9A1/EPB41/PLA2G4A/DENND1B/RPS6KC1/AIDA/SVIL/GBF1/TPCN2/NUMA1/GAB2/SYTL2/C2CD2L/ARHGAP32/PLEKHA5/ITPR2/AVIL/SYT1/RUBCNL/STXBP6/SNX6/ANXA2/SNX33/GGA2/DPEP1/FLII/ADAP2/GSDMB/KCNJ2/EXOC7/WDR45B/DENND1C/PLEKHA4/HS1BP3/COMMD1/BBS5/MREG/WDFY1/KIF16B/PIGU/TOM1/GGA1/ITPR1/PXK/ARAP2/DAPP1/ARFIP1/SNX25/FCHO2/SNX2/ITPR3/SNX14/ADAP1/SNX8/SNX10/MYO1G/LANCL2/HIP1/TECPR1/ESYT2/SDCBP/CLVS1/C8or…	71
GO:0140297	MF	GO:0140297	DNA-binding transcription factor binding	110/2942	476/18432	2.48809e-05	0.00229287	0.00211135	SKI/PRDM16/MAD2L2/PADI2/ARID1A/FAF1/LRIF1/ARNT/MEF2D/PBX1/JMJD1C/SIRT1/LCOR/PDCD11/TCF7L2/TAF10/GTF2H1/MTA2/RPS3/ANKRD42/MED17/ETS1/FKBP4/BHLHE41/RARG/BAZ2A/CCDC62/MED4/HIF1A/MAX/SNW1/GTF2A1/TCF12/SMAD3/PIAS1/SIN3A/CREBBP/CIITA/SETD6/PER1/DHRS7B/MED24/SMARCE1/JUP/STAT3/HDAC5/MED13/PTPN2/RBBP8/BCL2/MED16/ZBTB7A/KEAP1/JUND/BCL3/TRIB2/DNMT3A/KDM3A/BBS5/SP3/CREB1/TRIP12/NCL/PTMA/HDAC4/DDRGK1/PCNA/CPN…	110
GO:0016922	MF	GO:0016922	nuclear receptor binding	41/2942	139/18432	4.20763e-05	0.00360053	0.00331549	PADI2/ARID1A/LRIF1/JMJD1C/SIRT1/LCOR/TCF7L2/TAF10/GTF2H1/MED17/FKBP4/RARG/BAZ2A/CCDC62/MED4/HIF1A/SNW1/SMAD3/MED24/SMARCE1/MED13/MED16/ZBTB7A/JUND/KDM3A/TRIP12/PCNA/NCOA3/PPARG/DCAF1/FOXP1/NR1I2/PPARGC1A/BRD8/RNF14/NCOA7/ESR1/TACC1/KDM4C/RXRA/MED14	41
GO:0061629	MF	GO:0061629	RNA polymerase II-specific DNA-binding transcription factor binding	84/2942	350/18432	5.49846e-05	0.00439144	0.00404378	MAD2L2/PADI2/ARID1A/FAF1/LRIF1/ARNT/MEF2D/JMJD1C/SIRT1/LCOR/PDCD11/TCF7L2/TAF10/GTF2H1/MTA2/ANKRD42/MED17/ETS1/FKBP4/BHLHE41/RARG/BAZ2A/CCDC62/MED4/HIF1A/SNW1/GTF2A1/SMAD3/SIN3A/CREBBP/SETD6/MED24/SMARCE1/STAT3/HDAC5/MED13/PTPN2/RBBP8/MED16/ZBTB7A/KEAP1/JUND/TRIB2/DNMT3A/KDM3A/BBS5/SP3/CREB1/TRIP12/HDAC4/DDRGK1/PCNA/CPNE1/STK4/NCOA3/PPARG/DCAF1/FOXP1/NR1I2/PARP9/ADD1/PPARGC1A/EXOSC9/MEF2C/BRD8/ST…	84
GO:0003713	MF	GO:0003713	transcription coactivator activity	70/2942	281/18432	6.57563e-05	0.00492351	0.00453373	PRDM16/RERE/ARID1A/CITED4/MYSM1/BCL9/SIRT1/TRIM8/NUP98/TRIM22/HTATIP2/MTA2/TAF6L/ARRB1/MED17/BIRC2/POU2AF1/BCL9L/ETS1/KMT2D/CCDC62/MED4/TDRD3/ACTN1/SNW1/TRIP11/UBE3A/SIN3A/CREBBP/CIITA/SRCAP/FUS/TOX3/CBFB/CAMTA2/MED24/SMARCE1/JUP/MED13/LPIN2/MED16/DYRK1B/BCL3/LPIN1/NCOA3/DYRK1A/RRP1B/DDX17/TCF20/KAT2B/PPARGC1A/JADE1/JMY/BRD8/RNF14/MED7/WWC1/IRF4/NCOA7/KMT2C/TACC1/KAT6A/MTDH/SMARCA2/TRIM14/TRIM32/…	70
GO:0035591	MF	GO:0035591	signaling adaptor activity	28/2942	86/18432	0.000104099	0.00733589	0.00675513	LDLRAP1/FCRL2/MPP7/AFAP1L2/GAB2/GNB3/LRRK2/PTPN11/MAP2K1/HOMER2/AKAP13/LAT/CRK/KSR1/STAT3/GRB2/MAP2K2/NUP62/ABI2/SPATA2/NCK1/GNB4/ZDHHC11/PIK3R1/CDC42SE2/RGS14/GNB2/DOK2	28
GO:0015485	MF	GO:0015485	cholesterol binding	19/2942	51/18432	0.00018567	0.0123573	0.011379	VDAC2/CD81/APOC3/GRAMD1B/CETP/STARD3/OSBPL7/NPC1/SULT2B1/TSPO/OSBPL10/SIDT1/PROM1/SCARB2/VDAC1/ANXA6/OSBPL3/NPC1L1/PTCH1	19
GO:0060090	MF	GO:0060090	molecular adaptor activity	108/2942	492/18432	0.000253989	0.0160147	0.0147468	LDLRAP1/SLC9A1/STX12/LINC01145/FCRL2/RXRG/DTL/FRMD4A/MPP7/EPC1/ANK3/TCF7L2/AFAP1L2/NLRP6/TRIM22/PLCB3/POLD3/PAK1/GAB2/HIKESHI/FKBP4/VAMP1/GNB3/CDKN1B/LRRK2/PTPN11/SYNE2/STON2/FLRT2/VPS18/MAP2K1/HOMER2/AKAP13/CIB1/LAT/FUS/AMFR/HERPUD1/CRK/ZZEF1/VAMP2/KSR1/ADAP2/JUP/STAT3/APPBP2/GRB2/SEPTIN9/DLGAP1/BCL2/SGTA/MAP2K2/GATAD2A/BCL3/NUP62/CXCR4/ABI2/AP1S3/SEPTIN2/PRNP/DLGAP4/NCOA3/SPATA2/NFATC2/ITSN1/PC…	108
GO:0032934	MF	GO:0032934	sterol binding	21/2942	61/18432	0.000312757	0.0185055	0.0170405	OSBPL9/VDAC2/CD81/APOC3/GRAMD1B/CETP/STARD3/OSBPL7/NPC1/SULT2B1/TSPO/OSBPL10/SIDT1/PROM1/SCARB2/VDAC1/ANXA6/OSBPL3/NPC1L1/INSIG1/PTCH1	21
GO:0030674	MF	GO:0030674	protein-macromolecule adaptor activity	80/2942	347/18432	0.000324387	0.0185055	0.0170405	LDLRAP1/SLC9A1/STX12/FCRL2/RXRG/DTL/FRMD4A/MPP7/EPC1/ANK3/AFAP1L2/NLRP6/TRIM22/POLD3/GAB2/FKBP4/VAMP1/GNB3/LRRK2/PTPN11/SYNE2/STON2/FLRT2/VPS18/MAP2K1/HOMER2/AKAP13/CIB1/LAT/FUS/AMFR/HERPUD1/CRK/ZZEF1/VAMP2/KSR1/ADAP2/JUP/STAT3/APPBP2/GRB2/MAP2K2/GATAD2A/BCL3/NUP62/ABI2/AP1S3/PRNP/SPATA2/DGCR8/MYH9/ST13/NCK1/ATP1B3/GNB4/JCHAIN/SORBS2/PDCD6/ZDHHC11/RETREG1/DAB2/PIK3R1/CDC42SE2/RAD50/RGS14/SYNE1/SU…	80
GO:0051219	MF	GO:0051219	phosphoprotein binding	28/2942	92/18432	0.000372318	0.0202744	0.0186694	LDLRAP1/EPB41/LCK/ABL2/PTPN5/UBASH3B/FKBP4/PTPN6/TBK1/PTPN11/SHF/MAPK3/TOX3/PLCG2/CRK/GRB2/YES1/VAV1/SAMSN1/CBLB/SH3BP2/PIK3R1/LRP11/PLAT/APTX/PTPN3/ABL1/VAV2	28
GO:0042578	MF	GO:0042578	phosphoric ester hydrolase activity	83/2942	365/18432	0.0004028	0.0209806	0.0193196	PLCH2/ALPL/EYA3/PTP4A2/LCK/INPP5B/PDE4B/CDC14A/PRUNE1/PTPN7/DUSP10/PFKFB3/CAMK2G/PLCE1/NT5C2/LHPP/PTPRE/PDE3B/PTPN5/PLCB3/INPPL1/GDPD5/UBASH3B/PTPN6/DUSP16/PTPRO/LRRK2/TNS2/PDE1B/PPM1H/SSH1/PPTC7/PTPN11/MTMR6/MYH6/MDP1/TDP1/PLCB2/PDIA3/PDE8A/HDDC3/CPPED1/PLCG2/SSH2/PPM1D/LPIN2/PTPN2/HDHD2/PHLPP1/PDE4A/ACP5/LPIN1/PPM1G/NT5DC4/INPP1/PIKFYVE/INPP5D/GPCPD1/PLCG1/PTPN1/MTMR3/HMOX1/SBF1/CTDSPL/SACM1L/C…	83
GO:0045309	MF	GO:0045309	protein phosphorylated amino acid binding	20/2942	58/18432	0.000420633	0.0209966	0.0193344	LDLRAP1/LCK/ABL2/PTPN5/PTPN6/PTPN11/SHF/MAPK3/PLCG2/CRK/GRB2/YES1/VAV1/SAMSN1/CBLB/SH3BP2/PIK3R1/PTPN3/ABL1/VAV2	20
GO:0019787	MF	GO:0019787	ubiquitin-like protein transferase activity	101/2942	465/18432	0.000582317	0.0273867	0.0252186	MIB2/KLHL21/UBR4/CDC42/HECTD3/TRIM33/PIAS3/KLHL20/DTL/HERC4/TRIM22/SERGEF/TRAF6/UBE2L6/MED17/BIRC2/RNF214/FBXL14/KLHL42/BRAP/HECTD4/FBXW8/LNX2/OBI1/RNF212B/RNF31/G2E3/HECTD1/TRAF3/UBE3A/VPS18/PIAS1/UBE2Q2/MGRN1/SIAH1/AMFR/RFFL/MED24/SMURF2/RNF213/MIB1/MALT1/UHRF1/IRF2BP1/FANCL/KCMF1/HECW2/MARCHF4/CUL3/TRIP12/ATG16L1/UBE2F/HDAC4/ITCH/TTC3/RFPL2/RAD18/MKRN2/UBE2E2/UBE2E1/ARIH2/CBLB/DZIP3/ATG3/HLTF/…	101
GO:1901981	MF	GO:1901981	phosphatidylinositol phosphate binding	46/2942	180/18432	0.000605165	0.0273867	0.0252186	PLEKHN1/LDLRAP1/SLC9A1/PLA2G4A/DENND1B/SVIL/GBF1/TPCN2/GAB2/SYTL2/ARHGAP32/PLEKHA5/AVIL/SYT1/RUBCNL/STXBP6/ANXA2/FLII/ADAP2/GSDMB/KCNJ2/EXOC7/WDR45B/DENND1C/PLEKHA4/COMMD1/BBS5/KIF16B/TOM1/ARAP2/DAPP1/ARFIP1/FCHO2/SNX14/ADAP1/SNX10/MYO1G/LANCL2/HIP1/TECPR1/SDCBP/CLVS1/GSDMC/ASAP1/MAPKAP1/OGT	46
GO:0000287	MF	GO:0000287	magnesium ion binding	55/2942	225/18432	0.000617229	0.0273867	0.0252186	HMGCL/MAP3K6/PGM1/PRKACB/ATP8B2/ABL2/DYRK3/CDC42BPA/ARF1/CDC42BPG/SIK3/ENO2/LRRK2/IRAK4/IRAK3/ATP11A/CDC42BPB/PKM/IDH3A/CIB1/PLK1/PRPSAP2/XYLT2/ERN1/PRPSAP1/FOXK2/ATP8B1/ATP9B/MAST3/BRSK1/MSH2/MAP3K20/GSS/STK4/ATP9A/LOC102724428/CERK/MOV10L1/TKT/SUCLG2/PLSCR1/PGM2/PPA2/PDCD6/MAST4/ATP10B/CILK1/RPS6KA2/FIGNL1/GNAI1/RHEB/NEK6/ABL1/STK26/HPRT1	55
GO:0001222	MF	GO:0001222	transcription corepressor binding	16/2942	44/18432	0.000800964	0.0342698	0.0315568	PER3/RUNX3/MTF2/PBX1/LCOR/ETS1/CNOT2/ELOB/PER1/SUZ12/NR1D1/HDAC5/ZBTB7A/ESR1/NEK6/EHMT1	16
GO:0042809	MF	GO:0042809	nuclear vitamin D receptor binding	8/2942	15/18432	0.000930647	0.0384453	0.0354017	MED17/MED4/SNW1/MED24/MED13/MED16/RXRA/MED14	8
GO:0051015	MF	GO:0051015	actin filament binding	53/2942	219/18432	0.000980085	0.0391381	0.0360396	ESPN/CAPZB/MARCKSL1/TMOD4/RCSD1/ABL2/SVIL/ADD3/CORO1B/CTTN/MYO7A/TAGLN/AVIL/MYH6/SYNE2/ACTN1/MYO5A/PSTPIP1/CORO1A/MYO1C/FLII/MYO18A/MYO1D/LASP1/ABI3/SAMD14/PSTPIP2/MYO5B/TPM4/MYO9B/MYH9/TRIOBP/FLNB/MYH15/ADD1/SHROOM3/CTNNA1/ABLIM3/ANXA6/MYO6/MICAL1/UTRN/SYNE1/DBNL/MYO1G/HIP1/DMTN/PLEC/TLN1/CCIN/TMOD1/ABL1/DMD	53
GO:0140658	MF	GO:0140658	ATP-dependent chromatin remodeler activity	13/2942	33/18432	0.00103373	0.0399485	0.0367859	ERCC6/BTAF1/CHD8/CHD2/SRCAP/CHD9/SMARCAL1/CECR2/HLTF/CHD1/SHPRH/CHD7/ATRX	13
