# Supplementary material for: scFFPE-ATAC enables high-throughput single cell chromatin accessibility profiling in formalin-fixed paraffin-embedded samples
Source: Nat Commun. 2025 Nov 14;16:10022. doi: 10.1038/s41467-025-66170-4 (PMC12618699; doi:10.1038/s41467-025-66170-4)
Supplement: Supplementary file 17 — Supplementary Table 16 [file 41467_2025_66170_MOESM17_ESM.xlsx]

## Sheet: Trajectory 1
seqnames	start	end	width	strand	annotation	geneChr	geneStart	geneEnd	geneLength	geneStrand	geneId	transcriptId	distanceToTSS	ENSEMBL	SYMBOL	GENENAME
chr1	1408086	1408587	502	*	Promoter (<=1kb)	1	1409096	1410618	1523	1	116435301	ENST00000607307.1	-509		MRPL20-DT	MRPL20 divergent transcript
chr1	1517916	1518417	502	*	Promoter (<=1kb)	1	1517621	1522780	5160	1	55210	ENST00000429957.1	295	ENSG00000197785	ATAD3A	ATPase family AAA domain containing 3A
chr1	2277215	2277716	502	*	Intron (ENST00000378536.5/6497, intron 1 of 6)	1	2303646	2304368	723	1	6497	ENST00000507179.1	-25930	ENSG00000157933	SKI	SKI proto-oncogene
chr1	3910728	3911229	502	*	Intron (ENST00000667408.2/100133612, intron 1 of 1)	1	3900437	3906036	5600	1	100133612	ENST00000693306.1	10291	ENSG00000236423	LINC01134	long intergenic non-protein coding RNA 1134
chr1	6198803	6199304	502	*	Promoter (<=1kb)	1	6186723	6199553	12831	2	6146	ENST00000465387.5	249	ENSG00000116251	RPL22	ribosomal protein L22
chr1	6859123	6859624	502	*	Intron (ENST00000490738.5/23261, intron 2 of 2)	1	6853095	6872045	18951	1	23261	ENST00000472283.1	6028	ENSG00000171735	CAMTA1	calmodulin binding transcription activator 1
chr1	8966521	8967022	502	*	Intron (ENST00000549778.5/765, intron 5 of 5)	1	8945887	8974704	28818	1	765	ENST00000377442.3	20634	ENSG00000131686	CA6	carbonic anhydrase 6
chr1	9061501	9062002	502	*	Intron (ENST00000377424.9/6518, intron 1 of 11)	1	9040080	9069604	29525	2	6518	ENST00000377414.7	7602	ENSG00000142583	SLC2A5	solute carrier family 2 member 5
chr1	9110537	9111038	502	*	Promoter (<=1kb)	1	9104532	9111370	6839	2	80045	ENST00000465853.1	332	ENSG00000180758	GPR157	G protein-coupled receptor 157
chr1	9724865	9725366	502	*	3' UTR	1	9721136	9728906	7771	1	5293	ENST00000698719.1	3729	ENSG00000171608	PIK3CD	phosphatidylinositol-4,5-bisphosphate 3-kinase catalytic subunit delta
chr1	9922186	9922687	502	*	3' UTR	1	9930261	9932180	1920	2	84328	ENST00000471853.1	9493	ENSG00000162441	LZIC	leucine zipper and CTNNBIP1 domain containing
chr1	10258592	10259093	502	*	Exon (ENST00000377093.9/23095, exon 4 of 21)	1	10278558	10282383	3826	1	23095	ENST00000495136.1	-19465	ENSG00000054523	KIF1B	kinesin family member 1B
chr1	10264182	10264683	502	*	Intron (ENST00000377093.9/23095, intron 5 of 20)	1	10278558	10282383	3826	1	23095	ENST00000495136.1	-13875	ENSG00000054523	KIF1B	kinesin family member 1B
chr1	10611188	10611689	502	*	Intron (ENST00000356607.9/5195, intron 4 of 8)	1	10642082	10645076	2995	2	54897	ENST00000447850.3	33387	ENSG00000130940	CASZ1	castor zinc finger 1
chr1	15145356	15145857	502	*	Intron (ENST00000310916.6/200197, intron 1 of 5)	1	15111869	15152458	40590	2	200197	ENST00000404665.4	6601	ENSG00000175147	TMEM51-AS1	TMEM51 antisense RNA 1
chr1	15261494	15261995	502	*	Intron (ENST00000683790.1/114827, intron 2 of 33)	1	15251785	15397529	145745	1	114827	ENST00000375998.8	9709	ENSG00000142621	FHAD1	forkhead associated phosphopeptide binding domain 1
chr1	15685022	15685523	502	*	Promoter (<=1kb)	1	15684556	15734769	50214	1	23207	ENST00000642363.1	466	ENSG00000116786	PLEKHM2	pleckstrin homology and RUN domain containing M2
chr1	15758405	15758906	502	*	Promoter (<=1kb)	1	15758784	15767559	8776	1	54751	ENST00000483633.6	0	ENSG00000162458	FBLIM1	filamin binding LIM protein 1
chr1	15789477	15789978	502	*	Distal Intergenic	1	15777073	15784838	7766	1	54751	ENST00000509138.1	12404	ENSG00000162458	FBLIM1	filamin binding LIM protein 1
chr1	16216113	16216614	502	*	Promoter (<=1kb)	1	16215909	16217160	1252	2	101927546	ENST00000442385.5	546		ANO7L1	anoctamin 7 like 1 (pseudogene)
chr1	16387405	16387906	502	*	3' UTR	1	16387117	16403974	16858	2	374955	ENST00000491418.5	16068	ENSG00000187144	SPATA21	spermatogenesis associated 21
chr1	17121340	17121841	502	*	Promoter (1-2kb)	1	17066761	17119451	52691	2	11240	ENST00000375486.9	-1889	ENSG00000117115	PADI2	peptidyl arginine deiminase 2
chr1	17439432	17439933	502	*	Promoter (<=1kb)	1	17406760	17439677	32918	2	55920	ENST00000375436.9	0	ENSG00000179051	RCC2	regulator of chromosome condensation 2
chr1	19365692	19366193	502	*	Intron (ENST00000264202.8/832, intron 4 of 8)	1	19339137	19346362	7226	2	832	ENST00000674299.1	-19330	ENSG00000077549	CAPZB	capping actin protein of muscle Z-line subunit beta
chr1	19430000	19430501	502	*	Intron (ENST00000264202.8/832, intron 1 of 8)	1	19357522	19420144	62623	2	832	ENST00000489607.5	-9856	ENSG00000077549	CAPZB	capping actin protein of muscle Z-line subunit beta
chr1	19800182	19800683	502	*	Promoter (<=1kb)	1	19747163	19799945	52783	2	255104	ENST00000496528.5	-237	ENSG00000162542	TMCO4	transmembrane and coiled-coil domains 4
chr1	21782966	21783467	502	*	Promoter (<=1kb)	1	21678298	21783149	104852	2	84196	ENST00000308271.14	0	ENSG00000090686	USP48	ubiquitin specific peptidase 48
chr1	22500255	22500756	502	*	Intron (ENST00000650433.1/9923, intron 3 of 8)	1	22451867	22506241	54375	1	9923	ENST00000400239.6	48388	ENSG00000184677	ZBTB40	zinc finger and BTB domain containing 40
chr1	22920323	22920824	502	*	3' UTR	1	22953043	22972866	19824	2	646262	ENST00000426928.7	52042	ENSG00000215906	LACTBL1	lactamase beta like 1
chr1	23369807	23370308	502	*	Promoter (<=1kb)	1	23370254	23370346	93	1	148898	ENST00000364535.1	0	ENSG00000249087	ZNF436-AS1	ZNF436 antisense RNA 1
chr1	23577194	23577695	502	*	Exon (ENST00000648225.1/107984928, exon 4 of 4)	1	23581495	23640568	59074	1	259283	ENST00000477916.5	-3800	ENSG00000197880	MDS2	myelodysplastic syndrome 2 translocation associated
chr1	23921713	23922214	502	*	Distal Intergenic	1	23929070	23929147	78	1	100616492	ENST00000578143.1	-6856	ENSG00000264926	MIR378F	microRNA 378f
chr1	24567195	24567696	502	*	Intron (ENST00000374392.3/400746, intron 1 of 3)	1	24556087	24609328	53242	1	400746	ENST00000374392.3	11108	ENSG00000184454	NCMAP	non-compact myelin associated protein
chr1	25874958	25875459	502	*	Promoter (<=1kb)	1	25861484	25875708	14225	2	164091	ENST00000675840.1	249	ENSG00000182749	PAQR7	progestin and adipoQ receptor family member 7
chr1	26619305	26619806	502	*	Distal Intergenic	1	26572270	26574734	2465	1	6195	ENST00000438977.1	47035	ENSG00000117676	RPS6KA1	ribosomal protein S6 kinase A1
chr1	26993386	26993887	502	*	Promoter (<=1kb)	1	26993692	27000886	7195	1	388610	ENST00000522111.3	0	ENSG00000253368	TRNP1	TMF1 regulated nuclear protein 1
chr1	27672033	27672534	502	*	Promoter (<=1kb)	1	27666064	27672178	6115	2	2537	ENST00000339145.8	0	ENSG00000126709	IFI6	interferon alpha inducible protein 6
chr1	28050622	28051123	502	*	Intron (ENST00000373871.8/2140, intron 2 of 17)	1	27973468	28058087	84620	2	2140	ENST00000373864.5	6964	ENSG00000158161	EYA3	EYA transcriptional coactivator and phosphatase 3
chr1	28208862	28209363	502	*	Promoter (<=1kb)	1	28205258	28208809	3552	2	22826	ENST00000470967.1	-53	ENSG00000126698	DNAJC8	DnaJ heat shock protein family (Hsp40) member C8
chr1	28259157	28259658	502	*	Promoter (<=1kb)	1	28259518	28282491	22974	1	83667	ENST00000253063.4	0	ENSG00000130766	SESN2	sestrin 2
chr1	28346321	28346822	502	*	Distal Intergenic	1	28330283	28334585	4303	1	54797	ENST00000474683.1	16038	ENSG00000130772	MED18	mediator complex subunit 18
chr1	29197488	29197989	502	*	Promoter (2-3kb)	1	29193817	29200589	6773	2	51102	ENST00000483435.5	2600	ENSG00000116353	MECR	mitochondrial trans-2-enoyl-CoA reductase
chr1	30083887	30084388	502	*	Distal Intergenic	1	30013952	30037612	23661	2	101929406	ENST00000445180.2	-46275	ENSG00000233399	LINC01648	long intergenic non-protein coding RNA 1648
chr1	31644171	31644672	502	*	Promoter (<=1kb)	1	31630789	31644589	13801	2	553115	ENST00000489164.5	0	ENSG00000162517	PEF1	penta-EF-hand domain containing 1
chr1	32133414	32133915	502	*	Intron (ENST00000373625.8/23633, intron 1 of 13)	1	32142923	32162394	19472	1	23633	ENST00000469790.1	-9008	ENSG00000025800	KPNA6	karyopherin subunit alpha 6
chr1	32982467	32982968	502	*	Distal Intergenic	1	32936449	32964809	28361	2	127544	ENST00000235150.5	-17658	ENSG00000116514	RNF19B	ring finger protein 19B
chr1	33841446	33841947	502	*	Intron (ENST00000373381.9/114784, intron 6 of 70)	1	33860475	33864791	4317	1	127540	ENST00000519684.5	-18528	ENSG00000176256	HMGB4	high mobility group box 4
chr1	35855910	35856411	502	*	Promoter (2-3kb)	1	35853488	35854758	1271	1	192670	ENST00000496257.1	2422	ENSG00000134698	AGO4	argonaute RISC component 4
chr1	36083858	36084359	502	*	Promoter (<=1kb)	1	36084094	36088275	4182	1	27285	ENST00000207457.8	0	ENSG00000092850	TEKT2	tektin 2
chr1	37486094	37486595	502	*	Distal Intergenic	1	37481690	37482602	913	1	80149	ENST00000471012.1	4404	ENSG00000163874	ZC3H12A	zinc finger CCCH-type containing 12A
chr1	37595768	37596269	502	*	Promoter (<=1kb)	1	37566816	37595937	29122	2	29889	ENST00000373062.8	0	ENSG00000134697	GNL2	G protein nucleolar 2
chr1	37807437	37807938	502	*	Promoter (<=1kb)	1	37807660	37808732	1073	1	127687	ENST00000419397.3	0	ENSG00000197982	C1orf122	chromosome 1 open reading frame 122
chr1	40381357	40381858	502	*	Intron (ENST00000435168.6/64744, intron 2 of 6)	1	40374648	40423326	48679	1	64744	ENST00000372708.5	6709	ENSG00000084070	SMAP2	small ArfGAP2
chr1	40477635	40478136	502	*	Promoter (<=1kb)	1	40477630	40496288	18659	1	339559	ENST00000372705.3	5	ENSG00000187815	ZFP69	ZFP69 zinc finger protein
chr1	42455857	42456358	502	*	Promoter (<=1kb)	1	42456117	42460081	3965	1	79717	ENST00000372562.1	0	ENSG00000127125	PPCS	phosphopantothenoylcysteine synthetase
chr1	43577795	43578296	502	*	Intron (ENST00000617451.4/5792, intron 6 of 7)	1	43582480	43591118	8639	1	5792	ENST00000467464.1	-4184	ENSG00000142949	PTPRF	protein tyrosine phosphatase receptor type F
chr1	46061916	46062417	502	*	Exon (ENST00000262741.10/8503, exon 6 of 10)	1	46042641	46057434	14794	2	8503	ENST00000488808.1	-4482	ENSG00000117461	PIK3R3	phosphoinositide-3-kinase regulatory subunit 3
chr1	46204394	46204895	502	*	Promoter (1-2kb)	1	46203334	46221256	17923	1	541468	ENST00000371980.4	1060	ENSG00000171357	LURAP1	leucine rich adaptor protein 1
chr1	46718949	46719450	502	*	Promoter (<=1kb)	1	46674659	46719139	44481	2	9813	ENST00000674268.1	0	ENSG00000159658	EFCAB14	EF-hand calcium binding domain 14
chr1	47180342	47180843	502	*	Promoter (1-2kb)	1	47179250	47180339	1090	1	100874253	ENST00000429328.2	1092	ENSG00000224805	LINC00853	long intergenic non-protein coding RNA 853
chr1	51331745	51332246	502	*	Promoter (<=1kb)	1	51297218	51331346	34129	2	22996	ENST00000262676.9	-399	ENSG00000085831	TTC39A	tetratricopeptide repeat domain 39A
chr1	51878631	51879132	502	*	Promoter (<=1kb)	1	51789191	51878805	89615	2	4898	ENST00000354831.11	0	ENSG00000078618	NRDC	nardilysin convertase
chr1	53197390	53197891	502	*	Promoter (<=1kb)	1	53196903	53214170	17268	1	1376	ENST00000638135.1	487	ENSG00000157184	CPT2	carnitine palmitoyltransferase 2
chr1	53592563	53593064	502	*	Intron (ENST00000312233.4/148979, intron 3 of 9)	1	53459976	53464679	4704	1	63948	ENST00000463126.1	132587	ENSG00000143006	DMRTB1	DMRT like family B with proline rich C-terminal 1
chr1	54376566	54377067	502	*	Intron (ENST00000533946.6/23648, intron 2 of 5)	1	54225433	54356818	131386	2	23648	ENST00000326956.12	-19748	ENSG00000157216	SSBP3	single stranded DNA binding protein 3
chr1	55682049	55682550	502	*	Intron (ENST00000643167.1/ENST00000643167.1, intron 3 of 3)	1	55823816	56070513	246698	1	105378737	ENST00000646266.1	-141266		LOC105378737	uncharacterized LOC105378737
chr1	58584492	58584993	502	*	Distal Intergenic	1	58575433	58577252	1820	2	4070	ENST00000371225.4	-7240	ENSG00000184292	TACSTD2	tumor associated calcium signal transducer 2
chr1	58815079	58815580	502	*	Promoter (<=1kb)	1	58814435	58816042	1608	1	101926907	ENST00000702876.1	644	ENSG00000234807	LOC101926907	uncharacterized LOC101926907
chr1	61082437	61082938	502	*	Promoter (<=1kb)	1	61082461	61455995	373535	1	4774	ENST00000699967.1	0	ENSG00000162599	NFIA	nuclear factor I A
chr1	61782653	61783154	502	*	Intron (ENST00000635214.1/10207, intron 7 of 35)	1	61805510	62163504	357995	1	10207	ENST00000484937.5	-22356	ENSG00000132849	PATJ	PATJ crumbs cell polarity complex component
chr1	64945346	64945847	502	*	Intron (ENST00000342505.5/3716, intron 1 of 24)	1	64833234	64966284	133051	2	3716	ENST00000671929.2	20437	ENSG00000162434	JAK1	Janus kinase 1
chr1	64949038	64949539	502	*	Intron (ENST00000342505.5/3716, intron 1 of 24)	1	64833234	64966284	133051	2	3716	ENST00000671929.2	16745	ENSG00000162434	JAK1	Janus kinase 1
chr1	68496891	68497392	502	*	Promoter (<=1kb)	1	68474152	68497082	22931	2	55635	ENST00000456315.7	0	ENSG00000024526	DEPDC1	DEP domain containing 1
chr1	75991455	75991956	502	*	Intron (ENST00000663316.1/101927342, intron 4 of 7)	1	76002998	76019350	16353	1	101927342	ENST00000436121.3	-11042		LOC101927342	uncharacterized LOC101927342
chr1	77978969	77979470	502	*	Promoter (<=1kb)	1	77979175	78016274	37100	1	11080	ENST00000487931.1	0	ENSG00000162616	DNAJB4	DnaJ heat shock protein family (Hsp40) member B4
chr1	82819192	82819693	502	*	Intron (ENST00000650063.1/ENST00000650063.1, intron 2 of 6)	1	82903183	83166815	263633	1	103283057	ENST00000452901.5	-83490	ENSG00000230817	LINC01362	long intergenic non-protein coding RNA 1362
chr1	84505961	84506462	502	*	Promoter (<=1kb)	1	84506300	84507320	1021	1	100505741	ENST00000484939.1	0	ENSG00000122432	SPATA1	spermatogenesis associated 1
chr1	87331419	87331920	502	*	Promoter (<=1kb)	1	87331668	87345408	13741	1	8543	ENST00000370542.1	0	ENSG00000143013	LMO4	LIM domain only 4
chr1	88891392	88891893	502	*	Promoter (<=1kb)	1	88852633	88891567	38935	2	2959	ENST00000370500.10	0	ENSG00000137947	GTF2B	general transcription factor IIB
chr1	89022126	89022627	502	*	Promoter (<=1kb)	1	89020300	89022751	2452	2	2635	ENST00000564037.1	124	ENSG00000117226	GBP3	guanylate binding protein 3
chr1	91556122	91556623	502	*	Distal Intergenic	1	91513127	91520280	7154	1	8317	ENST00000486509.1	42995	ENSG00000097046	CDC7	cell division cycle 7
chr1	92852263	92852764	502	*	Intron (ENST00000615519.4/388650, intron 2 of 4)	1	92840719	92840851	133	1	26782	ENST00000384792.1	11544	ENSG00000207523	SNORA66	small nucleolar RNA, H/ACA box 66
chr1	94541624	94542125	502	*	Promoter (<=1kb)	1	94529173	94541759	12587	2	2152	ENST00000334047.12	0	ENSG00000117525	F3	coagulation factor III, tissue factor
chr1	94962639	94963140	502	*	Exon (ENST00000659966.1/729970, exon 3 of 3)	1	94931461	94963210	31750	1	729970	ENST00000456582.2	31178		CNN3-DT	CNN3 divergent transcript
chr1	95021092	95021593	502	*	Intron (ENST00000370205.6/199857, intron 3 of 3)	1	94983550	95027203	43654	2	199857	ENST00000507727.2	5610	ENSG00000172339	ALG14	ALG14 UDP-N-acetylglucosaminyltransferase subunit
chr1	96721719	96722220	502	*	Promoter (<=1kb)	1	96721777	96815029	93253	1	58155	ENST00000675735.1	0	ENSG00000117569	PTBP2	polypyrimidine tract binding protein 2
chr1	98053087	98053588	502	*	Exon (ENST00000648602.1/ENST00000648602.1, exon 2 of 2)	1	98046005	98049871	3867	2	400765	ENST00000687457.2	-3216	ENSG00000225206	MIR137HG	MIR137 host gene
chr1	109655988	109656489	502	*	Promoter (<=1kb)	1	109656099	109661700	5602	1	2948	ENST00000369836.9	0	ENSG00000168765	GSTM4	glutathione S-transferase mu 4
chr1	113321310	113321811	502	*	Distal Intergenic	1	113390515	113685923	295409	1	260425	ENST00000307546.14	-68704	ENSG00000081026	MAGI3	membrane associated guanylate kinase, WW and PDZ domain containing 3
chr1	117627589	117628090	502	*	3' UTR	1	117606048	117628389	22342	1	54855	ENST00000369448.4	21541	ENSG00000183508	TENT5C	terminal nucleotidyltransferase 5C
chr1	117658624	117659125	502	*	Distal Intergenic	1	117606048	117628389	22342	1	54855	ENST00000369448.4	52576	ENSG00000183508	TENT5C	terminal nucleotidyltransferase 5C
chr1	120844060	120844561	502	*	Distal Intergenic	1	120849674	120850985	1312	2	101954277	ENST00000664186.1	6424	ENSG00000275538	RNVU1-19	RNA, variant U1 small nuclear 19
chr1	145607711	145608212	502	*	Promoter (<=1kb)	1	145572345	145607858	35514	2	101929780	ENST00000619932.4	0	ENSG00000272150	NBPF25P	NBPF member 25, pseudogene
chr1	145996965	145997466	502	*	Promoter (<=1kb)	1	145992435	145996579	4145	2	10628	ENST00000582401.6	-386	ENSG00000265972	TXNIP	thioredoxin interacting protein
chr1	150066973	150067474	502	*	Promoter (<=1kb)	1	150067279	150145323	78045	1	11311	ENST00000643970.2	0	ENSG00000136631	VPS45	vacuolar protein sorting 45 homolog
chr1	150568115	150568616	502	*	Intron (ENST00000617352.1/574406, intron 2 of 3)	1	150560895	150574552	13658	2	574406	ENST00000617352.1	5936	ENSG00000143384	ADAMTSL4-AS1	ADAMTSL4 antisense RNA 1
chr1	156181384	156181885	502	*	Distal Intergenic	1	156175333	156176656	1324	1	64218	ENST00000484155.1	6051	ENSG00000196189	SEMA4A	semaphorin 4A
chr1	160030965	160031466	502	*	Promoter (<=1kb)	1	160024953	160031990	7038	2	93183	ENST00000368090.5	524	ENSG00000143315	PIGM	phosphatidylinositol glycan anchor biosynthesis class M
chr1	160437277	160437778	502	*	Distal Intergenic	1	160419493	160424147	4655	1	57216	ENST00000483408.1	17784	ENSG00000162738	VANGL2	VANGL planar cell polarity protein 2
chr1	161038771	161039272	502	*	Promoter (<=1kb)	1	161037631	161038937	1307	2	100131187	ENST00000318289.14	0	ENSG00000215845	TSTD1	thiosulfate sulfurtransferase like domain containing 1
chr1	161306116	161306617	502	*	Promoter (<=1kb)	1	161305335	161306372	1038	2	4359	ENST00000476410.1	0	ENSG00000158887	MPZ	myelin protein zero
chr1	164591874	164592375	502	*	Promoter (1-2kb)	1	164590350	164847101	256752	1	5087	ENST00000496120.6	1524	ENSG00000185630	PBX1	PBX homeobox 1
chr1	167328634	167329135	502	*	Promoter (<=1kb)	1	167329044	167427345	98302	1	5451	ENST00000367862.9	0	ENSG00000143190	POU2F1	POU class 2 homeobox 1
chr1	169106044	169106545	502	*	Promoter (<=1kb)	1	169106323	169131777	25455	1	481	ENST00000690184.1	0	ENSG00000143153	ATP1B1	ATPase Na+/K+ transporting subunit beta 1
chr1	169538919	169539420	502	*	Intron (ENST00000367797.9/2153, intron 13 of 24)	1	169514166	169515745	1580	2	2153	ENST00000495481.1	-23174	ENSG00000198734	F5	coagulation factor V
chr1	169781350	169781851	502	*	Intron (ENST00000498289.5/55732, intron 3 of 28)	1	169792529	169794689	2161	2	92342	ENST00000303469.6	12838	ENSG00000171806	METTL18	methyltransferase like 18
chr1	170531438	170531939	502	*	Promoter (<=1kb)	1	170531819	170542523	10705	1	92344	ENST00000685976.1	0	ENSG00000120370	GORAB	golgin, RAB6 interacting
chr1	171645037	171645538	502	*	Intron (ENST00000638471.1/4653, intron 1 of 3)	1	171635417	171652629	17213	2	4653	ENST00000638471.1	7091	ENSG00000034971	MYOC	myocilin
chr1	171741793	171742294	502	*	Promoter (<=1kb)	1	171700160	171742065	41906	2	8674	ENST00000236192.12	0	ENSG00000117533	VAMP4	vesicle associated membrane protein 4
chr1	172697771	172698272	502	*	Distal Intergenic	1	172659144	172666075	6932	1	356	ENST00000340030.4	38627	ENSG00000117560	FASLG	Fas ligand
chr1	173255203	173255704	502	*	Distal Intergenic	1	173183731	173207331	23601	2	7292	ENST00000281834.4	-47872	ENSG00000117586	TNFSF4	TNF superfamily member 4
chr1	175029708	175030209	502	*	Distal Intergenic	1	175012958	175023425	10468	2	63931	ENST00000476371.1	-6283	ENSG00000120333	MRPS14	mitochondrial ribosomal protein S14
chr1	178501571	178502072	502	*	Promoter (1-2kb)	1	178495896	178499634	3739	2	400797	ENST00000445098.2	-1937	ENSG00000188585	CLEC20A	C-type lectin domain containing 20A
chr1	178608953	178609454	502	*	Distal Intergenic	1	178542796	178548889	6094	1	400798	ENST00000521244.1	66157	ENSG00000213057	C1orf220	chromosome 1 putative open reading frame 220
chr1	179311675	179312176	502	*	Intron (ENST00000539888.5/6646, intron 1 of 14)	1	179294320	179341310	46991	1	6646	ENST00000426956.1	17355	ENSG00000057252	SOAT1	sterol O-acyltransferase 1
chr1	180864469	180864970	502	*	Promoter (<=1kb)	1	180863764	180878290	14527	1	9213	ENST00000464817.1	705	ENSG00000143324	XPR1	xenotropic and polytropic retrovirus receptor 1
chr1	186051466	186051967	502	*	Intron (ENST00000271588.9/83872, intron 42 of 106)	1	185963808	185978145	14338	1	83872	ENST00000493413.1	87658	ENSG00000143341	HMCN1	hemicentin 1
chr1	186484730	186485231	502	*	Intron (ENST00000655945.1/102724919, intron 2 of 2)	1	186465709	186521147	55439	1	102724919	ENST00000655945.1	19021	ENSG00000229739	PDC-AS1	PDC antisense RNA 1
chr1	186535620	186536121	502	*	Distal Intergenic	1	186465709	186521147	55439	1	102724919	ENST00000655945.1	69911	ENSG00000229739	PDC-AS1	PDC antisense RNA 1
chr1	192702186	192702687	502	*	Intron (ENST00000644134.1/105371665, intron 3 of 6)	1	192716183	192716653	471	1	100616345	ENST00000647225.2	-13496	ENSG00000283795	MIR4426	microRNA 4426
chr1	200301750	200302251	502	*	Intron (ENST00000636153.1/554279, intron 4 of 4)	1	200342541	200373814	31274	2	554279	ENST00000367355.6	71563	ENSG00000203721	LINC00862	long intergenic non-protein coding RNA 862
chr1	204523863	204524364	502	*	Promoter (1-2kb)	1	204525490	204537041	11552	1	4194	ENST00000367180.5	-1126	ENSG00000198625	MDM4	MDM4 regulator of p53
chr1	204763665	204764166	502	*	Distal Intergenic	1	204828651	205010924	182274	1	23114	ENST00000404977.6	-64485	ENSG00000163531	NFASC	neurofascin
chr1	206905699	206906200	502	*	Exon (ENST00000604222.1/ENST00000604222.1, exon 1 of 1)	1	206904525	206909945	5421	2	9214	ENST00000474041.5	3745	ENSG00000162894	FCMR	Fc mu receptor
chr1	211643772	211644273	502	*	Exon (ENST00000452024.3/ENST00000452024.3, exon 1 of 3)	1	211639814	211654622	14809	1	105748977	ENST00000661855.1	3958	ENSG00000227764	NTRAS	non-coding transcript regulating alternative splicing
chr1	212070655	212071156	502	*	Promoter (<=1kb)	1	212072074	212100700	28627	1	51514	ENST00000489149.1	-918	ENSG00000143476	DTL	denticleless E3 ubiquitin protein ligase homolog
chr1	212277620	212278121	502	*	Intron (ENST00000685933.1/101929541, intron 1 of 4)	1	212180141	212285068	104928	2	101929541	ENST00000685933.1	6947	ENSG00000226251	LINC02608	long intergenic non-protein coding RNA 2608
chr1	214548953	214549454	502	*	Promoter (1-2kb)	1	214357751	214551223	193473	2	5784	ENST00000543945.5	1769	ENSG00000152104	PTPN14	protein tyrosine phosphatase non-receptor type 14
chr1	221810975	221811476	502	*	Distal Intergenic	1	221819842	221840689	20848	2	101929771	ENST00000665303.1	29213		LINC01655	long intergenic non-protein coding RNA 1655
chr1	221974773	221975274	502	*	Intron (ENST00000421147.5/110806276, intron 2 of 2)	1	221913648	221978523	64876	2	105372950	ENST00000412445.1	3249	ENSG00000238042	LINC02257	long intergenic non-protein coding RNA 2257
chr1	222713067	222713568	502	*	Promoter (<=1kb)	1	222713321	222735196	21876	1	148362	ENST00000537020.5	0	ENSG00000162819	BROX	BRO1 domain and CAAX motif containing
chr1	224770359	224770860	502	*	Intron (ENST00000657658.1/107985338, intron 1 of 1)	1	224766900	224773341	6442	1	107985338	ENST00000416908.1	3459		LINC02813	long intergenic non-protein coding RNA 2813
chr1	226185381	226185882	502	*	Promoter (<=1kb)	1	226144679	226186741	42063	2	64746	ENST00000366812.6	859	ENSG00000182827	ACBD3	acyl-CoA binding domain containing 3
chr1	226408066	226408567	502	*	Promoter (<=1kb)	1	226360691	226408093	47403	2	142	ENST00000366794.10	0	ENSG00000143799	PARP1	poly(ADP-ribose) polymerase 1
chr1	226739180	226739681	502	*	Promoter (<=1kb)	1	226631690	226739282	107593	2	3707	ENST00000429204.6	0	ENSG00000143772	ITPKB	inositol-trisphosphate 3-kinase B
chr1	226827905	226828406	502	*	Intron (ENST00000664298.1/ENST00000664298.1, intron 1 of 1)	1	226870184	226896677	26494	1	5664	ENST00000524196.6	-41778	ENSG00000143801	PSEN2	presenilin 2
chr1	228372518	228373019	502	*	Promoter (<=1kb)	1	228372873	228375800	2928	1	84033	ENST00000669688.1	0	ENSG00000154358	OBSCN	obscurin, cytoskeletal calmodulin and titin-interacting RhoGEF
chr1	228838231	228838732	502	*	Distal Intergenic	1	228735479	228746664	11186	1	58480	ENST00000366691.4	102752	ENSG00000116574	RHOU	ras homolog family member U
chr1	229570205	229570706	502	*	Exon (ENST00000425149.1/ENST00000425149.1, exon 1 of 1)	1	229516582	229558707	42126	2	23456	ENST00000344517.5	-11498	ENSG00000135776	ABCB10	ATP binding cassette subfamily B member 10
chr1	230216968	230217469	502	*	Intron (ENST00000494106.1/2590, intron 3 of 6)	1	230255358	230282120	26763	1	2590	ENST00000485438.1	-37889	ENSG00000143641	GALNT2	polypeptide N-acetylgalactosaminyltransferase 2
chr1	231140703	231141204	502	*	Distal Intergenic	1	231162058	231221565	59508	1	440730	ENST00000366653.6	-20854	ENSG00000119283	TRIM67	tripartite motif containing 67
chr1	234522392	234522893	502	*	Distal Intergenic	1	234527887	234531792	3906	2	100506795	ENST00000653353.1	8899	ENSG00000231768	LINC01354	long intergenic non-protein coding RNA 1354
chr1	234933438	234933939	502	*	Promoter (<=1kb)	1	234811052	234932653	121602	2	107985365	ENST00000651370.1	-785		LOC107985365	uncharacterized LOC107985365
chr1	235998812	235999313	502	*	Intron (ENST00000264187.7/4811, intron 12 of 19)	1	235957879	235971825	13947	2	105373212	ENST00000443207.1	-26987		LINC02768	long intergenic non-protein coding RNA 2768
chr1	236489825	236490326	502	*	Intron (ENST00000642595.1/128178, intron 5 of 7)	1	236518000	236539063	21064	1	3964	ENST00000481485.5	-27674	ENSG00000116977	LGALS8	galectin 8
chr1	240434715	240435216	502	*	Intron (ENST00000319653.14/56776, intron 15 of 17)	1	240457493	240474267	16775	1	56776	ENST00000543681.2	-22277	ENSG00000155816	FMN2	formin 2
chr1	241140741	241141242	502	*	Intron (ENST00000690539.1/6000, intron 2 of 16)	1	240775521	241144636	369116	2	6000	ENST00000686049.1	3394	ENSG00000182901	RGS7	regulator of G protein signaling 7
chr1	241545595	241546096	502	*	Intron (ENST00000366558.7/8564, intron 1 of 14)	1	241549662	241555801	6140	1	8564	ENST00000481087.1	-3566	ENSG00000117009	KMO	kynurenine 3-monooxygenase
chr1	246008335	246008836	502	*	Intron (ENST00000630181.2/64754, intron 5 of 11)	1	245764041	245988562	224522	2	64754	ENST00000493441.5	-19773	ENSG00000185420	SMYD3	SET and MYND domain containing 3
chr1	246537797	246538298	502	*	Distal Intergenic	1	246516039	246524287	8249	2	255654	ENST00000366308.2	-13510	ENSG00000242042	LINC01743	long intergenic non-protein coding RNA 1743
chr10	1044315	1044816	502	*	Exon (ENST00000665330.1/55853, exon 3 of 3)	10	1042549	1048397	5849	2	3422	ENST00000427898.5	3581	ENSG00000067064	IDI1	isopentenyl-diphosphate delta isomerase 1
chr10	6543191	6543692	502	*	Intron (ENST00000397176.6/5588, intron 1 of 16)	10	6427148	6580276	153129	2	5588	ENST00000263125.10	36584	ENSG00000065675	PRKCQ	protein kinase C theta
chr10	6565815	6566316	502	*	Intron (ENST00000397176.6/5588, intron 1 of 16)	10	6427148	6580276	153129	2	5588	ENST00000263125.10	13960	ENSG00000065675	PRKCQ	protein kinase C theta
chr10	6927456	6927957	502	*	Intron (ENST00000665216.1/107984203, intron 2 of 4)	10	6862181	6934208	72028	2	105376387	ENST00000668294.1	6251		LOC105376387	uncharacterized LOC105376387
chr10	7687122	7687623	502	*	Distal Intergenic	10	7703316	7749520	46205	1	3698	ENST00000358415.9	-15693	ENSG00000151655	ITIH2	inter-alpha-trypsin inhibitor heavy chain 2
chr10	8404650	8405151	502	*	Intron (ENST00000413286.1/105376396, intron 2 of 3)	10	8400860	8461863	61004	1	105376396	ENST00000413286.1	3790		LOC105376396	uncharacterized LOC105376396
chr10	10796436	10796937	502	*	Promoter (1-2kb)	10	10784437	10795047	10611	2	207107	ENST00000660024.1	-1389	ENSG00000225383	SFTA1P	surfactant associated 1, lncRNA
chr10	11113210	11113711	502	*	Intron (ENST00000637215.1/10659, intron 2 of 14)	10	11097282	11105773	8492	2	439950	ENST00000666482.1	-7437	ENSG00000237986	CELF2-AS2	CELF2 antisense RNA 2
chr10	11782748	11783249	502	*	Distal Intergenic	10	11747450	11755730	8281	1	79746	ENST00000495787.1	35298	ENSG00000134463	ECHDC3	enoyl-CoA hydratase domain containing 3
chr10	12264363	12264864	502	*	Distal Intergenic	10	12246054	12250319	4266	1	8872	ENST00000497963.1	18309	ENSG00000151465	CDC123	cell division cycle 123
chr10	13102188	13102689	502	*	Promoter (2-3kb)	10	13100173	13138291	38119	1	10133	ENST00000378752.7	2015	ENSG00000123240	OPTN	optineurin
chr10	13382988	13383489	502	*	Distal Intergenic	10	13391347	13400706	9360	1	105376419	ENST00000658137.1	-7858		LOC105376419	uncharacterized LOC105376419
chr10	14583186	14583687	502	*	Intron (ENST00000181796.7/83641, intron 2 of 4)	10	14521194	14572339	51146	2	83641	ENST00000468492.5	-10847	ENSG00000065809	FAM107B	family with sequence similarity 107 member B
chr10	14674368	14674869	502	*	Intron (ENST00000181796.7/83641, intron 1 of 4)	10	14652742	14661691	8950	1	105376429	ENST00000443282.1	21626	ENSG00000236495	LOC105376429	uncharacterized LOC105376429
chr10	14838682	14839183	502	*	Promoter (<=1kb)	10	14819250	14838575	19326	2	441549	ENST00000378442.5	-107	ENSG00000185267	CDNF	cerebral dopamine neurotrophic factor
chr10	17787536	17788037	502	*	Intron (ENST00000377495.2/653567, intron 3 of 3)	10	17809348	17911164	101817	1	4360	ENST00000569591.3	-21311	ENSG00000260314	MRC1	mannose receptor C-type 1
chr10	21525353	21525854	502	*	Promoter (<=1kb)	10	21513475	21525682	12208	2	387640	ENST00000449193.7	0	ENSG00000180592	SKIDA1	SKI/DACH domain containing 1
chr10	21614326	21614827	502	*	Promoter (2-3kb)	10	21617134	21743630	126497	1	8028	ENST00000438473.6	-2307	ENSG00000078403	MLLT10	MLLT10 histone lysine methyltransferase DOT1L cofactor
chr10	24239980	24240481	502	*	Promoter (<=1kb)	10	24239195	24527942	288748	1	56243	ENST00000438429.5	785	ENSG00000120549	KIAA1217	KIAA1217
chr10	26448649	26449150	502	*	Intron (ENST00000376236.9/54518, intron 2 of 14)	10	26438425	26501938	63514	1	54518	ENST00000356785.4	10224	ENSG00000077420	APBB1IP	amyloid beta precursor protein binding family B member 1 interacting protein
chr10	26684749	26685250	502	*	Intron (ENST00000636744.1/105376462, intron 4 of 9)	10	26664206	26676159	11954	2	105376462	ENST00000446557.1	-8590		SELENOOLP	selenoprotein O like, pseudogene
chr10	27242822	27243323	502	*	Promoter (<=1kb)	10	27195217	27243046	47830	2	91452	ENST00000679293.1	0	ENSG00000107897	ACBD5	acyl-CoA binding domain containing 5
chr10	31977320	31977821	502	*	Distal Intergenic	10	32017207	32021094	3888	2	3799	ENST00000493889.1	43273	ENSG00000170759	KIF5B	kinesin family member 5B
chr10	32323038	32323539	502	*	Intron (ENST00000319778.11/80314, intron 1 of 13)	10	32281859	32346819	64961	2	80314	ENST00000495790.1	23280	ENSG00000120616	EPC1	enhancer of polycomb homolog 1
chr10	33205275	33205776	502	*	Promoter (1-2kb)	10	33195424	33207625	12202	2	8829	ENST00000431894.5	1849	ENSG00000099250	NRP1	neuropilin 1
chr10	34124543	34125044	502	*	Intron (ENST00000545260.5/56288, intron 21 of 22)	10	34269787	34336320	66534	2	56288	ENST00000466092.1	211276	ENSG00000148498	PARD3	par-3 family cell polarity regulator
chr10	35218367	35218868	502	*	Distal Intergenic	10	35219894	35230598	10705	2	105376493	ENST00000439198.1	11730		LINC02634	long intergenic non-protein coding RNA 2634
chr10	38578781	38579282	502	*	Distal Intergenic	10	38696424	38697902	1479	1	399746	ENST00000448440.1	-117142		ACTR3BP5	ACTR3B pseudogene 5
chr10	46292693	46293194	502	*	Promoter (<=1kb)	10	46292810	46294110	1301	1	195977	ENST00000610892.1	0	ENSG00000274209	ANTXRL	ANTXR like
chr10	47747825	47748326	502	*	3' UTR	10	47751323	47762676	11354	2	102724488	ENST00000622861.5	14350	ENSG00000277758	SYT15B	synaptotagmin 15B
chr10	52232522	52233023	502	*	Intron (ENST00000401604.8/5592, intron 9 of 17)	10	52291424	52313478	22055	2	100506939	ENST00000658196.1	80455		PRKG1-AS1	PRKG1 antisense RNA 1
chr10	60434370	60434871	502	*	Intron (ENST00000373827.6/288, intron 2 of 43)	10	60026298	60389875	363578	2	288	ENST00000280772.7	-44495	ENSG00000151150	ANK3	ankyrin 3
chr10	60446834	60447335	502	*	Intron (ENST00000373827.6/288, intron 2 of 43)	10	60026298	60389875	363578	2	288	ENST00000280772.7	-56959	ENSG00000151150	ANK3	ankyrin 3
chr10	61973668	61974169	502	*	Intron (ENST00000644638.1/84159, intron 3 of 4)	10	61901699	62096944	195246	1	84159	ENST00000681100.1	71969	ENSG00000150347	ARID5B	AT-rich interaction domain 5B
chr10	63248354	63248855	502	*	Intron (ENST00000399262.7/221037, intron 3 of 25)	10	63215424	63268875	53452	2	221037	ENST00000469152.5	20020	ENSG00000171988	JMJD1C	jumonji domain containing 1C
chr10	63522264	63522765	502	*	Promoter (<=1kb)	10	63219877	63521850	301974	2	221037	ENST00000633035.1	-414	ENSG00000171988	JMJD1C	jumonji domain containing 1C
chr10	68036399	68036900	502	*	Promoter (1-2kb)	10	68032819	68038365	5547	2	26091	ENST00000463478.1	1465	ENSG00000148634	HERC4	HECT and RLD domain containing E3 ubiquitin protein ligase 4
chr10	70170321	70170822	502	*	Promoter (<=1kb)	10	70147289	70170514	23226	2	56681	ENST00000373241.9	0	ENSG00000079332	SAR1A	secretion associated Ras related GTPase 1A
chr10	70201507	70202008	502	*	Distal Intergenic	10	70203589	70210250	6662	2	5464	ENST00000610026.1	8242	ENSG00000180817	PPA1	inorganic pyrophosphatase 1
chr10	70355404	70355905	502	*	Intron (ENST00000395011.5/55222, intron 2 of 3)	10	70298970	70376779	77810	2	55222	ENST00000395011.5	20874	ENSG00000172731	LRRC20	leucine rich repeat containing 20
chr10	72273600	72274101	502	*	Promoter (<=1kb)	10	72273919	72275998	2080	1	54541	ENST00000491934.3	0	ENSG00000168209	DDIT4	DNA damage inducible transcript 4
chr10	73601398	73601899	502	*	Intron (ENST00000339859.8/159195, intron 1 of 22)	10	73575810	73591540	15731	2	159195	ENST00000498213.1	-9858	ENSG00000166348	USP54	ubiquitin specific peptidase 54
chr10	73906523	73907024	502	*	Promoter (2-3kb)	10	73909177	73913049	3873	1	5328	ENST00000481390.5	-2153	ENSG00000122861	PLAU	plasminogen activator, urokinase
chr10	74244099	74244600	502	*	Intron (ENST00000672429.1/132, intron 3 of 9)	10	74176770	74708934	532165	1	132	ENST00000541550.6	67329	ENSG00000156110	ADK	adenosine kinase
chr10	75772187	75772688	502	*	Intron (ENST00000611255.5/83938, intron 2 of 6)	10	75782761	76557375	774615	1	83938	ENST00000372499.5	-10073	ENSG00000148655	LRMDA	leucine rich melanocyte differentiation associated
chr10	82859922	82860423	502	*	Intron (ENST00000372141.7/10718, intron 3 of 8)	10	82799742	82985605	185864	1	10718	ENST00000537893.1	60180	ENSG00000185737	NRG3	neuregulin 3
chr10	86688174	86688675	502	*	Promoter (<=1kb)	10	86689247	86700036	10790	1	11155	ENST00000687598.1	-572	ENSG00000122367	LDB3	LIM domain binding 3
chr10	89385078	89385579	502	*	3' UTR	10	89392546	89406486	13941	1	3434	ENST00000546318.2	-6967	ENSG00000185745	IFIT1	interferon induced protein with tetratricopeptide repeats 1
chr10	89591696	89592197	502	*	Promoter (<=1kb)	10	89592747	89592827	81	2	406901	ENST00000362127.2	630	ENSG00000198997	MIR107	microRNA 107
chr10	91815135	91815636	502	*	Intron (ENST00000371627.5/80351, intron 2 of 26)	10	91798426	91865475	67050	1	80351	ENST00000371627.5	16709	ENSG00000107854	TNKS2	tankyrase 2
chr10	93893637	93894138	502	*	Promoter (<=1kb)	10	93893973	93903824	9852	1	159371	ENST00000371408.7	0	ENSG00000176273	SLC35G1	solute carrier family 35 member G1
chr10	93915523	93916024	502	*	Intron (ENST00000605679.5/159371, intron 3 of 3)	10	93894022	93909825	15804	1	159371	ENST00000603665.1	21501	ENSG00000176273	SLC35G1	solute carrier family 35 member G1
chr10	95561213	95561714	502	*	Promoter (<=1kb)	10	95311771	95561378	249608	2	10580	ENST00000371227.8	0	ENSG00000095637	SORBS1	sorbin and SH3 domain containing 1
chr10	97882388	97882889	502	*	Promoter (1-2kb)	10	97878397	97884242	5846	2	55118	ENST00000436034.1	1353	ENSG00000095713	CRTAC1	cartilage acidic protein 1
chr10	97888840	97889341	502	*	Intron (ENST00000413387.5/55118, intron 9 of 11)	10	97880346	97884548	4203	2	55118	ENST00000468549.1	-4292	ENSG00000095713	CRTAC1	cartilage acidic protein 1
chr10	100057324	100057825	502	*	Intron (ENST00000370418.8/1369, intron 5 of 8)	10	100048767	100065394	16628	2	1369	ENST00000441382.1	7569	ENSG00000120054	CPN1	carboxypeptidase N subunit 1
chr10	102801681	102802182	502	*	Intron (ENST00000448841.7/54838, intron 2 of 3)	10	102776249	102816267	40019	1	54838	ENST00000369889.5	25432	ENSG00000166272	WBP1L	WW domain binding protein 1 like
chr10	110077640	110078141	502	*	Promoter (<=1kb)	10	110077005	110117395	40391	1	120	ENST00000468345.1	635	ENSG00000148700	ADD3	adducin 3
chr10	110082976	110083477	502	*	Intron (ENST00000468251.5/120, intron 1 of 5)	10	110079239	110124143	44905	1	120	ENST00000486014.1	3737	ENSG00000148700	ADD3	adducin 3
chr10	112955872	112956373	502	*	Intron (ENST00000355995.9/6934, intron 3 of 14)	10	112950916	113141316	190401	1	6934	ENST00000346198.5	4956	ENSG00000148737	TCF7L2	transcription factor 7 like 2
chr10	114471281	114471782	502	*	Intron (ENST00000533213.7/3983, intron 10 of 22)	10	114465465	114468265	2801	2	3983	ENST00000466400.1	-3016	ENSG00000099204	ABLIM1	actin binding LIM protein 1
chr10	118342094	118342595	502	*	Promoter (<=1kb)	10	118297925	118342324	44400	2	63877	ENST00000369183.9	0	ENSG00000165669	FAM204A	family with sequence similarity 204 member A
chr10	124124875	124125376	502	*	Distal Intergenic	10	124007668	124093598	85931	2	51363	ENST00000435907.6	-31277	ENSG00000182022	CHST15	carbohydrate sulfotransferase 15
chr10	125160389	125160890	502	*	Promoter (<=1kb)	10	124984317	125160513	176197	2	1488	ENST00000337195.9	0	ENSG00000175029	CTBP2	C-terminal binding protein 2
chr10	127132406	127132907	502	*	Intron (ENST00000280333.9/1793, intron 27 of 51)	10	127110245	127128096	17852	1	1793	ENST00000473861.1	22161	ENSG00000150760	DOCK1	dedicator of cytokinesis 1
chr10	131738329	131738830	502	*	Distal Intergenic	10	131772383	131777402	5020	2	399827	ENST00000684956.2	38572	ENSG00000189275	LINC01164	long intergenic non-protein coding RNA 1164
chr10	132407838	132408339	502	*	Intron (ENST00000631148.2/170394, intron 2 of 2)	10	132397200	132417859	20660	1	170394	ENST00000305233.6	10638	ENSG00000171813	PWWP2B	PWWP domain containing 2B
chr10	132408376	132408877	502	*	Intron (ENST00000631148.2/170394, intron 2 of 2)	10	132397200	132417859	20660	1	170394	ENST00000305233.6	11176	ENSG00000171813	PWWP2B	PWWP domain containing 2B
chr10	132452892	132453393	502	*	Distal Intergenic	10	132446985	132448940	1956	1	170393	ENST00000701813.1	5907		LINC02870	long intergenic non-protein coding RNA 2870
chr11	911227	911728	502	*	Promoter (<=1kb)	11	869762	910835	41074	2	66005	ENST00000429789.6	-392	ENSG00000177830	CHID1	chitinase domain containing 1
chr11	5605977	5606478	502	*	Promoter (<=1kb)	11	5605549	5612958	7410	1	117854	ENST00000481603.1	428	ENSG00000121236	TRIM6	tripartite motif containing 6
chr11	9265189	9265690	502	*	Promoter (<=1kb)	11	9138825	9265350	126526	2	23258	ENST00000328194.8	0	ENSG00000184014	DENND5A	DENN domain containing 5A
chr11	11036793	11037294	502	*	Intron (ENST00000647635.1/105376550, intron 1 of 6)	11	11020883	11183609	162727	1	105376550	ENST00000647635.1	15910		LINC02752	long intergenic non-protein coding RNA 2752
chr11	12842107	12842608	502	*	Intron (ENST00000527636.7/7003, intron 3 of 12)	11	12828121	12865539	37419	1	7003	ENST00000525312.1	13986	ENSG00000187079	TEAD1	TEA domain transcription factor 1
chr11	16606102	16606603	502	*	Promoter (<=1kb)	11	16318026	16605991	287966	2	55553	ENST00000533658.5	-111	ENSG00000110693	SOX6	SRY-box transcription factor 6
chr11	18770950	18771451	502	*	Intron (ENST00000358540.7/84867, intron 2 of 14)	11	18727932	18791640	63709	2	84867	ENST00000396168.1	20189	ENSG00000110786	PTPN5	protein tyrosine phosphatase non-receptor type 5
chr11	20397175	20397676	502	*	3' UTR	11	20405446	20509282	103837	1	10196	ENST00000529592.1	-7770	ENSG00000185238	PRMT3	protein arginine methyltransferase 3
chr11	20655686	20656187	502	*	3' UTR	11	20669551	21575681	906131	1	4745	ENST00000325319.9	-13364	ENSG00000165973	NELL1	neural EGFL like 1
chr11	30322733	30323234	502	*	Promoter (<=1kb)	11	30044053	30322988	278936	2	105376607	ENST00000662729.1	0		ARL14EP-DT	ARL14EP divergent transcript
chr11	33211546	33212047	502	*	Distal Intergenic	11	33186820	33191598	4779	1	338739	ENST00000647623.1	24726	ENSG00000247151	CSTF3-DT	CSTF3 divergent transcript
chr11	33937029	33937530	502	*	Distal Intergenic	11	33858576	33892076	33501	2	4005	ENST00000257818.3	-44953	ENSG00000135363	LMO2	LIM domain only 2
chr11	34631719	34632220	502	*	Promoter (<=1kb)	11	34632464	34659317	26854	1	26298	ENST00000531794.5	-244	ENSG00000135373	EHF	ETS homologous factor
chr11	35138854	35139355	502	*	Promoter (<=1kb)	11	35134644	35138951	4308	2	100507144	ENST00000661581.2	0	ENSG00000255521	CD44-DT	CD44 divergent transcript
chr11	35144773	35145274	502	*	Intron (ENST00000526025.2/960, intron 1 of 1)	11	35139306	35223320	84015	1	960	ENST00000442151.6	5467	ENSG00000026508	CD44	CD44 molecule (Indian blood group)
chr11	42794404	42794905	502	*	Distal Intergenic	11	43120762	43269393	148632	2	399881	ENST00000533565.1	474488	ENSG00000251557	HNRNPKP3	heterogeneous nuclear ribonucleoprotein K pseudogene 3
chr11	45146401	45146902	502	*	Promoter (<=1kb)	11	45146639	45214713	68075	1	56981	ENST00000534751.3	0	ENSG00000019485	PRDM11	PR/SET domain 11
chr11	47768275	47768776	502	*	Promoter (<=1kb)	11	47753038	47767443	14406	2	23360	ENST00000542975.1	-832	ENSG00000109920	FNBP4	formin binding protein 4
chr11	48173022	48173523	502	*	Distal Intergenic	11	48145078	48149866	4789	1	5795	ENST00000527026.1	27944	ENSG00000149177	PTPRJ	protein tyrosine phosphatase receptor type J
chr11	50102790	50103291	502	*	Exon (ENST00000526931.2/ENST00000526931.2, exon 1 of 3)	11	50032874	50033794	921	1	403257	ENST00000568934.1	69916	ENSG00000260811	OR4C45	olfactory receptor family 4 subfamily C member 45 (gene/pseudogene)
chr11	57515591	57516092	502	*	Promoter (<=1kb)	11	57484534	57515702	31169	2	8501	ENST00000278426.8	0	ENSG00000149150	SLC43A1	solute carrier family 43 member 1
chr11	57638024	57638525	502	*	Promoter (2-3kb)	11	57641198	57641286	89	1	406919	ENST00000385274.1	-2673	ENSG00000208009	MIR130A	microRNA 130a
chr11	59565978	59566479	502	*	Promoter (<=1kb)	11	59560298	59566283	5986	2	105369317	ENST00000661408.1	0		LINC02739	long intergenic non-protein coding RNA 2739
chr11	61472195	61472696	502	*	Intron (ENST00000544025.5/54949, intron 3 of 3)	11	61481120	61490928	9809	1	220004	ENST00000338608.7	-8424	ENSG00000162148	PPP1R32	protein phosphatase 1 regulatory subunit 32
chr11	62112370	62112871	502	*	Distal Intergenic	11	62123998	62130028	6031	1	3619	ENST00000533896.5	-11127	ENSG00000149503	INCENP	inner centromere protein
chr11	62646462	62646963	502	*	Promoter (<=1kb)	11	62624826	62646602	21777	2	23193	ENST00000532402.5	0	ENSG00000089597	GANAB	glucosidase II alpha subunit
chr11	62670876	62671377	502	*	Promoter (<=1kb)	11	62662848	62671540	8693	2	79081	ENST00000532208.5	163	ENSG00000162194	LBHD1	LBH domain containing 1
chr11	62680887	62681388	502	*	Promoter (1-2kb)	11	62676499	62679117	2619	2	51035	ENST00000616865.4	-1770	ENSG00000162191	UBXN1	UBX domain protein 1
chr11	63614318	63614819	502	*	Promoter (<=1kb)	11	63573195	63614369	41175	2	11145	ENST00000323646.9	0	ENSG00000176485	PLAAT3	phospholipase A and acyltransferase 3
chr11	63852382	63852883	502	*	Promoter (2-3kb)	11	63849963	63899924	49962	1	2011	ENST00000543220.5	2419	ENSG00000072518	MARK2	microtubule affinity regulating kinase 2
chr11	63938257	63938758	502	*	Promoter (<=1kb)	11	63938959	63957319	18361	1	79829	ENST00000338447.10	-201	ENSG00000110583	NAA40	N-alpha-acetyltransferase 40, NatD catalytic subunit
chr11	65638169	65638670	502	*	Promoter (<=1kb)	11	65638152	65640940	2789	1	6494	ENST00000526137.1	17	ENSG00000213445	SIPA1	signal-induced proliferation-associated 1
chr11	66312587	66313088	502	*	Exon (ENST00000534065.1/ENST00000534065.1, exon 1 of 2)	11	66314494	66317044	2551	2	57124	ENST00000311330.4	3956	ENSG00000174807	CD248	CD248 molecule
chr11	66543759	66544260	502	*	Promoter (1-2kb)	11	66542484	66546006	3523	2	254359	ENST00000525925.1	1746	ENSG00000174165	ZDHHC24	zinc finger DHHC-type containing 24
chr11	66638317	66638818	502	*	Promoter (<=1kb)	11	66638667	66668374	29708	1	5936	ENST00000396053.9	0	ENSG00000173933	RBM4	RNA binding motif protein 4
chr11	68332997	68333498	502	*	Intron (ENST00000294304.12/4041, intron 1 of 22)	11	68312684	68449272	136589	1	4041	ENST00000529993.5	20313	ENSG00000162337	LRP5	LDL receptor related protein 5
chr11	70203026	70203527	502	*	Promoter (<=1kb)	11	70203296	70207390	4095	1	8772	ENST00000301838.5	0	ENSG00000168040	FADD	Fas associated via death domain
chr11	73257553	73258054	502	*	Distal Intergenic	11	73264498	73297802	33305	1	5031	ENST00000393592.7	-6444	ENSG00000171631	P2RY6	pyrimidinergic receptor P2Y6
chr11	74417499	74418000	502	*	Intron (ENST00000531906.5/ENST00000531906.5, intron 2 of 2)	11	74399237	74399333	97	1	100616215	ENST00000578416.1	18262	ENSG00000264402	MIR548AL	microRNA 548al
chr11	78560812	78561313	502	*	Intron (ENST00000695341.1/79731, intron 5 of 12)	11	78436670	78566267	129598	2	79731	ENST00000525345.6	4954	ENSG00000137513	NARS2	asparaginyl-tRNA synthetase 2, mitochondrial
chr11	81962771	81963272	502	*	Intron (ENST00000659248.1/101928989, intron 4 of 5)	11	81890741	81890836	96	2	100422823	ENST00000581016.1	-71935	ENSG00000264110	MIR4300	microRNA 4300
chr11	87097397	87097898	502	*	Intron (ENST00000340353.11/65084, intron 4 of 13)	11	87071517	87157408	85892	1	65084	ENST00000531800.1	25880	ENSG00000166575	TMEM135	transmembrane protein 135
chr11	94645083	94645584	502	*	Promoter (1-2kb)	11	94647479	94651629	4151	1	105369436	ENST00000542479.1	-1895		LINC02700	long intergenic non-protein coding RNA 2700
chr11	94832837	94833338	502	*	Intron (ENST00000317829.12/154810, intron 5 of 11)	11	94820300	94830149	9850	1	154810	ENST00000539727.1	12537	ENSG00000166025	AMOTL1	angiomotin like 1
chr11	95066581	95067082	502	*	Promoter (<=1kb)	11	95066919	95071225	4307	1	10929	ENST00000587424.3	0	ENSG00000263465	SRSF8	serine and arginine rich splicing factor 8
chr11	99370811	99371312	502	*	Intron (ENST00000524871.6/53942, intron 2 of 24)	11	99556139	100356742	800604	1	53942	ENST00000418526.6	-184827	ENSG00000149972	CNTN5	contactin 5
chr11	100576344	100576845	502	*	Distal Intergenic	11	100687288	100993941	306654	1	143872	ENST00000298815.13	-110443	ENSG00000165895	ARHGAP42	Rho GTPase activating protein 42
chr11	104967704	104968205	502	*	Promoter (<=1kb)	11	104944753	104968547	23795	2	837	ENST00000533730.5	342	ENSG00000196954	CASP4	caspase 4
chr11	107562753	107563254	502	*	Promoter (2-3kb)	11	107504595	107565518	60924	2	91801	ENST00000389568.7	2264	ENSG00000137760	ALKBH8	alkB homolog 8, tRNA methyltransferase
chr11	108116680	108117181	502	*	Promoter (<=1kb)	11	108116695	108147594	30900	1	38	ENST00000672284.1	0	ENSG00000075239	ACAT1	acetyl-CoA acetyltransferase 1
chr11	108495328	108495829	502	*	Promoter (2-3kb)	11	108472116	108498384	26269	2	143888	ENST00000323468.10	2555	ENSG00000178202	POGLUT3	protein O-glucosyltransferase 3
chr11	113896255	113896756	502	*	Distal Intergenic	11	113904796	113949079	44284	1	9177	ENST00000260191.8	-8040	ENSG00000149305	HTR3B	5-hydroxytryptamine receptor 3B
chr11	114122126	114122627	502	*	Intron (ENST00000682278.1/7704, intron 3 of 7)	11	114160427	114256764	96338	1	7704	ENST00000683006.1	-37800	ENSG00000109906	ZBTB16	zinc finger and BTB domain containing 16
chr11	117098269	117098770	502	*	Promoter (<=1kb)	11	116843402	117098428	255027	2	23387	ENST00000445177.6	0	ENSG00000160584	SIK3	SIK family kinase 3
chr11	118223602	118224103	502	*	Promoter (<=1kb)	11	118205951	118224087	18137	2	120425	ENST00000525565.1	0	ENSG00000160593	JAML	junction adhesion molecule like
chr11	118834402	118834903	502	*	Exon (ENST00000531054.1/ENST00000531054.1, exon 1 of 1)	11	118747763	118791164	43402	2	1656	ENST00000534980.7	-43238	ENSG00000110367	DDX6	DEAD-box helicase 6
chr11	119108243	119108744	502	*	Promoter (<=1kb)	11	119096503	119108331	11829	2	1798	ENST00000409993.6	0	ENSG00000172269	DPAGT1	dolichyl-phosphate N-acetylglucosaminephosphotransferase 1
chr11	120122952	120123453	502	*	Promoter (<=1kb)	11	120111298	120123271	11974	2	23650	ENST00000524816.7	0	ENSG00000137699	TRIM29	tripartite motif containing 29
chr11	120301982	120302483	502	*	3' UTR	11	120305488	120319331	13844	1	25833	ENST00000532638.1	-3005	ENSG00000137709	POU2F3	POU class 2 homeobox 3
chr11	123741499	123742000	502	*	Promoter (<=1kb)	11	123723914	123741660	17747	2	7753	ENST00000530393.6	0	ENSG00000166261	ZNF202	zinc finger protein 202
chr11	124953815	124954316	502	*	Promoter (<=1kb)	11	124949205	124954044	4840	2	105369547	ENST00000655771.2	0	ENSG00000285825	CCDC15-DT	CCDC15 divergent transcript
chr11	130858859	130859360	502	*	Intron (ENST00000533812.6/100507431, intron 3 of 6)	11	130844191	130865561	21371	2	100507431	ENST00000533812.6	6201		LINC02551	long intergenic non-protein coding RNA 2551
chr12	468912	469413	502	*	Intron (ENST00000266383.10/283358, intron 1 of 19)	12	460470	546828	86359	1	283358	ENST00000535680.5	8442	ENSG00000139044	B4GALNT3	beta-1,4-N-acetyl-galactosaminyltransferase 3
chr12	1796041	1796542	502	*	Promoter (<=1kb)	12	1795114	1795949	836	2	93589	ENST00000588896.1	-92	ENSG00000151062	CACNA2D4	calcium voltage-gated channel auxiliary subunit alpha2delta 4
chr12	2034712	2035213	502	*	Intron (ENST00000682544.1/775, intron 1 of 49)	12	2048352	2049463	1112	1	100874369	ENST00000541871.1	-13139	ENSG00000151067	CACNA1C-IT2	CACNA1C intronic transcript 2
chr12	4118077	4118578	502	*	Exon (ENST00000393388.3/ENST00000393388.3, exon 1 of 2)	12	4012903	4026657	13755	1	105369611	ENST00000654858.1	105174		LOC105369611	uncharacterized LOC105369611
chr12	6873146	6873647	502	*	Promoter (<=1kb)	12	6873569	6907733	34165	1	10233	ENST00000433346.5	0	ENSG00000010626	LRRC23	leucine rich repeat containing 23
chr12	9741697	9742198	502	*	Distal Intergenic	12	9722491	9733299	10809	2	160365	ENST00000327839.4	-8398	ENSG00000184293	CLECL1P	C-type lectin like 1, pseudogene
chr12	9743012	9743513	502	*	Distal Intergenic	12	9722491	9733299	10809	2	160365	ENST00000327839.4	-9713	ENSG00000184293	CLECL1P	C-type lectin like 1, pseudogene
chr12	9764636	9765137	502	*	Distal Intergenic	12	9755960	9760901	4942	2	969	ENST00000543147.1	-3735	ENSG00000110848	CD69	CD69 molecule
chr12	10385148	10385649	502	*	Promoter (2-3kb)	12	10372416	10382182	9767	2	22914	ENST00000540267.5	-2966	ENSG00000213809	KLRK1	killer cell lectin like receptor K1
chr12	12376548	12377049	502	*	Intron (ENST00000314565.9/118426, intron 2 of 3)	12	12357418	12465844	108427	1	118426	ENST00000298571.6	19130	ENSG00000165714	BORCS5	BLOC-1 related complex subunit 5
chr12	12397910	12398411	502	*	Intron (ENST00000314565.9/118426, intron 2 of 3)	12	12357418	12465844	108427	1	118426	ENST00000298571.6	40492	ENSG00000165714	BORCS5	BLOC-1 related complex subunit 5
chr12	14554265	14554766	502	*	Promoter (<=1kb)	12	14536694	14554246	17553	2	79887	ENST00000540572.1	-19	ENSG00000121316	PLBD1	phospholipase B domain containing 1
chr12	14774017	14774518	502	*	Promoter (<=1kb)	12	14774405	14775024	620	1	55766	ENST00000544848.3	0	ENSG00000246705	H2AJ	H2A.J histone
chr12	14961431	14961932	502	*	Promoter (<=1kb)	12	14942031	14961601	19571	2	397	ENST00000228945.9	0	ENSG00000111348	ARHGDIB	Rho GDP dissociation inhibitor beta
chr12	22543463	22543964	502	*	Promoter (<=1kb)	12	22534707	22544189	9483	2	9847	ENST00000535304.1	225	ENSG00000111731	C2CD5	C2 calcium dependent domain containing 5
chr12	25959997	25960498	502	*	Promoter (<=1kb)	12	25954657	25959765	5109	2	100506451	ENST00000535436.6	-232		RASSF8-AS1	RASSF8 antisense RNA 1
chr12	26125607	26126108	502	*	Promoter (<=1kb)	12	26120030	26125037	5008	2	79365	ENST00000242728.5	-570	ENSG00000123095	BHLHE41	basic helix-loop-helix family member e41
chr12	38772438	38772939	502	*	Intron (ENST00000331366.10/144402, intron 7 of 19)	12	38726359	38767717	41359	2	144402	ENST00000551855.1	-4721	ENSG00000139117	CPNE8	copine 8
chr12	43882555	43883056	502	*	Intron (ENST00000266534.8/84216, intron 2 of 7)	12	43844851	44388035	543185	1	84216	ENST00000550495.1	37704	ENSG00000139173	TMEM117	transmembrane protein 117
chr12	45577957	45578458	502	*	Intron (ENST00000551229.3/105369743, intron 2 of 5)	12	45475520	45610590	135071	2	105369743	ENST00000551229.3	32132		LOC105369743	uncharacterized LOC105369743
chr12	47214837	47215338	502	*	Promoter (<=1kb)	12	47205898	47216225	10328	2	100233209	ENST00000550426.6	887	ENSG00000247774	PCED1B-AS1	PCED1B antisense RNA 1
chr12	47742202	47742703	502	*	Promoter (<=1kb)	12	47737257	47742292	5036	2	10411	ENST00000488250.5	0	ENSG00000079337	RAPGEF3	Rap guanine nucleotide exchange factor 3
chr12	48682110	48682611	502	*	Promoter (<=1kb)	12	48653211	48682238	29028	2	54934	ENST00000420613.7	0	ENSG00000139620	KANSL2	KAT8 regulatory NSL complex subunit 2
chr12	49580359	49580860	502	*	Intron (ENST00000552301.1/ENST00000552301.1, intron 2 of 2)	12	49568372	49630625	62254	1	25766	ENST00000551063.5	11987	ENSG00000110844	PRPF40B	pre-mRNA processing factor 40 homolog B
chr12	51082662	51083163	502	*	Promoter (<=1kb)	12	51073975	51083110	9136	2	81566	ENST00000552899.5	0	ENSG00000110925	CSRNP2	cysteine and serine rich nuclear protein 2
chr12	51954026	51954527	502	*	Promoter (<=1kb)	12	51953380	51994925	41546	1	91	ENST00000542485.1	646	ENSG00000135503	ACVR1B	activin A receptor type 1B
chr12	52023299	52023800	502	*	Promoter (<=1kb)	12	52022832	52059506	36675	1	3164	ENST00000360284.7	467	ENSG00000123358	NR4A1	nuclear receptor subfamily 4 group A member 1
chr12	53726225	53726726	502	*	Promoter (<=1kb)	12	53723683	53726340	2658	2	57658	ENST00000552623.5	0	ENSG00000012822	CALCOCO1	calcium binding and coiled-coil domain 1
chr12	55847895	55848396	502	*	Distal Intergenic	12	55836426	55842966	6541	2	4327	ENST00000552872.5	-4929	ENSG00000123342	MMP19	matrix metallopeptidase 19
chr12	57096193	57096694	502	*	Promoter (<=1kb)	12	57096243	57097290	1048	2	6778	ENST00000557563.5	596	ENSG00000166888	STAT6	signal transducer and activator of transcription 6
chr12	62260567	62261068	502	*	Promoter (<=1kb)	12	62260428	62327781	67354	1	9958	ENST00000549237.5	139	ENSG00000135655	USP15	ubiquitin specific peptidase 15
chr12	64679394	64679895	502	*	Intron (ENST00000637125.1/283349, intron 2 of 5)	12	64720039	64729154	9116	2	2799	ENST00000537823.1	49259	ENSG00000135677	GNS	glucosamine (N-acetyl)-6-sulfatase
chr12	65121235	65121736	502	*	Promoter (<=1kb)	12	65050626	65121305	70680	2	11197	ENST00000286574.9	0	ENSG00000156076	WIF1	WNT inhibitory factor 1
chr12	65538998	65539499	502	*	Promoter (<=1kb)	12	65523263	65538699	15437	2	100507065	ENST00000538294.1	-299		MSRB3-AS1	MSRB3 antisense RNA 1
chr12	65881185	65881686	502	*	Promoter (<=1kb)	12	65866804	65881578	14775	2	100129940	ENST00000536648.5	0	ENSG00000197301	HMGA2-AS1	HMGA2 antisense RNA 1
chr12	67698631	67699132	502	*	Distal Intergenic	12	67709047	67729475	20429	2	101927901	ENST00000542219.1	30343	ENSG00000255970	LINC02421	long intergenic non-protein coding RNA 2421
chr12	68442372	68442873	502	*	Promoter (<=1kb)	12	68333253	68442216	108964	2	100507195	ENST00000546086.1	-156		LINC02384	long intergenic non-protein coding RNA 2384
chr12	69337459	69337960	502	*	Distal Intergenic	12	69348381	69354234	5854	1	4069	ENST00000261267.7	-10421	ENSG00000090382	LYZ	lysozyme
chr12	72828854	72829355	502	*	Distal Intergenic	12	72568630	72621331	52702	1	29953	ENST00000549922.1	260224	ENSG00000072657	TRHDE	thyrotropin releasing hormone degrading enzyme
chr12	79934100	79934601	502	*	Promoter (<=1kb)	12	79821112	79934715	113604	2	4659	ENST00000550510.5	114	ENSG00000058272	PPP1R12A	protein phosphatase 1 regulatory subunit 12A
chr12	89235534	89236035	502	*	Intron (ENST00000549278.2/728084, intron 1 of 6)	12	89010701	89309566	298866	2	728084	ENST00000549278.2	73531	ENSG00000246363	LINC02458	long intergenic non-protein coding RNA 2458
chr12	89694032	89694533	502	*	Intron (ENST00000428670.8/490, intron 1 of 20)	12	89588049	89708838	120790	2	490	ENST00000428670.8	14305	ENSG00000070961	ATP2B1	ATPase plasma membrane Ca2+ transporting 1
chr12	89863496	89863997	502	*	Intron (ENST00000651272.1/105369890, intron 3 of 6)	12	89882665	89937143	54479	1	105369890	ENST00000547370.5	-18668		LOC105369890	uncharacterized LOC105369890
chr12	93166648	93167149	502	*	Intron (ENST00000549930.1/643339, intron 1 of 2)	12	93173470	93180254	6785	1	102724933	ENST00000665146.1	-6321		LINC02412	long intergenic non-protein coding RNA 2412
chr12	93741380	93741881	502	*	Intron (ENST00000549615.5/8738, intron 2 of 3)	12	93707791	93737823	30033	2	101928731	ENST00000550287.1	-3557	ENSG00000258274	CRADD-AS1	CRADD antisense RNA 1
chr12	93978627	93979128	502	*	Distal Intergenic	12	93894965	93943603	48639	2	105369911	ENST00000550687.1	-35024	ENSG00000257283	LOC105369911	uncharacterized LOC105369911
chr12	95336498	95336999	502	*	Exon (ENST00000692754.2/ENST00000692754.2, exon 1 of 2)	12	95309923	95309984	62	1	100500802	ENST00000579373.1	26575	ENSG00000265917	MIR3685	microRNA 3685
chr12	100337677	100338178	502	*	Promoter (2-3kb)	12	100335591	100338633	3043	1	55681	ENST00000547735.1	2086	ENSG00000136021	SCYL2	SCY1 like pseudokinase 2
chr12	101287370	101287871	502	*	Promoter (2-3kb)	12	101289903	101290961	1059	1	27340	ENST00000551998.1	-2032	ENSG00000120800	UTP20	UTP20 small subunit processome component
chr12	101909699	101910200	502	*	Promoter (1-2kb)	12	101908314	102012130	103817	1	55332	ENST00000549066.1	1385	ENSG00000136048	DRAM1	DNA damage regulated autophagy modulator 1
chr12	106249650	106250151	502	*	Promoter (1-2kb)	12	106237881	106248020	10140	2	10970	ENST00000378026.5	-1630	ENSG00000136026	CKAP4	cytoskeleton associated protein 4
chr12	109477136	109477637	502	*	Promoter (<=1kb)	12	109448655	109477300	28646	2	83892	ENST00000228495.11	0	ENSG00000110906	KCTD10	potassium channel tetramerization domain containing 10
chr12	110698252	110698753	502	*	Intron (ENST00000546713.5/84329, intron 2 of 4)	12	110661235	110704950	43716	2	84329	ENST00000546713.5	6197	ENSG00000122986	HVCN1	hydrogen voltage gated channel 1
chr12	110776401	110776902	502	*	Distal Intergenic	12	110719908	110742939	23032	2	5501	ENST00000340766.9	-33462	ENSG00000186298	PPP1CC	protein phosphatase 1 catalytic subunit gamma
chr12	113233074	113233575	502	*	Intron (ENST00000552642.5/53373, intron 1 of 3)	12	113225246	113298582	73337	1	53373	ENST00000541517.5	7828	ENSG00000186815	TPCN1	two pore segment channel 1
chr12	113318302	113318803	502	*	Promoter (<=1kb)	12	113298773	113319325	20553	2	80024	ENST00000552565.5	522	ENSG00000089060	SLC8B1	solute carrier family 8 member B1
chr12	113334913	113335414	502	*	Promoter (<=1kb)	12	113298759	113335030	36272	2	80024	ENST00000552014.5	0	ENSG00000089060	SLC8B1	solute carrier family 8 member B1
chr12	119176251	119176752	502	*	Promoter (<=1kb)	12	119174065	119176484	2420	2	105370024	ENST00000538405.1	0	ENSG00000256884	LOC105370024	uncharacterized LOC105370024
chr12	119206875	119207376	502	*	Intron (ENST00000541798.1/105370026, intron 2 of 3)	12	119187025	119193858	6834	1	26353	ENST00000675211.1	19850	ENSG00000152137	HSPB8	heat shock protein family B (small) member 8
chr12	119659257	119659758	502	*	Intron (ENST00000537366.5/105370027, intron 1 of 3)	12	119667864	119681624	13761	1	5564	ENST00000541640.5	-8106	ENSG00000111725	PRKAB1	protein kinase AMP-activated non-catalytic subunit beta 1
chr12	119709767	119710268	502	*	Promoter (<=1kb)	12	119701852	119710732	8881	2	11113	ENST00000538073.5	464	ENSG00000122966	CIT	citron rho-interacting serine/threonine kinase
chr12	120116549	120117050	502	*	Promoter (<=1kb)	12	120095099	120116753	21655	2	11021	ENST00000229340.10	0	ENSG00000111737	RAB35	RAB35, member RAS oncogene family
chr12	120231247	120231748	502	*	Intron (ENST00000267257.11/5829, intron 1 of 10)	12	120210448	120226844	16397	2	5829	ENST00000536957.5	-4403	ENSG00000089159	PXN	paxillin
chr12	120581237	120581738	502	*	Promoter (<=1kb)	12	120578764	120581379	2616	2	51367	ENST00000341039.6	0	ENSG00000167272	POP5	POP5 homolog, ribonuclease P/MRP subunit
chr12	122403058	122403559	502	*	Intron (ENST00000361654.8/6249, intron 1 of 23)	12	122377721	122400014	22294	2	6249	ENST00000535290.5	-3044	ENSG00000130779	CLIP1	CAP-Gly domain containing linker protein 1
chr12	123432720	123433221	502	*	Intron (ENST00000280571.10/196383, intron 1 of 3)	12	123415039	123436684	21646	2	196383	ENST00000280571.10	3463	ENSG00000150977	RILPL2	Rab interacting lysosomal protein like 2
chr12	124512640	124513141	502	*	Promoter (<=1kb)	12	124513222	124514813	1592	1	105370047	ENST00000543970.1	-81	ENSG00000214650	LOC105370047	uncharacterized LOC105370047
chr13	20524853	20525354	502	*	Promoter (<=1kb)	13	20403702	20525803	122102	2	51084	ENST00000644153.1	449	ENSG00000165475	CRYL1	crystallin lambda 1
chr13	20526223	20526724	502	*	Promoter (<=1kb)	13	20403674	20525873	122200	2	51084	ENST00000643750.1	-350	ENSG00000165475	CRYL1	crystallin lambda 1
chr13	20789038	20789539	502	*	Intron (ENST00000255305.11/64328, intron 19 of 22)	13	20728731	20773961	45231	2	221143	ENST00000382758.6	-15077	ENSG00000150456	EEF1AKMT1	EEF1A lysine methyltransferase 1
chr13	21297280	21297781	502	*	Promoter (<=1kb)	13	21283487	21297156	13670	2	101928764	ENST00000689689.1	-124	ENSG00000289133	LOC101928764	coiled-coil domain-containing protein 144B
chr13	23375472	23375973	502	*	Promoter (<=1kb)	13	23328826	23375543	46718	2	26278	ENST00000402364.1	0	ENSG00000151835	SACS	sacsin molecular chaperone
chr13	23378139	23378640	502	*	Promoter (2-3kb)	13	23328862	23375600	46739	2	26278	ENST00000683367.1	-2539	ENSG00000151835	SACS	sacsin molecular chaperone
chr13	24271632	24272133	502	*	Promoter (<=1kb)	13	24272689	24278769	6081	1	221178	ENST00000488060.1	-556	ENSG00000182957	SPATA13	spermatogenesis associated 13
chr13	26222306	26222807	502	*	Promoter (<=1kb)	13	26212775	26222314	9540	2	6049	ENST00000381588.9	0	ENSG00000127870	RNF6	ring finger protein 6
chr13	27261449	27261950	502	*	Distal Intergenic	13	27255401	27255526	126	1	619499	ENST00000384323.1	6048	ENSG00000207051	SNORA27	small nucleolar RNA, H/ACA box 27
chr13	27907331	27907832	502	*	Intron (ENST00000499662.3/100861550, intron 1 of 4)	13	27819376	27917298	97923	2	100861550	ENST00000499662.3	9466		PLUT	PDX1 associated lncRNA, upregulator of transcription
chr13	30421124	30421625	502	*	Promoter (<=1kb)	13	30418339	30422251	3913	2	103724387	ENST00000420694.2	626		LINC01058	long intergenic non-protein coding RNA 1058
chr13	30774112	30774613	502	*	Distal Intergenic	13	30803206	30810645	7440	1	100874158	ENST00000414407.1	-28593	ENSG00000237879	LINC00398	long intergenic non-protein coding RNA 398
chr13	31927354	31927855	502	*	Intron (ENST00000645780.1/10129, intron 1 of 61)	13	31945826	32299105	353280	1	10129	ENST00000647500.1	-17971	ENSG00000073910	FRY	FRY microtubule binding protein
chr13	32586057	32586558	502	*	Promoter (<=1kb)	13	32586452	32778019	191568	1	23047	ENST00000315596.15	0	ENSG00000083642	PDS5B	PDS5 cohesin associated factor B
chr13	33676513	33677014	502	*	Promoter (<=1kb)	13	33354863	33676820	321958	2	90627	ENST00000686875.1	0	ENSG00000133121	STARD13	StAR related lipid transfer domain containing 13
chr13	34941962	34942463	502	*	Promoter (<=1kb)	13	34942270	35044100	101831	1	26960	ENST00000692464.1	0	ENSG00000172915	NBEA	neurobeachin
chr13	39037964	39038465	502	*	Promoter (<=1kb)	13	39038306	39041817	3512	1	387921	ENST00000473371.1	0	ENSG00000188811	NHLRC3	NHL repeat containing 3
chr13	40428326	40428827	502	*	Intron (ENST00000637523.1/646982, intron 5 of 10)	13	40314795	40439787	124993	2	646982	ENST00000400432.4	10960	ENSG00000215483	LINC00598	long intergenic non-protein coding RNA 598
chr13	41008159	41008660	502	*	Intron (ENST00000239882.7/1997, intron 1 of 8)	13	40931924	41019316	87393	2	1997	ENST00000239882.7	10656	ENSG00000120690	ELF1	E74 like ETS transcription factor 1
chr13	42271608	42272109	502	*	Promoter (<=1kb)	13	42272152	42323261	51110	1	11215	ENST00000025301.4	-43	ENSG00000023516	AKAP11	A-kinase anchoring protein 11
chr13	44989244	44989745	502	*	Promoter (<=1kb)	13	44939249	44989471	50223	2	26747	ENST00000379161.5	0	ENSG00000083635	NUFIP1	nuclear FMR1 interacting protein 1
chr13	50474202	50474703	502	*	Intron (ENST00000461527.7/10301, intron 5 of 5)	13	50492644	50512893	20250	1	10301	ENST00000484606.1	-17941	ENSG00000176124	DLEU1	deleted in lymphocytic leukemia 1
chr13	50529074	50529575	502	*	Promoter (1-2kb)	13	50520933	50527449	6517	2	103689915	ENST00000428276.1	-1625	ENSG00000186047	DLEU1-AS1	DLEU1 antisense RNA 1
chr13	51804627	51805128	502	*	Promoter (<=1kb)	13	51804297	51813832	9536	1	107984561	ENST00000456688.2	330		LOC107984561	uncharacterized LOC107984561
chr13	75778516	75779017	502	*	Intron (ENST00000563635.5/4008, intron 11 of 14)	13	75788838	75817278	28441	1	4008	ENST00000497947.6	-9821	ENSG00000136153	LMO7	LIM domain 7
chr13	79492700	79493201	502	*	Intron (ENST00000218652.12/54602, intron 1 of 7)	13	79481896	79556054	74159	1	54602	ENST00000703158.1	10804	ENSG00000102471	NDFIP2	Nedd4 family interacting protein 2
chr13	95380550	95381051	502	*	Distal Intergenic	13	95433604	95579759	146156	1	9071	ENST00000376873.7	-52553	ENSG00000134873	CLDN10	claudin 10
chr13	95535221	95535722	502	*	Promoter (1-2kb)	13	95479444	95533910	54467	2	100874194	ENST00000416909.1	-1311	ENSG00000223392	CLDN10-AS1	CLDN10 antisense RNA 1
chr13	114313620	114314121	502	*	Promoter (<=1kb)	13	114314482	114337626	23145	1	283489	ENST00000646956.1	-361	ENSG00000198824	CHAMP1	chromosome alignment maintaining phosphoprotein 1
chr14	21496661	21497162	502	*	3' UTR	14	21492097	21492812	716	1	9878	ENST00000463119.1	4564	ENSG00000092203	TOX4	TOX high mobility group box family member 4
chr14	23155141	23155642	502	*	Promoter (<=1kb)	14	23125295	23155309	30015	2	23428	ENST00000339733.9	0	ENSG00000092068	SLC7A8	solute carrier family 7 member 8
chr14	23245326	23245827	502	*	Intron (ENST00000399910.5/100507650, intron 5 of 15)	14	23237946	23273405	35460	1	100507650	ENST00000689421.1	7380	ENSG00000215277	RNF212B	ring finger protein 212B
chr14	24242428	24242929	502	*	Promoter (<=1kb)	14	24238286	24242635	4350	2	26277	ENST00000699682.1	0	ENSG00000092330	TINF2	TERF1 interacting nuclear factor 2
chr14	26708954	26709455	502	*	Intron (ENST00000662478.1/102725045, intron 2 of 3)	14	26735354	26806467	71114	1	102725045	ENST00000548328.5	-25899	ENSG00000257842	NOVA1-DT	NOVA1 divergent transcript
chr14	30864682	30865183	502	*	Distal Intergenic	14	30874514	30890100	15587	1	1690	ENST00000216361.9	-9331	ENSG00000100473	COCH	cochlin
chr14	32254735	32255236	502	*	Distal Intergenic	14	32203163	32203269	107	2	101954278	ENST00000365467.1	-51466	ENSG00000202337	RNU6-8	RNA, U6 small nuclear 8
chr14	32468826	32469327	502	*	Intron (ENST00000280979.9/9472, intron 2 of 13)	14	32473757	32546449	72693	1	9472	ENST00000553547.5	-4430	ENSG00000151320	AKAP6	A-kinase anchoring protein 6
chr14	32484584	32485085	502	*	Exon (ENST00000554243.1/ENST00000554243.1, exon 1 of 1)	14	32494271	32545455	51185	1	9472	ENST00000554410.5	-9186	ENSG00000151320	AKAP6	A-kinase anchoring protein 6
chr14	34615603	34616104	502	*	Intron (ENST00000362031.10/58533, intron 2 of 13)	14	34605682	34629672	23991	2	58533	ENST00000555648.1	13568	ENSG00000129515	SNX6	sorting nexin 6
chr14	35121745	35122246	502	*	Promoter (<=1kb)	14	35085472	35121990	36519	2	55012	ENST00000261475.10	0	ENSG00000092020	PPP2R3C	protein phosphatase 2 regulatory subunit B''gamma
chr14	35140596	35141097	502	*	Intron (ENST00000604948.5/9692, intron 4 of 7)	14	35122759	35273485	150727	1	9692	ENST00000557404.3	17837	ENSG00000100890	PRORP	protein only RNase P catalytic subunit
chr14	35161212	35161713	502	*	Intron (ENST00000604948.5/9692, intron 4 of 7)	14	35122759	35273485	150727	1	9692	ENST00000557404.3	38453	ENSG00000100890	PRORP	protein only RNase P catalytic subunit
chr14	36747556	36748057	502	*	Intron (ENST00000331299.6/89874, intron 3 of 9)	14	36725153	36759718	34566	2	89874	ENST00000546428.2	11661	ENSG00000183032	SLC25A21	solute carrier family 25 member 21
chr14	37590903	37591404	502	*	Promoter (2-3kb)	14	37591093	37594262	3170	2	3169	ENST00000545425.2	2858	ENSG00000129514	FOXA1	forkhead box A1
chr14	49598709	49599210	502	*	Promoter (<=1kb)	14	49598761	49614670	15910	1	122769	ENST00000318317.8	0	ENSG00000165501	LRR1	leucine rich repeat protein 1
chr14	49952007	49952508	502	*	Intron (ENST00000556434.5/100506446, intron 2 of 4)	14	49946154	49960662	14509	2	100506446	ENST00000556130.1	8154		LOC100506446	uncharacterized LOC100506446
chr14	49959904	49960405	502	*	Promoter (<=1kb)	14	49946154	49960662	14509	2	100506446	ENST00000556130.1	257		LOC100506446	uncharacterized LOC100506446
chr14	50521425	50521926	502	*	Intron (ENST00000682126.1/11183, intron 2 of 32)	14	50464078	50532087	68010	2	11183	ENST00000554091.5	10161	ENSG00000012983	MAP4K5	mitogen-activated protein kinase kinase kinase kinase 5
chr14	50677441	50677942	502	*	Distal Intergenic	14	50633580	50668306	34727	2	60485	ENST00000324679.5	-9135	ENSG00000151748	SAV1	salvador family WW domain containing protein 1
chr14	52299644	52300145	502	*	Distal Intergenic	14	52314305	52327509	13205	1	5732	ENST00000557436.1	-14160	ENSG00000125384	PTGER2	prostaglandin E receptor 2
chr14	52311509	52312010	502	*	Promoter (2-3kb)	14	52314305	52327509	13205	1	5732	ENST00000557436.1	-2295	ENSG00000125384	PTGER2	prostaglandin E receptor 2
chr14	52907456	52907957	502	*	Intron (ENST00000654071.1/105370500, intron 2 of 3)	14	52857271	52919339	62069	2	10979	ENST00000554152.5	11382	ENSG00000073712	FERMT2	FERM domain containing kindlin 2
chr14	56172671	56173172	502	*	Intron (ENST00000559044.5/57161, intron 1 of 4)	14	56119109	56290293	171185	1	57161	ENST00000561019.1	53562	ENSG00000139946	PELI2	pellino E3 ubiquitin protein ligase family member 2
chr14	60753748	60754249	502	*	Exon (ENST00000555545.1/4331, exon 2 of 2)	14	60734779	60808428	73650	1	4331	ENST00000553354.5	18969	ENSG00000020426	MNAT1	MNAT1 component of CDK activating kinase
chr14	61737790	61738291	502	*	Promoter (<=1kb)	14	61736890	61741188	4299	1	3091	ENST00000555014.1	900	ENSG00000100644	HIF1A	hypoxia inducible factor 1 subunit alpha
chr14	63672287	63672788	502	*	Distal Intergenic	14	63642153	63665593	23441	1	105370532	ENST00000656655.1	30134	ENSG00000274015	LOC105370532	uncharacterized LOC105370532
chr14	64410983	64411484	502	*	5' UTR	14	64415638	64421598	5961	1	4522	ENST00000652503.1	-4154	ENSG00000100714	MTHFD1	methylenetetrahydrofolate dehydrogenase, cyclohydrolase and formyltetrahydrofolate synthetase 1
chr14	68603413	68603914	502	*	Intron (ENST00000487861.5/5890, intron 10 of 10)	14	68605396	68611732	6337	2	107984016	ENST00000661958.1	7818	ENSG00000287385	LOC107984016	uncharacterized LOC107984016
chr14	69692528	69693029	502	*	Intron (ENST00000342745.5/9766, intron 2 of 5)	14	69726900	69772004	45105	1	6430	ENST00000553521.5	-33871	ENSG00000100650	SRSF5	serine and arginine rich splicing factor 5
chr14	70753447	70753948	502	*	Promoter (<=1kb)	14	70749553	70752956	3404	2	4293	ENST00000554024.1	-491	ENSG00000006432	MAP3K9	mitogen-activated protein kinase kinase kinase 9
chr14	70934009	70934510	502	*	Intron (ENST00000554879.5/22990, intron 1 of 9)	14	70946882	70969271	22390	1	22990	ENST00000553508.5	-12372	ENSG00000100731	PCNX1	pecanex 1
chr14	73714260	73714761	502	*	Promoter (<=1kb)	14	73711783	73714384	2602	2	9240	ENST00000316836.5	0	ENSG00000176903	PNMA1	PNMA family member 1
chr14	73851613	73852114	502	*	Promoter (<=1kb)	14	73851831	73885726	33896	1	145482	ENST00000555661.6	0	ENSG00000140043	PTGR2	prostaglandin reductase 2
chr14	74476825	74477326	502	*	Promoter (1-2kb)	14	74474007	74474864	858	2	646658	ENST00000556370.1	-1961	ENSG00000183379	SYNDIG1L	synapse differentiation inducing 1 like
chr14	74609096	74609597	502	*	Promoter (2-3kb)	14	74500732	74612072	111341	2	4053	ENST00000556690.5	2475	ENSG00000119681	LTBP2	latent transforming growth factor beta binding protein 2
chr14	75515169	75515670	502	*	Distal Intergenic	14	75522455	75546887	24433	1	10538	ENST00000555795.1	-6785	ENSG00000156127	BATF	basic leucine zipper ATF-like transcription factor
chr14	75533789	75534290	502	*	Intron (ENST00000555795.1/10538, intron 2 of 2)	14	75522560	75546993	24434	1	10538	ENST00000555504.1	11229	ENSG00000156127	BATF	basic leucine zipper ATF-like transcription factor
chr14	76929765	76930266	502	*	Intron (ENST00000692498.1/ENST00000692498.1, intron 1 of 2)	14	76959636	76965304	5669	1	105370578	ENST00000692603.1	-29370	ENSG00000258602	LINC01629	long intergenic non-protein coding RNA 1629
chr14	76998840	76999341	502	*	Intron (ENST00000647580.1/ENST00000647580.1, intron 1 of 1)	14	77024543	77028708	4166	2	64207	ENST00000238647.5	29367	ENSG00000119669	IRF2BPL	interferon regulatory factor 2 binding protein like
chr14	81464513	81465014	502	*	Distal Intergenic	14	81441987	81450371	8385	2	100506700	ENST00000555001.2	-14142		LINC02308	long intergenic non-protein coding RNA 2308
chr14	89444055	89444556	502	*	Intron (ENST00000345097.8/1112, intron 1 of 6)	14	89417354	89419793	2440	1	400236	ENST00000555562.1	26701	ENSG00000258920	FOXN3-AS1	FOXN3 antisense RNA 1
chr14	91224834	91225335	502	*	3' UTR	14	91215857	91224822	8966	1	80017	ENST00000523576.1	8977	ENSG00000133943	DGLUCY	D-glutamate cyclase
chr14	91880884	91881385	502	*	Promoter (2-3kb)	14	91870227	91878042	7816	2	10516	ENST00000554121.2	-2842	ENSG00000140092	FBLN5	fibulin 5
chr14	92341295	92341796	502	*	Intron (ENST00000393265.6/123041, intron 2 of 16)	14	92323193	92496251	173059	1	123041	ENST00000531433.5	18102	ENSG00000140090	SLC24A4	solute carrier family 24 member 4
chr14	101665387	101665888	502	*	Intron (ENST00000557778.1/105370676, intron 1 of 2)	14	101628984	101632530	3547	2	107984698	ENST00000553270.1	-32857
chr14	102361974	102362475	502	*	Promoter (<=1kb)	14	102348485	102362714	14230	2	51550	ENST00000536961.6	239	ENSG00000100865	CINP	cyclin dependent kinase 2 interacting protein
chr14	102618780	102619281	502	*	Intron (ENST00000262241.7/23186, intron 2 of 11)	14	102592649	102730561	137913	1	23186	ENST00000262241.7	26131	ENSG00000089902	RCOR1	REST corepressor 1
chr14	103562470	103562971	502	*	Promoter (<=1kb)	14	103562962	103685924	122963	1	3831	ENST00000472726.3	0	ENSG00000126214	KLC1	kinesin light chain 1
chr14	103563017	103563518	502	*	Promoter (<=1kb)	14	103563053	103590360	27308	1	84334	ENST00000489117.5	0	ENSG00000256053	COA8	cytochrome c oxidase assembly factor 8
chr14	104665151	104665652	502	*	Promoter (<=1kb)	14	104661120	104665558	4439	2	101929634	ENST00000564585.1	0	ENSG00000260792	LINC02280	long intergenic non-protein coding RNA 2280
chr14	104681115	104681616	502	*	Promoter (<=1kb)	14	104681146	104701756	20611	1	64423	ENST00000674723.1	0	ENSG00000203485	INF2	inverted formin 2
chr14	104815722	104816223	502	*	Exon (ENST00000625139.1/ENST00000625139.1, exon 1 of 1)	14	104821201	104823718	2518	1	196872	ENST00000555578.1	-4978	ENSG00000258701	LINC00638	long intergenic non-protein coding RNA 638
chr14	105065268	105065769	502	*	Promoter (<=1kb)	14	105049395	105065430	16036	2	29933	ENST00000329797.8	0	ENSG00000183484	GPR132	G protein-coupled receptor 132
chr15	25788048	25788549	502	*	Intron (ENST00000356865.11/57194, intron 2 of 21)	15	25712589	25784360	71772	2	57194	ENST00000673763.1	-3688	ENSG00000206190	ATP10A	ATPase phospholipid transporting 10A (putative)
chr15	33089890	33090391	502	*	Intron (ENST00000616417.5/342184, intron 4 of 20)	15	33062667	33068162	5496	2	342184	ENST00000558197.1	-21728	ENSG00000248905	FMN1	formin 1
chr15	35713514	35714015	502	*	Promoter (1-2kb)	15	35711791	35858312	146522	1	100507466	ENST00000661846.1	1723		DPH6-DT	DPH6 divergent transcript
chr15	37058911	37059412	502	*	Intron (ENST00000561208.6/4212, intron 7 of 11)	15	36891099	37037388	146290	2	4212	ENST00000699901.1	-21523	ENSG00000134138	MEIS2	Meis homeobox 2
chr15	37891797	37892298	502	*	Distal Intergenic	15	37921939	37936918	14980	1	145942	ENST00000560841.5	-29641	ENSG00000166069	TMCO5A	transmembrane and coiled-coil domains 5A
chr15	40307695	40308196	502	*	Promoter (<=1kb)	15	40287909	40307837	19929	2	5330	ENST00000557821.5	0	ENSG00000137841	PLCB2	phospholipase C beta 2
chr15	41647233	41647734	502	*	Intron (ENST00000566718.6/23269, intron 1 of 8)	15	41660397	41773081	112685	1	23269	ENST00000566586.6	-12663	ENSG00000174197	MGA	MAX dimerization protein MGA
chr15	41985013	41985514	502	*	3' UTR	15	41986878	41990202	3325	2	123745	ENST00000551073.1	4688	ENSG00000188089	PLA2G4E	phospholipase A2 group IVE
chr15	42650383	42650884	502	*	Intron (ENST00000290607.12/57519, intron 7 of 32)	15	42665807	42681587	15781	1	57519	ENST00000569419.1	-14923	ENSG00000159433	STARD9	StAR related lipid transfer domain containing 9
chr15	43106061	43106562	502	*	Promoter (<=1kb)	15	43015656	43106113	90458	2	197131	ENST00000546274.6	0	ENSG00000159459	UBR1	ubiquitin protein ligase E3 component n-recognin 1
chr15	43510027	43510528	502	*	Promoter (<=1kb)	15	43407209	43510614	103406	2	7158	ENST00000263801.7	86	ENSG00000067369	TP53BP1	tumor protein p53 binding protein 1
chr15	44536683	44537184	502	*	Promoter (<=1kb)	15	44533493	44536933	3441	2	645212	ENST00000313807.5	0	ENSG00000179523	EIF3J-DT	EIF3J divergent transcript
chr15	45521658	45522159	502	*	Promoter (<=1kb)	15	45502051	45522236	20186	2	7782	ENST00000559667.2	77	ENSG00000104154	SLC30A4	solute carrier family 30 member 4
chr15	57550576	57551077	502	*	3' UTR	15	57591904	57685364	93461	1	100820829	ENST00000267853.10	-40827	ENSG00000263155	MYZAP	myocardial zonula adherens protein
chr15	57706373	57706874	502	*	Promoter (<=1kb)	15	57706712	57782762	76051	1	105370834	ENST00000482852.5	0		LOC105370834	uncharacterized LOC105370834
chr15	59411996	59412497	502	*	Intron (ENST00000558348.5/145773, intron 2 of 4)	15	59438186	59523555	85370	1	145773	ENST00000288228.10	-25689	ENSG00000157470	FAM81A	family with sequence similarity 81 member A
chr15	63553602	63554103	502	*	Promoter (<=1kb)	15	63553333	63556701	3369	1	9960	ENST00000558925.1	269	ENSG00000140455	USP3	ubiquitin specific peptidase 3
chr15	67541443	67541944	502	*	Promoter (<=1kb)	15	67542703	67807114	264412	1	5607	ENST00000178640.10	-759	ENSG00000137764	MAP2K5	mitogen-activated protein kinase kinase 5
chr15	70300497	70300998	502	*	Distal Intergenic	15	70047790	70098176	50387	2	7090	ENST00000558939.5	-202321	ENSG00000140332	TLE3	TLE family member 3, transcriptional corepressor
chr15	74723917	74724418	502	*	Promoter (<=1kb)	15	74720156	74725370	5215	2	1543	ENST00000567032.5	952	ENSG00000140465	CYP1A1	cytochrome P450 family 1 subfamily A member 1
chr15	77160447	77160948	502	*	Intron (ENST00000560626.6/79834, intron 4 of 6)	15	77177856	77179147	1292	2	79834	ENST00000559791.1	18199	ENSG00000173517	PEAK1	pseudopodium enriched atypical kinase 1
chr15	78047649	78048150	502	*	Intron (ENST00000300584.8/23102, intron 2 of 12)	15	78044997	78054001	9005	2	23102	ENST00000482562.1	5851	ENSG00000167202	TBC1D2B	TBC1 domain family member 2B
chr15	78052061	78052562	502	*	Promoter (1-2kb)	15	78044997	78054001	9005	2	23102	ENST00000482562.1	1439	ENSG00000167202	TBC1D2B	TBC1 domain family member 2B
chr15	78068107	78068608	502	*	Promoter (1-2kb)	15	78024416	78066123	41708	2	23102	ENST00000435468.1	-1984	ENSG00000167202	TBC1D2B	TBC1 domain family member 2B
chr15	80839079	80839580	502	*	Promoter (2-3kb)	15	80841978	80842073	96	2	693132	ENST00000385268.1	2493	ENSG00000208003	MIR549A	microRNA 549a
chr15	84980380	84980881	502	*	Promoter (<=1kb)	15	84980440	85139145	158706	1	5151	ENST00000310298.8	0	ENSG00000073417	PDE8A	phosphodiesterase 8A
chr15	85482945	85483446	502	*	Intron (ENST00000559362.5/11214, intron 1 of 14)	15	85544040	85579184	35145	1	11214	ENST00000558166.2	-60594	ENSG00000170776	AKAP13	A-kinase anchoring protein 13
chr15	85547360	85547861	502	*	Intron (ENST00000559362.5/11214, intron 5 of 14)	15	85544040	85579184	35145	1	11214	ENST00000558166.2	3320	ENSG00000170776	AKAP13	A-kinase anchoring protein 13
chr15	85587825	85588326	502	*	Intron (ENST00000559362.5/11214, intron 8 of 14)	15	85582910	85645917	63008	1	11214	ENST00000560340.5	4915	ENSG00000170776	AKAP13	A-kinase anchoring protein 13
chr15	85689726	85690227	502	*	Promoter (<=1kb)	15	85689869	85715901	26033	1	11214	ENST00000557852.2	0	ENSG00000170776	AKAP13	A-kinase anchoring protein 13
chr15	89107925	89108426	502	*	Intron (ENST00000569411.5/11057, intron 1 of 4)	15	89116504	89183373	66870	1	11057	ENST00000562073.1	-8078	ENSG00000140526	ABHD2	abhydrolase domain containing 2, acylglycerol lipase
chr15	90038271	90038772	502	*	Intron (ENST00000268154.9/374655, intron 1 of 4)	15	90068014	90074532	6519	1	374655	ENST00000558883.1	-29242	ENSG00000140548	ZNF710	zinc finger protein 710
chr15	90061923	90062424	502	*	Intron (ENST00000268154.9/374655, intron 1 of 4)	15	90068014	90074532	6519	1	374655	ENST00000558883.1	-5590	ENSG00000140548	ZNF710	zinc finger protein 710
chr15	90320047	90320548	502	*	Distal Intergenic	15	90352284	90362847	10564	1	342132	ENST00000354377.8	-31736	ENSG00000196391	ZNF774	zinc finger protein 774
chr15	90647259	90647760	502	*	Intron (ENST00000559531.1/101926895, intron 2 of 3)	15	90637852	90638517	666	1	64784	ENST00000558167.1	9407	ENSG00000140577	CRTC3	CREB regulated transcription coactivator 3
chr15	91926788	91927289	502	*	Intron (ENST00000318445.11/28232, intron 2 of 9)	15	91941318	92104537	163220	1	28232	ENST00000556649.1	-14029	ENSG00000176463	SLCO3A1	solute carrier organic anion transporter family member 3A1
chr15	92638145	92638646	502	*	Promoter (<=1kb)	15	92619058	92639244	20187	2	400451	ENST00000555064.5	598	ENSG00000185442	FAM174B	family with sequence similarity 174 member B
chr15	92922486	92922987	502	*	Promoter (1-2kb)	15	92921377	92924385	3009	1	1106	ENST00000636861.1	1109	ENSG00000173575	CHD2	chromodomain helicase DNA binding protein 2
chr15	99926447	99926948	502	*	Distal Intergenic	15	99972956	99976279	3324	2	170691	ENST00000557896.1	49331	ENSG00000140470	ADAMTS17	ADAM metallopeptidase with thrombospondin type 1 motif 17
chr15	100565547	100566048	502	*	Intron (ENST00000560783.1/55180, intron 1 of 3)	15	100569898	100570631	734	2	55180	ENST00000561233.1	4583	ENSG00000140471	LINS1	lines homolog 1
chr15	101242623	101243124	502	*	Promoter (<=1kb)	15	101235509	101242617	7109	2	22856	ENST00000559384.1	-6	ENSG00000131873	CHSY1	chondroitin sulfate synthase 1
chr16	400179	400680	502	*	Promoter (1-2kb)	16	401858	406729	4872	1	26063	ENST00000627716.2	-1178	ENSG00000242612	DECR2	2,4-dienoyl-CoA reductase 2
chr16	1705589	1706090	502	*	Promoter (<=1kb)	16	1706166	1752983	46818	1	23162	ENST00000685674.1	-76	ENSG00000138834	MAPK8IP3	mitogen-activated protein kinase 8 interacting protein 3
chr16	1991160	1991661	502	*	Promoter (<=1kb)	16	1991124	1993374	2251	1	9143	ENST00000562045.1	36	ENSG00000127561	SYNGR3	synaptogyrin 3
chr16	2468469	2468970	502	*	Promoter (<=1kb)	16	2464950	2468213	3264	2	729652	ENST00000563775.1	-256	ENSG00000259895	TEDC2-AS1	TEDC2 antisense RNA 1
chr16	2968768	2969269	502	*	Promoter (<=1kb)	16	2969270	2973482	4213	1	124222	ENST00000293978.12	-1	ENSG00000162073	PAQR4	progestin and adipoQ receptor family member 4
chr16	4218183	4218684	502	*	Intron (ENST00000572111.1/6345, intron 1 of 6)	16	4191810	4239743	47934	2	6345	ENST00000537996.1	21059	ENSG00000185739	SRL	sarcalumenin
chr16	10617092	10617593	502	*	Distal Intergenic	16	10544180	10580632	36453	2	2013	ENST00000342147.4	-36460	ENSG00000213853	EMP2	epithelial membrane protein 2
chr16	14141581	14142082	502	*	Promoter (<=1kb)	16	14140633	14214935	74303	1	57496	ENST00000575768.1	948	ENSG00000186260	MRTFB	myocardin related transcription factor B
chr16	19410322	19410823	502	*	Promoter (<=1kb)	16	19410496	19430640	20145	1	79838	ENST00000563675.5	0	ENSG00000103534	TMC5	transmembrane channel like 5
chr16	20865553	20866054	502	*	Promoter (2-3kb)	16	20858996	20868980	9985	2	123879	ENST00000563934.1	2926	ENSG00000188215	DCUN1D3	defective in cullin neddylation 1 domain containing 3
chr16	23335784	23336285	502	*	Intron (ENST00000569789.1/6338, intron 2 of 3)	16	23348592	23380803	32212	1	6338	ENST00000564275.5	-12307	ENSG00000168447	SCNN1B	sodium channel epithelial 1 subunit beta
chr16	25015223	25015724	502	*	Promoter (<=1kb)	16	24919389	25015369	95981	2	55114	ENST00000289968.11	0	ENSG00000140750	ARHGAP17	Rho GTPase activating protein 17
chr16	25067272	25067773	502	*	Promoter (<=1kb)	16	25067577	25074028	6452	1	283887	ENST00000660807.1	0	ENSG00000262155	LINC02175	long intergenic non-protein coding RNA 2175
chr16	28189332	28189833	502	*	Intron (ENST00000304658.10/23214, intron 1 of 23)	16	28169845	28181122	11278	2	23214	ENST00000570033.1	-8210	ENSG00000169180	XPO6	exportin 6
chr16	30334289	30334790	502	*	Promoter (<=1kb)	16	30267553	30335054	67502	2	595101	ENST00000529428.5	264	ENSG00000183604	SMG1P5	SMG1 pseudogene 5
chr16	58329110	58329611	502	*	Intron (ENST00000561952.1/ENST00000561952.1, intron 1 of 1)	16	58284685	58295047	10363	2	221191	ENST00000569727.1	-34063	ENSG00000103023	PRSS54	serine protease 54
chr16	59064631	59065132	502	*	Intron (ENST00000500117.1/107984867, intron 3 of 3)	16	58847715	58880351	32637	2	105371296	ENST00000662590.1	-184280	ENSG00000261638	LOC105371296	uncharacterized LOC105371296
chr16	66358946	66359447	502	*	Distal Intergenic	16	66366622	66404782	38161	1	1003	ENST00000614547.4	-7175	ENSG00000179776	CDH5	cadherin 5
chr16	66947139	66947640	502	*	Intron (ENST00000566869.1/8824, intron 2 of 3)	16	66942712	66963256	20545	1	8824	ENST00000566869.1	4427	ENSG00000172831	CES2	carboxylesterase 2
chr16	66997198	66997699	502	*	Promoter (1-2kb)	16	66995681	67009735	14055	1	283848	ENST00000538199.5	1517	ENSG00000172824	CES4A	carboxylesterase 4A
chr16	67667835	67668336	502	*	Promoter (<=1kb)	16	67667308	67668196	889	1	388284	ENST00000602987.1	527	ENSG00000159761	C16orf86	chromosome 16 open reading frame 86
chr16	68000502	68001003	502	*	Promoter (<=1kb)	16	67987397	68000586	13190	2	64174	ENST00000575203.5	0	ENSG00000167261	DPEP2	dipeptidase 2
chr16	68351857	68352358	502	*	Promoter (<=1kb)	16	68352069	68356749	4681	1	54496	ENST00000563608.2	0	ENSG00000132600	PRMT7	protein arginine methyltransferase 7
chr16	68768722	68769223	502	*	Promoter (1-2kb)	16	68770948	68808747	37800	1	999	ENST00000564745.1	-1725	ENSG00000039068	CDH1	cadherin 1
chr16	69465134	69465635	502	*	3' UTR	16	69458716	69466196	7481	1	80777	ENST00000692523.1	6418	ENSG00000103018	CYB5B	cytochrome b5 type B
chr16	71961402	71961903	502	*	Intron (ENST00000620267.2/342372, intron 16 of 29)	16	71924408	71927838	3431	1	9798	ENST00000541180.1	36994	ENSG00000182149	IST1	IST1 factor associated with ESCRT-III
chr16	73036401	73036902	502	*	Intron (ENST00000268489.10/463, intron 1 of 9)	16	72782885	73048128	265244	2	463	ENST00000268489.10	11226	ENSG00000140836	ZFHX3	zinc finger homeobox 3
chr16	73949610	73950111	502	*	Exon (ENST00000641248.1/ENST00000641248.1, exon 2 of 2)	16	72782885	73891871	1108987	2	463	ENST00000641206.2	-57739	ENSG00000140836	ZFHX3	zinc finger homeobox 3
chr16	75616382	75616883	502	*	Intron (ENST00000564657.2/23536, intron 5 of 9)	16	75599100	75622466	23367	2	23536	ENST00000566445.5	5583	ENSG00000065457	ADAT1	adenosine deaminase tRNA specific 1
chr16	78503455	78503956	502	*	Exon (ENST00000563408.1/ENST00000563408.1, exon 2 of 3)	16	78424871	78432752	7882	1	51741	ENST00000620008.1	78584	ENSG00000186153	WWOX	WW domain containing oxidoreductase
chr16	79596855	79597356	502	*	Promoter (2-3kb)	16	79585843	79599902	14060	2	4094	ENST00000569649.1	2546	ENSG00000178573	MAF	MAF bZIP transcription factor
chr16	81277257	81277758	502	*	Intron (ENST00000563804.5/53630, intron 6 of 9)	16	81314944	81379910	64967	1	8139	ENST00000648349.2	-37186	ENSG00000261609	GAN	gigaxonin
chr16	85245663	85246164	502	*	Intron (ENST00000637419.1/23199, intron 1 of 2)	16	85227203	85309176	81974	1	107984830	ENST00000653746.1	18460		LOC107984830	uncharacterized LOC107984830
chr17	752075	752576	502	*	Promoter (<=1kb)	17	744421	752264	7844	2	50628	ENST00000319004.6	0	ENSG00000179409	GEMIN4	gem nuclear organelle associated protein 4
chr17	1782456	1782957	502	*	Promoter (<=1kb)	17	1783110	1783863	754	2	114826	ENST00000476292.1	906	ENSG00000186532	SMYD4	SET and MYND domain containing 4
chr17	2049751	2050252	502	*	Promoter (<=1kb)	17	2049908	2050008	101	2	406921	ENST00000591554.1	0	ENSG00000267200	MIR132	microRNA 132
chr17	2215728	2216229	502	*	Promoter (1-2kb)	17	2172668	2214349	41682	2	23293	ENST00000572369.5	-1379	ENSG00000070366	SMG6	SMG6 nonsense mediated mRNA decay factor
chr17	2572063	2572564	502	*	Distal Intergenic	17	2593210	2667045	73836	1	5048	ENST00000576586.5	-20646	ENSG00000007168	PAFAH1B1	platelet activating factor acetylhydrolase 1b regulatory subunit 1
chr17	6427335	6427836	502	*	Intron (ENST00000570584.5/23746, intron 2 of 2)	17	6393693	6435079	41387	2	23746	ENST00000570584.5	7243	ENSG00000129221	AIPL1	aryl hydrocarbon receptor interacting protein like 1
chr17	7584096	7584597	502	*	Promoter (<=1kb)	17	7581968	7584098	2131	2	100996842	ENST00000655859.2	0	ENSG00000233223	LOC100996842	uncharacterized LOC100996842
chr17	7959446	7959947	502	*	Distal Intergenic	17	7947624	7949425	1802	1	116840	ENST00000576536.1	11822	ENSG00000170037	CNTROB	centrobin, centriole duplication and spindle assembly protein
chr17	8056047	8056548	502	*	Exon (ENST00000577807.1/ENST00000577807.1, exon 2 of 2)	17	8039156	8048565	9410	1	247	ENST00000573359.1	16891	ENSG00000179593	ALOX15B	arachidonate 15-lipoxygenase type B
chr17	8119460	8119961	502	*	Promoter (<=1kb)	17	8096375	8119047	22673	2	59344	ENST00000318227.4	-413	ENSG00000179148	ALOXE3	arachidonate lipoxygenase 3
chr17	8151030	8151531	502	*	Promoter (<=1kb)	17	8140477	8150832	10356	2	5187	ENST00000581082.5	-198	ENSG00000179094	PER1	period circadian regulator 1
chr17	9151113	9151614	502	*	Intron (ENST00000173229.7/9423, intron 2 of 6)	17	9162935	9183676	20742	1	9423	ENST00000436734.1	-11321	ENSG00000065320	NTN1	netrin 1
chr17	9256777	9257278	502	*	Intron (ENST00000306357.9/9482, intron 7 of 7)	17	9250487	9273434	22948	2	9482	ENST00000570987.1	16156	ENSG00000170310	STX8	syntaxin 8
chr17	9389110	9389611	502	*	Intron (ENST00000306357.9/9482, intron 6 of 7)	17	9250474	9437889	187416	2	9482	ENST00000570583.5	48278	ENSG00000170310	STX8	syntaxin 8
chr17	16329485	16329986	502	*	Promoter (2-3kb)	17	16326844	16344495	17652	1	9487	ENST00000414755.1	2641	ENSG00000108474	PIGL	phosphatidylinositol glycan anchor biosynthesis class L
chr17	16488061	16488562	502	*	Intron (ENST00000470794.2/388341, intron 1 of 3)	17	16442014	16492153	50140	2	388341	ENST00000409083.7	3591	ENSG00000181350	LRRC75A	leucine rich repeat containing 75A
chr17	16987846	16988347	502	*	Promoter (<=1kb)	17	16988329	16990177	1849	1	105371562	ENST00000419151.2	0	ENSG00000230969	LINC02090	long intergenic non-protein coding RNA 2090
chr17	17357892	17358393	502	*	Distal Intergenic	17	17345269	17347152	1884	1	56953	ENST00000480529.1	12623	ENSG00000205309	NT5M	5',3'-nucleotidase, mitochondrial
chr17	18088762	18089263	502	*	Promoter (<=1kb)	17	18088007	18107600	19594	1	1819	ENST00000583355.1	755	ENSG00000108591	DRG2	developmentally regulated GTP binding protein 2
chr17	21322878	21323379	502	*	Distal Intergenic	17	21312142	21313886	1745	1	5606	ENST00000527123.1	10736	ENSG00000034152	MAP2K3	mitogen-activated protein kinase kinase 3
chr17	22519088	22519589	502	*	Exon (ENST00000640603.1/ENST00000640603.1, exon 1 of 1)	17	22406019	22413744	7726	1	284124	ENST00000612344.1	113069	ENSG00000276399	FLJ36000	uncharacterized FLJ36000
chr17	27294690	27295191	502	*	Promoter (<=1kb)	17	27294346	27309255	14910	1	26118	ENST00000584114.1	344	ENSG00000109046	WSB1	WD repeat and SOCS box containing 1
chr17	29140206	29140707	502	*	Promoter (<=1kb)	17	29073521	29140379	66859	2	399687	ENST00000530254.6	0	ENSG00000196535	MYO18A	myosin XVIIIA
chr17	29760619	29761120	502	*	Promoter (<=1kb)	17	29673840	29761390	87551	2	85464	ENST00000324677.12	270	ENSG00000141298	SSH2	slingshot protein phosphatase 2
chr17	30363739	30364240	502	*	Distal Intergenic	17	30378927	30469989	91063	1	1362	ENST00000225719.9	-14687	ENSG00000108582	CPD	carboxypeptidase D
chr17	30395306	30395807	502	*	Intron (ENST00000225719.9/1362, intron 2 of 20)	17	30380236	30465017	84782	1	1362	ENST00000543464.6	15070	ENSG00000108582	CPD	carboxypeptidase D
chr17	31319165	31319666	502	*	Promoter (<=1kb)	17	31305213	31318831	13619	2	2124	ENST00000578584.5	-334	ENSG00000185862	EVI2B	ecotropic viral integration site 2B
chr17	32862902	32863403	502	*	Promoter (<=1kb)	17	32492609	32863043	370435	2	4642	ENST00000394649.8	0	ENSG00000176658	MYO1D	myosin ID
chr17	33802930	33803431	502	*	Intron (ENST00000359872.6/40, intron 1 of 9)	17	33935444	33984374	48931	2	107985038	ENST00000584758.2	180943		LOC107985038	uncharacterized LOC107985038
chr17	34146294	34146795	502	*	Exon (ENST00000577709.1/ENST00000577709.1, exon 2 of 2)	17	34155566	34165736	10171	1	105371735	ENST00000583224.3	-8771		LOC105371735	uncharacterized LOC105371735
chr17	35081482	35081983	502	*	Intron (ENST00000315249.11/117584, intron 1 of 6)	17	35021506	35088835	67330	2	117584	ENST00000414419.6	6852	ENSG00000092871	RFFL	ring finger and FYVE like domain containing E3 ubiquitin protein ligase
chr17	39617505	39618006	502	*	Distal Intergenic	17	39626740	39636000	9261	1	84152	ENST00000580825.5	-8734	ENSG00000131771	PPP1R1B	protein phosphatase 1 regulatory inhibitor subunit 1B
chr17	39688280	39688781	502	*	Promoter (<=1kb)	17	39688119	39717657	29539	1	2064	ENST00000578199.5	161	ENSG00000141736	ERBB2	erb-b2 receptor tyrosine kinase 2
chr17	39928416	39928917	502	*	Promoter (<=1kb)	17	39927867	39939601	11735	1	112268187	ENST00000582263.1	549
chr17	40108171	40108672	502	*	Distal Intergenic	17	40092793	40100589	7797	2	9572	ENST00000246672.4	-7582	ENSG00000126368	NR1D1	nuclear receptor subfamily 1 group D member 1
chr17	40123464	40123965	502	*	Promoter (<=1kb)	17	40123097	40126860	3764	1	339287	ENST00000578826.1	367	ENSG00000188895	MSL1	MSL complex subunit 1
chr17	40140612	40141113	502	*	Promoter (<=1kb)	17	40140842	40161864	21023	1	22794	ENST00000584997.1	0	ENSG00000108349	CASC3	CASC3 exon junction complex subunit
chr17	40480746	40481247	502	*	Promoter (<=1kb)	17	40475828	40480875	5048	2	84951	ENST00000394072.7	0	ENSG00000131746	TNS4	tensin 4
chr17	41944076	41944577	502	*	Intron (ENST00000377540.6/83538, intron 7 of 11)	17	41935298	41937041	1744	1	83538	ENST00000585530.1	8778	ENSG00000204815	ODAD4	outer dynein arm docking complex subunit 4
chr17	41966376	41966877	502	*	Promoter (<=1kb)	17	41966763	41974228	7466	1	1267	ENST00000472031.1	0	ENSG00000173786	CNP	2',3'-cyclic nucleotide 3' phosphodiesterase
chr17	42744288	42744789	502	*	Promoter (<=1kb)	17	42703193	42745015	41823	2	2145	ENST00000586103.5	226	ENSG00000108799	EZH1	enhancer of zeste 1 polycomb repressive complex 2 subunit
chr17	43898205	43898706	502	*	Promoter (1-2kb)	17	43875357	43900598	25242	2	4355	ENST00000377184.7	1892	ENSG00000108852	MPP2	MAGUK p55 scaffold protein 2
chr17	44708314	44708815	502	*	Promoter (<=1kb)	17	44708608	44752264	43657	1	80174	ENST00000393547.6	0	ENSG00000161692	DBF4B	DBF4 zinc finger B
chr17	45227134	45227635	502	*	Intron (ENST00000331495.8/752, intron 1 of 26)	17	45230669	45234687	4019	1	752	ENST00000585852.5	-3034	ENSG00000184922	FMNL1	formin like 1
chr17	47717977	47718478	502	*	Distal Intergenic	17	47733236	47746122	12887	1	30009	ENST00000177694.2	-14758	ENSG00000073861	TBX21	T-box transcription factor 21
chr17	49208952	49209453	502	*	Promoter (<=1kb)	17	49206229	49209400	3172	2	2793	ENST00000511277.5	0	ENSG00000167083	GNGT2	G protein subunit gamma transducin 2
chr17	50649455	50649956	502	*	Intron (ENST00000513511.5/8714, intron 2 of 7)	17	50658143	50663855	5713	1	8714	ENST00000515585.1	-8187	ENSG00000108846	ABCC3	ATP binding cassette subfamily C member 3
chr17	50671092	50671593	502	*	Promoter (1-2kb)	17	50672972	50676090	3119	1	8714	ENST00000510633.5	-1379	ENSG00000108846	ABCC3	ATP binding cassette subfamily C member 3
chr17	51153199	51153700	502	*	Promoter (<=1kb)	17	51153559	51162168	8610	1	4830	ENST00000393196.8	0	ENSG00000239672	NME1	NME/NM23 nucleoside diphosphate kinase 1
chr17	55177075	55177576	502	*	Distal Intergenic	17	55264960	55325187	60228	1	3131	ENST00000226067.10	-87384	ENSG00000108924	HLF	HLF transcription factor, PAR bZIP family member
chr17	55722322	55722823	502	*	Promoter (<=1kb)	17	55719627	55722864	3238	2	55273	ENST00000424486.3	41	ENSG00000166292	TMEM100	transmembrane protein 100
chr17	57033291	57033792	502	*	Distal Intergenic	17	57045478	57046797	1320	1	376412	ENST00000567452.1	-11686	ENSG00000261192	RNF126P1	ring finger protein 126 pseudogene 1
chr17	58631820	58632321	502	*	Exon (ENST00000390893.2/ENST00000390893.2, exon 1 of 1)	17	58565752	58573251	7500	2	56155	ENST00000581147.1	-58569	ENSG00000121101	TEX14	testis expressed 14, intercellular bridge forming factor
chr17	59284320	59284821	502	*	Distal Intergenic	17	59267044	59275967	8924	1	284161	ENST00000579076.1	17276	ENSG00000153982	GDPD1	glycerophosphodiester phosphodiesterase domain containing 1
chr17	62651768	62652269	502	*	Intron (ENST00000303375.10/9902, intron 1 of 29)	17	62627685	62676604	48920	1	9902	ENST00000584265.1	24083	ENSG00000011028	MRC2	mannose receptor C type 2
chr17	62773273	62773774	502	*	Intron (ENST00000456609.6/162333, intron 3 of 10)	17	62749976	62759991	10016	2	162333	ENST00000582568.1	-13282	ENSG00000173838	MARCHF10	membrane associated ring-CH-type finger 10
chr17	67635112	67635613	502	*	Intron (ENST00000581322.6/26207, intron 6 of 8)	17	67658015	67659465	1451	2	101928045	ENST00000655554.1	23852		LOC101928045	uncharacterized LOC101928045
chr17	72465476	72465977	502	*	Promoter (<=1kb)	17	72403328	72465920	62593	2	100499467	ENST00000649733.1	0	ENSG00000227036	LINC00673	long intergenic non-protein coding RNA 673
chr17	72557207	72557708	502	*	Intron (ENST00000648631.1/100499467, intron 1 of 5)	17	72428267	72574867	146601	2	100499467	ENST00000649332.1	17159	ENSG00000227036	LINC00673	long intergenic non-protein coding RNA 673
chr17	73300301	73300802	502	*	Intron (ENST00000335793.4/23580, intron 1 of 1)	17	73286518	73310198	23681	2	23580	ENST00000581045.1	9396	ENSG00000179604	CDC42EP4	CDC42 effector protein 4
chr17	74736964	74737465	502	*	Promoter (<=1kb)	17	74737219	74744465	7247	1	326624	ENST00000533530.5	0	ENSG00000172794	RAB37	RAB37, member RAS oncogene family
chr17	75844623	75845124	502	*	Promoter (<=1kb)	17	75842427	75844773	2347	2	201294	ENST00000699512.1	0	ENSG00000092929	UNC13D	unc-13 homolog D
chr17	76725637	76726138	502	*	Promoter (<=1kb)	17	76718500	76726503	8004	2	23210	ENST00000585429.1	365	ENSG00000070495	JMJD6	jumonji domain containing 6, arginine demethylase and lysine hydroxylase
chr17	76738429	76738930	502	*	Promoter (<=1kb)	17	76738410	76775081	36672	1	79157	ENST00000588768.5	19	ENSG00000092931	MFSD11	major facilitator superfamily domain containing 11
chr17	77045413	77045914	502	*	Distal Intergenic	17	77086716	77093762	7047	1	654434	ENST00000568363.5	-40802	ENSG00000234912	SNHG20	small nucleolar RNA host gene 20
chr17	78105549	78106050	502	*	3' UTR	17	78107398	78111799	4402	2	11322	ENST00000589217.1	5749	ENSG00000141524	TMC6	transmembrane channel like 6
chr17	78798024	78798525	502	*	Promoter (<=1kb)	17	78787466	78798455	10990	2	57602	ENST00000591052.5	0	ENSG00000055483	USP36	ubiquitin specific peptidase 36
chr17	79852729	79853230	502	*	Distal Intergenic	17	79833156	79839440	6285	2	8535	ENST00000269397.9	-13289	ENSG00000141582	CBX4	chromobox 4
chr17	81424810	81425311	502	*	Intron (ENST00000675386.2/57597, intron 2 of 27)	17	81443465	81444273	809	1	57597	ENST00000585224.1	-18154	ENSG00000266074	BAHCC1	BAH domain and coiled-coil containing 1
chr18	105163	105664	502	*	Distal Intergenic	18	109065	122219	13155	1	727758	ENST00000608049.5	-3401	ENSG00000263006	ROCK1P1	Rho associated coiled-coil containing protein kinase 1 pseudogene 1
chr18	2636334	2636835	502	*	Distal Intergenic	18	2652170	2655395	3226	2	645158	ENST00000579647.1	18560	ENSG00000266405	CBX3P2	chromobox 3 pseudogene 2
chr18	3585715	3586216	502	*	Intron (ENST00000400147.6/9229, intron 4 of 9)	18	3593732	3597952	4221	1	649446	ENST00000577995.6	-7516		DLGAP1-AS1	DLGAP1 antisense RNA 1
chr18	7958559	7959060	502	*	Intron (ENST00000332175.12/5797, intron 7 of 30)	18	7946870	8069712	122843	1	5797	ENST00000578916.2	11689	ENSG00000173482	PTPRM	protein tyrosine phosphatase receptor type M
chr18	9055189	9055690	502	*	Distal Intergenic	18	9102630	9117887	15258	1	4729	ENST00000577703.1	-46940	ENSG00000178127	NDUFV2	NADH:ubiquinone oxidoreductase core subunit V2
chr18	10141759	10142260	502	*	Intron (ENST00000685786.1/105371984, intron 1 of 1)	18	10085838	10144406	58569	1	105371984	ENST00000685786.1	55921		LOC105371984	uncharacterized LOC105371984
chr18	10252574	10253075	502	*	Distal Intergenic	18	10365952	10372361	6410	2	105371986	ENST00000654161.1	119286		LOC105371986	uncharacterized LOC105371986
chr18	13220328	13220829	502	*	Promoter (1-2kb)	18	13218787	13652755	433969	1	753	ENST00000399848.7	1541	ENSG00000168675	LDLRAD4	low density lipoprotein receptor class A domain containing 4
chr18	21780038	21780539	502	*	Intron (ENST00000578646.5/57534, intron 6 of 20)	18	21798084	21819558	21475	1	57534	ENST00000577749.5	-17545	ENSG00000101752	MIB1	MIB E3 ubiquitin protein ligase 1
chr18	24118867	24119368	502	*	Intron (ENST00000304621.10/125488, intron 8 of 13)	18	24123596	24132509	8914	1	125488	ENST00000584424.1	-4228	ENSG00000168234	TTC39C	tetratricopeptide repeat domain 39C
chr18	26757324	26757825	502	*	Intron (ENST00000582605.5/147429, intron 3 of 5)	18	26764139	26930725	166587	1	147429	ENST00000627963.2	-6314	ENSG00000260372	AQP4-AS1	AQP4 antisense RNA 1
chr18	34493037	34493538	502	*	Promoter (<=1kb)	18	34493291	34867295	374005	1	1837	ENST00000682923.1	0	ENSG00000134769	DTNA	dystrobrevin alpha
chr18	34977211	34977712	502	*	Promoter (<=1kb)	18	34977055	35097558	120504	1	10982	ENST00000587359.5	156	ENSG00000166974	MAPRE2	microtubule associated protein RP/EB family member 2
chr18	35230957	35231458	502	*	Distal Intergenic	18	35241030	35243000	1971	1	84307	ENST00000589630.1	-9572	ENSG00000186812	ZNF397	zinc finger protein 397
chr18	35410733	35411234	502	*	Distal Intergenic	18	35373899	35377337	3439	2	252884	ENST00000585522.1	-33396	ENSG00000186496	ZNF396	zinc finger protein 396
chr18	35507499	35508000	502	*	Distal Intergenic	18	35478995	35497979	18985	2	125476	ENST00000283410.4	-9520	ENSG00000153391	INO80C	INO80 complex subunit C
chr18	46073671	46074172	502	*	Promoter (1-2kb)	18	46010760	46072272	61513	2	9050	ENST00000587042.1	-1399	ENSG00000152229	PSTPIP2	proline-serine-threonine phosphatase interacting protein 2
chr18	46104113	46104614	502	*	Promoter (<=1kb)	18	46104378	46119961	15584	1	115106	ENST00000592471.1	0	ENSG00000152240	HAUS1	HAUS augmin like complex subunit 1
chr18	46167916	46168417	502	*	Distal Intergenic	18	46173553	46216318	42766	1	147339	ENST00000587591.5	-5136	ENSG00000152242	C18orf25	chromosome 18 open reading frame 25
chr18	48139006	48139507	502	*	Promoter (1-2kb)	18	48026673	48137361	110689	2	201501	ENST00000535628.6	-1645	ENSG00000184828	ZBTB7C	zinc finger and BTB domain containing 7C
chr18	55320752	55321253	502	*	Promoter (<=1kb)	18	55279566	55320881	41316	2	6925	ENST00000637068.1	0	ENSG00000196628	TCF4	transcription factor 4
chr18	58891657	58892158	502	*	Intron (ENST00000336078.8/55205, intron 3 of 10)	18	58865554	58918608	53055	1	55205	ENST00000587755.1	26103	ENSG00000074657	ZNF532	zinc finger protein 532
chr18	58963745	58964246	502	*	Promoter (<=1kb)	18	58964086	58984094	20009	1	55205	ENST00000589131.5	0	ENSG00000074657	ZNF532	zinc finger protein 532
chr18	66873685	66874186	502	*	Distal Intergenic	18	67081584	67081686	103	1	100847002	ENST00000578054.1	-207398	ENSG00000263354	MIR5011	microRNA 5011
chr18	66999074	66999575	502	*	Distal Intergenic	18	67081584	67081686	103	1	100847002	ENST00000578054.1	-82009	ENSG00000263354	MIR5011	microRNA 5011
chr19	893044	893545	502	*	Promoter (<=1kb)	19	867630	893218	25589	2	10025	ENST00000395808.7	0	ENSG00000175221	MED16	mediator complex subunit 16
chr19	1383292	1383793	502	*	Promoter (<=1kb)	19	1383527	1393545	10019	1	374291	ENST00000546283.5	0	ENSG00000115286	NDUFS7	NADH:ubiquinone oxidoreductase core subunit S7
chr19	1438117	1438618	502	*	Promoter (<=1kb)	19	1438358	1440494	2137	1	6209	ENST00000233609.8	0	ENSG00000115268	RPS15	ribosomal protein S15
chr19	1795591	1796092	502	*	3' UTR	19	1785558	1790817	5260	2	148229	ENST00000526847.1	-4774	ENSG00000130270	ATP8B3	ATPase phospholipid transporting 8B3
chr19	2607893	2608394	502	*	Intron (ENST00000382159.8/2788, intron 2 of 4)	19	2630715	2630793	79	1	102465838	ENST00000618087.1	-22321	ENSG00000277904	MIR7850	microRNA 7850
chr19	2625390	2625891	502	*	Intron (ENST00000382159.8/2788, intron 2 of 4)	19	2630715	2630793	79	1	102465838	ENST00000618087.1	-4824	ENSG00000277904	MIR7850	microRNA 7850
chr19	3990097	3990598	502	*	Distal Intergenic	19	3983857	3985463	1607	2	1938	ENST00000594885.1	-4634	ENSG00000167658	EEF2	eukaryotic translation elongation factor 2
chr19	5298429	5298930	502	*	Intron (ENST00000588552.5/5802, intron 1 of 30)	19	5273549	5293252	19704	2	5802	ENST00000591760.5	-5177	ENSG00000105426	PTPRS	protein tyrosine phosphatase receptor type S
chr19	6126371	6126872	502	*	Intron (ENST00000592883.5/5990, intron 2 of 5)	19	6135247	6151797	16551	1	81616	ENST00000591738.5	-8375	ENSG00000130377	ACSBG2	acyl-CoA synthetase bubblegum family member 2
chr19	8444600	8445101	502	*	Promoter (<=1kb)	19	8444767	8489114	44348	1	4670	ENST00000348943.7	0	ENSG00000099783	HNRNPM	heterogeneous nuclear ribonucleoprotein M
chr19	10237803	10238304	502	*	Distal Intergenic	19	10221433	10231331	9899	2	9294	ENST00000646641.1	-6472	ENSG00000267534	S1PR2	sphingosine-1-phosphate receptor 2
chr19	10565861	10566362	502	*	Promoter (<=1kb)	19	10553085	10565997	12913	2	65095	ENST00000536689.5	0	ENSG00000129347	KRI1	KRI1 homolog
chr19	10723492	10723993	502	*	Intron (ENST00000682524.1/1785, intron 1 of 7)	19	10718561	10777154	58594	1	1785	ENST00000586939.5	4931	ENSG00000079805	DNM2	dynamin 2
chr19	10899301	10899802	502	*	Intron (ENST00000327064.9/10498, intron 1 of 15)	19	10918986	10920870	1885	1	10498	ENST00000586508.1	-19184	ENSG00000142453	CARM1	coactivator associated arginine methyltransferase 1
chr19	12494423	12494924	502	*	Exon (ENST00000493776.1/ENST00000493776.1, exon 2 of 2)	19	12461184	12484816	23633	2	163051	ENST00000397732.8	-9607	ENSG00000242852	ZNF709	zinc finger protein 709
chr19	12833626	12834127	502	*	Promoter (<=1kb)	19	12833951	12858899	24949	1	22983	ENST00000591495.6	0	ENSG00000105613	MAST1	microtubule associated serine/threonine kinase 1
chr19	12919078	12919579	502	*	Promoter (<=1kb)	19	12898786	12919293	20508	2	256126	ENST00000293695.8	0	ENSG00000161860	SYCE2	synaptonemal complex central element protein 2
chr19	13134632	13135133	502	*	Intron (ENST00000586171.3/112939, intron 2 of 6)	19	13144615	13145414	800	2	8677	ENST00000591415.1	10281	ENSG00000104915	STX10	syntaxin 10
chr19	13806998	13807499	502	*	Intron (ENST00000590508.6/65249, intron 3 of 13)	19	13817699	13830415	12717	1	65249	ENST00000592227.1	-10200	ENSG00000132003	ZSWIM4	zinc finger SWIM-type containing 4
chr19	13833485	13833986	502	*	Promoter (2-3kb)	19	13836287	13836359	73	2	407013	ENST00000386972.1	2373	ENSG00000284387	MIR24-2	microRNA 24-2
chr19	13872870	13873371	502	*	Promoter (1-2kb)	19	13874699	13874808	110	1	406957	ENST00000384881.1	-1328	ENSG00000207613	MIR181C	microRNA 181c
chr19	14031972	14032473	502	*	Promoter (<=1kb)	19	14031762	14053218	21457	1	9466	ENST00000263379.4	210	ENSG00000104998	IL27RA	interleukin 27 receptor subunit alpha
chr19	16367118	16367619	502	*	Exon (ENST00000702759.1/ENST00000702759.1, exon 1 of 1)	19	16355239	16361953	6715	2	58513	ENST00000594851.5	-5165	ENSG00000127527	EPS15L1	epidermal growth factor receptor pathway substrate 15 like 1
chr19	17067318	17067819	502	*	Intron (ENST00000253669.10/93323, intron 3 of 10)	19	17055831	17060242	4412	2	93323	ENST00000595958.1	-7076	ENSG00000131351	HAUS8	HAUS augmin like complex subunit 8
chr19	18291759	18292260	502	*	Distal Intergenic	19	18282077	18282161	85	1	100422833	ENST00000583494.1	9682	ENSG00000267959	MIR3188	microRNA 3188
chr19	18428753	18429254	502	*	Promoter (2-3kb)	19	18431645	18433100	1456	1	170463	ENST00000600244.5	-2391	ENSG00000130511	SSBP4	single stranded DNA binding protein 4
chr19	19040355	19040856	502	*	Exon (ENST00000535758.1/93436, exon 2 of 5)	19	19034201	19051735	17535	1	93436	ENST00000535758.1	6154	ENSG00000105676	ARMC6	armadillo repeat containing 6
chr19	23914555	23915056	502	*	Promoter (<=1kb)	19	23914876	23923893	9018	1	730087	ENST00000525354.6	0	ENSG00000213967	ZNF726	zinc finger protein 726
chr19	33047288	33047789	502	*	Intron (ENST00000254260.8/85415, intron 1 of 14)	19	32978592	33064888	86297	2	85415	ENST00000254260.8	17099	ENSG00000131941	RHPN2	rhophilin Rho GTPase binding protein 2
chr19	36136922	36137423	502	*	Promoter (2-3kb)	19	36139953	36149912	9960	1	826	ENST00000589146.5	-2530	ENSG00000126247	CAPNS1	calpain small subunit 1
chr19	40549374	40549875	502	*	3' UTR	19	40530766	40534856	4091	1	57731	ENST00000593932.1	18608	ENSG00000160460	SPTBN4	spectrin beta, non-erythrocytic 4
chr19	40920996	40921497	502	*	Promoter (2-3kb)	19	40924219	40939517	15299	1	1556	ENST00000593298.5	-2722	ENSG00000256612	CYP2B7P	cytochrome P450 family 2 subfamily B member 7, pseudogene
chr19	41706806	41707307	502	*	Promoter (<=1kb)	19	41684045	41706976	22932	2	1087	ENST00000599715.1	0	ENSG00000007306	CEACAM7	CEA cell adhesion molecule 7
chr19	43463863	43464364	502	*	Promoter (<=1kb)	19	43461801	43463963	2163	2	27076	ENST00000594326.1	0	ENSG00000124466	LYPD3	LY6/PLAUR domain containing 3
chr19	43798843	43799344	502	*	Promoter (<=1kb)	19	43797682	43799067	1386	2	284348	ENST00000601224.1	0	ENSG00000159871	LYPD5	LY6/PLAUR domain containing 5
chr19	45076359	45076860	502	*	Promoter (<=1kb)	19	45071500	45076478	4979	2	162979	ENST00000303809.7	0	ENSG00000170684	ZNF296	zinc finger protein 296
chr19	46772364	46772865	502	*	Intron (ENST00000600646.5/79147, intron 3 of 3)	19	46777211	46784786	7576	2	6510	ENST00000593713.1	11921	ENSG00000105281	SLC1A5	solute carrier family 1 member 5
chr19	48788172	48788673	502	*	Distal Intergenic	19	48796247	48797543	1297	2	587	ENST00000599510.1	8870	ENSG00000105552	BCAT2	branched chain amino acid transaminase 2
chr19	50929837	50930338	502	*	Distal Intergenic	19	50906351	50911395	5045	2	9622	ENST00000324041.6	-18442	ENSG00000167749	KLK4	kallikrein related peptidase 4
chr19	52569984	52570485	502	*	Promoter (<=1kb)	19	52570273	52582276	12004	1	55762	ENST00000596514.5	0	ENSG00000167562	ZNF701	zinc finger protein 701
chr19	55385239	55385740	502	*	Promoter (<=1kb)	19	55385932	55387036	1105	1	6158	ENST00000431533.6	-192	ENSG00000108107	RPL28	ribosomal protein L28
chr19	57812201	57812702	502	*	Promoter (<=1kb)	19	57803841	57813404	9564	2	79818	ENST00000594473.1	702	ENSG00000178935	ZNF552	zinc finger protein 552
chr2	3780610	3781111	502	*	Intron (ENST00000399143.9/728597, intron 9 of 10)	2	3725946	3788532	62587	1	728597	ENST00000537457.1	54664	ENSG00000214866	DCDC2C	doublecortin domain containing 2C
chr2	6094098	6094599	502	*	Distal Intergenic	2	5982648	6003508	20861	1	400940	ENST00000660326.1	111450		LOC400940	uncharacterized LOC400940
chr2	8488141	8488642	502	*	Exon (ENST00000649387.1/ENST00000649387.1, exon 1 of 4)	2	8570208	8581608	11401	2	101929567	ENST00000662379.1	92966	ENSG00000236008	LINC01814	long intergenic non-protein coding RNA 1814
chr2	9102596	9103097	502	*	Promoter (<=1kb)	2	9103440	9104581	1142	1	105373414	ENST00000495580.1	-343		LOC105373414	uncharacterized LOC105373414
chr2	9586192	9586693	502	*	Intron (ENST00000238081.8/10971, intron 5 of 5)	2	9489395	9556732	67338	2	6868	ENST00000648857.1	-29460	ENSG00000151694	ADAM17	ADAM metallopeptidase domain 17
chr2	19045205	19045706	502	*	Intron (ENST00000650025.1/400945, intron 4 of 7)	2	18986451	19026971	40521	2	400945	ENST00000424895.1	-18234	ENSG00000236204	LINC01376	long intergenic non-protein coding RNA 1376
chr2	20151413	20151914	502	*	Distal Intergenic	2	20204002	20223388	19387	2	6382	ENST00000482879.5	71474	ENSG00000115884	SDC1	syndecan 1
chr2	20177203	20177704	502	*	Distal Intergenic	2	20204002	20223388	19387	2	6382	ENST00000482879.5	45684	ENSG00000115884	SDC1	syndecan 1
chr2	25991525	25992026	502	*	Distal Intergenic	2	25928753	25982749	53997	2	3797	ENST00000405914.1	-8776	ENSG00000084731	KIF3C	kinesin family member 3C
chr2	26355341	26355842	502	*	Intron (ENST00000442141.5/85465, intron 1 of 4)	2	26308512	26346817	38306	2	165082	ENST00000447444.5	-8524	ENSG00000173567	ADGRF3	adhesion G protein-coupled receptor F3
chr2	27721180	27721681	502	*	Distal Intergenic	2	27707503	27716738	9236	2	100129995	ENST00000687803.1	-4442	ENSG00000205334	LINC01460	long intergenic non-protein coding RNA 1460
chr2	32772640	32773141	502	*	Intron (ENST00000317907.9/55622, intron 13 of 19)	2	32777882	32812615	34734	1	55622	ENST00000428527.1	-4741	ENSG00000018699	TTC27	tetratricopeptide repeat domain 27
chr2	35538689	35539190	502	*	Distal Intergenic	2	35471405	35471486	82	1	100616475	ENST00000584780.1	67284	ENSG00000265301	MIR548AD	microRNA 548ad
chr2	38462336	38462837	502	*	Promoter (<=1kb)	2	38458637	38463114	4478	2	101929596	ENST00000437979.1	277	ENSG00000231367	LINC02613	long intergenic non-protein coding RNA 2613
chr2	41715573	41716074	502	*	Distal Intergenic	2	41860155	41894050	33896	1	388942	ENST00000653206.1	-144081	ENSG00000214691	LINC01913	long intergenic non-protein coding RNA 1913
chr2	42183671	42184172	502	*	Intron (ENST00000402711.6/27436, intron 1 of 21)	2	42169446	42170301	856	2	102723824	ENST00000458490.1	-13370		EML4-AS1	EML4 antisense RNA 1
chr2	42810328	42810829	502	*	Distal Intergenic	2	42769887	42792593	22707	2	23498	ENST00000406924.6	-17735	ENSG00000162882	HAAO	3-hydroxyanthranilate 3,4-dioxygenase
chr2	42910625	42911126	502	*	Distal Intergenic	2	42769887	42792593	22707	2	23498	ENST00000406924.6	-118032	ENSG00000162882	HAAO	3-hydroxyanthranilate 3,4-dioxygenase
chr2	43131224	43131725	502	*	Promoter (<=1kb)	2	43096176	43132480	36305	2	100506047	ENST00000663868.1	755		LINC02580	long intergenic non-protein coding RNA 2580
chr2	44087255	44087756	502	*	Distal Intergenic	2	44167969	44218537	50569	1	5495	ENST00000419807.5	-80213	ENSG00000138032	PPM1B	protein phosphatase, Mg2+/Mn2+ dependent 1B
chr2	48448325	48448826	502	*	Intron (ENST00000431614.5/129285, intron 1 of 20)	2	48441129	48454728	13600	1	129285	ENST00000421486.1	7196	ENSG00000162869	PPP1R21	protein phosphatase 1 regulatory subunit 21
chr2	53786768	53787269	502	*	Promoter (<=1kb)	2	53787009	53818795	31787	1	27248	ENST00000685508.1	0	ENSG00000068912	ERLEC1	endoplasmic reticulum lectin 1
chr2	55282572	55283073	502	*	Promoter (<=1kb)	2	55282319	55284472	2154	1	344405	ENST00000563365.1	253	ENSG00000162997	PRORSD1P	prolyl-tRNA synthetase associated domain containing 1, pseudogene
chr2	55549339	55549840	502	*	3' UTR	2	55544020	55545075	1056	1	112942	ENST00000481791.1	5319	ENSG00000163001	CFAP36	cilia and flagella associated protein 36
chr2	55885590	55886091	502	*	Intron (ENST00000355426.8/2202, intron 5 of 11)	2	55866907	55917780	50874	2	2202	ENST00000634374.1	31689	ENSG00000115380	EFEMP1	EGF containing fibulin extracellular matrix protein 1
chr2	60480442	60480943	502	*	Intron (ENST00000646249.1/53335, intron 3 of 4)	2	60452649	60484465	31817	2	53335	ENST00000642824.1	3522	ENSG00000119866	BCL11A	BAF chromatin remodeling complex subunit BCL11A
chr2	61037048	61037549	502	*	Intron (ENST00000295030.6/5194, intron 2 of 3)	2	60940222	61018259	78038	2	150962	ENST00000602599.1	-18789	ENSG00000162927	PUS10	pseudouridine synthase 10
chr2	61382542	61383043	502	*	Intron (ENST00000398571.7/9736, intron 6 of 79)	2	61417244	61417378	135	2	100124537	ENST00000384210.1	34335	ENSG00000206937	SNORA70B	small nucleolar RNA, H/ACA box 70B
chr2	61853558	61854059	502	*	Promoter (<=1kb)	2	61824856	61854028	29173	2	84140	ENST00000418113.5	0	ENSG00000170264	FAM161A	FAM161 centrosomal protein A
chr2	64606957	64607458	502	*	Promoter (<=1kb)	2	64606975	64615999	9025	1	339807	ENST00000445738.5	0	ENSG00000233694	LINC02579	long intergenic non-protein coding RNA 2579
chr2	65253337	65253838	502	*	Exon (ENST00000260641.10/10097, exon 5 of 9)	2	65227837	65270146	42310	1	10097	ENST00000377982.8	25500	ENSG00000138071	ACTR2	actin related protein 2
chr2	65383702	65384203	502	*	Intron (ENST00000356388.9/200734, intron 1 of 5)	2	65313505	65377750	64246	2	200734	ENST00000452315.5	-5952	ENSG00000198369	SPRED2	sprouty related EVH1 domain containing 2
chr2	67455789	67456290	502	*	Distal Intergenic	2	67175188	67397980	222793	2	644838	ENST00000652561.2	-57809	ENSG00000236780	LINC01829	long intergenic non-protein coding RNA 1829
chr2	73112743	73113244	502	*	Promoter (<=1kb)	2	73073382	73112948	39567	2	26056	ENST00000486777.7	0	ENSG00000135631	RAB11FIP5	RAB11 family interacting protein 5
chr2	74177989	74178490	502	*	Promoter (<=1kb)	2	74159109	74178314	19206	2	55233	ENST00000495286.5	0	ENSG00000114978	MOB1A	MOB kinase activator 1A
chr2	75606209	75606710	502	*	Distal Intergenic	2	75492318	75569722	77405	2	84141	ENST00000233712.5	-36487	ENSG00000115363	EVA1A	eva-1 homolog A, regulator of programmed cell death
chr2	86072285	86072786	502	*	Intron (ENST00000263857.11/25885, intron 12 of 33)	2	86054138	86065714	11577	2	25885	ENST00000483538.1	-6571	ENSG00000068654	POLR1A	RNA polymerase I subunit A
chr2	87455235	87455736	502	*	Promoter (<=1kb)	2	87455238	87521503	66266	1	112597	ENST00000643589.1	0	ENSG00000222041	CYTOR	cytoskeleton regulator RNA
chr2	97664742	97665243	502	*	Promoter (<=1kb)	2	97664272	97671706	7435	1	728537	ENST00000609703.5	470	ENSG00000228486	C2orf92	chromosome 2 open reading frame 92
chr2	98465619	98466120	502	*	Intron (ENST00000409016.8/3631, intron 1 of 25)	2	98444950	98581821	136872	1	3631	ENST00000409540.7	20669	ENSG00000040933	INPP4A	inositol polyphosphate-4-phosphatase type I A
chr2	100246335	100246836	502	*	Intron (ENST00000452354.5/150577, intron 1 of 2)	2	100242631	100249262	6632	1	150577	ENST00000441036.1	3704	ENSG00000232084	LINC01104	long intergenic non-protein coding RNA 1104
chr2	101002789	101003290	502	*	Promoter (<=1kb)	2	101002739	101024032	21294	1	6160	ENST00000441435.1	50	ENSG00000071082	RPL31	ribosomal protein L31
chr2	101151956	101152457	502	*	Promoter (<=1kb)	2	101151660	101155412	3753	1	100506286	ENST00000610202.2	296	ENSG00000272902	TBC1D8-AS1	TBC1D8 antisense RNA 1
chr2	102602844	102603345	502	*	Distal Intergenic	2	102619553	102711355	91803	1	6549	ENST00000233969.3	-16208	ENSG00000115616	SLC9A2	solute carrier family 9 member A2
chr2	104017416	104017917	502	*	Intron (ENST00000688553.1/107985928, intron 1 of 2)	2	104047712	104055276	7565	1	107985928	ENST00000668937.1	-29795		LINC01965	long intergenic non-protein coding RNA 1965
chr2	113438016	113438517	502	*	Promoter (<=1kb)	2	113437879	113462834	24956	1	150472	ENST00000492566.1	137	ENSG00000136682	ZNG1B	Zn regulated GTPase metalloprotein activator 1B
chr2	113602527	113603028	502	*	Promoter (1-2kb)	2	113599036	113601261	2226	2	84771	ENST00000437401.1	-1266	ENSG00000223972	DDX11L2	DEAD/H-box helicase 11 like 2 (pseudogene)
chr2	113890789	113891290	502	*	Promoter (<=1kb)	2	113831183	113890937	59755	2	101060091	ENST00000689404.1	0		ACTR3-AS1	ACTR3 antisense RNA 1
chr2	114754926	114755427	502	*	Intron (ENST00000436732.5/57628, intron 1 of 4)	2	114828432	114833548	5117	2	101927591	ENST00000417844.1	78121	ENSG00000231538	DPP10-AS3	DPP10 antisense RNA 3
chr2	120065870	120066371	502	*	Intron (ENST00000443902.6/57669, intron 3 of 23)	2	120090483	120101627	11145	1	57669	ENST00000489017.5	-24112	ENSG00000115109	EPB41L5	erythrocyte membrane protein band 4.1 like 5
chr2	127829835	127830336	502	*	Exon (ENST00000363520.1/ENST00000363520.1, exon 1 of 1)	2	127726652	127811187	84536	2	55339	ENST00000436787.5	-18648	ENSG00000136709	WDR33	WD repeat domain 33
chr2	128306141	128306642	502	*	Intron (ENST00000469019.1/9394, intron 1 of 2)	2	128236716	128318396	81681	2	9394	ENST00000469019.1	11754	ENSG00000136720	HS6ST1	heparan sulfate 6-O-sulfotransferase 1
chr2	130272126	130272627	502	*	Exon (ENST00000448112.2/ENST00000448112.2, exon 3 of 3)	2	130338247	130342135	3889	2	84317	ENST00000465315.1	69508	ENSG00000136710	CCDC115	coiled-coil domain containing 115
chr2	130355740	130356241	502	*	Promoter (<=1kb)	2	130356045	130374571	18527	1	26469	ENST00000347849.7	0	ENSG00000072135	PTPN18	protein tyrosine phosphatase non-receptor type 18
chr2	131064874	131065375	502	*	Intron (ENST00000409185.5/130074, intron 3 of 6)	2	131041511	131044534	3024	1	113523639	ENST00000525092.1	23363	ENSG00000284479	SMIM39	small integral membrane protein 39
chr2	134118304	134118805	502	*	Promoter (1-2kb)	2	134119983	134254606	134624	1	4249	ENST00000481801.5	-1178	ENSG00000152127	MGAT5	alpha-1,6-mannosylglycoprotein 6-beta-N-acetylglucosaminyltransferase
chr2	134173481	134173982	502	*	Intron (ENST00000481801.5/4249, intron 1 of 1)	2	134127125	134127192	68	1	100500878	ENST00000581102.1	46356	ENSG00000263813	MIR3679	microRNA 3679
chr2	135955197	135955698	502	*	Intron (ENST00000264161.9/1615, intron 4 of 15)	2	135943386	135980551	37166	2	1615	ENST00000463008.1	24853	ENSG00000115866	DARS1	aspartyl-tRNA synthetase 1
chr2	136129484	136129985	502	*	Distal Intergenic	2	136114349	136119177	4829	2	7852	ENST00000696228.1	-10307	ENSG00000121966	CXCR4	C-X-C motif chemokine receptor 4
chr2	137838431	137838932	502	*	Distal Intergenic	2	137964020	138014253	50234	1	3176	ENST00000410115.5	-125088	ENSG00000150540	HNMT	histamine N-methyltransferase
chr2	144449115	144449616	502	*	Intron (ENST00000634873.1/ENST00000634873.1, intron 3 of 4)	2	144388134	144455173	67040	2	9839	ENST00000440875.6	5557	ENSG00000169554	ZEB2	zinc finger E-box binding homeobox 2
chr2	145752341	145752842	502	*	Intron (ENST00000651680.1/ENST00000651680.1, intron 1 of 1)	2	145872209	145931026	58818	1	105373666	ENST00000657021.1	-119367		LOC105373666	uncharacterized LOC105373666
chr2	146214165	146214666	502	*	Distal Intergenic	2	145872209	145931026	58818	1	105373666	ENST00000657021.1	341956		LOC105373666	uncharacterized LOC105373666
chr2	150142845	150143346	502	*	Distal Intergenic	2	150150633	150166369	15737	2	105373682	ENST00000652679.2	23023	ENSG00000286081	LOC105373682	uncharacterized LOC105373682
chr2	150847825	150848326	502	*	Distal Intergenic	2	151001220	151048774	47555	2	105373686	ENST00000409243.1	200448		LOC105373686	uncharacterized LOC105373686
chr2	152694134	152694635	502	*	Promoter (1-2kb)	2	152679129	152693111	13983	2	55660	ENST00000467114.2	-1023	ENSG00000196504	PRPF40A	pre-mRNA processing factor 40 homolog A
chr2	156410887	156411388	502	*	Distal Intergenic	2	156435290	156510849	75560	1	2820	ENST00000415049.5	-23902	ENSG00000115159	GPD2	glycerol-3-phosphate dehydrogenase 2
chr2	157193957	157194458	502	*	Distal Intergenic	2	157257705	157318491	60787	1	11227	ENST00000259056.5	-63247	ENSG00000136542	GALNT5	polypeptide N-acetylgalactosaminyltransferase 5
chr2	157257417	157257918	502	*	Promoter (<=1kb)	2	157257705	157318491	60787	1	11227	ENST00000259056.5	0	ENSG00000136542	GALNT5	polypeptide N-acetylgalactosaminyltransferase 5
chr2	157435394	157435895	502	*	Intron (ENST00000264192.8/9595, intron 1 of 7)	2	157416046	157439414	23369	2	9595	ENST00000418920.5	3519	ENSG00000115165	CYTIP	cytohesin 1 interacting protein
chr2	158735945	158736446	502	*	Promoter (<=1kb)	2	158658337	158735002	76666	2	100129029	ENST00000342892.4	-943	ENSG00000204380	PKP4-AS1	PKP4 antisense RNA 1
chr2	160168147	160168648	502	*	Intron (ENST00000620391.4/3694, intron 5 of 12)	2	160171470	160195404	23935	2	3694	ENST00000652612.1	26756	ENSG00000115221	ITGB6	integrin subunit beta 6
chr2	160454296	160454797	502	*	Intron (ENST00000474820.5/5937, intron 1 of 15)	2	160303408	160416178	112771	2	5937	ENST00000428519.1	-38118	ENSG00000153250	RBMS1	RNA binding motif single stranded interacting protein 1
chr2	162318530	162319031	502	*	Promoter (<=1kb)	2	162318840	162356834	37995	1	25801	ENST00000473240.5	0	ENSG00000115271	GCA	grancalcin
chr2	170363018	170363519	502	*	Intron (ENST00000409940.6/140469, intron 8 of 29)	2	170344799	170351118	6320	2	101929753	ENST00000600489.1	-11900	ENSG00000231898	MYO3B-AS1	MYO3B antisense RNA 1
chr2	172434786	172435287	502	*	Intron (ENST00000412899.5/3655, intron 1 of 6)	2	172427789	172504252	76464	1	3655	ENST00000458358.5	6997	ENSG00000091409	ITGA6	integrin subunit alpha 6
chr2	173572709	173573210	502	*	Distal Intergenic	2	173364940	173368925	3986	1	83879	ENST00000695918.1	207769	ENSG00000144354	CDCA7	cell division cycle associated 7
chr2	174778342	174778843	502	*	Intron (ENST00000636168.2/1134, intron 1 of 9)	2	174747817	174787935	40119	2	1134	ENST00000636168.2	9092	ENSG00000138435	CHRNA1	cholinergic receptor nicotinic alpha 1 subunit
chr2	177251875	177252376	502	*	5' UTR	2	177255945	177256010	66	2	100422824	ENST00000581957.1	3634	ENSG00000265396	MIR3128	microRNA 3128
chr2	177552611	177553112	502	*	Promoter (<=1kb)	2	177548998	177552796	3799	2	150737	ENST00000408939.4	0	ENSG00000196659	TTC30B	tetratricopeptide repeat domain 30B
chr2	177618535	177619036	502	*	Promoter (<=1kb)	2	177612999	177618742	5744	2	92104	ENST00000355689.6	0	ENSG00000197557	TTC30A	tetratricopeptide repeat domain 30A
chr2	179274698	179275199	502	*	Intron (ENST00000419129.1/ENST00000419129.1, intron 1 of 1)	2	179101678	179264832	163155	2	91404	ENST00000428443.8	-9866	ENSG00000187231	SESTD1	SEC14 and spectrin domain containing 1
chr2	181348064	181348565	502	*	Intron (ENST00000642559.1/101927156, intron 9 of 9)	2	181331400	181399751	68352	1	101927156	ENST00000659181.1	16664		LINC01934	long intergenic non-protein coding RNA 1934
chr2	181447036	181447537	502	*	Distal Intergenic	2	181457202	181459391	2190	1	3676	ENST00000476089.1	-9665	ENSG00000115232	ITGA4	integrin subunit alpha 4
chr2	181810742	181811243	502	*	Distal Intergenic	2	181891730	181930738	39009	1	6744	ENST00000431877.7	-80487	ENSG00000138434	ITPRID2	ITPR interacting domain containing 2
chr2	188333786	188334287	502	*	Intron (ENST00000409843.5/51454, intron 1 of 12)	2	188297492	188297588	97	1	693146	ENST00000385216.1	36294	ENSG00000207951	MIR561	microRNA 561
chr2	190506794	190507295	502	*	3' UTR	2	190497649	190509205	11557	1	54842	ENST00000412482.1	9145	ENSG00000151690	MFSD6	major facilitator superfamily domain containing 6
chr2	190947064	190947565	502	*	Intron (ENST00000320717.8/2744, intron 14 of 17)	2	190931563	190933105	1543	1	2744	ENST00000471443.1	15501	ENSG00000115419	GLS	glutaminase
chr2	197097625	197098126	502	*	Intron (ENST00000424317.5/91526, intron 4 of 21)	2	197081691	197088875	7185	2	91526	ENST00000477852.1	-8750	ENSG00000065413	ANKRD44	ankyrin repeat domain 44
chr2	201182842	201183343	502	*	Promoter (<=1kb)	2	201182872	201200728	17857	1	843	ENST00000374650.8	0	ENSG00000003400	CASP10	caspase 10
chr2	201193935	201194436	502	*	Exon (ENST00000696191.1/843, exon 3 of 3)	2	201183216	201186380	3165	1	843	ENST00000484926.1	10719	ENSG00000003400	CASP10	caspase 10
chr2	207143113	207143614	502	*	Intron (ENST00000309446.11/8609, intron 1 of 3)	2	207123898	207134137	10240	2	8609	ENST00000435602.1	-8976	ENSG00000118263	KLF7	KLF transcription factor 7
chr2	207939198	207939699	502	*	Intron (ENST00000427836.8/389072, intron 4 of 7)	2	207851238	207977450	126213	2	389072	ENST00000447645.5	37751	ENSG00000178385	PLEKHM3	pleckstrin homology domain containing M3
chr2	210248644	210249145	502	*	Distal Intergenic	2	210217475	210225447	7973	2	33	ENST00000498120.5	-23197	ENSG00000115361	ACADL	acyl-CoA dehydrogenase long chain
chr2	212956907	212957408	502	*	Intron (ENST00000415387.1/ENST00000415387.1, intron 1 of 4)	2	212926257	212926336	80	2	100616472	ENST00000636364.1	-30571	ENSG00000283637	MIR4776-2	microRNA 4776-2
chr2	216017508	216018009	502	*	Intron (ENST00000439791.5/55686, intron 1 of 4)	2	215942805	216013613	70809	2	55686	ENST00000620139.4	-3895	ENSG00000118242	MREG	melanoregulin
chr2	218876475	218876976	502	*	Distal Intergenic	2	218880852	218893928	13077	1	80326	ENST00000258411.8	-3876	ENSG00000135925	WNT10A	Wnt family member 10A
chr2	221527181	221527682	502	*	Intron (ENST00000281821.7/2043, intron 3 of 17)	2	221457954	221502560	44607	2	2043	ENST00000441679.1	-24621	ENSG00000116106	EPHA4	EPH receptor A4
chr2	222439722	222440223	502	*	Intron (ENST00000321276.8/130367, intron 1 of 4)	2	222424543	222562621	138079	1	130367	ENST00000321276.8	15179	ENSG00000163082	SGPP2	sphingosine-1-phosphate phosphatase 2
chr2	224968957	224969458	502	*	Intron (ENST00000258390.12/55619, intron 1 of 55)	2	224765104	224982427	217324	2	55619	ENST00000644695.1	12969	ENSG00000135905	DOCK10	dedicator of cytokinesis 10
chr2	230225430	230225931	502	*	Promoter (<=1kb)	2	230225730	230313215	87486	1	11262	ENST00000420434.7	0	ENSG00000079263	SP140	SP140 nuclear body protein
chr2	232816521	232817022	502	*	Exon (ENST00000629305.2/26058, exon 21 of 30)	2	232810311	232858612	48302	1	26058	ENST00000474312.5	6210	ENSG00000204120	GIGYF2	GRB10 interacting GYF protein 2
chr2	233422359	233422860	502	*	Intron (ENST00000264057.7/8527, intron 3 of 29)	2	233419241	233457817	38577	1	8527	ENST00000490764.5	3118	ENSG00000077044	DGKD	diacylglycerol kinase delta
chr2	233487495	233487996	502	*	Promoter (1-2kb)	2	233485587	233489461	3875	2	55230	ENST00000454354.1	1465	ENSG00000085982	USP40	ubiquitin specific peptidase 40
chr2	233990872	233991373	502	*	Intron (ENST00000324695.9/79054, intron 21 of 25)	2	233981808	234018438	36631	1	79054	ENST00000439148.1	9064	ENSG00000144481	TRPM8	transient receptor potential cation channel subfamily M member 8
chr2	234003522	234004023	502	*	Intron (ENST00000324695.9/79054, intron 22 of 25)	2	234013225	234014687	1463	1	79054	ENST00000466594.1	-9202	ENSG00000144481	TRPM8	transient receptor potential cation channel subfamily M member 8
chr2	234496902	234497403	502	*	Promoter (<=1kb)	2	234493041	234497053	4013	2	10123	ENST00000390645.2	0	ENSG00000188042	ARL4C	ADP ribosylation factor like GTPase 4C
chr2	234502492	234502993	502	*	Distal Intergenic	2	234493041	234497081	4041	2	10123	ENST00000339728.6	-5411	ENSG00000188042	ARL4C	ADP ribosylation factor like GTPase 4C
chr2	234989040	234989541	502	*	Intron (ENST00000392011.7/23677, intron 1 of 5)	2	234994524	234995993	1470	1	23677	ENST00000493436.5	-4983	ENSG00000130147	SH3BP4	SH3 domain binding protein 4
chr2	238870210	238870711	502	*	Intron (ENST00000448943.2/117581, intron 1 of 1)	2	238848085	238910534	62450	1	117581	ENST00000612363.2	22125	ENSG00000233608	TWIST2	twist family bHLH transcription factor 2
chr2	239274642	239275143	502	*	Intron (ENST00000345617.7/9759, intron 2 of 26)	2	239094890	239298530	203641	2	9759	ENST00000535493.5	23387	ENSG00000068024	HDAC4	histone deacetylase 4
chr2	241150183	241150684	502	*	Promoter (<=1kb)	2	241106295	241150264	43970	2	23178	ENST00000405260.5	0	ENSG00000115687	PASK	PAS domain containing serine/threonine kinase
chr20	362364	362865	502	*	Promoter (<=1kb)	20	362835	391386	28552	1	57761	ENST00000615226.4	0	ENSG00000101255	TRIB3	tribbles pseudokinase 3
chr20	2947395	2947896	502	*	Intron (ENST00000455631.5/5786, intron 1 of 6)	20	2923207	3038668	115462	1	5786	ENST00000356147.3	24188	ENSG00000132670	PTPRA	protein tyrosine phosphatase receptor type A
chr20	10239925	10240426	502	*	Intron (ENST00000693732.1/6616, intron 1 of 4)	20	10023577	10219754	196178	2	100131208	ENST00000603542.6	-20171	ENSG00000227906	SNAP25-AS1	SNAP25 antisense RNA 1
chr20	15297040	15297541	502	*	Intron (ENST00000217246.8/140733, intron 6 of 16)	20	15196858	16053197	856340	1	140733	ENST00000402914.5	100182	ENSG00000172264	MACROD2	mono-ADP ribosylhydrolase 2
chr20	19130232	19130733	502	*	Distal Intergenic	20	19000709	19056796	56088	2	107985442	ENST00000617956.1	-73436		LOC107985442	uncharacterized LOC107985442
chr20	23658986	23659487	502	*	Promoter (2-3kb)	20	23656609	23674873	18265	1	105372573	ENST00000650975.1	2377
chr20	31560042	31560543	502	*	Promoter (<=1kb)	20	31559616	31577923	18308	1	107985416	ENST00000619859.1	426		LOC107985416	uncharacterized LOC107985416
chr20	33827884	33828385	502	*	Intron (ENST00000217402.3/128866, intron 1 of 4)	20	33811348	33854366	43019	1	128866	ENST00000217402.3	16536	ENSG00000101421	CHMP4B	charged multivesicular body protein 4B
chr20	34129499	34130000	502	*	Distal Intergenic	20	34088309	34112243	23935	2	8894	ENST00000374980.3	-17256	ENSG00000125977	EIF2S2	eukaryotic translation initiation factor 2 subunit beta
chr20	37222989	37223490	502	*	Intron (ENST00000373622.9/6185, intron 8 of 16)	20	37228634	37241418	12785	1	6185	ENST00000437329.5	-5144	ENSG00000118705	RPN2	ribophorin II
chr20	37304275	37304776	502	*	Intron (ENST00000397150.5/63905, intron 3 of 3)	20	37297345	37317260	19916	1	63905	ENST00000397151.1	6930	ENSG00000101363	MANBAL	mannosidase beta like
chr20	38094259	38094760	502	*	Intron (ENST00000618318.1/58490, intron 2 of 2)	20	38085376	38090008	4633	1	58490	ENST00000484683.1	8883	ENSG00000101413	RPRD1B	regulation of nuclear pre-mRNA domain containing 1B
chr20	44576161	44576662	502	*	Intron (ENST00000372891.7/11142, intron 1 of 5)	20	44582579	44619037	36459	1	11142	ENST00000372886.6	-5917	ENSG00000168734	PKIG	cAMP-dependent protein kinase inhibitor gamma
chr20	45799119	45799620	502	*	Intron (ENST00000372622.8/116092, intron 4 of 12)	20	45802997	45805366	2370	1	116092	ENST00000467701.1	-3377	ENSG00000101457	DNTTIP1	deoxynucleotidyltransferase terminal interacting protein 1
chr20	48929468	48929969	502	*	Intron (ENST00000371917.5/10564, intron 1 of 38)	20	48921890	49036672	114783	1	10564	ENST00000679436.1	7578	ENSG00000124198	ARFGEF2	ADP ribosylation factor guanine nucleotide exchange factor 2
chr20	49046536	49047037	502	*	Promoter (<=1kb)	20	49046312	49096949	50638	1	1434	ENST00000262982.3	224	ENSG00000124207	CSE1L	chromosome segregation 1 like
chr20	49045504	49046005	502	*	Promoter (<=1kb)	20	49040463	49046044	5582	2	102723483	ENST00000417781.5	39	ENSG00000227431	CSE1L-DT	CSE1L divergent transcript
chr20	50661112	50661613	502	*	Intron (ENST00000435177.1/100506175, intron 3 of 3)	20	50653202	50662275	9074	1	100506175	ENST00000435177.1	7910	ENSG00000234693	RIPOR3-AS1	RIPOR3 antisense RNA 1
chr20	51800192	51800693	502	*	Promoter (<=1kb)	20	51791983	51801586	9604	2	57167	ENST00000483130.1	893	ENSG00000101115	SALL4	spalt like transcription factor 4
chr20	53623952	53624453	502	*	Intron (ENST00000444112.1/105372672, intron 2 of 2)	20	53582925	53609907	26983	2	7764	ENST00000540425.1	-14045	ENSG00000171940	ZNF217	zinc finger protein 217
chr20	53652709	53653210	502	*	Distal Intergenic	20	53582925	53609907	26983	2	7764	ENST00000540425.1	-42802	ENSG00000171940	ZNF217	zinc finger protein 217
chr20	53691408	53691909	502	*	Distal Intergenic	20	53582925	53609907	26983	2	7764	ENST00000540425.1	-81501	ENSG00000171940	ZNF217	zinc finger protein 217
chr20	53899440	53899941	502	*	Distal Intergenic	20	53875252	53875557	306	2	391257	ENST00000497904.1	-23883		SUMO1P1	SUMO1 pseudogene 1
chr20	53939795	53940296	502	*	3' UTR	20	53944783	53996103	51321	2	8537	ENST00000422805.2	55807	ENSG00000064787	BCAS1	brain enriched myelin associated protein 1
chr20	57033232	57033733	502	*	Distal Intergenic	20	57116566	57119543	2978	2	105372685	ENST00000671579.1	85810		LOC105372685	uncharacterized LOC105372685
chr20	57357566	57358067	502	*	Exon (ENST00000453775.1/ENST00000453775.1, exon 1 of 1)	20	57351577	57356512	4936	1	8480	ENST00000452119.1	5989	ENSG00000101146	RAE1	ribonucleic acid export 1
chr20	58669591	58670092	502	*	Promoter (2-3kb)	20	58667520	58676486	8967	1	8675	ENST00000438253.1	2071	ENSG00000124222	STX16	syntaxin 16
chr20	59146862	59147363	502	*	Exon (ENST00000610729.1/128611, exon 2 of 2)	20	59163821	59259113	95293	1	128611	ENST00000371030.4	-16458	ENSG00000124203	ZNF831	zinc finger protein 831
chr20	60262969	60263470	502	*	Intron (ENST00000654397.1/284757, intron 4 of 6)	20	60308474	60308567	94	1	693231	ENST00000385067.1	-45004	ENSG00000207802	MIR646	microRNA 646
chr20	62385275	62385776	502	*	Promoter (1-2kb)	20	62387103	62388520	1418	1	6227	ENST00000343986.9	-1327	ENSG00000171858	RPS21	ribosomal protein S21
chr20	62509317	62509818	502	*	Distal Intergenic	20	62533957	62536728	2772	1	105376995	ENST00000693241.2	-24139	ENSG00000289548	LOC105376995	uncharacterized LOC105376995
chr20	63894776	63895277	502	*	Promoter (<=1kb)	20	63895126	63936011	40886	1	80331	ENST00000360864.9	0	ENSG00000101152	DNAJC5	DnaJ heat shock protein family (Hsp40) member C5
chr21	6368762	6369263	502	*	Distal Intergenic	21	6354264	6359767	5504	1	105379493	ENST00000624847.1	14498		CH507-145C22.1	uncharacterized CH507-145C22.1
chr21	15729671	15730172	502	*	Promoter (<=1kb)	21	15729982	15880064	150083	1	29761	ENST00000400183.7	0	ENSG00000155313	USP25	ubiquitin specific peptidase 25
chr21	17549716	17550217	502	*	Intron (ENST00000284878.12/1525, intron 2 of 6)	21	17513130	17593579	80450	1	1525	ENST00000400169.1	36586	ENSG00000154639	CXADR	CXADR Ig-like cell adhesion molecule
chr21	25708395	25708896	502	*	Promoter (2-3kb)	21	25711388	25714739	3352	1	58494	ENST00000477351.1	-2492	ENSG00000154721	JAM2	junctional adhesion molecule 2
chr21	25967493	25967994	502	*	Intron (ENST00000354192.7/351, intron 8 of 14)	21	25881514	25897983	16470	2	351	ENST00000464867.1	-69510	ENSG00000142192	APP	amyloid beta precursor protein
chr21	29196221	29196722	502	*	Promoter (2-3kb)	21	29194147	29321355	127209	1	571	ENST00000550131.5	2074	ENSG00000156273	BACH1	BTB domain and CNC homolog 1
chr21	32366258	32366759	502	*	Exon (ENST00000382751.4/9875, exon 10 of 39)	21	32377187	32377322	136	2	677846	ENST00000363922.1	10563	ENSG00000200792	SNORA80A	small nucleolar RNA, H/ACA box 80A
chr21	33238450	33238951	502	*	Intron (ENST00000683941.1/3455, intron 1 of 8)	21	33244951	33246890	1940	1	3455	ENST00000682044.1	-6000	ENSG00000159110	IFNAR2	interferon alpha and beta receptor subunit 2
chr21	33956984	33957485	502	*	Intron (ENST00000596365.5/100506334, intron 2 of 2)	21	33962229	33969594	7366	1	100506334	ENST00000620580.1	-4744	ENSG00000237945	LINC00649	long intergenic non-protein coding RNA 649
chr21	34615116	34615617	502	*	Promoter (<=1kb)	21	34516442	34615113	98672	2	1827	ENST00000313806.9	-3	ENSG00000159200	RCAN1	regulator of calcineurin 1
chr21	35051390	35051891	502	*	Promoter (2-3kb)	21	34787801	35049344	261544	2	861	ENST00000300305.7	-2046	ENSG00000159216	RUNX1	RUNX family transcription factor 1
chr21	41584698	41585199	502	*	Distal Intergenic	21	41576135	41581319	5185	2	105372809	ENST00000418874.1	-3379		LOC105372809	uncharacterized LOC105372809
chr21	42220197	42220698	502	*	Promoter (<=1kb)	21	42219821	42297244	77424	1	9619	ENST00000343687.7	376	ENSG00000160179	ABCG1	ATP binding cassette subfamily G member 1
chr21	43758023	43758524	502	*	3' UTR	21	43753583	43756162	2580	1	8566	ENST00000461123.1	4440	ENSG00000160209	PDXK	pyridoxal kinase
chr21	44761306	44761807	502	*	Distal Intergenic	21	44769040	44775436	6397	2	7327	ENST00000481546.1	13629	ENSG00000184787	UBE2G2	ubiquitin conjugating enzyme E2 G2
chr21	45455248	45455749	502	*	Promoter (<=1kb)	21	45455522	45513720	58199	1	80781	ENST00000355480.10	0	ENSG00000182871	COL18A1	collagen type XVIII alpha 1 chain
chr21	45555814	45556315	502	*	Exon (ENST00000693093.2/ENST00000693093.2, exon 1 of 1)	21	45514715	45563115	48401	2	6573	ENST00000650808.1	6800	ENSG00000173638	SLC19A1	solute carrier family 19 member 1
chr22	11028078	11028579	502	*	Distal Intergenic	22	10939388	10961338	21951	2	102723780	ENST00000635667.1	-66740		FRG1FP	FSHD region gene 1 family member F, pseudogene
chr22	11307762	11308263	502	*	Distal Intergenic	22	10939388	10961338	21951	2	102723780	ENST00000635667.1	-346424		FRG1FP	FSHD region gene 1 family member F, pseudogene
chr22	17219371	17219872	502	*	Promoter (<=1kb)	22	17178790	17219435	40646	2	51816	ENST00000399837.8	0	ENSG00000093072	ADA2	adenosine deaminase 2
chr22	19430548	19431049	502	*	Promoter (<=1kb)	22	19398061	19430263	32203	2	7290	ENST00000464189.5	-285	ENSG00000100084	HIRA	histone cell cycle regulator
chr22	19431553	19432054	502	*	Promoter (<=1kb)	22	19330698	19431696	100999	2	7290	ENST00000340170.8	0	ENSG00000100084	HIRA	histone cell cycle regulator
chr22	19886930	19887431	502	*	Promoter (2-3kb)	22	19875522	19884504	8983	2	10587	ENST00000487165.5	-2426	ENSG00000184470	TXNRD2	thioredoxin reductase 2
chr22	20217128	20217629	502	*	Distal Intergenic	22	20206380	20208524	2145	1	150197	ENST00000609602.2	10748	ENSG00000236499	LINC00896	long intergenic non-protein coding RNA 896
chr22	23696102	23696603	502	*	Promoter (<=1kb)	22	23696484	23699176	2693	1	266747	ENST00000452208.1	0	ENSG00000159496	RGL4	ral guanine nucleotide dissociation stimulator like 4
chr22	25076181	25076682	502	*	Intron (ENST00000358431.8/85379, intron 6 of 12)	22	25069969	25197448	127480	1	85379	ENST00000401395.1	6212	ENSG00000197077	KIAA1671	KIAA1671
chr22	26568606	26569107	502	*	Promoter (2-3kb)	22	26541485	26565726	24242	2	8459	ENST00000453117.1	-2880	ENSG00000128294	TPST2	tyrosylprotein sulfotransferase 2
chr22	29016494	29016995	502	*	Intron (ENST00000544604.7/84133, intron 2 of 8)	22	29024999	29031476	6478	2	100874123	ENST00000325660.3	14481	ENSG00000177993	ZNRF3-AS1	ZNRF3 antisense RNA 1
chr22	30186550	30187051	502	*	Intron (ENST00000432360.2/105372988, intron 2 of 2)	22	30182818	30207195	24378	2	105372988	ENST00000432360.2	20144	ENSG00000225676	LOC105372988	uncharacterized LOC105372988
chr22	32867005	32867506	502	*	Promoter (1-2kb)	22	32864575	32869058	4484	2	8224	ENST00000467824.1	1552	ENSG00000185666	SYN3	synapsin III
chr22	35601262	35601763	502	*	Distal Intergenic	22	35606764	35615713	8950	2	4151	ENST00000401702.5	13950	ENSG00000198125	MB	myoglobin
chr22	36123780	36124281	502	*	Distal Intergenic	22	36145507	36156885	11379	2	80833	ENST00000525184.1	32604	ENSG00000128284	APOL3	apolipoprotein L3
chr22	38336028	38336529	502	*	Exon (ENST00000428294.5/102800317, exon 7 of 8)	22	38336337	38344434	8098	2	102800317	ENST00000428606.1	7905	ENSG00000283900	TPTEP2-CSNK1E	TPTEP2-CSNK1E readthrough
chr22	38985004	38985505	502	*	Promoter (2-3kb)	22	38982406	38992761	10356	1	9582	ENST00000335760.9	2598	ENSG00000179750	APOBEC3B	apolipoprotein B mRNA editing enzyme catalytic subunit 3B
chr22	39493256	39493757	502	*	Distal Intergenic	22	39499432	39504302	4871	1	54471	ENST00000464629.5	-5675	ENSG00000100335	MIEF1	mitochondrial elongation factor 1
chr22	42357706	42358207	502	*	Distal Intergenic	22	42364402	42369208	4807	2	102723775	ENST00000412060.1	11001	ENSG00000229891	LINC01315	long intergenic non-protein coding RNA 1315
chr22	42374742	42375243	502	*	Distal Intergenic	22	42364400	42369290	4891	2	102723775	ENST00000432473.3	-5452	ENSG00000229891	LINC01315	long intergenic non-protein coding RNA 1315
chr22	42437568	42438069	502	*	Promoter (<=1kb)	22	42438023	42446195	8173	1	101927344	ENST00000428765.1	0		LOC101927344	uncharacterized LOC101927344
chr22	42500254	42500755	502	*	Promoter (<=1kb)	22	42500553	42512562	12010	1	94009	ENST00000359906.7	0	ENSG00000172250	SERHL	serine hydrolase like (pseudogene)
chr22	43001270	43001771	502	*	Promoter (<=1kb)	22	42890944	43002440	111497	2	11252	ENST00000422336.5	669	ENSG00000100266	PACSIN2	protein kinase C and casein kinase substrate in neurons 2
chr22	44752237	44752738	502	*	Promoter (<=1kb)	22	44752558	44862784	110227	1	23779	ENST00000389774.6	0	ENSG00000241484	ARHGAP8	Rho GTPase activating protein 8
chr22	46429254	46429755	502	*	Intron (ENST00000262738.9/9620, intron 5 of 34)	22	46390528	46409826	19299	2	9620	ENST00000674359.1	-19428	ENSG00000075275	CELSR1	cadherin EGF LAG seven-pass G-type receptor 1
chr22	46539242	46539743	502	*	Promoter (1-2kb)	22	46361174	46537620	176447	2	9620	ENST00000674500.2	-1622	ENSG00000075275	CELSR1	cadherin EGF LAG seven-pass G-type receptor 1
chr22	47453457	47453958	502	*	Distal Intergenic	22	47461299	47487111	25813	2	101927722	ENST00000405369.3	33153	ENSG00000218357	LINC01644	long intergenic non-protein coding RNA 1644
chr22	49827910	49828411	502	*	Promoter (<=1kb)	22	49773283	49827873	54591	2	23774	ENST00000404760.6	-37	ENSG00000100425	BRD1	bromodomain containing 1
chr22	49832513	49833014	502	*	Exon (ENST00000666898.1/105377205, exon 4 of 4)	22	49773283	49827873	54591	2	23774	ENST00000404760.6	-4640	ENSG00000100425	BRD1	bromodomain containing 1
chr22	49862332	49862833	502	*	Intron (ENST00000216268.6/9889, intron 1 of 1)	22	49853844	49890080	36237	1	9889	ENST00000216268.6	8488	ENSG00000100426	ZBED4	zinc finger BED-type containing 4
chr22	50105537	50106038	502	*	Intron (ENST00000545383.5/54456, intron 4 of 27)	22	50114458	50142186	27729	1	54456	ENST00000434497.1	-8420	ENSG00000073146	MOV10L1	Mov10 like RISC complex RNA helicase 1
chr3	9422764	9423265	502	*	Promoter (<=1kb)	3	9423108	9430831	7724	1	55209	ENST00000468208.2	0	ENSG00000168137	SETD5	SET domain containing 5
chr3	9851618	9852119	502	*	Intron (ENST00000455274.5/26140, intron 4 of 4)	3	9841736	9844602	2867	2	285367	ENST00000485705.5	-7016	ENSG00000156990	RPUSD3	RNA pseudouridine synthase D3
chr3	10220690	10221191	502	*	Intron (ENST00000256458.5/3656, intron 8 of 12)	3	10248023	10281216	33194	1	9797	ENST00000287652.8	-26832	ENSG00000157014	TATDN2	TatD DNase domain containing 2
chr3	11641628	11642129	502	*	Promoter (1-2kb)	3	11556069	11643915	87847	2	9686	ENST00000430365.7	1786	ENSG00000144560	VGLL4	vestigial like family member 4
chr3	14959468	14959969	502	*	Promoter (2-3kb)	3	14962407	15043029	80623	1	7182	ENST00000393102.7	-2438	ENSG00000177463	NR2C2	nuclear receptor subfamily 2 group C member 2
chr3	15427323	15427824	502	*	Promoter (<=1kb)	3	15381275	15427518	46244	2	131965	ENST00000443029.5	0	ENSG00000206562	METTL6	methyltransferase 6, methylcytidine
chr3	16370979	16371480	502	*	Promoter (<=1kb)	3	16316530	16370966	54437	2	23180	ENST00000483671.1	-13	ENSG00000131378	RFTN1	raftlin, lipid raft linker 1
chr3	16416536	16417037	502	*	Intron (ENST00000432519.5/23180, intron 2 of 8)	3	16377893	16434770	56878	2	23180	ENST00000495666.5	17733	ENSG00000131378	RFTN1	raftlin, lipid raft linker 1
chr3	17645049	17645550	502	*	Intron (ENST00000253692.11/9779, intron 1 of 21)	3	17406472	17623916	217445	2	9779	ENST00000434420.1	-21133	ENSG00000131374	TBC1D5	TBC1 domain family member 5
chr3	23840514	23841015	502	*	Intron (ENST00000306627.8/7324, intron 3 of 5)	3	23866271	23890872	24602	1	7324	ENST00000493707.1	-25256	ENSG00000170142	UBE2E1	ubiquitin conjugating enzyme E2 E1
chr3	27293853	27294354	502	*	Promoter (2-3kb)	3	27255112	27291557	36446	2	152110	ENST00000424275.1	-2296	ENSG00000163491	NEK10	NIMA related kinase 10
chr3	30635735	30636236	502	*	Intron (ENST00000295754.10/7048, intron 1 of 6)	3	30631157	30694093	62937	1	7048	ENST00000672866.1	4578	ENSG00000163513	TGFBR2	transforming growth factor beta receptor 2
chr3	31288810	31289311	502	*	Distal Intergenic	3	31161704	31161787	84	2	100423038	ENST00000580653.1	-127023	ENSG00000265376	MIR466	microRNA 466
chr3	32544689	32545190	502	*	Exon (ENST00000273130.9/51143, exon 4 of 13)	3	32529630	32537272	7643	2	51143	ENST00000472985.1	-7417	ENSG00000144635	DYNC1LI1	dynein cytoplasmic 1 light intermediate chain 1
chr3	37174595	37175096	502	*	Promoter (<=1kb)	3	37052626	37174582	121957	2	9209	ENST00000336686.9	-13	ENSG00000093167	LRRFIP2	LRR binding FLII interacting protein 2
chr3	38453082	38453583	502	*	Promoter (<=1kb)	3	38453890	38493142	39253	1	93	ENST00000352511.5	-307	ENSG00000114739	ACVR2B	activin A receptor type 2B
chr3	45642627	45643128	502	*	Intron (ENST00000465039.5/8994, intron 4 of 7)	3	45665675	45674566	8892	1	8994	ENST00000474665.1	-22547	ENSG00000144791	LIMD1	LIM domain containing 1
chr3	46928296	46928797	502	*	Intron (ENST00000425441.5/151903, intron 4 of 8)	3	46902599	46903799	1201	1	5745	ENST00000422115.2	25697	ENSG00000160801	PTH1R	parathyroid hormone 1 receptor
chr3	49351689	49352190	502	*	Distal Intergenic	3	49357178	49358312	1135	2	2876	ENST00000419349.2	6122	ENSG00000233276	GPX1	glutathione peroxidase 1
chr3	52684152	52684653	502	*	Promoter (<=1kb)	3	52679582	52685578	5997	2	55193	ENST00000439181.5	925	ENSG00000163939	PBRM1	polybromo 1
chr3	53114774	53115275	502	*	Intron (ENST00000296292.8/91869, intron 6 of 12)	3	53103573	53120021	16449	2	91869	ENST00000471158.1	4746	ENSG00000163933	RFT1	RFT1 homolog
chr3	53570627	53571128	502	*	Intron (ENST00000637424.1/776, intron 3 of 46)	3	53495194	53791742	296549	1	776	ENST00000640483.1	75433	ENSG00000157388	CACNA1D	calcium voltage-gated channel subunit alpha1 D
chr3	57770240	57770741	502	*	Intron (ENST00000295951.7/7871, intron 2 of 21)	3	57757558	57928948	171391	1	7871	ENST00000449503.6	12682	ENSG00000163681	SLMAP	sarcolemma associated protein
chr3	58350126	58350627	502	*	Intron (ENST00000302779.9/54899, intron 1 of 16)	3	58333306	58382678	49373	1	54899	ENST00000491164.1	16820	ENSG00000168297	PXK	PX domain containing serine/threonine kinase like
chr3	62665780	62666281	502	*	Intron (ENST00000612439.4/8618, intron 3 of 27)	3	62533022	62585246	52225	2	8618	ENST00000542833.1	-80534	ENSG00000163618	CADPS	calcium dependent secretion activator
chr3	63864500	63865001	502	*	Promoter (<=1kb)	3	63864557	63912675	48119	1	6314	ENST00000474513.6	0	ENSG00000163635	ATXN7	ataxin 7
chr3	68057555	68058056	502	*	Intron (ENST00000478136.6/407738, intron 2 of 4)	3	68006230	68545621	539392	1	407738	ENST00000496687.1	51325	ENSG00000183662	TAFA1	TAFA chemokine like family member 1
chr3	69052108	69052609	502	*	Promoter (<=1kb)	3	69019827	69052333	32507	2	7110	ENST00000398559.7	0	ENSG00000144747	TMF1	TATA element modulatory factor 1
chr3	69058295	69058796	502	*	Intron (ENST00000361055.9/9039, intron 11 of 17)	3	69061583	69064091	2509	2	9039	ENST00000461522.1	5295	ENSG00000144744	UBA3	ubiquitin like modifier activating enzyme 3
chr3	70999826	71000327	502	*	Intron (ENST00000318789.11/27086, intron 13 of 20)	3	70968444	71003407	34964	2	27086	ENST00000649081.1	3080	ENSG00000114861	FOXP1	forkhead box P1
chr3	71269609	71270110	502	*	Intron (ENST00000318789.11/27086, intron 5 of 20)	3	71197886	71288369	90484	2	27086	ENST00000648662.1	18259	ENSG00000114861	FOXP1	forkhead box P1
chr3	87339888	87340389	502	*	Distal Intergenic	3	87259404	87276584	17181	2	5449	ENST00000350375.7	-63304	ENSG00000064835	POU1F1	POU class 1 homeobox 1
chr3	90010355	90010856	502	*	Distal Intergenic	3	89107676	89479659	371984	1	2042	ENST00000494014.1	902679	ENSG00000044524	EPHA3	EPH receptor A3
chr3	102025610	102026111	502	*	Distal Intergenic	3	101960386	101996532	36147	1	152225	ENST00000498624.1	65224	ENSG00000214407	RDUR	RIG-I dependent antiviral response regulator RNA
chr3	105814623	105815124	502	*	Intron (ENST00000394030.8/868, intron 3 of 18)	3	105762122	105853646	91525	2	868	ENST00000643403.1	38522	ENSG00000114423	CBLB	Cbl proto-oncogene B
chr3	107582237	107582738	502	*	Intron (ENST00000415149.6/56987, intron 2 of 16)	3	107599313	107805858	206546	1	56987	ENST00000406780.5	-16575	ENSG00000114439	BBX	BBX high mobility group box domain containing
chr3	107962487	107962988	502	*	Distal Intergenic	3	107927722	107928527	806	1	285205	ENST00000661824.1	34765	ENSG00000240423	LINC00636	long intergenic non-protein coding RNA 636
chr3	112303562	112304063	502	*	Promoter (1-2kb)	3	112302478	112332791	30314	1	105374042	ENST00000498032.5	1084	ENSG00000239482	LOC105374042	uncharacterized LOC105374042
chr3	112642886	112643387	502	*	Promoter (1-2kb)	3	112605101	112641300	36200	2	151887	ENST00000439685.6	-1586	ENSG00000091986	CCDC80	coiled-coil domain containing 80
chr3	113514985	113515486	502	*	Promoter (<=1kb)	3	113442718	113515156	72439	2	152185	ENST00000295872.8	0	ENSG00000163611	SPICE1	spindle and centriole associated protein 1
chr3	114307378	114307879	502	*	Promoter (<=1kb)	3	114307575	114308051	477	1	201633	ENST00000496848.1	0	ENSG00000181847	TIGIT	T cell immunoreceptor with Ig and ITIM domains
chr3	114863721	114864222	502	*	Promoter (1-2kb)	3	114388066	114861793	473728	2	26137	ENST00000480832.5	-1928	ENSG00000181722	ZBTB20	zinc finger and BTB domain containing 20
chr3	114900627	114901128	502	*	Promoter (<=1kb)	3	114388066	114900622	512557	2	26137	ENST00000491500.5	-5	ENSG00000181722	ZBTB20	zinc finger and BTB domain containing 20
chr3	120498878	120499379	502	*	Intron (ENST00000659560.1/107986121, intron 1 of 2)	3	120409957	120450993	41037	2	11167	ENST00000464690.5	-47885	ENSG00000163430	FSTL1	follistatin like 1
chr3	120718632	120719133	502	*	Intron (ENST00000273375.8/285282, intron 2 of 7)	3	120694153	120710546	16394	2	285282	ENST00000468192.1	-8086	ENSG00000144840	RABL3	RAB, member of RAS oncogene family like 3
chr3	128051965	128052466	502	*	Promoter (<=1kb)	3	127692132	128052190	360059	2	11343	ENST00000648300.1	0	ENSG00000074416	MGLL	monoglyceride lipase
chr3	128487760	128488261	502	*	Promoter (<=1kb)	3	128480146	128487916	7771	2	2624	ENST00000430265.6	0	ENSG00000179348	GATA2	GATA binding protein 2
chr3	129606877	129607378	502	*	Promoter (<=1kb)	3	129555214	129606676	51463	2	23129	ENST00000324093.9	-201	ENSG00000004399	PLXND1	plexin D1
chr3	134355931	134356432	502	*	3' UTR	3	134356185	134366841	10657	2	51421	ENST00000506326.1	10409	ENSG00000114019	AMOTL2	angiomotin like 2
chr3	136741909	136742410	502	*	Intron (ENST00000236698.9/10274, intron 1 of 32)	3	136518043	136752366	234324	2	10274	ENST00000480733.1	9956	ENSG00000118007	STAG1	stromal antigen 1
chr3	136878286	136878787	502	*	Intron (ENST00000288986.6/4690, intron 1 of 3)	3	136846039	136862618	16580	2	101927597	ENST00000663856.1	-15668		NCK1-DT	NCK1 divergent transcript
chr3	138038847	138039348	502	*	Distal Intergenic	3	138064403	138067640	3238	2	199221	ENST00000486487.1	28292	ENSG00000158163	DZIP1L	DAZ interacting zinc finger protein 1 like
chr3	138594119	138594620	502	*	Promoter (<=1kb)	3	138494344	138594260	99917	2	80321	ENST00000264982.8	0	ENSG00000114107	CEP70	centrosomal protein 70
chr3	138609266	138609767	502	*	Promoter (<=1kb)	3	138609072	138633369	24298	1	55179	ENST00000393034.6	194	ENSG00000158234	FAIM	Fas apoptotic inhibitory molecule
chr3	141737803	141738304	502	*	Promoter (<=1kb)	3	141738249	141743027	4779	1	9616	ENST00000498828.1	0	ENSG00000114125	RNF7	ring finger protein 7
chr3	149494172	149494673	502	*	Exon (ENST00000492880.1/ENST00000492880.1, exon 1 of 1)	3	149475784	149498911	23128	1	7104	ENST00000463068.1	18388	ENSG00000169903	TM4SF4	transmembrane 4 L six family member 4
chr3	149596067	149596568	502	*	Intron (ENST00000360632.8/25937, intron 2 of 6)	3	149520841	149576252	55412	2	25937	ENST00000472417.1	-19815	ENSG00000018408	WWTR1	WW domain containing transcription regulator 1
chr3	152234266	152234767	502	*	Distal Intergenic	3	152243828	152300110	56283	1	4154	ENST00000477171.1	-9061	ENSG00000152601	MBNL1	muscleblind like splicing regulator 1
chr3	152241803	152242304	502	*	Promoter (1-2kb)	3	152243828	152300110	56283	1	4154	ENST00000477171.1	-1524	ENSG00000152601	MBNL1	muscleblind like splicing regulator 1
chr3	158727637	158728138	502	*	Intron (ENST00000237696.10/5918, intron 1 of 5)	3	158732198	158807421	75224	1	64747	ENST00000486568.5	-4060	ENSG00000118855	MFSD1	major facilitator superfamily domain containing 1
chr3	169662526	169663027	502	*	Promoter (<=1kb)	3	169149482	169663618	514137	2	2122	ENST00000485957.1	591	ENSG00000085276	MECOM	MDS1 and EVI1 complex locus
chr3	169813672	169814173	502	*	Promoter (<=1kb)	3	169813059	169833997	20939	1	344657	ENST00000691416.1	613	ENSG00000188306	LRRIQ4	leucine rich repeats and IQ motif containing 4
chr3	172194596	172195097	502	*	Intron (ENST00000415807.7/64778, intron 3 of 25)	3	172148535	172187218	38684	1	107986153	ENST00000476794.1	46061
chr3	175121132	175121633	502	*	Promoter (2-3kb)	3	175124406	175655563	531158	1	254827	ENST00000489299.5	-2773	ENSG00000177694	NAALADL2	N-acetylated alpha-linked acidic dipeptidase like 2
chr3	179316008	179316509	502	*	Distal Intergenic	3	179323031	179338583	15553	1	51193	ENST00000496856.6	-6522	ENSG00000121864	ZNF639	zinc finger protein 639
chr3	182165327	182165828	502	*	Distal Intergenic	3	182149430	182158313	8884	2	105374243	ENST00000669633.1	-7014		LOC105374243	uncharacterized LOC105374243
chr3	183535259	183535760	502	*	Intron (ENST00000468734.1/89857, intron 1 of 7)	3	183520212	183544785	24574	2	89857	ENST00000487643.1	9025	ENSG00000172578	KLHL6	kelch like family member 6
chr3	184776812	184777313	502	*	Promoter (1-2kb)	3	184778723	184780720	1998	1	105374253	ENST00000661124.1	-1410		LOC105374253	uncharacterized LOC105374253
chr3	186255598	186256099	502	*	Intron (ENST00000265022.8/1608, intron 17 of 24)	3	186257764	186261959	4196	2	1608	ENST00000480933.1	5860	ENSG00000058866	DGKG	diacylglycerol kinase gamma
chr3	188000620	188001121	502	*	Promoter (2-3kb)	3	188001700	188003406	1707	2	107986166	ENST00000444379.1	2285		LOC107986166	uncharacterized LOC107986166
chr3	193489899	193490400	502	*	Intron (ENST00000342695.9/84239, intron 6 of 29)	3	193402078	193467348	65271	2	84239	ENST00000428352.5	-22551	ENSG00000127249	ATP13A4	ATPase 13A4
chr3	193885848	193886349	502	*	Distal Intergenic	3	193842811	193844024	1214	2	105374285	ENST00000445168.1	-41824		LINC02038	long intergenic non-protein coding RNA 2038
chr3	195545669	195546170	502	*	Promoter (2-3kb)	3	195528717	195543386	14670	2	5504	ENST00000462906.1	-2283	ENSG00000184203	PPP1R2	protein phosphatase 1 regulatory inhibitor subunit 2
chr3	195990123	195990624	502	*	Promoter (<=1kb)	3	195959921	195990279	30359	2	255812	ENST00000427841.5	0	ENSG00000185485	SDHAP1	SDHA pseudogene 1
chr3	196179311	196179812	502	*	Distal Intergenic	3	196197452	196198910	1459	2	131540	ENST00000460442.5	19098	ENSG00000163958	ZDHHC19	zinc finger DHHC-type palmitoyltransferase 19
chr4	1130540	1131041	502	*	Promoter (1-2kb)	4	1132309	1132977	669	1	105374344	ENST00000510332.1	-1268	ENSG00000251652	LOC105374344	uncharacterized LOC105374344
chr4	3503285	3503786	502	*	3' UTR	4	3485349	3492885	7537	1	285489	ENST00000513995.1	17936	ENSG00000175920	DOK7	docking protein 7
chr4	20251613	20252114	502	*	Promoter (<=1kb)	4	20251905	20620561	368657	1	9353	ENST00000504154.6	0	ENSG00000145147	SLIT2	slit guidance ligand 2
chr4	25233627	25234128	502	*	Promoter (<=1kb)	4	25234033	25279204	45172	1	55300	ENST00000264864.8	0	ENSG00000038210	PI4K2B	phosphatidylinositol 4-kinase type 2 beta
chr4	25815566	25816067	502	*	Intron (ENST00000399878.8/23231, intron 9 of 23)	4	25777616	25779203	1588	2	23231	ENST00000514321.1	-36363	ENSG00000091490	SEL1L3	SEL1L family member 3
chr4	27730270	27730771	502	*	Distal Intergenic	4	27917753	27943065	25313	1	105374552	ENST00000666494.1	-186982		LOC105374552	uncharacterized LOC105374552
chr4	33160127	33160628	502	*	Intron (ENST00000653925.1/ENST00000653925.1, intron 1 of 2)	4	33467398	33693993	226596	1	105374391	ENST00000673514.1	-306770		LOC105374391	uncharacterized LOC105374391
chr4	38816395	38816896	502	*	Intron (ENST00000506146.5/7096, intron 1 of 5)	4	38798761	38805578	6818	2	7096	ENST00000508364.1	-10817	ENSG00000174125	TLR1	toll like receptor 1
chr4	38914659	38915160	502	*	Promoter (<=1kb)	4	38914619	38929283	14665	1	92689	ENST00000512889.1	40	ENSG00000197712	FAM114A1	family with sequence similarity 114 member A1
chr4	40196772	40197273	502	*	Promoter (<=1kb)	4	40196907	40243962	47056	1	399	ENST00000614836.2	0	ENSG00000168421	RHOH	ras homolog family member H
chr4	40301605	40302106	502	*	Distal Intergenic	4	40316484	40330422	13939	1	101060498	ENST00000510551.2	-14378	ENSG00000249241	LINC02265	long intergenic non-protein coding RNA 2265
chr4	54315509	54316010	502	*	Distal Intergenic	4	54332892	54355954	23063	1	105377656	ENST00000511634.1	-16882		LINC02283	long intergenic non-protein coding RNA 2283
chr4	55947822	55948323	502	*	Promoter (<=1kb)	4	55938153	55947996	9844	2	105377663	ENST00000669835.1	0	ENSG00000287382	LOC105377663	uncharacterized LOC105377663
chr4	56757357	56757858	502	*	Distal Intergenic	4	56701545	56703971	2427	2	105377667	ENST00000685954.1	-53386	ENSG00000288944	CHAER1	cardiac hypertrophy associated epigenetic regulator 1
chr4	64608881	64609382	502	*	Exon (ENST00000504006.1/ENST00000504006.1, exon 1 of 1)	4	64275257	64409468	134212	2	253017	ENST00000507440.5	-199413	ENSG00000205678	TECRL	trans-2,3-enoyl-CoA reductase like
chr4	70637557	70638058	502	*	Promoter (<=1kb)	4	70637662	70642389	4728	1	10117	ENST00000472597.1	0	ENSG00000132464	ENAM	enamelin
chr4	74874704	74875205	502	*	Distal Intergenic	4	74881174	74882934	1761	1	105377280	ENST00000670521.1	-5969		LOC105377280	uncharacterized LOC105377280
chr4	78630491	78630992	502	*	Distal Intergenic	4	78638780	78682694	43915	1	100505702	ENST00000668669.1	-7788		LINC01094	long intergenic non-protein coding RNA 1094
chr4	80365888	80366389	502	*	Intron (ENST00000358105.8/255119, intron 2 of 5)	4	80335781	80583291	247511	1	255119	ENST00000503883.1	30107	ENSG00000197826	CFAP299	cilia and flagella associated protein 299
chr4	83034816	83035317	502	*	Promoter (<=1kb)	4	83035171	83049515	14345	1	51138	ENST00000511891.5	0	ENSG00000138663	COPS4	COP9 signalosome subunit 4
chr4	83217672	83218173	502	*	Distal Intergenic	4	83263824	83279058	15235	2	27235	ENST00000503915.5	60885	ENSG00000173085	COQ2	coenzyme Q2, polyprenyltransferase
chr4	83272777	83273278	502	*	Intron (ENST00000503391.5/27235, intron 3 of 6)	4	83263824	83279058	15235	2	27235	ENST00000503915.5	5780	ENSG00000173085	COQ2	coenzyme Q2, polyprenyltransferase
chr4	84924488	84924989	502	*	Intron (ENST00000295888.9/23001, intron 2 of 67)	4	84808866	84896941	88076	2	23001	ENST00000426414.6	-27547	ENSG00000163625	WDFY3	WD repeat and FYVE domain containing 3
chr4	86998936	86999437	502	*	Intron (ENST00000504956.5/4299, intron 2 of 2)	4	87006753	87141035	134283	1	4299	ENST00000544085.6	-7316	ENSG00000172493	AFF1	ALF transcription elongation factor 1
chr4	94406665	94407166	502	*	Distal Intergenic	4	94451857	94588216	136360	1	10611	ENST00000318007.9	-44691	ENSG00000163110	PDLIM5	PDZ and LIM domain 5
chr4	102447385	102447886	502	*	Promoter (2-3kb)	4	102418717	102450010	31294	2	105377621	ENST00000512915.5	2124		LOC105377621	uncharacterized LOC105377621
chr4	102619434	102619935	502	*	Distal Intergenic	4	102612449	102613825	1377	1	4790	ENST00000697803.1	6985	ENSG00000109320	NFKB1	nuclear factor kappa B subunit 1
chr4	105902173	105902674	502	*	Intron (ENST00000504304.5/255743, intron 2 of 4)	4	105898102	105938314	40213	1	255743	ENST00000513430.5	4071	ENSG00000168743	NPNT	nephronectin
chr4	114598107	114598608	502	*	Promoter (<=1kb)	4	114598770	114623305	24536	1	7368	ENST00000507710.1	-162	ENSG00000174607	UGT8	UDP glycosyltransferase 8
chr4	121053360	121053861	502	*	Intron (ENST00000379692.9/79625, intron 1 of 3)	4	121037084	121038984	1901	2	79625	ENST00000506900.1	-14376	ENSG00000173376	NDNF	neuron derived neurotrophic factor
chr4	123325274	123325775	502	*	Distal Intergenic	4	123396795	123401793	4999	1	10252	ENST00000505319.5	-71020	ENSG00000164056	SPRY1	sprouty RTK signaling antagonist 1
chr4	123505015	123505516	502	*	Promoter (<=1kb)	4	123505279	123527525	22247	1	107986311	ENST00000508291.1	0		LINC02435	long intergenic non-protein coding RNA 2435
chr4	138948983	138949484	502	*	Intron (ENST00000511951.1/105377448, intron 2 of 2)	4	138819960	138937981	118022	2	105377448	ENST00000507038.1	-11002	ENSG00000250195	LOC105377448	uncharacterized LOC105377448
chr4	142404060	142404561	502	*	Promoter (<=1kb)	4	142270663	142405260	134598	2	8821	ENST00000507462.5	699	ENSG00000109452	INPP4B	inositol polyphosphate-4-phosphatase type II B
chr4	145098675	145099176	502	*	Promoter (<=1kb)	4	144995455	145098541	103087	2	10393	ENST00000514390.5	-134	ENSG00000164162	ANAPC10	anaphase promoting complex subunit 10
chr4	147596960	147597461	502	*	Distal Intergenic	4	147617386	147672044	54659	1	55751	ENST00000508208.5	-19925	ENSG00000164168	TMEM184C	transmembrane protein 184C
chr4	153467080	153467581	502	*	Promoter (<=1kb)	4	153466360	153636711	170352	1	23240	ENST00000409959.8	720	ENSG00000121210	TMEM131L	transmembrane 131 like
chr4	154552053	154552554	502	*	Promoter (1-2kb)	4	154546543	154550400	3858	2	5356	ENST00000503751.5	-1653	ENSG00000171566	PLRG1	pleiotropic regulator 1
chr4	158729866	158730367	502	*	Distal Intergenic	4	158709127	158723396	14270	2	5481	ENST00000307720.4	-6470	ENSG00000171497	PPID	peptidylprolyl isomerase D
chr4	168509653	168510154	502	*	Promoter (1-2kb)	4	168511568	168700900	189333	1	23022	ENST00000508898.5	-1414	ENSG00000129116	PALLD	palladin, cytoskeletal associated protein
chr4	169051935	169052436	502	*	Distal Intergenic	4	169007641	169010275	2635	2	84869	ENST00000507752.1	-41660	ENSG00000145439	CBR4	carbonyl reductase 4
chr4	186405814	186406315	502	*	Intron (ENST00000505103.5/285441, intron 1 of 3)	4	186423728	186426293	2566	2	285441	ENST00000510172.5	19978	ENSG00000251165	F11-AS1	F11 antisense RNA 1
chr5	2784728	2785229	502	*	Distal Intergenic	5	2752265	2755376	3112	1	153571	ENST00000397835.4	32463		IRX2-DT	IRX2 divergent transcript
chr5	5523146	5523647	502	*	Distal Intergenic	5	5422742	5437836	15095	1	23379	ENST00000505464.1	100404	ENSG00000164151	ICE1	interactor of little elongation complex ELL subunit 1
chr5	10563343	10563844	502	*	Promoter (<=1kb)	5	10564070	10657816	93747	1	651746	ENST00000296657.7	-226	ENSG00000164236	ANKRD33B	ankyrin repeat domain 33B
chr5	19880804	19881305	502	*	Intron (ENST00000382275.6/1016, intron 2 of 12)	5	19473573	19886272	412700	2	1016	ENST00000506372.5	4967	ENSG00000145526	CDH18	cadherin 18
chr5	31808985	31809486	502	*	Intron (ENST00000438447.2/23037, intron 2 of 24)	5	31854937	32077955	223019	1	23037	ENST00000502489.5	-45451	ENSG00000133401	PDZD2	PDZ domain containing 2
chr5	32199736	32200237	502	*	Distal Intergenic	5	32124716	32174319	49604	2	64083	ENST00000265070.7	-25417	ENSG00000113384	GOLPH3	golgi phosphoprotein 3
chr5	34839465	34839966	502	*	Promoter (<=1kb)	5	34837549	34839278	1730	2	101929704	ENST00000606401.1	-187	ENSG00000272323	TTC23L-AS1	TTC23L antisense RNA 1
chr5	37660580	37661081	502	*	Intron (ENST00000504564.1/55100, intron 10 of 11)	5	37722643	37752672	30030	1	55100	ENST00000507136.5	-61562	ENSG00000082068	WDR70	WD repeat domain 70
chr5	42985310	42985811	502	*	Exon (ENST00000659142.2/643977, exon 2 of 2)	5	42985403	42992824	7422	2	643977	ENST00000701039.1	7013	ENSG00000287263	FLJ32255	uncharacterized LOC643977
chr5	50565766	50566267	502	*	Distal Intergenic	5	50665899	50778126	112228	1	79668	ENST00000503790.6	-99632	ENSG00000151883	PARP8	poly(ADP-ribose) polymerase family member 8
chr5	60186421	60186922	502	*	Intron (ENST00000502484.6/5144, intron 1 of 16)	5	59986398	60262559	276162	2	5144	ENST00000509368.6	75637	ENSG00000113448	PDE4D	phosphodiesterase 4D
chr5	66012340	66012841	502	*	Promoter (<=1kb)	5	66013566	66081382	67817	1	55914	ENST00000699013.1	-725	ENSG00000112851	ERBIN	erbb2 interacting protein
chr5	66596049	66596550	502	*	Promoter (<=1kb)	5	66596380	66986523	390144	1	375449	ENST00000406374.5	0	ENSG00000069020	MAST4	microtubule associated serine/threonine kinase family member 4
chr5	72556617	72557118	502	*	Distal Intergenic	5	72574186	72580977	6792	2	102477328	ENST00000506250.1	23859	ENSG00000248371	LINC02056	long intergenic non-protein coding RNA 2056
chr5	76547377	76547878	502	*	Promoter (<=1kb)	5	76547409	76708130	160722	1	10788	ENST00000379730.7	0	ENSG00000145703	IQGAP2	IQ motif containing GTPase activating protein 2
chr5	78595049	78595550	502	*	Intron (ENST00000380345.7/10184, intron 2 of 4)	5	78510039	78590192	80154	2	10184	ENST00000510949.1	-4857	ENSG00000145685	LHFPL2	LHFPL tetraspan subfamily member 2
chr5	80136133	80136634	502	*	Intron (ENST00000511484.1/ENST00000511484.1, intron 2 of 2)	5	80156994	80167180	10187	2	256987	ENST00000502747.1	30546	ENSG00000164300	SERINC5	serine incorporator 5
chr5	80678231	80678732	502	*	Intron (ENST00000670357.1/4437, intron 7 of 24)	5	80655152	80875869	220718	1	4437	ENST00000658259.1	23079	ENSG00000113318	MSH3	mutS homolog 3
chr5	82406145	82406646	502	*	Distal Intergenic	5	82310036	82318380	8345	1	92270	ENST00000514672.1	96109		ATP6AP1L	ATPase H+ transporting accessory protein 1 like (pseudogene)
chr5	87181530	87182031	502	*	Distal Intergenic	5	87048858	87138397	89540	2	105379065	ENST00000662995.1	-43133		LOC105379065	uncharacterized LOC105379065
chr5	91736297	91736798	502	*	Intron (ENST00000651690.1/105379078, intron 4 of 8)	5	91642643	91799234	156592	1	105379078	ENST00000651690.1	93654		LOC105379078	uncharacterized LOC105379078
chr5	94570160	94570661	502	*	Exon (ENST00000503630.1/ENST00000503630.1, exon 1 of 1)	5	94611906	94618122	6217	2	285600	ENST00000514061.2	47461	ENSG00000185261	KIAA0825	KIAA0825
chr5	95817261	95817762	502	*	Promoter (1-2kb)	5	95813979	95819502	5524	2	2745	ENST00000507412.1	1740	ENSG00000173221	GLRX	glutaredoxin
chr5	96199644	96200145	502	*	Intron (ENST00000502645.2/101929710, intron 1 of 4)	5	96165522	96172063	6542	2	105379675	ENST00000693347.1	-27581		LOC105379675	uncharacterized LOC105379675
chr5	100051638	100052139	502	*	Exon (ENST00000603219.1/ENST00000603219.1, exon 1 of 1)	5	100375700	100381398	5699	2	100133050	ENST00000621479.1	329259		GUSBP19	GUSB pseudogene 19
chr5	102823223	102823724	502	*	Intron (ENST00000505654.1/5066, intron 1 of 1)	5	102808063	103029464	221402	1	5066	ENST00000682407.1	15160	ENSG00000145730	PAM	peptidylglycine alpha-amidating monooxygenase
chr5	116115143	116115644	502	*	Intron (ENST00000507356.5/51397, intron 4 of 6)	5	116091079	116292916	201838	1	51397	ENST00000506589.1	24064	ENSG00000145781	COMMD10	COMM domain containing 10
chr5	119335274	119335775	502	*	Promoter (2-3kb)	5	119333175	119393743	60569	1	25816	ENST00000513374.1	2099	ENSG00000145779	TNFAIP8	TNF alpha induced protein 8
chr5	124737141	124737642	502	*	Intron (ENST00000513986.2/57507, intron 2 of 9)	5	124643511	124744367	100857	2	57507	ENST00000503896.6	6725	ENSG00000168916	ZNF608	zinc finger protein 608
chr5	133509446	133509947	502	*	Intron (ENST00000265342.12/23105, intron 3 of 15)	5	133316597	133583641	267045	2	23105	ENST00000510685.1	73694	ENSG00000053108	FSTL4	follistatin like 4
chr5	138338053	138338554	502	*	Promoter (<=1kb)	5	138338266	138343023	4758	1	51307	ENST00000511024.5	0	ENSG00000120709	FAM53C	family with sequence similarity 53 member C
chr5	138584137	138584638	502	*	Distal Intergenic	5	138555827	138575675	19849	2	3313	ENST00000524109.2	-8462	ENSG00000113013	HSPA9	heat shock protein family A (Hsp70) member 9
chr5	139293411	139293912	502	*	Promoter (<=1kb)	5	139121035	139293534	172500	2	64374	ENST00000509400.5	0	ENSG00000120725	SIL1	SIL1 nucleotide exchange factor
chr5	140261333	140261834	502	*	Intron (ENST00000504227.5/84418, intron 3 of 3)	5	140245347	140281535	36189	2	5201	ENST00000512707.1	19701	ENSG00000113068	PFDN1	prefoldin subunit 1
chr5	140295171	140295672	502	*	Promoter (1-2kb)	5	140245552	140293207	47656	2	5201	ENST00000512925.1	-1964	ENSG00000113068	PFDN1	prefoldin subunit 1
chr5	142386069	142386570	502	*	Intron (ENST00000510311.5/101926941, intron 3 of 3)	5	142390195	142527191	136997	1	101926941	ENST00000702107.1	-3625	ENSG00000231185	SPRY4-AS1	SPRY4 antisense RNA 1
chr5	147688866	147689367	502	*	Intron (ENST00000686563.1/153469, intron 6 of 6)	5	147648376	147661446	13071	2	9832	ENST00000507343.1	-27420	ENSG00000176049	JAKMIP2	janus kinase and microtubule interacting protein 2
chr5	150427822	150428323	502	*	Exon (ENST00000670307.1/ENST00000670307.1, exon 1 of 2)	5	150401658	150412969	11312	2	972	ENST00000524315.6	-14853	ENSG00000019582	CD74	CD74 molecule
chr5	150504180	150504681	502	*	Promoter (2-3kb)	5	150507640	150521102	13463	1	3340	ENST00000518346.1	-2959	ENSG00000070614	NDST1	N-deacetylase and N-sulfotransferase 1
chr5	151164540	151165041	502	*	Distal Intergenic	5	151101124	151157815	56692	2	309	ENST00000700367.1	-6725	ENSG00000197043	ANXA6	annexin A6
chr5	154829530	154830031	502	*	Promoter (<=1kb)	5	154829458	154829540	83	1	100616306	ENST00000579966.1	72	ENSG00000263361	MIR378H	microRNA 378h
chr5	157159882	157160383	502	*	Promoter (<=1kb)	5	157138846	157159019	20174	2	9443	ENST00000524289.1	-863	ENSG00000155868	MED7	mediator complex subunit 7
chr5	157312311	157312812	502	*	Promoter (1-2kb)	5	157311038	157314370	3333	1	26999	ENST00000520942.1	1273	ENSG00000055163	CYFIP2	cytoplasmic FMR1 interacting protein 2
chr5	159495692	159496193	502	*	Intron (ENST00000636261.1/105377684, intron 2 of 2)	5	159458838	159466291	7454	2	285627	ENST00000658947.1	-29401	ENSG00000253298	LINC01845	long intergenic non-protein coding RNA 1845
chr5	168310852	168311353	502	*	Intron (ENST00000265293.9/23286, intron 1 of 22)	5	168316620	168397786	81167	1	23286	ENST00000519859.1	-5267	ENSG00000113645	WWC1	WW and C2 domain containing 1
chr5	169671032	169671533	502	*	Exon (ENST00000520908.7/1794, exon 5 of 52)	5	169695179	169702427	7249	1	1794	ENST00000523684.5	-23646	ENSG00000134516	DOCK2	dedicator of cytokinesis 2
chr5	170298478	170298979	502	*	Promoter (<=1kb)	5	170275625	170297815	22191	2	3937	ENST00000522823.5	-663	ENSG00000043462	LCP2	lymphocyte cytosolic protein 2
chr5	170334828	170335329	502	*	Exon (ENST00000665008.1/257358, exon 2 of 2)	5	170331430	170333710	2281	1	257358	ENST00000518357.1	3398	ENSG00000235172	LINC01366	long intergenic non-protein coding RNA 1366
chr5	172478965	172479466	502	*	Promoter (<=1kb)	5	172479274	172536444	57171	1	105377727	ENST00000660356.1	0	ENSG00000287814	LOC105377727	uncharacterized LOC105377727
chr5	172733525	172734026	502	*	Distal Intergenic	5	172755457	172762587	7131	1	101928093	ENST00000666787.1	-21431	ENSG00000253295	LOC101928093	uncharacterized LOC101928093
chr5	173010691	173011192	502	*	Intron (ENST00000519374.6/8992, intron 2 of 3)	5	173020728	173020928	201	1	677841	ENST00000391100.1	-9536	ENSG00000212402	SNORA74B	small nucleolar RNA, H/ACA box 74B
chr5	176609911	176610412	502	*	Promoter (<=1kb)	5	176595802	176610156	14355	2	114787	ENST00000303991.5	0	ENSG00000169258	GPRIN1	G protein regulated inducer of neurite outgrowth 1
chr5	177128187	177128688	502	*	Distal Intergenic	5	177131830	177210453	78624	1	64324	ENST00000508896.6	-3142	ENSG00000165671	NSD1	nuclear receptor binding SET domain protein 1
chr5	177142227	177142728	502	*	Intron (ENST00000508896.6/64324, intron 3 of 5)	5	177135287	177300151	164865	1	64324	ENST00000688613.1	6940	ENSG00000165671	NSD1	nuclear receptor binding SET domain protein 1
chr5	180860511	180861012	502	*	Promoter (<=1kb)	5	180850915	180860697	9783	2	643836	ENST00000504225.1	0	ENSG00000196670	ZFP62	ZFP62 zinc finger protein
chr6	797415	797916	502	*	Distal Intergenic	6	729128	760936	31809	2	105374873	ENST00000655063.1	-36479		LOC105374873	uncharacterized LOC105374873
chr6	1609608	1610109	502	*	Promoter (<=1kb)	6	1609915	1613897	3983	1	2296	ENST00000645831.2	0	ENSG00000054598	FOXC1	forkhead box C1
chr6	2783631	2784132	502	*	Intron (ENST00000380773.9/56897, intron 5 of 6)	6	2663814	2770330	106517	2	340156	ENST00000698899.1	-13301	ENSG00000145949	MYLK4	myosin light chain kinase family member 4
chr6	3067982	3068483	502	*	Promoter (<=1kb)	6	3068494	3115187	46694	1	8737	ENST00000259808.9	-11	ENSG00000137275	RIPK1	receptor interacting serine/threonine kinase 1
chr6	3126293	3126794	502	*	Promoter (<=1kb)	6	3126796	3152533	25738	1	670	ENST00000488487.2	-2	ENSG00000137274	BPHL	biphenyl hydrolase like
chr6	3158105	3158606	502	*	Promoter (<=1kb)	6	3153699	3157544	3846	2	7280	ENST00000680967.1	-561	ENSG00000137267	TUBB2A	tubulin beta 2A class IIa
chr6	5866363	5866864	502	*	Intron (ENST00000454882.2/ENST00000454882.2, intron 2 of 2)	6	5998715	6002963	4249	2	51299	ENST00000495850.1	136099	ENSG00000124785	NRN1	neuritin 1
chr6	8064249	8064750	502	*	Promoter (<=1kb)	6	7881522	8064364	182843	2	100526836	ENST00000439343.2	0	ENSG00000259040	BLOC1S5-TXNDC5	BLOC1S5-TXNDC5 readthrough (NMD candidate)
chr6	8435316	8435817	502	*	Promoter (<=1kb)	6	8435568	9194766	759199	1	100506207	ENST00000643788.1	0	ENSG00000285219	LOC100506207	uncharacterized LOC100506207
chr6	11416119	11416620	502	*	Promoter (<=1kb)	6	11417207	11481324	64118	1	105374928	ENST00000669663.1	-587		LOC105374928	uncharacterized LOC105374928
chr6	11491356	11491857	502	*	Intron (ENST00000665550.1/105374928, intron 2 of 3)	6	11487226	11515710	28485	1	105374928	ENST00000423149.1	4130		LOC105374928	uncharacterized LOC105374928
chr6	12233904	12234405	502	*	Distal Intergenic	6	12290361	12297194	6834	1	1906	ENST00000379375.6	-55956	ENSG00000078401	EDN1	endothelin 1
chr6	14066767	14067268	502	*	Distal Intergenic	6	14117256	14136918	19663	1	9308	ENST00000612003.4	-49988	ENSG00000112149	CD83	CD83 molecule
chr6	16763038	16763539	502	*	Promoter (1-2kb)	6	16762028	16762939	912	1	101928433	ENST00000701248.1	1010		ATXN1-AS1	ATXN1 antisense RNA 1
chr6	18496318	18496819	502	*	Distal Intergenic	6	18522735	18537300	14566	1	105374956	ENST00000662927.1	-25916		MIR548A1HG	MIR548A1 host gene
chr6	24936651	24937152	502	*	Promoter (<=1kb)	6	24804282	24936052	131771	2	9750	ENST00000613507.4	-599	ENSG00000111913	RIPOR2	RHO family interacting cell polarization regulator 2
chr6	25017912	25018413	502	*	Intron (ENST00000510784.8/9750, intron 1 of 13)	6	24839359	25042018	202660	2	9750	ENST00000510784.8	23605	ENSG00000111913	RIPOR2	RHO family interacting cell polarization regulator 2
chr6	25971166	25971667	502	*	Intron (ENST00000357085.5/10475, intron 4 of 7)	6	25962802	25991231	28430	1	10475	ENST00000357085.5	8364	ENSG00000112343	TRIM38	tripartite motif containing 38
chr6	27472245	27472746	502	*	Promoter (<=1kb)	6	27450820	27472681	21862	2	7738	ENST00000377419.1	0	ENSG00000096654	ZNF184	zinc finger protein 184
chr6	27795780	27796281	502	*	Distal Intergenic	6	27807479	27807929	451	2	8340	ENST00000377401.4	11648	ENSG00000185130	H2BC13	H2B clustered histone 13
chr6	27894238	27894739	502	*	Promoter (<=1kb)	6	27893425	27893891	467	1	8348	ENST00000616182.2	813	ENSG00000274641	H2BC17	H2B clustered histone 17
chr6	34248913	34249414	502	*	Promoter (<=1kb)	6	34246381	34249108	2728	2	221491	ENST00000636500.1	0	ENSG00000186577	SMIM29	small integral membrane protein 29
chr6	34656654	34657155	502	*	Intron (ENST00000374023.8/64771, intron 1 of 4)	6	34590509	34671956	81448	2	64771	ENST00000374021.1	14801	ENSG00000196821	ILRUN	inflammation and lipid regulator with UBA-like and NBR1-like domains
chr6	35467422	35467923	502	*	Promoter (<=1kb)	6	35468401	35470780	2380	1	4736	ENST00000322203.7	-478	ENSG00000198755	RPL10A	ribosomal protein L10a
chr6	36029453	36029954	502	*	Promoter (<=1kb)	6	36029089	36076555	47467	1	1432	ENST00000472333.1	364	ENSG00000112062	MAPK14	mitogen-activated protein kinase 14
chr6	41721099	41721600	502	*	Promoter (2-3kb)	6	41683978	41723726	39749	2	7942	ENST00000416140.6	2126	ENSG00000112561	TFEB	transcription factor EB
chr6	41936239	41936740	502	*	Promoter (1-2kb)	6	41936649	41938266	1618	2	896	ENST00000506555.5	1526	ENSG00000112576	CCND3	cyclin D3
chr6	42746683	42747184	502	*	Promoter (<=1kb)	6	42746958	42868390	121433	1	23506	ENST00000614467.4	0	ENSG00000112624	BICRAL	BICRA like chromatin remodeling complex associated protein
chr6	43669879	43670380	502	*	Intron (ENST00000372163.5/221421, intron 4 of 4)	6	43671202	43687791	16590	2	55168	ENST00000372133.8	17411	ENSG00000096080	MRPS18A	mitochondrial ribosomal protein S18A
chr6	43798691	43799192	502	*	Distal Intergenic	6	43803193	43842625	39433	1	105375070	ENST00000637813.1	-4001		LOC105375070	uncharacterized LOC105375070
chr6	45328435	45328936	502	*	Promoter (<=1kb)	6	45328727	45547393	218667	1	860	ENST00000371436.10	0	ENSG00000124813	RUNX2	RUNX family transcription factor 2
chr6	45562823	45563324	502	*	Intron (ENST00000576263.5/860, intron 6 of 6)	6	45573346	45576770	3425	2	105375077	ENST00000563807.1	13446		RUNX2-AS1	RUNX2 antisense RNA 1
chr6	51460046	51460547	502	*	Distal Intergenic	6	51599723	51622541	22819	1	101927082	ENST00000589278.6	-139176		LOC101927082	uncharacterized LOC101927082
chr6	52498344	52498845	502	*	3' UTR	6	52483617	52492420	8804	1	114327	ENST00000481466.2	14727	ENSG00000096093	EFHC1	EF-hand domain containing 1
chr6	53734414	53734915	502	*	Distal Intergenic	6	53794497	53905362	110866	1	55227	ENST00000487251.5	-59582	ENSG00000137269	LRRC1	leucine rich repeat containing 1
chr6	53746398	53746899	502	*	Exon (ENST00000666996.1/ENST00000666996.1, exon 4 of 6)	6	53794497	53905362	110866	1	55227	ENST00000487251.5	-47598	ENSG00000137269	LRRC1	leucine rich repeat containing 1
chr6	80003830	80004331	502	*	Promoter (<=1kb)	6	80003887	80042527	38641	1	7272	ENST00000509894.5	0	ENSG00000112742	TTK	TTK protein kinase
chr6	87731785	87732286	502	*	Distal Intergenic	6	87674860	87702233	27374	2	55122	ENST00000257787.6	-29552	ENSG00000135334	AKIRIN2	akirin 2
chr6	90425160	90425661	502	*	Distal Intergenic	6	90345219	90362632	17414	1	105377891	ENST00000569865.1	79941		LOC105377891	uncharacterized LOC105377891
chr6	98764262	98764763	502	*	Distal Intergenic	6	98834574	98839458	4885	1	5454	ENST00000328345.8	-69811	ENSG00000184486	POU3F2	POU class 3 homeobox 2
chr6	105373979	105374480	502	*	Intron (ENST00000652536.2/5550, intron 4 of 14)	6	105273218	105403082	129865	2	5550	ENST00000652536.2	28602	ENSG00000085377	PREP	prolyl endopeptidase
chr6	105697492	105697993	502	*	Intron (ENST00000644129.1/105377923, intron 3 of 3)	6	105612667	105632296	19630	2	105377922	ENST00000654953.1	-65196		LINC02836	long intergenic non-protein coding RNA 2836
chr6	107027979	107028480	502	*	Promoter (<=1kb)	6	107028199	107051586	23388	1	51250	ENST00000311381.8	0	ENSG00000130349	MTRES1	mitochondrial transcription rescue factor 1
chr6	108714548	108715049	502	*	Distal Intergenic	6	108751654	108768456	16803	1	387111	ENST00000416104.5	-36605	ENSG00000203801	LINC00222	long intergenic non-protein coding RNA 222
chr6	109382959	109383460	502	*	Promoter (<=1kb)	6	109366514	109382467	15954	2	8763	ENST00000310786.10	-492	ENSG00000135535	CD164	CD164 molecule
chr6	110866507	110867008	502	*	Distal Intergenic	6	110874770	110895713	20944	1	262	ENST00000451850.6	-7762	ENSG00000123505	AMD1	adenosylmethionine decarboxylase 1
chr6	111441782	111442283	502	*	Intron (ENST00000673446.1/91749, intron 3 of 3)	6	111405427	111411556	6130	2	5980	ENST00000494858.1	-30226	ENSG00000009413	REV3L	REV3 like, DNA directed polymerase zeta catalytic subunit
chr6	113971186	113971687	502	*	Promoter (<=1kb)	6	113971495	113993356	21862	1	101927768	ENST00000521888.5	0	ENSG00000228624	HDAC2-AS2	HDAC2 and HS3ST5 antisense RNA 2
chr6	116696278	116696779	502	*	Intron (ENST00000413340.5/3841, intron 5 of 5)	6	116681322	116732707	51386	1	3841	ENST00000697699.1	14956	ENSG00000196911	KPNA5	karyopherin subunit alpha 5
chr6	119147318	119147819	502	*	Promoter (1-2kb)	6	118959830	119149141	189312	2	79632	ENST00000475529.7	1322	ENSG00000111879	FAM184A	family with sequence similarity 184 member A
chr6	131083982	131084483	502	*	Distal Intergenic	6	130839347	131063322	223976	2	2037	ENST00000628542.2	-20660	ENSG00000079819	EPB41L2	erythrocyte membrane protein band 4.1 like 2
chr6	131368448	131368949	502	*	Intron (ENST00000702750.1/105378005, intron 3 of 4)	6	131217724	131443800	226077	2	105378005	ENST00000702750.1	74851		LOC105378005	uncharacterized LOC105378005
chr6	131889877	131890378	502	*	3' UTR	6	131879504	131890979	11476	1	5167	ENST00000684674.1	10373	ENSG00000197594	ENPP1	ectonucleotide pyrophosphatase/phosphodiesterase 1
chr6	132279573	132280074	502	*	Distal Intergenic	6	132315697	132325147	9451	2	26002	ENST00000489128.1	45073	ENSG00000079931	MOXD1	monooxygenase DBH like 1
chr6	133150439	133150940	502	*	Exon (ENST00000401524.2/ENST00000401524.2, exon 1 of 1)	6	133088126	133106611	18486	1	285735	ENST00000655865.1	62313	ENSG00000231023	LINC00326	long intergenic non-protein coding RNA 326
chr6	134240574	134241075	502	*	Intron (ENST00000367858.10/6446, intron 2 of 13)	6	134173081	134249540	76460	2	6446	ENST00000531575.5	8465	ENSG00000118515	SGK1	serum/glucocorticoid regulated kinase 1
chr6	136829144	136829645	502	*	Intron (ENST00000541292.6/5191, intron 3 of 10)	6	136825214	136913831	88618	1	5191	ENST00000678002.1	3930	ENSG00000112357	PEX7	peroxisomal biogenesis factor 7
chr6	137155315	137155816	502	*	Intron (ENST00000296980.7/116379, intron 4 of 6)	6	137143820	137173644	29825	2	116379	ENST00000296980.7	17828	ENSG00000164485	IL22RA2	interleukin 22 receptor subunit alpha 2
chr6	142850211	142850712	502	*	Intron (ENST00000012134.7/3097, intron 1 of 8)	6	142779543	142837047	57505	2	3097	ENST00000474532.1	-13164	ENSG00000010818	HIVEP2	HIVEP zinc finger 2
chr6	142926236	142926737	502	*	Intron (ENST00000012134.7/3097, intron 1 of 8)	6	142751469	142945031	193563	2	3097	ENST00000012134.7	18294	ENSG00000010818	HIVEP2	HIVEP zinc finger 2
chr6	142945029	142945530	502	*	Promoter (<=1kb)	6	142751469	142945031	193563	2	3097	ENST00000012134.7	0	ENSG00000010818	HIVEP2	HIVEP zinc finger 2
chr6	144334081	144334582	502	*	Intron (ENST00000367545.8/7402, intron 2 of 74)	6	144330820	144426358	95539	1	7402	ENST00000628146.2	3261	ENSG00000152818	UTRN	utrophin
chr6	150145713	150146214	502	*	Promoter (2-3kb)	6	150143044	150250392	107349	1	81706	ENST00000361131.5	2669	ENSG00000198729	PPP1R14C	protein phosphatase 1 regulatory inhibitor subunit 14C
chr6	152095036	152095537	502	*	Intron (ENST00000440973.5/2099, intron 9 of 9)	6	152121687	152147763	26077	2	23345	ENST00000478916.5	52226	ENSG00000131018	SYNE1	spectrin repeat containing nuclear envelope protein 1
chr6	157049149	157049650	502	*	Intron (ENST00000346085.10/57492, intron 6 of 20)	6	157036315	157208683	172369	1	57492	ENST00000637904.1	12834	ENSG00000049618	ARID1B	AT-rich interaction domain 1B
chr6	157380827	157381328	502	*	Promoter (<=1kb)	6	157381133	157673945	292813	1	79683	ENST00000414563.6	0	ENSG00000175048	ZDHHC14	zinc finger DHHC-type palmitoyltransferase 14
chr6	161301151	161301652	502	*	Distal Intergenic	6	161129967	161274061	144095	2	56895	ENST00000320285.9	-27090	ENSG00000026652	AGPAT4	1-acylglycerol-3-phosphate O-acyltransferase 4
chr6	163353946	163354447	502	*	Distal Intergenic	6	163338394	163346744	8351	2	401282	ENST00000648606.1	-7202	ENSG00000285564	DKFZp451B082	uncharacterized LOC401282
chr6	170026512	170027013	502	*	Distal Intergenic	6	170147195	170150941	3747	1	101929614	ENST00000687232.1	-120182	ENSG00000289623	LOC101929614	proline-rich receptor-like protein kinase PERK10
chr7	1412840	1413341	502	*	Distal Intergenic	7	1428465	1437611	9147	2	79778	ENST00000493998.1	24270	ENSG00000164877	MICALL2	MICAL like 2
chr7	2399948	2400449	502	*	Distal Intergenic	7	2403588	2448483	44896	1	55501	ENST00000258711.7	-3139	ENSG00000136213	CHST12	carbohydrate sulfotransferase 12
chr7	2802873	2803374	502	*	Intron (ENST00000275364.8/2768, intron 1 of 3)	7	2731023	2795145	64123	2	2768	ENST00000471281.5	-7728	ENSG00000146535	GNA12	G protein subunit alpha 12
chr7	6926788	6927289	502	*	Exon (ENST00000482043.1/ENST00000482043.1, exon 5 of 8)	7	6798941	6826770	27830	2	221960	ENST00000626257.2	-100018	ENSG00000146574	CCZ1B	CCZ1 homolog B, vacuolar protein trafficking and biogenesis associated
chr7	7119549	7120050	502	*	Distal Intergenic	7	6952625	7104482	151858	2	112267992	ENST00000671358.1	-15067		LOC112267992	uncharacterized LOC112267992
chr7	8261107	8261608	502	*	Promoter (<=1kb)	7	8113309	8262052	148744	2	3382	ENST00000396675.7	444	ENSG00000003147	ICA1	islet cell autoantigen 1
chr7	16645640	16646141	502	*	Promoter (<=1kb)	7	16646131	16704662	58532	1	28969	ENST00000415365.5	0	ENSG00000136261	BZW2	basic leucine zipper and W2 domains 2
chr7	17139441	17139942	502	*	Intron (ENST00000645559.1/107986772, intron 1 of 1)	7	17132190	17346150	213961	1	196	ENST00000642825.1	7251	ENSG00000106546	AHR	aryl hydrocarbon receptor
chr7	17996323	17996824	502	*	Distal Intergenic	7	18026770	18027846	1077	2	221823	ENST00000506618.5	31022	ENSG00000229937	PRPS1L1	phosphoribosyl pyrophosphate synthetase 1 like 1
chr7	21939504	21940005	502	*	Intron (ENST00000406877.8/55536, intron 1 of 9)	7	21908421	21944873	36453	2	55536	ENST00000435031.1	4868	ENSG00000164649	CDCA7L	cell division cycle associated 7 like
chr7	22110153	22110654	502	*	Distal Intergenic	7	22125232	22136072	10841	2	9771	ENST00000488366.1	25418	ENSG00000136237	RAPGEF5	Rap guanine nucleotide exchange factor 5
chr7	26153814	26154315	502	*	Promoter (1-2kb)	7	26152198	26187137	34940	1	9603	ENST00000056233.4	1616	ENSG00000050344	NFE2L3	NFE2 like bZIP transcription factor 3
chr7	27784426	27784927	502	*	Intron (ENST00000543117.5/8887, intron 5 of 16)	7	27793138	27829022	35885	1	8887	ENST00000457186.2	-8211	ENSG00000106052	TAX1BP1	Tax1 binding protein 1
chr7	30879954	30880455	502	*	Intron (ENST00000458257.5/100526825, intron 17 of 19)	7	30857747	30892386	34640	1	84182	ENST00000409881.1	22207	ENSG00000106125	MINDY4	MINDY lysine 48 deubiquitinase 4
chr7	31312783	31313284	502	*	Distal Intergenic	7	31337465	31340726	3262	2	63974	ENST00000297142.4	27442	ENSG00000164600	NEUROD6	neuronal differentiation 6
chr7	36600086	36600587	502	*	Promoter (<=1kb)	7	36597834	36600120	2287	2	100874264	ENST00000449672.1	0	ENSG00000230539	AOAH-IT1	AOAH intronic transcript 1
chr7	36787933	36788434	502	*	Distal Intergenic	7	36512949	36724549	211601	2	313	ENST00000612871.4	-63384	ENSG00000136250	AOAH	acyloxyacyl hydrolase
chr7	41881641	41882142	502	*	Distal Intergenic	7	41972440	41977922	5483	2	2737	ENST00000464291.1	95780	ENSG00000106571	GLI3	GLI family zinc finger 3
chr7	42342281	42342782	502	*	Distal Intergenic	7	42220173	42264100	43928	2	2737	ENST00000678978.1	-78181	ENSG00000106571	GLI3	GLI family zinc finger 3
chr7	43591737	43592238	502	*	Intron (ENST00000462448.1/9263, intron 1 of 3)	7	43583108	43627379	44272	1	9263	ENST00000319357.6	8629	ENSG00000164543	STK17A	serine/threonine kinase 17a
chr7	55365792	55366293	502	*	Promoter (<=1kb)	7	55366111	55431528	65418	1	55915	ENST00000452107.6	0	ENSG00000132434	LANCL2	LanC like glutathione S-transferase 2
chr7	66030784	66031285	502	*	Promoter (<=1kb)	7	66025126	66031544	6419	2	105375336	ENST00000411872.1	259		LOC105375336	uncharacterized LOC105375336
chr7	66205740	66206241	502	*	Promoter (<=1kb)	7	66205385	66360426	155042	1	8460	ENST00000649664.1	355	ENSG00000169902	TPST1	tyrosylprotein sulfotransferase 1
chr7	66740400	66740901	502	*	Promoter (<=1kb)	7	66740733	66772035	31303	1	27342	ENST00000442563.5	0	ENSG00000154710	RABGEF1	RAB guanine nucleotide exchange factor 1
chr7	90245205	90245706	502	*	Promoter (<=1kb)	7	90245211	90304753	59543	1	79846	ENST00000451029.5	0	ENSG00000105792	CFAP69	cilia and flagella associated protein 69
chr7	92028399	92028900	502	*	Intron (ENST00000680072.1/10142, intron 14 of 48)	7	92040704	92043143	2440	1	10142	ENST00000484815.1	-11804	ENSG00000127914	AKAP9	A-kinase anchoring protein 9
chr7	94657787	94658288	502	*	Promoter (1-2kb)	7	94585292	94656572	71281	2	8910	ENST00000644681.1	-1215	ENSG00000127990	SGCE	sarcoglycan epsilon
chr7	98282973	98283474	502	*	Promoter (<=1kb)	7	98282383	98307449	25067	1	25798	ENST00000491463.4	590	ENSG00000164713	BRI3	brain protein I3
chr7	98362475	98362976	502	*	Intron (ENST00000005260.9/55971, intron 1 of 13)	7	98317237	98355426	38190	2	55971	ENST00000473569.1	-7049	ENSG00000006453	BAIAP2L1	BAR/IMD domain containing adaptor protein 2 like 1
chr7	100081578	100082079	502	*	Promoter (<=1kb)	7	100064033	100081727	17695	2	7551	ENST00000413658.6	0	ENSG00000166526	ZNF3	zinc finger protein 3
chr7	100633794	100634295	502	*	Promoter (<=1kb)	7	100620463	100633650	13188	2	7036	ENST00000476304.5	-144	ENSG00000106327	TFR2	transferrin receptor 2
chr7	103074348	103074849	502	*	Promoter (<=1kb)	7	102813230	103074833	261604	2	222235	ENST00000379305.7	0	ENSG00000161040	FBXL13	F-box and leucine rich repeat protein 13
chr7	106009304	106009805	502	*	Intron (ENST00000470188.5/222256, intron 7 of 14)	7	106015124	106022448	7325	1	222256	ENST00000468477.1	-5319	ENSG00000128536	CDHR3	cadherin related family member 3
chr7	120987566	120988067	502	*	Promoter (<=1kb)	7	120988697	121050868	62172	1	79974	ENST00000340646.9	-630	ENSG00000106034	CPED1	cadherin like and PC-esterase domain containing 1
chr7	128455557	128456058	502	*	Promoter (<=1kb)	7	128455937	128469197	13261	1	102724660	ENST00000493710.1	0		HILPDA-AS1	HILPDA antisense RNA 1
chr7	131225867	131226368	502	*	Intron (ENST00000421797.6/4289, intron 2 of 18)	7	131285062	131399357	114296	1	4289	ENST00000429546.5	-58694	ENSG00000128585	MKLN1	muskelin 1
chr7	135678666	135679167	502	*	Intron (ENST00000509448.5/105375521, intron 2 of 3)	7	135681237	135685685	4449	2	26266	ENST00000491630.1	6518	ENSG00000164707	SLC13A4	solute carrier family 13 member 4
chr7	139154992	139155493	502	*	Intron (ENST00000430935.5/79989, intron 7 of 16)	7	139133822	139148248	14427	1	79989	ENST00000468866.1	21170	ENSG00000105948	TTC26	tetratricopeptide repeat domain 26
chr7	139771422	139771923	502	*	Intron (ENST00000406875.8/28996, intron 1 of 14)	7	139777051	139789622	12572	1	6916	ENST00000493340.5	-5128	ENSG00000059377	TBXAS1	thromboxane A synthase 1
chr7	143284631	143285132	502	*	Promoter (<=1kb)	7	143284947	143287070	2124	1	135932	ENST00000487419.1	0	ENSG00000178826	TMEM139	transmembrane protein 139
chr7	144391679	144392180	502	*	Distal Intergenic	7	144397240	144403693	6454	2	135935	ENST00000645489.1	11513	ENSG00000106410	NOBOX	NOBOX oogenesis homeobox
chr7	148051276	148051777	502	*	Intron (ENST00000361727.8/26047, intron 15 of 23)	7	148056473	148416675	360203	1	26047	ENST00000637020.1	-4696	ENSG00000174469	CNTNAP2	contactin associated protein 2
chr7	148712383	148712884	502	*	Intron (ENST00000409469.5/8454, intron 1 of 21)	7	148700007	148760484	60478	1	8454	ENST00000662975.1	12376	ENSG00000055130	CUL1	cullin 1
chr7	151349827	151350328	502	*	Promoter (<=1kb)	7	151351120	151360295	9176	1	51667	ENST00000493588.5	-792	ENSG00000013374	NUB1	negative regulator of ubiquitin like proteins 1
chr7	152026033	152026534	502	*	Promoter (<=1kb)	7	152025798	152103174	77377	1	63917	ENST00000423337.5	235	ENSG00000178234	GALNT11	polypeptide N-acetylgalactosaminyltransferase 11
chr7	152588360	152588861	502	*	Distal Intergenic	7	152644779	152664004	19226	2	7516	ENST00000495707.1	75143	ENSG00000196584	XRCC2	X-ray repair cross complementing 2
chr7	154575179	154575680	502	*	Intron (ENST00000404039.5/1804, intron 5 of 25)	7	154793594	154801443	7850	1	1804	ENST00000471100.5	-217914	ENSG00000130226	DPP6	dipeptidyl peptidase like 6
chr7	155316740	155317241	502	*	Distal Intergenic	7	155301607	155303018	1412	1	3638	ENST00000468307.1	15133	ENSG00000186480	INSIG1	insulin induced gene 1
chr7	158828586	158829087	502	*	Promoter (<=1kb)	7	158730997	158829509	98513	2	57488	ENST00000275418.13	422	ENSG00000117868	ESYT2	extended synaptotagmin 2
chr8	10054540	10055041	502	*	Promoter (<=1kb)	8	10054501	10337823	283323	1	4482	ENST00000518255.5	39	ENSG00000175806	MSRA	methionine sulfoxide reductase A
chr8	19267640	19268141	502	*	Distal Intergenic	8	19084992	19259469	174478	2	100128993	ENST00000520920.5	-8171		LOC100128993	uncharacterized LOC100128993
chr8	23102544	23103045	502	*	Promoter (<=1kb)	8	23102921	23117050	14130	1	8794	ENST00000517558.1	0	ENSG00000173535	TNFRSF10C	TNF receptor superfamily member 10c
chr8	23528633	23529134	502	*	Promoter (<=1kb)	8	23528956	23571463	42508	1	51312	ENST00000417331.6	0	ENSG00000147454	SLC25A37	solute carrier family 25 member 37
chr8	23930812	23931313	502	*	Distal Intergenic	8	23841929	23854806	12878	2	6781	ENST00000290271.7	-76006	ENSG00000159167	STC1	stanniocalcin 1
chr8	29490439	29490940	502	*	Distal Intergenic	8	29548171	29564341	16171	1	105379351	ENST00000522028.1	-57231		LINC02948	long intergenic non-protein coding RNA 2948
chr8	30532069	30532570	502	*	Intron (ENST00000339877.8/11030, intron 5 of 6)	8	30545200	30547519	2320	1	11030	ENST00000522099.1	-12630	ENSG00000157110	RBPMS	RNA binding protein, mRNA processing factor
chr8	30725703	30726204	502	*	Promoter (<=1kb)	8	30679266	30726945	47680	2	2936	ENST00000643525.1	741	ENSG00000104687	GSR	glutathione-disulfide reductase
chr8	31251993	31252494	502	*	Distal Intergenic	8	31275542	31385555	110014	1	101929492	ENST00000655813.1	-23048		LOC101929492	uncharacterized LOC101929492
chr8	38769289	38769790	502	*	Intron (ENST00000519416.5/6867, intron 1 of 12)	8	38757299	38840618	83320	1	6867	ENST00000522752.5	11990	ENSG00000147526	TACC1	transforming acidic coiled-coil containing protein 1
chr8	39043837	39044338	502	*	Intron (ENST00000678474.1/8754, intron 12 of 21)	8	39032718	39105445	72728	1	8754	ENST00000678863.1	11119	ENSG00000168615	ADAM9	ADAM metallopeptidase domain 9
chr8	41201492	41201993	502	*	Distal Intergenic	8	41271048	41271143	96	2	100847068	ENST00000579992.1	69150	ENSG00000263372	MIR548AO	microRNA 548ao
chr8	42196298	42196799	502	*	Promoter (<=1kb)	8	42187465	42195698	8234	2	5327	ENST00000521694.1	-600	ENSG00000104368	PLAT	plasminogen activator, tissue type
chr8	46956308	46956809	502	*	Distal Intergenic	8	46930604	46951850	21247	2	105375814	ENST00000666763.1	-4458	ENSG00000253782	LOC105375814	uncharacterized LOC105375814
chr8	48788608	48789109	502	*	Distal Intergenic	8	48818293	48824062	5770	1	105375825	ENST00000656475.1	-29184		LOC105375825	uncharacterized LOC105375825
chr8	51858948	51859449	502	*	Promoter (1-2kb)	8	51844809	51860884	16076	2	115294	ENST00000519975.1	1435	ENSG00000168300	PCMTD1	protein-L-isoaspartate (D-aspartate) O-methyltransferase domain containing 1
chr8	54048865	54049366	502	*	Intron (ENST00000316963.8/10434, intron 8 of 8)	8	54042989	54045629	2641	2	105375839	ENST00000565668.2	-3236		LOC105375839	uncharacterized LOC105375839
chr8	55881378	55881879	502	*	Promoter (1-2kb)	8	55879835	56014169	134335	1	4067	ENST00000519728.6	1543	ENSG00000254087	LYN	LYN proto-oncogene, Src family tyrosine kinase
chr8	57420517	57421018	502	*	Promoter (<=1kb)	8	57420834	57424488	3655	1	107986888	ENST00000653093.2	0		LOC107986888	uncharacterized LOC107986888
chr8	62523011	62523512	502	*	Intron (ENST00000674732.1/286183, intron 1 of 6)	8	62579539	62636595	57057	1	286183	ENST00000676150.1	-56027	ENSG00000185942	NKAIN3	sodium/potassium transporting ATPase interacting 3
chr8	66713039	66713540	502	*	Promoter (<=1kb)	8	66712781	66862022	149242	1	23678	ENST00000521198.7	258	ENSG00000104205	SGK3	serum/glucocorticoid regulated kinase family member 3
chr8	68875142	68875643	502	*	Distal Intergenic	8	68848742	68852763	4022	2	107986951	ENST00000522354.1	-22379	ENSG00000254337	LOC107986951	uncharacterized LOC107986951
chr8	73847049	73847550	502	*	Intron (ENST00000358757.5/55284, intron 1 of 7)	8	73780097	73830474	50378	2	55284	ENST00000523278.5	-16575	ENSG00000104343	UBE2W	ubiquitin conjugating enzyme E2 W
chr8	80043637	80044138	502	*	Promoter (<=1kb)	8	80037948	80042911	4964	2	7163	ENST00000521618.1	-726	ENSG00000076554	TPD52	tumor protein D52
chr8	80754393	80754894	502	*	Intron (ENST00000519936.2/619279, intron 2 of 8)	8	80665067	80814259	149193	2	619279	ENST00000520336.1	59365	ENSG00000164684	ZNF704	zinc finger protein 704
chr8	94960569	94961070	502	*	Promoter (2-3kb)	8	94958008	95058710	100703	1	137682	ENST00000396111.6	2561	ENSG00000156170	NDUFAF6	NADH:ubiquinone oxidoreductase complex assembly factor 6
chr8	95043981	95044482	502	*	3' UTR	8	95048466	95116455	67990	1	137682	ENST00000523184.5	-3984	ENSG00000156170	NDUFAF6	NADH:ubiquinone oxidoreductase complex assembly factor 6
chr8	95076224	95076725	502	*	Intron (ENST00000523184.5/137682, intron 2 of 5)	8	95068924	95073182	4259	2	105375650	ENST00000517864.1	-3042	ENSG00000245080	MIR3150BHG	MIR3150B host gene
chr8	96643793	96644294	502	*	Promoter (<=1kb)	8	96645242	97143501	498260	1	10404	ENST00000220763.10	-948	ENSG00000104324	CPQ	carboxypeptidase Q
chr8	97207206	97207707	502	*	Distal Intergenic	8	97273488	97277928	4441	2	85453	ENST00000322128.5	70221	ENSG00000180543	TSPYL5	TSPY like 5
chr8	100443059	100443560	502	*	Intron (ENST00000664475.1/ENST00000664475.1, intron 1 of 1)	8	100475670	100501148	25479	1	105375670	ENST00000665530.1	-32110		LOC105375670	uncharacterized LOC105375670
chr8	100846256	100846757	502	*	Distal Intergenic	8	100919062	100924988	5927	2	7534	ENST00000523848.5	78231	ENSG00000164924	YWHAZ	tyrosine 3-monooxygenase/tryptophan 5-monooxygenase activation protein zeta
chr8	102651758	102652259	502	*	Promoter (2-3kb)	8	102648786	102654375	5590	2	7071	ENST00000395884.3	2116	ENSG00000155090	KLF10	KLF transcription factor 10
chr8	105715658	105716159	502	*	Intron (ENST00000407775.7/23414, intron 5 of 7)	8	105690890	105803600	112711	1	23414	ENST00000522296.1	24768	ENSG00000169946	ZFPM2	zinc finger protein, FOG family member 2
chr8	106450405	106450906	502	*	Promoter (2-3kb)	8	106447924	106751173	303250	1	55074	ENST00000442977.6	2481	ENSG00000164830	OXR1	oxidation resistance 1
chr8	106507412	106507913	502	*	Intron (ENST00000517566.7/55074, intron 2 of 16)	8	106447924	106751173	303250	1	55074	ENST00000442977.6	59488	ENSG00000164830	OXR1	oxidation resistance 1
chr8	107686123	107686624	502	*	Distal Intergenic	8	107249493	107498055	248563	2	284	ENST00000297450.7	-188068	ENSG00000154188	ANGPT1	angiopoietin 1
chr8	108918291	108918792	502	*	Promoter (<=1kb)	8	108871128	108918614	47487	2	101927413	ENST00000661381.1	0		LOC101927413	uncharacterized LOC101927413
chr8	115451183	115451684	502	*	Intron (ENST00000640765.1/7227, intron 4 of 5)	8	115414429	115492221	77793	2	7227	ENST00000518018.1	40537	ENSG00000104447	TRPS1	transcriptional repressor GATA binding 1
chr8	118743557	118744058	502	*	Intron (ENST00000625758.3/552860, intron 5 of 7)	8	118375701	118622112	246412	2	401474	ENST00000526765.6	-121445	ENSG00000177570	SAMD12	sterile alpha motif domain containing 12
chr8	119639394	119639895	502	*	Promoter (<=1kb)	8	119557086	119638839	81754	2	5168	ENST00000075322.11	-555	ENSG00000136960	ENPP2	ectonucleotide pyrophosphatase/phosphodiesterase 2
chr8	123516346	123516847	502	*	Intron (ENST00000517956.5/114907, intron 4 of 8)	8	123503106	123506625	3520	2	114907	ENST00000524000.5	-9721	ENSG00000156804	FBXO32	F-box protein 32
chr8	123801447	123801948	502	*	Intron (ENST00000334705.12/157769, intron 18 of 23)	8	123808759	123812760	4002	1	157769	ENST00000518333.1	-6811	ENSG00000176853	FAM91A1	family with sequence similarity 91 member A1
chr8	125092249	125092750	502	*	Promoter (<=1kb)	8	125091879	125182271	90393	1	286053	ENST00000518146.5	370	ENSG00000156831	NSMCE2	NSE2 (MMS21) homolog, SMC5-SMC6 complex SUMO ligase
chr8	127981359	127981860	502	*	Promoter (2-3kb)	8	127983878	128101256	117379	1	5820	ENST00000653990.1	-2018	ENSG00000249859	PVT1	Pvt1 oncogene
chr8	133499795	133500296	502	*	Promoter (<=1kb)	8	133476143	133499421	23279	2	6482	ENST00000520020.5	-374	ENSG00000008513	ST3GAL1	ST3 beta-galactoside alpha-2,3-sialyltransferase 1
chr8	143291157	143291658	502	*	Promoter (<=1kb)	8	143291404	143293312	1909	1	79943	ENST00000521537.1	0	ENSG00000185730	ZNF696	zinc finger protein 696
chr8	144354317	144354818	502	*	Promoter (<=1kb)	8	144354644	144361272	6629	1	79581	ENST00000532815.2	0	ENSG00000185803	SLC52A2	solute carrier family 52 member 2
chr9	613634	614135	502	*	Intron (ENST00000382303.5/23189, intron 5 of 15)	9	676918	746097	69180	1	23189	ENST00000382289.7	-62783	ENSG00000107104	KANK1	KN motif and ankyrin repeat domains 1
chr9	1458243	1458744	502	*	Distal Intergenic	9	1054624	1057551	2928	1	10655	ENST00000634824.1	403619	ENSG00000173253	DMRT2	doublesex and mab-3 related transcription factor 2
chr9	2260732	2261233	502	*	Distal Intergenic	9	2181571	2186183	4613	1	6595	ENST00000635392.1	79161	ENSG00000080503	SMARCA2	SWI/SNF related, matrix associated, actin dependent regulator of chromatin, subfamily a, member 2
chr9	4984984	4985485	502	*	Promoter (<=1kb)	9	4985033	5022065	37033	1	3717	ENST00000476574.5	0	ENSG00000096968	JAK2	Janus kinase 2
chr9	6756877	6757378	502	*	Promoter (<=1kb)	9	6757641	7014337	256697	1	23081	ENST00000438023.5	-263	ENSG00000107077	KDM4C	lysine demethylase 4C
chr9	10268714	10269215	502	*	Intron (ENST00000381196.9/5789, intron 3 of 45)	9	8528152	10612723	2084572	2	5789	ENST00000463477.5	343508	ENSG00000153707	PTPRD	protein tyrosine phosphatase receptor type D
chr9	12739346	12739847	502	*	Intron (ENST00000650458.1/101929467, intron 1 of 1)	9	12699999	12759709	59711	2	101929467	ENST00000654076.1	19862	ENSG00000235448	LURAP1L-AS1	LURAP1L antisense RNA 1
chr9	21070043	21070544	502	*	Distal Intergenic	9	21077104	21077942	839	2	3456	ENST00000380232.4	7398	ENSG00000171855	IFNB1	interferon beta 1
chr9	21095656	21096157	502	*	Distal Intergenic	9	21077104	21077942	839	2	3456	ENST00000380232.4	-17714	ENSG00000171855	IFNB1	interferon beta 1
chr9	21549349	21549850	502	*	Intron (ENST00000698343.1/554202, intron 1 of 4)	9	21420425	21542805	122381	2	554202	ENST00000698347.1	-6544	ENSG00000171889	MIR31HG	MIR31 host gene
chr9	21813899	21814400	502	*	Intron (ENST00000644715.2/4507, intron 1 of 7)	9	21803278	21837927	34650	1	4507	ENST00000427788.2	10621	ENSG00000099810	MTAP	methylthioadenosine phosphorylase
chr9	34139700	34140201	502	*	Distal Intergenic	9	34098384	34127399	29016	2	25853	ENST00000396990.6	-12301	ENSG00000198876	DCAF12	DDB1 and CUL4 associated factor 12
chr9	35914095	35914596	502	*	Intron (ENST00000638062.1/158376, intron 3 of 6)	9	35909492	35937153	27662	1	158376	ENST00000638062.1	4603	ENSG00000235387	SPAAR	small regulatory polypeptide of amino acid response
chr9	36573198	36573699	502	*	Promoter (<=1kb)	9	36572930	36677417	104488	1	9833	ENST00000626154.2	268	ENSG00000165304	MELK	maternal embryonic leucine zipper kinase
chr9	38018937	38019438	502	*	Intron (ENST00000540557.1/6461, intron 1 of 11)	9	37588413	38068687	480275	2	6461	ENST00000540557.1	49249	ENSG00000107338	SHB	SH2 domain containing adaptor protein B
chr9	38620189	38620690	502	*	Promoter (<=1kb)	9	38620474	38622466	1993	1	158228	ENST00000471864.1	0		FAM201A	family with sequence similarity 201 member A
chr9	69121172	69121673	502	*	Promoter (<=1kb)	9	69121264	69212572	91309	1	9414	ENST00000643713.1	0	ENSG00000119139	TJP2	tight junction protein 2
chr9	69276812	69277313	502	*	Distal Intergenic	9	69247639	69255180	7542	1	9414	ENST00000650353.1	29173	ENSG00000119139	TJP2	tight junction protein 2
chr9	69332185	69332686	502	*	Promoter (2-3kb)	9	69329325	69392454	63130	1	9413	ENST00000257515.12	2860	ENSG00000135063	ENTREP1	endosomal transmembrane epsin interactor 1
chr9	71768681	71769182	502	*	Promoter (<=1kb)	9	71750001	71768513	18513	2	23670	ENST00000543165.1	-168	ENSG00000135048	CEMIP2	cell migration inducing hyaluronidase 2
chr9	72509877	72510378	502	*	Distal Intergenic	9	72521608	72627969	106362	1	117531	ENST00000643676.1	-11230	ENSG00000165091	TMC1	transmembrane channel like 1
chr9	76109783	76110284	502	*	Intron (ENST00000545128.5/5125, intron 9 of 36)	9	76095977	76358970	262994	1	5125	ENST00000424854.6	13806	ENSG00000099139	PCSK5	proprotein convertase subtilisin/kexin type 5
chr9	78002127	78002628	502	*	Intron (ENST00000286548.9/2776, intron 1 of 6)	9	77797528	78030604	233077	2	2776	ENST00000411677.1	27976	ENSG00000156052	GNAQ	G protein subunit alpha q
chr9	78235768	78236269	502	*	Promoter (<=1kb)	9	78236062	78279690	43629	1	84131	ENST00000424347.6	0	ENSG00000148019	CEP78	centrosomal protein 78
chr9	87609244	87609745	502	*	Intron (ENST00000358077.9/1612, intron 3 of 25)	9	87639438	87640412	975	1	1612	ENST00000463069.1	-29693	ENSG00000196730	DAPK1	death associated protein kinase 1
chr9	88173338	88173839	502	*	Distal Intergenic	9	88129305	88138475	9171	2	645961	ENST00000324915.6	-34863	ENSG00000177910	SPATA31C2	SPATA31 subfamily C member 2
chr9	89277307	89277808	502	*	Distal Intergenic	9	89311195	89316703	5509	1	1164	ENST00000314355.7	-33387	ENSG00000123975	CKS2	CDC28 protein kinase regulatory subunit 2
chr9	89497027	89497528	502	*	Promoter (<=1kb)	9	89405454	89497432	91979	2	10507	ENST00000420670.5	0	ENSG00000187764	SEMA4D	semaphorin 4D
chr9	89534876	89535377	502	*	Distal Intergenic	9	89361609	89498130	136522	2	10507	ENST00000455551.6	-36746	ENSG00000187764	SEMA4D	semaphorin 4D
chr9	89549002	89549503	502	*	Distal Intergenic	9	89361609	89498130	136522	2	10507	ENST00000455551.6	-50872	ENSG00000187764	SEMA4D	semaphorin 4D
chr9	92961903	92962404	502	*	Promoter (1-2kb)	9	92963961	93036236	72276	1	89846	ENST00000416701.6	-1557	ENSG00000127084	FGD3	FYVE, RhoGEF and PH domain containing 3
chr9	93312927	93313428	502	*	Promoter (2-3kb)	9	93315488	93320566	5079	1	65268	ENST00000471076.1	-2060	ENSG00000165238	WNK2	WNK lysine deficient protein kinase 2
chr9	93566982	93567483	502	*	Exon (ENST00000689121.1/ENST00000689121.1, exon 1 of 1)	9	93576584	93679587	103004	1	5253	ENST00000359246.9	-9101	ENSG00000197724	PHF2	PHD finger protein 2
chr9	94985651	94986152	502	*	Intron (ENST00000375315.8/84909, intron 11 of 16)	9	95003917	95060987	57071	1	84909	ENST00000478603.5	-17765	ENSG00000148120	AOPEP	aminopeptidase O (putative)
chr9	96376832	96377333	502	*	Intron (ENST00000375259.9/11046, intron 1 of 8)	9	96350749	96383678	32930	2	11046	ENST00000375257.2	6345	ENSG00000130958	SLC35D2	solute carrier family 35 member D2
chr9	99819224	99819725	502	*	Promoter (<=1kb)	9	99585786	99819889	234104	2	101928438	ENST00000427039.1	164	ENSG00000237461	LOC101928438	uncharacterized LOC101928438
chr9	100028173	100028674	502	*	Intron (ENST00000262455.7/23071, intron 4 of 11)	9	100014311	100054013	39703	2	23071	ENST00000685432.1	25339	ENSG00000023318	ERP44	endoplasmic reticulum protein 44
chr9	107337053	107337554	502	*	Distal Intergenic	9	107306542	107332189	25648	1	5887	ENST00000457811.1	30511	ENSG00000119318	RAD23B	RAD23 homolog B, nucleotide excision repair protein
chr9	110169442	110169943	502	*	3' UTR	9	110148528	110168406	19879	1	445815	ENST00000485762.1	20914	ENSG00000157654	PALM2AKAP2	PALM2 and AKAP2 fusion
chr9	111350138	111350639	502	*	Distal Intergenic	9	111327229	111330224	2996	2	26248	ENST00000302681.3	-19914	ENSG00000171133	OR2K2	olfactory receptor family 2 subfamily K member 2
chr9	111854655	111855156	502	*	Distal Intergenic	9	111896814	111935369	38556	1	7357	ENST00000374279.4	-41658	ENSG00000148154	UGCG	UDP-glucose ceramide glucosyltransferase
chr9	113886867	113887368	502	*	Intron (ENST00000288466.11/114991, intron 1 of 13)	9	113876382	114030882	154501	1	114991	ENST00000481558.1	10485	ENSG00000157657	ZNF618	zinc finger protein 618
chr9	120733127	120733628	502	*	Distal Intergenic	9	120600811	120714470	113660	2	1955	ENST00000373930.4	-18657	ENSG00000106780	MEGF9	multiple EGF like domains 9
chr9	122860707	122861208	502	*	Intron (ENST00000373670.5/54542, intron 9 of 19)	9	122853774	122855737	1964	2	54542	ENST00000398671.2	-4970	ENSG00000056586	RC3H2	ring finger and CCCH-type domains 2
chr9	123346955	123347456	502	*	Distal Intergenic	9	123356170	123374099	17930	1	286204	ENST00000359999.7	-8714	ENSG00000148204	CRB2	crumbs cell polarity complex component 2
chr9	127955388	127955889	502	*	Intron (ENST00000373095.6/399665, intron 1 of 10)	9	127940883	127950722	9840	2	399665	ENST00000300434.3	-4666	ENSG00000167106	EEIG1	estrogen-induced osteoclastogenesis regulator 1
chr9	128145260	128145761	502	*	Distal Intergenic	9	128149071	128153133	4063	1	3934	ENST00000373017.5	-3310	ENSG00000148346	LCN2	lipocalin 2
chr9	129413424	129413925	502	*	Distal Intergenic	9	129438216	129439118	903	1	105376291	ENST00000439014.1	-24291	ENSG00000226355	LOC105376291	uncharacterized LOC105376291
chr9	131393130	131393631	502	*	Promoter (<=1kb)	9	131394053	131500171	106119	1	84726	ENST00000684596.1	-422	ENSG00000288701	PRRC2B	proline rich coiled-coil 2B
chr9	131661919	131662420	502	*	Intron (ENST00000372189.7/2889, intron 1 of 23)	9	131626160	131643391	17232	2	2889	ENST00000481260.1	-18528	ENSG00000107263	RAPGEF1	Rap guanine nucleotide exchange factor 1
chr9	134449554	134450055	502	*	Distal Intergenic	9	134505472	134521442	15971	1	100506532	ENST00000444936.2	-55417		LOC100506532	uncharacterized LOC100506532
chr9	137247043	137247544	502	*	Promoter (<=1kb)	9	137245152	137247750	2599	2	401565	ENST00000484720.1	206	ENSG00000188163	FAM166A	family with sequence similarity 166 member A
chr9	137612161	137612662	502	*	Promoter (<=1kb)	9	137612452	137614590	2139	1	92714	ENST00000497877.5	0	ENSG00000197070	ARRDC1	arrestin domain containing 1
chrX	13212401	13212902	502	*	Distal Intergenic	23	13266048	13303409	37362	2	109729169	ENST00000412485.2	90507	ENSG00000235385	LINC02154	long intergenic non-protein coding RNA 2154
chrX	15467923	15468424	502	*	Intron (ENST00000357607.6/660, intron 1 of 18)	23	15464246	15556529	92284	1	660	ENST00000357607.6	3677	ENSG00000102010	BMX	BMX non-receptor tyrosine kinase
chrX	15856067	15856568	502	*	Promoter (1-2kb)	23	15825806	15854931	29126	2	8905	ENST00000329235.6	-1136	ENSG00000182287	AP1S2	adaptor related protein complex 1 subunit sigma 2
chrX	21839149	21839650	502	*	Promoter (<=1kb)	23	21839617	21885423	45807	1	51360	ENST00000379484.10	0	ENSG00000012174	MBTPS2	membrane bound transcription factor peptidase, site 2
chrX	40644857	40645358	502	*	Promoter (2-3kb)	23	40629937	40647521	17585	2	159013	ENST00000378421.1	2163	ENSG00000185753	CXorf38	chromosome X open reading frame 38
chrX	49200002	49200503	502	*	Promoter (<=1kb)	23	49187815	49200193	12379	2	6855	ENST00000263233.9	0	ENSG00000102003	SYP	synaptophysin
chrX	73076431	73076932	502	*	Promoter (2-3kb)	23	73077276	73079512	2237	2	340529	ENST00000373519.1	2580	ENSG00000186288	PABPC1L2A	poly(A) binding protein cytoplasmic 1 like 2A
chrX	101407835	101408336	502	*	Promoter (<=1kb)	23	101393273	101407990	14718	2	2717	ENST00000674142.1	0	ENSG00000102393	GLA	galactosidase alpha
chrX	111682111	111682612	502	*	Promoter (<=1kb)	23	111681813	111688132	6320	1	79868	ENST00000623189.1	298	ENSG00000101901	ALG13	ALG13 UDP-N-acetylglucosaminyltransferase subunit
chrX	134006439	134006940	502	*	Distal Intergenic	23	133754044	133987100	233057	2	2719	ENST00000692630.1	-19339	ENSG00000147257	GPC3	glypican 3
chrX	136496628	136497129	502	*	Promoter (<=1kb)	23	136497079	136512342	15264	1	27336	ENST00000535601.5	0	ENSG00000102241	HTATSF1	HIV-1 Tat specific factor 1
chrY	7019670	7020171	502	*	Intron (ENST00000346432.3/90665, intron 3 of 17)	24	7086381	7101970	15590	1	90665	ENST00000651523.1	-66210	ENSG00000092377	TBL1Y	transducin beta like 1 Y-linked
chrY	15708534	15709035	502	*	Distal Intergenic	24	14793642	14804033	10392	2	100874056	ENST00000434164.1	-904501	ENSG00000228787	NLGN4Y-AS1	NLGN4Y antisense RNA 1
chrY	21146417	21146918	502	*	Intron (ENST00000696464.1/105377225, intron 1 of 4)	24	21138633	21257832	119200	1	105377225	ENST00000696465.1	7784	ENSG00000289707	LOC105377225	uncharacterized LOC105377225
chrY	26671455	26671956	502	*	Distal Intergenic	24	26198331	26208148	9818	2	105377243	ENST00000439103.1	-463307		REREP2Y	arginine-glutamic acid dipeptide repeats pseudogene 2 Y-linked
chrY	56727901	56728402	502	*	Distal Intergenic	24	57067865	57130289	62425	1	6845	ENST00000286448.12	-339463	ENSG00000124333	VAMP7	vesicle associated membrane protein 7

## Sheet: Trajectory 2
seqnames	start	end	width	strand	annotation	geneChr	geneStart	geneEnd	geneLength	geneStrand	geneId	transcriptId	distanceToTSS	ENSEMBL	SYMBOL	GENENAME
chr1	875787	876288	502	*	Promoter (<=1kb)	1	868403	876802	8400	2	284593	ENST00000427857.1	514	ENSG00000230368	FAM41C	family with sequence similarity 41 member C
chr1	1290136	1290637	502	*	3' UTR	1	1287109	1290943	3835	1	6339	ENST00000379099.3	3027	ENSG00000162572	SCNN1D	sodium channel epithelial 1 subunit delta
chr1	1406474	1406975	502	*	Promoter (<=1kb)	1	1402182	1406998	4817	2	55052	ENST00000492508.1	23	ENSG00000242485	MRPL20	mitochondrial ribosomal protein L20
chr1	1440854	1441355	502	*	3' UTR	1	1435735	1437177	1443	1	64856	ENST00000471398.1	5119	ENSG00000179403	VWA1	von Willebrand factor A domain containing 1
chr1	1842356	1842857	502	*	Intron (ENST00000610897.4/2782, intron 1 of 10)	1	1804526	1832285	27760	2	2782	ENST00000437146.1	-10071	ENSG00000078369	GNB1	G protein subunit beta 1
chr1	1969100	1969601	502	*	Intron (ENST00000493964.5/85452, intron 10 of 37)	1	1955711	1960108	4398	2	85452	ENST00000461752.3	-8992	ENSG00000142609	CFAP74	cilia and flagella associated protein 74
chr1	2128161	2128662	502	*	Intron (ENST00000378567.8/5590, intron 4 of 17)	1	2133638	2148924	15287	1	5590	ENST00000471018.6	-4976	ENSG00000067606	PRKCZ	protein kinase C zeta
chr1	2135469	2135970	502	*	Promoter (<=1kb)	1	2135262	2150865	15604	1	5590	ENST00000419838.6	207	ENSG00000067606	PRKCZ	protein kinase C zeta
chr1	2138302	2138803	502	*	Intron (ENST00000378567.8/5590, intron 5 of 17)	1	2135262	2150865	15604	1	5590	ENST00000419838.6	3040	ENSG00000067606	PRKCZ	protein kinase C zeta
chr1	3128956	3129457	502	*	Promoter (<=1kb)	1	3127975	3128035	61	1	100422968	ENST00000635819.1	981	ENSG00000283572	MIR4251	microRNA 4251
chr1	3313117	3313618	502	*	Exon (ENST00000669140.1/105378604, exon 2 of 2)	1	3313052	3323149	10098	2	105378604	ENST00000669140.1	9531		LOC105378604	uncharacterized LOC105378604
chr1	5744575	5745076	502	*	Intron (ENST00000701409.1/ENST00000701409.1, intron 2 of 3)	1	5862672	5862741	70	2	100616421	ENST00000582517.1	117665	ENSG00000264101	MIR4689	microRNA 4689
chr1	6624618	6625119	502	*	Promoter (<=1kb)	1	6624868	6633562	8695	1	90326	ENST00000054650.9	0	ENSG00000041988	THAP3	THAP domain containing 3
chr1	6881176	6881677	502	*	Intron (ENST00000303635.12/23261, intron 3 of 22)	1	6874056	6887842	13787	1	23261	ENST00000467267.1	7120	ENSG00000171735	CAMTA1	calmodulin binding transcription activator 1
chr1	7070285	7070786	502	*	Intron (ENST00000303635.12/23261, intron 3 of 22)	1	6874056	6887842	13787	1	23261	ENST00000467267.1	196229	ENSG00000171735	CAMTA1	calmodulin binding transcription activator 1
chr1	7647070	7647571	502	*	Intron (ENST00000303635.12/23261, intron 7 of 22)	1	7664285	7767830	103546	1	23261	ENST00000700419.1	-16714	ENSG00000171735	CAMTA1	calmodulin binding transcription activator 1
chr1	8096034	8096535	502	*	Intron (ENST00000445300.1/ENST00000445300.1, intron 2 of 2)	1	8011727	8026309	14583	2	54206	ENST00000377482.10	-69725	ENSG00000116285	ERRFI1	ERBB receptor feedback inhibitor 1
chr1	8386841	8387342	502	*	Intron (ENST00000337907.7/473, intron 13 of 23)	1	8363710	8364838	1129	2	473	ENST00000464367.1	-22003	ENSG00000142599	RERE	arginine-glutamic acid dipeptide repeats
chr1	8482960	8483461	502	*	Intron (ENST00000337907.7/473, intron 11 of 23)	1	8352406	8525939	173534	2	473	ENST00000377464.5	42478	ENSG00000142599	RERE	arginine-glutamic acid dipeptide repeats
chr1	8571983	8572484	502	*	Intron (ENST00000337907.7/473, intron 5 of 23)	1	8541224	8590841	49618	2	473	ENST00000469251.1	18357	ENSG00000142599	RERE	arginine-glutamic acid dipeptide repeats
chr1	8733384	8733885	502	*	Intron (ENST00000337907.7/473, intron 2 of 23)	1	8464970	8753838	288869	2	473	ENST00000480342.5	19953	ENSG00000142599	RERE	arginine-glutamic acid dipeptide repeats
chr1	8873525	8874026	502	*	Promoter (1-2kb)	1	8866009	8871944	5936	2	2023	ENST00000645600.1	-1581	ENSG00000074800	ENO1	enolase 1
chr1	9085953	9086454	502	*	Promoter (1-2kb)	1	9047611	9088443	40833	2	6518	ENST00000464985.5	1989	ENSG00000142583	SLC2A5	solute carrier family 2 member 5
chr1	9114772	9115273	502	*	Intron (ENST00000377411.5/80045, intron 1 of 3)	1	9104532	9111370	6839	2	80045	ENST00000465853.1	-3402	ENSG00000180758	GPR157	G protein-coupled receptor 157
chr1	9295007	9295508	502	*	Promoter (<=1kb)	1	9294528	9356497	61970	1	80176	ENST00000450402.1	479	ENSG00000171621	SPSB1	splA/ryanodine receptor domain and SOCS box containing 1
chr1	9893194	9893695	502	*	Promoter (<=1kb)	1	9850450	9893237	42788	2	56998	ENST00000377258.5	0	ENSG00000178585	CTNNBIP1	catenin beta interacting protein 1
chr1	10139301	10139802	502	*	Intron (ENST00000253251.12/10277, intron 16 of 26)	1	10128339	10145599	17261	1	10277	ENST00000466379.1	10962	ENSG00000130939	UBE4B	ubiquitination factor E4B
chr1	10522773	10523274	502	*	Intron (ENST00000472851.1/5195, intron 3 of 3)	1	10535888	10536289	402	1	5195	ENST00000492696.1	-12614	ENSG00000142655	PEX14	peroxisomal biogenesis factor 14
chr1	10599252	10599753	502	*	Exon (ENST00000356607.9/5195, exon 4 of 9)	1	10642082	10645076	2995	2	54897	ENST00000447850.3	45323	ENSG00000130940	CASZ1	castor zinc finger 1
chr1	10777560	10778061	502	*	Intron (ENST00000377022.8/54897, intron 1 of 20)	1	10636604	10796646	160043	2	54897	ENST00000377022.8	18585	ENSG00000130940	CASZ1	castor zinc finger 1
chr1	11292472	11292973	502	*	Intron (ENST00000376804.2/29914, intron 1 of 1)	1	11273934	11296049	22116	1	29914	ENST00000483738.1	18538	ENSG00000120942	UBIAD1	UbiA prenyltransferase domain containing 1
chr1	11749053	11749554	502	*	Promoter (1-2kb)	1	11747512	11754802	7291	1	57085	ENST00000471765.1	1541	ENSG00000177674	AGTRAP	angiotensin II receptor associated protein
chr1	12124816	12125317	502	*	Promoter (<=1kb)	1	12125899	12144207	18309	1	943	ENST00000413146.6	-582	ENSG00000120949	TNFRSF8	TNF receptor superfamily member 8
chr1	12230399	12230900	502	*	Promoter (<=1kb)	1	12230067	12512047	281981	1	55187	ENST00000613099.4	332	ENSG00000048707	VPS13D	vacuolar protein sorting 13 homolog D
chr1	12455022	12455523	502	*	Intron (ENST00000620676.6/55187, intron 65 of 69)	1	12464940	12512047	47108	1	55187	ENST00000543766.2	-9417	ENSG00000048707	VPS13D	vacuolar protein sorting 13 homolog D
chr1	12496302	12496803	502	*	Promoter (<=1kb)	1	12497098	12507163	10066	1	55187	ENST00000647414.1	-295	ENSG00000048707	VPS13D	vacuolar protein sorting 13 homolog D
chr1	12510747	12511248	502	*	3' UTR	1	12507246	12507397	152	1	677885	ENST00000459326.1	3501	ENSG00000239149	SNORA59A	small nucleolar RNA, H/ACA box 59A
chr1	12658954	12659455	502	*	Intron (ENST00000376221.2/343066, intron 2 of 3)	1	12644085	12667076	22992	1	343066	ENST00000376221.2	14869	ENSG00000204518	AADACL4	arylacetamide deacetylase like 4
chr1	13556190	13556691	502	*	Distal Intergenic	1	13583465	13617957	34493	1	10630	ENST00000294489.10	-26774	ENSG00000162493	PDPN	podoplanin
chr1	13587229	13587730	502	*	Promoter (1-2kb)	1	13585480	13616259	30780	1	10630	ENST00000488631.1	1749	ENSG00000162493	PDPN	podoplanin
chr1	13665598	13666099	502	*	Distal Intergenic	1	13700188	13825079	124892	1	7799	ENST00000311066.10	-34089	ENSG00000116731	PRDM2	PR/SET domain 2
chr1	14742326	14742827	502	*	Intron (ENST00000636203.1/23254, intron 3 of 16)	1	14598717	15065797	467081	1	23254	ENST00000503743.5	143609	ENSG00000189337	KAZN	kazrin, periplakin interacting protein
chr1	15008789	15009290	502	*	Intron (ENST00000636203.1/23254, intron 4 of 16)	1	14945919	15065797	119879	1	23254	ENST00000400797.3	62870	ENSG00000189337	KAZN	kazrin, periplakin interacting protein
chr1	15088742	15089243	502	*	Intron (ENST00000636203.1/23254, intron 10 of 16)	1	15111869	15152458	40590	2	200197	ENST00000404665.4	63215	ENSG00000175147	TMEM51-AS1	TMEM51 antisense RNA 1
chr1	15160340	15160841	502	*	Intron (ENST00000428417.5/55092, intron 1 of 2)	1	15153768	15220393	66626	1	55092	ENST00000434578.6	6572	ENSG00000171729	TMEM51	transmembrane protein 51
chr1	16068267	16068768	502	*	Intron (ENST00000375662.5/348487, intron 1 of 6)	1	16058279	16073632	15354	2	348487	ENST00000494078.1	4864	ENSG00000185519	FAM131C	family with sequence similarity 131 member C
chr1	16449614	16450115	502	*	Exon (ENST00000496239.5/55707, exon 5 of 7)	1	16455521	16459018	3498	1	55707	ENST00000509727.1	-5406	ENSG00000157191	NECAP2	NECAP endocytosis associated 2
chr1	16540287	16540788	502	*	Distal Intergenic	1	16533886	16535649	1764	2	100132147	ENST00000415386.2	-4638	ENSG00000233421	LINC01783	long intergenic non-protein coding RNA 1783
chr1	16791270	16791771	502	*	Intron (ENST00000466256.6/9696, intron 1 of 8)	1	16760837	16770237	9401	2	11223	ENST00000545160.1	-21033	ENSG00000186715	MST1L	macrophage stimulating 1 like (pseudogene)
chr1	17304504	17305005	502	*	Distal Intergenic	1	17308195	17334796	26602	1	23569	ENST00000375453.5	-3190	ENSG00000159339	PADI4	peptidyl arginine deiminase 4
chr1	17667520	17668021	502	*	Intron (ENST00000361221.8/55160, intron 26 of 28)	1	17694047	17697874	3828	1	55160	ENST00000495593.1	-26026	ENSG00000074964	ARHGEF10L	Rho guanine nucleotide exchange factor 10 like
chr1	18477294	18477795	502	*	Distal Intergenic	1	18480930	18485974	5045	1	127707	ENST00000400664.3	-3135	ENSG00000179023	KLHDC7A	kelch domain containing 7A
chr1	18858062	18858563	502	*	Promoter (1-2kb)	1	18839599	18859660	20062	2	80834	ENST00000375371.4	1097	ENSG00000179002	TAS1R2	taste 1 receptor member 2
chr1	19311412	19311913	502	*	Promoter (<=1kb)	1	19304166	19311907	7742	2	8574	ENST00000489286.5	0	ENSG00000053371	AKR7A2	aldo-keto reductase family 7 member A2
chr1	19450658	19451159	502	*	Intron (ENST00000264202.8/832, intron 1 of 8)	1	19357522	19420144	62623	2	832	ENST00000489607.5	-30514	ENSG00000077549	CAPZB	capping actin protein of muscle Z-line subunit beta
chr1	19654339	19654840	502	*	Intron (ENST00000602662.1/100532736, intron 1 of 3)	1	19647610	19658456	10847	1	4681	ENST00000548815.2	6729	ENSG00000158747	NBL1	NBL1, DAN family BMP antagonist
chr1	19882082	19882583	502	*	Promoter (<=1kb)	1	19882395	19912945	30551	1	23252	ENST00000375120.4	0	ENSG00000169914	OTUD3	OTU deubiquitinase 3
chr1	20155316	20155817	502	*	Promoter (<=1kb)	1	20154433	20160568	6136	1	117779438	ENST00000652935.1	883	ENSG00000227066	LOC117779438	uncharacterized LOC117779438
chr1	21163087	21163588	502	*	Intron (ENST00000374935.7/8672, intron 2 of 32)	1	20941247	21168039	226793	2	8672	ENST00000682284.1	4451	ENSG00000075151	EIF4G3	eukaryotic translation initiation factor 4 gamma 3
chr1	21294267	21294768	502	*	Promoter (<=1kb)	1	21272832	21294424	21593	2	1889	ENST00000527991.2	0	ENSG00000117298	ECE1	endothelin converting enzyme 1
chr1	21587000	21587501	502	*	Promoter (<=1kb)	1	21586472	21591187	4716	1	105376834	ENST00000457706.1	528	ENSG00000233431	LINC02596	long intergenic non-protein coding RNA 2596
chr1	21605955	21606456	502	*	Exon (ENST00000374763.6/5909, exon 15 of 23)	1	21596221	21620041	23821	2	5909	ENST00000374763.6	13585	ENSG00000076864	RAP1GAP	RAP1 GTPase activating protein
chr1	22025202	22025703	502	*	Promoter (<=1kb)	1	22023990	22025492	1503	2	101928043	ENST00000655353.1	0	ENSG00000228397	LINC01635	long intergenic non-protein coding RNA 1635
chr1	23591416	23591917	502	*	Promoter (1-2kb)	1	23576436	23593621	17186	2	107984928	ENST00000648225.1	1704		LOC107984928	uncharacterized LOC107984928
chr1	24419178	24419679	502	*	Promoter (2-3kb)	1	24357005	24416934	59930	2	90529	ENST00000468303.5	-2244	ENSG00000001460	STPG1	sperm tail PG-rich repeat containing 1
chr1	24927861	24928362	502	*	Promoter (<=1kb)	1	24902572	24928798	26227	2	864	ENST00000496967.1	436	ENSG00000020633	RUNX3	RUNX family transcription factor 3
chr1	26620265	26620766	502	*	Exon (ENST00000690093.1/ENST00000690093.1, exon 1 of 1)	1	26572270	26574734	2465	1	6195	ENST00000438977.1	47995	ENSG00000117676	RPS6KA1	ribosomal protein S6 kinase A1
chr1	26698544	26699045	502	*	Promoter (2-3kb)	1	26696404	26780817	84414	1	8289	ENST00000457599.6	2140	ENSG00000117713	ARID1A	AT-rich interaction domain 1A
chr1	26771627	26772128	502	*	Promoter (<=1kb)	1	26772963	26774962	2000	1	8289	ENST00000636072.1	-835	ENSG00000117713	ARID1A	AT-rich interaction domain 1A
chr1	26899535	26900036	502	*	Promoter (<=1kb)	1	26900238	26942776	42539	1	10726	ENST00000435827.6	-202	ENSG00000090273	NUDC	nuclear distribution C, dynein complex regulator
chr1	27349109	27349610	502	*	Promoter (<=1kb)	1	27349476	27351545	2070	1	84958	ENST00000496001.5	0	ENSG00000142765	SYTL1	synaptotagmin like 1
chr1	27773650	27774151	502	*	Promoter (<=1kb)	1	27773255	27802039	28785	1	23673	ENST00000468761.1	395	ENSG00000117758	STX12	syntaxin 12
chr1	27979554	27980055	502	*	Intron (ENST00000373871.8/2140, intron 16 of 17)	1	27960262	27967572	7311	1	55113	ENST00000675359.1	19292	ENSG00000158156	XKR8	XK related 8
chr1	28069657	28070158	502	*	Intron (ENST00000373871.8/2140, intron 1 of 17)	1	27973468	28058087	84620	2	2140	ENST00000373864.5	-11570	ENSG00000158161	EYA3	EYA transcriptional coactivator and phosphatase 3
chr1	29239096	29239597	502	*	Promoter (2-3kb)	1	29236639	29326669	90031	1	10076	ENST00000460170.2	2457	ENSG00000060656	PTPRU	protein tyrosine phosphatase receptor type U
chr1	29603600	29604101	502	*	Distal Intergenic	1	29329620	29350114	20495	2	101928460	ENST00000417651.1	-253486	ENSG00000230523	LINC01756	long intergenic non-protein coding RNA 1756
chr1	30069905	30070406	502	*	Distal Intergenic	1	30013952	30037612	23661	2	101929406	ENST00000445180.2	-32293	ENSG00000233399	LINC01648	long intergenic non-protein coding RNA 1648
chr1	30089563	30090064	502	*	Distal Intergenic	1	30013952	30037612	23661	2	101929406	ENST00000445180.2	-51951	ENSG00000233399	LINC01648	long intergenic non-protein coding RNA 1648
chr1	30732040	30732541	502	*	3' UTR	1	30725720	30726364	645	1	100129196	ENST00000443076.1	6320	ENSG00000186056	MATN1-AS1	MATN1 antisense RNA 1
chr1	31099280	31099781	502	*	Distal Intergenic	1	30932850	31065991	133142	2	9698	ENST00000373741.8	-33289	ENSG00000134644	PUM1	pumilio RNA binding family member 1
chr1	31487138	31487639	502	*	Exon (ENST00000401075.3/ENST00000401075.3, exon 1 of 1)	1	31500085	31508566	8482	1	149086	ENST00000562339.5	-12446	ENSG00000260386	LDC1P	leucine decarboxylase 1, pseudogene
chr1	31666480	31666981	502	*	Promoter (<=1kb)	1	31660585	31666385	5801	2	1307	ENST00000470799.5	-95	ENSG00000084636	COL16A1	collagen type XVI alpha 1 chain
chr1	31985369	31985870	502	*	Intron (ENST00000641788.1/ENST00000641788.1, intron 1 of 1)	1	32013868	32043877	30010	1	10657	ENST00000327300.12	-27998	ENSG00000121774	KHDRBS1	KH RNA binding domain containing, signal transduction associated 1
chr1	32901099	32901600	502	*	Promoter (<=1kb)	1	32894595	32901389	6795	2	113452	ENST00000329151.5	0	ENSG00000121900	TMEM54	transmembrane protein 54
chr1	33094948	33095449	502	*	Promoter (<=1kb)	1	33094644	33096956	2313	1	113451	ENST00000492521.1	304	ENSG00000142920	AZIN2	antizyme inhibitor 2
chr1	33340738	33341239	502	*	Intron (ENST00000630909.2/ENST00000630909.2, intron 1 of 1)	1	33331364	33335256	3893	2	1912	ENST00000473158.1	-5482	ENSG00000134686	PHC2	polyhomeotic homolog 2
chr1	33866208	33866709	502	*	Promoter (2-3kb)	1	33864079	33864791	713	1	127540	ENST00000681531.1	2129	ENSG00000176256	HMGB4	high mobility group box 4
chr1	33903149	33903650	502	*	Intron (ENST00000373381.9/114784, intron 5 of 70)	1	33875466	33885423	9958	1	402779	ENST00000431046.1	27683	ENSG00000231163	CSMD2-AS1	CSMD2 antisense RNA 1
chr1	33943942	33944443	502	*	Intron (ENST00000373381.9/114784, intron 3 of 70)	1	33875466	33885423	9958	1	402779	ENST00000431046.1	68476	ENSG00000231163	CSMD2-AS1	CSMD2 antisense RNA 1
chr1	34597806	34598307	502	*	Distal Intergenic	1	34669599	34669694	96	2	693137	ENST00000385206.1	71387	ENSG00000207941	MIR552	microRNA 552
chr1	34631019	34631520	502	*	Distal Intergenic	1	34669599	34669694	96	2	693137	ENST00000385206.1	38174	ENSG00000207941	MIR552	microRNA 552
chr1	35268406	35268907	502	*	Promoter (<=1kb)	1	35268709	35422058	153350	1	9202	ENST00000314607.11	0	ENSG00000146463	ZMYM4	zinc finger MYM-type containing 4
chr1	36223555	36224056	502	*	Promoter (<=1kb)	1	36224432	36304148	79717	1	9967	ENST00000469141.6	-376	ENSG00000054118	THRAP3	thyroid hormone receptor associated protein 3
chr1	36440060	36440561	502	*	Promoter (<=1kb)	1	36417943	36440975	23033	2	127700	ENST00000433045.6	414	ENSG00000116885	OSCP1	organic solute carrier partner 1
chr1	37458568	37459069	502	*	Intron (ENST00000668045.1/107984942, intron 1 of 1)	1	37350934	37474386	123453	2	107984942	ENST00000668045.1	15317		LOC107984942	uncharacterized LOC107984942
chr1	37570550	37571051	502	*	Promoter (<=1kb)	1	37566817	37570893	4077	2	29889	ENST00000462812.5	0	ENSG00000134697	GNL2	G protein nucleolar 2
chr1	37807997	37808498	502	*	Promoter (<=1kb)	1	37802945	37808208	5264	2	79693	ENST00000373044.3	0	ENSG00000196449	YRDC	yrdC N6-threonylcarbamoyltransferase domain containing
chr1	39102422	39102923	502	*	Promoter (2-3kb)	1	39105411	39323008	217598	1	23499	ENST00000524432.5	-2488	ENSG00000127603	MACF1	microtubule actin crosslinking factor 1
chr1	39170789	39171290	502	*	Intron (ENST00000361689.7/23499, intron 2 of 93)	1	39158864	39333181	174318	1	23499	ENST00000672812.1	11925	ENSG00000127603	MACF1	microtubule actin crosslinking factor 1
chr1	39394553	39395054	502	*	Intron (ENST00000361689.7/23499, intron 53 of 93)	1	39387187	39422900	35714	1	23499	ENST00000673980.1	7366	ENSG00000127603	MACF1	microtubule actin crosslinking factor 1
chr1	39788688	39789189	502	*	Promoter (<=1kb)	1	39788976	39790171	1196	1	101929536	ENST00000566366.1	0	ENSG00000261798	LOC101929536	uncharacterized LOC101929536
chr1	40902977	40903478	502	*	Distal Intergenic	1	40861054	40862363	1310	2	163732	ENST00000372638.4	-40614	ENSG00000179862	CITED4	Cbp/p300 interacting transactivator with Glu/Asp rich carboxy-terminal domain 4
chr1	41153837	41154338	502	*	Intron (ENST00000326197.11/22955, intron 2 of 14)	1	41028712	41159868	131157	2	22955	ENST00000695337.1	5530	ENSG00000010803	SCMH1	Scm polycomb group protein homolog 1
chr1	41383378	41383879	502	*	Exon (ENST00000372591.1/100132074, exon 2 of 2)	1	41375004	41375669	666	2	101929901	ENST00000429109.1	-7709	ENSG00000229901	FOXO6-AS1	FOXO6 antisense RNA 1
chr1	41482895	41483396	502	*	Promoter (<=1kb)	1	41479454	41484085	4632	2	1907	ENST00000460255.1	689	ENSG00000127129	EDN2	endothelin 2
chr1	41500404	41500905	502	*	Distal Intergenic	1	41478775	41484683	5909	2	1907	ENST00000372587.5	-15721	ENSG00000127129	EDN2	endothelin 2
chr1	41902592	41903093	502	*	Intron (ENST00000372584.5/59269, intron 1 of 7)	1	41847191	41918669	71479	2	59269	ENST00000491442.5	15576	ENSG00000127124	HIVEP3	HIVEP zinc finger 3
chr1	43256535	43257036	502	*	Intron (ENST00000461557.2/10969, intron 2 of 8)	1	43181682	43261910	80229	2	105378685	ENST00000466927.5	4874		LOC105378685	uncharacterized LOC105378685
chr1	43482089	43482590	502	*	Distal Intergenic	1	43451003	43453989	2987	2	81888	ENST00000583037.5	-28100	ENSG00000178922	HYI	hydroxypyruvate isomerase (putative)
chr1	43586354	43586855	502	*	Intron (ENST00000359947.9/5792, intron 7 of 33)	1	43582480	43591118	8639	1	5792	ENST00000467464.1	3874	ENSG00000142949	PTPRF	protein tyrosine phosphatase receptor type F
chr1	43934007	43934508	502	*	Promoter (<=1kb)	1	43934195	43936346	2152	1	9048	ENST00000479128.5	0	ENSG00000117407	ARTN	artemin
chr1	45134323	45134824	502	*	Intron (ENST00000359600.6/57643, intron 1 of 13)	1	45016399	45206605	190207	2	57643	ENST00000359600.6	71781	ENSG00000162415	ZSWIM5	zinc finger SWIM-type containing 5
chr1	45521737	45522238	502	*	Promoter (<=1kb)	1	45510914	45521938	11025	2	5052	ENST00000447184.6	0	ENSG00000117450	PRDX1	peroxiredoxin 1
chr1	46333506	46334007	502	*	Distal Intergenic	1	46340789	46365152	24364	1	387338	ENST00000307089.7	-6782	ENSG00000117481	NSUN4	NOP2/Sun RNA methyltransferase 4
chr1	46402186	46402687	502	*	Exon (ENST00000243167.9/2166, exon 2 of 15)	1	46405723	46413848	8126	1	2166	ENST00000484697.5	-3036	ENSG00000117480	FAAH	fatty acid amide hydrolase
chr1	46477373	46477874	502	*	Exon (ENST00000635298.1/729041, exon 3 of 4)	1	46489836	46516216	26381	1	127343	ENST00000360032.4	-11962	ENSG00000197587	DMBX1	diencephalon/mesencephalon homeobox 1
chr1	47191205	47191706	502	*	Promoter (<=1kb)	1	47183971	47191044	7074	2	10158	ENST00000371885.1	-161	ENSG00000162366	PDZK1IP1	PDZK1 interacting protein 1
chr1	47557090	47557591	502	*	Distal Intergenic	1	47438044	47440691	2648	1	2306	ENST00000334793.6	119046	ENSG00000186564	FOXD2	forkhead box D2
chr1	47710053	47710554	502	*	Distal Intergenic	1	47688463	47704029	15567	1	107984953	ENST00000454285.2	21590	ENSG00000227947	LINC01738	long intergenic non-protein coding RNA 1738
chr1	47809842	47810343	502	*	Intron (ENST00000606738.3/388630, intron 2 of 6)	1	47761132	47765547	4416	2	388630	ENST00000438589.1	-44295	ENSG00000269113	TRABD2B	TraB domain containing 2B
chr1	47931398	47931899	502	*	Intron (ENST00000606738.3/388630, intron 2 of 6)	1	47775238	47994212	218975	2	388630	ENST00000435576.2	62313	ENSG00000269113	TRABD2B	TraB domain containing 2B
chr1	47940587	47941088	502	*	Intron (ENST00000606738.3/388630, intron 2 of 6)	1	47775238	47994212	218975	2	388630	ENST00000435576.2	53124	ENSG00000269113	TRABD2B	TraB domain containing 2B
chr1	47948083	47948584	502	*	Intron (ENST00000606738.3/388630, intron 2 of 6)	1	47775238	47994212	218975	2	388630	ENST00000435576.2	45628	ENSG00000269113	TRABD2B	TraB domain containing 2B
chr1	48716503	48717004	502	*	Intron (ENST00000371839.6/84871, intron 6 of 13)	1	48727867	48758933	31067	2	79656	ENST00000476079.5	41929	ENSG00000162373	BEND5	BEN domain containing 5
chr1	50369201	50369702	502	*	Distal Intergenic	1	50317189	50321192	4004	2	105378712	ENST00000661441.1	-48009	ENSG00000284696	LINC02808	long intergenic non-protein coding RNA 2808
chr1	50620924	50621425	502	*	Intron (ENST00000396153.7/11124, intron 8 of 18)	1	50539592	50606944	67353	2	11124	ENST00000472808.1	-13980	ENSG00000185104	FAF1	Fas associated factor 1
chr1	50651492	50651993	502	*	Intron (ENST00000396153.7/11124, intron 8 of 18)	1	50539592	50606944	67353	2	11124	ENST00000472808.1	-44548	ENSG00000185104	FAF1	Fas associated factor 1
chr1	50668841	50669342	502	*	Intron (ENST00000396153.7/11124, intron 7 of 18)	1	50441276	50706051	264776	2	11124	ENST00000494400.5	36709	ENSG00000185104	FAF1	Fas associated factor 1
chr1	51261220	51261721	502	*	Intron (ENST00000242719.4/26994, intron 1 of 2)	1	51269918	51271536	1619	1	26994	ENST00000486691.1	-8197	ENSG00000123091	RNF11	ring finger protein 11
chr1	51421943	51422444	502	*	Promoter (<=1kb)	1	51403429	51422104	18676	2	2060	ENST00000493793.1	0	ENSG00000085832	EPS15	epidermal growth factor receptor pathway substrate 15
chr1	51581147	51581648	502	*	Promoter (2-3kb)	1	51565530	51583727	18198	2	441884	ENST00000641477.1	2079		CALR4P	calreticulin 4, pseudogene
chr1	52055964	52056465	502	*	Promoter (<=1kb)	1	52056199	52086747	30549	1	91408	ENST00000477828.6	0	ENSG00000134717	BTF3L4	basic transcription factor 3 like 4
chr1	53172717	53173218	502	*	Distal Intergenic	1	53196792	53214178	17387	1	1376	ENST00000636867.1	-23574	ENSG00000157184	CPT2	carnitine palmitoyltransferase 2
chr1	53900915	53901416	502	*	Intron (ENST00000534069.5/1733, intron 2 of 4)	1	53894211	53909999	15789	1	1733	ENST00000532493.5	6704	ENSG00000211452	DIO1	iodothyronine deiodinase 1
chr1	54818935	54819436	502	*	Intron (ENST00000358193.7/163747, intron 9 of 10)	1	54806063	54842252	36190	1	163747	ENST00000371273.4	12872	ENSG00000162398	LEXM	lymphocyte expansion molecule
chr1	56688420	56688921	502	*	Intron (ENST00000371244.9/5563, intron 2 of 8)	1	56719650	56720856	1207	2	199920	ENST00000497991.1	31935	ENSG00000187889	FYB2	FYN binding protein 2
chr1	57091548	57092049	502	*	Intron (ENST00000371236.7/1600, intron 4 of 14)	1	57071178	57136583	65406	2	1600	ENST00000489267.1	44534	ENSG00000173406	DAB1	DAB adaptor protein 1
chr1	57118794	57119295	502	*	Intron (ENST00000371236.7/1600, intron 4 of 14)	1	57071178	57136583	65406	2	1600	ENST00000489267.1	17288	ENSG00000173406	DAB1	DAB adaptor protein 1
chr1	57307450	57307951	502	*	Promoter (<=1kb)	1	57145417	57307364	161948	2	1600	ENST00000473821.1	-86	ENSG00000173406	DAB1	DAB adaptor protein 1
chr1	58585606	58586107	502	*	Distal Intergenic	1	58575433	58577252	1820	2	4070	ENST00000371225.4	-8354	ENSG00000184292	TACSTD2	tumor associated calcium signal transducer 2
chr1	59057175	59057676	502	*	Promoter (<=1kb)	1	59056660	59104116	47457	1	101926925	ENST00000662910.1	515		LINC01358	long intergenic non-protein coding RNA 1358
chr1	61742125	61742626	502	*	Promoter (<=1kb)	1	61742477	62114250	371774	1	10207	ENST00000635214.1	0	ENSG00000132849	PATJ	PATJ crumbs cell polarity complex component
chr1	64595902	64596403	502	*	Intron (ENST00000651257.2/57685, intron 3 of 26)	1	64579847	64579923	77	1	100616338	ENST00000582305.1	16055	ENSG00000264470	MIR4794	microRNA 4794
chr1	65040591	65041092	502	*	Intron (ENST00000671954.2/3716, intron 2 of 25)	1	65057755	65057842	88	2	100500854	ENST00000580455.1	16750	ENSG00000265996	MIR3671	microRNA 3671
chr1	65949787	65950288	502	*	Intron (ENST00000329654.8/5142, intron 3 of 16)	1	65992422	66374573	382152	1	5142	ENST00000423207.6	-42134	ENSG00000184588	PDE4B	phosphodiesterase 4B
chr1	66396251	66396752	502	*	Distal Intergenic	1	66367494	66368157	664	1	5142	ENST00000483863.2	28757	ENSG00000184588	PDE4B	phosphodiesterase 4B
chr1	70667795	70668296	502	*	Distal Intergenic	1	70706441	70716444	10004	1	101927244	ENST00000663421.1	-38145	ENSG00000229051	LINC01788	long intergenic non-protein coding RNA 1788
chr1	72283432	72283933	502	*	Promoter (<=1kb)	1	72283350	72669337	385988	1	105378797	ENST00000688733.1	82		LOC105378797	uncharacterized LOC105378797
chr1	75790974	75791475	502	*	Promoter (<=1kb)	1	75791269	75791859	591	1	5876	ENST00000467748.1	0	ENSG00000137955	RABGGTB	Rab geranylgeranyltransferase subunit beta
chr1	81551839	81552340	502	*	Intron (ENST00000674378.1/23266, intron 3 of 5)	1	81513880	81557702	43823	2	101927434	ENST00000443939.1	5362	ENSG00000234953	LOC101927434	uncharacterized LOC101927434
chr1	82091245	82091746	502	*	Distal Intergenic	1	81988392	81990709	2318	1	23266	ENST00000464551.1	102853	ENSG00000117114	ADGRL2	adhesion G protein-coupled receptor L2
chr1	82162481	82162982	502	*	Distal Intergenic	1	81988392	81990709	2318	1	23266	ENST00000464551.1	174089	ENSG00000117114	ADGRL2	adhesion G protein-coupled receptor L2
chr1	82241339	82241840	502	*	Intron (ENST00000653483.1/ENST00000653483.1, intron 4 of 4)	1	81988392	81990709	2318	1	23266	ENST00000464551.1	252947	ENSG00000117114	ADGRL2	adhesion G protein-coupled receptor L2
chr1	82782973	82783474	502	*	Intron (ENST00000653483.1/ENST00000653483.1, intron 1 of 4)	1	82903183	83166815	263633	1	103283057	ENST00000452901.5	-119709	ENSG00000230817	LINC01362	long intergenic non-protein coding RNA 1362
chr1	85143947	85144448	502	*	Distal Intergenic	1	85133794	85133873	80	1	100616481	ENST00000580922.1	10153	ENSG00000266110	MIR4423	microRNA 4423
chr1	85611756	85612257	502	*	Distal Intergenic	1	85581463	85583930	2468	1	3491	ENST00000675083.1	30293	ENSG00000142871	CCN1	cellular communication network factor 1
chr1	87399239	87399740	502	*	Distal Intergenic	1	87353521	87371683	18163	2	100505768	ENST00000452509.2	-27556	ENSG00000227290	LINC01364	long intergenic non-protein coding RNA 1364
chr1	89634598	89635099	502	*	Promoter (1-2kb)	1	89633181	89708648	75468	1	84230	ENST00000482063.1	1417	ENSG00000171488	LRRC8C	leucine rich repeat containing 8 VRAC subunit C
chr1	91560015	91560516	502	*	Distal Intergenic	1	91513127	91520280	7154	1	8317	ENST00000486509.1	46888	ENSG00000097046	CDC7	cell division cycle 7
chr1	92202709	92203210	502	*	Exon (ENST00000411498.1/ENST00000411498.1, exon 1 of 1)	1	92217915	92245813	27899	1	388649	ENST00000370375.8	-14705	ENSG00000203910	C1orf146	chromosome 1 open reading frame 146
chr1	93275726	93276227	502	*	Intron (ENST00000343253.11/343099, intron 28 of 28)	1	93254517	93264947	10431	1	343099	ENST00000447456.1	21209	ENSG00000122483	CCDC18	coiled-coil domain containing 18
chr1	94463678	94464179	502	*	Intron (ENST00000370214.9/5825, intron 2 of 22)	1	94480222	94487791	7570	1	5825	ENST00000493416.5	-16043	ENSG00000117528	ABCD3	ATP binding cassette subfamily D member 3
chr1	94729100	94729601	502	*	Intron (ENST00000634870.1/101928079, intron 2 of 5)	1	94732133	94742495	10363	2	101928079	ENST00000424711.1	12894	ENSG00000224081	SLC44A3-AS1	SLC44A3 antisense RNA 1
chr1	94772151	94772652	502	*	Intron (ENST00000634870.1/101928079, intron 1 of 5)	1	94745860	94745900	41	2	100616321	ENST00000579876.1	-26251	ENSG00000263526	MIR378G	microRNA 378g
chr1	94883641	94884142	502	*	Intron (ENST00000446120.6/126969, intron 11 of 13)	1	94867331	94895052	27722	1	126969	ENST00000532670.1	16310	ENSG00000143036	SLC44A3	solute carrier family 44 member 3
chr1	95117897	95118398	502	*	Promoter (<=1kb)	1	95117923	95173845	55923	1	100527978	ENST00000455656.1	0	ENSG00000271092	TLCD4-RWDD3	TLCD4-RWDD3 readthrough
chr1	96073006	96073507	502	*	Distal Intergenic	1	96010696	96022678	11983	1	102723661	ENST00000631091.1	62310	ENSG00000237435	LINC02790	long intergenic non-protein coding RNA 2790
chr1	96962717	96963218	502	*	Distal Intergenic	1	97095923	97322955	227033	1	100873932	ENST00000422980.1	-132705	ENSG00000232878	DPYD-AS1	DPYD antisense RNA 1
chr1	97245236	97245737	502	*	Intron (ENST00000422980.1/100873932, intron 1 of 4)	1	97265446	97280208	14763	1	100873932	ENST00000629811.2	-19709	ENSG00000232878	DPYD-AS1	DPYD antisense RNA 1
chr1	98405610	98406111	502	*	Distal Intergenic	1	98210747	98272658	61912	1	729987	ENST00000418344.1	194863	ENSG00000226053	LINC01776	long intergenic non-protein coding RNA 1776
chr1	101259769	101260270	502	*	Distal Intergenic	1	101238335	101241308	2974	1	1901	ENST00000648480.1	21434	ENSG00000170989	S1PR1	sphingosine-1-phosphate receptor 1
chr1	108530046	108530547	502	*	Distal Intergenic	1	108560089	108644900	84812	1	284611	ENST00000405454.1	-29542	ENSG00000162636	EEIG2	EEIG family member 2
chr1	109397803	109398304	502	*	Promoter (<=1kb)	1	109309575	109397918	88344	2	6272	ENST00000256637.8	0	ENSG00000134243	SORT1	sortilin 1
chr1	109499050	109499551	502	*	3' UTR	1	109494115	109500440	6326	1	284613	ENST00000430195.2	4935	ENSG00000174151	CYB561D1	cytochrome b561 family member D1
chr1	109864091	109864592	502	*	Intron (ENST00000453347.1/107985167, intron 3 of 3)	1	109828355	109871436	43082	1	107985167	ENST00000453347.1	35736		LINC01768	long intergenic non-protein coding RNA 1768
chr1	110003557	110004058	502	*	Promoter (<=1kb)	1	110004131	110022389	18259	1	10768	ENST00000359172.3	-73	ENSG00000168710	AHCYL1	adenosylhomocysteinase like 1
chr1	110011663	110012164	502	*	Intron (ENST00000393614.8/10768, intron 3 of 16)	1	110017495	110022045	4551	1	10768	ENST00000481423.1	-5331	ENSG00000168710	AHCYL1	adenosylhomocysteinase like 1
chr1	110620339	110620840	502	*	Promoter (<=1kb)	1	110615408	110621257	5850	2	3737	ENST00000674674.1	417	ENSG00000177301	KCNA2	potassium voltage-gated channel subfamily A member 2
chr1	112676328	112676829	502	*	Promoter (<=1kb)	1	112675486	112696782	21297	1	4343	ENST00000686923.1	842	ENSG00000155363	MOV10	Mov10 RISC complex RNA helicase
chr1	114346367	114346868	502	*	Distal Intergenic	1	114397608	114399609	2002	2	51592	ENST00000478032.1	52741	ENSG00000197323	TRIM33	tripartite motif containing 33
chr1	115641230	115641731	502	*	Promoter (<=1kb)	1	115641970	115698221	56252	1	81839	ENST00000355485.7	-239	ENSG00000173218	VANGL1	VANGL planar cell polarity protein 1
chr1	143904550	143905051	502	*	Promoter (<=1kb)	1	143875171	143904650	29480	2	338391	ENST00000609585.1	0		H2BP2	H2B histone pseudogene 2
chr1	145204935	145205436	502	*	Intron (ENST00000621798.4/103091866, intron 2 of 2)	1	145214851	145215905	1055	1	100996740	ENST00000638358.1	-9415		LOC100996740	uncharacterized LOC100996740
chr1	145887583	145888084	502	*	Promoter (1-2kb)	1	145866564	145885866	19303	2	148741	ENST00000355594.9	-1717	ENSG00000198483	ANKRD35	ankyrin repeat domain 35
chr1	146036757	146037258	502	*	Promoter (<=1kb)	1	146017547	146036746	19200	2	148738	ENST00000636675.1	-11	ENSG00000168509	HJV	hemojuvelin BMP co-receptor
chr1	146052031	146052532	502	*	Promoter (<=1kb)	1	146050441	146052244	1804	2	101954276	ENST00000659152.1	0	ENSG00000201558	RNVU1-6	RNA, variant U1 small nuclear 6
chr1	146386541	146387042	502	*	Promoter (<=1kb)	1	146387202	146388092	891	1	100996756	ENST00000660431.1	-160	ENSG00000287978	LOC100996756	uncharacterized LOC100996756
chr1	148152005	148152506	502	*	Promoter (<=1kb)	1	148102151	148152281	50131	2	200030	ENST00000682118.1	0	ENSG00000263956	NBPF11	NBPF member 11
chr1	150259783	150260284	502	*	Promoter (1-2kb)	1	150258094	150263376	5283	1	23632	ENST00000483993.3	1689	ENSG00000118298	CA14	carbonic anhydrase 14
chr1	150477357	150477858	502	*	Distal Intergenic	1	150487414	150507258	19845	1	80222	ENST00000369054.6	-9556	ENSG00000143374	TARS2	threonyl-tRNA synthetase 2, mitochondrial
chr1	150789247	150789748	502	*	Distal Intergenic	1	150796261	150800038	3778	2	1513	ENST00000679178.1	10290	ENSG00000143387	CTSK	cathepsin K
chr1	150875691	150876192	502	*	Promoter (<=1kb)	1	150836424	150876568	40145	2	405	ENST00000497108.6	376	ENSG00000143437	ARNT	aryl hydrocarbon receptor nuclear translocator
chr1	151047367	151047868	502	*	Promoter (<=1kb)	1	151047751	151051420	3670	1	54964	ENST00000368926.6	0	ENSG00000143443	C1orf56	chromosome 1 open reading frame 56
chr1	151059116	151059617	502	*	Promoter (<=1kb)	1	151052114	151059574	7461	2	56882	ENST00000483763.5	0	ENSG00000197622	CDC42SE1	CDC42 small effector 1
chr1	151371327	151371828	502	*	Promoter (<=1kb)	1	151365672	151372683	7012	2	8991	ENST00000458566.5	855	ENSG00000143416	SELENBP1	selenium binding protein 1
chr1	151457133	151457634	502	*	Promoter (<=1kb)	1	151424213	151457677	33465	2	23126	ENST00000703169.1	43	ENSG00000143442	POGZ	pogo transposable element derived with ZNF domain
chr1	151958780	151959281	502	*	Distal Intergenic	1	151982918	151992578	9661	2	6281	ENST00000368809.1	33297	ENSG00000197747	S100A10	S100 calcium binding protein A10
chr1	153626640	153627141	502	*	Promoter (<=1kb)	1	153618804	153627048	8245	2	6284	ENST00000392622.3	0	ENSG00000189171	S100A13	S100 calcium binding protein A13
chr1	153658682	153659183	502	*	Promoter (<=1kb)	1	153658703	153661852	3150	1	23557	ENST00000368685.6	0	ENSG00000143553	SNAPIN	SNAP associated protein
chr1	154180226	154180727	502	*	Promoter (2-3kb)	1	154157583	154178183	20601	2	7170	ENST00000302206.9	-2043	ENSG00000143549	TPM3	tropomyosin 3
chr1	154272243	154272744	502	*	Promoter (<=1kb)	1	154272355	154275873	3519	1	10456	ENST00000696932.1	0	ENSG00000143575	HAX1	HCLS1 associated protein X-1
chr1	154328410	154328911	502	*	Promoter (<=1kb)	1	154328799	154341788	12990	1	57198	ENST00000426445.1	0	ENSG00000143515	ATP8B2	ATPase phospholipid transporting 8B2
chr1	154385501	154386002	502	*	Distal Intergenic	1	154405193	154438084	32892	1	3570	ENST00000622330.5	-19191	ENSG00000160712	IL6R	interleukin 6 receptor
chr1	154407819	154408320	502	*	Promoter (1-2kb)	1	154402328	154406564	4237	2	101928101	ENST00000424435.1	-1255	ENSG00000228013	IL6R-AS1	IL6R antisense RNA 1
chr1	154407264	154407765	502	*	Promoter (<=1kb)	1	154402328	154406564	4237	2	101928101	ENST00000424435.1	-700	ENSG00000228013	IL6R-AS1	IL6R antisense RNA 1
chr1	154540056	154540557	502	*	Promoter (1-2kb)	1	154541911	154544833	2923	1	126668	ENST00000462871.1	-1354	ENSG00000163239	TDRD10	tudor domain containing 10
chr1	154626891	154627392	502	*	Promoter (<=1kb)	1	154602056	154627583	25528	2	103	ENST00000471068.2	191	ENSG00000160710	ADAR	adenosine deaminase RNA specific
chr1	154714030	154714531	502	*	Intron (ENST00000271915.9/3782, intron 6 of 7)	1	154582107	154628013	45907	2	103	ENST00000649724.1	-86017	ENSG00000160710	ADAR	adenosine deaminase RNA specific
chr1	155227421	155227922	502	*	Promoter (<=1kb)	1	155213821	155227462	13642	2	2630	ENST00000693149.1	0	ENSG00000160766	GBAP1	glucosylceramidase beta pseudogene 1
chr1	156001718	156002219	502	*	Promoter (<=1kb)	1	156001953	156032907	30955	1	105371729	ENST00000650235.1	0	ENSG00000285677	LOC105371729	uncharacterized LOC105371729
chr1	156178435	156178936	502	*	Distal Intergenic	1	156175333	156176656	1324	1	64218	ENST00000484155.1	3102	ENSG00000196189	SEMA4A	semaphorin 4A
chr1	156295510	156296011	502	*	Promoter (<=1kb)	1	156290541	156295654	5114	2	112770	ENST00000472870.5	0	ENSG00000198715	GLMP	glycosylated lysosomal membrane protein
chr1	156492580	156493081	502	*	Promoter (1-2kb)	1	156466210	156490599	24390	2	4209	ENST00000360595.7	-1981	ENSG00000116604	MEF2D	myocyte enhancer factor 2D
chr1	156694065	156694566	502	*	Intron (ENST00000650347.1/ENST00000650347.1, intron 1 of 1)	1	156699606	156705583	5978	2	1382	ENST00000368222.8	11017	ENSG00000143320	CRABP2	cellular retinoic acid binding protein 2
chr1	157135560	157136061	502	*	Promoter (2-3kb)	1	157135092	157138335	3244	2	2117	ENST00000460850.1	2274	ENSG00000117036	ETV3	ETS variant transcription factor 3
chr1	157240179	157240680	502	*	Distal Intergenic	1	157273760	157283966	10207	1	105371455	ENST00000662441.1	-33080		LINC02772	long intergenic non-protein coding RNA 2772
chr1	160284330	160284831	502	*	Promoter (<=1kb)	1	160280076	160284231	4156	2	5824	ENST00000392220.2	-99	ENSG00000162735	PEX19	peroxisomal biogenesis factor 19
chr1	160342128	160342629	502	*	Promoter (<=1kb)	1	160289291	160343209	53919	2	1314	ENST00000647693.1	580	ENSG00000122218	COPA	COPI coat complex subunit alpha
chr1	160934047	160934548	502	*	Promoter (1-2kb)	1	160932465	160949922	17458	1	101928372	ENST00000356006.3	1582	ENSG00000198358	LOC101928372	uncharacterized LOC101928372
chr1	160990246	160990747	502	*	Distal Intergenic	1	160999910	161001177	1268	2	50848	ENST00000472573.5	10430	ENSG00000158769	F11R	F11 receptor
chr1	161069788	161070289	502	*	Promoter (<=1kb)	1	161046946	161069870	22925	2	257106	ENST00000461003.5	0	ENSG00000186517	ARHGAP30	Rho GTPase activating protein 30
chr1	161175921	161176422	502	*	Promoter (<=1kb)	1	161173859	161176156	2298	2	8703	ENST00000465740.1	0	ENSG00000158850	B4GALT3	beta-1,4-galactosyltransferase 3
chr1	161750088	161750589	502	*	Promoter (<=1kb)	1	161749805	161751781	1977	1	11266	ENST00000490591.1	283	ENSG00000081721	DUSP12	dual specificity phosphatase 12
chr1	162152191	162152692	502	*	Intron (ENST00000361897.10/9722, intron 1 of 9)	1	162157107	162157182	76	1	100616386	ENST00000577581.1	-4415	ENSG00000266144	MIR4654	microRNA 4654
chr1	162457372	162457873	502	*	Distal Intergenic	1	162497251	162529629	32379	1	127933	ENST00000545294.5	-39378	ENSG00000152332	UHMK1	U2AF homology motif kinase 1
chr1	162463090	162463591	502	*	Distal Intergenic	1	162497251	162529629	32379	1	127933	ENST00000545294.5	-33660	ENSG00000152332	UHMK1	U2AF homology motif kinase 1
chr1	162613592	162614093	502	*	Distal Intergenic	1	162597241	162599799	2559	1	6675	ENST00000486089.1	16351	ENSG00000117143	UAP1	UDP-N-acetylglucosamine pyrophosphorylase 1
chr1	162710489	162710990	502	*	Intron (ENST00000446985.6/4921, intron 2 of 17)	1	162767237	162770736	3500	1	4921	ENST00000458105.1	-56247	ENSG00000162733	DDR2	discoidin domain receptor tyrosine kinase 2
chr1	164601977	164602478	502	*	Promoter (2-3kb)	1	164605193	164847071	241879	1	5087	ENST00000468104.5	-2715	ENSG00000185630	PBX1	PBX homeobox 1
chr1	165549851	165550352	502	*	Promoter (2-3kb)	1	165476841	165546873	70033	2	400794	ENST00000658987.1	-2978	ENSG00000237463	LRRC52-AS1	LRRC52 antisense RNA 1
chr1	167985570	167986071	502	*	Intron (ENST00000450548.5/55827, intron 4 of 4)	1	167998660	167998726	67	1	100313835	ENST00000408618.1	-12589	ENSG00000221545	MIR1255B2	microRNA 1255b-2
chr1	168897703	168898204	502	*	Exon (ENST00000452524.1/ENST00000452524.1, exon 1 of 1)	1	168790072	168792886	2815	1	79100	ENST00000665467.1	107631	ENSG00000225826	LINC00626	long intergenic non-protein coding RNA 626
chr1	168907511	168908012	502	*	Exon (ENST00000366408.3/101978719, exon 4 of 5)	1	168790072	168792886	2815	1	79100	ENST00000665467.1	117439	ENSG00000225826	LINC00626	long intergenic non-protein coding RNA 626
chr1	168972875	168973376	502	*	Intron (ENST00000650631.1/1805, intron 4 of 8)	1	168903905	169087005	183101	2	101978719	ENST00000366408.3	113629	ENSG00000203601	LINC00970	long intergenic non-protein coding RNA 970
chr1	169044256	169044757	502	*	Intron (ENST00000650631.1/1805, intron 3 of 8)	1	168903905	169087005	183101	2	101978719	ENST00000366408.3	42248	ENSG00000203601	LINC00970	long intergenic non-protein coding RNA 970
chr1	169167849	169168350	502	*	Intron (ENST00000688755.1/481, intron 7 of 8)	1	169132531	169190710	58180	2	29922	ENST00000530739.5	22360	ENSG00000143156	NME7	NME/NM23 family member 7
chr1	169307063	169307564	502	*	Promoter (2-3kb)	1	169169521	169310071	140551	2	29922	ENST00000483228.5	2507	ENSG00000143156	NME7	NME/NM23 family member 7
chr1	169466192	169466693	502	*	Promoter (2-3kb)	1	169463932	169469197	5266	2	10560	ENST00000643377.1	2504	ENSG00000117479	SLC19A2	solute carrier family 19 member 2
chr1	169484094	169484595	502	*	Promoter (1-2kb)	1	169463929	169485931	22003	2	10560	ENST00000367804.4	1336	ENSG00000117479	SLC19A2	solute carrier family 19 member 2
chr1	169528135	169528636	502	*	Intron (ENST00000367797.9/2153, intron 16 of 24)	1	169514166	169515745	1580	2	2153	ENST00000495481.1	-12390	ENSG00000198734	F5	coagulation factor V
chr1	169812124	169812625	502	*	Intron (ENST00000498289.5/55732, intron 12 of 28)	1	169795921	169853037	57117	1	55732	ENST00000413811.3	16203	ENSG00000000460	C1orf112	chromosome 1 open reading frame 112
chr1	170068741	170069242	502	*	Promoter (<=1kb)	1	169921326	170068917	147592	2	22920	ENST00000367765.5	0	ENSG00000075945	KIFAP3	kinesin associated protein 3
chr1	170836078	170836579	502	*	Intron (ENST00000669750.1/105371611, intron 3 of 4)	1	170935526	170998806	63281	1	80133	ENST00000367758.7	-98947	ENSG00000117501	MROH9	maestro heat like repeat family member 9
chr1	171155572	171156073	502	*	Promoter (1-2kb)	1	171154191	171161568	7378	1	388714	ENST00000633725.1	1381	ENSG00000117507	FMO6P	flavin containing dimethylaniline monoxygenase 6, pseudogene
chr1	172090407	172090908	502	*	Intron (ENST00000688173.1/26052, intron 11 of 14)	1	172138808	172138888	81	1	100422882	ENST00000636555.1	-47900	ENSG00000283152	MIR3120	microRNA 3120
chr1	173064041	173064542	502	*	Distal Intergenic	1	173039202	173050941	11740	2	8995	ENST00000404377.5	-13100	ENSG00000120337	TNFSF18	TNF superfamily member 18
chr1	175859240	175859741	502	*	Distal Intergenic	1	175877343	175880468	3126	1	101928751	ENST00000457217.1	-17602	ENSG00000224718	LINC01657	long intergenic non-protein coding RNA 1657
chr1	176199334	176199835	502	*	Intron (ENST00000367667.5/64326, intron 1 of 17)	1	176085866	176206381	120516	2	64326	ENST00000498306.5	6546	ENSG00000143207	COP1	COP1 E3 ubiquitin ligase
chr1	176354926	176355427	502	*	Intron (ENST00000701212.1/ENST00000701212.1, intron 6 of 6)	1	176463171	176691204	228034	1	60676	ENST00000367661.7	-107744	ENSG00000116183	PAPPA2	pappalysin 2
chr1	176694109	176694610	502	*	Intron (ENST00000367662.5/60676, intron 6 of 22)	1	176791445	176836802	45358	1	60676	ENST00000479836.1	-96835	ENSG00000116183	PAPPA2	pappalysin 2
chr1	177209312	177209813	502	*	Intron (ENST00000361539.5/57795, intron 1 of 7)	1	177170958	177282422	111465	1	57795	ENST00000361539.5	38354	ENSG00000198797	BRINP2	BMP/retinoic acid inducible neural specific 2
chr1	177422867	177423368	502	*	Intron (ENST00000659805.2/102724661, intron 3 of 3)	1	177351580	177459759	108180	1	102724661	ENST00000701603.1	71287	ENSG00000224968	LINC01645	long intergenic non-protein coding RNA 1645
chr1	178300166	178300667	502	*	Intron (ENST00000367649.8/9462, intron 3 of 17)	1	178341471	178484147	142677	1	9462	ENST00000462775.5	-40804	ENSG00000075391	RASAL2	RAS protein activator like 2
chr1	179365686	179366187	502	*	Promoter (<=1kb)	1	179365720	179379482	13763	1	126859	ENST00000509175.5	0	ENSG00000162779	AXDND1	axonemal dynein light chain domain containing 1
chr1	179952171	179952672	502	*	Promoter (2-3kb)	1	179954773	179996963	42191	1	9857	ENST00000491495.2	-2101	ENSG00000135837	CEP350	centrosomal protein 350
chr1	180027219	180027720	502	*	Intron (ENST00000367607.8/9857, intron 14 of 37)	1	180041203	180053834	12632	1	9857	ENST00000418229.5	-13483	ENSG00000135837	CEP350	centrosomal protein 350
chr1	180126971	180127472	502	*	Distal Intergenic	1	180154869	180204030	49162	1	5768	ENST00000367602.8	-27397	ENSG00000116260	QSOX1	quiescin sulfhydryl oxidase 1
chr1	180482276	180482777	502	*	Intron (ENST00000642319.1/84320, intron 3 of 13)	1	180288230	180502577	214348	2	84320	ENST00000367595.4	19800	ENSG00000230124	ACBD6	acyl-CoA binding domain containing 6
chr1	180501736	180502237	502	*	Promoter (<=1kb)	1	180288230	180502577	214348	2	84320	ENST00000367595.4	340	ENSG00000230124	ACBD6	acyl-CoA binding domain containing 6
chr1	180598498	180598999	502	*	Distal Intergenic	1	180632022	180890279	258258	1	9213	ENST00000367590.9	-33023	ENSG00000143324	XPR1	xenotropic and polytropic retrovirus receptor 1
chr1	180793584	180794085	502	*	Intron (ENST00000367590.9/9213, intron 3 of 14)	1	180836652	180874055	37404	1	9213	ENST00000498177.1	-42567	ENSG00000143324	XPR1	xenotropic and polytropic retrovirus receptor 1
chr1	180953351	180953852	502	*	Promoter (1-2kb)	1	180949699	180954887	5189	2	103344928	ENST00000415647.1	1035	ENSG00000232586	KIAA1614-AS1	KIAA1614 antisense RNA 1
chr1	181021808	181022309	502	*	Promoter (<=1kb)	1	180972725	181022870	50146	2	10228	ENST00000258301.6	561	ENSG00000135823	STX6	syntaxin 6
chr1	181405395	181405896	502	*	Intron (ENST00000524607.6/777, intron 1 of 11)	1	181483311	181652094	168784	1	777	ENST00000533229.1	-77415	ENSG00000198216	CACNA1E	calcium voltage-gated channel subunit alpha1 E
chr1	181452613	181453114	502	*	Intron (ENST00000524607.6/777, intron 2 of 11)	1	181483311	181652094	168784	1	777	ENST00000533229.1	-30197	ENSG00000198216	CACNA1E	calcium voltage-gated channel subunit alpha1 E
chr1	182380642	182381143	502	*	3' UTR	1	182384415	182385939	1525	2	2752	ENST00000461447.1	4796	ENSG00000135821	GLUL	glutamate-ammonia ligase
chr1	182595642	182596143	502	*	Distal Intergenic	1	182578121	182589256	11136	2	6041	ENST00000539397.1	-6386	ENSG00000135828	RNASEL	ribonuclease L
chr1	182615980	182616481	502	*	Promoter (<=1kb)	1	182615254	182616629	1376	1	284648	ENST00000566297.1	726	ENSG00000261504	LINC01686	long intergenic non-protein coding RNA 1686
chr1	182786831	182787332	502	*	Promoter (1-2kb)	1	182789293	182830384	41092	1	80896	ENST00000488424.5	-1961	ENSG00000135838	NPL	N-acetylneuraminate pyruvate lyase
chr1	182795493	182795994	502	*	Promoter (1-2kb)	1	182794350	182830384	36035	1	80896	ENST00000614468.1	1143	ENSG00000135838	NPL	N-acetylneuraminate pyruvate lyase
chr1	183623134	183623635	502	*	3' UTR	1	183626194	183633958	7765	2	10092	ENST00000462965.1	10323	ENSG00000162704	ARPC5	actin related protein 2/3 complex subunit 5
chr1	183892266	183892767	502	*	Intron (ENST00000304685.8/23179, intron 10 of 18)	1	183929889	183936924	7036	2	23127	ENST00000486375.2	44157	ENSG00000198756	COLGALT2	collagen beta(1-O)galactosyltransferase 2
chr1	184386591	184387092	502	*	Promoter (<=1kb)	1	184385753	184386704	952	2	118827814	ENST00000605589.1	0	ENSG00000271387	C1orf21-DT	C1orf21 divergent transcript
chr1	184404377	184404878	502	*	Intron (ENST00000235307.7/81563, intron 1 of 5)	1	184387289	184621652	234364	1	81563	ENST00000675061.1	17088	ENSG00000116667	C1orf21	chromosome 1 open reading frame 21
chr1	184891000	184891501	502	*	Promoter (<=1kb)	1	184887739	184890185	2447	2	116496	ENST00000496299.1	-815	ENSG00000135842	NIBAN1	niban apoptosis regulator 1
chr1	185339237	185339738	502	*	Distal Intergenic	1	185331257	185335039	3783	2	100288079	ENST00000565520.1	-4198	ENSG00000261024	GS1-279B7.1	microtubule associated protein 1 light chain 3 beta pseudogene
chr1	185420717	185421218	502	*	Distal Intergenic	1	185331257	185335039	3783	2	100288079	ENST00000565520.1	-85678	ENSG00000261024	GS1-279B7.1	microtubule associated protein 1 light chain 3 beta pseudogene
chr1	185428461	185428962	502	*	Distal Intergenic	1	185331257	185335039	3783	2	100288079	ENST00000565520.1	-93422	ENSG00000261024	GS1-279B7.1	microtubule associated protein 1 light chain 3 beta pseudogene
chr1	185696574	185697075	502	*	Distal Intergenic	1	185734391	186190949	456559	1	83872	ENST00000271588.9	-37316	ENSG00000143341	HMCN1	hemicentin 1
chr1	186021609	186022110	502	*	Intron (ENST00000271588.9/83872, intron 35 of 106)	1	185963808	185978145	14338	1	83872	ENST00000493413.1	57801	ENSG00000143341	HMCN1	hemicentin 1
chr1	186054831	186055332	502	*	Intron (ENST00000271588.9/83872, intron 44 of 106)	1	185963808	185978145	14338	1	83872	ENST00000493413.1	91023	ENSG00000143341	HMCN1	hemicentin 1
chr1	186059246	186059747	502	*	Intron (ENST00000271588.9/83872, intron 46 of 106)	1	186153826	186172118	18293	1	83872	ENST00000475585.1	-94079	ENSG00000143341	HMCN1	hemicentin 1
chr1	186769114	186769615	502	*	Distal Intergenic	1	186828949	186988981	160033	1	5321	ENST00000367466.4	-59334	ENSG00000116711	PLA2G4A	phospholipase A2 group IVA
chr1	186839237	186839738	502	*	Intron (ENST00000367466.4/5321, intron 1 of 17)	1	186828949	186988981	160033	1	5321	ENST00000367466.4	10288	ENSG00000116711	PLA2G4A	phospholipase A2 group IVA
chr1	192545057	192545558	502	*	Intron (ENST00000642855.1/105371664, intron 4 of 7)	1	192575763	192577276	1514	1	5996	ENST00000474373.1	-30205	ENSG00000090104	RGS1	regulator of G protein signaling 1
chr1	193060054	193060555	502	*	Promoter (<=1kb)	1	193051792	193060080	8289	2	51377	ENST00000417752.1	0	ENSG00000116750	UCHL5	ubiquitin C-terminal hydrolase L5
chr1	193368155	193368656	502	*	Distal Intergenic	1	193349131	193365953	16823	1	101929184	ENST00000660270.1	19024	ENSG00000232077	LINC01031	long intergenic non-protein coding RNA 1031
chr1	197027333	197027834	502	*	Distal Intergenic	1	197040145	197050845	10701	2	2165	ENST00000490002.1	23011	ENSG00000143278	F13B	coagulation factor XIII B chain
chr1	198234391	198234892	502	*	Intron (ENST00000442588.5/140609, intron 3 of 3)	1	198220799	198262623	41825	1	140609	ENST00000391974.3	13592	ENSG00000151414	NEK7	NIMA related kinase 7
chr1	198936333	198936834	502	*	Promoter (<=1kb)	1	198807658	198937410	129753	2	100131234	ENST00000432296.1	576		MIR181A1HG	MIR181A1 host gene
chr1	199898586	199899087	502	*	Distal Intergenic	1	200027614	200175603	147990	1	2494	ENST00000236914.7	-128527	ENSG00000116833	NR5A2	nuclear receptor subfamily 5 group A member 2
chr1	200296133	200296634	502	*	Intron (ENST00000636153.1/554279, intron 4 of 4)	1	200342541	200373814	31274	2	554279	ENST00000367355.6	77180	ENSG00000203721	LINC00862	long intergenic non-protein coding RNA 862
chr1	200328323	200328824	502	*	Intron (ENST00000636153.1/554279, intron 4 of 4)	1	200342541	200373814	31274	2	554279	ENST00000367355.6	44990	ENSG00000203721	LINC00862	long intergenic non-protein coding RNA 862
chr1	200359725	200360226	502	*	Intron (ENST00000637430.1/ENST00000637430.1, intron 2 of 5)	1	200342541	200373814	31274	2	554279	ENST00000367355.6	13588	ENSG00000203721	LINC00862	long intergenic non-protein coding RNA 862
chr1	201023585	201024086	502	*	Promoter (<=1kb)	1	201023949	201027790	3842	1	101929305	ENST00000446333.1	0		LOC101929305	uncharacterized LOC101929305
chr1	201159255	201159756	502	*	Intron (ENST00000367333.6/252839, intron 1 of 5)	1	201134773	201154501	19729	2	252839	ENST00000367332.5	-4754	ENSG00000116857	TMEM9	transmembrane protein 9
chr1	201517613	201518114	502	*	Promoter (<=1kb)	1	201518703	201530474	11772	1	107985246	ENST00000441932.1	-589	ENSG00000224536	CSRP1-AS1	CSRP1 antisense RNA 1
chr1	201562771	201563272	502	*	Intron (ENST00000648727.1/ENST00000648727.1, intron 1 of 1)	1	201539127	201826969	287843	1	89796	ENST00000685211.1	23644	ENSG00000134369	NAV1	neuron navigator 1
chr1	201573212	201573713	502	*	Intron (ENST00000648727.1/ENST00000648727.1, intron 1 of 1)	1	201539127	201826969	287843	1	89796	ENST00000685211.1	34085	ENSG00000134369	NAV1	neuron navigator 1
chr1	201604830	201605331	502	*	Intron (ENST00000685211.1/89796, intron 2 of 33)	1	201622927	201823344	200418	1	89796	ENST00000367302.5	-17596	ENSG00000134369	NAV1	neuron navigator 1
chr1	201605844	201606345	502	*	Intron (ENST00000685211.1/89796, intron 2 of 33)	1	201622927	201823344	200418	1	89796	ENST00000367302.5	-16582	ENSG00000134369	NAV1	neuron navigator 1
chr1	201704179	201704680	502	*	Intron (ENST00000685211.1/89796, intron 5 of 33)	1	201719508	201719627	120	1	100847050	ENST00000577455.1	-14828	ENSG00000264802	MIR5191	microRNA 5191
chr1	201840656	201841157	502	*	Intron (ENST00000464348.5/55705, intron 2 of 6)	1	201847295	201850816	3522	1	55705	ENST00000479374.1	-6138	ENSG00000198700	IPO9	importin 9
chr1	202055986	202056487	502	*	Distal Intergenic	1	202013778	202015794	2017	1	1999	ENST00000475698.1	42208	ENSG00000163435	ELF3	E74 like ETS transcription factor 3
chr1	202070966	202071467	502	*	Distal Intergenic	1	202122886	202128598	5713	1	9283	ENST00000683302.1	-51419	ENSG00000170075	GPR37L1	G protein-coupled receptor 37 like 1
chr1	202081970	202082471	502	*	Distal Intergenic	1	202122886	202128598	5713	1	9283	ENST00000683302.1	-40415	ENSG00000170075	GPR37L1	G protein-coupled receptor 37 like 1
chr1	202091013	202091514	502	*	Distal Intergenic	1	202122886	202128598	5713	1	9283	ENST00000683302.1	-31372	ENSG00000170075	GPR37L1	G protein-coupled receptor 37 like 1
chr1	202092307	202092808	502	*	Distal Intergenic	1	202122886	202128598	5713	1	9283	ENST00000683302.1	-30078	ENSG00000170075	GPR37L1	G protein-coupled receptor 37 like 1
chr1	202888959	202889460	502	*	Promoter (<=1kb)	1	202878282	202889149	10868	2	5877	ENST00000367262.4	0	ENSG00000183155	RABIF	RAB interacting factor
chr1	203267242	203267743	502	*	Intron (ENST00000484834.5/1118, intron 1 of 11)	1	203212827	203272809	59983	2	1118	ENST00000484834.5	5066	ENSG00000133063	CHIT1	chitinase 1
chr1	203291228	203291729	502	*	Distal Intergenic	1	203287710	203288798	1089	1	100506775	ENST00000688999.1	3518	ENSG00000231507	LINC01353	long intergenic non-protein coding RNA 1353
chr1	203651193	203651694	502	*	Intron (ENST00000367218.7/493, intron 1 of 21)	1	203626832	203744081	117250	1	493	ENST00000357681.10	24361	ENSG00000058668	ATP2B4	ATPase plasma membrane Ca2+ transporting 4
chr1	203812030	203812531	502	*	Promoter (2-3kb)	1	203814905	203854118	39214	1	9877	ENST00000640465.1	-2374	ENSG00000058673	ZC3H11A	zinc finger CCCH-type containing 11A
chr1	204314258	204314759	502	*	Intron (ENST00000272203.8/22874, intron 1 of 22)	1	204220756	204307395	86640	2	22874	ENST00000637508.1	-6863	ENSG00000143850	PLEKHA6	pleckstrin homology domain containing A6
chr1	204443112	204443613	502	*	Exon (ENST00000367187.7/5287, exon 20 of 34)	1	204449176	204450130	955	2	5287	ENST00000479079.1	6517	ENSG00000133056	PIK3C2B	phosphatidylinositol-4-phosphate 3-kinase catalytic subunit type 2 beta
chr1	204506930	204507431	502	*	Distal Intergenic	1	204516379	204558119	41741	1	4194	ENST00000367183.7	-8948	ENSG00000198625	MDM4	MDM4 regulator of p53
chr1	204516414	204516915	502	*	Promoter (<=1kb)	1	204516451	204546832	30382	1	4194	ENST00000470908.5	0	ENSG00000198625	MDM4	MDM4 regulator of p53
chr1	205312826	205313327	502	*	Intron (ENST00000367157.6/81788, intron 1 of 6)	1	205302063	205321745	19683	2	81788	ENST00000367157.6	8418	ENSG00000163545	NUAK2	NUAK family kinase 2
chr1	205330834	205331335	502	*	Distal Intergenic	1	205337523	205339861	2339	2	55220	ENST00000606181.1	8526	ENSG00000162873	KLHDC8A	kelch domain containing 8A
chr1	205354979	205355480	502	*	Promoter (1-2kb)	1	205337315	205356578	19264	2	55220	ENST00000460687.5	1098	ENSG00000162873	KLHDC8A	kelch domain containing 8A
chr1	205441774	205442275	502	*	Intron (ENST00000367154.5/93273, intron 1 of 3)	1	205448302	205448398	97	2	442891	ENST00000362189.3	6123	ENSG00000199059	MIR135B	microRNA 135b
chr1	205563704	205564205	502	*	Distal Intergenic	1	205568885	205599251	30367	1	148808	ENST00000475956.5	-4680	ENSG00000174514	MFSD4A	major facilitator superfamily domain containing 4A
chr1	205801697	205802198	502	*	Promoter (<=1kb)	1	205789094	205801488	12395	2	254428	ENST00000468057.5	-209	ENSG00000133065	SLC41A1	solute carrier family 41 member 1
chr1	206334458	206334959	502	*	Intron (ENST00000573034.8/23380, intron 3 of 22)	1	206312148	206392904	80757	1	23380	ENST00000604133.1	22310	ENSG00000266028	SRGAP2	SLIT-ROBO Rho GTPase activating protein 2
chr1	206442258	206442759	502	*	Promoter (2-3kb)	1	206440061	206456131	16071	1	23380	ENST00000604925.5	2197	ENSG00000266028	SRGAP2	SLIT-ROBO Rho GTPase activating protein 2
chr1	206612406	206612907	502	*	Promoter (<=1kb)	1	206591642	206612459	20818	2	1939	ENST00000367114.7	0	ENSG00000143486	EIF2D	eukaryotic translation initiation factor 2D
chr1	206921791	206922292	502	*	Promoter (<=1kb)	1	206903317	206921941	18625	2	9214	ENST00000367091.8	0	ENSG00000162894	FCMR	Fc mu receptor
chr1	207018002	207018503	502	*	Distal Intergenic	1	207018522	207032756	14235	2	79098	ENST00000359470.6	14253	ENSG00000182795	C1orf116	chromosome 1 open reading frame 116
chr1	207030068	207030569	502	*	Promoter (2-3kb)	1	207018522	207032756	14235	2	79098	ENST00000359470.6	2187	ENSG00000182795	C1orf116	chromosome 1 open reading frame 116
chr1	207828493	207828994	502	*	Intron (ENST00000608023.5/100128537, intron 2 of 4)	1	207813560	207822728	9169	2	100128537	ENST00000487977.2	-5765		MIR29B2CHG	MIR29B2 and MIR29C host gene
chr1	208207602	208208103	502	*	Intron (ENST00000367033.4/5362, intron 3 of 31)	1	208209987	208217014	7028	2	5362	ENST00000460870.1	8911	ENSG00000076356	PLXNA2	plexin A2
chr1	210328040	210328541	502	*	Promoter (<=1kb)	1	210328252	210676296	348045	1	55733	ENST00000413764.6	0	ENSG00000054392	HHAT	hedgehog acyltransferase
chr1	210653713	210654214	502	*	Intron (ENST00000413764.6/55733, intron 11 of 11)	1	210439583	210676296	236714	1	55733	ENST00000367009.2	214130	ENSG00000054392	HHAT	hedgehog acyltransferase
chr1	212186595	212187096	502	*	Exon (ENST00000685933.1/101929541, exon 4 of 5)	1	212225280	212226538	1259	2	101929541	ENST00000412221.5	39442	ENSG00000226251	LINC02608	long intergenic non-protein coding RNA 2608
chr1	212237518	212238019	502	*	Promoter (<=1kb)	1	212225278	212237684	12407	2	101929541	ENST00000658599.1	0	ENSG00000226251	LINC02608	long intergenic non-protein coding RNA 2608
chr1	214281232	214281733	502	*	Promoter (<=1kb)	1	214281222	214337131	55910	1	56950	ENST00000460580.5	10	ENSG00000143499	SMYD2	SET and MYND domain containing 2
chr1	215114068	215114569	502	*	Intron (ENST00000486921.5/3776, intron 2 of 6)	1	215083517	215169265	85749	1	3776	ENST00000457122.1	30551	ENSG00000082482	KCNK2	potassium two pore domain channel subfamily K member 2
chr1	220045478	220045979	502	*	Promoter (<=1kb)	1	219987296	220046451	59156	2	2058	ENST00000609181.5	472	ENSG00000136628	EPRS1	glutamyl-prolyl-tRNA synthetase 1
chr1	221713077	221713578	502	*	Promoter (1-2kb)	1	221702427	221711816	9390	2	11221	ENST00000494642.1	-1261	ENSG00000143507	DUSP10	dual specificity phosphatase 10
chr1	221724876	221725377	502	*	Intron (ENST00000366899.4/11221, intron 2 of 3)	1	221701483	221736900	35418	2	11221	ENST00000468085.5	11523	ENSG00000143507	DUSP10	dual specificity phosphatase 10
chr1	222784723	222785224	502	*	Distal Intergenic	1	222743356	222773149	29794	2	105372984	ENST00000654074.1	-11574		LOC105372984	uncharacterized LOC105372984
chr1	222792257	222792758	502	*	Distal Intergenic	1	222743356	222773149	29794	2	105372984	ENST00000654074.1	-19108		LOC105372984	uncharacterized LOC105372984
chr1	222898606	222899107	502	*	Intron (ENST00000674736.1/84976, intron 1 of 7)	1	222872271	222979862	107592	1	84976	ENST00000360254.3	26335	ENSG00000154309	DISP1	dispatched RND transporter family member 1
chr1	223499757	223500258	502	*	Distal Intergenic	1	223538007	223543166	5160	2	388743	ENST00000484873.6	42908	ENSG00000203697	CAPN8	calpain 8
chr1	223641424	223641925	502	*	Intron (ENST00000366872.10/388743, intron 2 of 20)	1	223627040	223628970	1931	2	388743	ENST00000525760.1	-12454	ENSG00000203697	CAPN8	calpain 8
chr1	223738365	223738866	502	*	Intron (ENST00000433674.6/824, intron 2 of 20)	1	223747108	223749476	2369	1	824	ENST00000483579.1	-8242	ENSG00000162909	CAPN2	calpain 2
chr1	224065397	224065898	502	*	Distal Intergenic	1	224114111	224158150	44040	1	23219	ENST00000424254.6	-48213	ENSG00000143756	FBXO28	F-box protein 28
chr1	225691298	225691799	502	*	Distal Intergenic	1	225700264	225716413	16150	1	102723834	ENST00000651661.2	-8465	ENSG00000227496	LOC102723834	uncharacterized LOC102723834
chr1	225695747	225696248	502	*	Distal Intergenic	1	225700264	225716413	16150	1	102723834	ENST00000651661.2	-4016	ENSG00000227496	LOC102723834	uncharacterized LOC102723834
chr1	226062376	226062877	502	*	Promoter (<=1kb)	1	226062714	226067269	4556	1	3020	ENST00000366814.3	0	ENSG00000163041	H3-3A	H3.3 histone A
chr1	226083330	226083831	502	*	Promoter (<=1kb)	1	226083590	226090289	6700	1	105373113	ENST00000656201.1	0		LINC01703	long intergenic non-protein coding RNA 1703
chr1	226123528	226124029	502	*	Distal Intergenic	1	226148003	226155071	7069	1	107985353	ENST00000440540.1	-23974	ENSG00000234478	ACBD3-AS1	ACBD3 antisense RNA 1
chr1	226200957	226201458	502	*	Distal Intergenic	1	226144679	226186741	42063	2	64746	ENST00000366812.6	-14216	ENSG00000182827	ACBD3	acyl-CoA binding domain containing 3
chr1	226938773	226939274	502	*	Promoter (1-2kb)	1	226940286	226987544	47259	1	56997	ENST00000366778.5	-1012	ENSG00000163050	COQ8A	coenzyme Q8A
chr1	227116606	227117107	502	*	Intron (ENST00000366767.7/8476, intron 12 of 34)	1	227111984	227112799	816	2	8476	ENST00000466538.1	-3807	ENSG00000143776	CDC42BPA	CDC42 binding protein kinase alpha
chr1	227481503	227482004	502	*	Distal Intergenic	1	227518738	227520619	1882	2	105373122	ENST00000654159.1	38615		LOC105373122	uncharacterized LOC105373122
chr1	227542419	227542920	502	*	Distal Intergenic	1	227563543	227677443	113901	1	339500	ENST00000608949.5	-20623	ENSG00000181450	ZNF678	zinc finger protein 678
chr1	228131652	228132153	502	*	Distal Intergenic	1	228139962	228148840	8879	1	2987	ENST00000366730.5	-7809	ENSG00000143774	GUK1	guanylate kinase 1
chr1	228736080	228736581	502	*	Promoter (<=1kb)	1	228735479	228746664	11186	1	58480	ENST00000366691.4	601	ENSG00000116574	RHOU	ras homolog family member U
chr1	228790381	228790882	502	*	Distal Intergenic	1	228735479	228746664	11186	1	58480	ENST00000366691.4	54902	ENSG00000116574	RHOU	ras homolog family member U
chr1	228808751	228809252	502	*	Distal Intergenic	1	228735479	228746664	11186	1	58480	ENST00000366691.4	73272	ENSG00000116574	RHOU	ras homolog family member U
chr1	229559163	229559664	502	*	Promoter (<=1kb)	1	229516582	229558707	42126	2	23456	ENST00000344517.5	-456	ENSG00000135776	ABCB10	ATP binding cassette subfamily B member 10
chr1	230382099	230382600	502	*	Intron (ENST00000391860.7/79605, intron 1 of 6)	1	230323248	230377645	54398	2	79605	ENST00000525115.1	-4454	ENSG00000177614	PGBD5	piggyBac transposable element derived 5
chr1	230863419	230863920	502	*	Intron (ENST00000366663.10/84886, intron 1 of 3)	1	230868259	230879017	10759	1	101927604	ENST00000439341.2	-4339		LOC101927604	uncharacterized LOC101927604
chr1	231139890	231140391	502	*	Distal Intergenic	1	231162058	231221565	59508	1	440730	ENST00000366653.6	-21667	ENSG00000119283	TRIM67	tripartite motif containing 67
chr1	231194845	231195346	502	*	Intron (ENST00000366653.6/440730, intron 1 of 9)	1	231184098	231187627	3530	2	149373	ENST00000425559.1	-7218	ENSG00000235710	TRIM67-AS1	TRIM67 antisense RNA 1
chr1	231576954	231577455	502	*	Intron (ENST00000647072.1/100303453, intron 4 of 7)	1	231591292	231612090	20799	2	100287814	ENST00000448058.1	34635	ENSG00000229228	LINC00582	long intergenic non-protein coding RNA 582
chr1	232221704	232222205	502	*	Exon (ENST00000412876.1/ENST00000412876.1, exon 1 of 1)	1	232399142	232402766	3625	2	57568	ENST00000494056.1	180561	ENSG00000116991	SIPA1L2	signal induced proliferation associated 1 like 2
chr1	233935254	233935755	502	*	Intron (ENST00000366618.8/148641, intron 2 of 7)	1	233904676	234324511	419836	1	148641	ENST00000366618.8	30578	ENSG00000183780	SLC35F3	solute carrier family 35 member F3
chr1	234601516	234602017	502	*	Distal Intergenic	1	234607231	234608094	864	2	359948	ENST00000491430.1	6077	ENSG00000168264	IRF2BP2	interferon regulatory factor 2 binding protein 2
chr1	234643003	234643504	502	*	Promoter (2-3kb)	1	234646289	234660924	14636	1	101927787	ENST00000417805.1	-2785	ENSG00000228044	LOC101927787	uncharacterized LOC101927787
chr1	234852447	234852948	502	*	Intron (ENST00000651370.1/107985365, intron 1 of 1)	1	234811052	234932653	121602	2	107985365	ENST00000651370.1	79705		LOC107985365	uncharacterized LOC107985365
chr1	234998354	234998855	502	*	Distal Intergenic	1	234978814	234980804	1991	2	107985366	ENST00000549744.2	-17550
chr1	235060746	235061247	502	*	Distal Intergenic	1	235064927	235069796	4870	2	731656	ENST00000701981.1	8549	ENSG00000280587	LINC01348	long intergenic non-protein coding RNA 1348
chr1	235062154	235062655	502	*	Distal Intergenic	1	235064927	235069796	4870	2	731656	ENST00000701981.1	7141	ENSG00000280587	LINC01348	long intergenic non-protein coding RNA 1348
chr1	235367080	235367581	502	*	Promoter (<=1kb)	1	235367360	235448966	81607	1	6905	ENST00000651186.1	0	ENSG00000284770	TBCE	tubulin folding cofactor E
chr1	235935990	235936491	502	*	Distal Intergenic	1	235957879	235971825	13947	2	105373212	ENST00000443207.1	35334		LINC02768	long intergenic non-protein coding RNA 2768
chr1	235945559	235946060	502	*	Distal Intergenic	1	235957879	235971825	13947	2	105373212	ENST00000443207.1	25765		LINC02768	long intergenic non-protein coding RNA 2768
chr1	236083789	236084290	502	*	Distal Intergenic	1	235975830	236065109	89280	2	4811	ENST00000366595.7	-18680	ENSG00000116962	NID1	nidogen 1
chr1	240522428	240522929	502	*	Intron (ENST00000318160.5/64388, intron 1 of 1)	1	240472098	240474709	2612	1	56776	ENST00000496950.1	50330	ENSG00000155816	FMN2	formin 2
chr1	241007646	241008147	502	*	Intron (ENST00000690539.1/6000, intron 3 of 16)	1	240775521	241000908	225388	2	6000	ENST00000686277.1	-6738	ENSG00000182901	RGS7	regulator of G protein signaling 7
chr1	241225706	241226207	502	*	Intron (ENST00000690539.1/6000, intron 2 of 16)	1	240775521	241186892	411372	2	6000	ENST00000690224.1	-38814	ENSG00000182901	RGS7	regulator of G protein signaling 7
chr1	241485580	241486081	502	*	Distal Intergenic	1	241497581	241510555	12975	2	2271	ENST00000684161.1	24474	ENSG00000091483	FH	fumarate hydratase
chr1	244082079	244082580	502	*	Intron (ENST00000441338.1/112268257, intron 2 of 4)	1	244068820	244093026	24207	2	112268257	ENST00000441338.1	10446
chr1	244091906	244092407	502	*	Promoter (<=1kb)	1	244068820	244093026	24207	2	112268257	ENST00000441338.1	619
chr1	244163980	244164481	502	*	Distal Intergenic	1	244068820	244093026	24207	2	112268257	ENST00000441338.1	-70954
chr10	978684	979185	502	*	Intron (ENST00000381466.2/ENST00000381466.2, intron 1 of 1)	10	988434	1019932	31499	1	23560	ENST00000360803.9	-9249	ENSG00000107937	GTPBP4	GTP binding protein 4
chr10	1472518	1473019	502	*	Intron (ENST00000381312.6/105, intron 1 of 9)	10	1526637	1556984	30348	1	642394	ENST00000421697.2	-53618	ENSG00000205696	ADARB2-AS1	ADARB2 antisense RNA 1
chr10	1737327	1737828	502	*	Promoter (<=1kb)	10	1177313	1737525	560213	2	105	ENST00000381312.6	0	ENSG00000185736	ADARB2	adenosine deaminase RNA specific B2 (inactive)
chr10	3091366	3091867	502	*	Intron (ENST00000607886.5/5214, intron 2 of 3)	10	3104724	3137718	32995	1	5214	ENST00000415005.6	-12857	ENSG00000067057	PFKP	phosphofructokinase, platelet
chr10	3782891	3783392	502	*	Promoter (<=1kb)	10	3779047	3782051	3005	2	1316	ENST00000173785.4	-840	ENSG00000067082	KLF6	KLF transcription factor 6
chr10	3881536	3882037	502	*	Distal Intergenic	10	3911889	3935817	23929	1	101927904	ENST00000664393.1	-29852	ENSG00000226005	LINC02660	long intergenic non-protein coding RNA 2660
chr10	4663108	4663609	502	*	Intron (ENST00000665287.1/105376373, intron 2 of 4)	10	4659979	4662419	2441	1	338588	ENST00000668784.1	3129	ENSG00000225269	LINC00705	long intergenic non-protein coding RNA 705
chr10	4677637	4678138	502	*	Promoter (<=1kb)	10	4651161	4678132	26972	2	100216001	ENST00000449712.1	0	ENSG00000231298	MANCR	mitotically associated long non coding RNA
chr10	4851993	4852494	502	*	Distal Intergenic	10	4839784	4847345	7562	1	83592	ENST00000487985.1	12209	ENSG00000165568	AKR1E2	aldo-keto reductase family 1 member E2
chr10	5013550	5014051	502	*	Exon (ENST00000604439.1/ENST00000604439.1, exon 2 of 2)	10	5006462	5017934	11473	2	1646	ENST00000604711.1	3883	ENSG00000151632	AKR1C2	aldo-keto reductase family 1 member C2
chr10	5534942	5535443	502	*	Distal Intergenic	10	5517281	5526246	8966	2	100132159	ENST00000542093.5	-8696		CALML3-AS1	CALML3 antisense RNA 1
chr10	5554471	5554972	502	*	Promoter (<=1kb)	10	5549637	5554329	4693	2	105376380	ENST00000668112.1	-142	ENSG00000287566	LOC105376380	uncharacterized LOC105376380
chr10	5762206	5762707	502	*	Promoter (1-2kb)	10	5760840	5763740	2901	1	54906	ENST00000459693.1	1366	ENSG00000108021	TASOR2	transcription activation suppressor family member 2
chr10	8336561	8337062	502	*	Distal Intergenic	10	8400860	8461863	61004	1	105376396	ENST00000413286.1	-63798		LOC105376396	uncharacterized LOC105376396
chr10	11475899	11476400	502	*	Intron (ENST00000277575.5/9712, intron 13 of 13)	10	11460510	11532275	71766	2	9712	ENST00000277575.5	55875	ENSG00000148429	USP6NL	USP6 N-terminal like
chr10	11725128	11725629	502	*	Distal Intergenic	10	11742366	11764070	21705	1	79746	ENST00000496136.5	-16737	ENSG00000134463	ECHDC3	enoyl-CoA hydratase domain containing 3
chr10	11930671	11931172	502	*	Intron (ENST00000356352.6/26019, intron 19 of 20)	10	11849608	11894700	45093	2	219731	ENST00000445498.5	-35971	ENSG00000225778	PROSER2-AS1	PROSER2 antisense RNA 1
chr10	13054135	13054636	502	*	Intron (ENST00000378839.1/83643, intron 4 of 6)	10	13099449	13136923	37475	1	10133	ENST00000263036.9	-44813	ENSG00000123240	OPTN	optineurin
chr10	13717548	13718049	502	*	Intron (ENST00000357447.7/55691, intron 12 of 24)	10	13710415	13712054	1640	1	105376426	ENST00000412388.1	7133		LOC105376426	uncharacterized LOC105376426
chr10	14587485	14587986	502	*	Intron (ENST00000181796.7/83641, intron 2 of 4)	10	14521194	14572339	51146	2	83641	ENST00000468492.5	-15146	ENSG00000065809	FAM107B	family with sequence similarity 107 member B
chr10	16437215	16437716	502	*	Promoter (<=1kb)	10	16437010	16513745	76736	1	9317	ENST00000535784.7	205	ENSG00000165983	PTER	phosphotriesterase related
chr10	16756722	16757223	502	*	Intron (ENST00000377921.7/6251, intron 3 of 7)	10	16590611	16817383	226773	2	6251	ENST00000377921.7	60160	ENSG00000148484	RSU1	Ras suppressor protein 1
chr10	17084762	17085263	502	*	Intron (ENST00000377833.10/8029, intron 16 of 66)	10	17121882	17127837	5956	2	8029	ENST00000433666.5	42574	ENSG00000107611	CUBN	cubilin
chr10	17213937	17214438	502	*	Promoter (1-2kb)	10	17214239	17216375	2137	2	100507347	ENST00000664157.3	1937	ENSG00000229124	VIM-AS1	VIM antisense RNA 1
chr10	18238837	18239338	502	*	Intron (ENST00000324631.13/783, intron 2 of 13)	10	18260769	18541862	281094	1	783	ENST00000615785.4	-21431	ENSG00000165995	CACNB2	calcium voltage-gated channel auxiliary subunit beta 2
chr10	18312711	18313212	502	*	Intron (ENST00000324631.13/783, intron 2 of 13)	10	18340709	18543557	202849	1	783	ENST00000377329.10	-27497	ENSG00000165995	CACNB2	calcium voltage-gated channel auxiliary subunit beta 2
chr10	18652206	18652707	502	*	Promoter (<=1kb)	10	18545561	18651587	106027	2	221078	ENST00000377304.7	-619	ENSG00000241058	NSUN6	NOP2/Sun RNA methyltransferase 6
chr10	22586114	22586615	502	*	Intron (ENST00000376573.9/5305, intron 4 of 9)	10	22541952	22591675	49724	2	5305	ENST00000604912.1	5060	ENSG00000150867	PIP4K2A	phosphatidylinositol-5-phosphate 4-kinase type 2 alpha
chr10	24343803	24344304	502	*	Intron (ENST00000376462.5/56243, intron 3 of 18)	10	24275685	24275781	97	1	693188	ENST00000385195.1	68118	ENSG00000207930	MIR603	microRNA 603
chr10	24463645	24464146	502	*	Promoter (2-3kb)	10	24466531	24545316	78786	1	56243	ENST00000396446.5	-2385	ENSG00000120549	KIAA1217	KIAA1217
chr10	24851573	24852074	502	*	Intron (ENST00000320152.11/56952, intron 7 of 8)	10	24952350	25161236	208887	1	101929025	ENST00000648191.1	-100276	ENSG00000231422	LINC01516	long intergenic non-protein coding RNA 1516
chr10	26044043	26044544	502	*	Intron (ENST00000642197.1/53904, intron 10 of 26)	10	25952100	26016915	64816	1	53904	ENST00000376301.2	91943	ENSG00000095777	MYO3A	myosin IIIA
chr10	27899458	27899959	502	*	Intron (ENST00000673384.1/55130, intron 12 of 17)	10	27812168	27860664	48497	2	55130	ENST00000671855.1	-38794	ENSG00000169126	ODAD2	outer dynein arm docking complex subunit 2
chr10	28157401	28157902	502	*	Intron (ENST00000337532.9/143098, intron 4 of 17)	10	28125010	28203232	78223	2	143098	ENST00000474731.1	45330	ENSG00000150054	MPP7	MAGUK p55 scaffold protein 7
chr10	28263155	28263656	502	*	Intron (ENST00000337532.9/143098, intron 1 of 17)	10	28050993	28280142	229150	2	143098	ENST00000337532.9	16486	ENSG00000150054	MPP7	MAGUK p55 scaffold protein 7
chr10	28544028	28544529	502	*	Intron (ENST00000428935.6/51322, intron 3 of 7)	10	28535686	28619960	84275	1	51322	ENST00000345541.6	8342	ENSG00000095787	WAC	WW domain containing adaptor with coiled-coil
chr10	28719620	28720121	502	*	Distal Intergenic	10	28743506	28941910	198405	1	101929218	ENST00000646289.1	-23385		LINC01517	long intergenic non-protein coding RNA 1517
chr10	28940462	28940963	502	*	Intron (ENST00000646289.1/101929218, intron 7 of 7)	10	28875598	28882311	6714	1	283080	ENST00000645413.1	64864	ENSG00000232624	C10orf126	chromosome 10 open reading frame 126
chr10	29839686	29840187	502	*	Distal Intergenic	10	29842002	29843263	1262	2	107984172	ENST00000692116.1	3076	ENSG00000289386	LOC107984172	uncharacterized LOC107984172
chr10	29841871	29842372	502	*	Promoter (<=1kb)	10	29842002	29843263	1262	2	107984172	ENST00000692116.1	891	ENSG00000289386	LOC107984172	uncharacterized LOC107984172
chr10	30114757	30115258	502	*	Promoter (<=1kb)	10	30047532	30115494	67963	2	57608	ENST00000465712.1	236	ENSG00000165757	JCAD	junctional cadherin 5 associated
chr10	30241015	30241516	502	*	Distal Intergenic	10	30326564	30348977	22414	2	55149	ENST00000417581.1	107461	ENSG00000107951	MTPAP	mitochondrial poly(A) polymerase
chr10	30517665	30518166	502	*	Exon (ENST00000396326.2/ENST00000396326.2, exon 2 of 2)	10	30529517	30554625	25109	1	105376478	ENST00000670247.1	-11351	ENSG00000287420	LOC105376478	uncharacterized LOC105376478
chr10	30997533	30998034	502	*	Promoter (1-2kb)	10	30844772	30999517	154746	2	220929	ENST00000538351.6	1483	ENSG00000183621	ZNF438	zinc finger protein 438
chr10	31876448	31876949	502	*	Intron (ENST00000344936.7/94134, intron 3 of 19)	10	31820444	31854180	33737	2	94134	ENST00000454919.1	-22268	ENSG00000165322	ARHGAP12	Rho GTPase activating protein 12
chr10	31962604	31963105	502	*	Distal Intergenic	10	31805404	31928876	123473	2	94134	ENST00000396144.8	-33728	ENSG00000165322	ARHGAP12	Rho GTPase activating protein 12
chr10	34862874	34863375	502	*	Distal Intergenic	10	34815767	34816386	620	1	100505601	ENST00000446211.1	47107	ENSG00000226386	PARD3-DT	PARD3 divergent transcript
chr10	35372337	35372838	502	*	Intron (ENST00000490012.6/219771, intron 6 of 9)	10	35337052	35553183	216132	1	219771	ENST00000492478.5	35285	ENSG00000108100	CCNY	cyclin Y
chr10	35384343	35384844	502	*	Intron (ENST00000490012.6/219771, intron 6 of 9)	10	35337052	35553183	216132	1	219771	ENST00000492478.5	47291	ENSG00000108100	CCNY	cyclin Y
chr10	37563620	37564121	502	*	Distal Intergenic	10	37775371	37784131	8761	2	57209	ENST00000432530.1	220010	ENSG00000198105	ZNF248	zinc finger protein 248
chr10	42640721	42641222	502	*	Promoter (2-3kb)	10	42589109	42638570	49462	2	7582	ENST00000359467.8	-2151	ENSG00000196693	ZNF33B	zinc finger protein 33B
chr10	43350254	43350755	502	*	Promoter (<=1kb)	10	43325833	43350792	24960	2	107984226	ENST00000650340.1	37		LOC107984226	uncharacterized LOC107984226
chr10	44325202	44325703	502	*	Distal Intergenic	10	44296805	44310220	13416	2	6387	ENST00000658643.1	-14982	ENSG00000107562	CXCL12	C-X-C motif chemokine ligand 12
chr10	48315889	48316390	502	*	Intron (ENST00000395611.7/5599, intron 1 of 11)	10	48308216	48410328	102113	1	5599	ENST00000476134.1	7673	ENSG00000107643	MAPK8	mitogen-activated protein kinase 8
chr10	48463452	48463953	502	*	Promoter (2-3kb)	10	48454157	48466696	12540	2	58504	ENST00000489984.1	2743	ENSG00000128805	ARHGAP22	Rho GTPase activating protein 22
chr10	49550475	49550976	502	*	Distal Intergenic	10	49530724	49539538	8815	2	2074	ENST00000462247.1	-10937	ENSG00000225830	ERCC6	ERCC excision repair 6, chromatin remodeling factor
chr10	49593020	49593521	502	*	Distal Intergenic	10	49609095	49665104	56010	1	1103	ENST00000339797.5	-15574	ENSG00000070748	CHAT	choline O-acetyltransferase
chr10	49836939	49837440	502	*	Intron (ENST00000616448.2/8505, intron 15 of 17)	10	49820210	49833274	13065	2	8505	ENST00000492350.2	-3665	ENSG00000227345	PARG	poly(ADP-ribose) glycohydrolase
chr10	50579184	50579685	502	*	Intron (ENST00000429490.5/259230, intron 2 of 9)	10	50305600	50623956	318357	2	259230	ENST00000361781.7	44271	ENSG00000198964	SGMS1	sphingomyelin synthase 1
chr10	50622055	50622556	502	*	Promoter (1-2kb)	10	50305600	50623956	318357	2	259230	ENST00000361781.7	1400	ENSG00000198964	SGMS1	sphingomyelin synthase 1
chr10	52308144	52308645	502	*	Intron (ENST00000452247.7/100506939, intron 3 of 6)	10	52291424	52313478	22055	2	100506939	ENST00000658196.1	4833		PRKG1-AS1	PRKG1 antisense RNA 1
chr10	54542098	54542599	502	*	Intron (ENST00000422842.1/105378311, intron 1 of 5)	10	54486230	54656051	169822	1	105378311	ENST00000422842.1	55868	ENSG00000234173	LOC105378311	uncharacterized LOC105378311
chr10	54553059	54553560	502	*	Intron (ENST00000422842.1/105378311, intron 1 of 5)	10	54607874	54607957	84	2	100302192	ENST00000408667.1	54397	ENSG00000221594	MIR548F1	microRNA 548f-1
chr10	56622207	56622708	502	*	Distal Intergenic	10	56357438	56361273	3836	2	11130	ENST00000395405.5	-260934	ENSG00000122952	ZWINT	ZW10 interacting kinetochore protein
chr10	58383974	58384475	502	*	Promoter (<=1kb)	10	58385345	58395184	9840	1	7019	ENST00000373899.3	-870	ENSG00000108064	TFAM	transcription factor A, mitochondrial
chr10	59873098	59873599	502	*	Intron (ENST00000263102.7/8030, intron 1 of 8)	10	59788747	59906556	117810	2	8030	ENST00000263102.7	32957	ENSG00000108091	CCDC6	coiled-coil domain containing 6
chr10	59879360	59879861	502	*	Intron (ENST00000263102.7/8030, intron 1 of 8)	10	59788747	59906556	117810	2	8030	ENST00000263102.7	26695	ENSG00000108091	CCDC6	coiled-coil domain containing 6
chr10	59906320	59906821	502	*	Promoter (<=1kb)	10	59788747	59906556	117810	2	8030	ENST00000263102.7	0	ENSG00000108091	CCDC6	coiled-coil domain containing 6
chr10	59970688	59971189	502	*	Distal Intergenic	10	59958217	59960913	2697	2	283025	ENST00000444900.1	-9775	ENSG00000235931	LINC01553	long intergenic non-protein coding RNA 1553
chr10	60718814	60719315	502	*	Intron (ENST00000373827.6/288, intron 1 of 43)	10	60507501	60733324	225824	2	107984292	ENST00000510382.1	14009
chr10	61821158	61821659	502	*	Promoter (<=1kb)	10	61781745	61821246	39502	2	107984237	ENST00000441001.2	0		LINC02625	long intergenic non-protein coding RNA 2625
chr10	62049727	62050228	502	*	Promoter (<=1kb)	10	62049211	62093064	43854	1	84159	ENST00000309334.5	516	ENSG00000150347	ARID5B	AT-rich interaction domain 5B
chr10	62073195	62073696	502	*	Intron (ENST00000279873.12/84159, intron 8 of 9)	10	62049211	62093064	43854	1	84159	ENST00000309334.5	23984	ENSG00000150347	ARID5B	AT-rich interaction domain 5B
chr10	63415916	63416417	502	*	Intron (ENST00000399262.7/221037, intron 1 of 25)	10	63372957	63373048	92	2	100302150	ENST00000408136.3	-42868	ENSG00000221063	MIR1296	microRNA 1296
chr10	63511788	63512289	502	*	Intron (ENST00000633035.1/221037, intron 1 of 3)	10	63521401	63625128	103728	1	221035	ENST00000373758.5	-9112	ENSG00000165476	REEP3	receptor accessory protein 3
chr10	63917209	63917710	502	*	Intron (ENST00000444770.1/ENST00000444770.1, intron 2 of 2)	10	64036345	64037280	936	2	105378333	ENST00000451946.1	119570		LOC105378333	uncharacterized LOC105378333
chr10	64369180	64369681	502	*	Intron (ENST00000654191.1/ENST00000654191.1, intron 4 of 5)	10	64036345	64037280	936	2	105378333	ENST00000451946.1	-331900		LOC105378333	uncharacterized LOC105378333
chr10	65358470	65358971	502	*	Distal Intergenic	10	65570338	65681466	111129	1	101928913	ENST00000433152.8	-211367		LINC01515	long intergenic non-protein coding RNA 1515
chr10	65891192	65891693	502	*	Distal Intergenic	10	65919951	66079103	159153	2	29119	ENST00000373735.2	187410	ENSG00000183230	CTNNA3	catenin alpha 3
chr10	67492126	67492627	502	*	Intron (ENST00000683963.1/29119, intron 4 of 16)	10	67403351	67403410	60	2	102466814	ENST00000617477.1	-88716	ENSG00000276866	MIR7151	microRNA 7151
chr10	68319006	68319507	502	*	Intron (ENST00000358769.7/64081, intron 1 of 9)	10	68331174	68342273	11100	1	3189	ENST00000469172.5	-11667	ENSG00000096746	HNRNPH3	heterogeneous nuclear ribonucleoprotein H3
chr10	68336893	68337394	502	*	Promoter (<=1kb)	10	68336806	68342271	5466	1	3189	ENST00000481819.5	87	ENSG00000096746	HNRNPH3	heterogeneous nuclear ribonucleoprotein H3
chr10	69316254	69316755	502	*	Promoter (<=1kb)	10	69315785	69401443	85659	1	3098	ENST00000298649.8	469	ENSG00000156515	HK1	hexokinase 1
chr10	69421777	69422278	502	*	Distal Intergenic	10	69403903	69416918	13016	2	6865	ENST00000373306.5	-4859	ENSG00000075073	TACR2	tachykinin receptor 2
chr10	69445618	69446119	502	*	Distal Intergenic	10	69451465	69507666	56202	1	23555	ENST00000373290.7	-5346	ENSG00000099282	TSPAN15	tetraspanin 15
chr10	70116147	70116648	502	*	Promoter (1-2kb)	10	70114775	70118351	3577	2	84883	ENST00000482166.1	1703	ENSG00000042286	AIFM2	apoptosis inducing factor mitochondria associated 2
chr10	70364292	70364793	502	*	Intron (ENST00000395011.5/55222, intron 2 of 3)	10	70298970	70376779	77810	2	55222	ENST00000395011.5	11986	ENSG00000172731	LRRC20	leucine rich repeat containing 20
chr10	70584990	70585491	502	*	Intron (ENST00000697577.1/27143, intron 19 of 20)	10	70597348	70602687	5340	2	5551	ENST00000638674.1	17196	ENSG00000180644	PRF1	perforin 1
chr10	72563340	72563841	502	*	Intron (ENST00000361114.10/10367, intron 2 of 11)	10	72367340	72551198	183859	2	10367	ENST00000476605.7	-12142	ENSG00000107745	MICU1	mitochondrial calcium uptake 1
chr10	72697633	72698134	502	*	Intron (ENST00000603649.5/90550, intron 1 of 4)	10	72692619	72887692	195074	1	90550	ENST00000605597.5	5014	ENSG00000156026	MCU	mitochondrial calcium uniporter
chr10	72727078	72727579	502	*	Intron (ENST00000603649.5/90550, intron 3 of 4)	10	72721029	72721100	72	1	100616286	ENST00000583078.1	6049	ENSG00000266719	MIR4676	microRNA 4676
chr10	73121582	73122083	502	*	Intron (ENST00000617744.4/25961, intron 3 of 7)	10	73126080	73126207	128	2	109617000	ENST00000408237.1	4124	ENSG00000221164	SNORA11F	small nucleolar RNA, H/ACA box 11F
chr10	73850719	73851220	502	*	Promoter (1-2kb)	10	73847225	73852816	5592	2	818	ENST00000477652.1	1596	ENSG00000148660	CAMK2G	calcium/calmodulin dependent protein kinase II gamma
chr10	73886033	73886534	502	*	Distal Intergenic	10	73815015	73874591	59577	2	818	ENST00000680035.1	-11442	ENSG00000148660	CAMK2G	calcium/calmodulin dependent protein kinase II gamma
chr10	74289885	74290386	502	*	Intron (ENST00000672429.1/132, intron 3 of 9)	10	74314733	74708549	393817	1	132	ENST00000672604.1	-24347	ENSG00000156110	ADK	adenosine kinase
chr10	75048628	75049129	502	*	Intron (ENST00000649504.1/ENST00000649504.1, intron 1 of 3)	10	75037472	75073642	36171	2	338599	ENST00000338487.6	24513	ENSG00000188716	DUSP29	dual specificity phosphatase 29
chr10	75430881	75431382	502	*	Promoter (<=1kb)	10	75430571	75431588	1018	2	107984293	ENST00000427610.1	206		LOC107984293	uncharacterized LOC107984293
chr10	76357777	76358278	502	*	Intron (ENST00000611255.5/83938, intron 6 of 6)	10	76324401	76557366	232966	1	83938	ENST00000598708.1	33376	ENSG00000148655	LRMDA	leucine rich melanocyte differentiation associated
chr10	77074091	77074592	502	*	Intron (ENST00000604624.6/3778, intron 12 of 27)	10	77012199	77078072	65874	2	3778	ENST00000428546.2	3480	ENSG00000156113	KCNMA1	potassium calcium-activated channel subfamily M alpha 1
chr10	77943178	77943679	502	*	Distal Intergenic	10	77927631	77929824	2194	1	100128292	ENST00000632919.1	15547		DLG5-AS1	DLG5 antisense RNA 1
chr10	78173597	78174098	502	*	Distal Intergenic	10	78179174	78527338	348165	1	105378375	ENST00000634930.1	-5076		LOC105378375	uncharacterized LOC105378375
chr10	78458903	78459404	502	*	Intron (ENST00000634930.1/105378375, intron 1 of 3)	10	78267442	78330595	63154	1	414243	ENST00000459633.1	191461	ENSG00000230417	LINC00595	long intergenic non-protein coding RNA 595
chr10	78657458	78657959	502	*	Intron (ENST00000421324.4/ENST00000421324.4, intron 2 of 2)	10	78943328	78962394	19067	2	283050	ENST00000428862.5	304435	ENSG00000224596	ZMIZ1-AS1	ZMIZ1 antisense RNA 1
chr10	79629198	79629699	502	*	Promoter (2-3kb)	10	79630755	79632186	1432	2	105378385	ENST00000421256.1	2487	ENSG00000226676	LINC02679	long intergenic non-protein coding RNA 2679
chr10	79980636	79981137	502	*	Promoter (1-2kb)	10	79941449	79982614	41166	2	6441	ENST00000444384.3	1477	ENSG00000133661	SFTPD	surfactant protein D
chr10	80465856	80466357	502	*	Intron (ENST00000481124.5/81619, intron 1 of 5)	10	80459302	80518041	58740	1	81619	ENST00000372156.5	6554	ENSG00000108219	TSPAN14	tetraspanin 14
chr10	80492045	80492546	502	*	Promoter (2-3kb)	10	80489212	80519628	30417	1	81619	ENST00000616406.1	2833	ENSG00000108219	TSPAN14	tetraspanin 14
chr10	80663228	80663729	502	*	Distal Intergenic	10	80649797	80653732	3936	1	105378386	ENST00000436500.1	13431	ENSG00000231082	LINC02655	long intergenic non-protein coding RNA 2655
chr10	85340888	85341389	502	*	Distal Intergenic	10	85431943	85432515	573	2	101929646	ENST00000444137.1	91126	ENSG00000223993	LINC02647	long intergenic non-protein coding RNA 2647
chr10	85373812	85374313	502	*	Distal Intergenic	10	85431943	85432515	573	2	101929646	ENST00000444137.1	58202	ENSG00000223993	LINC02647	long intergenic non-protein coding RNA 2647
chr10	86498664	86499165	502	*	Intron (ENST00000298767.10/23063, intron 3 of 18)	10	86435256	86521792	86537	2	23063	ENST00000298767.10	22627	ENSG00000062650	WAPL	WAPL cohesin release factor
chr10	87012175	87012676	502	*	Intron (ENST00000444180.3/119385, intron 8 of 9)	10	87020294	87024730	4437	1	643161	ENST00000343959.5	-7618	ENSG00000188100	FAM25A	family with sequence similarity 25 member A
chr10	87585954	87586455	502	*	Distal Intergenic	10	87521115	87552637	31523	1	9562	ENST00000472891.1	64839	ENSG00000107789	MINPP1	multiple inositol-polyphosphate phosphatase 1
chr10	87659572	87660073	502	*	Promoter (<=1kb)	10	87659613	87747705	88093	1	9060	ENST00000361175.8	0	ENSG00000198682	PAPSS2	3'-phosphoadenosine 5'-phosphosulfate synthase 2
chr10	87675944	87676445	502	*	Intron (ENST00000361175.8/9060, intron 1 of 11)	10	87660984	87713310	52327	1	9060	ENST00000482258.1	14960	ENSG00000198682	PAPSS2	3'-phosphoadenosine 5'-phosphosulfate synthase 2
chr10	87870973	87871474	502	*	Intron (ENST00000688308.1/5728, intron 2 of 9)	10	87874919	87971930	97012	1	5728	ENST00000688158.2	-3445	ENSG00000171862	PTEN	phosphatase and tensin homolog
chr10	88110253	88110754	502	*	Distal Intergenic	10	87957582	87962052	4471	1	5728	ENST00000700026.1	152671	ENSG00000171862	PTEN	phosphatase and tensin homolog
chr10	88880696	88881197	502	*	Promoter (<=1kb)	10	88880245	88923487	43243	1	57559	ENST00000371926.8	451	ENSG00000138134	STAMBPL1	STAM binding protein like 1
chr10	88884156	88884657	502	*	Promoter (2-3kb)	10	88882083	88882857	775	1	57559	ENST00000468698.1	2073	ENSG00000138134	STAMBPL1	STAM binding protein like 1
chr10	89022617	89023118	502	*	3' UTR	10	89012682	89015542	2861	1	355	ENST00000640250.2	9935	ENSG00000026103	FAS	Fas cell surface death receptor
chr10	89260398	89260899	502	*	Intron (ENST00000371837.5/3988, intron 2 of 8)	10	89213575	89252039	38465	2	3988	ENST00000456827.5	-8359	ENSG00000107798	LIPA	lipase A, lysosomal acid type
chr10	89432024	89432525	502	*	3' UTR	10	89414998	89417513	2516	1	24138	ENST00000680591.1	17026	ENSG00000152778	IFIT5	interferon induced protein with tetratricopeptide repeats 5
chr10	89503071	89503572	502	*	Intron (ENST00000371790.5/387700, intron 2 of 7)	10	89430299	89535594	105296	2	387700	ENST00000371790.5	32022	ENSG00000152779	SLC16A12	solute carrier family 16 member 12
chr10	89946050	89946551	502	*	Intron (ENST00000664430.1/105378425, intron 2 of 3)	10	89949525	89957357	7833	2	101926924	ENST00000665903.1	10806	ENSG00000226159	LINC01375	long intergenic non-protein coding RNA 1375
chr10	90501676	90502177	502	*	Intron (ENST00000414903.1/ENST00000414903.1, intron 3 of 3)	10	90402521	90540805	138285	2	101926942	ENST00000418379.1	38628	ENSG00000236373	LINC02653	long intergenic non-protein coding RNA 2653
chr10	92243405	92243906	502	*	Promoter (<=1kb)	10	92048642	92243279	194638	2	22849	ENST00000614585.4	-126	ENSG00000107864	CPEB3	cytoplasmic polyadenylation element binding protein 3
chr10	92572304	92572805	502	*	Promoter (1-2kb)	10	92452272	92573910	121639	2	3416	ENST00000678715.1	1105	ENSG00000119912	IDE	insulin degrading enzyme
chr10	92595447	92595948	502	*	Promoter (2-3kb)	10	92593130	92655395	62266	1	3832	ENST00000260731.5	2317	ENSG00000138160	KIF11	kinesin family member 11
chr10	93482419	93482920	502	*	Promoter (<=1kb)	10	93306429	93482334	175906	2	26509	ENST00000359263.9	-85	ENSG00000138119	MYOF	myoferlin
chr10	93554707	93555208	502	*	Distal Intergenic	10	93566665	93590072	23408	1	338557	ENST00000371481.9	-11457	ENSG00000186188	FFAR4	free fatty acid receptor 4
chr10	93755937	93756438	502	*	Promoter (1-2kb)	10	93757840	93798174	40335	1	9211	ENST00000627420.2	-1402	ENSG00000108231	LGI1	leucine rich glioma inactivated 1
chr10	94324683	94325184	502	*	3' UTR	10	94309642	94322031	12390	1	51196	ENST00000685132.1	15041	ENSG00000138193	PLCE1	phospholipase C epsilon 1
chr10	95328340	95328841	502	*	Intron (ENST00000371227.8/10580, intron 28 of 31)	10	95315025	95322805	7781	2	10580	ENST00000647619.1	-5535	ENSG00000095637	SORBS1	sorbin and SH3 domain containing 1
chr10	95500567	95501068	502	*	Intron (ENST00000371227.8/10580, intron 1 of 31)	10	95490737	95493185	2449	2	10580	ENST00000482068.1	-7382	ENSG00000095637	SORBS1	sorbin and SH3 domain containing 1
chr10	96844719	96845220	502	*	Intron (ENST00000676067.1/84458, intron 2 of 7)	10	96833406	96907330	73925	1	84458	ENST00000676314.1	11313	ENSG00000196233	LCOR	ligand dependent nuclear receptor corepressor
chr10	96864736	96865237	502	*	Intron (ENST00000676067.1/84458, intron 2 of 7)	10	96833406	96907330	73925	1	84458	ENST00000676314.1	31330	ENSG00000196233	LCOR	ligand dependent nuclear receptor corepressor
chr10	97025526	97026027	502	*	Intron (ENST00000266058.9/6585, intron 25 of 36)	10	96949223	96958515	9293	1	84458	ENST00000463415.1	76303	ENSG00000196233	LCOR	ligand dependent nuclear receptor corepressor
chr10	97109476	97109977	502	*	Intron (ENST00000266058.9/6585, intron 4 of 36)	10	97102779	97103733	955	1	100505540	ENST00000661744.1	6697	ENSG00000234855	SLIT1-AS1	SLIT1 antisense RNA 1
chr10	97687125	97687626	502	*	Promoter (<=1kb)	10	97677424	97687241	9818	2	60370	ENST00000370626.4	0	ENSG00000119986	AVPI1	arginine vasopressin induced 1
chr10	97731740	97732241	502	*	Distal Intergenic	10	97737121	97760906	23786	1	118813	ENST00000337540.11	-4880	ENSG00000155256	ZFYVE27	zinc finger FYVE-type containing 27
chr10	98170402	98170903	502	*	Intron (ENST00000370584.7/27291, intron 2 of 8)	10	98163287	98244894	81608	1	27291	ENST00000612478.4	7115	ENSG00000166024	R3HCC1L	R3H domain and coiled-coil containing 1 like
chr10	98536556	98537057	502	*	Intron (ENST00000404542.5/60495, intron 6 of 8)	10	98431877	98446963	15087	2	3257	ENST00000699156.1	-89593	ENSG00000107521	HPS1	HPS1 biogenesis of lysosomal organelles complex 3 subunit 1
chr10	99420397	99420898	502	*	Exon (ENST00000370508.7/2805, exon 2 of 9)	10	99396870	99430624	33755	2	2805	ENST00000370508.7	9726	ENSG00000120053	GOT1	glutamic-oxaloacetic transaminase 1
chr10	99930712	99931213	502	*	Promoter (<=1kb)	10	99875577	99930996	55420	2	23268	ENST00000636706.1	0	ENSG00000107554	DNMBP	dynamin binding protein
chr10	100006169	100006670	502	*	Intron (ENST00000324109.9/23268, intron 1 of 16)	10	99875577	100009947	134371	2	23268	ENST00000324109.9	3277	ENSG00000107554	DNMBP	dynamin binding protein
chr10	101595679	101596180	502	*	Promoter (<=1kb)	10	101594702	101609439	14738	1	25911	ENST00000434727.1	977	ENSG00000166171	DPCD	deleted in primary ciliary dyskinesia homolog (mouse)
chr10	101829433	101829934	502	*	Promoter (<=1kb)	10	101828267	101829547	1281	2	30819	ENST00000483385.1	0	ENSG00000120049	KCNIP2	potassium voltage-gated channel interacting protein 2
chr10	102384950	102385451	502	*	Distal Intergenic	10	102381010	102381255	246	1	8729	ENST00000676802.1	3940	ENSG00000107862	GBF1	golgi brefeldin A resistant guanine nucleotide exchange factor 1
chr10	103800697	103801198	502	*	Intron (ENST00000369774.9/9644, intron 2 of 14)	10	103746793	103754466	7674	1	100505839	ENST00000625265.1	53904	ENSG00000280693	SH3PXD2A-AS1	SH3PXD2A antisense RNA 1
chr10	103836848	103837349	502	*	Intron (ENST00000369774.9/9644, intron 1 of 14)	10	103660985	103855394	194410	2	9644	ENST00000687380.1	18045	ENSG00000107957	SH3PXD2A	SH3 and PX domains 2A
chr10	103969429	103969930	502	*	Promoter (2-3kb)	10	103967201	104029233	62033	1	9748	ENST00000335753.8	2228	ENSG00000065613	SLK	STE20 like kinase
chr10	106942024	106942525	502	*	Intron (ENST00000263054.11/114815, intron 2 of 25)	10	106573671	106956583	382913	2	114815	ENST00000612154.4	14058	ENSG00000108018	SORCS1	sortilin related VPS10 domain containing receptor 1
chr10	107915229	107915730	502	*	Intron (ENST00000630847.2/103695365, intron 2 of 5)	10	108040383	108040699	317	2	103695365	ENST00000622852.1	124969	ENSG00000229981	LINC01435	long intergenic non-protein coding RNA 1435
chr10	108597796	108598297	502	*	Distal Intergenic	10	108708539	108840686	132148	1	105378478	ENST00000653086.1	-110242		LINC02661	long intergenic non-protein coding RNA 2661
chr10	110008637	110009138	502	*	Promoter (<=1kb)	10	109945559	110008381	62823	2	100505933	ENST00000627565.2	-256	ENSG00000203876	ADD3-AS1	ADD3 antisense RNA 1
chr10	110137066	110137567	502	*	Distal Intergenic	10	110125902	110132727	6826	1	120	ENST00000479805.1	11164	ENSG00000148700	ADD3	adducin 3
chr10	110208263	110208764	502	*	Promoter (<=1kb)	10	110207684	110280069	72386	1	4601	ENST00000453116.5	579	ENSG00000119950	MXI1	MAX interactor 1, dimerization protein
chr10	110212062	110212563	502	*	Promoter (1-2kb)	10	110210231	110286506	76276	1	4601	ENST00000361248.8	1831	ENSG00000119950	MXI1	MAX interactor 1, dimerization protein
chr10	110279170	110279671	502	*	3' UTR	10	110270208	110286616	16409	1	4601	ENST00000485566.2	8962	ENSG00000119950	MXI1	MAX interactor 1, dimerization protein
chr10	110426108	110426609	502	*	Distal Intergenic	10	110428840	110496187	67348	2	105378482	ENST00000609514.1	69578		LOC105378482	uncharacterized LOC105378482
chr10	110441738	110442239	502	*	Exon (ENST00000609514.1/105378482, exon 2 of 4)	10	110428840	110496187	67348	2	105378482	ENST00000609514.1	53948		LOC105378482	uncharacterized LOC105378482
chr10	111155860	111156361	502	*	Distal Intergenic	10	111077029	111080907	3879	1	150	ENST00000280155.4	78831	ENSG00000150594	ADRA2A	adrenoceptor alpha 2A
chr10	112369295	112369796	502	*	Distal Intergenic	10	112374116	112428376	54261	1	51703	ENST00000354655.9	-4320	ENSG00000197142	ACSL5	acyl-CoA synthetase long chain family member 5
chr10	112446033	112446534	502	*	Promoter (<=1kb)	10	112430305	112446808	16504	2	64429	ENST00000684507.1	274	ENSG00000023041	ZDHHC6	zinc finger DHHC-type palmitoyltransferase 6
chr10	112674839	112675340	502	*	Intron (ENST00000393077.3/143187, intron 7 of 7)	10	112634170	112634254	85	1	100422909	ENST00000585286.1	40669	ENSG00000264763	MIR4295	microRNA 4295
chr10	112792852	112793353	502	*	Intron (ENST00000393077.3/143187, intron 7 of 7)	10	112814653	112821864	7212	2	112268058	ENST00000701897.1	28511
chr10	112815622	112816123	502	*	3' UTR	10	112814653	112821864	7212	2	112268058	ENST00000701897.1	5741
chr10	113093393	113093894	502	*	Intron (ENST00000355995.9/6934, intron 5 of 14)	10	113125536	113146096	20561	1	6934	ENST00000349937.7	-31642	ENSG00000148737	TCF7L2	transcription factor 7 like 2
chr10	113293080	113293581	502	*	Distal Intergenic	10	113161231	113165681	4451	1	6934	ENST00000494353.1	131849	ENSG00000148737	TCF7L2	transcription factor 7 like 2
chr10	113492154	113492655	502	*	Promoter (<=1kb)	10	113482069	113492054	9986	2	107984270	ENST00000658845.1	-100	ENSG00000286289	LOC107984270	uncharacterized LOC107984270
chr10	113773593	113774094	502	*	Promoter (<=1kb)	10	113774916	113777730	2815	1	79949	ENST00000448805.1	-822	ENSG00000148735	PLEKHS1	pleckstrin homology domain containing S1
chr10	114025180	114025681	502	*	Distal Intergenic	10	114043866	114046904	3039	1	153	ENST00000369295.4	-18185	ENSG00000043591	ADRB1	adrenoceptor beta 1
chr10	114082000	114082501	502	*	Distal Intergenic	10	114043866	114046904	3039	1	153	ENST00000369295.4	38134	ENSG00000043591	ADRB1	adrenoceptor beta 1
chr10	114682629	114683130	502	*	Promoter (1-2kb)	10	114431113	114684457	253345	2	3983	ENST00000392955.7	1327	ENSG00000099204	ABLIM1	actin binding LIM protein 1
chr10	116907539	116908040	502	*	Intron (ENST00000369207.3/387712, intron 10 of 10)	10	116859034	116911788	52755	1	387712	ENST00000369207.3	48505	ENSG00000188316	ENO4	enolase 4
chr10	117001087	117001588	502	*	Intron (ENST00000355371.9/57698, intron 1 of 16)	10	116881477	117005187	123711	2	57698	ENST00000355371.9	3599	ENSG00000187164	SHTN1	shootin 1
chr10	118369759	118370260	502	*	Intron (ENST00000668223.1/100506126, intron 2 of 2)	10	118357108	118359203	2096	1	100506126	ENST00000445161.5	12651	ENSG00000232139	LINC00867	long intergenic non-protein coding RNA 867
chr10	119000917	119001418	502	*	Intron (ENST00000663084.1/ENST00000663084.1, intron 2 of 3)	10	119029714	119033730	4017	1	340719	ENST00000425699.3	-28296	ENSG00000188613	NANOS1	nanos C2HC-type zinc finger 1
chr10	119030374	119030875	502	*	Promoter (<=1kb)	10	119030426	119031533	1108	1	340719	ENST00000340087.5	0	ENSG00000188613	NANOS1	nanos C2HC-type zinc finger 1
chr10	119164774	119165275	502	*	Promoter (<=1kb)	10	119157669	119165542	7874	2	119559	ENST00000419372.5	267	ENSG00000183605	SFXN4	sideroflexin 4
chr10	119662345	119662846	502	*	Intron (ENST00000369085.8/9531, intron 1 of 3)	10	119656610	119676707	20098	1	9531	ENST00000450186.1	5735	ENSG00000151929	BAG3	BAG cochaperone 3
chr10	120813051	120813552	502	*	Intron (ENST00000659883.1/105378516, intron 3 of 6)	10	120817794	120825311	7518	1	105378516	ENST00000617518.2	-4242	ENSG00000274461	LINC02930	long intergenic non-protein coding RNA 2930
chr10	120977489	120977990	502	*	Promoter (2-3kb)	10	120925547	120980700	55154	2	105378519	ENST00000414774.1	2710		LOC105378519	uncharacterized LOC105378519
chr10	121268310	121268811	502	*	Distal Intergenic	10	121178700	121185966	7267	1	101927889	ENST00000429809.1	89610	ENSG00000227143	LINC01153	long intergenic non-protein coding RNA 1153
chr10	122165201	122165702	502	*	Promoter (1-2kb)	10	122163844	122254538	90695	1	10579	ENST00000260733.7	1357	ENSG00000138162	TACC2	transforming acidic coiled-coil containing protein 2
chr10	122662070	122662571	502	*	Intron (ENST00000652317.1/ENST00000652317.1, intron 1 of 1)	10	122672850	122679494	6645	1	112577516	ENST00000652090.1	-10279	ENSG00000286135	LOC112577516	carbohydrate-binding protein AQN-1-like
chr10	123534196	123534697	502	*	Intron (ENST00000662754.1/105378531, intron 3 of 3)	10	123560326	123562213	1888	1	105378531	ENST00000665714.1	-25629	ENSG00000286344	LINC02641	long intergenic non-protein coding RNA 2641
chr10	123583662	123584163	502	*	Exon (ENST00000451295.1/ENST00000451295.1, exon 3 of 3)	10	123560326	123562213	1888	1	105378531	ENST00000665714.1	23336	ENSG00000286344	LINC02641	long intergenic non-protein coding RNA 2641
chr10	124154788	124155289	502	*	Distal Intergenic	10	124007668	124093598	85931	2	51363	ENST00000435907.6	-61190	ENSG00000182022	CHST15	carbohydrate sulfotransferase 15
chr10	124864783	124865284	502	*	Distal Intergenic	10	124917143	124942881	25739	1	54764	ENST00000508096.1	-51859	ENSG00000019995	ZRANB1	zinc finger RANBP2-type containing 1
chr10	125061082	125061583	502	*	Intron (ENST00000337195.9/1488, intron 2 of 10)	10	125032783	125032870	88	2	100423041	ENST00000581038.1	-28212	ENSG00000264572	MIR4296	microRNA 4296
chr10	125891884	125892385	502	*	Intron (ENST00000415732.1/55760, intron 1 of 2)	10	125867129	125896436	29308	2	55760	ENST00000415732.1	4051	ENSG00000089876	DHX32	DEAH-box helicase 32 (putative)
chr10	126459837	126460338	502	*	Exon (ENST00000656840.1/728158, exon 7 of 7)	10	126425552	126463376	37825	2	118611	ENST00000480379.5	3038	ENSG00000154493	C10orf90	chromosome 10 open reading frame 90
chr10	127279356	127279857	502	*	Intron (ENST00000280333.9/1793, intron 29 of 51)	10	127248068	127272196	24129	1	1793	ENST00000464466.1	31288	ENSG00000150760	DOCK1	dedicator of cytokinesis 1
chr10	127300987	127301488	502	*	Intron (ENST00000280333.9/1793, intron 29 of 51)	10	127248068	127272196	24129	1	1793	ENST00000464466.1	52919	ENSG00000150760	DOCK1	dedicator of cytokinesis 1
chr10	130110941	130111442	502	*	Promoter (<=1kb)	10	130063896	130110830	46935	2	387723	ENST00000637128.2	-111	ENSG00000237489	C10orf143	chromosome 10 open reading frame 143
chr10	132446731	132447232	502	*	Promoter (<=1kb)	10	132446985	132448940	1956	1	170393	ENST00000701813.1	0		LINC02870	long intergenic non-protein coding RNA 2870
chr10	132516573	132517074	502	*	Promoter (<=1kb)	10	132511623	132517139	5517	2	107984282	ENST00000455414.2	65		LOC107984282	uncharacterized LOC107984282
chr11	393875	394376	502	*	Promoter (<=1kb)	11	394145	397438	3294	1	11187	ENST00000528036.5	0	ENSG00000184363	PKP3	plakophilin 3
chr11	844525	845026	502	*	Promoter (<=1kb)	11	844446	867116	22671	1	7106	ENST00000397404.5	79	ENSG00000214063	TSPAN4	tetraspanin 4
chr11	1756331	1756832	502	*	Promoter (<=1kb)	11	1747747	1757452	9706	2	1509	ENST00000427721.3	620	ENSG00000117984	CTSD	cathepsin D
chr11	1839869	1840370	502	*	Promoter (<=1kb)	11	1840194	1841678	1485	1	7136	ENST00000381905.3	0	ENSG00000130598	TNNI2	troponin I2, fast skeletal type
chr11	3728902	3729403	502	*	Intron (ENST00000359171.8/4928, intron 14 of 32)	11	3675030	3723202	48173	2	4928	ENST00000700595.1	-5700	ENSG00000110713	NUP98	nucleoporin 98 and 96 precursor
chr11	3789110	3789611	502	*	Intron (ENST00000359171.8/4928, intron 1 of 32)	11	3711575	3793931	82357	2	4928	ENST00000700606.1	4320	ENSG00000110713	NUP98	nucleoporin 98 and 96 precursor
chr11	3860766	3861267	502	*	Intron (ENST00000525403.6/6786, intron 1 of 12)	11	3856182	4091798	235617	1	6786	ENST00000527651.5	4584	ENSG00000167323	STIM1	stromal interaction molecule 1
chr11	4058009	4058510	502	*	Promoter (<=1kb)	11	4058749	4092126	33378	1	6786	ENST00000533977.5	-239	ENSG00000167323	STIM1	stromal interaction molecule 1
chr11	4891864	4892365	502	*	Intron (ENST00000380390.6/56547, intron 2 of 7)	11	4881900	4882883	984	1	401665	ENST00000322049.1	9964	ENSG00000176900	OR51T1	olfactory receptor family 51 subfamily T member 1
chr11	8099187	8099688	502	*	Intron (ENST00000534099.5/7275, intron 9 of 11)	11	8081211	8106243	25033	1	7275	ENST00000299506.3	17976	ENSG00000166402	TUB	TUB bipartite transcription factor
chr11	8721143	8721644	502	*	Promoter (1-2kb)	11	8693353	8719143	25791	2	6764	ENST00000530991.5	-2000	ENSG00000166444	DENND2B	DENN domain containing 2B
chr11	9384287	9384788	502	*	Promoter (<=1kb)	11	9384652	9410032	25381	1	10527	ENST00000533233.1	0	ENSG00000205339	IPO7	importin 7
chr11	9600601	9601102	502	*	Distal Intergenic	11	9586714	9593457	6744	1	7465	ENST00000527848.1	13887	ENSG00000166483	WEE1	WEE1 G2 checkpoint kinase
chr11	9670307	9670808	502	*	Intron (ENST00000447399.6/23075, intron 1 of 10)	11	9664135	9741953	77819	1	23075	ENST00000524817.5	6172	ENSG00000133789	SWAP70	switching B cell complex subunit SWAP70
chr11	9702137	9702638	502	*	Intron (ENST00000447399.6/23075, intron 2 of 10)	11	9720066	9738259	18194	1	23075	ENST00000534662.1	-17428	ENSG00000133789	SWAP70	switching B cell complex subunit SWAP70
chr11	10005273	10005774	502	*	Intron (ENST00000692716.1/81846, intron 6 of 38)	11	9961957	9989595	27639	2	81846	ENST00000690234.1	-15678	ENSG00000133812	SBF2	SET binding factor 2
chr11	10623163	10623664	502	*	Intron (ENST00000424001.5/10335, intron 8 of 18)	11	10609761	10633984	24224	2	10335	ENST00000533631.1	10320	ENSG00000072952	IRAG1	inositol 1,4,5-triphosphate receptor associated 1
chr11	10846650	10847151	502	*	Intron (ENST00000525350.5/105376547, intron 1 of 4)	11	10812074	10856218	44145	2	105376547	ENST00000525350.5	9067
chr11	10900125	10900626	502	*	Intron (ENST00000669704.1/729013, intron 1 of 1)	11	10865261	10906802	41542	1	729013	ENST00000530344.1	34864	ENSG00000247271	ZBED5-AS1	ZBED5 antisense RNA 1
chr11	11558741	11559242	502	*	Intron (ENST00000227756.5/374378, intron 1 of 10)	11	11475177	11621758	146582	2	107983976	ENST00000526064.1	62516		LOC107983976	uncharacterized LOC107983976
chr11	11842272	11842773	502	*	Promoter (<=1kb)	11	11842066	11959323	117258	1	55031	ENST00000399455.2	206	ENSG00000170242	USP47	ubiquitin specific peptidase 47
chr11	11853394	11853895	502	*	Intron (ENST00000339865.9/55031, intron 1 of 26)	11	11842066	11959323	117258	1	55031	ENST00000399455.2	11328	ENSG00000170242	USP47	ubiquitin specific peptidase 47
chr11	11856619	11857120	502	*	Exon (ENST00000530297.1/ENST00000530297.1, exon 1 of 1)	11	11842066	11959323	117258	1	55031	ENST00000399455.2	14553	ENSG00000170242	USP47	ubiquitin specific peptidase 47
chr11	12587559	12588060	502	*	Distal Intergenic	11	12619326	12668495	49170	1	105376556	ENST00000656758.1	-31266		LOC105376556	uncharacterized LOC105376556
chr11	12800008	12800509	502	*	Intron (ENST00000527636.7/7003, intron 3 of 12)	11	12828121	12865539	37419	1	7003	ENST00000525312.1	-27612	ENSG00000187079	TEAD1	TEA domain transcription factor 1
chr11	13014564	13015065	502	*	Distal Intergenic	11	13009316	13012119	2804	1	644943	ENST00000529419.3	5248	ENSG00000189431	RASSF10	Ras association domain family member 10
chr11	13030652	13031153	502	*	Distal Intergenic	11	13009316	13012119	2804	1	644943	ENST00000529419.3	21336	ENSG00000189431	RASSF10	Ras association domain family member 10
chr11	13221748	13222249	502	*	Distal Intergenic	11	13276652	13354377	77726	1	406	ENST00000529050.5	-54403	ENSG00000133794	BMAL1	basic helix-loop-helix ARNT like 1
chr11	14029834	14030335	502	*	Intron (ENST00000576479.4/10418, intron 2 of 15)	11	13962723	14268133	305411	1	10418	ENST00000576479.4	67111	ENSG00000262655	SPON1	spondin 1
chr11	14499080	14499581	502	*	Promoter (<=1kb)	11	14494260	14499666	5407	2	1315	ENST00000533096.5	85	ENSG00000129083	COPB1	COPI coat complex subunit beta 1
chr11	14645044	14645545	502	*	Promoter (<=1kb)	11	14644260	14776663	132404	1	5140	ENST00000534317.1	784	ENSG00000152270	PDE3B	phosphodiesterase 3B
chr11	14769728	14770229	502	*	Intron (ENST00000282096.9/5140, intron 1 of 15)	11	14788939	14819206	30268	1	5140	ENST00000525439.1	-18710	ENSG00000152270	PDE3B	phosphodiesterase 3B
chr11	16739235	16739736	502	*	Promoter (<=1kb)	11	16476338	16739591	263254	2	55553	ENST00000525259.1	0	ENSG00000110693	SOX6	SRY-box transcription factor 6
chr11	16785532	16786033	502	*	Intron (ENST00000531066.6/144100, intron 24 of 26)	11	16786293	16789857	3565	2	144100	ENST00000533901.1	3824	ENSG00000166689	PLEKHA7	pleckstrin homology domain containing A7
chr11	17230802	17231303	502	*	Intron (ENST00000528644.5/4925, intron 1 of 2)	11	17208153	17295424	87272	1	4925	ENST00000528644.5	22649	ENSG00000070081	NUCB2	nucleobindin 2
chr11	17267476	17267977	502	*	Promoter (1-2kb)	11	17269198	17296166	26969	1	4925	ENST00000526120.5	-1221	ENSG00000070081	NUCB2	nucleobindin 2
chr11	17276360	17276861	502	*	Promoter (<=1kb)	11	17276731	17282870	6140	1	4925	ENST00000525637.1	0	ENSG00000070081	NUCB2	nucleobindin 2
chr11	17354422	17354923	502	*	Promoter (2-3kb)	11	17351899	17373654	21756	1	374383	ENST00000530403.1	2523	ENSG00000188211	NCR3LG1	natural killer cell cytotoxicity receptor 3 ligand 1
chr11	18706274	18706775	502	*	Promoter (<=1kb)	11	18706537	18740568	34032	1	105376579	ENST00000527285.1	0
chr11	19553745	19554246	502	*	Intron (ENST00000360655.8/89797, intron 1 of 37)	11	19575310	19575372	63	1	100616118	ENST00000578325.1	-21064	ENSG00000265210	MIR4486	microRNA 4486
chr11	19770316	19770817	502	*	Intron (ENST00000360655.8/89797, intron 1 of 37)	11	19777802	19880127	102326	1	89797	ENST00000534229.1	-6985	ENSG00000166833	NAV2	neuron navigator 2
chr11	20000559	20001060	502	*	Intron (ENST00000360655.8/89797, intron 11 of 37)	11	20022556	20118603	96048	1	89797	ENST00000533917.5	-21496	ENSG00000166833	NAV2	neuron navigator 2
chr11	22456994	22457495	502	*	Intron (ENST00000534135.6/102723378, intron 3 of 4)	11	22445673	22492047	46375	2	102723378	ENST00000534135.6	34552	ENSG00000255323	LINC01495	long intergenic non-protein coding RNA 1495
chr11	26144563	26145064	502	*	Distal Intergenic	11	26188842	26663288	474447	1	63982	ENST00000672621.1	-43778	ENSG00000134343	ANO3	anoctamin 3
chr11	26286309	26286810	502	*	Intron (ENST00000672621.1/63982, intron 1 of 27)	11	26309599	26660680	351082	1	63982	ENST00000525139.5	-22789	ENSG00000134343	ANO3	anoctamin 3
chr11	26556740	26557241	502	*	Intron (ENST00000672621.1/63982, intron 14 of 27)	11	26559033	26567094	8062	2	143662	ENST00000281268.12	9853	ENSG00000169550	MUC15	mucin 15, cell surface associated
chr11	27054996	27055497	502	*	Promoter (<=1kb)	11	27055217	27127671	72455	1	8424	ENST00000525090.1	0	ENSG00000129151	BBOX1	gamma-butyrobetaine hydroxylase 1
chr11	27444052	27444553	502	*	Intron (ENST00000389858.4/55366, intron 1 of 16)	11	27471729	27476221	4493	1	105376671	ENST00000525833.5	-27176	ENSG00000254862	LGR4-AS1	LGR4 antisense RNA 1
chr11	27456106	27456607	502	*	Intron (ENST00000389858.4/55366, intron 1 of 16)	11	27471729	27476221	4493	1	105376671	ENST00000525833.5	-15122	ENSG00000254862	LGR4-AS1	LGR4 antisense RNA 1
chr11	28616526	28617027	502	*	Distal Intergenic	11	28679183	28683469	4287	1	105376602	ENST00000505409.1	-62156		LINC02758	long intergenic non-protein coding RNA 2758
chr11	28621465	28621966	502	*	Distal Intergenic	11	28679183	28683469	4287	1	105376602	ENST00000505409.1	-57217		LINC02758	long intergenic non-protein coding RNA 2758
chr11	30740960	30741461	502	*	Distal Intergenic	11	30773913	30850559	76647	1	101928338	ENST00000663545.1	-32452		LOC101928338	uncharacterized LOC101928338
chr11	32852067	32852568	502	*	Intron (ENST00000257836.4/79056, intron 5 of 5)	11	32829927	32858120	28194	1	79056	ENST00000257836.4	22140	ENSG00000135378	PRRG4	proline rich and Gla domain 4
chr11	32918288	32918789	502	*	Intron (ENST00000650167.2/79832, intron 1 of 12)	11	32925972	32993316	67345	1	79832	ENST00000527788.5	-7183	ENSG00000060749	QSER1	glutamine and serine rich 1
chr11	33085967	33086468	502	*	Promoter (<=1kb)	11	33077188	33085904	8717	2	1479	ENST00000528865.5	-63	ENSG00000176102	CSTF3	cleavage stimulation factor subunit 3
chr11	33347458	33347959	502	*	Exon (ENST00000525975.5/10114, exon 10 of 16)	11	33328600	33338842	10243	1	10114	ENST00000534262.1	18858	ENSG00000110422	HIPK3	homeodomain interacting protein kinase 3
chr11	34263197	34263698	502	*	Intron (ENST00000435224.3/25841, intron 1 of 16)	11	34173174	34242545	69372	2	25841	ENST00000530814.1	-20652	ENSG00000166016	ABTB2	ankyrin repeat and BTB domain containing 2
chr11	36303410	36303911	502	*	Promoter (2-3kb)	11	36300961	36401264	100304	1	79899	ENST00000527172.5	2449	ENSG00000135362	PRR5L	proline rich 5 like
chr11	36426202	36426703	502	*	Intron (ENST00000529034.5/79899, intron 3 of 3)	11	36401065	36462439	61375	1	79899	ENST00000527487.1	25137	ENSG00000135362	PRR5L	proline rich 5 like
chr11	43687350	43687851	502	*	Intron (ENST00000532864.6/51144, intron 3 of 10)	11	43681283	43840011	158729	1	51144	ENST00000638034.1	6067	ENSG00000149084	HSD17B12	hydroxysteroid 17-beta dehydrogenase 12
chr11	43890150	43890651	502	*	Promoter (<=1kb)	11	43889762	43920266	30505	1	221120	ENST00000532129.1	388	ENSG00000166199	ALKBH3	alkB homolog 3, alpha-ketoglutarate dependent dioxygenase
chr11	43903050	43903551	502	*	Intron (ENST00000532962.5/221120, intron 8 of 9)	11	43897456	43899636	2181	1	729799	ENST00000534767.1	5594	ENSG00000213693	SEC14L1P1	SEC14 like 1 pseudogene 1
chr11	45885275	45885776	502	*	Promoter (<=1kb)	11	45885651	45906465	20815	1	9479	ENST00000241014.6	0	ENSG00000121653	MAPK8IP1	mitogen-activated protein kinase 8 interacting protein 1
chr11	46675192	46675693	502	*	Distal Intergenic	11	46678723	46681516	2794	2	392	ENST00000526423.1	5823	ENSG00000175220	ARHGAP1	Rho GTPase activating protein 1
chr11	46936267	46936768	502	*	Promoter (<=1kb)	11	46936689	47109318	172630	1	79096	ENST00000533124.5	0	ENSG00000149179	CSTPP1	centriolar satellite-associated tubulin polyglutamylase complex regulator 1
chr11	47189161	47189662	502	*	Promoter (2-3kb)	11	47179254	47186443	7190	2	29763	ENST00000530513.5	-2718	ENSG00000165912	PACSIN3	protein kinase C and casein kinase substrate in neurons 3
chr11	48055234	48055735	502	*	Intron (ENST00000698881.1/5795, intron 1 of 24)	11	48044804	48121147	76344	1	5795	ENST00000526550.1	10430	ENSG00000149177	PTPRJ	protein tyrosine phosphatase receptor type J
chr11	56885073	56885574	502	*	Distal Intergenic	11	56848568	56878078	29511	1	101927120	ENST00000526436.1	36505	ENSG00000255433	LINC02735	long intergenic non-protein coding RNA 2735
chr11	56928592	56929093	502	*	Distal Intergenic	11	56988914	56989843	930	1	390181	ENST00000326855.3	-59821	ENSG00000181273	OR5AK2	olfactory receptor family 5 subfamily AK member 2
chr11	57476602	57477103	502	*	3' UTR	11	57460866	57468630	7765	1	349667	ENST00000395120.2	15736	ENSG00000186907	RTN4RL2	reticulon 4 receptor like 2
chr11	57778352	57778853	502	*	Promoter (2-3kb)	11	57781603	57796584	14982	1	100528016	ENST00000530068.5	-2750	ENSG00000288534	TMX2-CTNND1	TMX2-CTNND1 readthrough (NMD candidate)
chr11	59756772	59757273	502	*	Promoter (1-2kb)	11	59755459	59789201	33743	1	6809	ENST00000530498.1	1313	ENSG00000166900	STX3	syntaxin 3
chr11	59997761	59998262	502	*	Intron (ENST00000644647.1/107987155, intron 1 of 9)	11	60017181	60031077	13897	1	107987155	ENST00000642343.1	-18919	ENSG00000255393	OOSP4B	oocyte secreted protein family member 4B
chr11	60618190	60618691	502	*	Promoter (2-3kb)	11	60615751	60687149	71399	1	283197	ENST00000320202.8	2439	ENSG00000181995	LINC00301	long intergenic non-protein coding RNA 301
chr11	60887430	60887931	502	*	Distal Intergenic	11	60897880	60898469	590	2	27339	ENST00000539180.1	10538	ENSG00000110107	PRPF19	pre-mRNA processing factor 19
chr11	61149502	61150003	502	*	Intron (ENST00000301765.10/55048, intron 1 of 4)	11	61132444	61161136	28693	2	55048	ENST00000538036.1	11133	ENSG00000167987	VPS37C	VPS37C subunit of ESCRT-I
chr11	61325895	61326396	502	*	Promoter (<=1kb)	11	61322317	61326229	3913	2	1642	ENST00000541513.2	0	ENSG00000167986	DDB1	damage specific DNA binding protein 1
chr11	61628122	61628623	502	*	Promoter (<=1kb)	11	61628773	61636312	7540	1	113157	ENST00000475561.5	-150	ENSG00000243742	RPLP0P2	ribosomal protein lateral stalk subunit P0 pseudogene 2
chr11	61827831	61828332	502	*	Promoter (<=1kb)	11	61828179	61848186	20008	1	9415	ENST00000517312.5	0	ENSG00000134824	FADS2	fatty acid desaturase 2
chr11	61975166	61975667	502	*	Distal Intergenic	11	61967729	61969490	1762	1	399900	ENST00000623785.2	7437		LOC399900	uncharacterized LOC399900
chr11	62378426	62378927	502	*	Intron (ENST00000415229.6/80150, intron 4 of 6)	11	62391498	62392585	1088	1	80150	ENST00000525708.1	-12571	ENSG00000162174	ASRGL1	asparaginase and isoaspartyl peptidase 1
chr11	62552958	62553459	502	*	Promoter (2-3kb)	11	62533984	62556235	22252	2	79026	ENST00000530285.5	2776	ENSG00000124942	AHNAK	AHNAK nucleoprotein
chr11	62881966	62882467	502	*	Promoter (<=1kb)	11	62881805	62886526	4722	1	6520	ENST00000457660.6	161	ENSG00000168003	SLC3A2	solute carrier family 3 member 2
chr11	63639075	63639576	502	*	Promoter (1-2kb)	11	63637677	63658962	21286	1	107984336	ENST00000540307.1	1398
chr11	63847226	63847727	502	*	Promoter (2-3kb)	11	63849963	63899924	49962	1	2011	ENST00000543220.5	-2236	ENSG00000072518	MARK2	microtubule affinity regulating kinase 2
chr11	63866177	63866678	502	*	Promoter (1-2kb)	11	63868470	63895275	26806	1	2011	ENST00000543674.1	-1792	ENSG00000072518	MARK2	microtubule affinity regulating kinase 2
chr11	64207653	64208154	502	*	Promoter (<=1kb)	11	64207731	64223828	16098	1	83706	ENST00000698872.1	0	ENSG00000149781	FERMT3	FERM domain containing kindlin 3
chr11	64809644	64810145	502	*	Promoter (<=1kb)	11	64803514	64810132	6619	2	4221	ENST00000377313.6	0	ENSG00000133895	MEN1	menin 1
chr11	65043726	65044227	502	*	Promoter (2-3kb)	11	65044818	65046264	1447	2	10004	ENST00000533753.5	2037	ENSG00000168060	NAALADL1	N-acetylated alpha-linked acidic dipeptidase like 1
chr11	65447060	65447561	502	*	Promoter (2-3kb)	11	65444458	65444557	100	1	693197	ENST00000384994.1	2602	ENSG00000283791	MIR612	microRNA 612
chr11	65961311	65961812	502	*	Promoter (<=1kb)	11	65961728	65964512	2785	1	9092	ENST00000532333.5	0	ENSG00000175467	SART1	spliceosome associated factor 1, recruiter of U4/U6.U5 tri-snRNP
chr11	66001959	66002460	502	*	Promoter (<=1kb)	11	65996545	66002156	5612	2	84285	ENST00000526451.5	0	ENSG00000175376	EIF1AD	eukaryotic translation initiation factor 1A domain containing
chr11	66222633	66223134	502	*	Promoter (1-2kb)	11	66220670	66221643	974	1	55690	ENST00000534273.1	1963	ENSG00000175115	PACS1	phosphofurin acidic cluster sorting protein 1
chr11	66274485	66274986	502	*	Intron (ENST00000527397.1/81876, intron 3 of 4)	11	66278175	66284206	6032	1	254263	ENST00000311445.7	-3189	ENSG00000174871	CNIH2	cornichon family AMPA receptor auxiliary protein 2
chr11	66336266	66336767	502	*	Promoter (<=1kb)	11	66330241	66336434	6194	2	9610	ENST00000311320.9	0	ENSG00000174791	RIN1	Ras and Rab interactor 1
chr11	66372213	66372714	502	*	Promoter (<=1kb)	11	66362523	66372214	9692	2	3177	ENST00000546034.1	0	ENSG00000174669	SLC29A2	solute carrier family 29 member 2
chr11	66759209	66759710	502	*	Promoter (<=1kb)	11	66759060	66843292	84233	1	79703	ENST00000532727.5	149	ENSG00000173715	C11orf80	chromosome 11 open reading frame 80
chr11	67071660	67072161	502	*	3' UTR	11	67056889	67071691	14803	1	29984	ENST00000532559.1	14771	ENSG00000173156	RHOD	ras homolog family member D
chr11	67583512	67584013	502	*	Promoter (<=1kb)	11	67583742	67586656	2915	1	2950	ENST00000398603.6	0	ENSG00000084207	GSTP1	glutathione S-transferase pi 1
chr11	67675393	67675894	502	*	Promoter (<=1kb)	11	67666645	67674840	8196	2	222	ENST00000673873.1	-553	ENSG00000132746	ALDH3B2	aldehyde dehydrogenase 3 family member B2
chr11	68009734	68010235	502	*	Promoter (<=1kb)	11	68010327	68029276	18950	1	221	ENST00000342456.11	-92	ENSG00000006534	ALDH3B1	aldehyde dehydrogenase 3 family member B1
chr11	68160075	68160576	502	*	Intron (ENST00000304363.9/51111, intron 10 of 10)	11	68171654	68176714	5061	2	51111	ENST00000533271.5	16138	ENSG00000110066	KMT5B	lysine methyltransferase 5B
chr11	68869045	68869546	502	*	Promoter (1-2kb)	11	68870664	68874542	3879	1	105369364	ENST00000512200.1	-1118	ENSG00000250508	LINC02701	long intergenic non-protein coding RNA 2701
chr11	69437011	69437512	502	*	Distal Intergenic	11	69425678	69429621	3944	1	102724265	ENST00000545202.3	11333	ENSG00000255980	LINC02953	long intergenic non-protein coding RNA 2953
chr11	70913819	70914320	502	*	Intron (ENST00000601538.6/22941, intron 10 of 25)	11	70820364	70896567	76204	2	22941	ENST00000645599.1	-17252	ENSG00000162105	SHANK2	SH3 and multiple ankyrin repeat domains 2
chr11	71253305	71253806	502	*	Promoter (<=1kb)	11	70467854	71252577	784724	2	22941	ENST00000601538.6	-728	ENSG00000162105	SHANK2	SH3 and multiple ankyrin repeat domains 2
chr11	71792772	71793273	502	*	Exon (ENST00000657407.1/285407, exon 3 of 3)	11	71787537	71799660	12124	1	55199	ENST00000675931.1	5235	ENSG00000158483	FAM86C1P	family with sequence similarity 86 member C1, pseudogene
chr11	72041024	72041525	502	*	Promoter (<=1kb)	11	72014948	72041137	26190	2	4926	ENST00000542977.5	0	ENSG00000137497	NUMA1	nuclear mitotic apparatus protein 1
chr11	72373044	72373545	502	*	Intron (ENST00000294053.9/81570, intron 4 of 16)	11	72356881	72380302	23422	2	81570	ENST00000536297.1	6757	ENSG00000162129	CLPB	caseinolytic mitochondrial matrix peptidase chaperone subunit B
chr11	72752419	72752920	502	*	Promoter (<=1kb)	11	72685069	72752408	67340	2	116985	ENST00000393609.8	-11	ENSG00000186635	ARAP1	ArfGAP with RhoGAP domain, ankyrin repeat and PH domain 1
chr11	72758889	72759390	502	*	Promoter (<=1kb)	11	72754729	72759309	4581	2	10809	ENST00000537351.5	0	ENSG00000214530	STARD10	StAR related lipid transfer domain containing 10
chr11	73191177	73191678	502	*	Distal Intergenic	11	73157173	73182911	25739	2	105369381	ENST00000686832.1	-8266		IUR1	imatinib upregulated ABL suppressing lncRNA 1
chr11	73452722	73453223	502	*	Intron (ENST00000356467.5/23201, intron 2 of 7)	11	73430163	73468492	38330	2	23201	ENST00000432223.2	15269	ENSG00000054965	FAM168A	family with sequence similarity 168 member A
chr11	74070743	74071244	502	*	Promoter (<=1kb)	11	74012737	74070874	58138	2	26005	ENST00000538625.2	0	ENSG00000168014	C2CD3	C2 domain containing 3 centriole elongation regulator
chr11	74138429	74138930	502	*	3' UTR	11	74129174	74133630	4457	2	26005	ENST00000436679.2	-4799	ENSG00000168014	C2CD3	C2 domain containing 3 centriole elongation regulator
chr11	75022989	75023490	502	*	Distal Intergenic	11	74988944	74995043	6100	1	10825	ENST00000534628.1	34045	ENSG00000162139	NEU3	neuraminidase 3
chr11	76788044	76788545	502	*	Intron (ENST00000533752.1/25987, intron 1 of 1)	11	76791752	76798144	6393	1	25987	ENST00000527881.1	-3207	ENSG00000182704	TSKU	tsukushi, small leucine rich proteoglycan
chr11	77475014	77475515	502	*	Promoter (<=1kb)	11	77392443	77474635	82193	2	5058	ENST00000526968.1	-379	ENSG00000149269	PAK1	p21 (RAC1) activated kinase 1
chr11	78290012	78290513	502	*	Intron (ENST00000361507.5/9846, intron 1 of 9)	11	78314796	78319236	4441	1	105369402	ENST00000691438.1	-24283		LOC105369402	uncharacterized LOC105369402
chr11	78791235	78791736	502	*	Intron (ENST00000278550.12/26011, intron 15 of 33)	11	78770992	78805411	34420	2	26011	ENST00000533525.1	13675	ENSG00000149256	TENM4	teneurin transmembrane protein 4
chr11	78995387	78995888	502	*	Intron (ENST00000278550.12/26011, intron 6 of 33)	11	78889866	78962219	72354	2	26011	ENST00000533013.1	-33168	ENSG00000149256	TENM4	teneurin transmembrane protein 4
chr11	79902426	79902927	502	*	Distal Intergenic	11	78652829	79441030	788202	2	26011	ENST00000278550.12	-461396	ENSG00000149256	TENM4	teneurin transmembrane protein 4
chr11	80031176	80031677	502	*	Distal Intergenic	11	78652829	79441030	788202	2	26011	ENST00000278550.12	-590146	ENSG00000149256	TENM4	teneurin transmembrane protein 4
chr11	81553750	81554251	502	*	Distal Intergenic	11	81890741	81890836	96	2	100422823	ENST00000581016.1	336585	ENSG00000264110	MIR4300	microRNA 4300
chr11	83063331	83063832	502	*	Intron (ENST00000612684.4/27314, intron 1 of 4)	11	82973133	83071462	98330	2	27314	ENST00000612684.4	7630	ENSG00000137502	RAB30	RAB30, member RAS oncogene family
chr11	83971061	83971562	502	*	Intron (ENST00000280241.12/1740, intron 6 of 21)	11	83980561	84167002	186442	2	1740	ENST00000524941.5	195440	ENSG00000150672	DLG2	discs large MAGUK scaffold protein 2
chr11	85648369	85648870	502	*	Promoter (<=1kb)	11	85648021	85656543	8523	1	84233	ENST00000532180.1	348	ENSG00000171202	TMEM126A	transmembrane protein 126A
chr11	85827255	85827756	502	*	Distal Intergenic	11	85694224	85811159	116936	2	54843	ENST00000389960.8	-16096	ENSG00000137501	SYTL2	synaptotagmin like 2
chr11	86834925	86835426	502	*	Intron (ENST00000532234.5/11098, intron 2 of 4)	11	86823396	86937819	114424	1	11098	ENST00000532572.1	11529	ENSG00000150687	PRSS23	serine protease 23
chr11	86939060	86939561	502	*	Promoter (1-2kb)	11	86940786	86951407	10622	1	11098	ENST00000528769.5	-1225	ENSG00000150687	PRSS23	serine protease 23
chr11	87726415	87726916	502	*	Distal Intergenic	11	87718354	87719411	1058	2	105369423	ENST00000532606.1	-7004	ENSG00000255183	LINC02711	long intergenic non-protein coding RNA 2711
chr11	89435976	89436477	502	*	Intron (ENST00000263317.9/50507, intron 6 of 17)	11	89326567	89490732	164166	2	50507	ENST00000528341.5	54255	ENSG00000086991	NOX4	NADPH oxidase 4
chr11	93718273	93718774	502	*	Promoter (2-3kb)	11	93721513	93721865	353	1	619383	ENST00000530422.1	-2739	ENSG00000254911	SCARNA9	small Cajal body-specific RNA 9
chr11	93728718	93729219	502	*	Promoter (1-2kb)	11	93730513	93730646	134	2	684959	ENST00000384384.1	1427	ENSG00000207112	SNORA25	small nucleolar RNA, H/ACA box 25
chr11	93783980	93784481	502	*	Promoter (<=1kb)	11	93739281	93784391	45111	2	79101	ENST00000527690.1	0	ENSG00000166012	TAF1D	TATA-box binding protein associated factor, RNA polymerase I subunit D
chr11	94845541	94846042	502	*	Intron (ENST00000317829.12/154810, intron 5 of 11)	11	94864828	94866765	1938	1	154810	ENST00000537191.1	-18786	ENSG00000166025	AMOTL1	angiomotin like 1
chr11	94876574	94877075	502	*	3' UTR	11	94864828	94866765	1938	1	154810	ENST00000537191.1	11746	ENSG00000166025	AMOTL1	angiomotin like 1
chr11	95076471	95076972	502	*	Distal Intergenic	11	95068058	95069088	1031	1	10929	ENST00000638426.1	8413	ENSG00000263465	SRSF8	serine and arginine rich splicing factor 8
chr11	95217973	95218474	502	*	Intron (ENST00000657854.2/100129203, intron 2 of 3)	11	95230186	95234391	4206	1	100129203	ENST00000536683.6	-11712	ENSG00000245552	LOC100129203	uncharacterized LOC100129203
chr11	95905034	95905535	502	*	Intron (ENST00000675896.1/8898, intron 1 of 17)	11	95832882	95910665	77784	2	8898	ENST00000674610.1	5130	ENSG00000087053	MTMR2	myotubularin related protein 2
chr11	95924207	95924708	502	*	Promoter (<=1kb)	11	95832882	95924131	91250	2	8898	ENST00000675495.1	-76	ENSG00000087053	MTMR2	myotubularin related protein 2
chr11	96098786	96099287	502	*	Intron (ENST00000648443.1/ENST00000648443.1, intron 1 of 3)	11	95978755	96093520	114766	2	84441	ENST00000618849.1	-5266	ENSG00000184384	MAML2	mastermind like transcriptional coactivator 2
chr11	96155467	96155968	502	*	Intron (ENST00000524717.6/84441, intron 1 of 4)	11	95978755	96093520	114766	2	84441	ENST00000618849.1	-61947	ENSG00000184384	MAML2	mastermind like transcriptional coactivator 2
chr11	96321826	96322327	502	*	Intron (ENST00000524717.6/84441, intron 1 of 4)	11	96341438	96341526	89	1	100422991	ENST00000582890.3	-19111	ENSG00000266192	MIR1260B	microRNA 1260b
chr11	100760920	100761421	502	*	Intron (ENST00000298815.13/143872, intron 1 of 23)	11	100770341	100913526	143186	1	143872	ENST00000529406.5	-8920	ENSG00000165895	ARHGAP42	Rho GTPase activating protein 42
chr11	101321068	101321569	502	*	Distal Intergenic	11	101453641	101455577	1937	2	7225	ENST00000532184.1	134008	ENSG00000137672	TRPC6	transient receptor potential cation channel subfamily C member 6
chr11	101706396	101706897	502	*	Intron (ENST00000526713.1/7225, intron 1 of 1)	11	101451564	101584007	132444	2	7225	ENST00000344327.8	-122389	ENSG00000137672	TRPC6	transient receptor potential cation channel subfamily C member 6
chr11	101720935	101721436	502	*	Intron (ENST00000526713.1/7225, intron 1 of 1)	11	101451564	101584007	132444	2	7225	ENST00000344327.8	-136928	ENSG00000137672	TRPC6	transient receptor potential cation channel subfamily C member 6
chr11	102047077	102047578	502	*	Promoter (<=1kb)	11	102047437	102084554	37118	1	85016	ENST00000434758.7	0	ENSG00000137691	CFAP300	cilia and flagella associated protein 300
chr11	102124221	102124722	502	*	Intron (ENST00000282441.10/10413, intron 2 of 8)	11	102112514	102230152	117639	1	10413	ENST00000524575.5	11707	ENSG00000137693	YAP1	Yes1 associated transcriptional regulator
chr11	102186995	102187496	502	*	Promoter (<=1kb)	11	102186081	102230579	44499	1	10413	ENST00000529029.1	914	ENSG00000137693	YAP1	Yes1 associated transcriptional regulator
chr11	102226613	102227114	502	*	Promoter (<=1kb)	11	102226973	102230502	3530	1	10413	ENST00000528834.1	0	ENSG00000137693	YAP1	Yes1 associated transcriptional regulator
chr11	102324405	102324906	502	*	5' UTR	11	102317563	102339403	21841	1	330	ENST00000532808.5	6842	ENSG00000023445	BIRC3	baculoviral IAP repeat containing 3
chr11	103164304	103164805	502	*	Intron (ENST00000375735.7/79659, intron 30 of 88)	11	103204911	103215891	10981	1	79659	ENST00000533027.1	-40106	ENSG00000187240	DYNC2H1	dynein cytoplasmic 2 heavy chain 1
chr11	103923573	103924074	502	*	Intron (ENST00000393158.7/80310, intron 6 of 6)	11	103675994	103895271	219278	2	105369464	ENST00000533459.1	-28302		LOC105369464	uncharacterized LOC105369464
chr11	103924432	103924933	502	*	Intron (ENST00000393158.7/80310, intron 6 of 6)	11	103675994	103895271	219278	2	105369464	ENST00000533459.1	-29161		LOC105369464	uncharacterized LOC105369464
chr11	104609265	104609766	502	*	Promoter (<=1kb)	11	104445868	104609296	163429	2	102723895	ENST00000536529.5	0	ENSG00000256422	LINC02552	long intergenic non-protein coding RNA 2552
chr11	106016277	106016778	502	*	Intron (ENST00000301919.9/84437, intron 1 of 2)	11	106007899	106022240	14342	2	84437	ENST00000301919.9	5462	ENSG00000170903	MSANTD4	Myb/SANT DNA binding domain containing 4 with coiled-coils
chr11	107849682	107850183	502	*	Intron (ENST00000525815.6/54733, intron 1 of 7)	11	107792615	107858561	65947	2	54733	ENST00000375682.8	8378	ENSG00000110660	SLC35F2	solute carrier family 35 member F2
chr11	108735205	108735706	502	*	Promoter (1-2kb)	11	108733839	108940898	207060	1	1662	ENST00000689812.1	1366	ENSG00000178105	DDX10	DEAD-box helicase 10
chr11	109241819	109242320	502	*	Distal Intergenic	11	109422190	109429167	6978	1	399947	ENST00000327419.7	-179870	ENSG00000185742	C11orf87	chromosome 11 open reading frame 87
chr11	110909139	110909640	502	*	Distal Intergenic	11	111097155	111106001	8847	1	102723966	ENST00000659487.1	-187515	ENSG00000287028	LOC102723966	uncharacterized LOC102723966
chr11	110919436	110919937	502	*	Distal Intergenic	11	111097155	111106001	8847	1	102723966	ENST00000659487.1	-177218	ENSG00000287028	LOC102723966	uncharacterized LOC102723966
chr11	111327409	111327910	502	*	Distal Intergenic	11	111320382	111323747	3366	1	105369491	ENST00000668383.1	7027		LOC105369491	uncharacterized LOC105369491
chr11	111353738	111354239	502	*	3' UTR	11	111354537	111359406	4870	2	5450	ENST00000525584.1	5167	ENSG00000110777	POU2AF1	POU class 2 homeobox associating factor 1
chr11	111766151	111766652	502	*	Promoter (<=1kb)	11	111726908	111766382	39475	2	5519	ENST00000311129.9	0	ENSG00000137713	PPP2R1B	protein phosphatase 2 scaffold subunit Abeta
chr11	111806961	111807462	502	*	Promoter (2-3kb)	11	111786286	111809690	23405	2	79796	ENST00000525910.1	2228	ENSG00000086848	ALG9	ALG9 alpha-1,2-mannosyltransferase
chr11	111975494	111975995	502	*	Promoter (<=1kb)	11	111976906	111989055	12150	1	85458	ENST00000614104.4	-911	ENSG00000150764	DIXDC1	DIX domain containing 1
chr11	113401693	113402194	502	*	Distal Intergenic	11	113393633	113396174	2542	1	255239	ENST00000542948.1	8060	ENSG00000170209	ANKK1	ankyrin repeat and kinase domain containing 1
chr11	113874823	113875324	502	*	Promoter (<=1kb)	11	113829221	113875496	46276	2	57646	ENST00000537642.1	172	ENSG00000048028	USP28	ubiquitin specific peptidase 28
chr11	113992352	113992853	502	*	Distal Intergenic	11	113981036	113986911	5876	1	3359	ENST00000502622.1	11316	ENSG00000166736	HTR3A	5-hydroxytryptamine receptor 3A
chr11	114399519	114400020	502	*	Promoter (<=1kb)	11	114400030	114410607	10578	1	10179	ENST00000540163.5	-10	ENSG00000076053	RBM7	RNA binding motif protein 7
chr11	114411605	114412106	502	*	3' UTR	11	114400700	114402195	1496	1	10179	ENST00000538134.1	10905	ENSG00000076053	RBM7	RNA binding motif protein 7
chr11	115407967	115408468	502	*	Intron (ENST00000331581.11/23705, intron 1 of 11)	11	115396820	115397577	758	1	105369507	ENST00000539685.1	11147	ENSG00000256315	CADM1-AS1	CADM1 antisense RNA 1
chr11	115419191	115419692	502	*	Intron (ENST00000331581.11/23705, intron 1 of 11)	11	115396820	115397577	758	1	105369507	ENST00000539685.1	22371	ENSG00000256315	CADM1-AS1	CADM1 antisense RNA 1
chr11	116773992	116774493	502	*	Promoter (1-2kb)	11	116748173	116772987	24815	2	84811	ENST00000260210.5	-1005	ENSG00000137656	BUD13	BUD13 homolog
chr11	117928232	117928733	502	*	Promoter (<=1kb)	11	117900643	117929381	28739	2	84000	ENST00000528626.5	648	ENSG00000137747	TMPRSS13	transmembrane serine protease 13
chr11	118238731	118239232	502	*	Intron (ENST00000278949.9/196264, intron 2 of 5)	11	118229454	118252320	22867	2	196264	ENST00000446386.2	13088	ENSG00000160588	MPZL3	myelin protein zero like 3
chr11	118277071	118277572	502	*	Distal Intergenic	11	118256911	118264536	7626	2	10205	ENST00000438295.2	-12535	ENSG00000149573	MPZL2	myelin protein zero like 2
chr11	118438229	118438730	502	*	Promoter (1-2kb)	11	118436932	118469103	32172	1	4297	ENST00000648029.1	1297	ENSG00000118058	KMT2A	lysine methyltransferase 2A
chr11	118789954	118790455	502	*	Promoter (<=1kb)	11	118781120	118790359	9240	2	1656	ENST00000531971.1	0	ENSG00000110367	DDX6	DEAD-box helicase 6
chr11	118911802	118912303	502	*	Promoter (<=1kb)	11	118899937	118911293	11357	2	283149	ENST00000530293.1	-509	ENSG00000186174	BCL9L	BCL9 like
chr11	119375457	119375958	502	*	Promoter (<=1kb)	11	119372978	119376356	3379	2	9099	ENST00000531070.1	398	ENSG00000036672	USP2	ubiquitin specific peptidase 2
chr11	119686407	119686908	502	*	Promoter (<=1kb)	11	119677095	119687357	10263	2	5818	ENST00000524510.1	449	ENSG00000110400	NECTIN1	nectin cell adhesion molecule 1
chr11	119906998	119907499	502	*	Promoter (1-2kb)	11	119905350	119914250	8901	1	105369526	ENST00000702604.1	1648		LOC105369526	uncharacterized LOC105369526
chr11	120210728	120211229	502	*	Promoter (<=1kb)	11	120211032	120230334	19303	1	220323	ENST00000328965.9	0	ENSG00000184232	OAF	out at first homolog
chr11	120334883	120335384	502	*	Promoter (1-2kb)	11	120336413	120489937	153525	1	23365	ENST00000397843.7	-1029	ENSG00000196914	ARHGEF12	Rho guanine nucleotide exchange factor 12
chr11	121257228	121257729	502	*	Distal Intergenic	11	121292681	121304925	12245	1	6309	ENST00000534455.5	-34952	ENSG00000109929	SC5D	sterol-C5-desaturase
chr11	122580876	122581377	502	*	Distal Intergenic	11	122154755	122556721	401967	2	399959	ENST00000533109.6	-24155	ENSG00000255248	MIR100HG	mir-100-let-7a-2-mir-125b-1 cluster host gene
chr11	122658048	122658549	502	*	Promoter (2-3kb)	11	122655725	122727599	71875	1	84959	ENST00000525711.1	2323	ENSG00000154127	UBASH3B	ubiquitin associated and SH3 domain containing B
chr11	123233200	123233701	502	*	Distal Intergenic	11	123069872	123195248	125377	2	79827	ENST00000448775.4	-37952	ENSG00000166250	CLMP	CXADR like membrane protein
chr11	124718163	124718664	502	*	Distal Intergenic	11	124739942	124747210	7269	1	4900	ENST00000284292.11	-21278	ENSG00000154146	NRGN	neurogranin
chr11	125305457	125305958	502	*	Intron (ENST00000530517.5/63876, intron 2 of 11)	11	125330259	125385618	55360	1	63876	ENST00000558705.1	-24301	ENSG00000165495	PKNOX2	PBX/knotted 1 homeobox 2
chr11	126135713	126136214	502	*	Distal Intergenic	11	126121889	126128081	6193	2	105369591	ENST00000659151.1	-7632		LOC105369591	uncharacterized LOC105369591
chr11	126776112	126776613	502	*	Intron (ENST00000525144.7/84623, intron 1 of 16)	11	126656048	126682109	26062	1	101929427	ENST00000534620.2	120064	ENSG00000254607	LOC101929427	uncharacterized LOC101929427
chr11	128852395	128852896	502	*	Intron (ENST00000392665.6/3758, intron 1 of 1)	11	128838744	128842534	3791	2	3758	ENST00000392664.2	-9861	ENSG00000151704	KCNJ1	potassium inwardly rectifying channel subfamily J member 1
chr11	128929441	128929942	502	*	Distal Intergenic	11	128935591	128937818	2228	2	63970	ENST00000530777.5	7876	ENSG00000120471	TP53AIP1	tumor protein p53 regulated apoptosis inducing protein 1
chr11	129192487	129192988	502	*	Promoter (<=1kb)	11	128965060	129192325	227266	2	9743	ENST00000682385.1	-162	ENSG00000134909	ARHGAP32	Rho GTPase activating protein 32
chr11	129706029	129706530	502	*	Distal Intergenic	11	129612116	129617269	5154	2	101929557	ENST00000631195.1	-88760	ENSG00000281097	LINC01395	long intergenic non-protein coding RNA 1395
chr11	129728520	129729021	502	*	Distal Intergenic	11	129815848	129860003	44156	1	120224	ENST00000281441.8	-86827	ENSG00000151715	TMEM45B	transmembrane protein 45B
chr11	129862011	129862512	502	*	Distal Intergenic	11	129872589	129873817	1229	2	4798	ENST00000532147.1	11305	ENSG00000170322	NFRKB	nuclear factor related to kappaB binding protein
chr11	130916318	130916819	502	*	Promoter (<=1kb)	11	130866250	130916479	50230	2	399979	ENST00000265909.9	0	ENSG00000120451	SNX19	sorting nexin 19
chr11	131033248	131033749	502	*	Distal Intergenic	11	130910308	130916479	6172	2	399979	ENST00000531608.1	-116769	ENSG00000120451	SNX19	sorting nexin 19
chr11	131038571	131039072	502	*	Distal Intergenic	11	130910308	130916479	6172	2	399979	ENST00000531608.1	-122092	ENSG00000120451	SNX19	sorting nexin 19
chr11	132704815	132705316	502	*	Intron (ENST00000331898.11/4978, intron 1 of 6)	11	132657087	132943010	285924	2	4978	ENST00000525412.1	237694	ENSG00000183715	OPCML	opioid binding protein/cell adhesion molecule like
chr11	133063892	133064393	502	*	Intron (ENST00000524381.6/4978, intron 1 of 7)	11	132420020	132943768	523749	2	4978	ENST00000374778.4	-120124	ENSG00000183715	OPCML	opioid binding protein/cell adhesion molecule like
chr11	133956824	133957325	502	*	Promoter (<=1kb)	11	133896438	133956968	60531	2	22997	ENST00000533871.8	0	ENSG00000080854	IGSF9B	immunoglobulin superfamily member 9B
chr11	134639829	134640330	502	*	Distal Intergenic	11	134712539	134715929	3391	1	105369584	ENST00000670056.1	-72209	ENSG00000255344	LINC02706	long intergenic non-protein coding RNA 2706
chr12	401315	401816	502	*	Promoter (<=1kb)	12	401637	442642	41006	1	84318	ENST00000412006.6	0	ENSG00000120647	CCDC77	coiled-coil domain containing 77
chr12	503024	503525	502	*	Intron (ENST00000266383.10/283358, intron 1 of 19)	12	540463	548301	7839	1	283358	ENST00000544638.5	-36938	ENSG00000139044	B4GALNT3	beta-1,4-N-acetyl-galactosaminyltransferase 3
chr12	689443	689944	502	*	Distal Intergenic	12	674801	684127	9327	2	105369597	ENST00000541881.1	-5316		LINC02455	long intergenic non-protein coding RNA 2455
chr12	743288	743789	502	*	Distal Intergenic	12	752579	911452	158874	1	65125	ENST00000315939.11	-8790	ENSG00000060237	WNK1	WNK lysine deficient protein kinase 1
chr12	760417	760918	502	*	Intron (ENST00000315939.11/65125, intron 1 of 27)	12	753056	827501	74446	1	65125	ENST00000447667.2	7361	ENSG00000060237	WNK1	WNK lysine deficient protein kinase 1
chr12	774476	774977	502	*	Intron (ENST00000315939.11/65125, intron 1 of 27)	12	753056	827501	74446	1	65125	ENST00000447667.2	21420	ENSG00000060237	WNK1	WNK lysine deficient protein kinase 1
chr12	1130201	1130702	502	*	Intron (ENST00000611180.5/23085, intron 7 of 12)	12	1115912	1182005	66094	1	23085	ENST00000691177.1	14289	ENSG00000082805	ERC1	ELKS/RAB6-interacting/CAST family member 1
chr12	1516952	1517453	502	*	Distal Intergenic	12	1529891	1639709	109819	1	81029	ENST00000539198.5	-12438	ENSG00000111186	WNT5B	Wnt family member 5B
chr12	1935073	1935574	502	*	Promoter (<=1kb)	12	1929202	1936574	7373	2	100271702	ENST00000418006.1	1000	ENSG00000235049	LINC00940	long intergenic non-protein coding RNA 940
chr12	2783935	2784436	502	*	Intron (ENST00000636122.1/283440, intron 2 of 5)	12	2761200	2775658	14459	2	283440	ENST00000637160.1	-8277	ENSG00000256150	ITFG2-AS1	ITFG2 antisense RNA 1
chr12	2853522	2854023	502	*	Intron (ENST00000644123.1/55846, intron 5 of 6)	12	2849046	2857039	7994	2	101929469	ENST00000637658.2	3016	ENSG00000283297	TEX52	testis expressed 52
chr12	4107312	4107813	502	*	Distal Intergenic	12	4012903	4026657	13755	1	105369611	ENST00000654858.1	94409		LOC105369611	uncharacterized LOC105369611
chr12	4142847	4143348	502	*	Distal Intergenic	12	4248794	4253818	5025	2	103752584	ENST00000646756.1	110470	ENSG00000255920	CCND2-AS1	CCND2 antisense RNA 1
chr12	6335700	6336201	502	*	Promoter (2-3kb)	12	6329868	6333442	3575	2	7132	ENST00000537842.5	-2258	ENSG00000067182	TNFRSF1A	TNF receptor superfamily member 1A
chr12	6358931	6359432	502	*	Promoter (2-3kb)	12	6355392	6356293	902	2	6337	ENST00000536087.1	-2638	ENSG00000111319	SCNN1A	sodium channel epithelial 1 subunit alpha
chr12	6371061	6371562	502	*	Intron (ENST00000360168.7/6337, intron 1 of 11)	12	6347509	6374803	27295	2	6337	ENST00000338748.9	3241	ENSG00000111319	SCNN1A	sodium channel epithelial 1 subunit alpha
chr12	7042777	7043278	502	*	5' UTR	12	7060515	7071032	10518	1	716	ENST00000328916.7	-17237	ENSG00000182326	C1S	complement C1s
chr12	7113184	7113685	502	*	Intron (ENST00000541775.5/283314, intron 6 of 11)	12	7096391	7109238	12848	2	51279	ENST00000544702.5	-3946	ENSG00000139178	C1RL	complement C1r subcomponent like
chr12	7638077	7638578	502	*	Intron (ENST00000642279.1/ENST00000642279.1, intron 1 of 1)	12	7649400	7665903	16504	2	339	ENST00000467171.2	27325	ENSG00000111701	APOBEC1	apolipoprotein B mRNA editing enzyme catalytic subunit 1
chr12	7891221	7891722	502	*	Promoter (<=1kb)	12	7814072	7891148	77077	2	144195	ENST00000539924.5	-73	ENSG00000173262	SLC2A14	solute carrier family 2 member 14
chr12	9063893	9064394	502	*	Promoter (<=1kb)	12	9055603	9065052	9450	2	253128	ENST00000675544.1	658	ENSG00000214851	LINC00612	long intergenic non-protein coding RNA 612
chr12	9647814	9648315	502	*	Promoter (<=1kb)	12	9647014	9648009	996	2	105369728	ENST00000546259.1	0	ENSG00000256442	LOC105369728	uncharacterized LOC105369728
chr12	10780414	10780915	502	*	Distal Intergenic	12	10801532	10802627	1096	2	50837	ENST00000240687.2	21712	ENSG00000121377	TAS2R7	taste 2 receptor member 7
chr12	12033322	12033823	502	*	Distal Intergenic	12	12049844	12099684	49841	1	79370	ENST00000589718.5	-16021	ENSG00000121380	BCL2L14	BCL2 like 14
chr12	12356683	12357184	502	*	Promoter (<=1kb)	12	12357078	12471233	114156	1	118426	ENST00000314565.9	0	ENSG00000165714	BORCS5	BLOC-1 related complex subunit 5
chr12	12518760	12519261	502	*	Intron (ENST00000298573.9/80824, intron 3 of 6)	12	12477886	12506187	28302	2	80824	ENST00000545864.1	-12573	ENSG00000111266	DUSP16	dual specificity phosphatase 16
chr12	12638678	12639179	502	*	Intron (ENST00000228865.3/1389, intron 3 of 3)	12	12611876	12645108	33233	1	1389	ENST00000228865.3	26802	ENSG00000111269	CREBL2	cAMP responsive element binding protein like 2
chr12	12991532	12992033	502	*	Promoter (2-3kb)	12	12983461	12989280	5820	2	50865	ENST00000535636.1	-2252	ENSG00000013583	HEBP1	heme binding protein 1
chr12	13114144	13114645	502	*	Intron (ENST00000537625.1/57613, intron 8 of 8)	12	13087952	13103683	15732	2	83445	ENST00000542415.5	-10461	ENSG00000111305	GSG1	germ cell associated 1
chr12	14284094	14284595	502	*	Distal Intergenic	12	14365676	14460567	94892	1	55729	ENST00000539659.5	-81081	ENSG00000171681	ATF7IP	activating transcription factor 7 interacting protein
chr12	15698222	15698723	502	*	Intron (ENST00000281172.10/2059, intron 1 of 20)	12	15620983	15712993	92011	2	2059	ENST00000543612.5	14270	ENSG00000151491	EPS8	epidermal growth factor receptor pathway substrate 8
chr12	15802092	15802593	502	*	Intron (ENST00000646918.1/2059, intron 4 of 23)	12	15669466	15789400	119935	2	2059	ENST00000536956.5	-12692	ENSG00000151491	EPS8	epidermal growth factor receptor pathway substrate 8
chr12	15808206	15808707	502	*	Intron (ENST00000646918.1/2059, intron 4 of 23)	12	15620234	15818063	197830	2	2059	ENST00000647224.1	9356	ENSG00000151491	EPS8	epidermal growth factor receptor pathway substrate 8
chr12	16111626	16112127	502	*	Distal Intergenic	12	15985172	16036340	51169	1	51071	ENST00000532573.1	126454	ENSG00000023697	DERA	deoxyribose-phosphate aldolase
chr12	16382899	16383400	502	*	Exon (ENST00000359720.3/ENST00000359720.3, exon 1 of 2)	12	16357511	16364260	6750	1	4257	ENST00000535624.1	25388	ENSG00000008394	MGST1	microsomal glutathione S-transferase 1
chr12	16390142	16390643	502	*	Intron (ENST00000539036.5/4257, intron 4 of 4)	12	16420653	16447217	26565	1	107984494	ENST00000667547.1	-30010
chr12	19222918	19223419	502	*	Intron (ENST00000429027.7/54477, intron 3 of 31)	12	19234656	19376099	141444	1	54477	ENST00000700687.1	-11237	ENSG00000052126	PLEKHA5	pleckstrin homology domain containing A5
chr12	19643611	19644112	502	*	Intron (ENST00000512223.6/121536, intron 4 of 4)	12	19500129	19553272	53144	1	121536	ENST00000398731.3	143482	ENSG00000139154	AEBP2	AE binding protein 2
chr12	20011091	20011592	502	*	Exon (ENST00000659620.1/ENST00000659620.1, exon 5 of 5)	12	20014780	20098868	84089	1	100506393	ENST00000536666.1	-3188	ENSG00000256287	LINC02398	long intergenic non-protein coding RNA 2398
chr12	20601677	20602178	502	*	Intron (ENST00000359062.4/5139, intron 2 of 15)	12	20571864	20680517	108654	1	5139	ENST00000544307.1	29813	ENSG00000172572	PDE3A	phosphodiesterase 3A
chr12	21860584	21861085	502	*	Promoter (2-3kb)	12	21799318	21857620	58303	2	10060	ENST00000682426.1	-2964	ENSG00000069431	ABCC9	ATP binding cassette subfamily C member 9
chr12	22394749	22395250	502	*	Exon (ENST00000536786.1/ENST00000536786.1, exon 2 of 2)	12	22409237	22618868	209632	1	105369692	ENST00000661495.1	-13987		C2CD5-AS1	C2CD5 antisense RNA 1
chr12	22409427	22409928	502	*	Promoter (<=1kb)	12	22409256	22618867	209612	1	105369692	ENST00000508615.3	171		C2CD5-AS1	C2CD5 antisense RNA 1
chr12	22517913	22518414	502	*	Exon (ENST00000446597.6/9847, exon 8 of 27)	12	22484795	22513324	28530	2	9847	ENST00000535555.1	-4589	ENSG00000111731	C2CD5	C2 calcium dependent domain containing 5
chr12	23220904	23221405	502	*	Intron (ENST00000538297.1/ENST00000538297.1, intron 1 of 1)	12	23175648	23191587	15940	1	101928441	ENST00000545400.1	45256	ENSG00000256321	LOC101928441	uncharacterized LOC101928441
chr12	24769480	24769981	502	*	Intron (ENST00000653796.1/ENST00000653796.1, intron 3 of 4)	12	24817656	24830328	12673	2	586	ENST00000543099.1	60347	ENSG00000060982	BCAT1	branched chain amino acid transaminase 1
chr12	24821549	24822050	502	*	Intron (ENST00000261192.12/586, intron 10 of 10)	12	24817656	24830328	12673	2	586	ENST00000543099.1	8278	ENSG00000060982	BCAT1	branched chain amino acid transaminase 1
chr12	24862346	24862847	502	*	Intron (ENST00000261192.12/586, intron 5 of 10)	12	24836447	24881398	44952	2	586	ENST00000612790.1	18551	ENSG00000060982	BCAT1	branched chain amino acid transaminase 1
chr12	24922140	24922641	502	*	Intron (ENST00000261192.12/586, intron 1 of 10)	12	24817481	24903075	85595	2	586	ENST00000539282.5	-19065	ENSG00000060982	BCAT1	branched chain amino acid transaminase 1
chr12	26096931	26097432	502	*	Distal Intergenic	12	26121991	26231014	109024	1	8082	ENST00000538142.5	-24559	ENSG00000123096	SSPN	sarcospan
chr12	26162834	26163335	502	*	Intron (ENST00000538142.5/8082, intron 1 of 2)	12	26134967	26231146	96180	1	8082	ENST00000540266.5	27867	ENSG00000123096	SSPN	sarcospan
chr12	26298962	26299463	502	*	Promoter (1-2kb)	12	26301098	26304645	3548	1	105369705	ENST00000669209.1	-1635		LOC105369705	uncharacterized LOC105369705
chr12	29448679	29449180	502	*	Intron (ENST00000551108.2/101055625, intron 1 of 1)	12	29412474	29444268	31795	2	341350	ENST00000539117.5	-4411	ENSG00000187950	OVCH1	ovochymase 1
chr12	30695698	30696199	502	*	Promoter (<=1kb)	12	30628988	30695869	66882	2	10526	ENST00000256079.9	0	ENSG00000133704	IPO8	importin 8
chr12	30754017	30754518	502	*	Promoter (<=1kb)	12	30709553	30754514	44962	2	65981	ENST00000298892.9	0	ENSG00000110888	CAPRIN2	caprin family member 2
chr12	32400134	32400635	502	*	Promoter (<=1kb)	12	32399856	32582251	182396	1	121512	ENST00000550091.5	278	ENSG00000139132	FGD4	FYVE, RhoGEF and PH domain containing 4
chr12	32533969	32534470	502	*	Promoter (<=1kb)	12	32534324	32640737	106414	1	121512	ENST00000525053.6	0	ENSG00000139132	FGD4	FYVE, RhoGEF and PH domain containing 4
chr12	32566653	32567154	502	*	Intron (ENST00000534526.7/121512, intron 2 of 16)	12	32582361	32626182	43822	1	121512	ENST00000683515.1	-15207	ENSG00000139132	FGD4	FYVE, RhoGEF and PH domain containing 4
chr12	32568153	32568654	502	*	Intron (ENST00000534526.7/121512, intron 2 of 16)	12	32582361	32626182	43822	1	121512	ENST00000683515.1	-13707	ENSG00000139132	FGD4	FYVE, RhoGEF and PH domain containing 4
chr12	38392466	38392967	502	*	Distal Intergenic	12	38316839	38321327	4489	1	144245	ENST00000548240.1	75627	ENSG00000175548	ALG10B	ALG10 alpha-1,2-glucosyltransferase B
chr12	42326548	42327049	502	*	Promoter (<=1kb)	12	42312102	42326257	14156	2	85437	ENST00000679269.1	-291	ENSG00000139168	ZCRB1	zinc finger CCHC-type and RNA binding motif containing 1
chr12	45354415	45354916	502	*	Intron (ENST00000426898.2/196527, intron 6 of 17)	12	45335549	45347508	11960	1	196527	ENST00000551667.1	18866	ENSG00000177119	ANO6	anoctamin 6
chr12	45745287	45745788	502	*	Intron (ENST00000700074.1/196528, intron 3 of 3)	12	45729916	45893918	164003	1	196528	ENST00000422737.6	15371	ENSG00000189079	ARID2	AT-rich interaction domain 2
chr12	46177016	46177517	502	*	Distal Intergenic	12	46197378	46198021	644	2	81539	ENST00000548979.1	20504	ENSG00000111371	SLC38A1	solute carrier family 38 member 1
chr12	46983965	46984466	502	*	Distal Intergenic	12	46970504	46972155	1652	1	107984466	ENST00000621214.1	13461		LOC107984466	uncharacterized LOC107984466
chr12	47038280	47038781	502	*	Distal Intergenic	12	47079603	47236662	157060	1	91523	ENST00000432328.2	-40822	ENSG00000179715	PCED1B	PC-esterase domain containing 1B
chr12	47490428	47490929	502	*	Distal Intergenic	12	47414678	47417927	3250	1	111082992	ENST00000656812.1	75750		LINC02156	long intergenic non-protein coding RNA 2156
chr12	47717433	47717934	502	*	Promoter (<=1kb)	12	47717591	47720446	2856	1	105369748	ENST00000552502.1	0	ENSG00000257433	RPAP3-DT	RPAP3 divergent transcript
chr12	47721988	47722489	502	*	Promoter (2-3kb)	12	47719601	47720116	516	1	105369748	ENST00000552133.1	2387	ENSG00000257433	RPAP3-DT	RPAP3 divergent transcript
chr12	47767000	47767501	502	*	Intron (ENST00000548498.5/55652, intron 2 of 3)	12	47737246	47771034	33789	2	10411	ENST00000549151.5	3533	ENSG00000079337	RAPGEF3	Rap guanine nucleotide exchange factor 3
chr12	47810972	47811473	502	*	Promoter (1-2kb)	12	47797107	47813051	15945	2	51564	ENST00000422254.5	1578	ENSG00000061273	HDAC7	histone deacetylase 7
chr12	47828764	47829265	502	*	Promoter (<=1kb)	12	47829494	47834554	5061	1	107984503	ENST00000546523.1	-229		LINC02354	long intergenic non-protein coding RNA 2354
chr12	48110763	48111264	502	*	Intron (ENST00000550345.6/5213, intron 1 of 22)	12	48106388	48131368	24981	1	5213	ENST00000548288.5	4375	ENSG00000152556	PFKM	phosphofructokinase, muscle
chr12	48850761	48851262	502	*	Promoter (<=1kb)	12	48834458	48852141	17684	2	9416	ENST00000547135.5	879	ENSG00000174243	DDX23	DEAD-box helicase 23
chr12	48865730	48866231	502	*	Promoter (<=1kb)	12	48857145	48865870	8726	2	27289	ENST00000309739.6	0	ENSG00000172602	RND1	Rho family GTPase 1
chr12	49225534	49226035	502	*	Promoter (1-2kb)	12	49227926	49273334	45409	1	84790	ENST00000541364.5	-1891	ENSG00000167553	TUBA1C	tubulin alpha 1c
chr12	49234412	49234913	502	*	Intron (ENST00000550574.1/84790, intron 2 of 2)	12	49228043	49269937	41895	1	84790	ENST00000552125.1	6369	ENSG00000167553	TUBA1C	tubulin alpha 1c
chr12	49623277	49623778	502	*	Promoter (<=1kb)	12	49623414	49632037	8624	1	25766	ENST00000551418.5	0	ENSG00000110844	PRPF40B	pre-mRNA processing factor 40 homolog B
chr12	49942897	49943398	502	*	Distal Intergenic	12	49950737	49958878	8142	1	359	ENST00000199280.4	-7339	ENSG00000167580	AQP2	aquaporin 2
chr12	50103674	50104175	502	*	Promoter (<=1kb)	12	50103982	50106387	2406	1	2819	ENST00000547964.5	0	ENSG00000167588	GPD1	glycerol-3-phosphate dehydrogenase 1
chr12	50259657	50260158	502	*	Intron (ENST00000394943.7/51474, intron 1 of 10)	12	50222318	50249893	27576	2	51474	ENST00000550592.1	-9764	ENSG00000050405	LIMA1	LIM domain and actin binding 1
chr12	50297982	50298483	502	*	Distal Intergenic	12	50175788	50283520	107733	2	51474	ENST00000341247.9	-14462	ENSG00000050405	LIMA1	LIM domain and actin binding 1
chr12	50580577	50581078	502	*	Intron (ENST00000549620.5/57609, intron 1 of 7)	12	50640805	50680282	39478	1	57609	ENST00000546719.1	-59727	ENSG00000066084	DIP2B	disco interacting protein 2 homolog B
chr12	51012026	51012527	502	*	Promoter (2-3kb)	12	50988173	51009270	21098	2	4891	ENST00000545993.7	-2756	ENSG00000110911	SLC11A2	solute carrier family 11 member 2
chr12	51054945	51055446	502	*	Promoter (<=1kb)	12	51055699	51056529	831	1	25875	ENST00000552433.1	-253	ENSG00000050426	LETMD1	LETM1 domain containing 1
chr12	52029587	52030088	502	*	Intron (ENST00000548977.5/3164, intron 1 of 2)	12	52022832	52059506	36675	1	3164	ENST00000360284.7	6755	ENSG00000123358	NR4A1	nuclear receptor subfamily 4 group A member 1
chr12	52903114	52903615	502	*	Promoter (<=1kb)	12	52900588	52903648	3061	2	3856	ENST00000546900.1	33	ENSG00000170421	KRT8	keratin 8
chr12	53513163	53513664	502	*	Promoter (<=1kb)	12	53513891	53517608	3718	1	100652999	ENST00000548347.2	-227	ENSG00000257550	LOC100652999	uncharacterized LOC100652999
chr12	53544829	53545330	502	*	Promoter (<=1kb)	12	53543091	53543951	861	2	11016	ENST00000550373.2	-878	ENSG00000170653	ATF7	activating transcription factor 7
chr12	53978110	53978611	502	*	Distal Intergenic	12	53963749	53974956	11208	2	100124700	ENST00000455246.6	-3154	ENSG00000228630	HOTAIR	HOX transcript antisense RNA
chr12	54300729	54301230	502	*	Promoter (<=1kb)	12	54301202	54345475	44274	1	22818	ENST00000552848.5	0	ENSG00000111481	COPZ1	COPI coat complex subunit zeta 1
chr12	54419061	54419562	502	*	Promoter (<=1kb)	12	54395261	54419266	24006	2	3678	ENST00000293379.9	0	ENSG00000161638	ITGA5	integrin subunit alpha 5
chr12	55612612	55613113	502	*	Exon (ENST00000641684.1/ENST00000641684.1, exon 2 of 2)	12	55636892	55637833	942	1	121130	ENST00000309675.3	-23779	ENSG00000175398	OR10P1	olfactory receptor family 10 subfamily P member 1
chr12	55940152	55940653	502	*	Promoter (<=1kb)	12	55939915	55940510	596	1	1606	ENST00000550484.1	237	ENSG00000065357	DGKA	diacylglycerol kinase alpha
chr12	56358809	56359310	502	*	Promoter (<=1kb)	12	56341618	56360096	18479	2	6773	ENST00000652741.1	786	ENSG00000170581	STAT2	signal transducer and activator of transcription 2
chr12	56535542	56536043	502	*	Intron (ENST00000262031.10/5939, intron 1 of 13)	12	56521999	56589595	67597	1	5939	ENST00000542360.1	13543	ENSG00000076067	RBMS2	RNA binding motif single stranded interacting protein 2
chr12	57087557	57088058	502	*	Promoter (<=1kb)	12	57070674	57088063	17390	2	23306	ENST00000553654.1	5	ENSG00000166881	NEMP1	nuclear envelope integral membrane protein 1
chr12	57243846	57244347	502	*	3' UTR	12	57239546	57240715	1170	2	56901	ENST00000557276.1	-3131	ENSG00000185633	NDUFA4L2	NDUFA4 mitochondrial complex associated like 2
chr12	57342251	57342752	502	*	Promoter (<=1kb)	12	57254756	57341482	86727	2	22864	ENST00000403821.6	-769	ENSG00000179912	R3HDM2	R3H domain containing 2
chr12	57430052	57430553	502	*	Promoter (<=1kb)	12	57310340	57430790	120451	2	22864	ENST00000448732.1	237	ENSG00000179912	R3HDM2	R3H domain containing 2
chr12	57522360	57522861	502	*	Promoter (<=1kb)	12	57522824	57530148	7325	1	114785	ENST00000355673.8	0	ENSG00000166987	MBD6	methyl-CpG binding domain protein 6
chr12	57852526	57853027	502	*	Distal Intergenic	12	57819927	57846729	26803	2	10106	ENST00000398073.7	-5797	ENSG00000175215	CTDSP2	CTD small phosphatase 2
chr12	59079947	59080448	502	*	Distal Intergenic	12	59102144	59130879	28736	1	105369791	ENST00000690337.1	-21696		LRIG3-DT	LRIG3 divergent transcript
chr12	62467351	62467852	502	*	Promoter (<=1kb)	12	62467062	62493936	26875	1	23041	ENST00000549286.1	289	ENSG00000061987	MON2	MON2 homolog, regulator of endosome-to-Golgi trafficking
chr12	64083019	64083520	502	*	Intron (ENST00000631006.3/57522, intron 10 of 21)	12	64111811	64116005	4195	1	57522	ENST00000537585.1	-28291	ENSG00000196935	SRGAP1	SLIT-ROBO Rho GTPase activating protein 1
chr12	64451697	64452198	502	*	Promoter (<=1kb)	12	64452090	64502053	49964	1	29110	ENST00000676654.1	0	ENSG00000183735	TBK1	TANK binding kinase 1
chr12	64659744	64660245	502	*	Intron (ENST00000637125.1/283349, intron 2 of 5)	12	64622509	64622605	97	2	100500856	ENST00000584743.3	-37139	ENSG00000266016	MIR548Z	microRNA 548z
chr12	64836815	64837316	502	*	Intron (ENST00000674237.1/23329, intron 8 of 13)	12	64824670	64836511	11842	1	23329	ENST00000539120.1	12145	ENSG00000111490	TBC1D30	TBC1 domain family member 30
chr12	65210614	65211115	502	*	Exon (ENST00000541171.1/23592, exon 2 of 2)	12	65240566	65245709	5144	1	23592	ENST00000542032.1	-29451	ENSG00000174106	LEMD3	LEM domain containing 3
chr12	65602503	65603004	502	*	Promoter (<=1kb)	12	65602800	65614169	11370	1	105369807	ENST00000541391.2	0		LINC02454	long intergenic non-protein coding RNA 2454
chr12	65607484	65607985	502	*	Intron (ENST00000657815.1/105369807, intron 2 of 2)	12	65602869	65606503	3635	1	105369807	ENST00000539116.1	4615		LINC02454	long intergenic non-protein coding RNA 2454
chr12	65958341	65958842	502	*	3' UTR	12	66023620	66023726	107	2	102464827	ENST00000612054.1	64884	ENSG00000276878	MIR6074	microRNA 6074
chr12	67426126	67426627	502	*	Distal Intergenic	12	67440998	67442559	1562	2	102724433	ENST00000543387.1	15932	ENSG00000256172	LINC02420	long intergenic non-protein coding RNA 2420
chr12	67592649	67593150	502	*	Promoter (2-3kb)	12	67571197	67589987	18791	2	105369815	ENST00000540761.5	-2662		LINC02442	long intergenic non-protein coding RNA 2442
chr12	67650704	67651205	502	*	Promoter (<=1kb)	12	67651469	67657475	6007	1	8445	ENST00000542503.1	-264	ENSG00000127334	DYRK2	dual specificity tyrosine phosphorylation regulated kinase 2
chr12	68358865	68359366	502	*	Intron (ENST00000693550.2/100507195, intron 1 of 1)	12	68325121	68332381	7261	2	56890	ENST00000430606.3	-26484	ENSG00000111554	MDM1	Mdm1 nuclear protein
chr12	68406186	68406687	502	*	Intron (ENST00000693550.2/100507195, intron 1 of 1)	12	68431855	68432654	800	2	100507195	ENST00000536112.1	25967		LINC02384	long intergenic non-protein coding RNA 2384
chr12	68676451	68676952	502	*	Intron (ENST00000500695.2/100507250, intron 2 of 2)	12	68685569	68686837	1269	2	100507250	ENST00000433116.2	9885	ENSG00000247363	LOC100507250	uncharacterized LOC100507250
chr12	69068431	69068932	502	*	Distal Intergenic	12	68957590	68971570	13981	2	1368	ENST00000549691.1	-96861	ENSG00000135678	CPM	carboxypeptidase M
chr12	69102782	69103283	502	*	Distal Intergenic	12	68957590	68971570	13981	2	1368	ENST00000549691.1	-131212	ENSG00000135678	CPM	carboxypeptidase M
chr12	69108063	69108564	502	*	Distal Intergenic	12	69239569	69274358	34790	1	11052	ENST00000435070.7	-131005	ENSG00000111605	CPSF6	cleavage and polyadenylation specific factor 6
chr12	69240435	69240936	502	*	Promoter (<=1kb)	12	69239642	69269573	29932	1	11052	ENST00000551516.1	793	ENSG00000111605	CPSF6	cleavage and polyadenylation specific factor 6
chr12	69253928	69254429	502	*	Promoter (2-3kb)	12	69251175	69258189	7015	1	11052	ENST00000547486.1	2753	ENSG00000111605	CPSF6	cleavage and polyadenylation specific factor 6
chr12	69655831	69656332	502	*	Intron (ENST00000547208.5/144453, intron 6 of 6)	12	69684365	69689211	4847	2	144453	ENST00000529843.1	32879	ENSG00000127325	BEST3	bestrophin 3
chr12	69831763	69832264	502	*	Intron (ENST00000550437.1/196446, intron 4 of 4)	12	69825316	69959097	133782	1	196446	ENST00000547771.6	6447	ENSG00000166268	MYRFL	myelin regulatory factor like
chr12	69933007	69933508	502	*	Promoter (<=1kb)	12	69932536	69958607	26072	1	196446	ENST00000535034.5	471	ENSG00000166268	MYRFL	myelin regulatory factor like
chr12	70270910	70271411	502	*	Intron (ENST00000547780.5/4848, intron 2 of 3)	12	70278132	70319357	41226	1	4848	ENST00000547867.5	-6721	ENSG00000111596	CNOT2	CCR4-NOT transcription complex subunit 2
chr12	74999444	74999945	502	*	Distal Intergenic	12	75048229	75050927	2699	2	3747	ENST00000548243.1	50982	ENSG00000166006	KCNC2	potassium voltage-gated channel subfamily C member 2
chr12	75195400	75195901	502	*	Intron (ENST00000548513.5/3747, intron 1 of 4)	12	75040077	75208004	167928	2	3747	ENST00000548513.5	12103	ENSG00000166006	KCNC2	potassium voltage-gated channel subfamily C member 2
chr12	75329536	75330037	502	*	Promoter (<=1kb)	12	75275979	75330025	54047	2	84698	ENST00000409799.6	0	ENSG00000180881	CAPS2	calcyphosine 2
chr12	75391330	75391831	502	*	Promoter (<=1kb)	12	75391117	75422932	31816	1	144321	ENST00000547164.1	213	ENSG00000180481	GLIPR1L2	GLIPR1 like 2
chr12	76266081	76266582	502	*	Intron (ENST00000553247.2/105369848, intron 1 of 4)	12	76259883	76305969	46087	1	105369848	ENST00000550380.6	6198	ENSG00000257219	LNCOG	lncRNA osteogenesis associated
chr12	76449579	76450080	502	*	Intron (ENST00000393249.6/114882, intron 6 of 25)	12	76369718	76423266	53549	2	114882	ENST00000546946.5	-26313	ENSG00000091039	OSBPL8	oxysterol binding protein like 8
chr12	77746090	77746591	502	*	Intron (ENST00000550042.2/89795, intron 2 of 8)	12	77830894	78213010	382117	1	89795	ENST00000397909.7	-84303	ENSG00000067798	NAV3	neuron navigator 3
chr12	78916755	78917256	502	*	Intron (ENST00000393240.7/6857, intron 2 of 11)	12	78964035	79285794	321760	1	6857	ENST00000547046.5	-46779	ENSG00000067715	SYT1	synaptotagmin 1
chr12	79841566	79842067	502	*	Intron (ENST00000261207.9/4659, intron 4 of 25)	12	79828128	79832596	4469	2	4659	ENST00000551191.1	-8970	ENSG00000058272	PPP1R12A	protein phosphatase 1 regulatory subunit 12A
chr12	81077598	81078099	502	*	Promoter (<=1kb)	12	81078057	81255466	177410	1	79611	ENST00000261206.7	0	ENSG00000111058	ACSS3	acyl-CoA synthetase short chain family member 3
chr12	81080377	81080878	502	*	Promoter (2-3kb)	12	81078079	81261210	183132	1	79611	ENST00000548058.6	2298	ENSG00000111058	ACSS3	acyl-CoA synthetase short chain family member 3
chr12	82706277	82706778	502	*	Intron (ENST00000551915.5/160335, intron 1 of 7)	12	82687481	83134870	447390	1	160335	ENST00000546590.2	18796	ENSG00000179104	TMTC2	transmembrane O-mannosyltransferase targeting cadherins 2
chr12	83018709	83019210	502	*	Intron (ENST00000321196.8/160335, intron 8 of 11)	12	82758555	83134302	375748	1	160335	ENST00000549919.1	260154	ENSG00000179104	TMTC2	transmembrane O-mannosyltransferase targeting cadherins 2
chr12	83156822	83157323	502	*	Distal Intergenic	12	83456715	83472519	15805	2	105369874	ENST00000684924.1	315196	ENSG00000288941	LOC105369874	uncharacterized LOC105369874
chr12	85036050	85036551	502	*	Promoter (<=1kb)	12	85014317	85036277	21961	2	144448	ENST00000532498.7	0	ENSG00000231738	TSPAN19	tetraspanin 19
chr12	87440202	87440703	502	*	Distal Intergenic	12	87782163	87783456	1294	2	400058	ENST00000599191.1	342753		MKRN9P	makorin ring finger protein 9, pseudogene
chr12	88409137	88409638	502	*	Intron (ENST00000702769.1/ENST00000702769.1, intron 1 of 1)	12	88492793	88534762	41970	2	4254	ENST00000378535.4	125124	ENSG00000049130	KITLG	KIT ligand
chr12	88502085	88502586	502	*	Intron (ENST00000378535.4/4254, intron 8 of 8)	12	88492793	88534762	41970	2	4254	ENST00000378535.4	32176	ENSG00000049130	KITLG	KIT ligand
chr12	88566449	88566950	502	*	Intron (ENST00000644744.1/4254, intron 1 of 9)	12	88494471	88580301	85831	2	4254	ENST00000646633.1	13351	ENSG00000049130	KITLG	KIT ligand
chr12	89117374	89117875	502	*	Intron (ENST00000549278.2/728084, intron 2 of 6)	12	89012259	89019714	7456	2	728084	ENST00000686845.1	-97660	ENSG00000246363	LINC02458	long intergenic non-protein coding RNA 2458
chr12	91203572	91204073	502	*	Distal Intergenic	12	91145277	91183217	37941	2	1634	ENST00000393155.6	-20355	ENSG00000011465	DCN	decorin
chr12	91608819	91609320	502	*	Intron (ENST00000685093.1/105369896, intron 1 of 9)	12	91276241	91634227	357987	2	105369896	ENST00000685093.1	24907		LOC105369896	uncharacterized LOC105369896
chr12	92553404	92553905	502	*	Distal Intergenic	12	92466616	92467348	733	1	100507616	ENST00000686471.1	86788		LINC02397	long intergenic non-protein coding RNA 2397
chr12	92556106	92556607	502	*	Distal Intergenic	12	92466616	92467348	733	1	100507616	ENST00000686471.1	89490		LINC02397	long intergenic non-protein coding RNA 2397
chr12	93523915	93524416	502	*	Distal Intergenic	12	93551433	93567179	15747	2	144481	ENST00000547845.5	42763	ENSG00000246985	SOCS2-AS1	SOCS2 antisense RNA 1
chr12	94202690	94203191	502	*	Intron (ENST00000258526.9/10154, intron 4 of 30)	12	94226489	94227453	965	1	10154	ENST00000546659.1	-23298	ENSG00000136040	PLXNC1	plexin C1
chr12	94304356	94304857	502	*	Intron (ENST00000258526.9/10154, intron 30 of 30)	12	94308827	94313178	4352	2	51134	ENST00000546783.1	8321	ENSG00000173588	CEP83	centrosomal protein 83
chr12	94532710	94533211	502	*	Distal Intergenic	12	94561789	94561859	71	1	100847031	ENST00000582250.1	-28578	ENSG00000266099	MIR5700	microRNA 5700
chr12	95383794	95384295	502	*	Promoter (2-3kb)	12	95377208	95380896	3689	2	105369917	ENST00000549961.1	-2898		LOC105369917	uncharacterized LOC105369917
chr12	95473797	95474298	502	*	Promoter (<=1kb)	12	95474081	95514299	40219	1	10988	ENST00000546753.5	0	ENSG00000111142	METAP2	methionyl aminopeptidase 2
chr12	95545643	95546144	502	*	Promoter (2-3kb)	12	95518154	95548272	30119	2	84101	ENST00000537435.2	2128	ENSG00000136014	USP44	ubiquitin specific peptidase 44
chr12	95824534	95825035	502	*	Intron (ENST00000670743.1/105369921, intron 2 of 3)	12	95803097	95823307	20211	1	105369920	ENST00000553095.1	21437	ENSG00000258292	LINC02410	long intergenic non-protein coding RNA 2410
chr12	95848894	95849395	502	*	Intron (ENST00000670743.1/105369921, intron 1 of 3)	12	95858237	95858798	562	2	105369921	ENST00000551893.1	9403	ENSG00000258343	SNRPF-DT	SNRPF divergent transcript
chr12	95998601	95999102	502	*	Promoter (2-3kb)	12	95996477	96011711	15235	1	102723340	ENST00000684881.2	2124		LOC102723340	uncharacterized LOC102723340
chr12	96021661	96022162	502	*	3' UTR	12	96011295	96015174	3880	2	4048	ENST00000547982.1	-6487	ENSG00000111144	LTA4H	leukotriene A4 hydrolase
chr12	96037331	96037832	502	*	Promoter (1-2kb)	12	96002990	96035641	32652	2	4048	ENST00000548852.5	-1690	ENSG00000111144	LTA4H	leukotriene A4 hydrolase
chr12	96046536	96047037	502	*	Distal Intergenic	12	96000907	96043520	42614	2	4048	ENST00000413268.6	-3016	ENSG00000111144	LTA4H	leukotriene A4 hydrolase
chr12	96048525	96049026	502	*	Distal Intergenic	12	96000907	96043520	42614	2	4048	ENST00000413268.6	-5005	ENSG00000111144	LTA4H	leukotriene A4 hydrolase
chr12	96136227	96136728	502	*	Intron (ENST00000702016.1/ENST00000702016.1, intron 2 of 2)	12	96160692	96172126	11435	2	105369924	ENST00000637833.1	35398		LINC02452	long intergenic non-protein coding RNA 2452
chr12	97513593	97514094	502	*	Intron (ENST00000640149.1/196475, intron 10 of 13)	12	97529172	97564900	35729	1	196475	ENST00000663411.1	-15078	ENSG00000255794	RMST	rhabdomyosarcoma 2 associated transcript
chr12	98636028	98636529	502	*	Intron (ENST00000393042.3/121457, intron 1 of 1)	12	98624249	98644788	20540	2	121457	ENST00000299157.5	8259	ENSG00000166130	IKBIP	IKBKB interacting protein
chr12	98998685	98999186	502	*	Intron (ENST00000549558.6/56899, intron 3 of 10)	12	99048714	99053304	4591	2	56899	ENST00000552210.1	54118	ENSG00000185046	ANKS1B	ankyrin repeat and sterile alpha motif domain containing 1B
chr12	99984766	99985267	502	*	Promoter (<=1kb)	12	98743974	99984936	1240963	2	56899	ENST00000683438.2	0	ENSG00000185046	ANKS1B	ankyrin repeat and sterile alpha motif domain containing 1B
chr12	100668864	100669365	502	*	Distal Intergenic	12	100717526	101020124	302599	1	121601	ENST00000549155.6	-48161	ENSG00000151572	ANO4	anoctamin 4
chr12	101407866	101408367	502	*	Promoter (<=1kb)	12	101393116	101407772	14657	2	400	ENST00000261636.13	-94	ENSG00000120805	ARL1	ADP ribosylation factor like GTPase 1
chr12	101459790	101460291	502	*	Distal Intergenic	12	101475336	101486997	11662	1	121599	ENST00000551346.2	-15045	ENSG00000166211	SPIC	Spi-C transcription factor
chr12	101671237	101671738	502	*	Intron (ENST00000547405.5/4604, intron 20 of 27)	12	101666203	101685811	19609	1	4604	ENST00000549608.1	5034	ENSG00000196091	MYBPC1	myosin binding protein C1
chr12	102121023	102121524	502	*	Promoter (<=1kb)	12	102120383	102155280	34898	1	55010	ENST00000541668.5	640	ENSG00000185480	PARPBP	PARP1 binding protein
chr12	102455099	102455600	502	*	Intron (ENST00000635615.1/105369942, intron 5 of 5)	12	102402459	102478651	76193	2	3479	ENST00000424202.6	23051	ENSG00000017427	IGF1	insulin like growth factor 1
chr12	103431724	103432225	502	*	Intron (ENST00000547347.5/374470, intron 2 of 10)	12	103267609	103441591	173983	2	374470	ENST00000550650.5	9366	ENSG00000179088	C12orf42	chromosome 12 open reading frame 42
chr12	103495102	103495603	502	*	Promoter (<=1kb)	12	103349123	103495925	146803	2	374470	ENST00000550497.5	322	ENSG00000179088	C12orf42	chromosome 12 open reading frame 42
chr12	103859012	103859513	502	*	Intron (ENST00000548527.5/253724, intron 5 of 6)	12	103841451	103844664	3214	1	107984433	ENST00000551650.1	17561		LOC107984433	uncharacterized LOC107984433
chr12	104109045	104109546	502	*	Distal Intergenic	12	104098124	104103407	5284	1	29915	ENST00000552343.1	10921	ENSG00000111727	HCFC2	host cell factor C2
chr12	104693550	104694051	502	*	Intron (ENST00000303694.6/50515, intron 2 of 2)	12	104644173	104647370	3198	1	112268100	ENST00000690187.1	49377
chr12	105107504	105108005	502	*	Promoter (<=1kb)	12	105019806	105107643	87838	2	160428	ENST00000652515.1	0	ENSG00000136010	ALDH1L2	aldehyde dehydrogenase 1 family member L2
chr12	109760432	109760933	502	*	Intron (ENST00000538780.2/84915, intron 2 of 2)	12	109734323	109773485	39163	2	84983	ENST00000541460.2	12552	ENSG00000255650	FAM222A-AS1	FAM222A antisense RNA 1
chr12	110002516	110003017	502	*	Intron (ENST00000553025.5/88455, intron 1 of 11)	12	109999430	110039763	40334	1	88455	ENST00000261739.9	3086	ENSG00000076513	ANKRD13A	ankyrin repeat domain 13A
chr12	110111442	110111943	502	*	Distal Intergenic	12	110124335	110169182	44848	1	28981	ENST00000361948.8	-12392	ENSG00000122970	IFT81	intraflagellar transport 81
chr12	110577665	110578166	502	*	Intron (ENST00000354300.5/160760, intron 1 of 5)	12	110533245	110583318	50074	2	160760	ENST00000354300.5	5152	ENSG00000196850	PPTC7	protein phosphatase targeting COQ7
chr12	111056855	111057356	502	*	Intron (ENST00000261726.11/23316, intron 1 of 21)	12	111034165	111350554	316390	1	23316	ENST00000261726.11	22690	ENSG00000111249	CUX2	cut like homeobox 2
chr12	111368913	111369414	502	*	Promoter (<=1kb)	12	111369261	111403310	34050	1	105369984	ENST00000552663.2	0	ENSG00000257595	LINC02356	long intergenic non-protein coding RNA 2356
chr12	111841177	111841678	502	*	Promoter (<=1kb)	12	111839807	111841706	1900	2	51275	ENST00000609228.1	28	ENSG00000234608	MAPKAPK5-AS1	MAPKAPK5 antisense RNA 1
chr12	116582658	116583159	502	*	Exon (ENST00000621942.1/ENST00000621942.1, exon 1 of 1)	12	116559381	116576606	17226	1	643246	ENST00000556529.4	23277	ENSG00000258102	MAP1LC3B2	microtubule associated protein 1 light chain 3 beta 2
chr12	116606274	116606775	502	*	Distal Intergenic	12	116559381	116576606	17226	1	643246	ENST00000556529.4	46893	ENSG00000258102	MAP1LC3B2	microtubule associated protein 1 light chain 3 beta 2
chr12	116651036	116651537	502	*	Distal Intergenic	12	116717336	116720127	2792	2	79794	ENST00000548356.1	68590	ENSG00000111412	SPRING1	SREBF pathway regulator in golgi 1
chr12	116719713	116720214	502	*	Promoter (<=1kb)	12	116717336	116720127	2792	2	79794	ENST00000548356.1	0	ENSG00000111412	SPRING1	SREBF pathway regulator in golgi 1
chr12	117063117	117063618	502	*	Intron (ENST00000335209.12/54997, intron 2 of 7)	12	117046569	117053995	7427	2	54997	ENST00000535198.1	-9122	ENSG00000088992	TESC	tescalcin
chr12	118302035	118302536	502	*	Intron (ENST00000419821.6/51347, intron 1 of 20)	12	118238102	118256059	17958	2	51347	ENST00000535570.5	-45976	ENSG00000135090	TAOK3	TAO kinase 3
chr12	118357432	118357933	502	*	Promoter (1-2kb)	12	118243430	118359105	115676	2	51347	ENST00000541186.5	1172	ENSG00000135090	TAOK3	TAO kinase 3
chr12	119179585	119180086	502	*	Promoter (<=1kb)	12	119179590	119221131	41542	1	105370026	ENST00000541798.1	0		LOC105370026	uncharacterized LOC105370026
chr12	119613177	119613678	502	*	Intron (ENST00000426426.3/387890, intron 1 of 2)	12	119387991	119594501	206511	2	105370027	ENST00000509470.2	-18676	ENSG00000248636	LOC105370027	uncharacterized LOC105370027
chr12	120321377	120321878	502	*	Distal Intergenic	12	120322117	120326093	3977	2	5319	ENST00000549767.1	4215	ENSG00000170890	PLA2G1B	phospholipase A2 group IB
chr12	121352238	121352739	502	*	Promoter (<=1kb)	12	121308245	121352411	44167	2	51433	ENST00000261819.8	0	ENSG00000089053	ANAPC5	anaphase promoting complex subunit 5
chr12	121550928	121551429	502	*	Promoter (1-2kb)	12	121429509	121549639	120131	2	84678	ENST00000538503.5	-1289	ENSG00000089094	KDM2B	lysine demethylase 2B
chr12	121580033	121580534	502	*	Promoter (<=1kb)	12	121429097	121580459	151363	2	84678	ENST00000377069.8	0	ENSG00000089094	KDM2B	lysine demethylase 2B
chr12	121627157	121627658	502	*	Promoter (<=1kb)	12	121626816	121641533	14718	1	84876	ENST00000611718.1	341	ENSG00000276045	ORAI1	ORAI calcium release-activated calcium modulator 1
chr12	121633122	121633623	502	*	Intron (ENST00000698901.1/84876, intron 1 of 1)	12	121626816	121641533	14718	1	84876	ENST00000611718.1	6306	ENSG00000276045	ORAI1	ORAI calcium release-activated calcium modulator 1
chr12	121918269	121918770	502	*	Promoter (<=1kb)	12	121918592	121972069	53478	1	144406	ENST00000397454.2	0	ENSG00000158023	CFAP251	cilia and flagella associated protein 251
chr12	121962531	121963032	502	*	Promoter (<=1kb)	12	121961994	121969966	7973	1	144406	ENST00000545752.1	537	ENSG00000158023	CFAP251	cilia and flagella associated protein 251
chr12	123075878	123076379	502	*	Promoter (<=1kb)	12	123034545	123076095	41551	2	57605	ENST00000541244.1	0	ENSG00000090975	PITPNM2	phosphatidylinositol transfer protein membrane associated 2
chr12	123945943	123946444	502	*	Promoter (<=1kb)	12	123936417	123946773	10357	2	80212	ENST00000545135.5	329	ENSG00000119242	CCDC92	coiled-coil domain containing 92
chr12	123990127	123990628	502	*	Intron (ENST00000537532.5/144348, intron 3 of 4)	12	123997706	124011824	14119	1	144348	ENST00000539501.1	-7078	ENSG00000179195	ZNF664	zinc finger protein 664
chr12	124231938	124232439	502	*	Intron (ENST00000389727.8/100533183, intron 3 of 4)	12	124289164	124316022	26859	1	144347	ENST00000324038.6	-56725	ENSG00000178882	RFLNA	refilin A
chr12	124438971	124439472	502	*	Intron (ENST00000404621.5/9612, intron 8 of 46)	12	124429395	124430641	1247	2	9612	ENST00000494460.1	-8330	ENSG00000196498	NCOR2	nuclear receptor corepressor 2
chr12	124774350	124774851	502	*	Distal Intergenic	12	124777873	124786493	8621	2	949	ENST00000545305.1	11642	ENSG00000073060	SCARB1	scavenger receptor class B member 1
chr12	129225943	129226444	502	*	Intron (ENST00000422113.7/121256, intron 4 of 8)	12	129208601	129212662	4062	1	101927735	ENST00000542578.1	17342	ENSG00000256699	TMEM132D-AS2	TMEM132D antisense RNA 2
chr12	129401749	129402250	502	*	Intron (ENST00000422113.7/121256, intron 3 of 8)	12	129208601	129212662	4062	1	101927735	ENST00000542578.1	193148	ENSG00000256699	TMEM132D-AS2	TMEM132D antisense RNA 2
chr12	130954366	130954867	502	*	Promoter (<=1kb)	12	130954393	130992268	37876	1	283383	ENST00000542091.5	0	ENSG00000111452	ADGRD1	adhesion G protein-coupled receptor D1
chr12	131268005	131268506	502	*	Distal Intergenic	12	131295522	131298218	2697	1	100128002	ENST00000623821.1	-27016		LOC100128002	uncharacterized LOC100128002
chr12	132710389	132710890	502	*	Promoter (<=1kb)	12	132710819	132719166	8348	1	192111	ENST00000317555.6	0	ENSG00000247077	PGAM5	PGAM family member 5, mitochondrial serine/threonine protein phosphatase
chr12	132955689	132956190	502	*	Promoter (<=1kb)	12	132932812	132956262	23451	2	100289635	ENST00000412621.6	72	ENSG00000196458	ZNF605	zinc finger protein 605
chr12	132985706	132986207	502	*	Promoter (<=1kb)	12	132986365	133006176	19812	1	7574	ENST00000537956.1	-158	ENSG00000198393	ZNF26	zinc finger protein 26
chr13	19781923	19782424	502	*	Promoter (<=1kb)	13	19674756	19782917	108162	2	55269	ENST00000471658.5	493	ENSG00000121390	PSPC1	paraspeckle component 1
chr13	21033141	21033642	502	*	Intron (ENST00000382592.5/26524, intron 2 of 7)	13	20989010	21023129	34120	2	26524	ENST00000472754.1	-10012	ENSG00000150457	LATS2	large tumor suppressor kinase 2
chr13	21061396	21061897	502	*	Promoter (<=1kb)	13	20973036	21061586	88551	2	26524	ENST00000382592.5	0	ENSG00000150457	LATS2	large tumor suppressor kinase 2
chr13	23921387	23921888	502	*	Distal Intergenic	13	23941290	23941740	451	2	400110	ENST00000602724.1	19852		ANKRD20A19P	ankyrin repeat domain 20 family member A19, pseudogene
chr13	24251337	24251838	502	*	Promoter (<=1kb)	13	24251694	24303121	51428	1	221178	ENST00000434675.5	0	ENSG00000182957	SPATA13	spermatogenesis associated 13
chr13	27165993	27166494	502	*	Intron (ENST00000440657.1/100874070, intron 1 of 1)	13	27162855	27169135	6281	1	100874070	ENST00000440657.1	3138		USP12-AS1	USP12 antisense RNA 1
chr13	27449767	27450268	502	*	Promoter (<=1kb)	13	27435684	27450131	14448	2	219402	ENST00000461838.5	0	ENSG00000122033	MTIF3	mitochondrial translational initiation factor 3
chr13	28750001	28750502	502	*	Distal Intergenic	13	28700717	28718970	18254	2	283537	ENST00000380814.4	-31031	ENSG00000139508	SLC46A3	solute carrier family 46 member 3
chr13	31945559	31946060	502	*	Promoter (<=1kb)	13	31945826	32299105	353280	1	10129	ENST00000647500.1	0	ENSG00000073910	FRY	FRY microtubule binding protein
chr13	34748011	34748512	502	*	Distal Intergenic	13	34624514	34696612	72099	2	105370159	ENST00000664537.1	-51399		LOC105370159	uncharacterized LOC105370159
chr13	38685802	38686303	502	*	Promoter (<=1kb)	13	38687077	38887131	200055	1	341640	ENST00000280481.9	-774	ENSG00000150893	FREM2	FRAS1 related extracellular matrix 2
chr13	38785850	38786351	502	*	Intron (ENST00000280481.9/341640, intron 6 of 23)	13	38821696	38850235	28540	1	341640	ENST00000482551.1	-35345	ENSG00000150893	FREM2	FRAS1 related extracellular matrix 2
chr13	38871310	38871811	502	*	Intron (ENST00000280481.9/341640, intron 16 of 23)	13	38821798	38827570	5773	2	100874073	ENST00000448887.1	-43740		FREM2-AS1	FREM2 antisense RNA 1
chr13	40589657	40590158	502	*	Intron (ENST00000636651.2/2308, intron 1 of 3)	13	40469955	40611127	141173	2	2308	ENST00000636651.2	20969	ENSG00000150907	FOXO1	forkhead box O1
chr13	41055093	41055594	502	*	Intron (ENST00000405737.2/1997, intron 1 of 1)	13	40981983	41061440	79458	2	1997	ENST00000405737.2	5846	ENSG00000120690	ELF1	E74 like ETS transcription factor 1
chr13	42026640	42027141	502	*	Distal Intergenic	13	42040036	42229755	189720	1	160851	ENST00000379274.6	-12895	ENSG00000102780	DGKH	diacylglycerol kinase eta
chr13	42048878	42049379	502	*	Promoter (<=1kb)	13	42048822	42066723	17902	1	160851	ENST00000611224.1	56	ENSG00000102780	DGKH	diacylglycerol kinase eta
chr13	42968167	42968668	502	*	Intron (ENST00000313640.11/94240, intron 3 of 12)	13	42895009	42963583	68575	2	94240	ENST00000535677.5	-4584	ENSG00000133106	EPSTI1	epithelial stromal interaction 1
chr13	44055393	44055894	502	*	Distal Intergenic	13	44025319	44029937	4619	1	121838	ENST00000423211.1	30074	ENSG00000233725	NRAD1	non-coding RNA in the aldehyde dehydrogenase 1A pathway
chr13	45119615	45120116	502	*	Promoter (<=1kb)	13	45120510	45284893	164384	1	2963	ENST00000340473.8	-394	ENSG00000188342	GTF2F2	general transcription factor IIF subunit 2
chr13	45207971	45208472	502	*	Promoter (1-2kb)	13	45206355	45267333	60979	1	2963	ENST00000494087.5	1616	ENSG00000188342	GTF2F2	general transcription factor IIF subunit 2
chr13	45414353	45414854	502	*	Intron (ENST00000661291.1/100190939, intron 3 of 3)	13	45418162	45420371	2210	1	100874259	ENST00000506633.1	-3308	ENSG00000251015	SLC25A30-AS1	SLC25A30 antisense RNA 1
chr13	46126502	46127003	502	*	3' UTR	13	46125957	46142839	16883	2	3936	ENST00000674665.1	15836	ENSG00000136167	LCP1	lymphocyte cytosolic protein 1
chr13	46315380	46315881	502	*	Distal Intergenic	13	46296445	46297844	1400	2	100861554	ENST00000566370.1	-17536	ENSG00000261097	LINC00563	long intergenic non-protein coding RNA 563
chr13	46374677	46375178	502	*	Promoter (<=1kb)	13	46342000	46375294	33295	2	80183	ENST00000676307.1	116	ENSG00000102445	RUBCNL	rubicon like autophagy enhancer
chr13	50070173	50070674	502	*	Exon (ENST00000621282.4/8847, exon 4 of 14)	13	50049190	50081962	32773	2	8847	ENST00000701174.1	11288	ENSG00000231607	DLEU2	deleted in lymphocytic leukemia 2
chr13	50255582	50256083	502	*	Intron (ENST00000486895.5/10301, intron 1 of 1)	13	50224281	50401366	177086	1	10301	ENST00000483444.5	31301	ENSG00000176124	DLEU1	deleted in lymphocytic leukemia 1
chr13	50419223	50419724	502	*	Intron (ENST00000461527.7/10301, intron 4 of 5)	13	50415090	50533861	118772	1	10301	ENST00000460525.6	4133	ENSG00000176124	DLEU1	deleted in lymphocytic leukemia 1
chr13	50511888	50512389	502	*	Intron (ENST00000463474.7/10301, intron 5 of 5)	13	50520933	50527449	6517	2	103689915	ENST00000428276.1	15060	ENSG00000186047	DLEU1-AS1	DLEU1 antisense RNA 1
chr13	50800280	50800781	502	*	Intron (ENST00000652753.1/107984567, intron 3 of 5)	13	50807855	50849905	42051	1	100874074	ENST00000413510.4	-7074	ENSG00000176124	DLEU7-AS1	DLEU7 antisense RNA 1
chr13	51674255	51674756	502	*	Intron (ENST00000298125.7/115825, intron 2 of 11)	13	51739148	51753123	13976	1	115825	ENST00000460145.2	-64392	ENSG00000139668	WDFY2	WD repeat and FYVE domain containing 2
chr13	52599002	52599503	502	*	Promoter (<=1kb)	13	52600042	52642501	42460	1	144983	ENST00000342657.7	-539	ENSG00000139675	HNRNPA1L2	heterogeneous nuclear ribonucleoprotein A1 like 2
chr13	60012423	60012924	502	*	Promoter (<=1kb)	13	60012734	60025153	12420	1	100874195	ENST00000671612.1	0	ENSG00000227528	DIAPH3-AS1	DIAPH3 antisense RNA 1
chr13	60094710	60095211	502	*	Intron (ENST00000400324.9/81624, intron 3 of 27)	13	60144648	60153678	9031	1	100874196	ENST00000428656.2	-49437		DIAPH3-AS2	DIAPH3 antisense RNA 2
chr13	60163730	60164231	502	*	Promoter (<=1kb)	13	59665583	60163928	498346	2	81624	ENST00000400324.9	0	ENSG00000139734	DIAPH3	diaphanous related formin 3
chr13	72839010	72839511	502	*	Intron (ENST00000326291.11/10464, intron 9 of 17)	13	72797909	72835276	37368	1	10464	ENST00000492803.1	41101	ENSG00000083535	PIBF1	progesterone immunomodulatory binding factor 1
chr13	74040906	74041407	502	*	Intron (ENST00000377669.7/11278, intron 1 of 7)	13	73812873	73995056	182184	2	11278	ENST00000472022.1	-45850	ENSG00000118922	KLF12	KLF transcription factor 12
chr13	75432773	75433274	502	*	Intron (ENST00000377636.8/9882, intron 1 of 20)	13	75284665	75482114	197450	2	9882	ENST00000377625.6	48840	ENSG00000136111	TBC1D4	TBC1 domain family member 4
[truncated: 3,350 more rows]
