# Supplementary material for: scFFPE-ATAC enables high-throughput single cell chromatin accessibility profiling in formalin-fixed paraffin-embedded samples
Source: Nat Commun. 2025 Nov 14;16:10022. doi: 10.1038/s41467-025-66170-4 (PMC12618699; doi:10.1038/s41467-025-66170-4)
Supplement: Supplementary file 18 — Supplementary Table 17 [file 41467_2025_66170_MOESM18_ESM.xlsx]

## Sheet: Sheet1
TF names	Trajectory
PAX4	2
RORA	2
HOXD11	2
LHX6	2
TFEC	2
GRHL1	2
HOXC12	2
NOTO	2
GBX1	2
FOXP3	2
FOXO6	2
FOXO4	2
FOXD2	2
FOXI1	2
FOXL1	2
TEAD4	2
NFATC3	2
NR4A2	2
EWSR1−FLI1	2
ZNF354C	2
MAFF	2
JUND	2
FOXA1	2
FOXB1	2
FOS::JUN	2
ZBED1	2
EMX1	2
TFCP2	2
GATA5	2
EMX2	2
CUX2	1
CUX1	1
KLF5	1
MEIS3	1
RREB1	1
KLF14	1
EGR3	1
SPI1	1
MEF2C	1
SP4	1
MEF2A	1
RUNX2	1
HEY1	1
RUNX3	1
MNT	1
ETV2	1
ONECUT1	1
ONECUT2	1
ZBTB7A	1
HES7	1
