# Supplementary material for: scFFPE-ATAC enables high-throughput single cell chromatin accessibility profiling in formalin-fixed paraffin-embedded samples
Source: Nat Commun. 2025 Nov 14;16:10022. doi: 10.1038/s41467-025-66170-4 (PMC12618699; doi:10.1038/s41467-025-66170-4)
Supplement: Supplementary file 19 — Supplementary Table 18 [file 41467_2025_66170_MOESM19_ESM.xlsx]

## Sheet: T cell
padj	LogFC	Names
0	0.362088	YES1
0	0.805615	ICOS
0	0.363643	CNIH3
0	0.508539	UBASH3A
0	0.708793	CD2
0	0.598367	TNIP3
0	0.476117	DUSP16
0	0.652948	PRKCQ
0	0.569671	IPCEF1
0	0.490279	GALM
0	0.716587	CTLA4
0	0.790301	TRAT1
0	0.330294	TSPAN5
0	0.486936	OPRM1
0	0.595933	KLRG1
0	0.31665	CCSER2
0	0.678342	UNC45B
0	0.367296	WDR88
0	0.588386	GPR171
0	0.325547	FYCO1
0	0.775984	GIMAP1-GIMAP5
0	0.394686	CD8A
0	0.564985	ANXA1
0	0.374234	HNRNPLL
0	0.596413	HAVCR1
0	0.570749	TNFRSF9
0	0.77819	GIMAP5
0	0.340839	ANO10
0	0.384454	TIAM1
0	0.283771	PHACTR2
0	0.637603	CD3E
0	0.767018	SH2D1A
0	0.35258	SUPT3H
0	0.519035	GCNT4
0	0.511286	MICAL2
0	0.556933	CAPSL
0	0.425024	BRDT
0	0.377493	RASGRP1
0	0.3432	NUCB2
0	0.426367	TSPEAR
0	0.43986	CD226
0	0.30964	TBC1D31
0	0.393767	SEC31B
0	0.604501	GIMAP8
0	0.515584	STAT4
0	0.774821	IL7R
0	0.483407	TSPAN2
0	0.3464	AOAH
0	0.35475	GOLGA7B
0	0.671664	CD28
0	0.425642	SFXN1
0	0.382712	C12orf40
0	0.259872	HERC6
0	0.366679	PAM
0	0.268478	ZSWIM5
0	0.49476	SIGLEC9
0	0.403525	TRPM8
0	0.301963	TBC1D2B
0	0.314407	CLEC2A
0	0.418696	PDE3B
0	0.563834	INPP4B
0	0.307782	TXK
0	0.447938	COX10
0	0.491894	APBA2
0	0.460848	TOX2
0	0.45223	SLA2
0	0.703124	CD3D
0	0.48264	TMIGD1
0	0.314324	IQGAP2
0	0.294367	DTHD1
0	0.866129	FASLG
0	0.471641	LEF1
0	0.363218	CHRM3
0	0.292051	AAK1
0	0.343711	GPRIN3
0	0.310758	ANKRD22
0	0.515504	SH2D2A
0	0.329923	ATP2B4
0	0.410907	TNIK
0	0.340515	CYP4F22
0	0.268336	DDX60
0	0.787751	BCL11B
0	0.576165	CD3G
0	0.441733	GBP5
0	0.299741	LDLR
0	0.49347	C4orf50
0	0.257869	IL23R
0	0.26926	FSIP1
0	0.26422	ARHGAP21
0	0.359684	VIPR2
0	0.322619	FRMD4B
0	0.275139	ZFYVE28
0	0.318137	TXNRD3
0	0.257187	TBC1D4
0	0.372001	HSD11B1
0	0.456853	NOD2
0	0.306237	GALNT11
0	0.551376	ATP6V0A4
0	0.319315	ERMN
0	0.350668	TIMD4
0	0.565614	JAKMIP1
0	0.421245	LAT
0	0.345838	COLGALT2
0	0.414404	CD300A
0	0.3917	KIAA1671
0	0.33701	ATP8A2
0	0.345853	ST8SIA6
0	0.287976	EIF4E3
0	0.271031	TSPAN14
0	0.598547	CST7
0	0.281587	RFFL
0	0.400612	ZSCAN25
0	0.319634	PDE9A
0	0.288135	IL6ST
0	0.69511	GZMK
0	0.41292	SLFN12L
0	0.427606	GPR68
0	0.305545	ARSG
0	0.30641	ZAP70
0	0.27307	CD4
0	0.411481	FYN
0	0.505067	ANKRD55
0	0.393386	IL2RB
0	0.417228	C1QTNF6
0	0.357488	RPAP2
0	0.387113	MT2A
0	0.321768	GRK7
0	0.299726	CMC1
0	0.270269	PRPF38A
0	0.252799	CAPN2
0	0.380722	ADAMTS17
0	0.270143	MRPL28
0	0.365892	KIAA1549
0	0.284298	SAMD3
0	0.258691	EPHX2
0	0.293116	EDARADD
0	0.308332	APOL6
0	0.399509	NRP1
0	0.386465	ITGA2
0	0.318014	GFI1
0	0.308877	TMEM169
0	0.562982	SPEF2
0	0.300035	ATP9A
0	0.443724	GBP2
0	0.254357	ANKZF1
0	0.352312	CDIP1
0	0.366337	GLB1L2
0	0.279759	PXN
0	0.322305	SIPA1L2
0	0.32259	PSMA1
0	0.512646	SIRPG
0	0.250296	GYG1
0	0.418997	SCML4
0	0.393453	GLB1L3
0	0.281392	RAB27A
0	0.319039	PTPN14
0	0.360046	RNF157
0	0.301685	ST6GALNAC3
0	0.370314	MYO1F
0	0.440744	CDCP1
0	0.27653	INPP1
0	0.272603	PDIK1L
0	0.299744	GRM5
0	0.621652	MBOAT4
0	0.285935	FADD
0	0.266742	BTBD11
0	0.289629	KLHL25
0	0.260993	CLMP
0	0.264253	MANSC1
0	0.287325	TESPA1
0	0.304424	ATP8B2
0	0.28596	GNG4
0	0.637612	GATA3
0	0.33156	KCNK1
0	0.338385	CDC14A
0	0.262029	N4BP1
0	0.436806	SLAMF8
0	0.251391	QPRT
0	0.511405	CRYGN
0	0.270696	PECR
0	0.332733	ST8SIA1
0	0.259351	PRDM1
0	0.461186	CD8B
0	0.323171	IL26
0	0.366279	CRTAM
0	0.340977	GREM2
0	0.274232	GRPEL2
0	0.362925	IL18R1
0	0.257312	EXPH5
0	0.300717	SPN
0	0.253291	GPD2
0	0.307972	TMEM200A
0	0.302219	SLFN12
0	0.521992	ITK
0	0.36953	ECSCR
0	0.267068	NOS3
0	0.431768	CD6
0	0.438559	MATK
0	0.280014	SRGN
0	0.364222	NEIL3
0	0.370385	CMTM8
0	0.313477	ARRB1
0	0.28762	EBF4
0	0.362789	TNS4
0	0.307273	RBL2
0	0.395009	HRH2
0	0.314954	HBS1L
0	0.29912	PDGFRL
0	0.264452	LCP2
0	0.291254	CD247
0	0.31969	EPHA4
0	0.450239	SUSD4
0	0.375444	CCR5
0	0.273394	CENPF
0	0.272396	ALDH8A1
0	0.383779	TTC39B
0	0.274378	DGKZ
0	0.280228	GPA33
0	0.356808	CASP1
0	0.259925	SLC25A11
0	0.407409	SULT1B1
0	0.403078	SERINC5
0	0.365366	NTRK1
0	0.438772	IGSF9B
0	0.285947	CEP41
0	0.403302	GBP1
0	0.333728	IL6R
0	0.332172	DOK2
0	0.336045	ZNF74
0	0.318844	ANKRD31
0	0.333621	RAB38
0	0.482972	DPP4
0	0.286432	SSH3
0	0.283425	HDC
0	0.272523	DYNLT1
0	0.271456	CTSD
0	0.303585	CYLD
0	0.265175	SNUPN
0	0.513784	PRG4
0	0.280978	RUNX2
0	0.27208	PDCL
0	0.270118	RBM43
0	0.407103	TDRD12
0	0.454201	PLN
0	0.285209	USP35
0	0.329414	RASGRF2
0	0.340736	TGFBR3
0	0.365702	MAN1C1
0	0.26807	BAG3
0	0.258638	OASL
0	0.270379	HDAC4
0	0.257479	UBASH3B
0	0.299226	HEMGN
0	0.295386	FGD3
0	0.275319	PYHIN1
0	0.32107	SYTL2
0	0.521422	F2R
0	0.286243	IL18RAP
0	0.417036	AFAP1
0	0.505679	DNAI2
0	0.375132	SBK1
0	0.330186	AK5
0	0.254366	LYAR
0	0.265147	CRY1
0	0.301277	PLA2G2C
0	0.318234	PTPRN2
0	0.264074	SHC4
0	0.269789	DUSP4
0	0.344216	NLRP6
0	0.325838	HORMAD2
0	0.279668	NTSR1
0	0.321558	ACSL6
0	0.41766	MAF
0	0.29783	KCNK5
0	0.285052	CMTM7
0	0.282262	RUNX3
0	0.384882	S100A6
0	0.340274	OLFM2
0	0.526623	LIPC
0	0.284039	PRR5
0	0.287508	ATP6V0E2
0	0.350463	SLA
0	0.296638	TMPRSS6
0	0.425827	WNT7A
0	0.30024	AP2A2
0	0.294263	SDF4
0	0.305258	ITGA6
0	0.260104	PIGK
0	0.297453	MZT2A
0	0.341965	HS3ST3B1
0	0.301236	BHLHE40
0	0.275643	ATP10A
0	0.329895	PLB1
0	0.281068	MED15
0	0.439158	LIPM
0	0.251842	NDFIP2
0	0.252216	HIPK1
0	0.292135	BCL9
0	0.295572	SMIM3
0	0.416732	CD5
0	0.255717	LZTS1
0	0.255252	ESYT2
0	0.304501	CD320
0	0.61758	TMEM45B
0	0.355991	PLCL1
0	0.256845	VANGL1
0	0.266455	TRAPPC10
0	0.273965	SLC1A7
0	0.251565	SMCO4
0	0.354508	CLEC2B
0	0.313703	FGF22
0	0.337266	NBL1
0	0.263048	PRKAG2
0	0.251654	PRAM1
0	0.299809	TCF7
0	0.410313	PTGFRN
0	0.309542	CASS4
0	0.342014	EVA1C
0	0.254552	CAMK4
0	0.397462	SIGIRR
0	0.284326	HAVCR2
0	0.267595	SPECC1
0	0.342384	MBOAT1
0	0.297362	CCND2
0	0.272866	LPAR3
0	0.368671	ARL4C
0	0.276685	GRAMD1A
0	0.307961	AKAP7
0	0.343889	NUP50
0	0.288539	CYB561
0	0.282297	TNFRSF1A
0	0.256113	ABLIM3
0	0.259047	MFGE8
0	0.255648	P2RY11
0	0.303534	DNAH6
0	0.2826	GTPBP8
0	0.355108	ZNF239
0	0.278884	CD40LG
0	0.300217	NIP7
0	0.272577	VAMP2
0	0.430186	GRAP2
0	0.270572	FAM178B
0	0.268237	SLFN14
0	0.333629	IL12RB2
0	0.277699	RTN4R
0	0.280146	GNAQ
0	0.447524	SARDH
0	0.293108	EXTL1
0	0.254361	TNFAIP8L2
0	0.302159	NOL4L
0	0.251771	KPTN
0	0.259989	CUBN
0	0.277018	ZCCHC14
0	0.337778	ULK2
0	0.464241	IFI44
0	0.339024	SUN5
0	0.402323	FOSL2
0	0.289876	SAMHD1
0	0.260113	CD101
0	0.328723	LPAR6
0	0.27434	COL18A1
0	0.395048	CA6
0	0.338868	EDAR
0	0.27762	NELL2
0	0.328136	ACTN1
0	0.261138	DNAJA4
0	0.293749	FBLN7
0	0.352009	ZNF382
0	0.323415	SCARF2
0	0.29123	ZNF541
0	0.256088	SCNN1A
0	0.270938	SLFN5
0	0.29072	C10orf105
0	0.266795	VMA21
0	0.313052	LDLRAP1
0	0.366011	PCBP3
0	0.286983	THNSL1
0	0.271931	PDE6G
0	0.326079	KCNJ15
0	0.27804	CIART
0	0.262418	GBP3
0	0.284908	RIN3
0	0.25409	OSM
0	0.265669	NOSIP
0	0.305249	FBLN5
0	0.252383	SURF4
0	0.262025	POMT1
0	0.273312	CCDC57
0	0.320768	ISM1
0	0.270616	EFCAB8
0	0.264559	MED7
0	0.396589	HEPACAM
0	0.298217	C19orf12
0	0.355722	PLEKHA1
0	0.258419	MAD2L1
0	0.314458	CXCL13
0	0.288841	GBP7
0	0.2627	SLC40A1
0	0.259294	DMTN
0	0.275599	CNKSR3
0	0.38581	S100A5
0	0.281916	FAM118A
0	0.25373	HAX1
0	0.263142	SNRK
0	0.275529	CYSLTR2
0	0.266826	PRKAR1B
0	0.360692	ELOVL4
0	0.293558	SLC17A3
0	0.300069	GBP4
0	0.251137	ESPN
0	0.262735	ECHDC2
0	0.388008	S100A4
0	0.299704	ERRFI1
0	0.377618	HOXB2
0	0.267483	IFITM1
0	0.301906	DHRS3
0	0.329203	TC2N
0	0.326881	NPTXR
0	0.287231	KIF21A
0	0.312112	TBX21
0	0.316161	ZNF414
0	0.291586	CACNA1I
0	0.255342	HTRA1
0	0.286876	ALS2CL
0	0.257515	HMGN1
0	0.2949	SIRPB1
0	0.327809	RAD21L1
0	0.325545	SNPH
0	0.282519	SCML1
0	0.258234	SKI
0	0.261041	SERPINH1
0	0.255266	MPP1
0	0.260724	POMGNT2
0	0.302348	MYADM
0	0.354923	LYPD3
0	0.274697	SLC16A6
0	0.259258	TMIE
0	0.262432	ZNF132
0	0.282175	ZDHHC11B
0	0.335804	CMKLR1
0	0.265194	JMJD8
0	0.260219	TMEM204
0	0.263754	RGL4
0	0.346538	BNIP3
0	0.254462	SOCS3

## Sheet: Normal B cell
padj	LogFC	Names
0	0.308383	DUSP22
0	0.27455	IGLL5
0	0.283382	BHLHE41
0	0.31768	SSPN
0	0.354382	TNFRSF13B
0	0.292699	ENTPD1
0	0.259014	UTS2B
0	0.263372	SOX30
0	0.329481	COL9A3
0	0.258104	DRAM2
0	0.304572	NIPSNAP3B
0	0.262061	ATG4C
0	0.495755	PLA2G5
0	0.298429	MEF2C
0	0.310183	SHISA8
0	0.272587	SYK
0	0.286526	CPED1
0	0.251196	RAB3A
0	0.281396	SCN3A
0	0.367272	LRRC31
0	0.2841	PARP15
0	0.261752	GAB1
0	0.266935	MOXD1
0	0.275228	APCDD1
0	0.257551	UBE2QL1
0	0.338997	CCR6
0	0.292214	UBA7
0	0.331643	HLX
0	0.267217	NCF2
0	0.262686	HES1
0	0.283688	QRSL1
0	0.260384	ACP5
0	0.282324	MOB3B
0	0.264294	CHIA
0	0.25571	RNF141
0	0.277728	TLE1
0	0.274204	CA2
0	0.251783	ST18
0	0.291588	SIGLEC5
0	0.261309	OSTN
0	0.251931	IL22RA2
0	0.287078	CLCF1
0	0.25891	COL19A1
0	0.268294	C11orf24
0	0.263155	SLC38A11
0	0.301501	HLA-DQB1
0	0.267052	CCR9
0	0.322843	CD1D
0	0.292374	ARL4A
0	0.288491	ENTHD1
0	0.337947	CD22
0	0.258802	MDS2
0	0.262055	CAPN14
0	0.299168	BANK1
0	0.297462	SFTPD
0	0.313988	CLEC17A
0	0.314185	PMEPA1
0	0.311972	INPP5A
0	0.257962	TREM1
0	0.289371	UGT8
0	0.284305	FFAR1
0	0.308574	FCRL4
0	0.268764	MRPL16
0	0.272635	PLD4
0	0.278667	POU5F1B
0	0.281771	MS4A14
0	0.291583	MS4A5
0	0.341871	CD1C
0	0.273496	MS4A12
0	0.289952	KRT10
0	0.283788	CNR1
0	0.256365	ADAM28
0	0.251024	EID2
0	0.25043	ARRDC4
0	0.26381	CHL1

## Sheet: Tumor B1 cell
padj	LogFC	Names
0	0.330422	GALNT14
0	0.251512	CTTN
0	0.397264	MAST2
0	0.448721	ZNF215
0	0.386456	CHST9
0	0.357956	MGLL
0	0.344476	BRIP1
0	0.345716	ITSN2
0	0.370575	ISL2
0	0.35794	CR1L
0	0.522255	C3orf20
0	0.358624	MYH14
0	0.264972	TEC
0	0.717969	CADPS
0	0.461855	ODF1
0	0.753941	NLRP11
0	0.464286	CDCA7
0	0.387053	CUX1
0	0.44991	ADCY1
0	0.525833	SLC30A10
0	0.362296	KBTBD12
0	0.516797	TEX9
0	0.541115	ASB13
0	0.285759	UIMC1
0	0.552209	A4GALT
0	0.491511	PARM1
0	0.377241	EFNB2
0	0.365861	KCTD1
0	0.328996	TRIM55
0	0.28684	TNKS
0	0.663434	SPRED2
0	0.437027	ENTPD4
0	0.446574	TMEM132B
0	0.508237	MSH6
0	0.522345	GLT1D1
0	0.382523	RPRD1A
0	0.301291	MSH2
0	0.792393	NTF3
0	0.520985	AICDA
0	0.345108	TONSL
0	0.352969	CCDC126
0	0.357632	WNK2
0	0.374383	RGS8
0	0.606812	BTNL9
0	0.340779	SLC1A4
0	0.38043	GLI3
0	0.389145	SLC2A5
0	0.330974	CD80
0	0.344476	TVP23A
0	0.299939	FBXW8
0	0.4575	SLCO5A1
0	0.472237	EHD3
0	0.374568	CREB5
0	0.546054	LTBP1
0	0.47615	CAMK2B
0	0.692469	UGT2B17
0	0.3797	VOPP1
0	0.340119	RBAK-RBAKDN
0	0.421096	TP73
0	0.372266	BCL7A
0	0.442107	RAC1
0	0.632414	KIAA1549L
0	0.406348	TCEA1
0	0.5116	NUDCD3
0	0.467761	HAAO
0	0.331039	MRO
0	0.268974	ABCC8
0	0.308025	ENPP1
0	0.348261	TDRD5
0	0.599815	CHRNA6
0	0.320432	MICU2
0	0.309994	RASGRP3
0	0.480791	C7orf50
0	0.42447	SHCBP1
0	0.367412	CCDC138
0	0.507312	TRPC6
0	0.282427	PIAS2
0	0.39975	HOXA3
0	0.31326	SH2B2
0	0.479196	C2orf76
0	0.367606	PLXNB2
0	0.479549	ACY3
0	0.723781	NLRP4
0	0.288342	GRHL3
0	0.320956	SH3RF1
0	0.450387	DENND3
0	0.569172	RGS7
0	0.342123	DEPTOR
0	0.504011	AFF3
0	0.452255	C2orf88
0	0.4421	SYT17
0	0.451741	ZFAND2A
0	0.44517	ESPNL
0	0.309985	SFXN4
0	0.298402	MOB1A
0	0.508904	SHANK2
0	0.560079	FOXK1
0	0.560271	IGF2BP3
0	0.421519	NRCAM
0	0.290757	CCNE2
0	0.408047	C12orf75
0	0.290408	PARP1
0	0.296349	FARP2
0	0.71428	GPER1
0	0.684894	MUC16
0	0.273937	VSNL1
0	0.324382	TMEM178A
0	0.550096	ZDHHC4
0	0.290729	GPAA1
0	0.306403	RAB12
0	0.38549	CHDH
0	0.369107	ALDH2
0	0.325643	JDP2
0	0.491571	QPCT
0	0.330985	PUS7
0	0.368483	TMEM131
0	0.305191	RANBP2
0	0.312592	RRM2B
0	0.422519	SKAP2
0	0.278382	CYS1
0	0.270053	KATNAL2
0	0.384995	SSTR2
0	0.320511	INPP5D
0	0.371686	PRKD3
0	0.541728	SAMD12
0	0.49673	UAP1L1
0	0.422144	MROH1
0	0.269654	CRB2
0	0.629794	HRK
0	0.373498	KDELR2
0	0.340149	USP2
0	0.463893	DEF8
0	0.355342	ENPP3
0	0.353555	KATNBL1
0	0.440821	SLC45A3
0	0.431506	NEDD4L
0	0.341208	FSBP
0	0.414535	SLC30A4
0	0.271155	NLGN4Y
0	0.462216	NTRK2
0	0.408131	RNFT2
0	0.563916	GDF7
0	0.346442	PLIN3
0	0.29144	RBAK
0	0.29514	FRK
0	0.385657	KCNK12
0	0.328798	USP40
0	0.463951	CDK13
0	0.398689	WNT4
0	0.553576	RP9
0	0.346799	SNX10
0	0.327159	HOXA7
0	0.637234	NKX6-3
0	0.30853	BCAS4
0	0.351241	POU6F2
0	0.463326	DMD
0	0.408781	ST14
0	0.303356	FRMPD3
0	0.406588	COX19
0	0.344203	KDM5D
0	0.374705	SNED1
0	0.394712	GNA12
0	0.482279	SNX8
0	0.513758	KCNN2
0	0.260599	SMARCA4
0	0.298008	MICAL3
0	0.495783	APBB2
0	0.408238	DNAAF5
0	0.462323	NINL
0	0.315847	AMZ1
0	0.335398	MRPS24
0	0.313857	RHOBTB2
0	0.344041	KCNQ3
0	0.290774	MEF2B
0	0.318671	BMP6
0	0.296628	TMC5
0	0.602882	ALDOB
0	0.353892	MTA3
0	0.618383	GBA3
0	0.299647	SERPINB10
0	0.304477	PRDM15
0	0.371055	FADS3
0	0.3326	ZFAND4
0	0.404042	SPAG6
0	0.33298	ILDR2
0	0.279437	LHFPL2
0	0.43708	DBNL
0	0.342137	CCL17
0	0.309803	BMP8A
0	0.295607	GNAL
0	0.480601	N4BP3
0	0.533788	MYL2
0	0.757869	VWC2
0	0.326603	PNOC
0	0.369302	NFE2L3
0	0.398014	MFSD2A
0	0.397352	CHST10
0	0.45179	WIPI2
0	0.278932	DDX11
0	0.296959	LRRK1
0	0.386044	ZNF532
0	0.281278	LYPLA1
0	0.344692	E2F5
0	0.462452	FCRL5
0	0.311651	MYBL2
0	0.331093	PKD1L1
0	0.366316	LMO2
0	0.292482	SLC2A7
0	0.345317	CPSF1
0	0.437407	SMAD5
0	0.3479	ARL11
0	0.252723	ZNF37A
0	0.264933	MGAT3
0	0.480536	CPNE3
0	0.281781	UGT1A9
0	0.42863	DIP2C
0	0.281342	TAF4B
0	0.494632	HOXA1
0	0.49721	POLD2
0	0.301245	USP6NL
0	0.28098	CLIP2
0	0.610021	SUGCT
0	0.618953	EEPD1
0	0.310081	EIF2AK3
0	0.412174	EXT1
0	0.444582	ADAM28
0	0.307207	RAB39A
0	0.401909	ADCY8
0	0.346669	XKR5
0	0.400149	FBXO16
0	0.486592	DPYS
0	0.341419	FAM221A
0	0.264316	C7orf31
0	0.286727	CA13
0	0.500438	KLHL14
0	0.306383	EPHB1
0	0.459067	PSPH
0	0.60206	SLC16A9
0	0.334282	CD5L
0	0.296217	TGFBRAP1
0	0.331054	ABCA13
0	0.301094	SLC52A2
0	0.256209	RHOQ
0	0.35462	VPS37A
0	0.373596	LMAN1L
0	0.355667	BCL11A
0	0.284637	GRID2IP
0	0.322825	DTX1
0	0.418849	HOMER2
0	0.381371	SIRPA
0	0.276342	UGT1A7
0	0.373218	MPPE1
0	0.404566	TSPAN13
0	0.450833	VPS41
0	0.390338	MTCL1
0	0.385088	FBXL18
0	0.306197	KYNU
0	0.292836	SNX22
0	0.286218	UGT1A8
0	0.689754	FSHR
0	0.27766	VAV2
0	0.30742	NUGGC
0	0.354515	PTGS1
0	0.341809	INTS1
0	0.28817	AEBP1
0	0.381221	DSCC1
0	0.289118	PRKCD
0	0.414114	MPLKIP
0	0.364645	TNRC18
0	0.403674	USP42
0	0.401077	MROH2A
0	0.377278	SCTR
0	0.272086	SOBP
0	0.351597	RGS20
0	0.340557	GTF2E2
0	0.32828	CNTNAP1
0	0.303763	WRAP73
0	0.315987	SLC25A37
0	0.673875	LRGUK
0	0.269335	EFCAB12
0	0.366168	CADM3
0	0.328042	C10orf71
0	0.580345	RAPGEF5
0	0.370898	SLC39A12
0	0.478171	GPR146
0	0.424665	C7orf25
0	0.254252	ARHGEF37
0	0.329757	XKRX
0	0.278733	ANLN
0	0.328027	CDH20
0	0.45661	NETO1
0	0.322672	MCM10
0	0.380164	CCDC178
0	0.274016	BOLA3
0	0.541007	SCRN1
0	0.284202	EXOC3L4
0	0.472886	SYBU
0	0.34117	PAX5
0	0.347203	C2orf50
0	0.38291	PASK
0	0.347294	ZDHHC2
0	0.307198	IL4I1
0	0.306895	ADHFE1
0	0.334429	TRA2A
0	0.316143	FAM167A
0	0.565539	NUDT1
0	0.341416	GOT2
0	0.255355	LRRC69
0	0.261675	PIP5K1C
0	0.351989	BOP1
0	0.340742	ADAMDEC1
0	0.297202	SPINK2
0	0.319143	TMEM214
0	0.292105	GPNMB
0	0.294304	HVCN1
0	0.299497	MYOZ2
0	0.304208	IAH1
0	0.273781	MCPH1
0	0.25074	PHAX
0	0.288893	KLHL7
0	0.323687	ZNF608
0	0.309191	NTNG1
0	0.399729	C10orf99
0	0.346542	MAD1L1
0	0.301637	FBXO41
0	0.32311	SLC44A5
0	0.426156	IL6
0	0.309091	PSMA2
0	0.266687	DENND6B
0	0.48003	NEBL
0	0.312557	ARFGEF1
0	0.291045	LRRCC1
0	0.274248	C16orf86
0	0.266472	NCAPH
0	0.347576	CARD11
0	0.370235	MFHAS1
0	0.36868	MYO1G
0	0.264079	ZNF713
0	0.320627	DGKD
0	0.364245	CBLN2
0	0.305319	ANXA13
0	0.320492	GPR158
0	0.291388	LANCL2
0	0.263275	PPP1R42
0	0.314058	ALDH3B2
0	0.439604	TBX4
0	0.321956	BASP1
0	0.357643	RIMS2
0	0.261776	IQCE
0	0.324312	CAMSAP3
0	0.512776	PBK
0	0.317504	CCR10
0	0.861207	ALLC
0	0.340729	LOXL2
0	0.43398	DDX56
0	0.359906	UBE2D4
0	0.250403	SLC7A7
0	0.258855	UGT1A6
0	0.277463	NUP62
0	0.331467	XKR3
0	0.428069	KCNJ13
0	0.27299	LYN
0	0.259943	WDFY4
0	0.362908	CLEC9A
0	0.60836	CTNNA2
0	0.294841	NKAIN3
0	0.25114	TUBB3
0	0.281011	CABP1
0	0.317806	PPP1R7
0	0.305123	ERCC3
0	0.257208	B3GNT5
0	0.412643	FCRL1
0	0.389418	SLC39A4
0	0.302377	TNFRSF17
0	0.263934	CHCHD2
0	0.344866	SPAG1
0	0.293077	MELK
0	0.275372	RP1
0	0.410005	ERICH5
0	0.312562	BLK
0	0.25376	PDE4C
0	0.251358	TSPAN33
0	0.252342	MAPK10
0	0.256776	C12orf76
0	0.371073	PDLIM2
0	0.47109	AHR
0	0.26365	SPIB
0	0.312455	TEX15
0	0.481029	PREX2
0	0.278087	ITPRIPL1
0	0.325406	RGS16
0	0.39515	YJEFN3
0	0.38539	LYPD6B
0	0.282905	LAMA5
0	0.272572	COA1
0	0.252829	SORBS2
0	0.278406	STK17A
0	0.277016	CNR2
0	0.267542	PPIA
0	0.267735	ENKD1
0	0.273254	CYP27B1
0	0.251593	P2RY12
0	0.34382	RTBDN
0	0.256668	MRPL15
0	0.336085	SLC2A6
0	0.266924	AGPAT5
0	0.265821	KANK2
0	0.45513	STEAP1B
0	0.287142	HTR3B
0	0.403921	DCDC2C
0	0.528498	BMP3
0	0.311086	PRDM5
0	0.41678	IL17RB
0	0.358986	FUT10
0	0.345501	PRICKLE2
0	0.397206	BARX2
0	0.356576	MAL
0	0.325139	HTR3A
0	0.337192	COLEC11
0	0.294816	B3GNT7
0	0.494028	CSMD1
0	0.296404	FAM135B
0	0.263425	MAL2
0	0.313108	PDE1C
0	0.438611	UNC5D
0	0.410952	RASSF6
0	0.252748	DCHS2
0	0.293343	DOK3
0	0.280739	ZNF519
0	0.416659	MAPK4
0	0.451928	ABCB5
0	0.256014	UGT1A5
0	0.456398	DCC
0	0.536729	NXPH1
0	0.261212	CAPN14
0	0.443897	EYA1
0	0.318244	RPA3
0	0.251807	GRIP1
0	0.334844	TRIM9
0	0.272376	NT5DC4
0	0.256475	SORCS3
0	0.305655	UNC13C
0	0.273913	YKT6
0	0.359121	KCND2
0	0.278488	IMPG1
0	0.417172	ZNF596
0	0.306561	DPH7
0	0.302098	CPA6
0	0.2957	SERINC2
0	0.339325	AFF2
0	0.407495	THSD7A
0	0.382	RNF180
0	0.265915	DNAH5
0	0.27319	HR
0	0.579172	EFCAB10
0	0.292711	VPS28
0	0.368542	ASXL3
0	0.286208	ZMIZ2
0	0.321713	ZNF730
0	0.43998	RALYL
0	0.258744	TTLL11
0	0.301312	ZNF316
0	0.257607	EIF4E1B
0	0.340912	MS4A1
0	0.280676	ZC3H12B
0	0.335051	PCDH9
0	0.265513	PTN
0	0.424259	DPP10
0	0.325334	MALRD1
0	0.289737	ADCYAP1R1
0	0.305957	CAD
0	0.481353	PCDH11Y
0	0.328512	TRPA1
0	0.280402	EML6
0	0.541879	LRRTM4
0	0.356038	SLC26A7
0	0.335211	ZNF12
0	0.272572	KCNB2
0	0.422839	CNTNAP5
0	0.349628	NPSR1
0	0.375661	VWDE
0	0.25926	CIAO1
0	0.255596	FREM2
0	0.345087	LRRC4C
0	0.321105	MFSD9
0	0.297646	GABRB3
0	0.429296	MMP16
0	0.4692	RGS13
0	0.271458	FMN2
0	0.377158	PTPRQ
0	0.258211	TMEM88
0	0.294549	NGEF
0	0.412824	FBP2
0	0.311934	FAM220A
0	0.370289	GNB3
0	0.260591	UGT8
0	0.252279	LRP12
0	0.314176	GABRG1
0	0.277574	TRHR
0	0.288786	ANGPT2
0	0.456175	AGMO
0	0.392294	SNTG1
0	0.458341	MME
0	0.452702	DGKB
0	0.40789	HNF4G
0	0.269065	IL7
0	0.308118	TRIQK
0	0.390792	NSUN7
0	0.297236	CHRDL1
0	0.496415	CNBD1
0	0.265492	CNTN3
0	0.287558	DMRT1
0	0.348633	HAL
0	0.251248	GPC5
0	0.343666	RSPO2
0	0.375517	NDST4
0	0.276906	LMO3
0	0.475075	TUSC3
0	0.317015	C2orf16
0	0.399114	C8orf34
0	0.261166	TTC6
0	0.331738	NRXN1
0	0.740302	ADAM29
0	0.311136	FCRLA
0	0.343738	BMPER
0	0.476346	CSMD3
0	0.256814	GRIK2
0	0.288503	NRG3
0	0.383466	NOL4
0	0.285108	GALNT13
0	0.274481	RIT2
0	0.450111	CDH7
0	0.295097	XKR4
0	0.485238	SGCZ
0	0.311816	KCNU1
0	0.280876	MSR1
0	0.279683	SPHKAP
0	0.260745	ZNF268
0	0.418688	ENO4
0	0.303707	EPHA5
0	0.262859	PXDNL
0	0.323405	TRPC4
0	0.275882	PDPR
0	0.331985	CDH19
0	0.327927	BRINP3
0	0.351992	UBBP4
0	0.317801	NRG1
0	0.351691	SLCO1B3
0	0.271955	IL1RAPL1
0	0.35923	CDH2
0	0.268226	PCLO
0	0.285589	TMEM196
0	0.262771	LINGO2
0	0.262653	ARHGEF25
0	0.25223	FKBP9
0	0.398589	GLRA3
0	0.269281	NAT1
0	0.284516	ROBO2
0	0.317293	FSIP2
0	0.290499	PCDH15
0	0.291873	CDH9
0	0.275181	RASL11A
0	0.261704	ZFPM2
0	0.289085	CDH18
0	0.301189	KCNJ3
0	0.25761	CADM2
0	0.258799	MGAT4C
0	0.26062	ZFHX4
0	0.308905	KLHL1
0	0.281272	GRIA2
3.29527e-298	0.270109	SLC25A27
5.79204e-280	0.251475	PCDH17
1.80456e-280	0.285937	MEOX2
4.26378e-260	0.280222	PIK3C2G
4.18971e-267	0.258855	DCAF8L2
4.42872e-109	1.20863	PCDHGC4
8.77261e-108	0.875846	PCDHGA1
1.76486e-107	1.20968	PCDHGC5
6.03193e-103	0.905355	PCDHGA2
6.89858e-103	0.930663	PCDHGA3
3.65861e-102	0.946411	PCDHGB1
1.11325e-101	0.975258	PCDHGB2
2.86425e-101	1.14615	PCDHGC3
1.15041e-100	0.956959	PCDHGA4
7.48391e-100	0.978563	PCDHGA5
4.17928e-99	1.00688	PCDHGA6
7.0982e-99	0.998685	PCDHGB3
1.6181e-97	1.08741	PCDHGA12
2.88172e-97	1.01235	PCDHGA7
2.62207e-96	1.01349	PCDHGB4
1.68969e-94	1.00998	PCDHGA8
1.16687e-93	1.0597	PCDHGA11
1.00582e-92	1.01735	PCDHGB5
1.02679e-91	1.04449	PCDHGB7
1.52413e-90	1.01606	PCDHGA9
8.38061e-90	1.02683	PCDHGA10
1.45118e-89	1.01824	PCDHGB6
4.49377e-86	0.425212	MT-ND5
3.17953e-80	0.451298	MT-ND4

## Sheet: Tumor B2 cell
padj	LogFC	Names
0	0.392029	SLC26A7
0	0.273267	ST20
0	0.295632	HS6ST3
0	0.347145	PTCHD4
0	0.261536	FREM2
0	0.262112	DNAH5
0	0.367971	ASXL3
0	0.404542	GALNT13
0	0.399129	RGS20
0	0.427221	SLCO1B3
0	0.334495	CNTNAP2
0	0.350784	KCNH5
0	0.268792	RXFP1
0	0.44918	HCN1
0	0.2828	NDST3
0	0.437275	ABCA12
0	0.511643	IL1RAPL1
0	0.348411	KCND2
0	0.387336	NRG1
0	0.386735	KCNK9
0	0.31694	COL9A1
0	0.392269	RNF180
0	0.368399	GABRG2
0	0.423286	LINGO2
0	0.295617	CNTN3
0	0.34951	DPP10
0	0.439304	SH3GL2
0	0.46666	MGAT4C
0	0.319476	DKK2
0	0.534955	HNF4G
0	0.381847	SOX6
0	0.408386	ROBO2
0	0.433467	FSTL5
0	0.465537	ZFHX4
0	0.510857	BRINP3
0	0.432554	CBLN2
0	0.259051	CCDC178
0	0.543778	CDH19
0	0.371534	CNTN5
0	0.332385	GPR141
0	0.327197	STK32B
0	0.620019	ZNF730
0	0.431098	TBX4
0	1.63458	MT-ND5
0	0.301263	MIPOL1
0	0.379127	TPH2
0	0.462256	KCNC2
0	0.554811	SNTG1
0	0.485668	CDH18
0	0.664327	OFCC1
0	0.554556	NDST4
0	0.346299	RIT2
0	0.425207	GPC5
0	0.383849	EPHA3
0	0.569764	GBA3
0	0.545747	NOL4
0	0.501955	GRID2
0	0.317986	PDE6A
0	0.626358	RAPGEF5
0	1.68478	MT-ND4
0	0.340745	SYNPR
0	0.388682	HSPA12A
0	0.266798	AMY2B
0	0.455287	CDH12
0	0.386665	GUCY1A2
0	0.454344	ABCB5
0	0.345708	SPINK5
0	0.438731	EPHA6
0	0.415003	TRHDE
0	0.401112	PPFIA2
0	0.535644	DMRT1
0	0.527655	EDIL3
0	0.500616	PCDH15
0	0.594343	CSMD3
0	0.475069	SGCZ
0	0.508079	MDGA2
0	0.532316	NEBL
0	0.539248	GABRG1
0	0.420431	ZNF385D
0	0.539333	SPOCK3
0	0.452712	MECOM
0	0.456068	XIRP2
0	0.276219	PTPRQ
0	0.50659	PCDH7
0	0.520332	DEPDC1
0	0.549675	EFCAB10
0	0.389616	COL21A1
0	0.514583	PLCXD3
0	0.514221	COX7B2
0	0.526643	CADM2
0	0.530708	FGF10
0	0.389778	NAALADL2
0	0.394485	PADI1
0	0.536963	TECRL
0	0.646022	CHRM2
0	0.578116	EFNA5
0	0.34734	FUT9
0	0.710226	PCDH17
0	0.41939	KCNH7
0	0.294493	KCNIP4
0	0.407449	PRC1
0	0.708731	SI
0	0.41428	TRPC4
0	0.409235	PCLO
0	0.75955	NAV3
0	0.286684	VNN2
0	0.699831	KLHL1
0	0.899346	ENO4
0	0.528867	CDH9
0	0.51714	KCNK2
0	0.286298	TSPAN8
0	0.29115	LRRC4C
0	0.351112	LRRC7
0	0.464669	KCNT2
0	0.365674	FRMPD3
0	0.522965	CNDP1
0	0.448599	SLCO1A2
0	0.426329	DCDC2
0	0.395771	DEPDC1B
0	0.642426	HTR2C
0	0.467663	PKD1L1
0	0.395227	TMEM196
0	0.529575	PBK
0	0.256926	SLC15A2
0	0.2686	PRICKLE2
0	0.469979	LUZP2
0	0.589143	EPHA5
0	0.517755	BMP5
0	0.385882	ERC2
0	0.360144	TNNI3K
0	0.499465	NPFFR2
0	0.397311	CFTR
0	0.292615	CPXM2
0	0.335921	NR1H4
0	0.324133	NLGN1
0	0.302538	RALYL
0	0.32841	MMP16
0	0.540235	DACH2
0	0.465309	CDH7
0	0.491169	DACH1
0	0.759843	RPS6KA6
0	0.336038	ATRNL1
0	0.646782	CDH11
0	0.562355	COL4A5
0	0.329174	LAMA1
0	0.31711	DGKI
0	0.546911	AKAP6
0	0.285242	CNTLN
0	0.812597	GRIA2
0	0.345281	JDP2
0	0.427356	GRXCR1
0	0.65759	ANO3
0	0.357655	PCOLCE2
0	0.295497	ROBO1
0	0.626624	DCAF12
0	0.879411	DCAF8L2
0	0.513169	ERBB4
0	0.433008	RASSF8
0	0.762845	BMP3
0	0.702424	SUGCT
0	0.672003	PDGFD
0	0.275756	OSBPL6
0	0.280123	RSPO2
0	0.425001	FSIP2
0	0.374257	PCYT1B
0	0.701702	TRIM9
0	0.762959	PCDH11X
0	0.610053	TTC6
0	0.454194	PKHD1
0	0.647978	NLGN4X
0	0.430041	PTPRR
0	0.419286	STXBP5L
0	0.461773	PIK3C2G
0	0.530306	IL7
0	0.580904	TMPRSS15
0	0.532852	ARHGAP44
0	0.360608	KCNK12
0	1.08026	TINAG
0	0.478108	DMD
0	0.56241	ELAVL2
0	0.441819	TMC5
0	0.310601	PROB1
0	0.404013	ERICH5
0	0.350237	ZNF804B
0	1.0858	SLC25A27
0	0.473406	COL11A1
0	0.308597	OTOGL
0	0.617788	IL1RAPL2
0	0.518004	ASB5
0	0.290339	UBBP4
0	0.425106	HTRA4
0	0.859126	NSUN7
0	0.340836	DGKB
0	0.479526	PCDH19
0	0.399091	LRRTM3
0	0.338291	AGMO
0	0.454239	CDH6
0	1.1014	PTPRG
0	0.439098	HPRT1
0	0.811359	TMEFF1
0	0.683644	OPN5
0	0.470874	KCNJ3
0	0.944657	KLHL4
0	0.358981	BBOX1
0	1.56088	ADAM29
0	0.449771	NEXN
0	0.465371	ASPM
0	0.744494	HMGCLL1
0	0.39281	SLC39A8
0	0.652966	MSANTD3-TMEFF1
0	0.49971	NIPAL2
0	0.364464	FAT4
0	0.290099	ISL2
0	0.723165	MEIS2
0	0.573372	SLCO1B1
0	0.466473	CLVS1
0	1.18574	GLRA3
0	0.391357	CENPE
0	0.384005	PALLD
0	0.915872	TRHR
0	0.62059	LRCH2
0	0.356726	CNBD1
0	0.511333	CYBRD1
0	0.290326	TUBB2A
0	0.898363	STEAP1B
0	0.343642	NCKAP1
0	0.520499	FAM83B
0	0.405783	ZNF385B
0	0.308686	WNK2
0	0.295657	ANLN
0	0.252269	SPIRE1
0	1.04404	CYP39A1
0	0.776568	NCKAP5
0	0.323284	TNR
0	0.743548	SHROOM4
0	0.690217	ZC3H12B
0	0.509383	GRAMD1C
0	1.09501	RASSF6
0	0.251487	MAK16
0	0.71632	KLHL13
0	0.765709	LYPD6B
0	0.737488	HSD17B2
0	0.380866	FANCL
0	0.47622	CDK1
0	0.583899	ALDH1L1
0	0.410456	ELOVL7
0	0.617803	NBEA
0	0.314544	CNTFR
0	0.440265	RNASEH1
0	0.912436	ASTN2
0	0.3456	ZNF510
0	0.280624	EYA1
0	0.332349	ABCC9
0	0.453034	MCTP2
0	0.312869	FGF13
0	0.833074	GNGT1
0	0.828516	SLIT2
0	0.411418	COL8A1
0	0.627756	TJP2
0	0.274529	LMO3
0	0.859992	HCRTR2
0	0.476892	CDH10
0	1.26955	MME
0	0.277774	BMPER
0	1.21123	BMP7
0	0.450675	ALLC
0	0.338412	EXOC6B
0	0.525677	PLBD1
0	0.555195	OLFM3
0	0.58999	MAPK10
0	0.986071	PXDNL
0	0.498471	NKAIN3
0	0.509235	NPNT
0	0.66483	SCN1A
0	0.874801	NTN4
0	0.587717	EVC
0	0.824349	EML6
0	0.270936	CALCRL
0	0.299521	GULP1
0	0.29804	ADAMTS3
0	0.523019	P2RY12
0	0.874338	GPM6A
0	0.479539	ACE2
0	0.502041	ST14
0	0.380949	PPP1R9A
0	0.95424	AFF2
0	0.42505	PLOD2
0	0.485073	MAST4
0	0.645995	COLEC11
0	0.521609	SPATA16
0	0.565665	RGS8
0	0.254402	SOCS6
0	0.571429	LYPD8
0	0.786374	B4GALT6
0	0.620974	GCNT2
0	0.320126	SNX7
0	0.283882	NCAM2
0	0.62943	S100Z
0	0.656931	ADIPOQ
0	0.684753	GHR
0	0.278976	RAB9A
0	0.301558	FN1
0	0.344242	TVP23A
0	0.83484	PCDH9
0	0.789436	ENPP5
7.73256e-308	1.09871	CNTN6
0	0.488826	TYR
0	0.718774	NGEF
0	0.567148	ABCA10
0	0.439483	GPT2
0	0.622293	NDRG4
1.14277e-307	0.832356	LYPD6
0	0.4697	ENPP4
0	0.674386	RAB23
0	0.275772	SPAG1
0	0.364623	RASL11A
9.68779e-308	0.79711	ARHGEF9
0	0.377803	KATNBL1
0	1.30138	RGS13
0	0.264177	DCC
5.15557e-307	0.696998	LRFN5
0	0.489356	OTC
4.57658e-306	0.871947	RFC3
8.20645e-306	1.53033	NPAS3
0	0.256901	HOMER2
0	0.395346	ZFAND4
2.36467e-305	1.05595	WNK3
2.7502e-305	0.627024	NEK10
0	0.442256	CEMIP
6.1772e-305	1.08598	KCNMB4
1.71213e-306	0.932698	EHF
0	0.591515	GPR39
2.7499e-304	1.57788	GABRB2
0	0.251535	FBXW8
0	0.253195	HAPLN1
3.8877e-304	0.912422	PRICKLE3
1.66298e-306	0.781692	SDK1
0	0.910675	PROX1
1.9846e-304	1.05957	PTPRB
2.60046e-303	0.71507	FAM120C
5.2684e-304	0.944866	FGD1
0	0.252475	CDH8
4.76701e-305	0.537623	SNX30
1.73283e-302	2.33821	CCDC85A
1.52796e-306	0.450426	IMPG2
5.51176e-303	1.09278	MYRFL
0	0.285135	MAP1B
3.48814e-303	1.39905	INHBA
5.66501e-306	0.483037	GCLM
0	0.31408	FAM171B
0	0.33751	DPF1
4.53069e-304	0.759775	MGMT
2.52734e-304	0.877525	TTLL11
0	0.813131	DCN
4.61132e-302	1.12016	ZNF804A
3.25255e-302	0.810983	MTMR8
0	0.317448	MYOZ2
0	0.564737	EPHB1
0	0.725513	SYBU
6.16688e-302	1.01902	GNL3L
0	0.42304	ATP1A2
1.7291e-301	0.768788	SOX5
8.89409e-301	1.61451	CXXC4
1.36341e-300	1.26958	GPR173
5.97502e-302	0.711243	SGCE
1.15072e-300	1.34419	CHN2
0	0.327022	LRRTM4
0	0.336396	COL4A6
4.37508e-300	1.34928	VSIG4
8.05473e-304	0.513213	GLIPR1
0	0.550602	HRK
0	0.446497	ATP13A5
9.14484e-300	0.728487	KLF8
0	0.255987	SLC16A2
2.39681e-299	1.05832	SLC38A6
5.80392e-299	1.16015	RPGR
1.57325e-301	0.542776	CCNB3
3.57958e-299	0.8021	RGSL1
1.26569e-300	0.649455	PLK4
5.0666e-299	1.14976	SLC9A7
1.39564e-301	0.553719	LEKR1
0	0.593737	AHR
0	0.447302	MTA3
1.02228e-299	0.582478	SGPP1
0	0.273136	KITLG
7.3244e-308	0.594507	ARHGEF38
5.25643e-299	0.793034	ZNF674
1.08722e-300	0.712577	BEND4
5.78976e-299	0.983526	KCNMB3
0	0.293406	MPDZ
8.48662e-300	0.569351	FTSJ1
0	0.345091	FAT1
0	0.27092	C2orf74
5.63157e-297	1.07015	HEPH
0	0.537456	C1orf198
2.37511e-296	1.21595	RCAN2
1.6028e-296	1.37811	LANCL3
0	0.264239	MROH9
4.97795e-297	0.783822	CCDC120
0	0.307789	SCAMP5
4.71094e-296	1.33062	NYX
3.06113e-297	0.735881	HDAC6
0	0.468801	EVC2
5.1414e-297	0.711703	ADPRHL1
0	0.361115	LHFPL2
8.27351e-297	0.508652	GSTCD
0	0.419041	ELOVL2
5.95888e-296	1.13412	TTLL7
3.68448e-298	0.576226	MARK1
0	0.414014	GLRA2
0	0.309104	NME8
0	0.374435	MFHAS1
4.06787e-295	0.725768	SAMD13
0	0.359806	HS6ST2
1.54878e-301	0.695075	HTR3B
0	0.327876	MYBL1
1.89878e-299	0.599921	STS
0	0.280735	COL6A6
0	0.605825	BASP1
1.09688e-294	0.596548	DNAJC6
0	0.281966	EEPD1
7.83018e-296	0.636167	WAS
0	0.441727	C8orf44
1.71649e-294	0.513567	ZNF451
1.07206e-304	0.521844	PRDM15
2.90016e-293	1.60401	GPR34
4.12481e-304	0.471361	CALCR
1.47294e-293	0.697853	APEX2
5.47953e-295	0.772322	FNBP1L
3.9332e-293	0.949672	MAGED1
2.15252e-299	0.461992	MCOLN3
3.24612e-293	0.894859	SYP
6.62184e-294	1.1218	SRPX
0	0.441076	DCX
2.10505e-295	1.11496	SYTL5
2.41319e-296	0.5375	CYTH3
3.69143e-294	0.61826	SLC9C1
0	0.396432	APBB2
6.79817e-295	0.615911	C18orf63
6.23893e-299	0.45393	ALCAM
0	0.266333	VEGFC
0	0.373041	DSP
3.19432e-297	0.642739	OSBPL10
1.47217e-291	1.09236	ZNF182
0	0.273515	COA1
5.23908e-294	0.715909	DAAM1
2.88214e-291	0.772506	MED14
5.24098e-291	0.725276	UBA1
1.08105e-291	0.704779	FNDC1
4.14364e-302	0.621301	KIF21A
6.01726e-290	1.17123	FAM156A
2.50404e-290	0.631319	PRKG2
0	0.370207	PTPN13
0	0.274089	RGS7BP
1.78706e-290	0.447455	RAB3B
2.88019e-293	0.410322	SLC7A14
0	0.29345	PLEKHF2
0	0.314204	ABI3BP
3.23425e-288	1.78908	GPR82
7.86924e-288	0.570693	MNAT1
5.7827e-292	0.464547	DMGDH
4.76648e-292	0.473987	SMC4
1.85226e-287	1.36689	CASK
0	0.25713	ADAMTS16
1.90598e-290	0.567999	CHST7
5.44172e-307	0.443524	GLUL
0	0.27948	MID1
4.48721e-287	0.94218	RRAGB
4.42623e-289	0.797598	ANKUB1
6.1406e-301	0.686503	FCRLA
1.03804e-287	0.691515	MND1
0	0.314342	TSPAN33
4.78057e-290	0.738851	RNF144B
1.75155e-288	0.877581	DLG2
3.46615e-289	0.627084	RNF8
4.40271e-287	0.926339	FAAH2
4.38673e-287	0.72479	KRBOX4
0	0.295926	SCHIP1
6.72683e-302	0.385133	CDYL2
2.98948e-306	0.360058	DHFR
1.22139e-285	0.592268	SMC1A
5.99397e-285	0.953654	USP9X
7.25789e-285	1.01898	FAM104B
8.45606e-294	0.516518	SCML2
0	0.286372	TNKS
5.80353e-285	1.39073	JADE3
2.09899e-285	0.878732	ZNF41
0	0.25134	COL4A3
3.38202e-286	0.706638	C3orf52
1.98369e-284	0.973322	BCL2
7.45543e-302	0.370239	PLEKHG7
9.69363e-285	0.709197	NRN1
3.42566e-289	0.633959	C11orf53
3.56344e-284	1.68098	CYBB
2.74757e-288	0.84603	ZNF860
4.35844e-284	0.832088	TSPYL2
0	0.273755	CA13
8.63501e-285	0.730991	F13A1
1.31882e-284	0.903213	ZNF630
9.57532e-284	0.593642	PFKFB1
0	0.25309	MRPL15
4.16005e-284	0.622852	TFAP2A
3.38768e-283	0.902438	PHF8
2.07224e-291	0.663979	COBLL1
2.06665e-283	0.743525	ACMSD
5.51939e-284	0.599816	ARHGAP20
1.88003e-305	0.396143	LYVE1
1.29982e-282	0.699011	ZNF81
2.34124e-290	0.737416	GAPT
3.56451e-286	0.460735	WDR13
4.47417e-288	0.436646	ZDBF2
1.31777e-285	0.996007	KCNH8
3.52878e-284	0.587773	GUCY2F
1.85941e-299	0.363459	ANKRD50
7.88343e-289	0.713335	SAMD7
7.16416e-297	0.41132	TMEM26
1.4399e-297	0.361953	ARSB
5.445e-282	0.554457	ZNF157
3.54895e-287	0.58693	IL12B
2.71976e-280	0.745969	HUWE1
4.78143e-281	0.695061	SLC16A4
6.06849e-282	0.58495	TMEM40
5.56993e-287	0.490365	BICD1
4.22703e-280	0.867597	FOXP3
0	0.448343	KLHL14
3.57571e-281	0.542275	WDR17
6.47952e-285	0.435638	NEK3
1.748e-280	0.691984	TNFSF15
2.43036e-279	0.679221	MOB1B
0	0.280855	DCLK1
3.74678e-278	0.787157	FARS2
4.03957e-283	0.517001	CRYBG3
0	0.434734	SYT17
6.33372e-280	0.822775	CASD1
1.01426e-284	0.511464	FCRL3
3.69046e-278	0.713885	MAGED2
7.97384e-288	0.348888	GPR156
1.97424e-295	0.273937	SGCG
2.44639e-288	0.507594	NELL2
8.34614e-277	0.947301	CDK16
6.9517e-289	0.363953	DHX32
0	0.296234	PALMD
3.9935e-276	0.807239	GRIPAP1
2.94925e-281	0.450382	RNF182
3.27199e-285	0.46416	SLC6A16
6.65693e-288	0.416771	AMER1
0	0.253709	CCDC110
5.90734e-281	0.395463	HPS3
9.97907e-280	0.644188	TIGIT
2.29941e-280	0.654009	ABCA6
9.95938e-277	0.611484	TSHZ2
2.00106e-275	0.760434	KDM5C
1.16909e-277	0.459281	CFAP69
0	0.30023	ZNF532
3.45464e-283	0.36559	TMPRSS13
2.52699e-275	0.637108	MSN
1.80441e-278	0.42585	GCSAM
8.79771e-289	0.359419	ZDHHC23
2.1579e-279	0.337833	BTN3A1
0	0.263729	CDH2
1.36539e-276	0.70987	CHST15
4.51037e-276	0.560156	ZNF322
4.00446e-274	0.506516	MAP3K15
8.05102e-278	0.765367	TCF4
1.04632e-275	0.571102	ZNF486
6.91758e-282	0.416041	MPP4
1.06308e-273	0.624964	ELK1
3.19038e-274	0.859963	FAM169A
2.06971e-289	0.321416	CD86
8.09046e-274	0.660416	USP44
5.82662e-276	0.452982	CRYZ
5.12126e-277	0.51801	SLC28A3
3.21021e-276	0.523308	RNF128
2.28708e-273	0.756024	MAOA
0	0.429812	PLS3
4.77551e-276	1.06853	PRRG1
1.20082e-276	0.622541	TRPS1
8.59485e-273	0.747652	PQBP1
4.25759e-277	0.741076	ARHGAP24
2.94617e-276	0.670142	PON2
9.03413e-283	0.435126	KCTD3
3.66436e-286	0.421971	ABCA9
3.332e-271	0.868763	CXorf38
1.29726e-274	0.533563	TMPRSS7
3.92585e-271	0.76729	DUSP19
1.92655e-272	0.584272	TMEM163
2.90047e-272	0.626834	RGS1
1.05241e-281	0.40022	MGST2
3.85278e-294	0.352932	LRRK2
2.16619e-272	0.708108	ABCB4
5.04588e-271	0.761648	PPP1R3F
2.64005e-279	0.469112	TBC1D9
4.65983e-271	1.18705	CHL1
4.23241e-269	0.56519	TFE3
1.92369e-270	0.763011	TIMM17B
1.56625e-269	0.699666	ATP6AP2
6.13908e-272	0.374242	C6orf52
0	0.281952	DDAH1
1.22232e-271	0.555308	SYT16
5.14042e-267	0.855572	KDM6A
5.114e-273	0.603294	MAOB
4.30686e-267	0.598683	ZKSCAN8
6.67693e-272	0.36072	BAG2
1.53052e-268	0.462131	WDR45
2.17253e-268	0.58956	LAS1L
6.65581e-267	0.515862	MRPS30
2.7428e-267	0.669676	LYPLAL1
1.14368e-267	0.475614	ARAF
1.40637e-264	0.780786	UXT
4.21849e-277	0.704317	FCRL1
1.05983e-266	0.494875	MAGIX
0	0.355731	MSH6
2.55993e-264	0.515456	TBC1D25
4.72771e-270	0.352009	RGS2
2.3321e-278	0.583269	MS4A7
3.06963e-268	0.417567	MMGT1
3.52727e-263	0.765669	SLC35A2
3.69692e-263	0.63786	PIM2
5.213e-268	0.477945	ZNF829
0	0.277143	LTBP1
1.18799e-292	0.252205	BLOC1S6
2.19035e-265	0.488411	ACVR2A
0	0.341836	CADPS
8.80656e-264	0.5772	GUCY2C
5.21399e-266	0.844494	CD1C
9.18262e-290	0.409643	NTNG1
2.16435e-270	0.364196	LRRC32
1.3327e-266	0.52803	CD83
2.71408e-265	0.390251	ZNF165
0	0.298662	GNB3
1.23389e-294	0.3449	CD5L
5.4816e-261	0.627185	GSAP
3.7721e-259	0.594568	OTUD5
7.71476e-288	0.299602	FAM167A
1.00444e-260	0.720169	SYDE2
8.22084e-259	0.623502	ZNF682
6.50976e-272	0.432187	RUNX2
3.47507e-270	0.423288	LRP6
1.60972e-280	0.306675	PXK
1.44644e-257	0.484887	RBM3
2.25084e-260	0.384227	SPCS3
9.50637e-258	0.507876	ZNF280D
1.9594e-273	0.511024	MS4A14
1.6264e-265	0.485106	BEND5
2.14332e-260	0.791333	LRRC18
2.49463e-256	0.670293	RP2
1.3586e-272	0.350116	FCRLB
1.23813e-261	0.423266	RHBDD1
1.08531e-258	0.433623	PRKACB
1.0049e-255	0.737586	USP11
3.57105e-262	0.614381	EBF1
3.96111e-278	0.309635	CDCA7L
1.15046e-256	0.436254	MTTP
2.71943e-254	0.538969	RIBC1
2.02441e-253	0.901826	DDX3X
1.63344e-266	0.354289	FGGY
2.96002e-256	0.434145	LAMTOR3
4.98082e-254	0.424499	PTPN18
2.89886e-269	0.381697	SLC38A11
3.21417e-253	0.66991	TBCC
3.92569e-269	0.300716	ELOVL6
8.19603e-257	0.440123	RRAS2
3.01365e-259	0.374099	LAMC1
3.56199e-251	0.746568	UBQLN2
2.69983e-257	0.314182	MFF
9.31463e-263	0.352616	METTL7A
5.79342e-264	0.344527	FAM81A
3.20666e-299	0.262918	NEIL3
2.00132e-273	0.311902	SCIMP
6.73065e-265	0.267203	ZNF568
1.22547e-251	0.474093	GPR160
5.90425e-260	0.55404	MS4A12
4.50438e-259	0.373541	TLR7
1.77886e-250	0.690416	MID1IP1
6.73379e-283	0.346754	PAX5
5.07144e-253	0.488137	ZCCHC7
1.32694e-265	0.371238	ILDR1
1.62508e-261	0.312867	CLECL1
2.73548e-255	0.414083	FLT3
8.6679e-252	0.303054	ABCB7
2.46564e-247	0.566066	PNPLA4
1.4216e-254	0.545216	BANK1
5.80389e-265	0.285271	LHPP
5.55443e-253	0.477651	TG
1.99442e-272	0.388919	COL1A2
2.84545e-248	0.330135	SYN1
1.07027e-242	0.544473	NDUFB11
5.84293e-262	0.29541	MGAT3
2.22091e-242	0.595774	RPL7L1
7.16518e-281	0.329654	CADM3
1.5574e-256	0.44297	B3GNT7
0	0.256817	BCL11A
1.84152e-250	0.393427	TNFAIP8L2
5.31502e-242	0.401319	ALPL
4.78318e-254	0.541833	MS4A1
5.32668e-239	0.376966	LRRC34
9.79523e-249	0.415639	MMP20
2.34049e-248	0.494991	MS4A5
2.03698e-283	0.343389	FCRL5
6.48832e-248	0.40483	XKRX
2.46423e-250	0.265608	BMX
3.15817e-256	0.283179	ST18
4.46858e-243	0.464042	SWAP70
8.40402e-238	0.601816	FETUB
8.36627e-237	0.308549	DPEP2
6.32088e-236	0.558595	BTG1
1.40649e-236	0.447742	TNFSF4
2.58994e-239	0.313387	MTMR2
1.60552e-240	0.301992	NME6
1.46066e-240	0.314503	CPM
1.54626e-244	0.343748	TLR10
1.05588e-231	0.431444	TMEM126A
3.71536e-243	0.468589	SLA
1.94513e-240	0.573803	CNR1
1.17512e-234	0.419464	SLC22A15
1.06818e-233	0.458069	CRIP1
1.62386e-238	0.345915	DLEU7
8.90816e-235	0.411204	MYOCD
1.79604e-229	0.390148	YIPF3
4.44642e-258	0.266542	WDFY4
4.24459e-245	0.295985	HHEX
5.88708e-240	0.453987	TSPAN7
3.58986e-230	0.442676	LRRIQ4
1.18409e-288	0.261614	FAM20A
2.35707e-250	0.256408	TMPRSS11D
6.32617e-230	0.351907	PYHIN1
1.35082e-245	0.376367	GDF7
3.47369e-224	0.353677	HNRNPH2
7.35476e-235	0.252284	TMED8
8.31752e-223	0.300183	TMEM126B
1.41887e-224	0.315883	FPGT
5.80398e-226	0.4414	PCBD2
1.8097e-229	0.267291	AIM2
3.90565e-243	0.262328	USP6NL
3.20696e-226	0.264695	ZNF107
2.08453e-217	0.430789	ZNF551
6.43511e-244	0.313579	FBP2
9.3388e-244	0.256128	SLC30A4
1.1052e-227	0.275467	TEAD2
1.51654e-217	0.253139	FUNDC2
1.26617e-215	0.304171	LY86
1.63005e-218	0.341596	OSTN
3.45183e-214	0.421611	ZNF831
2.40339e-216	0.330498	FGL2
7.93492e-228	0.259848	BCAS4
4.18074e-212	0.30486	MEN1
1.60214e-208	0.455937	ZNF540
2.08304e-209	0.349094	CCS
7.66162e-208	0.425804	ZNF607
5.86163e-217	0.307099	UBE2E2
1.75731e-220	0.257928	RALGPS2
6.62456e-223	0.288482	BLK
9.67958e-205	0.391537	FILIP1L
4.87282e-204	0.389074	ADORA3
1.09966e-213	0.281204	TCTN1
4.29477e-199	0.393201	ZNF571
7.15969e-222	0.292442	HTR3A
1.36105e-217	0.351517	F2R
2.44901e-198	0.304732	FBXL22
6.06916e-195	0.377396	ZNF772
9.5578e-196	0.333208	C12orf42
1.17429e-193	0.280775	KLHL31
9.19603e-191	0.262428	ZNF365
3.34122e-190	0.307747	FAM177B
1.71368e-189	0.279663	STAP1
6.03646e-190	0.414131	FCRL4
4.1891e-185	0.265157	ZSCAN16
2.89952e-190	0.361458	CD1D
3.28252e-193	0.264918	STRBP
1.34198e-182	0.295133	ZNF615
1.24192e-172	0.282332	SRR
1.30045e-170	0.28457	C14orf119
4.09622e-164	0.25833	ARPC4
2.60723e-147	0.305723	PCDHA11
4.54188e-142	0.294894	PCDHA12
3.00254e-128	0.272416	PCDHA13
1.59283e-69	0.68963	PCDHGA1
6.59084e-55	0.642868	PCDHGA2
2.51279e-44	0.592435	PCDHGA3
8.09761e-38	0.557559	PCDHGB1
9.91098e-36	0.551279	PCDHGA4
2.1845e-34	0.548221	PCDHGB2
2.06884e-32	0.538911	PCDHGA5
1.57147e-31	0.543205	PCDHGB3
1.38409e-28	0.520644	PCDHGA6
3.48054e-19	0.43253	PCDHGA7
5.52523e-15	0.38376	PCDHGB4
9.40138e-13	0.355099	PCDHGA8

## Sheet: Myeloid Cell
padj	LogFC	Names
0	0.295246	CDH17
0	0.354383	FNIP2
0	0.274213	SSUH2
0	0.328465	ELAVL4
0	0.380922	ST3GAL6
0	0.276502	SH3RF2
0	0.420113	A2M
0	0.309394	SGMS2
0	0.269689	HRH1
0	0.373346	FHAD1
0	0.453904	SLC1A3
0	0.255594	SLC24A4
0	0.529345	MMP2
0	0.651864	LPCAT2
0	0.325951	ABCA8
0	0.372834	TNFRSF21
0	0.317119	IGSF21
0	0.277793	CSF1R
0	0.406326	MARCO
0	0.264446	FRMD4B
0	0.28357	SH2D4A
0	0.28078	CD163L1
0	0.440438	C1orf21
0	0.424334	ZNF618
0	0.283129	KIAA0513
0	0.262665	SCN4B
0	0.408474	RAB20
0	0.672583	FPR3
0	0.396895	SEMA3C
0	0.29593	KIFC3
0	0.404677	GAS7
0	0.347491	PLXNA4
0	0.731154	DAPK1
0	0.307655	IL1R2
0	0.291718	FRMD3
0	0.535257	DAB2
0	0.317381	CYYR1
0	0.393573	DOCK5
0	0.318731	PLEKHA5
0	0.36244	SCUBE2
0	0.280164	FBLN2
0	0.256991	CYP19A1
0	0.377138	HMGA2
0	0.324261	ATP1B1
0	0.387145	AR
0	0.561063	FPR1
0	0.313642	DAGLA
0	0.421364	GNAQ
0	0.379976	RASEF
0	0.289661	C4orf45
0	0.327634	FMNL2
0	0.291855	ALDH1A2
0	0.256678	ARSI
0	0.333114	FMN1
0	0.266412	NREP
0	0.55047	TFPI
0	0.303555	ENPP2
0	0.338586	MSRB3
0	0.499662	CMKLR1
0	0.299812	KCNIP1
0	0.423516	DOCK1
0	0.549344	TMEM51
0	0.337657	GOLM1
0	0.338988	HGF
0	0.297006	DISC1
0	0.289987	SIPA1L2
0	0.473775	ZFHX3
0	0.331546	SLC18A1
0	0.546533	STARD8
0	0.267044	GAS2L3
0	0.342554	DSCAM
0	0.285087	CCDC170
0	0.364876	TNFSF13B
0	0.362807	ADAMTS14
0	0.548582	PLCB4
0	0.320866	FAM20C
0	0.491469	CD36
0	0.299842	TMC1
0	0.294638	ST3GAL4
0	0.333788	CACHD1
0	0.250046	PZP
0	0.538524	KCNJ15
0	0.299249	POU2F3
0	0.466632	NMNAT3
0	0.277937	PLEKHG3
0	0.284439	LONRF3
0	0.318298	AK4
0	0.306546	CRMP1
0	0.446596	OPHN1
0	0.382086	PTGER3
0	0.342798	STOX2
0	0.255737	CDH4
0	0.407514	ITGB5
0	0.340721	RAB31
0	0.358754	COL23A1
0	0.257902	COLQ
0	0.367459	B3GALT5
0	0.510761	OTC
0	0.350821	NHS
0	0.382544	KL
0	0.348673	RNF165
0	0.259436	MAMLD1
0	0.498277	CNKSR3
0	0.416991	SHC3
0	0.396903	SORCS1
0	0.652684	PMP22
0	0.322737	ARHGAP10
0	0.591843	ALDH1A1
0	0.464969	JAG1
0	0.276631	MS4A4A
0	0.271302	ALDH1A3
0	0.253843	DUSP3
0	0.36242	NPR3
0	0.351221	ENOX1
0	0.551785	LPAR1
0	0.470283	VASH1
0	0.383155	ACOT11
0	0.356839	SCHIP1
0	0.430665	EPB41L3
0	0.393999	VCAN
0	0.311475	SLC22A23
0	0.373422	MS4A4E
0	0.28805	SPTLC3
0	0.281565	SMIM3
0	0.41593	DST
0	0.517559	SH3PXD2B
0	0.472113	COLEC12
0	0.363226	SLC8A1
0	0.56918	ITGA9
0	0.470387	PDGFC
0	0.34109	FABP6
0	0.272973	ADORA1
0	0.40606	PLXDC2
0	0.40964	MITF
0	0.336819	TENM4
0	0.286194	GRXCR2
0	0.33435	NEGR1
0	0.387941	PAPSS2
0	0.303513	NCEH1
0	0.467441	ZNF462
0	0.292465	ARHGEF28
0	0.338206	TLN2
0	0.43163	GALNT18
0	0.424276	UNC5C
0	0.535251	SRGAP1
0	0.310754	SLC1A7
0	0.398016	GRM7
0	0.320086	COL5A1
0	0.443112	WDFY3
0	0.375984	ST6GAL2
0	0.362548	CTBP2
0	0.364075	PHACTR3
0	0.386333	KALRN
0	0.260324	TTC7B
0	0.279128	SYT6
0	0.581711	ATP8B4
0	0.451996	IL1RL2
0	0.491852	LIMCH1
0	0.291634	SLC6A11
0	0.48455	ABCA4
0	0.391359	TPD52L1
0	0.384149	PLAC1
0	0.281208	TBC1D8
0	0.593564	PLA2G4A
0	0.498607	LMCD1
0	0.329911	SPRED1
0	0.430901	CDH26
0	0.309981	OLFML2B
0	0.546231	TCF7L2
0	0.496379	KIF26B
0	0.297122	EPAS1
0	0.299989	ZNF516
0	0.574696	SLCO2B1
0	0.427988	STON2
0	0.323193	GPR39
0	0.318379	PIWIL3
0	0.253858	FAT3
0	0.298368	SNAP91
0	0.455981	EMP1
0	0.369871	PRDM16
0	0.384445	MB21D2
0	0.302427	RGMA
0	0.307923	HRH2
0	0.272655	FXYD6
0	0.425325	TSPAN15
0	0.372248	ROBO3
0	0.345724	FAM110B
0	0.277581	SCNN1A
0	0.300174	ABLIM3
0	0.325156	LRRC74A
0	0.447335	PPM1H
0	0.5189	LDLRAD3
0	0.359384	LATS2
0	0.418527	CRIM1
0	0.283357	RAB38
0	0.365486	NCAM1
0	0.336493	SH3TC2
0	0.386463	RASAL2
0	0.285476	OPCML
0	0.620407	ERG
0	0.334809	FAM171A1
0	0.317817	ATOH8
0	0.433923	LAMC2
0	0.420765	EPHB2
0	0.36578	CTDSPL
0	0.441859	CYSLTR2
0	0.268655	CREB3L1
0	0.348661	LAMB3
0	0.258775	IL15
0	0.339363	SLC25A48
0	0.283258	ARPIN
0	0.384317	OSBPL5
0	0.574526	PLD1
0	0.263562	NTM
0	0.267661	TMEM26
0	0.438717	SLCO2A1
0	0.538697	ANTXR1
0	0.538892	SASH1
0	0.426728	SMCO2
0	0.531949	TNS1
0	0.490108	KCNJ16
0	0.384924	SLC13A3
0	0.296919	LCA5
0	0.357894	PPARG
0	0.321477	PLXNA2
0	0.40053	IQCK
0	0.27966	PTPN14
0	0.253151	ADGB
0	0.29535	DMXL2
0	0.362468	NEDD4
0	0.322477	CDCP1
0	0.390571	CALCRL
0	0.578069	IL1R1
0	0.362271	DAAM2
0	0.341011	FAM124A
0	0.310007	HSPG2
0	0.351696	STAB2
0	0.400323	FAM174B
0	0.309777	CCDC40
0	0.293209	CCDC80
0	0.416808	PIWIL4
0	0.359026	CASQ2
0	0.433582	TSPAN7
0	0.327648	PLSCR1
0	0.389892	STK32A
0	0.270604	DAB1
0	0.546851	CLEC1A
0	0.268192	ITGB6
0	0.354211	PARD3
0	0.321693	VAC14
0	0.267186	FAM169B
0	0.271603	ABCA9
0	0.45356	ZNF536
0	0.258956	TVP23C-CDRT4
0	0.267363	ABHD2
0	0.256905	ANKRD50
0	0.294844	MYO10
0	0.308026	PRELID2
0	0.446217	ASAP2
0	0.285657	SEL1L2
0	0.25518	SPIRE1
0	0.343057	NAV1
0	0.272682	SLC6A7
0	0.292211	PIEZO2
0	0.447081	EMID1
0	0.434865	FAM189A2
0	0.297414	PTPN21
0	0.362373	ITGA2
0	0.440138	RNF217
0	0.279537	MICAL2
0	0.480307	CRISPLD2
0	0.528383	CHST3
0	0.421705	WWC2
0	0.255811	TMEM72
0	0.377752	KIAA2012
0	0.297104	ADCY9
0	0.35608	FAM13A
0	0.369373	CCDC149
0	0.441031	UNC5B
0	0.320852	CERS3
0	0.508114	HTRA1
0	0.291766	CD276
0	0.403456	FGFR2
0	0.352516	MUC12
0	0.330798	RAPGEF4
0	0.484275	ZNF366
0	0.586715	TSHZ3
0	0.30728	ELF5
0	0.339543	DZIP1
0	0.331733	DYSF
0	0.378941	C10orf90
0	0.497533	PKP2
0	0.370392	OSMR
0	0.267323	FGGY
0	0.311326	TMEM108
0	0.590022	P3H2
0	0.290093	IGF2BP2
0	0.487553	NEURL1B
0	0.430715	AGAP1
0	0.297854	PARD3B
0	0.414944	CDC42EP4
0	0.338234	PGM5
0	0.260755	UNC13B
0	0.260101	ANKRD55
0	0.467664	ME3
0	0.292292	PHC2
0	0.499105	RBMS3
0	0.43684	LAMB1
0	0.361901	LNX1
0	0.292163	ATP2C2
0	0.394898	ANGPT1
0	0.25483	DKK3
0	0.481705	IGFBP5
0	0.357052	SORCS2
0	0.38575	ZNF423
0	0.296963	CDON
0	0.256806	SH3GL3
0	0.286064	AKNAD1
0	0.474232	MEIS1
0	0.431276	SHB
0	0.250628	ANKRD29
0	0.294851	NRP1
0	0.334398	GFRA2
0	0.555705	COL4A2
0	0.283042	HSPA4L
0	0.420551	WWTR1
0	0.458941	DIRC3
0	0.527938	ZNF521
0	0.35676	SVIL
0	0.353482	NPAS2
0	0.359736	PCSK5
0	0.445456	LRRC49
0	0.406304	SPSB4
0	0.419652	USP31
0	0.382717	STARD13
0	0.298406	YBX3
0	0.339194	TGFBR3
0	0.371813	SLCO3A1
0	0.465268	MAGI1
0	0.282739	PCSK6
0	0.376558	SLC17A8
0	0.315619	SLC38A4
0	0.300494	SV2B
0	0.439293	PTPRM
0	0.34263	RXFP2
0	0.329223	ITIH5
0	0.393832	PLAUR
0	0.303356	TMPRSS11D
0	0.30942	KIAA1671
0	0.518069	SH3D19
0	0.392071	RUSC2
0	0.539096	SPARCL1
0	0.394675	ABHD17C
0	0.687575	MUSK
0	0.288225	ATP1A4
0	0.313108	DCBLD1
0	0.29894	WWC1
0	0.398937	CCDC169
0	0.419471	PTPRT
0	0.408967	STXBP6
0	0.279015	STK32B
0	0.271595	GRHL2
0	0.269946	SLC16A2
0	0.548356	SLC22A3
0	0.375467	CUBN
0	0.357433	EGFLAM
0	0.267029	MYZAP
0	0.264627	MGST2
0	0.268194	SUCNR1
0	0.39713	BAHCC1
0	0.578347	FGF7
0	0.530566	LDB2
0	0.395348	CCDC169-SOHLH2
0	0.524536	PRSS23
0	0.288569	FAM163B
0	0.415559	EVA1C
0	0.3118	LRP6
0	0.522829	ARNT2
0	0.379863	GNA14
0	0.336782	MTUS1
0	0.471289	NMNAT2
0	0.375989	LAMA1
0	0.313226	SRRM4
0	0.301875	PTGFRN
0	0.314002	ABLIM2
0	0.474717	ADAMTS2
0	0.381407	XAF1
0	0.330177	THRB
0	0.402771	KREMEN1
0	0.348406	C1orf87
0	0.357629	PARD6G
0	0.637906	PLSCR4
0	0.650154	PLS3
0	0.252982	TGM2
0	0.322567	ZMAT4
0	0.372231	MRAS
0	0.257942	GNAI1
0	0.266583	DAB2IP
0	0.292665	PELI2
0	0.250132	WBP1L
0	0.430014	CEMIP
0	0.540915	PDGFRB
0	0.259865	ADAMTS17
0	0.382281	PALLD
0	0.288201	SVEP1
0	0.270953	TANC1
0	0.325032	KCNK13
0	0.438746	TRABD2B
0	0.649765	ZNF474
0	0.289442	MBOAT1
0	0.643648	PBX1
0	0.374334	RNF152
0	0.264098	RIN2
0	0.275377	SOCS6
0	0.572369	EDNRB
0	0.415404	DDR2
0	0.290844	KIAA1755
0	0.359592	SPARC
0	0.358042	PGR
0	0.313427	TEAD4
0	0.430706	SMOC2
0	0.411811	TACC2
0	0.499497	CCNJL
0	0.432036	SPATA6
0	0.357165	TTC23L
0	0.389203	GLIS3
0	0.558048	VSTM4
0	0.407245	PDE10A
0	0.382853	DCX
0	0.591786	TNC
0	0.313548	DNAI2
0	0.450173	SNX33
0	0.321583	COL4A6
0	0.3704	COL27A1
0	0.271144	FBLN1
0	0.365801	NAV2
0	0.322949	KHDRBS3
0	0.482968	C1QTNF1
0	0.554606	TMTC1
0	0.480381	SYN3
0	0.320463	PPP1R1C
0	0.323707	UACA
0	0.378394	KIF6
0	0.335846	ACTN1
0	0.352017	RNF150
0	0.310645	NID1
0	0.257815	KCTD12
0	0.483201	SEMA6D
0	0.25244	RANBP17
0	0.324808	HIF3A
0	0.284947	FAM171B
0	0.357695	PAMR1
0	0.324701	ARHGEF38
0	0.490694	YAP1
0	0.273122	SNAP25
0	0.429987	SHROOM4
0	0.329657	FGF13
0	0.253009	IGF1
0	0.306303	CYP7B1
0	0.439596	C7
0	0.388937	ABCC3
0	0.308832	PDLIM5
0	0.287186	FHL1
0	0.455598	TMEM178B
0	0.310108	ST8SIA1
0	0.336249	LOXL1
0	0.626438	TEAD1
0	0.72671	ADAMTS9
0	0.378708	AFAP1
0	0.410904	PLCE1
0	0.279031	SLC5A9
0	0.529839	RHOJ
0	0.33548	THSD4
0	0.291578	TENM3
0	0.352634	NCKAP5
0	0.34559	CLSTN2
0	0.310599	IGF1R
0	0.276743	PPP1R9A
0	0.302684	LZTS1
0	0.282564	MLIP
0	0.323541	MKX
0	0.429593	CACNA2D3
0	0.296434	NTRK3
0	0.74547	TIMP3
0	0.349507	SCD5
0	0.630243	C9orf92
0	0.297026	PDE1C
0	0.444534	PDE3A
0	0.579287	EBF3
0	0.261518	C12orf56
0	0.490607	ARHGEF10L
0	0.304155	TLL1
0	0.425651	NXN
0	0.444247	MATN2
0	0.253871	AOX1
0	0.414068	KITLG
0	0.654836	HS3ST3A1
0	0.316065	FADS1
0	0.680475	COL4A1
0	0.251374	GPR141
0	0.258963	FHL2
0	0.344162	EVC2
0	0.374943	CHN1
0	0.298315	HTRA3
0	0.378378	IL34
0	0.538013	CNN3
0	0.395671	PPARGC1A
0	0.532409	DLC1
0	0.462867	CYP1B1
0	0.26329	PCTP
0	0.50135	ADRA1A
0	0.312542	CPXM2
0	0.538134	ARHGAP29
0	0.265488	CCDC85C
0	0.339118	SEMA6A
0	0.816314	IGFBP7
0	0.488713	NFIA
0	0.262535	GLDN
0	0.272795	GPR176
0	0.355641	TNFAIP8L3
0	0.423099	SDC2
0	0.349476	PEAR1
0	0.525179	MYLK
0	0.505161	GFRA1
0	0.308775	SLC44A3
0	0.361293	EVA1A
0	0.492232	FAM20A
0	0.27878	RANBP3L
0	0.439484	FILIP1
0	0.279236	ZNF22
0	0.478289	GLI2
0	0.256027	TIMP2
0	0.267425	SLC9A4
0	0.624611	SEMA5A
0	0.713893	DPYSL3
0	0.294985	ETS2
0	0.36801	SOX13
0	0.360006	RARB
0	0.588546	PARVA
0	0.55412	ADAMTSL1
0	0.372208	PDGFRA
0	0.278932	FOSL2
0	0.278764	BACE1
0	0.296962	KIAA1217
0	0.478248	ITGA8
0	0.42783	PXDN
0	0.271727	CCDC81
0	0.412527	LAMA4
0	0.62089	FBN1
0	0.387295	CDH5
0	0.288324	MAOB
0	0.291405	ANGPTL2
0	0.322177	CACNA2D1
0	0.291206	LIPC
0	0.474486	PRRG1
0	0.442056	VEGFC
0	0.283251	CELF4
0	0.307203	VWA2
0	0.288836	TTC28
0	0.457401	WLS
0	0.638894	RAI14
0	0.397151	TMEM132C
0	0.269205	NID2
0	0.509413	SH3BGRL2
0	0.461537	BICC1
0	0.310272	MAF
0	0.497267	BNC2
0	0.334192	MUC3A
0	0.306613	PDZRN3
0	0.299219	COL6A6
0	0.582847	NFIB
0	0.351817	BOC
0	0.322938	CA12
0	0.43502	EFEMP1
0	0.257443	ASTN1
0	0.402041	PKNOX2
0	0.493968	COL6A3
0	0.300306	SERPINH1
0	0.527224	NUAK1
0	0.536377	PAPPA
0	0.423618	LIFR
0	0.47306	AMOTL1
0	0.325535	PLD5
0	0.413337	DAPL1
0	0.329394	ITGA1
0	0.349454	PLEKHH2
0	0.253172	ARHGEF11
0	0.616107	COL12A1
0	0.294903	NR1H4
0	0.529243	ADRA1B
0	0.455542	ADAM12
0	0.506714	PRRX1
0	0.294461	FADS2
0	0.369807	MID2
0	0.444376	MPDZ
0	0.334524	AFAP1L1
0	0.325656	PID1
0	0.312685	FHDC1
0	0.523564	C6
0	0.346689	LTBR
0	0.268267	GNG12
0	0.519392	PLOD2
0	0.54283	SCARA3
0	0.337811	TWIST2
0	0.309017	ADAMTS12
0	0.317461	RBFOX2
0	0.314686	BCAR1
0	0.307551	MASP1
0	0.366785	HHIPL1
0	0.30318	DSP
0	0.315507	TPST1
0	0.311601	TSPAN11
0	0.351567	COL5A2
0	0.31349	DTNA
0	0.365793	ADCY5
0	0.327648	SLC40A1
0	0.267632	EHD2
0	0.29286	GABRG3
0	0.281556	DNAH9
0	0.329582	SLC7A2
0	0.383121	COL6A5
0	0.290008	SPATA7
0	0.684219	FLRT2
0	0.362014	C8orf86
0	0.271018	TEK
0	0.45642	EGFR
0	0.383076	RERG
0	0.291909	POPDC2
0	0.54947	DCLK1
0	0.262362	MFAP3L
0	0.449002	RAI2
0	0.37119	FSTL1
0	0.377397	GPC4
0	0.57477	RUNX1T1
0	0.380772	FIGN
0	0.292419	MLF1
0	0.411133	FAT1
0	0.317527	COL14A1
0	0.381066	ADAMTS10
0	0.279812	EPHB3
0	0.544946	NPNT
0	0.508642	ARHGAP28
0	0.534816	FBXL7
0	0.275074	JAM3
0	0.293532	CSMD2
0	0.550476	TDRP
0	0.331166	MID1
0	0.354945	SEMA3D
0	0.307727	SEMA3A
0	0.32617	FAM107A
0	0.398395	BBOX1
0	0.279962	MAP1B
0	0.29786	PALMD
0	0.348707	NOVA1
0	0.38354	ABI3BP
0	0.364199	FAM13C
0	0.256233	ALS2CL
0	0.438205	RBPMS
0	0.270668	EML1
0	0.438155	LIN7A
0	0.251243	CAPN13
0	0.292377	EPHA2
2.66032e-304	0.501404	RSPO3
0	0.323	RASL12
3.32023e-308	0.367671	BRINP2
1.24979e-302	0.342968	PTGFR
0	0.283866	SLIT3
2.18315e-303	0.299982	SULF1
0	0.255366	AKAP12
0	0.27678	ERRFI1
0	0.400052	PROX1
0	0.301213	RCN1
2.44928e-300	0.311193	TSPAN8
3.22169e-298	0.310274	TBX15
4.09876e-301	0.381254	ZNF385D
4.32226e-303	0.331349	FAT4
2.34615e-306	0.329239	TRPA1
2.09549e-301	0.264319	RASSF8
3.92533e-294	0.310777	COL5A3
3.51241e-305	0.284432	PLCXD3
3.55057e-290	0.322034	LSAMP
8.59553e-290	0.313757	DENND2A
6.99782e-305	0.262164	ANGPT2
8.26377e-297	0.269824	ELOVL2
9.92121e-283	0.284931	GRIN2B
7.20191e-281	0.360413	DDAH1
5.02552e-276	0.405915	NNMT
3.85273e-282	0.40757	MEIS2
3.60433e-279	0.264021	PDGFA
3.62383e-285	0.283838	XKR4
2.01572e-277	0.301702	CCDC102B
6.53043e-277	0.524512	CDH11
0	0.26754	S100A4
2.50812e-270	0.44471	COL1A2
2.91904e-287	0.276301	TGFB1I1
1.67523e-273	0.381664	ZFPM2
5.83454e-272	0.272735	ABCC9
8.20515e-271	0.487507	MEOX2
6.46243e-278	0.335293	LHFPL1
6.15564e-280	0.262206	SLIT2
3.48977e-266	0.269037	PVR
2.66714e-269	0.287846	FERMT2
4.70671e-271	0.291552	MARCKS
2.45674e-263	0.328629	CCND1
1.97371e-258	0.267251	EFNB1
2.38591e-263	0.295971	ROBO1
7.77995e-257	0.396076	SNCAIP
3.89831e-272	0.264106	EVC
2.24118e-276	0.345506	SYTL5
1.58249e-269	0.252714	BARX2
2.28475e-251	0.318676	CALD1
2.21652e-264	0.285457	BMPER
1.41593e-245	0.259326	IRX5
1.45677e-249	0.39905	DCN
3.51897e-242	0.257957	LOXL2
1.3109e-231	0.804936	PCDHAC1
2.43176e-237	0.259642	C1orf198
5.93327e-230	0.304806	ART4
1.04742e-243	0.259834	HYI
4.24069e-224	0.274614	HMGCLL1
7.08175e-197	0.570106	PCDHA1
9.05735e-196	0.57597	PCDHA2
2.9193e-194	0.594466	PCDHA4
3.99596e-194	0.583176	PCDHA3
1.55118e-193	0.61869	PCDHA5
1.3219e-192	0.624454	PCDHA9
7.36682e-192	0.626	PCDHA8
7.49592e-191	0.649403	PCDHA13
7.49591e-190	0.609457	PCDHA6
7.23044e-190	0.628284	PCDHA10
2.50902e-189	0.631177	PCDHA11
1.60096e-188	0.612931	PCDHA7
4.66298e-186	0.619493	PCDHA12
