# Supplementary material for: scFFPE-ATAC enables high-throughput single cell chromatin accessibility profiling in formalin-fixed paraffin-embedded samples
Source: Nat Commun. 2025 Nov 14;16:10022. doi: 10.1038/s41467-025-66170-4 (PMC12618699; doi:10.1038/s41467-025-66170-4)
Supplement: Supplementary file 20 — Supplementary Table 19 [file 41467_2025_66170_MOESM20_ESM.xlsx]

## Sheet: Normal B cell
	peaks	Pvl_NormalB	FC_NormalB	FDR_NormalB	SYMBOL	distanceToTSS	annotation
1	chr1:3598200-3598701	6.02137e-05	5.07663	0.0195997	MEGF6	12576	Intron (ENST00000356575.9/1953, intron 2 of 36)
2	chr1:9426250-9426751	0.00030681	1.49401	0.0345674	LINC02606	2165	Promoter (2-3kb)
3	chr1:11908187-11908688	2.85276e-05	1.73311	0.0134126	RNU5E-1	35	Promoter (<=1kb)
4	chr1:16420696-16421197	0.000493033	1.29351	0.0403488	SPATA21	10174	Intron (ENST00000466212.5/374955, intron 5 of 16)
5	chr1:20073166-20073667	0.000326514	3.66425	0.0350357	PLA2G5	2871	Promoter (2-3kb)
6	chr1:20171440-20171941	0.000449661	2.51526	0.039453	PLA2G2C	3228	Intron (ENST00000429261.2/391013, intron 3 of 3)
7	chr1:21791518-21792019	0.000540779	2.66191	0.0417081	USP48	-7912	Distal Intergenic
8	chr1:22854677-22855178	2.96974e-07	5.77215	0.000886858	MIR4253	8048	Intron (ENST00000544305.5/2048, intron 3 of 6)
9	chr1:23574179-23574680	0.000262313	2.53313	0.0323021	MDS2	-6815	Distal Intergenic
10	chr1:23778057-23778558	0.00051551	1.30057	0.041142	ELOA-AS1	0	Promoter (<=1kb)
11	chr1:24502663-24503164	0.000734615	1.79672	0.0476084	RCAN3	0	Promoter (<=1kb)
12	chr1:24559162-24559663	9.65044e-05	2.98876	0.0223752	NCMAP	3075	Intron (ENST00000374392.3/400746, intron 1 of 3)
13	chr1:25019433-25019934	0.000537076	2.92235	0.0416732	MIR4425	-3569	Distal Intergenic
14	chr1:27891726-27892227	0.000407423	1.77978	0.038131	RPA2	4858	3' UTR
15	chr1:28144255-28144756	1.87652e-05	2.11543	0.0115502	PTAFR	31934	Distal Intergenic
16	chr1:30757520-30758021	4.62901e-05	1.76572	0.016615	LAPTM5	0	Promoter (<=1kb)
17	chr1:38990184-38990685	0.000594788	1.59812	0.0436441	AKIRIN1	-591	Promoter (<=1kb)
18	chr1:40034343-40034844	0.00013224	2.89439	0.0249449	CAP1	-5389	Distal Intergenic
19	chr1:40711819-40712320	0.000116151	1.73057	0.0244014	NFYC	2276	Promoter (2-3kb)
20	chr1:50917134-50917635	0.000357933	1.92656	0.0361116	FAF1	42103	Intron (ENST00000396153.7/11124, intron 1 of 18)
21	chr1:51504923-51505424	0.000399808	1.68587	0.0379565	EPS15-AS1	-12864	Intron (ENST00000371730.6/2060, intron 1 of 22)
22	chr1:53259862-53260363	0.000713843	4.19047	0.0471557	LRP8	2134	Promoter (2-3kb)
23	chr1:56526790-56527291	0.000521627	2.49085	0.0411645	PLPP3	-2295	Promoter (2-3kb)
24	chr1:59258875-59259376	0.000506036	2.62504	0.0407987	FGGY-DT	36616	Intron (ENST00000647858.1/105378756, intron 3 of 4)
25	chr1:77616989-77617490	0.000113094	3.85546	0.0243504	ZZZ3	14431	Intron (ENST00000481346.5/26009, intron 1 of 10)
26	chr1:87449487-87449988	0.000328634	1.53326	0.0350357	LINC01364	-77804	Distal Intergenic
27	chr1:87872114-87872615	0.000510988	2.03281	0.0409327	LINC01773	33099	Intron (ENST00000642677.1/107985518, intron 2 of 6)
28	chr1:89069929-89070430	0.000590598	1.49303	0.04357	GBP1	-4569	Distal Intergenic
29	chr1:93689399-93689900	0.000111551	2.4464	0.0242805	BCAR3	-7562	Intron (ENST00000370244.5/8412, intron 3 of 13)
30	chr1:101388784-101389285	0.000238221	2.11486	0.0319175	LINC01307	38735	Intron (ENST00000444327.1/104355286, intron 1 of 1)
31	chr1:101436121-101436622	7.8378e-05	1.97743	0.0207075	LINC01307	86072	Distal Intergenic
32	chr1:109897755-109898256	8.63532e-05	3.83504	0.0214185	CSF1	-11986	Exon (ENST00000565955.1/ENST00000565955.1, exon 1 of 1)
33	chr1:156127215-156127716	0.000206917	3.27962	0.030267	LMNA	660	Promoter (<=1kb)
34	chr1:156219248-156219749	3.75028e-05	3.31499	0.0153154	PMF1	6222	Intron (ENST00000490491.5/100527963, intron 1 of 6)
35	chr1:157803671-157804172	4.66983e-05	3.86557	0.0166813	FCRL1	29	Promoter (<=1kb)
36	chr1:158310377-158310878	0.000773782	3.19331	0.0482662	CD1C	19107	Distal Intergenic
37	chr1:159067621-159068122	0.000592781	1.65566	0.0436441	AIM2	5143	Intron (ENST00000695579.1/9447, intron 2 of 4)
38	chr1:167669305-167669806	0.000174258	3.12706	0.0277986	RCSD1	39039	Intron (ENST00000537350.5/92241, intron 1 of 5)
39	chr1:167707132-167707633	0.000674927	3.19964	0.0460592	MPZL1	-14317	3' UTR
40	chr1:171252397-171252898	0.000207692	1.92164	0.030267	LOC105371611	-540	Promoter (<=1kb)
41	chr1:174324583-174325084	0.000134404	2.45184	0.0251448	RABGAP1L	-40146	Intron (ENST00000357444.10/9910, intron 11 of 13)
42	chr1:179924165-179924666	0.000681929	3.10059	0.0462952	LOC101928933	17130	Distal Intergenic
43	chr1:185316034-185316535	4.40905e-05	1.03629	0.0163767	IVNS1ABP	708	Promoter (<=1kb)
44	chr1:198771609-198772110	0.000748045	3.3952	0.047733	PTPRC	19254	Distal Intergenic
45	chr1:199020845-199021346	0.000491247	2.23289	0.0403151	LINC01222	0	Promoter (<=1kb)
46	chr1:199400002-199400503	2.18052e-05	2.56026	0.0122401	LINC02789	251404	Distal Intergenic
47	chr1:206055811-206056312	0.000763857	2.4002	0.0482662	RHEX	2638	Promoter (2-3kb)
48	chr1:209704414-209704915	0.000337588	3.59124	0.035364	HSD11B1	0	Promoter (<=1kb)
49	chr1:209751519-209752020	0.000164771	1.49253	0.0275654	TRAF3IP3	-4012	Distal Intergenic
50	chr1:212542461-212542962	0.000572239	3.9495	0.0428078	LINC01740	-2732	Promoter (2-3kb)
51	chr1:214281091-214281592	7.33736e-05	1.5912	0.020364	SMYD2	0	Promoter (<=1kb)
52	chr1:218511370-218511871	0.000204536	2.37572	0.0301655	LINC02869	1274	Promoter (1-2kb)
53	chr1:220680091-220680592	0.00017299	2.77161	0.0277986	C1orf115	-9771	Distal Intergenic
54	chr1:226680029-226680530	0.000747726	1.37552	0.047733	ITPKB-IT1	-4937	Intron (ENST00000272117.8/3707, intron 2 of 7)
55	chr1:241600455-241600956	0.0007354	2.11199	0.047618	OPN3	222	Promoter (<=1kb)
56	chr1:247007870-247008371	0.000430578	2.03716	0.0389275	ZNF695	0	Promoter (<=1kb)
57	chr1:248622438-248622939	0.000805067	2.13539	0.049347	OR2T11	12152	Distal Intergenic
58	chr10:5816162-5816663	6.9928e-05	2.05475	0.0199618	GDI2	-1833	Promoter (1-2kb)
59	chr10:6071681-6072182	0.000703458	2.25824	0.0467665	IL2RA	-9314	Exon (ENST00000397237.2/ENST00000397237.2, exon 1 of 1)
60	chr10:7245018-7245519	0.000410126	3.83533	0.038131	LOC107984203	-126549	Intron (ENST00000361972.8/57713, intron 8 of 20)
61	chr10:11632112-11632613	2.53271e-08	2.33148	9.95196e-05	USP6NL	-20446	Distal Intergenic
62	chr10:15141083-15141584	0.00026409	2.69894	0.032395	NMT2	0	Promoter (<=1kb)
63	chr10:48671504-48672005	0.000691433	1.8156	0.0464076	WDFY4	-12868	Intron (ENST00000440750.1/ENST00000440750.1, intron 1 of 1)
64	chr10:50260133-50260634	0.000659288	3.09433	0.0455751	ASAH2	-8617	Intron (ENST00000395526.9/56624, intron 1 of 21)
65	chr10:63133708-63134209	0.000355276	2.29527	0.0360379	NRBF2	380	Promoter (<=1kb)
66	chr10:70759035-70759536	6.13577e-05	2.58024	0.0195997	TBATA	12803	Intron (ENST00000373207.2/140766, intron 21 of 21)
67	chr10:71836152-71836653	0.000439542	1.16724	0.0390194	PSAP	-8018	Intron (ENST00000394936.8/5660, intron 1 of 13)
68	chr10:79266498-79266999	0.00048719	2.21273	0.0403151	ZMIZ1	-10180	Intron (ENST00000334512.10/57178, intron 7 of 24)
69	chr10:89887616-89888117	1.63063e-06	1.76443	0.00274927	LINC01374	-813	Promoter (<=1kb)
70	chr10:91191070-91191571	0.000277328	3.82741	0.0327378	PCGF5	28058	Intron (ENST00000614189.4/84333, intron 1 of 9)
71	chr10:98339686-98340187	0.000327757	2.0837	0.0350357	PYROXD2	48249	Distal Intergenic
72	chr10:99984379-99984880	3.34004e-05	3.68612	0.0144139	DNMBP	25067	Intron (ENST00000324109.9/23268, intron 1 of 16)
73	chr10:103592676-103593177	0.000162559	3.45212	0.0273958	NEURL1	20999	Downstream (<=300bp)
74	chr10:108594395-108594896	0.000241366	2.89937	0.0319502	LINC02661	-113643	Distal Intergenic
75	chr10:109912203-109912704	9.12719e-05	1.43271	0.0218403	XPNPEP1	2371	Promoter (2-3kb)
76	chr10:110367384-110367885	7.14376e-05	3.95139	0.0200503	SMNDC1	-62446	Distal Intergenic
77	chr10:114497497-114497998	0.000116348	2.43282	0.0244014	ABLIM1	-9504	Intron (ENST00000533213.7/3983, intron 6 of 22)
78	chr10:124465246-124465747	0.0001137	2.81031	0.0243504	LHPP	3403	Intron (ENST00000368842.10/64077, intron 1 of 6)
79	chr10:132352810-132353311	0.000428908	4.07818	0.038861	LRRC27	1203	Promoter (1-2kb)
80	chr11:268117-268618	0.0001584	1.74157	0.0269996	NLRP6	-9789	Intron (ENST00000688906.1/ENST00000688906.1, intron 1 of 2)
81	chr11:3206671-3207172	0.000266158	4.59767	0.0324686	MRGPRG-AS1	-11160	Distal Intergenic
82	chr11:8201955-8202456	0.000156094	2.05878	0.0267286	RIC3-DT	32788	Distal Intergenic
83	chr11:9384332-9384833	8.52804e-05	1.63147	0.0213286	IPO7	0	Promoter (<=1kb)
84	chr11:9727903-9728404	0.00026017	2.61866	0.0323021	SWAP70	1008	Promoter (1-2kb)
85	chr11:10488972-10489473	0.000259823	1.93591	0.0323021	AMPD3	-3894	Intron (ENST00000444303.6/272, intron 5 of 13)
86	chr11:10509076-10509577	8.23581e-05	1.73072	0.0210112	MIR4485	-750	Promoter (<=1kb)
87	chr11:10606521-10607022	0.000488754	1.68263	0.0403151	LYVE1	4667	3' UTR
88	chr11:10608258-10608759	3.61119e-07	2.19195	0.00103694	LYVE1	2930	Promoter (2-3kb)
89	chr11:13228400-13228901	0.000249154	3.77293	0.032045	BMAL1	-47751	Distal Intergenic
90	chr11:30342571-30343072	0.00081709	1.47022	0.0496028	ARL14EP	10927	Distal Intergenic
91	chr11:45339946-45340447	5.80215e-05	2.24704	0.0192523	LINC02696	-14924	Distal Intergenic
92	chr11:59380434-59380935	0.000113238	1.96327	0.0243504	OR5AN1	21539	Distal Intergenic
93	chr11:61070530-61071031	0.000100841	1.51736	0.0230661	CD5	-31458	Distal Intergenic
94	chr11:62551697-62552198	3.01208e-06	1.80244	0.00387375	AHNAK	4037	Intron (ENST00000530285.5/79026, intron 1 of 4)
95	chr11:62717987-62718488	0.000647885	3.26643	0.0453012	HNRNPUL2-BSCL2	5497	Intron (ENST00000403734.2/100534595, intron 10 of 23)
96	chr11:65454983-65455484	0.000274471	1.46221	0.0326817	FAUP4	0	Promoter (<=1kb)
97	chr11:68812621-68813122	0.000480775	2.13876	0.0401496	CPT1A	2381	Promoter (2-3kb)
98	chr11:69134145-69134646	0.000319103	2.80526	0.0348808	SMIM38	-20832	Intron (ENST00000637504.1/219931, intron 19 of 19)
99	chr11:71381762-71382263	0.000124669	2.47706	0.024771	ACTE1P	41091	Distal Intergenic
100	chr11:73004188-73004689	7.51467e-05	3.44449	0.0206325	FCHSD2	-15176	Intron (ENST00000311172.11/9873, intron 3 of 18)
101	chr11:73038474-73038975	3.16509e-06	3.02905	0.00387375	FCHSD2	-49462	Intron (ENST00000311172.11/9873, intron 2 of 18)
102	chr11:73249582-73250083	3.33431e-05	6.20651	0.0144139	P2RY6	-14415	Exon (ENST00000543943.1/ENST00000543943.1, exon 2 of 2)
103	chr11:78223525-78224026	0.000369637	2.6763	0.036622	USP35	0	Promoter (<=1kb)
104	chr11:83115515-83116016	0.000646193	3.42753	0.0452882	PCF11	-40972	Distal Intergenic
105	chr11:86192404-86192905	0.000138131	1.8794	0.0255067	LINC02695	577	Promoter (<=1kb)
106	chr11:93735843-93736344	0.000246622	3.74812	0.032045	TAF1D	0	Promoter (<=1kb)
107	chr11:95780463-95780964	0.00042135	2.0899	0.0386452	FAM76B	-1244	Promoter (1-2kb)
108	chr11:102588208-102588709	1.5612e-05	6.77097	0.0105006	MMP20	-4601	Intron (ENST00000260228.3/9313, intron 8 of 9)
109	chr11:103929427-103929928	0.000294253	3.5796	0.0339707	LOC105369464	-34156	Intron (ENST00000393158.7/80310, intron 5 of 6)
110	chr11:110027185-110027686	0.000102754	2.7341	0.0232466		60487	Intron (ENST00000692099.1/107984384, intron 1 of 2)
111	chr11:111394252-111394753	0.000201737	1.30022	0.0300702	BTG4	3292	Intron (ENST00000531398.1/5450, intron 2 of 4)
112	chr11:116980048-116980549	5.12356e-05	2.45736	0.0176776	SIK3	-22984	Intron (ENST00000445177.6/23387, intron 1 of 24)
113	chr11:117189478-117189979	0.000557328	1.15312	0.0421998	SIDT2	453	Promoter (<=1kb)
114	chr11:117817311-117817812	0.000116457	2.12496	0.0244014	DSCAML1	0	Promoter (<=1kb)
115	chr11:118870684-118871185	0.00031391	1.85419	0.0346821	CXCR5	-12707	Distal Intergenic
116	chr11:119751859-119752360	0.000614373	3.90448	0.0441462	NECTIN1-DT	22276	Distal Intergenic
117	chr11:121494635-121495136	0.00021905	2.05162	0.0305749	SORL1-AS1	-41622	Intron (ENST00000260197.12/6653, intron 5 of 47)
118	chr11:124758231-124758732	0.00060478	1.74252	0.0439218	ESAM-AS1	-397	Promoter (<=1kb)
119	chr11:128398685-128399186	6.83652e-05	3.26694	0.0198449	ETS1	64764	Distal Intergenic
120	chr12:1924185-1924686	0.000370872	3.98366	0.0366251	CACNA2D4	-5519	Distal Intergenic
121	chr12:4148262-4148763	0.000550678	1.67041	0.0420383	CCND2-AS1	105055	Distal Intergenic
122	chr12:6635794-6636295	3.44221e-06	1.66563	0.00407918	LPAR5	0	Promoter (<=1kb)
123	chr12:7188794-7189295	0.000730229	1.56078	0.0475719	PEX5	0	Promoter (<=1kb)
124	chr12:13536409-13536910	0.000152742	2.70275	0.0265649	LOC105369668	-45121	Intron (ENST00000543347.1/ENST00000543347.1, intron 1 of 1)
125	chr12:15545238-15545739	0.000329701	1.61845	0.0350357	PTPRO	-605	Promoter (<=1kb)
126	chr12:24998062-24998563	5.94498e-05	1.87029	0.0195524	LINC02909	-623	Promoter (<=1kb)
127	chr12:26156151-26156652	6.57555e-06	1.63007	0.00645633	SSPN	21184	Intron (ENST00000538142.5/8082, intron 1 of 2)
128	chr12:31859575-31860076	0.000500094	1.67731	0.0406711	LINC02422	27127	Distal Intergenic
129	chr12:40107396-40107897	0.000354985	1.79073	0.0360379	SLC2A13	-1307	Promoter (1-2kb)
130	chr12:45907756-45908257	0.000122854	3.39975	0.0246561	SCAF11	14843	3' UTR
131	chr12:49369797-49370298	4.6781e-06	1.88232	0.00506171	SPATS2	2250	Promoter (2-3kb)
132	chr12:49683372-49683873	0.000798999	2.73336	0.049177	FMNL3	-14818	Intron (ENST00000335154.10/91010, intron 1 of 25)
133	chr12:51481077-51481578	3.5487e-05	2.8419	0.0149683	SLC4A8	12008	Intron (ENST00000358657.7/9498, intron 16 of 24)
134	chr12:51677987-51678488	0.000787244	1.90085	0.048854	SCN8A	-7935	Intron (ENST00000667214.1/6334, intron 2 of 11)
135	chr12:53479851-53480352	0.000570172	3.16165	0.0427818	MAP3K12	2235	Promoter (2-3kb)
136	chr12:55036336-55036837	0.000134144	4.1793	0.0251448	NEUROD4	16362	Distal Intergenic
137	chr12:57242517-57243018	0.0001864	3.21261	0.0286216	NDUFA4L2	-1802	Promoter (1-2kb)
138	chr12:65195238-65195739	0.000752793	4.66868	0.047908	LEMD3	25655	Intron (ENST00000541171.1/23592, intron 1 of 1)
139	chr12:69906246-69906747	0.000342963	7.0547	0.0355131	MYRFL	-19828	Intron (ENST00000552032.7/196446, intron 11 of 24)
140	chr12:71694389-71694890	0.000299281	1.50399	0.0341647	TMEM19	-2476	Promoter (2-3kb)
141	chr12:73445628-73446129	7.31748e-05	3.39353	0.020364	LINC02444	286438	Distal Intergenic
142	chr12:75824974-75825475	9.1847e-05	2.6448	0.0218944	LOC105369844	-126158	Intron (ENST00000552856.1/105369844, intron 1 of 4)
143	chr12:78888625-78889126	0.000326241	2.50169	0.0350357	SYT1	19853	Intron (ENST00000393240.7/6857, intron 2 of 11)
144	chr12:89927438-89927939	0.000124765	1.65412	0.024771	LOC105369890	7746	Exon (ENST00000652964.1/105369890, exon 3 of 3)
145	chr12:91562431-91562932	0.000118227	2.76411	0.0244811	LOC105369896	71295	Intron (ENST00000685093.1/105369896, intron 1 of 9)
146	chr12:91824386-91824887	0.000209533	4.78261	0.0304344	LINC02404	-52037	Distal Intergenic
147	chr12:92172463-92172964	0.000403594	1.22913	0.0379969	BTG1-DT	26175	Intron (ENST00000499685.2/101928617, intron 2 of 2)
148	chr12:92445461-92445962	2.78227e-05	2.07904	0.0133011	CLLU1-AS1	-17313	Intron (ENST00000508671.1/100507616, intron 1 of 1)
149	chr12:92702633-92703134	0.000465602	1.39844	0.0397268	PLEKHG7	0	Promoter (<=1kb)
150	chr12:101634581-101635082	6.48678e-05	2.81695	0.0196732	MYBPC1	5555	Exon (ENST00000550514.5/4604, exon 5 of 7)
151	chr12:101663041-101663542	1.88924e-07	4.29581	0.000613246	MYBPC1	-881	Promoter (<=1kb)
152	chr12:102735128-102735629	0.000217304	4.53505	0.0305749	LINC00485	88770	Distal Intergenic
153	chr12:104809880-104810381	0.0004593	3.79724	0.0395365	SLC41A2	23798	Intron (ENST00000258538.8/84102, intron 10 of 10)
154	chr12:110079468-110079969	0.000398331	1.2952	0.0379565	C12orf76	-5782	Distal Intergenic
155	chr12:113229910-113230411	0.000520551	1.243	0.041142	TPCN1	4664	Intron (ENST00000552642.5/53373, intron 1 of 3)
156	chr12:118330256-118330757	0.000308828	2.42097	0.0345674	TAOK3	28348	Intron (ENST00000419821.6/51347, intron 1 of 20)
157	chr12:124793973-124794474	2.61102e-05	6.88817	0.0130828	SCARB1	-4665	Intron (ENST00000657226.1/ENST00000657226.1, intron 2 of 2)
158	chr12:131923315-131923816	0.000814308	2.41781	0.0495473	ULK1	3248	Downstream (<=300bp)
159	chr12:132471059-132471560	0.000360508	1.55682	0.0361758	FBRSL1	-17991	Distal Intergenic
160	chr13:20544015-20544516	2.20093e-05	5.51561	0.0122624	CRYL1	-18142	Distal Intergenic
161	chr13:24198273-24198774	0.000602312	3.79387	0.0438109	SPATA13	-25467	Intron (ENST00000382141.4/221178, intron 3 of 15)
162	chr13:24267162-24267663	6.94808e-06	2.77941	0.00648668	SPATA13	-3024	Intron (ENST00000382141.4/221178, intron 5 of 15)
163	chr13:24272379-24272880	0.000273983	1.74119	0.0326817	SPATA13	0	Promoter (<=1kb)
164	chr13:27293842-27294343	0.000311907	2.19751	0.0346821	RASL11A	22256	Distal Intergenic
165	chr13:28043197-28043698	0.000386699	2.33418	0.0373872	FLT3	-28685	Intron (ENST00000241453.12/2322, intron 9 of 23)
166	chr13:30415693-30416194	0.000640534	1.94257	0.0451122	LINC01058	6057	Intron (ENST00000691347.1/ENST00000691347.1, intron 1 of 1)
167	chr13:33352696-33353197	0.000353778	3.50303	0.0360332	STARD13	-2066	Promoter (2-3kb)
168	chr13:39586177-39586678	2.16236e-05	3.67965	0.0122301	LHFPL6	16515	Intron (ENST00000648377.1/10186, intron 2 of 13)
169	chr13:40514721-40515222	0.000248051	2.26206	0.032045	LINC00598	20585	Intron (ENST00000615137.1/646982, intron 1 of 3)
170	chr13:41019136-41019637	0.000426239	1.44169	0.0387055	ELF1	0	Promoter (<=1kb)
171	chr13:50370557-50371058	0.000528393	1.55833	0.0414662	DLEU1	-19140	Intron (ENST00000486895.5/10301, intron 1 of 1)
172	chr13:66887034-66887535	0.000706696	3.73674	0.0468982	PCDH9-AS2	6999	Intron (ENST00000419371.2/100874064, intron 4 of 5)
173	chr13:73988374-73988875	0.000353374	4.72382	0.0360332	KLF12	6181	Intron (ENST00000377669.7/11278, intron 2 of 7)
174	chr13:79812758-79813259	0.000251472	3.55939	0.0321847	LINC01038	8340	Distal Intergenic
175	chr13:95702513-95703014	0.000502875	2.17581	0.0407412	DNAJC3	25355	Intron (ENST00000602402.6/5611, intron 1 of 11)
176	chr13:99258213-99258714	0.000637136	1.43666	0.0451122	GPR18	0	Promoter (<=1kb)
177	chr14:20491572-20492073	0.000646645	1.92255	0.0452882	RNASE10	-13464	Distal Intergenic
178	chr14:21510628-21511129	2.58095e-05	2.22704	0.0130195	METTL3	130	Promoter (<=1kb)
179	chr14:22802610-22803111	0.000723423	1.87215	0.0472907	SLC7A7	12071	Intron (ENST00000674313.1/9056, intron 2 of 9)
180	chr14:31356246-31356747	0.000221055	3.49226	0.0306783	HEATR5A	-11046	Intron (ENST00000543095.7/25938, intron 16 of 35)
181	chr14:49598005-49598506	0.000101275	2.12134	0.0230661	RPS29	177	Promoter (<=1kb)
182	chr14:50791383-50791884	0.000596279	1.28389	0.0436441	NIN	2634	Promoter (2-3kb)
183	chr14:51203202-51203703	3.93432e-05	2.45241	0.0156239	TMX1	-36459	Distal Intergenic
184	chr14:55072172-55072673	0.000204157	1.72863	0.0301655	MAPK1IP1L	9221	Distal Intergenic
185	chr14:55690541-55691042	0.000116683	2.71911	0.0244014	KTN1	10878	Intron (ENST00000554294.1/3895, intron 4 of 4)
186	chr14:59175401-59175902	2.12968e-05	2.87209	0.0122032	DAAM1	-12744	Intron (ENST00000666814.1/107984642, intron 3 of 3)
187	chr14:60815320-60815821	0.000716828	3.11993	0.0471732	MNAT1	3333	Intron (ENST00000261245.9/4331, intron 5 of 7)
188	chr14:61911499-61912000	1.99038e-06	3.28216	0.00316165	SYT16	46619	Intron (ENST00000554138.1/83851, intron 1 of 1)
189	chr14:67583889-67584390	3.96449e-05	4.11577	0.0156604	PLEKHH1	0	Promoter (<=1kb)
190	chr14:68369678-68370179	0.000255764	3.55237	0.0323021	RAD51B	-16958	Intron (ENST00000479335.5/5890, intron 9 of 11)
191	chr14:68393985-68394486	7.74193e-05	3.71381	0.0207075	RAD51B	6848	Intron (ENST00000479335.5/5890, intron 9 of 11)
192	chr14:68513893-68514394	6.19218e-05	1.49806	0.0195997	RAD51B	-31168	Intron (ENST00000487861.5/5890, intron 10 of 10)
193	chr14:69446103-69446604	0.000315397	3.33594	0.0347299	SLC39A9	-8097	Intron (ENST00000556125.5/55334, intron 4 of 4)
194	chr14:69616330-69616831	0.000318779	1.77738	0.0348808	SUSD6	4692	Intron (ENST00000342745.5/9766, intron 1 of 5)
195	chr14:70665126-70665627	0.00046554	1.9836	0.0397268	TTC9	23210	Intron (ENST00000256367.3/23508, intron 1 of 2)
196	chr14:72519013-72519514	0.000663566	1.55496	0.0456406	MIR7843	2193	Promoter (2-3kb)
197	chr14:73464959-73465460	0.000451696	1.5203	0.039453	LOC101928143	-1317	Promoter (1-2kb)
198	chr14:75156833-75157334	1.10802e-06	3.90877	0.00212109	TMED10	-8936	Intron (ENST00000303575.9/10972, intron 1 of 4)
199	chr14:90383089-90383590	0.000196939	1.20026	0.0297031	CALM1	-12912	Exon (ENST00000615251.1/ENST00000615251.1, exon 1 of 1)
200	chr14:91315754-91316255	0.000122069	1.41176	0.0246074	CCDC88C	0	Promoter (<=1kb)
201	chr14:102901619-102902120	0.000467225	2.33952	0.0397743	TRAF3	1401	Promoter (1-2kb)
202	chr14:105375840-105376341	9.09708e-05	2.35109	0.0218383	PACS2	-5583	Intron (ENST00000430725.6/23241, intron 8 of 23)
203	chr15:22839274-22839775	1.47785e-05	1.51694	0.0102848	NIPA2	400	Promoter (<=1kb)
204	chr15:40096171-40096672	2.75125e-05	2.55414	0.0133011	BMF	9414	Intron (ENST00000354670.9/90427, intron 4 of 4)
205	chr15:45391923-45392424	0.000591395	1.59451	0.0435858	GATM	4835	Intron (ENST00000561148.5/2628, intron 3 of 4)
206	chr15:55224824-55225325	0.000450009	2.73422	0.039453	RAB27A	1198	Promoter (1-2kb)
207	chr15:59298271-59298772	0.000445185	1.53551	0.0393491	MYO1E	-33274	Intron (ENST00000288235.9/4643, intron 1 of 27)
208	chr15:59686314-59686815	0.000675893	1.43239	0.0460829	BNIP2	2111	Promoter (2-3kb)
209	chr15:63517617-63518118	0.000648044	1.94656	0.0453012	USP3	2171	Promoter (2-3kb)
210	chr15:64180085-64180586	0.000663915	2.92634	0.0456406	PPIB	-16951	3' UTR
211	chr15:64197410-64197911	0.000747113	2.28088	0.047733	CSNK1G1	5268	Intron (ENST00000303052.13/53944, intron 10 of 11)
212	chr15:68229523-68230024	0.000234776	1.4442	0.0317851	CLN6	0	Promoter (<=1kb)
213	chr15:70240060-70240561	0.000537535	1.87117	0.0416732	TLE3	-141884	Distal Intergenic
214	chr15:74598193-74598694	0.000289413	1.42351	0.0335513	ARID3B	7006	Exon (ENST00000564353.5/ENST00000564353.5, exon 1 of 6)
215	chr15:76056871-76057372	0.000116457	2.58429	0.0244014	NRG4	0	Promoter (<=1kb)
216	chr15:77409786-77410287	5.78724e-05	1.99776	0.0192523	PEAK1	9807	Intron (ENST00000560626.6/79834, intron 1 of 6)
217	chr15:78076937-78077438	0.000399738	1.56355	0.0379565	TBC1D2B	273	Promoter (<=1kb)
218	chr15:84598208-84598709	0.000478621	1.5432	0.0400144	ZSCAN2	-2277	Promoter (2-3kb)
219	chr15:88647610-88648111	0.000595356	1.47604	0.0436441	ISG20	0	Promoter (<=1kb)
220	chr15:94258221-94258722	0.000453938	2.21843	0.039453	MCTP2	26499	Intron (ENST00000543482.5/55784, intron 1 of 9)
221	chr16:641714-642215	0.00011399	3.46453	0.0243504	MCRIP2	0	Promoter (<=1kb)
222	chr16:1713723-1714224	6.27438e-05	1.40237	0.0195997	MAPK8IP3-AS1	0	Promoter (<=1kb)
223	chr16:3106420-3106921	2.94068e-05	1.21585	0.0137216	ZNF205-AS1	5568	Exon (ENST00000570700.3/ENST00000570700.3, exon 1 of 3)
224	chr16:4651692-4652193	0.000300284	4.13218	0.0342268	MGRN1	1292	Promoter (1-2kb)
225	chr16:10313141-10313642	0.000610601	3.23826	0.0441307	ATF7IP2	-12792	Distal Intergenic
226	chr16:10775422-10775923	9.62891e-07	4.2971	0.00195601	TVP23A	-391	Promoter (<=1kb)
227	chr16:10791092-10791593	0.000432563	1.85587	0.0389275	TVP23A	-16061	Intron (ENST00000572980.5/780776, intron 2 of 8)
228	chr16:11576801-11577302	0.000287001	2.07248	0.033383	LITAF	9071	Intron (ENST00000622633.5/9516, intron 1 of 3)
229	chr16:11621443-11621944	0.000209965	7.27162	0.0304381	LITAF	7266	Intron (ENST00000576036.5/9516, intron 1 of 3)
230	chr16:12019920-12020421	0.000182086	2.26853	0.0284604	SNX29	-18289	Intron (ENST00000566228.6/92017, intron 3 of 20)
231	chr16:14354656-14355157	0.000555478	1.48848	0.0421176	LINC02130	15109	Distal Intergenic
232	chr16:14406124-14406625	0.000681626	5.4104	0.0462952	LINC02130	-35858	Distal Intergenic
233	chr16:18561917-18562418	0.000114156	3.1454	0.0243504	NOMO2	0	Promoter (<=1kb)
234	chr16:23976458-23976959	0.000458655	2.96462	0.0395365	PRKCB	12742	Intron (ENST00000321728.12/5579, intron 2 of 16)
235	chr16:27113450-27113951	0.000180882	3.63519	0.0284604	C16orf82	46523	Distal Intergenic
236	chr16:29645230-29645731	0.000248798	1.71061	0.032045	SPN	-17248	Distal Intergenic
237	chr16:30096105-30096606	0.000693087	1.38079	0.0464076	YPEL3-DT	0	Promoter (<=1kb)
238	chr16:47493881-47494382	0.00071246	4.21921	0.047155	PHKB	-5374	Intron (ENST00000566037.6/5257, intron 2 of 7)
239	chr16:49399456-49399957	4.96826e-06	3.03371	0.00522423	C16orf78	25652	Downstream (<=300bp)
240	chr16:50169499-50170000	0.00011749	4.64349	0.0244384	TENT4B	15338	Intron (ENST00000436909.8/64282, intron 2 of 12)
241	chr16:56657394-56657895	0.000628021	1.67462	0.0446966	MT1F	-64	Promoter (<=1kb)
242	chr16:57141778-57142279	0.000822785	1.9301	0.04986	CPNE2	-3361	Exon (ENST00000623921.1/ENST00000623921.1, exon 1 of 1)
243	chr16:67029549-67030050	0.00063994	1.4584	0.0451122	CBFB	88	Promoter (<=1kb)
244	chr16:67345547-67346048	0.000774601	3.12603	0.0482723	LRRC36	-1302	Promoter (1-2kb)
245	chr16:67517587-67518088	1.68588e-05	2.5372	0.0108504	RIPOR1	-330	Promoter (<=1kb)
246	chr16:68244997-68245498	0.000214927	1.09249	0.0305749	PLA2G15	0	Promoter (<=1kb)
247	chr16:72172281-72172782	0.000305809	1.84654	0.0345674	PMFBP1	0	Promoter (<=1kb)
248	chr16:75495258-75495759	3.77819e-05	3.68814	0.01533	CHST6	0	Promoter (<=1kb)
249	chr16:81813906-81814407	0.000787862	2.34628	0.048854	PLCG2	2765	Promoter (2-3kb)
250	chr16:81821335-81821836	1.02459e-06	2.4366	0.00201299	PLCG2	-295	Promoter (<=1kb)
251	chr16:87924424-87924925	5.05215e-05	3.99121	0.0175434	CA5A	11604	Intron (ENST00000649158.1/763, intron 2 of 6)
252	chr16:89098170-89098671	0.000207975	1.52841	0.030267	ACSF3	-40	Promoter (<=1kb)
253	chr16:89489062-89489563	0.000203764	1.216	0.0301655	ANKRD11	0	Promoter (<=1kb)
254	chr17:4710169-4710670	1.07719e-05	1.45746	0.00812331	ARRB2	0	Promoter (<=1kb)
255	chr17:4908662-4909163	1.66107e-07	4.00715	0.000563691	CHRNE	-5564	Intron (ENST00000649830.1/1145, intron 1 of 10)
256	chr17:8200081-8200582	1.89818e-05	1.04803	0.0115502	AURKB	6116	Distal Intergenic
257	chr17:18363333-18363834	2.57167e-05	1.92954	0.0130195	SHMT1	0	Promoter (<=1kb)
258	chr17:28040877-28041378	0.000340102	1.15851	0.035364	LOC102724517	-359	Promoter (<=1kb)
259	chr17:28737986-28738487	4.7302e-05	2.60489	0.0167738	NEK8	2708	Promoter (2-3kb)
260	chr17:30922346-30922847	0.000662108	2.97174	0.0456406	ADAP2	398	Promoter (<=1kb)
261	chr17:31491319-31491820	0.000498495	1.03834	0.0405852	RAB11FIP4	3127	Intron (ENST00000621161.5/84440, intron 3 of 14)
262	chr17:39547662-39548163	0.000182512	2.87178	0.0284604	CDK12	0	Promoter (<=1kb)
263	chr17:39894585-39895086	7.73594e-07	6.01372	0.00169867	GSDMB	10852	Distal Intergenic
264	chr17:39958906-39959407	0.000386652	1.66546	0.0373872	GSDMA	-3597	Intron (ENST00000635792.1/284110, intron 1 of 11)
265	chr17:40069617-40070118	0.000418262	1.85208	0.0385834	THRA	714	Promoter (<=1kb)
266	chr17:40727852-40728353	0.000650889	3.0287	0.045415	KRT24	-24100	Distal Intergenic
267	chr17:41676279-41676780	0.000665639	1.08826	0.0456758	EIF1	-12105	Distal Intergenic
268	chr17:42678136-42678637	0.000219164	2.24394	0.0305749	PLEKHH3	-1142	Promoter (1-2kb)
269	chr17:42691648-42692149	0.000503287	3.48612	0.0407412	CNTNAP1	1870	Promoter (1-2kb)
270	chr17:43879426-43879927	0.000136873	4.06899	0.0254195	MPP2	20671	Exon (ENST00000377184.7/4355, exon 10 of 12)
271	chr17:47664249-47664750	1.74702e-06	2.60522	0.00283542	KPNB1	3367	Exon (ENST00000535458.6/3837, exon 7 of 21)
272	chr17:48358189-48358690	9.02009e-05	4.24719	0.0217233	SKAP1	-12184	Intron (ENST00000336915.11/8631, intron 3 of 12)
273	chr17:48791542-48792043	0.000434336	3.82992	0.0389275	TTLL6	2251	Promoter (2-3kb)
274	chr17:50148478-50148979	0.000714949	1.07025	0.0471557	PPP1R9B	1698	Promoter (1-2kb)
275	chr17:60094715-60095216	0.000215954	1.83154	0.0305749	WFDC21P	-2830	Promoter (2-3kb)
276	chr17:62743687-62744188	0.000352471	2.42517	0.0360332	MARCHF10	326	Promoter (<=1kb)
277	chr17:64218050-64218551	0.000539226	2.74518	0.0416895	TEX2	-5331	Intron (ENST00000258991.7/55852, intron 1 of 11)
278	chr17:67818033-67818534	0.000760462	1.90129	0.0481899	BPTF	-6969	Distal Intergenic
279	chr17:67992849-67993350	6.01934e-06	2.99667	0.00607286	C17orf58	195	Promoter (<=1kb)
280	chr17:68290710-68291211	1.90291e-05	1.97854	0.0115502	SLC16A6	0	Promoter (<=1kb)
281	chr17:74234440-74234941	0.000358901	3.00215	0.0361116	TTYH2	-5859	Intron (ENST00000269346.9/94015, intron 3 of 13)
282	chr17:75125862-75126363	3.06113e-06	5.81402	0.00387375	NT5C	4685	Intron (ENST00000581078.1/79637, intron 2 of 2)
283	chr17:75319838-75320339	7.25632e-09	3.08841	3.00968e-05	GRB2	1414	Promoter (1-2kb)
284	chr17:77147200-77147701	1.50157e-05	3.33712	0.0102848	SEC14L1	2554	Promoter (2-3kb)
285	chr17:80147022-80147523	0.000370804	1.00073	0.0366251	EIF4A3	0	Promoter (<=1kb)
286	chr17:80424398-80424899	0.000651582	2.56936	0.0454209	ENDOV	-605	Promoter (<=1kb)
287	chr17:81515145-81515646	0.000121714	1.02607	0.0246074	ACTG1	-505	Promoter (<=1kb)
288	chr17:81984805-81985306	0.000486675	2.05201	0.0403151	ASPSCR1	6619	Intron (ENST00000581484.5/79058, intron 3 of 6)
289	chr17:82775352-82775853	0.000336124	3.1767	0.035364	TBCD	12311	Intron (ENST00000682479.1/6904, intron 7 of 39)
290	chr18:12721970-12722471	0.000714997	2.24139	0.0471557	PSMG2	0	Promoter (<=1kb)
291	chr18:13051925-13052426	2.79234e-05	1.87494	0.0133011	CEP192	-4205	Intron (ENST00000589596.5/55125, intron 14 of 17)
292	chr18:23228136-23228637	0.000803956	1.36698	0.049347	CABLES1	72311	Intron (ENST00000400473.6/91768, intron 4 of 9)
293	chr18:44759280-44759781	4.57148e-06	1.62261	0.00506171	SETBP1	57942	Intron (ENST00000426838.8/26040, intron 2 of 3)
294	chr18:44785623-44786124	5.50138e-05	2.91473	0.0185885	SETBP1	84285	Intron (ENST00000426838.8/26040, intron 2 of 3)
295	chr18:44818314-44818815	0.000461384	3.59884	0.0395477	SETBP1	116976	Intron (ENST00000426838.8/26040, intron 2 of 3)
296	chr18:55477523-55478024	0.000244675	2.18113	0.0319892	MIR4529	-1197	Promoter (1-2kb)
297	chr18:55588631-55589132	0.000460561	1.67459	0.0395477	TCF4	-2	Promoter (<=1kb)
298	chr18:56276424-56276925	0.000176321	3.44115	0.0280081	LOC642484	-85162	Distal Intergenic
299	chr19:1344756-1345257	5.62607e-05	2.17197	0.0188355	PWWP3A	-9454	Distal Intergenic
300	chr19:1648352-1648853	5.02652e-05	2.26065	0.017536	TCF3	1892	Promoter (1-2kb)
301	chr19:2681494-2681995	0.000178355	2.37676	0.0282111	GNG7	1696	Promoter (1-2kb)
302	chr19:2695021-2695522	4.99054e-05	4.61314	0.0174922	GNG7	7172	Intron (ENST00000382159.8/2788, intron 1 of 4)
303	chr19:2698641-2699142	0.000149417	1.76569	0.0263093	GNG7	3552	Intron (ENST00000382159.8/2788, intron 1 of 4)
304	chr19:2739098-2739599	0.000432937	2.30474	0.0389275	SLC39A3	0	Promoter (<=1kb)
305	chr19:3094013-3094514	0.000768091	1.9966	0.0482662	GNA11	0	Promoter (<=1kb)
306	chr19:4379650-4380151	0.000798288	2.12328	0.0491738	SH3GL1	141	Promoter (<=1kb)
307	chr19:5130911-5131412	0.000749975	1.68456	0.0477744	KDM4B	-4124	Exon (ENST00000611640.4/23030, exon 13 of 24)
308	chr19:5649857-5650358	6.37228e-05	3.71745	0.0196587	SAFB	173	Promoter (<=1kb)
309	chr19:13234665-13235166	0.000274132	3.71376	0.0326817	CACNA1A	508	Promoter (<=1kb)
310	chr19:17979437-17979938	0.000238459	3.24946	0.0319175	KCNN1	12238	Intron (ENST00000222249.13/3780, intron 4 of 10)
311	chr19:18613186-18613687	0.000109555	3.36931	0.0241986	TMEM59L	309	Promoter (<=1kb)
312	chr19:29804438-29804939	0.000667458	4.93858	0.0457586	CCNE1	-7052	Distal Intergenic
313	chr19:34308317-34308818	8.28239e-05	3.99787	0.0210322	GARRE1	-39644	Intron (ENST00000588470.5/9710, intron 3 of 3)
314	chr19:34403783-34404284	1.6851e-05	2.29335	0.0108504	PDCD2L	-115	Promoter (<=1kb)
315	chr19:34459129-34459630	7.42665e-05	3.22817	0.0205355	UBA2	415	Promoter (<=1kb)
316	chr19:35710626-35711127	0.000484042	3.66311	0.0403151	ZBTB32	-1801	Promoter (1-2kb)
317	chr19:38033478-38033979	0.000536488	1.55222	0.0416732	SIPA1L3	-53777	Intron (ENST00000222345.11/23094, intron 2 of 21)
318	chr19:39363779-39364280	0.000646136	2.97595	0.0452882	SAMD4B	-5273	Intron (ENST00000610417.5/55095, intron 3 of 13)
319	chr19:39507572-39508073	0.000115747	3.43205	0.0244014	SELENOV	-7066	3' UTR
320	chr19:49020700-49021201	0.000573106	3.31172	0.0428256	LOC101059948	-151	Promoter (<=1kb)
321	chr19:49347704-49348205	2.62954e-05	3.44406	0.0130878	SLC6A16	-7401	Intron (ENST00000598810.5/8463, intron 9 of 12)
322	chr19:50315883-50316384	0.000169538	2.53747	0.0277986	KCNC3	12862	3' UTR
323	chr19:50460138-50460639	0.000595179	2.08947	0.0436441	MYBPC2	-3592	Exon (ENST00000357701.6/4606, exon 24 of 28)
324	chr19:51644771-51645272	0.000811923	1.32129	0.0495473	SIGLEC5	273	Promoter (<=1kb)
325	chr19:51986597-51987098	8.77411e-05	1.74527	0.0214773	ZNF350	0	Promoter (<=1kb)
326	chr19:55678046-55678547	2.2088e-06	2.63599	0.0033262	EPN1	1421	Promoter (1-2kb)
327	chr19:57477347-57477848	7.71181e-05	1.22949	0.0207075	ZNF772	0	Promoter (<=1kb)
328	chr19:57775256-57775757	0.000459665	2.54604	0.0395365	ZNF586	5560	Intron (ENST00000391702.3/54807, intron 2 of 3)
329	chr2:12866912-12867413	0.00064059	3.49524	0.0451122	MIR3125	129545	Intron (ENST00000663507.1/100506474, intron 4 of 6)
330	chr2:25483522-25484023	0.000512193	3.12592	0.0409853	DTNB	-1677	Promoter (1-2kb)
331	chr2:25811072-25811573	0.000270937	3.91749	0.0326252	ASXL2	-16431	Intron (ENST00000435504.9/55252, intron 3 of 12)
332	chr2:33477562-33478063	0.000627201	1.63061	0.0446859	RASGRP3	897	Promoter (<=1kb)
333	chr2:47300673-47301174	0.000131083	1.70075	0.0249449	EPCAM-DT	9234	Intron (ENST00000448713.5/101927043, intron 2 of 2)
334	chr2:47310087-47310588	0.000244551	1.5814	0.0319892	EPCAM-DT	0	Promoter (<=1kb)
335	chr2:47724205-47724706	3.75407e-05	1.12422	0.0153154	MSH6	28386	Intron (ENST00000454137.5/440864, intron 2 of 3)
336	chr2:53941833-53942334	0.000137338	3.61992	0.0254426	PSME4	-8664	Exon (ENST00000481518.1/23198, exon 4 of 8)
337	chr2:57792229-57792730	7.09677e-05	2.98249	0.0199936	VRK2	-114899	Distal Intergenic
338	chr2:58024144-58024645	0.000228721	1.7647	0.03136	VRK2	-21997	Intron (ENST00000648897.1/7444, intron 2 of 18)
339	chr2:60317852-60318353	0.000684266	1.32077	0.0462952	MIR4432HG	64683	Distal Intergenic
340	chr2:60492608-60493109	0.000127728	3.21306	0.0248848	BCL11A	-8143	Intron (ENST00000646249.1/53335, intron 3 of 4)
341	chr2:62435736-62436237	0.000212835	2.99164	0.0305749	LOC105374764	-26890	Intron (ENST00000689590.1/105374764, intron 1 of 1)
342	chr2:65378117-65378618	1.07085e-05	2.70833	0.00812331	SPRED2	-367	Promoter (<=1kb)
343	chr2:65606165-65606666	0.000407774	1.11664	0.038131	LOC105369167	-125009	Intron (ENST00000606978.5/105369168, intron 4 of 9)
344	chr2:69366645-69367146	0.000312041	5.99002	0.0346821	GFPT1	19984	Intron (ENST00000357308.9/2673, intron 3 of 19)
345	chr2:69458548-69459049	0.0002015	3.22058	0.0300702	NFU1	-20920	3' UTR
346	chr2:74538917-74539418	6.71863e-05	1.66187	0.019748	HTRA2	8267	Intron (ENST00000264094.8/84695, intron 4 of 13)
347	chr2:74756246-74756747	9.20846e-05	2.99394	0.0218944	LOC102724482	21995	Intron (ENST00000690069.1/102724497, intron 3 of 3)
348	chr2:75432709-75433210	7.26675e-06	3.60256	0.00648668	EVA1A	84762	Distal Intergenic
349	chr2:86720000-86720501	0.000218832	1.76688	0.0305749	RMND5A	0	Promoter (<=1kb)
350	chr2:88615852-88616353	0.000221073	2.71063	0.0306783	EIF2AK3	8576	Intron (ENST00000652736.1/9451, intron 1 of 16)
351	chr2:89177007-89177508	0.000613218	4.30739	0.0441462	MALLP2	-315444	5' UTR
352	chr2:97806640-97807141	0.000151982	2.31427	0.0265649	TMEM131	-10236	Intron (ENST00000186436.10/23505, intron 19 of 40)
353	chr2:101706736-101707237	0.000464967	2.1999	0.0397268	MAP4K4	8206	Intron (ENST00000427603.5/9448, intron 3 of 4)
354	chr2:109255557-109256058	0.000387102	3.89586	0.0373872	MIR4266	57567	Intron (ENST00000309415.8/344558, intron 1 of 9)
355	chr2:112275844-112276345	0.000778545	1.1892	0.0483968	ZC3H6	243	Promoter (<=1kb)
356	chr2:118013054-118013555	0.000365181	3.12081	0.0363515	CCDC93	515	Promoter (<=1kb)
357	chr2:126038662-126039163	6.31246e-06	3.96879	0.00628368	LINC01941	78822	Distal Intergenic
358	chr2:127080995-127081496	0.000721347	1.72166	0.0472821	BIN1	-16067	Intron (ENST00000376113.6/274, intron 1 of 13)
359	chr2:134252025-134252526	0.000509702	1.35521	0.0409176	MGAT5	-578	Promoter (<=1kb)
360	chr2:134411530-134412031	6.8702e-05	3.82541	0.0198449	TMEM163	47243	Intron (ENST00000409645.5/4249, intron 12 of 16)
361	chr2:135913693-135914194	0.000332471	3.42443	0.0350588	DARS1	672	Promoter (<=1kb)
362	chr2:136142250-136142751	0.000339982	1.84497	0.035364	CXCR4	-23073	Distal Intergenic
363	chr2:142914593-142915094	0.000754597	2.27027	0.0479461	KYNU	-3585	Intron (ENST00000375773.6/8942, intron 2 of 11)
364	chr2:162072751-162073252	0.000402797	3.4683	0.0379839	DPP4-DT	-158	Promoter (<=1kb)
365	chr2:165193206-165193707	0.000740625	2.32806	0.047733	SCN3A	-6459	Intron (ENST00000629817.2/ENST00000629817.2, intron 5 of 6)
366	chr2:168531024-168531525	0.000562949	3.16461	0.0424961	MIR4774	-51418	Intron (ENST00000392687.4/253782, intron 1 of 10)
367	chr2:175135013-175135514	0.000770397	3.25855	0.0482662	ATF2	-4808	Intron (ENST00000345739.9/1386, intron 3 of 12)
368	chr2:180359740-180360241	0.000473368	2.48303	0.0399116	SCHLAP1	-331863	Distal Intergenic
369	chr2:181183642-181184143	0.000126125	2.24895	0.024816	LINC01934	9918	Intron (ENST00000414750.1/101927156, intron 4 of 4)
370	chr2:191274255-191274756	0.000515192	2.36108	0.041142	MYO1B	-2129	Promoter (2-3kb)
371	chr2:195650122-195650623	0.000277154	1.993	0.0327378	SLC39A10	-6124	Intron (ENST00000458054.1/57181, intron 2 of 2)
372	chr2:196182904-196183405	0.000252608	1.97291	0.0322212	STK17B	-6401	Distal Intergenic
373	chr2:196242276-196242777	6.68696e-06	1.61041	0.00645633	HECW2	49	Promoter (<=1kb)
374	chr2:197365072-197365573	3.19316e-05	4.41642	0.0142751	SF3B1	27778	Distal Intergenic
375	chr2:201572633-201573134	0.000456892	3.50712	0.0395365	C2CD6	46020	Intron (ENST00000439140.6/151254, intron 7 of 15)
376	chr2:207662092-207662593	1.47332e-05	1.5459	0.0102848	LINC01857	0	Promoter (<=1kb)
377	chr2:208254056-208254557	0.000599812	1.26573	0.0437913	IDH1	0	Promoter (<=1kb)
378	chr2:219277985-219278486	0.000173563	1.32061	0.0277986	TUBA4A	-83	Promoter (<=1kb)
379	chr2:224764557-224765058	0.000270086	1.4697	0.0325753	DOCK10	22060	Distal Intergenic
380	chr2:226906396-226906897	0.000341318	1.42186	0.035441	RHBDD1	0	Promoter (<=1kb)
381	chr2:226971109-226971610	0.000356237	1.31355	0.0360379	RHBDD1	35910	Intron (ENST00000341329.7/84236, intron 6 of 6)
382	chr2:227462243-227462744	0.000217411	2.19107	0.0305749	MIR5703	-9388	Distal Intergenic
383	chr2:231315902-231316403	0.00072287	1.38455	0.0472907	ARMC9	22082	Intron (ENST00000349938.8/80210, intron 19 of 20)
384	chr2:234164943-234165444	0.000245088	2.77621	0.0319892	SPP2	114106	Distal Intergenic
385	chr2:234565024-234565525	0.000810508	3.8848	0.0495473	ARL4C	-67943	Distal Intergenic
386	chr2:240584554-240585055	6.06633e-05	1.94133	0.0195997	CAPN10-DT	1644	Promoter (1-2kb)
387	chr20:1882982-1883483	0.000390785	2.65738	0.0375969	LOC107984088	7719	Distal Intergenic
388	chr20:1953629-1954130	6.16868e-05	3.51542	0.0195997	PDYN-AS1	6383	Intron (ENST00000446562.1/727993, intron 2 of 3)
389	chr20:5529615-5530116	0.000111326	1.99448	0.0242805	LINC00654	-2906	Promoter (2-3kb)
390	chr20:19784866-19785367	1.91996e-05	3.57013	0.0115597	RIN2	-14206	Intron (ENST00000432334.2/54453, intron 1 of 3)
391	chr20:19828160-19828661	0.000770724	2.34204	0.0482662	RIN2	28587	Intron (ENST00000432334.2/54453, intron 3 of 3)
392	chr20:20452149-20452650	0.000168681	2.36237	0.0277986	RALGAPA2	59950	Intron (ENST00000202677.12/57186, intron 37 of 39)
393	chr20:25042993-25043494	0.000140339	1.43949	0.0256801	ACSS1	-10287	Intron (ENST00000432802.6/84532, intron 2 of 11)
394	chr20:25052728-25053229	0.00068335	1.6533	0.0462952	ACSS1	4910	Intron (ENST00000432802.6/84532, intron 1 of 11)
395	chr20:31617234-31617735	0.000605961	2.16276	0.0439648	MIR3193	10048	Distal Intergenic
396	chr20:33663436-33663937	0.000259467	1.60293	0.0323021	NECAB3	0	Promoter (<=1kb)
397	chr20:34124817-34125318	7.18108e-06	3.49753	0.00648668	EIF2S2	-12574	Distal Intergenic
398	chr20:35144568-35145069	0.000437999	2.03202	0.0389541	EDEM2	2250	Promoter (2-3kb)
399	chr20:36926731-36927232	0.000729001	2.99124	0.0475334	SAMHD1	3817	3' UTR
400	chr20:37043625-37044126	0.000627271	1.50122	0.0446859	RBL1	23929	Exon (ENST00000373664.8/5933, exon 13 of 22)
401	chr20:38863081-38863582	6.74534e-06	2.00045	0.00645633	PPP1R16B	24633	Intron (ENST00000299824.6/26051, intron 2 of 10)
402	chr20:48739233-48739734	0.000538393	2.71822	0.0416895	PREX1	-82106	Intron (ENST00000371941.4/57580, intron 3 of 39)
403	chr20:51128164-51128665	7.5363e-07	3.29828	0.00169867	KCNG1	-105057	Distal Intergenic
404	chr20:52179225-52179726	0.000313312	2.34329	0.0346821	ZFP64	-3188	Intron (ENST00000371518.6/55734, intron 2 of 8)
405	chr20:53664120-53664621	0.00073398	2.41681	0.0476084	ZNF217	-54213	Distal Intergenic
406	chr20:53740061-53740562	0.000183177	1.47405	0.0284604	ZNF217	-130154	Exon (ENST00000663196.1/ENST00000663196.1, exon 2 of 2)
407	chr20:62832541-62833042	0.00036131	1.69581	0.0361942	COL9A3	0	Promoter (<=1kb)
408	chr21:25967469-25967970	2.4422e-05	1.55133	0.0127503	APP	-69486	Intron (ENST00000354192.7/351, intron 8 of 14)
409	chr21:28473783-28474284	0.000640563	3.32274	0.0451122	N6AMT1	11444	Intron (ENST00000659279.1/29104, intron 2 of 3)
410	chr21:44868272-44868773	0.000228846	2.94533	0.03136	PTTG1IP	-2376	Promoter (2-3kb)
411	chr21:46296294-46296795	0.000396787	2.20864	0.0379565	YBEY	9649	Intron (ENST00000397701.9/54059, intron 4 of 4)
412	chr22:17594610-17595111	0.000318428	1.69686	0.0348808	ATP6V1E1	181	Promoter (<=1kb)
413	chr22:22099024-22099525	9.33689e-05	2.08504	0.0219897	PRAMENP	-55090	Exon (ENST00000390283.2/ENST00000390283.2, exon 2 of 2)
414	chr22:22196086-22196587	0.000408173	2.16706	0.038131	VPREB1	-48193	Exon (ENST00000390285.4/ENST00000390285.4, exon 2 of 2)
415	chr22:22935569-22936070	5.16182e-05	1.98665	0.0176776	IGLL5	47740	Distal Intergenic
416	chr22:23020548-23021049	0.000507633	3.29467	0.0408393	GNAZ	-49470	Distal Intergenic
417	chr22:24434484-24434985	0.000408889	1.4013	0.038131	ADORA2A	1644	Promoter (1-2kb)
418	chr22:25554183-25554684	0.000616756	3.68842	0.0442323	GRK3-AS1	9466	Distal Intergenic
419	chr22:29167262-29167763	0.000322381	2.79538	0.0349921	KREMEN1	25232	3' UTR
420	chr22:30265963-30266464	0.000505286	1.33385	0.0407823	OSM	-145	Promoter (<=1kb)
421	chr22:33569110-33569611	0.000765104	1.4877	0.0482662	LARGE1	2642	Promoter (2-3kb)
422	chr22:37245444-37245945	0.000198448	1.56091	0.0298103	RAC2	-996	Promoter (<=1kb)
423	chr22:37512688-37513189	0.000423331	2.53598	0.0386597	CARD10	-447	Promoter (<=1kb)
424	chr22:39299455-39299956	0.00066426	4.32608	0.0456406	RPL3	13749	Distal Intergenic
425	chr22:39496299-39496800	0.000631141	1.76895	0.044876	MIEF1	-2632	Promoter (2-3kb)
426	chr22:40050230-40050731	0.000324152	1.94043	0.0350357	TNRC6B	4756	Intron (ENST00000441751.5/23112, intron 1 of 3)
427	chr22:40414577-40415078	0.000657427	1.91232	0.0455308	MRTFA	2656	Promoter (2-3kb)
428	chr22:42922706-42923207	7.80026e-05	3.4795	0.0207075	PACSIN2	-10549	Intron (ENST00000337959.8/11252, intron 1 of 9)
429	chr22:46327715-46328216	4.62298e-06	3.45633	0.00506171	GTSE1	-707	Promoter (<=1kb)
430	chr22:50627892-50628393	0.000374074	1.47205	0.0368925	ARSA	0	Promoter (<=1kb)
431	chr3:4048290-4048791	0.000461372	2.9991	0.0395477	LOC102723512	5688	Intron (ENST00000448413.5/285362, intron 9 of 12)
432	chr3:5011524-5012025	0.000490576	1.31712	0.0403151	BHLHE40-AS1	-31110	Distal Intergenic
433	chr3:9760135-9760636	0.000280289	2.78811	0.0328505	CAMK1	0	Promoter (<=1kb)
434	chr3:10226373-10226874	0.000531696	1.82499	0.0415223	TATDN2	-21149	Exon (ENST00000256458.5/3656, exon 10 of 13)
435	chr3:15384809-15385310	0.000108842	1.72212	0.0241582	METTL6	14181	Intron (ENST00000443029.5/131965, intron 6 of 6)
436	chr3:33834050-33834551	0.000230014	2.08355	0.0314512	PDCD6IP	5569	Intron (ENST00000457054.6/10015, intron 7 of 17)
437	chr3:45892782-45893283	0.000639318	4.08209	0.0451122	CCR9	6233	Intron (ENST00000395963.2/10803, intron 1 of 1)
438	chr3:46953263-46953764	0.000580752	2.33295	0.0431497	CCDC12	22673	Intron (ENST00000425441.5/151903, intron 3 of 8)
439	chr3:49946689-49947190	0.000312871	1.92805	0.0346821	RBM6	6004	Intron (ENST00000442092.5/10180, intron 1 of 16)
440	chr3:58349875-58350376	0.000119874	2.05684	0.0245867	PXK	16569	Intron (ENST00000302779.9/54899, intron 1 of 16)
441	chr3:58868050-58868551	0.000254796	2.32179	0.0323021	CFAP20DC	-18824	Intron (ENST00000493123.1/101929238, intron 1 of 1)
442	chr3:59262099-59262600	0.000257152	2.29874	0.0323021	CFAP20DC-DT	196527	Intron (ENST00000668131.1/105377110, intron 3 of 6)
443	chr3:67067168-67067669	2.25689e-05	3.29366	0.0122989	KBTBD8	68243	Distal Intergenic
444	chr3:71031792-71032293	0.000140991	2.3174	0.0257363	FOXP1	14784	Intron (ENST00000318789.11/27086, intron 11 of 20)
445	chr3:71063135-71063636	0.000126569	2.07369	0.024816	FOXP1	459	Promoter (<=1kb)
446	chr3:71554642-71555143	0.000155785	3.88076	0.0267286	FOXP1	-11085	Intron (ENST00000318789.11/27086, intron 2 of 20)
447	chr3:82208206-82208707	0.000518708	4.42184	0.041142	LINC02008	176221	Intron (ENST00000470263.5/105377180, intron 3 of 8)
448	chr3:101724662-101725163	0.000302784	1.23684	0.0344592	CEP97	4	Promoter (<=1kb)
449	chr3:102225939-102226440	0.000331004	1.97493	0.0350357	ZPLD1	126695	Intron (ENST00000491959.5/131368, intron 2 of 17)
450	chr3:105853919-105854420	1.80247e-05	1.22164	0.0113083	CBLB	-273	Promoter (<=1kb)
451	chr3:109059191-109059692	0.00016195	3.2612	0.0273615	MORC1-AS1	-41764	Intron (ENST00000232603.10/27136, intron 12 of 27)
452	chr3:112382252-112382753	0.000535735	6.93954	0.0416634	CD200	49074	Distal Intergenic
453	chr3:112873559-112874060	0.000307819	2.12463	0.0345674	CD200R1L	-26695	Distal Intergenic
454	chr3:115186470-115186971	7.53876e-06	3.9497	0.00654452		-3914	Intron (ENST00000653398.1/101926886, intron 1 of 6)
455	chr3:119302671-119303172	7.09066e-05	2.97624	0.0199936	ARHGAP31	8288	Intron (ENST00000264245.9/57514, intron 1 of 11)
456	chr3:121793236-121793737	1.35327e-06	2.79262	0.0024642	IQCB1	41255	Intron (ENST00000310864.11/9657, intron 10 of 14)
457	chr3:121794352-121794853	0.000297147	1.7473	0.0340898	IQCB1	40139	Intron (ENST00000310864.11/9657, intron 10 of 14)
458	chr3:121809230-121809731	1.47596e-05	1.4777	0.0102848	IQCB1	25261	Intron (ENST00000310864.11/9657, intron 5 of 14)
459	chr3:122886757-122887258	0.000400659	4.128	0.0379565	LINC02035	0	Promoter (<=1kb)
460	chr3:126083767-126084268	0.00015354	1.69404	0.0265649	LOC105374085	0	Promoter (<=1kb)
461	chr3:127754595-127755096	0.000130068	1.7931	0.0249449	MGLL	-18238	Intron (ENST00000453507.7/11343, intron 3 of 6)
462	chr3:133650422-133650923	0.000369859	6.83512	0.036622	TOPBP1	-480	Promoter (<=1kb)
463	chr3:136166839-136167340	1.7802e-05	3.56425	0.0112632	MSL2	27214	Intron (ENST00000309993.3/55167, intron 1 of 1)
464	chr3:140863507-140864008	0.000562245	2.2782	0.0424961	SLC25A36	-77822	Distal Intergenic
465	chr3:143321011-143321512	0.000121771	2.29269	0.0246074	SLC9A9-AS1	-20734	Intron (ENST00000316549.11/285195, intron 14 of 15)
466	chr3:143428299-143428800	4.26611e-05	2.44913	0.0161675	SLC9A9-AS1	86053	Intron (ENST00000316549.11/285195, intron 12 of 15)
467	chr3:143528846-143529347	0.000497295	1.99688	0.040576	SLC9A9	168802	Intron (ENST00000316549.11/285195, intron 9 of 15)
468	chr3:155111973-155112474	0.000159821	3.24544	0.027118	MME	0	Promoter (<=1kb)
469	chr3:156978249-156978750	0.000562593	1.32116	0.0424961	LEKR1	57582	Intron (ENST00000470811.6/389170, intron 6 of 13)
470	chr3:157029198-157029699	0.00052033	2.45153	0.041142	LINC02029	-52039	Intron (ENST00000470811.6/389170, intron 13 of 13)
471	chr3:158355879-158356380	0.000401586	4.03438	0.0379565	RSRC1	25587	Intron (ENST00000480820.5/51319, intron 6 of 9)
472	chr3:183555500-183556001	3.9946e-05	1.63733	0.0156963	KLHL6	0	Promoter (<=1kb)
473	chr3:184676910-184677411	0.000360431	4.08653	0.0361758	MAGEF1	34653	Distal Intergenic
474	chr3:186234544-186235045	0.000652408	2.28226	0.0454361	DGKG	7592	Intron (ENST00000265022.8/1608, intron 20 of 24)
475	chr3:186532726-186533227	7.29836e-06	2.98547	0.00648668	CRYGS	7293	Distal Intergenic
476	chr3:186534035-186534536	0.000449257	1.45292	0.039453	CRYGS	5984	Distal Intergenic
477	chr3:194104237-194104738	0.000530043	2.01846	0.0414801	LOC102724877	12676	Intron (ENST00000457815.1/102724877, intron 1 of 1)
478	chr3:194333297-194333798	7.55138e-05	3.77951	0.020651	LINC00887	-10426	Distal Intergenic
479	chr3:194737234-194737735	2.02769e-05	2.5051	0.0119404	LINC01968	28194	Intron (ENST00000423318.1/100507391, intron 1 of 3)
480	chr4:6970856-6971357	3.08053e-05	3.73128	0.0140235	TBC1D14	-15805	Intron (ENST00000448507.5/57533, intron 3 of 13)
481	chr4:11149683-11150184	0.000146416	2.61712	0.0261064	MIR572	-218643	Distal Intergenic
482	chr4:11286500-11287001	0.000258912	2.67575	0.0323021	MIR572	-81826	Distal Intergenic
483	chr4:14165297-14165798	0.000520764	2.69727	0.041142	LINC01085	53277	Intron (ENST00000514863.1/ENST00000514863.1, intron 1 of 1)
484	chr4:14177948-14178449	3.10991e-06	2.80853	0.00387375	LINC01085	65928	Intron (ENST00000514863.1/ENST00000514863.1, intron 1 of 1)
485	chr4:25875196-25875697	0.000297255	1.61356	0.0340898	SEL1L3	-11436	Intron (ENST00000515764.2/389203, intron 1 of 2)
486	chr4:26723070-26723571	0.000746603	2.88942	0.047733	STIM2	-134030	Intron (ENST00000502873.5/55296, intron 15 of 19)
487	chr4:39609272-39609773	0.000768782	1.99944	0.0482662	SMIM14	-25314	Intron (ENST00000295958.10/201895, intron 1 of 4)
488	chr4:40365860-40366361	0.000622201	1.94726	0.0445372	CHRNA9	16273	Distal Intergenic
489	chr4:42623523-42624024	5.86463e-06	3.909	0.00599783	ATP8A1	-7445	Intron (ENST00000381668.9/10396, intron 4 of 36)
490	chr4:42643693-42644194	0.00077767	1.92559	0.0483827	ATP8A1	12899	Intron (ENST00000381668.9/10396, intron 1 of 36)
491	chr4:43607367-43607868	0.00021951	1.62673	0.0305749	LINC02383	-114824	Distal Intergenic
492	chr4:43607984-43608485	6.9961e-05	1.96415	0.0199618	LINC02383	-115441	Distal Intergenic
493	chr4:48814205-48814706	0.000546909	2.97926	0.0419695	OCIAD1	8993	Intron (ENST00000504654.5/54940, intron 1 of 6)
494	chr4:51895775-51896276	0.000174059	2.64278	0.0277986	DCUN1D4	-3061	Intron (ENST00000509376.5/23142, intron 6 of 8)
495	chr4:53748278-53748779	0.000265889	2.00718	0.0324686	LNX1	-46873	Intron (ENST00000507166.5/5156, intron 12 of 23)
496	chr4:54687850-54688351	4.55536e-05	4.2318	0.0165376	KIT	-15373	Intron (ENST00000689994.1/3815, intron 1 of 20)
497	chr4:55930721-55931222	0.000805056	3.12038	0.049347	LOC105377663	16774	Distal Intergenic
498	chr4:74920905-74921406	7.94634e-05	3.064	0.0207075	PARM1	-11689	Distal Intergenic
499	chr4:75181140-75181641	0.000468708	3.25409	0.0398552	LINC02562	-96423	Distal Intergenic
500	chr4:80876704-80877205	0.000580855	1.8998	0.0431497	CFAP299	6655	Intron (ENST00000358105.8/255119, intron 4 of 5)
501	chr4:81153836-81154337	8.76628e-05	7.27492	0.0214773	PRKG2	0	Promoter (<=1kb)
502	chr4:98518700-98519201	0.000613052	2.47524	0.0441462	TSPAN5	-33168	Intron (ENST00000508798.5/10098, intron 1 of 7)
503	chr4:98994773-98995274	0.000172984	1.62984	0.0277986	METAP1	-385	Promoter (<=1kb)
504	chr4:108620746-108621247	6.24496e-05	1.452	0.0195997	RPL34	90	Promoter (<=1kb)
505	chr4:113899476-113899977	0.000755599	1.13585	0.0479467	ARSJ	79634	Distal Intergenic
506	chr4:114601659-114602160	2.67182e-05	2.43618	0.0131232	UGT8	2852	Promoter (2-3kb)
507	chr4:121766735-121767236	0.000269961	3.80188	0.0325753	SMIM43	-1308	Promoter (1-2kb)
508	chr4:140863210-140863711	0.000311571	2.85511	0.0346821	RNF150	104159	3' UTR
509	chr4:150126193-150126694	9.30095e-08	2.72623	0.000330662	DCLK2	47165	Intron (ENST00000296550.12/166614, intron 2 of 15)
510	chr4:154405996-154406497	0.000173399	2.4315	0.0277986	DCHS2	-14700	Intron (ENST00000357232.10/54798, intron 1 of 19)
511	chr4:171676714-171677215	6.60904e-05	3.53886	0.0196732	LINC02174	-37951	Distal Intergenic
512	chr4:179989983-179990484	0.00033169	3.5087	0.0350357		69308	Intron (ENST00000663768.1/105377564, intron 4 of 6)
513	chr5:10607206-10607707	0.000413412	2.72569	0.038341	ANKRD33B	42876	Intron (ENST00000296657.7/651746, intron 1 of 3)
514	chr5:22852711-22853212	0.000272592	2.96287	0.032664	CDH12	129	Promoter (<=1kb)
515	chr5:32211004-32211505	3.32549e-06	3.09936	0.00400442	MTMR12	22388	Distal Intergenic
516	chr5:34742807-34743308	2.23541e-05	4.02209	0.0122714	RAI14	14233	Intron (ENST00000265109.8/26064, intron 2 of 17)
517	chr5:35212247-35212748	2.29679e-05	4.556	0.0124256	PRLR	-17005	Intron (ENST00000618457.5/5618, intron 1 of 9)
518	chr5:36071166-36071667	2.73071e-05	3.54919	0.0133011	UGT3A2	0	Promoter (<=1kb)
519	chr5:42621206-42621707	0.000195313	2.22361	0.0295176	GHR	55342	Intron (ENST00000230882.9/2690, intron 2 of 9)
520	chr5:56745797-56746298	3.44526e-05	1.90249	0.0146145	LOC105378979	26577	Distal Intergenic
521	chr5:61280095-61280596	0.000402948	2.97726	0.0379839	LINC02057	-15166	Intron (ENST00000511794.6/105378992, intron 1 of 2)
522	chr5:66171243-66171744	0.000261441	1.80731	0.0323021	SREK1	-2880	Promoter (2-3kb)
523	chr5:72452153-72452654	0.000458717	2.38821	0.0395365	ZNF366	54712	Intron (ENST00000318442.6/167465, intron 3 of 4)
524	chr5:80399435-80399936	0.000438074	3.83776	0.0389541	ZFYVE16	-8077	Distal Intergenic
525	chr5:88227188-88227689	0.000248158	3.46187	0.032045	TMEM161B	-6557	Intron (ENST00000514135.5/153396, intron 3 of 12)
526	chr5:89452076-89452577	0.000259253	4.32918	0.0323021	MEF2C-AS1	33269	Intron (ENST00000514092.5/101929423, intron 5 of 6)
527	chr5:94737931-94738432	0.000331294	3.90222	0.0350357	MCTP1	-27238	Intron (ENST00000493934.1/84250, intron 2 of 2)
528	chr5:95927814-95928315	4.74065e-05	1.62691	0.0167738	ELL2	14698	Intron (ENST00000237853.9/22936, intron 2 of 11)
529	chr5:96960997-96961498	0.000247419	2.65352	0.032045	LNPEP	2546	Promoter (2-3kb)
530	chr5:103211819-103212320	0.000745137	2.39325	0.047733	PPIP5K2	17038	3' UTR
531	chr5:109690904-109691405	0.000771521	1.78142	0.0482662	MAN2A1	977	Promoter (<=1kb)
532	chr5:109741429-109741930	0.000502861	2.93168	0.0407412	MAN2A1	51502	Intron (ENST00000261483.5/4124, intron 4 of 21)
533	chr5:111704404-111704905	0.00056683	3.52131	0.0426167	STARD4-AS1	-25484	Intron (ENST00000666013.1/100505678, intron 2 of 4)
534	chr5:119022012-119022513	0.000126975	2.66951	0.024816	DMXL1-DT	15155	Intron (ENST00000506486.5/105379143, intron 2 of 5)
535	chr5:119341609-119342110	0.000472025	1.70264	0.0399116	TNFAIP8	8434	Intron (ENST00000274456.6/25816, intron 1 of 1)
536	chr5:124902198-124902699	0.000425525	1.64935	0.0386953	LOC107986391	8838	Intron (ENST00000509456.2/ENST00000509456.2, intron 2 of 3)
537	chr5:131371776-131372277	9.55913e-05	3.01371	0.0222465	CDC42SE2	-13329	Intron (ENST00000395246.5/56990, intron 2 of 4)
538	chr5:132420773-132421274	8.86446e-05	1.92691	0.0215741	IRF1-AS1	909	Promoter (<=1kb)
539	chr5:133396650-133397151	0.000361661	2.96206	0.0361942	CTB-3M24.3	8877	Intron (ENST00000265342.12/23105, intron 4 of 15)
540	chr5:133897270-133897771	0.000796954	2.53407	0.0491466	WSPAR	-15906	Distal Intergenic
541	chr5:135346415-135346916	0.000549151	3.36198	0.0420067	MACROH2A1	-428	Promoter (<=1kb)
542	chr5:139847840-139848341	0.000339649	2.49849	0.035364	NRG2	23462	3' UTR
543	chr5:144710086-144710587	0.000580457	2.09842	0.0431497	KCTD16	504809	Distal Intergenic
544	chr5:149550575-149551076	0.0006538	1.49805	0.0454414	CSNK1A1	0	Promoter (<=1kb)
545	chr5:151088707-151089208	0.000131429	3.1984	0.0249449	TNIP1	-1047	Promoter (1-2kb)
546	chr5:158780627-158781128	0.000247181	3.09845	0.032045	EBF1	58995	Intron (ENST00000622875.4/1879, intron 3 of 9)
547	chr5:159084098-159084599	0.000534112	1.97793	0.0415805	EBF1	-10304	Intron (ENST00000519739.5/1879, intron 3 of 13)
548	chr5:169805596-169806097	0.000488889	2.6765	0.0403151	DOCK2	26025	Intron (ENST00000520908.7/1794, intron 26 of 51)
549	chr6:257649-258150	0.000703253	1.81313	0.0467665	DUSP22	-33480	Distal Intergenic
550	chr6:358551-359052	0.000615773	2.62171	0.0442042	DUSP22	20545	Distal Intergenic
551	chr6:669459-669960	8.54197e-05	2.43764	0.0213286	HUS1B	-12359	Exon (ENST00000407035.1/ENST00000407035.1, exon 1 of 1)
552	chr6:6610357-6610858	0.000609288	1.44713	0.0441285	LY86-AS1	11837	Intron (ENST00000379953.6/9450, intron 2 of 5)
553	chr6:12060678-12061179	0.000516686	1.26997	0.041142	HIVEP1	45091	Intron (ENST00000491710.5/3096, intron 2 of 3)
554	chr6:14254466-14254967	0.000813836	1.78913	0.0495473	LINC01108	30178	Distal Intergenic
555	chr6:14442196-14442697	0.000660917	4.21902	0.0456406	LOC101928331	10513	Intron (ENST00000666857.1/101928331, intron 1 of 2)
556	chr6:16370876-16371377	0.000336997	5.23106	0.035364	GMPR	80931	Intron (ENST00000244769.8/6310, intron 7 of 8)
557	chr6:16503710-16504211	0.000322821	1.87061	0.0349921	GMPR	213765	Intron (ENST00000244769.8/6310, intron 6 of 8)
558	chr6:21603072-21603573	0.000453421	2.94807	0.039453	LOC107986579	-7479	Distal Intergenic
559	chr6:24899063-24899564	0.000352488	2.25603	0.0360332	RIPOR2	11139	Intron (ENST00000613507.4/9750, intron 1 of 22)
560	chr6:26031964-26032465	0.000795871	1.22053	0.0491465	H3C2	0	Promoter (<=1kb)
561	chr6:26272620-26273121	0.000164316	1.33567	0.0275654	H2BC10	0	Promoter (<=1kb)
562	chr6:27388414-27388915	0.000102066	1.67249	0.0231612	ZNF391	0	Promoter (<=1kb)
563	chr6:27966045-27966546	0.000180955	2.72811	0.0284604	OR2B6	8804	Distal Intergenic
564	chr6:33628360-33628861	3.25922e-05	2.68493	0.0143133	ITPR3	7038	Intron (ENST00000374316.9/3710, intron 2 of 58)
565	chr6:36381888-36382389	0.000269313	2.33832	0.0325753	ETV7-AS1	-4442	Intron (ENST00000339796.9/51513, intron 2 of 7)
566	chr6:37680081-37680582	0.000747783	2.18396	0.047733	MDGA1	14199	Intron (ENST00000434837.8/266727, intron 1 of 16)
567	chr6:41201766-41202267	7.98811e-05	2.22881	0.0207075	TREML2	-617	Promoter (<=1kb)
568	chr6:41531816-41532317	0.000691984	1.33696	0.0464076	LINC01276	13443	Intron (ENST00000691406.1/112267957, intron 1 of 2)
569	chr6:41654854-41655355	8.596e-05	2.82651	0.021392	MDFI	8600	Distal Intergenic
570	chr6:41733984-41734485	8.73251e-05	1.58325	0.0214773	TFEB	0	Promoter (<=1kb)
571	chr6:43377679-43378180	8.24111e-07	3.84835	0.0017579	LOC105375065	7653	Intron (ENST00000657856.1/105375065, intron 1 of 5)
572	chr6:43725023-43725524	0.00050193	1.83963	0.0407412	MRPS18A	-37232	Intron (ENST00000424283.1/ENST00000424283.1, intron 2 of 2)
573	chr6:47440690-47441191	4.61679e-05	4.48969	0.016615	CD2AP	-36598	Distal Intergenic
574	chr6:62090405-62090906	0.00020587	3.67132	0.0302556	KHDRBS2	195319	Intron (ENST00000281156.5/202559, intron 2 of 8)
575	chr6:62286020-62286521	5.61931e-07	2.15478	0.00144664	KHDRBS2	0	Promoter (<=1kb)
576	chr6:69880524-69881025	0.000101338	3.37182	0.0230661	COL19A1	12975	Intron (ENST00000620364.5/1310, intron 2 of 50)
577	chr6:69881744-69882245	0.000192199	1.61952	0.0291651	COL19A1	14195	Intron (ENST00000620364.5/1310, intron 2 of 50)
578	chr6:70847558-70848059	7.82753e-05	3.36773	0.0207075	SMAP1	74169	Intron (ENST00000316999.9/60682, intron 6 of 9)
579	chr6:83214546-83215047	0.000319579	3.66122	0.0348818	PGM3	-20610	Intron (ENST00000369705.4/4199, intron 13 of 13)
580	chr6:87754864-87755365	0.000204853	1.44005	0.0301655	AKIRIN2	-52631	Distal Intergenic
581	chr6:88141677-88142178	8.90037e-05	1.06116	0.0215741	CNR1	3096	3' UTR
582	chr6:88494244-88494745	0.00041811	2.7633	0.0385834	LOC105377885	-51316	Distal Intergenic
583	chr6:88616219-88616720	7.16469e-06	3.33671	0.00648668	LOC105377885	-173291	Intron (ENST00000369485.9/8732, intron 14 of 15)
584	chr6:89595993-89596494	0.000267472	2.0067	0.0325227	ANKRD6	-6499	Exon (ENST00000339746.9/22881, exon 3 of 16)
585	chr6:89597062-89597563	0.000142422	1.96155	0.0258454	ANKRD6	-5430	Intron (ENST00000339746.9/22881, intron 3 of 15)
586	chr6:90103388-90103889	1.48208e-05	2.57402	0.0102848	BACH2	-40425	Intron (ENST00000257749.9/60468, intron 4 of 8)
587	chr6:90315588-90316089	0.000277635	1.99827	0.0327378	MIR4464	2846	Promoter (2-3kb)
588	chr6:99541668-99542169	0.000407815	3.35914	0.038131	CCNC	7478	Intron (ENST00000607332.2/100130890, intron 4 of 4)
589	chr6:100464812-100465313	0.000249379	2.3312	0.032045	SIM1	0	Promoter (<=1kb)
590	chr6:111354929-111355430	6.582e-05	3.13188	0.0196732	REV3L	-3196	Exon (ENST00000660710.1/ENST00000660710.1, exon 1 of 2)
591	chr6:116296265-116296766	9.82467e-06	3.19764	0.00788699	DSE	16047	Intron (ENST00000430252.6/29940, intron 2 of 3)
592	chr6:120876529-120877030	0.000265301	3.82378	0.0324686	TBC1D32	229140	Distal Intergenic
593	chr6:130106382-130106883	0.000121641	3.19004	0.0246074	SAMD3	31313	Intron (ENST00000361794.7/84456, intron 19 of 22)
594	chr6:131199675-131200176	0.00010651	1.66209	0.0238078	AKAP7	0	Promoter (<=1kb)
595	chr6:133966838-133967339	3.35973e-05	3.14617	0.0144155	TBPL1	13534	Intron (ENST00000416965.5/9519, intron 1 of 4)
596	chr6:139325167-139325668	4.50328e-05	1.63777	0.0165156	TXLNB	-33169	Intron (ENST00000650173.1/107986651, intron 4 of 7)
597	chr6:144265407-144265908	0.000173163	2.40225	0.0277986	UTRN	-19427	Distal Intergenic
598	chr6:150406020-150406521	0.00069251	2.82035	0.0464076	IYD	36043	Downstream (<=300bp)
599	chr6:151376937-151377438	2.44463e-06	3.1207	0.00344361	ZBTB2	14121	Intron (ENST00000325144.5/57621, intron 1 of 2)
600	chr6:154951595-154952096	0.000554178	2.01938	0.0421176	TIAM2	-43219	Intron (ENST00000461783.7/26230, intron 3 of 28)
601	chr6:156752516-156753017	0.000228257	2.7813	0.03136	ARID1B	-23003	Distal Intergenic
602	chr6:157411122-157411623	0.000244226	2.57253	0.0319892	ZDHHC14	29932	Intron (ENST00000414563.6/79683, intron 1 of 8)
603	chr6:157561867-157562368	4.04732e-07	2.3069	0.00111913	ZDHHC14	19278	Intron (ENST00000414563.6/79683, intron 2 of 8)
604	chr6:157768295-157768796	0.000389162	1.65157	0.0374891	SNX9	52249	Intron (ENST00000614703.4/51429, intron 2 of 5)
605	chr6:158910735-158911236	0.000186701	1.90589	0.0286216	LINC02901	15518	Intron (ENST00000643288.3/100130967, intron 3 of 4)
606	chr6:158939364-158939865	0.000271715	2.74802	0.032664	LINC02901	44147	Distal Intergenic
607	chr6:159039014-159039515	0.000166316	2.58907	0.0276544	TAGAP	5476	3' UTR
608	chr6:163696077-163696578	0.000602666	3.38058	0.0438109		-7326	Intron (ENST00000665613.1/107986666, intron 1 of 2)
609	chr6:163814995-163815496	0.000624929	4.11109	0.0446042		55728	Distal Intergenic
610	chr6:167121406-167121907	0.000111214	1.8192	0.0242805		0	Promoter (<=1kb)
611	chr7:16563217-16563718	9.56512e-05	2.2047	0.0222465	SOSTDC1	-32637	Intron (ENST00000401542.3/100506049, intron 5 of 8)
612	chr7:44073980-44074481	0.000717158	1.29536	0.0471732	POLM	0	Promoter (<=1kb)
613	chr7:50092499-50093000	0.00064111	1.88605	0.0451122	ZPBP	232	Promoter (<=1kb)
614	chr7:64665796-64666297	0.000433322	1.10559	0.0389275	ZNF107	0	Promoter (<=1kb)
615	chr7:87600175-87600676	0.000746174	2.57977	0.047733	ABCB1	208	Promoter (<=1kb)
616	chr7:87600694-87601195	0.000520625	1.95509	0.041142	ABCB1	0	Promoter (<=1kb)
617	chr7:100550448-100550949	0.000612719	2.0615	0.0441462	AGFG2	22	Promoter (<=1kb)
618	chr7:100866035-100866536	0.000139319	2.86274	0.025556	TRIP6	-851	Promoter (<=1kb)
619	chr7:102305468-102305969	0.000337166	1.94614	0.035364	MIR4285	12365	Intron (ENST00000617975.2/10603, intron 1 of 4)
620	chr7:104944265-104944766	0.000116476	1.46399	0.0244014	KMT2E	2603	Promoter (2-3kb)
621	chr7:106068199-106068700	6.07423e-05	1.88012	0.0195997	SYPL1	24552	Distal Intergenic
622	chr7:117047722-117048223	0.000584042	3.42007	0.0433003	ST7-AS2	26501	Intron (ENST00000393446.6/7982, intron 1 of 13)
623	chr7:121201505-121202006	0.000654919	2.31364	0.0454414	CPED1	51949	Intron (ENST00000310396.10/79974, intron 16 of 22)
624	chr7:130150475-130150976	0.000233257	2.47341	0.0317782	LINC03008	8737	Distal Intergenic
625	chr7:131182519-131183020	9.24839e-05	3.77444	0.0219196	LINC-PINT	-72343	Intron (ENST00000421797.6/4289, intron 2 of 18)
626	chr7:135980626-135981127	0.000809188	1.14453	0.0495183	LOC105375523	0	Promoter (<=1kb)
627	chr7:137981659-137982160	0.000378256	4.29281	0.0371088	CREB3L2	19887	Intron (ENST00000330387.11/64764, intron 1 of 11)
628	chr7:141975737-141976238	0.000409839	2.39354	0.038131	TAS2R38	-1964	Promoter (1-2kb)
629	chr7:150435646-150436147	0.000172554	1.80927	0.0277986	LINC00996	1878	Promoter (1-2kb)
630	chr7:151948084-151948585	0.000486461	2.92493	0.0403151	LOC105375570	6400	Distal Intergenic
631	chr7:157463517-157464018	0.000547306	2.93536	0.0419695	LOC101927914	-2213	Promoter (2-3kb)
632	chr8:406597-407098	0.000674653	1.39986	0.0460592	FBXO25	0	Promoter (<=1kb)
633	chr8:11653085-11653586	0.000138367	2.65305	0.0255067	LOC105379242	19987	Distal Intergenic
634	chr8:22997995-22998496	0.00052227	1.13191	0.0411645	RHOBTB2	-1052	Promoter (1-2kb)
635	chr8:29000570-29001071	0.000125086	5.0459	0.024771	HMBOX1	30134	Intron (ENST00000558662.5/79618, intron 4 of 9)
636	chr8:39989699-39990200	0.00043337	2.86093	0.0389275	IDO2	1956	Promoter (1-2kb)
637	chr8:42017384-42017885	0.000422164	2.4894	0.0386597	KAT6A	34099	Intron (ENST00000265713.8/7994, intron 2 of 16)
638	chr8:42909707-42910208	0.000532379	3.34162	0.0415322	RNF170	-12417	Intron (ENST00000527306.1/84376, intron 2 of 15)
639	chr8:54020173-54020674	4.98485e-05	1.65382	0.0174922	TCEA1	1255	Promoter (1-2kb)
640	chr8:59248589-59249090	3.29714e-05	4.37694	0.0143952	TOX-DT	128643	Distal Intergenic
641	chr8:61139836-61140337	0.000395046	3.24959	0.0379099	CLVS1	82678	Intron (ENST00000522621.1/157807, intron 2 of 2)
642	chr8:65781704-65782205	0.000227213	3.08303	0.0313555	PDE7A	6879	Intron (ENST00000401827.8/5150, intron 2 of 12)
643	chr8:78738488-78738989	0.000766649	3.21053	0.0482662	IL7	0	Promoter (<=1kb)
644	chr8:83296361-83296862	0.000254882	4.14191	0.0323021	LINC01419	-106896	Distal Intergenic
645	chr8:83317862-83318363	0.000599725	2.35153	0.0437913	LINC01419	-85395	Distal Intergenic
646	chr8:91030217-91030718	2.56763e-05	4.86763	0.0130195	PIP4P2	10031	Intron (ENST00000285419.8/55529, intron 1 of 6)
647	chr8:97686839-97687340	0.00075589	2.52365	0.0479467	MTDH	-3679	Intron (ENST00000336273.8/92140, intron 3 of 11)
648	chr8:120748279-120748780	0.000445858	2.18711	0.0393491	LOC101927543	-12473	Intron (ENST00000395601.7/6641, intron 2 of 7)
649	chr8:120809395-120809896	0.000714969	1.36507	0.0471557	SNTB1	1667	Promoter (1-2kb)
650	chr8:127300690-127301191	0.000170397	3.26171	0.0277986	CASC21	7878	Intron (ENST00000646670.1/100750225, intron 5 of 6)
651	chr8:127302677-127303178	0.00061393	1.68956	0.0441462	CASC21	9865	Intron (ENST00000646670.1/100750225, intron 5 of 6)
652	chr8:133043109-133043610	0.000381743	3.69386	0.0372591	SLA	-2768	Promoter (2-3kb)
653	chr9:6777148-6777649	0.000105871	4.26185	0.0237361	KDM4C	19005	Intron (ENST00000536108.5/23081, intron 1 of 17)
654	chr9:21097685-21098186	0.000338731	2.42505	0.035364	IFNB1	-19743	Distal Intergenic
655	chr9:27483538-27484039	0.000773117	1.3983	0.0482662		14212	Intron (ENST00000262244.6/79817, intron 1 of 3)
656	chr9:36470932-36471433	1.13014e-05	1.5879	0.00838519	RNF38	16115	Intron (ENST00000488058.1/152006, intron 1 of 3)
657	chr9:37027567-37028068	3.17454e-05	1.47809	0.0142751	PAX5	-992	Promoter (<=1kb)
658	chr9:37037004-37037505	4.03554e-05	2.0265	0.0157741	PAX5	-2736	Promoter (2-3kb)
659	chr9:37066089-37066590	0.000206518	1.25986	0.030267	EBLN3P	-13055	Distal Intergenic
660	chr9:37100805-37101306	4.38814e-06	3.60032	0.00496378	LOC105376034	14184	Distal Intergenic
661	chr9:78707342-78707843	0.000707904	2.18717	0.0469367	PSAT1	410199	Distal Intergenic
662	chr9:80231706-80232207	2.3709e-05	4.43408	0.0125537	LINC01507	201127	Distal Intergenic
663	chr9:85647537-85648038	0.000539979	2.1564	0.0416895	AGTPBP1	44742	Intron (ENST00000376083.7/23287, intron 11 of 25)
664	chr9:89318208-89318709	0.000218059	1.0745	0.0305749	SECISBP2	0	Promoter (<=1kb)
665	chr9:89484467-89484968	0.000273009	1.35849	0.032664	SEMA4D	-4577	Intron (ENST00000339861.8/10507, intron 1 of 18)
666	chr9:90774430-90774931	0.000585761	2.03059	0.0433416	SYK	-26856	Distal Intergenic
667	chr9:90964055-90964556	0.000724012	3.85493	0.0472907	LOC105379829	837	Promoter (<=1kb)
668	chr9:97953262-97953763	0.000794346	2.912	0.0490929	HEMGN	-8406	Distal Intergenic
669	chr9:98108390-98108891	1.8995e-05	1.82888	0.0115502	TRIM14	10245	Intron (ENST00000375098.7/9830, intron 2 of 6)
670	chr9:98379920-98380421	3.24665e-05	3.57004	0.0143133	GABBR2	-4613	Intron (ENST00000259455.4/9568, intron 11 of 18)
671	chr9:99762422-99762923	0.000414725	1.89295	0.038415	LOC101928438	56966	Intron (ENST00000652827.1/107987011, intron 1 of 5)
672	chr9:100058425-100058926	1.39473e-05	2.25978	0.0102086	ERP44	1229	Promoter (1-2kb)
673	chr9:105115234-105115735	9.9739e-06	3.08794	0.00792161	CT70	-123416	Intron (ENST00000666856.1/112268038, intron 7 of 7)
674	chr9:109972408-109972909	6.8845e-05	1.71791	0.0198449	PALM2AKAP2	-75689	Intron (ENST00000374530.8/445815, intron 6 of 10)
675	chr9:112809505-112810006	3.149e-06	3.19973	0.00387375	SNX30	-28579	Intron (ENST00000374232.8/401548, intron 2 of 8)
676	chr9:114452797-114453298	2.27218e-06	3.32571	0.0033262	WHRN	25274	Intron (ENST00000265134.10/25861, intron 3 of 11)
677	chr9:119736775-119737276	0.000308472	2.52931	0.0345674	LINC01613	-197777	Distal Intergenic
678	chr9:121097529-121098030	0.000297851	4.48752	0.0341057	CNTRL	-13033	Intron (ENST00000690496.1/11064, intron 5 of 17)
679	chr9:121298706-121299207	0.000109048	5.6499	0.0241582	GSN	-586	Promoter (<=1kb)
680	chr9:123322899-123323400	0.000268172	1.49377	0.0325547	CRB2	-32770	Distal Intergenic
681	chr9:124934147-124934648	0.000182079	2.34206	0.0284604	GOLGA1	-4879	Intron (ENST00000373555.9/2800, intron 3 of 22)
682	chr9:125521781-125522282	0.000769467	3.789	0.0482662	MAPKAP1	-15415	Intron (ENST00000373511.6/79109, intron 7 of 10)
683	chr9:125535016-125535517	0.000352321	3.09868	0.0360332	MAPKAP1	-28650	Intron (ENST00000373511.6/79109, intron 7 of 10)
684	chr9:126533523-126534024	0.000477888	1.43517	0.0400144	LOC105376276	17106	Distal Intergenic
685	chr9:126915078-126915579	6.11326e-05	1.41991	0.0195997	RALGPS1	0	Promoter (<=1kb)
686	chr9:127779262-127779763	1.53139e-05	1.28192	0.0103937	SH2D3C	-552	Promoter (<=1kb)
687	chr9:133163703-133164204	5.61311e-05	2.48842	0.0188355	GBGT1	0	Promoter (<=1kb)
688	chr9:133440813-133441314	5.48706e-06	1.56996	0.00568962	ADAMTS13	-14334	Intron (ENST00000485925.5/11093, intron 9 of 17)
689	chr9:137035065-137035566	2.33954e-05	2.26223	0.0124761	LINC02908	1872	Promoter (1-2kb)
690	chr9:137326606-137327107	4.11463e-05	2.03966	0.0159166	NRARP	-24335	Intron (ENST00000491734.6/54932, intron 11 of 14)
691	chr9:137439560-137440061	0.000330997	2.92754	0.0350357	ENTPD8	1296	Promoter (1-2kb)
692	chr9:137738121-137738622	4.21241e-05	2.36324	0.0161247	EHMT1	0	Promoter (<=1kb)
693	chrX:4937114-4937615	0.000123922	3.45981	0.0247373	LOC101928201	-303542	Distal Intergenic
694	chrX:10082805-10083306	2.64733e-07	2.79431	0.000823517	WWC3	67010	Intron (ENST00000380861.10/55841, intron 6 of 23)
695	chrX:20320738-20321239	0.000720891	1.58097	0.0472821	RPS6KA3	-53219	Distal Intergenic
696	chrX:43557726-43558227	0.000632088	2.3485	0.0449005	MAOA	-96680	Distal Intergenic
697	chrX:43869597-43870098	0.000701835	2.78762	0.0467665	MAOB	12205	Intron (ENST00000378069.5/4129, intron 1 of 14)
698	chrX:55919361-55919862	0.000400569	3.81122	0.0379565	KLF8	10869	Intron (ENST00000452532.1/11279, intron 1 of 1)
699	chrX:74535534-74536035	3.25744e-05	2.8911	0.0143133	SLC16A2	14414	Distal Intergenic
700	chrX:78327368-78327869	0.000474539	1.87487	0.0399116	CYSLTR1	0	Promoter (<=1kb)
701	chrX:97349136-97349637	1.13438e-05	3.19116	0.00838519	DIAPH2-AS1	214868	Intron (ENST00000373049.8/1730, intron 24 of 26)
702	chrX:101368706-101369207	0.000164564	2.40876	0.0275654	BTK	-5846	Intron (ENST00000695614.1/695, intron 5 of 18)
703	chrX:107733314-107733815	0.00043408	4.35954	0.0389275	TSC22D3	-11042	Intron (ENST00000688924.1/1831, intron 1 of 2)
704	chrX:118724068-118724569	0.000375631	3.25539	0.0369972	IL13RA1	-2564	Promoter (2-3kb)
705	chrX:134459886-134460387	0.000188329	2.17352	0.028812	HPRT1	0	Promoter (<=1kb)
706	chrX:148610263-148610764	0.000312594	4.17718	0.0346821	AFF2	-108327	Intron (ENST00000370460.7/2334, intron 1 of 20)
707	chrX:150898526-150899027	0.000411354	1.3176	0.0381976	CD99L2	0	Promoter (<=1kb)
708	chrX:154547043-154547544	0.000189856	1.87583	0.0288821	G6PD	0	Promoter (<=1kb)
709	chrY:13435886-13436387	3.68014e-05	4.90852	0.015264	UTY	43117	Intron (ENST00000682216.1/7404, intron 4 of 27)
710	chrY:15455988-15456489	0.000483691	1.90246	0.0403151	NLGN4Y-AS1	-651955	Exon (ENST00000421058.1/ENST00000421058.1, exon 1 of 3)

## Sheet: Myeloid Cell
	peaks	Pvl_MyeloidCell	FC_MyeloidCell	FDR_MyeloidCell	SYMBOL	distanceToTSS	annotation
1	chr1:940702-941203	0.0041472	3.30126	0.0405742	SAMD11	0	Promoter (<=1kb)
2	chr1:999907-1000408	0.00180822	1.76739	0.0262031	HES4	0	Promoter (<=1kb)
3	chr1:1189179-1189680	0.00120971	4.46993	0.0210916	TTLL10	4143	Intron (ENST00000379289.6/254173, intron 13 of 15)
4	chr1:1574216-1574717	0.00508332	1.42147	0.0451914	SSU72	0	Promoter (<=1kb)
5	chr1:3611489-3611990	0.00139189	4.1112	0.0228587	MEGF6	0	Promoter (<=1kb)
6	chr1:7669639-7670140	0.00167891	3.85657	0.0252354	CAMTA1	0	Promoter (<=1kb)
7	chr1:7920589-7921090	0.000947832	1.867	0.0185681	TNFRSF9	14010	3' UTR
8	chr1:7940600-7941101	0.004737	2.02743	0.0434403	TNFRSF9	0	Promoter (<=1kb)
9	chr1:7954131-7954632	0.00381319	1.14742	0.0388489	PARK7	0	Promoter (<=1kb)
10	chr1:8026120-8026621	0.0019898	1.89137	0.0275903	ERRFI1	0	Promoter (<=1kb)
11	chr1:8215887-8216388	2.34868e-05	3.66261	0.00281006	LINC01714	7215	Distal Intergenic
12	chr1:8571314-8571815	0.00501517	1.54483	0.044841	RERE	19026	Intron (ENST00000337907.7/473, intron 5 of 23)
13	chr1:8591774-8592275	0.000119047	2.66945	0.00660086	RERE	-933	Promoter (<=1kb)
14	chr1:8684464-8684965	0.0028682	3.14949	0.0336106	RERE	18254	Intron (ENST00000337907.7/473, intron 2 of 23)
15	chr1:8746544-8747045	0.00161826	3.50739	0.0247625	RERE	6793	Intron (ENST00000337907.7/473, intron 2 of 23)
16	chr1:9129031-9129532	0.000214754	1.20487	0.0088664	GPR157	0	Promoter (<=1kb)
17	chr1:9196106-9196607	0.000421823	2.12347	0.0123597	LNCTAM34A	5068	Exon (ENST00000635271.1/102724571, exon 3 of 3)
18	chr1:9413641-9414142	0.00299554	2.13347	0.0343746	LINC02606	14774	Distal Intergenic
19	chr1:9593378-9593879	0.00337553	1.64301	0.0364432	TMEM201	-3018	Intron (ENST00000340381.11/199953, intron 1 of 10)
20	chr1:9867434-9867935	0.00348157	2.67319	0.0370689	CTNNBIP1	10241	Intron (ENST00000377263.6/56998, intron 5 of 5)
21	chr1:10066953-10067454	3.1876e-05	3.98006	0.00331497	UBE4B	-33407	Intron (ENST00000253251.12/10277, intron 1 of 26)
22	chr1:10253602-10254103	0.00487598	2.25582	0.0441668	KIF1B	21273	Intron (ENST00000377093.9/23095, intron 2 of 20)
23	chr1:10415050-10415551	1.23486e-05	3.84591	0.00209686	PGD	0	Promoter (<=1kb)
24	chr1:10427937-10428438	2.94577e-05	2.95354	0.00317646	CENPS-CORT	-1664	Promoter (1-2kb)
25	chr1:10979394-10979895	0.000946116	4.78076	0.0185587	C1orf127	2181	Promoter (2-3kb)
26	chr1:11960717-11961218	4.61884e-05	2.72573	0.0040521	PLOD1	-3470	Exon (ENST00000196061.5/5351, exon 10 of 19)
27	chr1:12143564-12144065	0.00168132	1.70219	0.0252554	TNFRSF8	17630	3' UTR
28	chr1:12184059-12184560	3.31941e-06	4.0079	0.0011489	MIR4632	-7153	Intron (ENST00000376259.7/7133, intron 1 of 9)
29	chr1:12529308-12529809	0.00230468	4.53954	0.0298658	LINC02766	1584	Promoter (1-2kb)
30	chr1:12659002-12659503	0.00182345	2.9244	0.0263479	AADACL4	14917	Intron (ENST00000376221.2/343066, intron 2 of 3)
31	chr1:15314509-15315010	0.00592264	3.01593	0.0492211	FHAD1	2404	Promoter (2-3kb)
32	chr1:15778019-15778520	0.00105836	4.07599	0.0197066	FBLIM1	946	Promoter (<=1kb)
33	chr1:15799120-15799621	8.39452e-05	4.08228	0.00551689	UQCRHL	8028	Distal Intergenic
34	chr1:15849206-15849707	6.55931e-05	1.51755	0.00482944	SPEN-AS1	-1059	Promoter (1-2kb)
35	chr1:16217238-16217739	0.000463448	1.30882	0.0129493	ANO7L1	0	Promoter (<=1kb)
36	chr1:16236148-16236649	0.0032368	1.88719	0.0357422	CPLANE2	10	Promoter (<=1kb)
37	chr1:18950651-18951152	0.00112139	2.12978	0.020306	IFFO2	4546	Intron (ENST00000455833.7/126917, intron 1 of 8)
38	chr1:19112564-19113065	0.00376041	2.69879	0.0386009	UBR4	0	Promoter (<=1kb)
39	chr1:19311920-19312421	0.00213	1.04414	0.0285804	SLC66A1	0	Promoter (<=1kb)
40	chr1:19347827-19348328	0.000458008	2.51067	0.0128839	CAPZB	-1465	Promoter (1-2kb)
41	chr1:19448730-19449231	2.86411e-07	3.12256	0.000388779	CAPZB	-28586	5' UTR
42	chr1:19785643-19786144	0.000828976	2.9128	0.0174187	TMCO4	-4879	Intron (ENST00000375127.5/255104, intron 2 of 15)
43	chr1:20080936-20081437	0.000183084	2.64725	0.00819466	PLA2G5	10641	Intron (ENST00000486277.5/5322, intron 6 of 9)
44	chr1:20321986-20322487	0.00314976	2.92405	0.0351976	VWA5B1	-10428	Intron (ENST00000289815.13/127731, intron 7 of 21)
45	chr1:20717790-20718291	0.000284247	2.9398	0.01015	KIF17	0	Promoter (<=1kb)
46	chr1:21261701-21262202	0.00221395	2.83761	0.0292171	ECE1	-4984	Intron (ENST00000415912.6/1889, intron 4 of 18)
47	chr1:21818637-21819138	0.00394192	2.27276	0.0394786	LDLRAD2	-2359	Promoter (2-3kb)
48	chr1:21865880-21866381	0.000355162	1.21383	0.0112929	HSPG2	5996	Intron (ENST00000374695.8/3339, intron 33 of 96)
49	chr1:22451516-22452017	0.000206713	1.25127	0.00872005	ZBTB40	0	Promoter (<=1kb)
50	chr1:22652372-22652873	1.22715e-05	4.66213	0.00209495	C1QB	0	Promoter (<=1kb)
51	chr1:22662276-22662777	0.00245001	2.24927	0.030833	C1QB	2877	Promoter (2-3kb)
52	chr1:22750138-22750639	0.000151369	2.72141	0.00749896	EPHB2	-24539	Intron (ENST00000544305.5/2048, intron 1 of 6)
53	chr1:23029317-23029818	0.0038799	1.97185	0.0391969	KDM1A	9849	Intron (ENST00000688680.1/23028, intron 1 of 14)
54	chr1:23392356-23392857	0.0034502	1.62429	0.0369032	ZNF436-AS1	22102	Intron (ENST00000450454.7/6920, intron 8 of 10)
55	chr1:23533134-23533635	0.00595146	2.13154	0.0493913	E2F2	-1901	Promoter (1-2kb)
56	chr1:23582766-23583267	0.00129005	3.98945	0.0219042	MDS2	1271	Promoter (1-2kb)
57	chr1:23691466-23691967	0.00137062	1.74032	0.0226891	RPL11	0	Promoter (<=1kb)
58	chr1:23792180-23792681	0.000404905	1.54755	0.0121662	LYPLA2	188	Promoter (<=1kb)
59	chr1:23809625-23810126	0.00398117	1.3926	0.0396301	HMGCL	4195	Exon (ENST00000513148.1/3155, exon 6 of 6)
60	chr1:23810746-23811247	0.000646695	2.12988	0.0152377	HMGCL	3074	Exon (ENST00000374490.8/3155, exon 6 of 9)
61	chr1:24172939-24173440	0.00113748	5.33123	0.0204336	IFNLR1	13808	Intron (ENST00000327535.6/163702, intron 2 of 6)
62	chr1:25148586-25149087	0.000248119	5.99513	0.00955059	SYF2	83345	Distal Intergenic
63	chr1:25797668-25798169	2.42338e-05	3.62902	0.00283581	SELENON	-2024	Promoter (2-3kb)
64	chr1:26110880-26111381	0.00585753	1.83484	0.0488765	PDIK1L	0	Promoter (<=1kb)
65	chr1:26621164-26621665	0.000347378	1.07997	0.0111418	RPS6KA1	48894	Distal Intergenic
66	chr1:26627901-26628402	0.00226308	3.57197	0.0295794	RPS6KA1	55631	Distal Intergenic
67	chr1:26635348-26635849	0.00202192	4.02365	0.0278304	ARID1A	-57387	Distal Intergenic
68	chr1:27021578-27022079	0.000403366	2.89074	0.0121283	TENT5B	-8728	Distal Intergenic
69	chr1:27503981-27504482	0.00567856	3.73232	0.0481269	WASF2	-13814	Distal Intergenic
70	chr1:27514149-27514650	0.00369122	3.91255	0.0382057	LOC105376892	-11155	Distal Intergenic
71	chr1:27563440-27563941	8.57507e-06	3.48242	0.00173967	AHDC1	4319	Intron (ENST00000247087.10/27245, intron 1 of 5)
72	chr1:27668639-27669140	0.000212602	1.97401	0.00881803	LINC02574	-2360	Promoter (2-3kb)
73	chr1:27719423-27719924	0.000259444	3.27702	0.00969934	FAM76A	-6037	Distal Intergenic
74	chr1:28104964-28105465	0.00246212	3.55644	0.0308685	EYA3	-16327	Distal Intergenic
75	chr1:28115212-28115713	0.00386162	1.50574	0.0390705	EYA3	-26575	Distal Intergenic
76	chr1:28369420-28369921	0.00176975	1.03928	0.0259325	PHACTR4	0	Promoter (<=1kb)
77	chr1:28505661-28506162	0.00590901	1.09394	0.0491483	RCC1	0	Promoter (<=1kb)
78	chr1:28736633-28737134	1.92341e-05	1.66317	0.00264941	YTHDF2	0	Promoter (<=1kb)
79	chr1:28914177-28914678	0.000275916	1.20529	0.00998968	EPB41	0	Promoter (<=1kb)
80	chr1:29984782-29985283	4.82425e-05	3.63425	0.00413987	LINC01648	52329	Distal Intergenic
81	chr1:30823689-30824190	0.00503402	2.52023	0.0449288	LINC01778	-27	Promoter (<=1kb)
82	chr1:31020281-31020782	0.00398225	4.98431	0.0396304	PUM1	-25177	Intron (ENST00000424085.6/9698, intron 3 of 17)
83	chr1:31122808-31123309	8.70088e-05	3.34758	0.00562416	PUM1	-56817	Distal Intergenic
84	chr1:32694957-32695458	0.00294023	3.42432	0.0340592	SYNC	7298	Exon (ENST00000409190.8/81493, exon 2 of 5)
85	chr1:32948813-32949314	8.15569e-05	3.29336	0.00541233	RNF19B	15371	Intron (ENST00000661031.1/ENST00000661031.1, intron 2 of 2)
86	chr1:32989193-32989694	0.00604609	2.29832	0.0498682	RNF19B	-24384	Intron (ENST00000427524.1/ENST00000427524.1, intron 1 of 1)
87	chr1:33161139-33161640	0.000368841	2.19083	0.0115459	TRIM62	14910	Intron (ENST00000291416.10/55223, intron 2 of 4)
88	chr1:33218610-33219111	0.0013532	3.43451	0.0225055	TRIM62	-36551	Distal Intergenic
89	chr1:33421109-33421610	0.000951179	4.7984	0.0185988	PHC2	9036	Intron (ENST00000373422.8/1912, intron 1 of 13)
90	chr1:34149481-34149982	0.00546828	3.59174	0.0470389	CSMD2	15248	Intron (ENST00000373381.9/114784, intron 1 of 70)
91	chr1:35324622-35325123	0.000486033	3.23106	0.0132625	ZMYM4	-36582	Intron (ENST00000314607.11/9202, intron 1 of 29)
92	chr1:36123272-36123773	0.0043979	1.01545	0.0418425	COL8A2	1449	Promoter (1-2kb)
93	chr1:36203518-36204019	0.000456708	1.82763	0.0128716	THRAP3	-20413	Distal Intergenic
94	chr1:36304443-36304944	2.10594e-07	2.59412	0.000340831	SH3D21	-1424	Promoter (1-2kb)
95	chr1:36703728-36704229	0.000839994	2.74401	0.0175419	GRIK3	149458	Exon (ENST00000641463.1/ENST00000641463.1, exon 1 of 2)
96	chr1:37825807-37826308	0.000986879	1.89178	0.0189795	YRDC	-17599	Intron (ENST00000373036.5/4520, intron 7 of 10)
97	chr1:39063724-39064225	0.00242518	3.79581	0.0307192	MACF1	-17091	Distal Intergenic
98	chr1:39325880-39326381	0.00600733	2.4395	0.0496728	MACF1	-837	Promoter (<=1kb)
99	chr1:39335128-39335629	0.00176593	3.91884	0.025902	MACF1	3990	3' UTR
100	chr1:39422927-39423428	0.00118612	3.01316	0.0208445	MACF1	8944	Intron (ENST00000361689.7/23499, intron 55 of 93)
101	chr1:39540719-39541220	0.0011304	1.88158	0.0203608	PPIEL	-3437	Intron (ENST00000647627.1/728448, intron 1 of 1)
102	chr1:40315239-40315740	0.000314219	1.01615	0.0106737	COL9A2	0	Promoter (<=1kb)
103	chr1:40391470-40391971	0.0018431	1.30006	0.0264977	SMAP2	-1374	Promoter (1-2kb)
104	chr1:40423109-40423610	0.00283587	2.71325	0.0334373	SMAP2	9132	3' UTR
105	chr1:40508368-40508869	2.86734e-05	1.47613	0.00312056	EXO5-DT	0	Promoter (<=1kb)
106	chr1:40851481-40851982	0.0048146	1.5466	0.0438405	CITED4	10381	Distal Intergenic
107	chr1:40877486-40877987	0.00199667	3.13585	0.0276204	CITED4	-15123	Distal Intergenic
108	chr1:41109873-41110374	0.0011495	3.30321	0.0205235	SCMH1	-39242	Intron (ENST00000326197.11/22955, intron 7 of 14)
109	chr1:41707437-41707938	0.0030458	2.43244	0.0346637	HIVEP3	-45112	Intron (ENST00000372584.5/59269, intron 1 of 7)
110	chr1:41894790-41895291	0.00189976	1.59197	0.026903	HIVEP3	23378	Intron (ENST00000372584.5/59269, intron 1 of 7)
111	chr1:41902046-41902547	0.00088586	1.77252	0.017967	HIVEP3	16122	Intron (ENST00000372584.5/59269, intron 1 of 7)
112	chr1:41918097-41918598	0.00296589	4.45764	0.0341993	HIVEP3	71	Promoter (<=1kb)
113	chr1:42014078-42014579	0.00299513	2.57958	0.0343746	HIVEP3	21346	Intron (ENST00000489103.5/59269, intron 1 of 3)
114	chr1:43057556-43058057	0.00037901	2.87763	0.0117207	FAM183A	-87096	Distal Intergenic
115	chr1:43172334-43172835	0.000389279	1.00418	0.0118932	EBNA1BP2	0	Promoter (<=1kb)
116	chr1:43696320-43696821	0.00154765	2.06469	0.0242181	KDM4A	5730	Intron (ENST00000372396.4/9682, intron 18 of 21)
117	chr1:43763317-43763818	0.00495176	1.41275	0.0445623	ST3GAL3	26948	Intron (ENST00000645057.1/9682, intron 16 of 25)
118	chr1:45011873-45012374	0.000418984	1.23633	0.0123055	UROD	0	Promoter (<=1kb)
119	chr1:45304163-45304664	0.000954117	1.54421	0.0186277	LINC01144	253	Promoter (<=1kb)
120	chr1:45483536-45484037	4.30344e-05	4.17385	0.00388496	MUTYH	7118	Intron (ENST00000671898.1/4595, intron 1 of 20)
121	chr1:46110528-46111029	3.28146e-05	4.44728	0.00337913	PIK3R3	21587	Intron (ENST00000262741.10/8503, intron 1 of 9)
122	chr1:46613718-46614219	2.6533e-05	2.19846	0.00297433	MOB3C	914	Promoter (<=1kb)
123	chr1:46616239-46616740	0.000882756	1.03297	0.0179333	MOB3C	0	Promoter (<=1kb)
124	chr1:47192881-47193382	0.000899319	1.8745	0.0180876	PDZK1IP1	-1837	Promoter (1-2kb)
125	chr1:48202152-48202653	0.000228916	3.40591	0.00915885	SKINT1L	-19724	Intron (ENST00000431986.2/ENST00000431986.2, intron 2 of 4)
126	chr1:48472073-48472574	0.00392325	1.21157	0.0393792	SPATA6	0	Promoter (<=1kb)
127	chr1:52677386-52677887	0.00226066	3.03048	0.029558	COA7	20181	Distal Intergenic
128	chr1:52697799-52698300	0.00341295	1.63792	0.0366308	COA7	0	Promoter (<=1kb)
129	chr1:53182379-53182880	0.00339945	1.97893	0.036549	CPT2	-13912	Intron (ENST00000617613.1/ENST00000617613.1, intron 1 of 1)
130	chr1:53935204-53935705	0.00033414	3.47486	0.0109441	HSPB11	4395	Intron (ENST00000371378.6/51668, intron 2 of 5)
131	chr1:54095766-54096267	0.0039447	4.05204	0.0394883	TCEANC2	41632	Intron (ENST00000648983.1/127428, intron 4 of 5)
132	chr1:54220405-54220906	0.00184462	2.23404	0.0265025	SSBP3	8549	3' UTR
133	chr1:55194697-55195198	0.000281704	3.31535	0.0101042	USP24	20166	Intron (ENST00000294383.7/23358, intron 1 of 67)
134	chr1:55275892-55276393	0.00441012	2.77459	0.0418521	MIR4422	50251	Intron (ENST00000643232.1/109729135, intron 1 of 1)
135	chr1:56500945-56501446	0.00404413	3.48497	0.0399491	PLPP3	10593	Intron (ENST00000641494.1/8613, intron 1 of 5)
136	chr1:58969369-58969870	0.00474241	1.85459	0.0434571	LINC01358	29688	Intron (ENST00000634502.1/101926925, intron 3 of 13)
137	chr1:59061738-59062239	5.07185e-07	3.60175	0.000496439	LINC01358	5078	Exon (ENST00000634502.1/101926925, exon 12 of 14)
138	chr1:59354504-59355005	0.000877411	3.19437	0.0178909	FGGY	-38203	Intron (ENST00000413489.5/55277, intron 4 of 4)
139	chr1:59674532-59675033	0.000216165	3.83937	0.0088895	FGGY	846	Promoter (<=1kb)
140	chr1:59759420-59759921	0.004678	3.41069	0.0431082	FGGY	3748	Intron (ENST00000634606.1/55277, intron 13 of 16)
141	chr1:60989949-60990450	5.22412e-06	3.66687	0.00139123	NFIA-AS2	-19173	Intron (ENST00000371191.5/4774, intron 1 of 10)
142	chr1:61043002-61043503	0.000806647	2.93334	0.0171136	NFIA	-10327	Intron (ENST00000371191.5/4774, intron 1 of 10)
143	chr1:61452922-61453423	0.00542463	1.5176	0.0468253	NFIA	46250	Intron (ENST00000371191.5/4774, intron 10 of 10)
144	chr1:61462260-61462761	6.24823e-07	3.83214	0.000507206	NFIA	55588	3' UTR
145	chr1:61519845-61520346	7.37639e-06	4.06676	0.00161706	NFIA	113173	Intron (ENST00000647399.1/ENST00000647399.1, intron 1 of 2)
146	chr1:61670121-61670622	0.00157514	3.25692	0.0244412	TM2D1	13235	Distal Intergenic
147	chr1:62725041-62725542	0.000148337	3.32873	0.00740773	DOCK7	-36655	Distal Intergenic
148	chr1:64921976-64922477	0.00063326	2.3816	0.0150711	JAK1	43807	Intron (ENST00000342505.5/3716, intron 1 of 24)
149	chr1:64941217-64941718	0.000138398	4.4407	0.00713569	JAK1	24566	Intron (ENST00000342505.5/3716, intron 1 of 24)
150	chr1:65002591-65003092	0.000169633	2.10056	0.00791529	LINC01359	-102	Promoter (<=1kb)
151	chr1:65421137-65421638	0.00239446	1.64919	0.0305112	LEPROT	421	Promoter (<=1kb)
152	chr1:66419498-66419999	0.00395971	3.15217	0.0395537	PDE4B	52004	Distal Intergenic
153	chr1:66533768-66534269	0.000543798	3.64784	0.0140335	SGIP1	0	Promoter (<=1kb)
154	chr1:66762532-66763033	0.00011197	3.4497	0.00642832	DYNLT5	10000	Intron (ENST00000525663.5/200132, intron 2 of 2)
155	chr1:67535301-67535802	6.9625e-06	3.62124	0.00157774	LINC01702	12934	Distal Intergenic
156	chr1:67564067-67564568	1.16904e-05	4.28649	0.00203514	LINC01702	41700	Distal Intergenic
157	chr1:67590176-67590677	0.00049209	2.78258	0.0133594	LINC01702	67809	Distal Intergenic
158	chr1:67635592-67636093	0.000106506	3.18875	0.00624631	GADD45A	-49108	Distal Intergenic
159	chr1:67684863-67685364	0.000149534	1.1491	0.0074446	GADD45A	0	Promoter (<=1kb)
160	chr1:68231828-68232329	3.66946e-05	4.11013	0.00354587	WLS	0	Promoter (<=1kb)
161	chr1:68337957-68338458	2.81217e-05	2.49263	0.00308751	WLS	-104837	Distal Intergenic
162	chr1:72283459-72283960	7.36861e-06	3.83002	0.00161706	LOC105378797	109	Promoter (<=1kb)
163	chr1:77583164-77583665	0.00017259	2.03444	0.00795382	ZZZ3	1378	Promoter (1-2kb)
164	chr1:78649166-78649667	5.0805e-05	2.98029	0.00424488	IFI44	-129	Promoter (<=1kb)
165	chr1:84435253-84435754	0.00129563	1.7932	0.0219656	DNASE2B	27023	Distal Intergenic
166	chr1:84620708-84621209	0.00368782	2.1055	0.0381979	LINC01461	0	Promoter (<=1kb)
167	chr1:84751363-84751864	7.5208e-05	3.84413	0.00514654	SSX2IP	-60560	Distal Intergenic
168	chr1:85148763-85149264	0.0059486	2.39524	0.049384	MIR4423	14969	Distal Intergenic
169	chr1:85240864-85241365	0.00018573	4.66035	0.00826474	C1orf52	18268	Distal Intergenic
170	chr1:87226153-87226654	0.000123039	2.86092	0.00675741	LINC02801	13448	Intron (ENST00000640491.1/101927844, intron 2 of 3)
171	chr1:87370407-87370908	0.000656178	3.33781	0.015357	LINC01364	775	Promoter (<=1kb)
172	chr1:89037242-89037743	0.00309683	2.12475	0.03486	GBP3	-14348	Distal Intergenic
173	chr1:89080870-89081371	0.00075157	3.68397	0.0164692	GBP1	-15510	Distal Intergenic
174	chr1:89169091-89169592	0.00407214	3.95272	0.0401143	GBP7	6411	Intron (ENST00000294671.3/388646, intron 2 of 10)
175	chr1:89465215-89465716	0.000294244	2.18873	0.0103377	GBP1P1	54896	Intron (ENST00000671515.1/105378844, intron 5 of 5)
176	chr1:89633861-89634362	0.00100111	1.63608	0.01913	LRRC8C	680	Promoter (<=1kb)
177	chr1:89762969-89763470	0.00453379	1.09307	0.0424005	LOC101927975	-25444	Exon (ENST00000479252.1/84230, exon 4 of 4)
178	chr1:89820793-89821294	0.00335928	1.06797	0.0363772	LRRC8D	0	Promoter (<=1kb)
179	chr1:89987143-89987644	0.00227975	1.70775	0.0296983	GEMIN8P4	6677	Distal Intergenic
180	chr1:90324989-90325490	3.38575e-05	3.54194	0.0034126	LOC105378850	75491	Distal Intergenic
181	chr1:91680450-91680951	0.005715	1.9247	0.0482495	TGFBR3	31412	3' UTR
182	chr1:92691909-92692410	0.00553093	2.28791	0.047324	EVI5	-14691	Intron (ENST00000684568.2/7813, intron 9 of 19)
183	chr1:92748159-92748660	0.00303284	2.78027	0.0345908	EVI5	36306	Intron (ENST00000684568.2/7813, intron 1 of 19)
184	chr1:92784351-92784852	0.000552852	1.15492	0.014174	EVI5	114	Promoter (<=1kb)
185	chr1:92939844-92940345	4.96817e-05	2.62909	0.00421493	DIPK1A	21117	Intron (ENST00000615519.4/388650, intron 1 of 4)
186	chr1:93708990-93709491	0.000311658	1.95585	0.0106294	BCAR3	-27153	Intron (ENST00000370244.5/8412, intron 2 of 13)
187	chr1:93878950-93879451	0.00520817	1.24283	0.0457893	DNTTIP2	0	Promoter (<=1kb)
188	chr1:94092210-94092711	0.0042247	3.81293	0.0409727	ABCA4	28414	Intron (ENST00000370225.4/24, intron 6 of 49)
189	chr1:94713687-94714188	0.000141096	4.35202	0.00721577	SLC44A3-AS1	28307	Intron (ENST00000634870.1/101928079, intron 2 of 5)
190	chr1:94721167-94721668	3.41289e-05	2.94658	0.00341555	SLC44A3-AS1	20827	Intron (ENST00000634870.1/101928079, intron 2 of 5)
191	chr1:94925401-94925902	0.000707681	3.95259	0.0159517	CNN3	0	Promoter (<=1kb)
192	chr1:94970638-94971139	6.29202e-05	3.51061	0.00476903	CNN3-DT	39177	Distal Intergenic
193	chr1:97674448-97674949	0.000352527	3.03555	0.0112474	DPYD	46705	Intron (ENST00000370192.8/1806, intron 8 of 22)
194	chr1:97921280-97921781	0.00277427	1.1271	0.0331081	DPYD	-231	Promoter (<=1kb)
195	chr1:100530792-100531293	9.01781e-05	2.06656	0.00573468	GPR88	-6846	Distal Intergenic
196	chr1:100672693-100673194	0.00270353	3.18264	0.0326486	LINC01349	-32080	Distal Intergenic
197	chr1:100942615-100943116	0.00323508	2.80112	0.0357395	SLC30A7	-18712	Intron (ENST00000370112.8/148867, intron 8 of 11)
198	chr1:107590899-107591400	0.000707975	2.68445	0.0159517	VAV3	82249	Intron (ENST00000370056.9/10451, intron 25 of 26)
199	chr1:108058172-108058673	0.00518218	4.3	0.0456853	LINC02785	-371	Promoter (<=1kb)
200	chr1:108747183-108747684	0.00120232	1.25553	0.0210276	STXBP3	501	Promoter (<=1kb)
201	chr1:108816251-108816752	0.000120512	2.81726	0.00666133	AKNAD1	702	Promoter (<=1kb)
202	chr1:108852756-108853257	0.00209825	4.32131	0.0283685	AKNAD1	-39	Promoter (<=1kb)
203	chr1:108972189-108972690	0.000292689	3.58604	0.0103073	CLCC1	-8662	Intron (ENST00000400794.7/22911, intron 14 of 14)
204	chr1:109204394-109204895	0.000467693	2.62951	0.0130045	ELAPOR1	4203	3' UTR
205	chr1:109548769-109549270	0.00132915	1.45547	0.0222793	GNAI3	154	Promoter (<=1kb)
206	chr1:110235632-110236133	0.00527464	2.49111	0.0461035	KCNC4	11802	3' UTR
207	chr1:110502280-110502781	0.000907244	2.36087	0.0181612	CYMP-AS1	-12022	Distal Intergenic
208	chr1:110594375-110594876	0.00276451	5.12779	0.0330388	KCNA2	10695	3' UTR
209	chr1:110627680-110628181	0.00380022	6.38575	0.0388121	KCNA2	3293	Intron (ENST00000369770.7/3737, intron 1 of 4)
210	chr1:111604309-111604810	0.00444615	1.69323	0.0420076	LINC01160	3508	Exon (ENST00000450155.5/100129269, exon 2 of 5)
211	chr1:111620296-111620797	0.000266879	1.43559	0.00983637	RAP1A	507	Promoter (<=1kb)
212	chr1:112359426-112359927	0.00371215	2.92814	0.0383375	LINC02884	579	Promoter (<=1kb)
213	chr1:112369637-112370138	0.000109184	2.911	0.00634353	LINC02884	-9012	Distal Intergenic
214	chr1:112674504-112675005	0.000269439	1.96945	0.00989321	MOV10	0	Promoter (<=1kb)
215	chr1:112818992-112819493	7.22765e-05	3.48208	0.0050336	LINC01356	6248	Distal Intergenic
216	chr1:113389992-113390493	0.00031851	1.19595	0.0107105	MAGI3	-22	Promoter (<=1kb)
217	chr1:113742712-113743213	5.27953e-05	2.67885	0.00432667	PHTF1	-3926	Intron (ENST00000369604.6/10745, intron 3 of 18)
218	chr1:113890302-113890803	0.00127513	4.67783	0.0217548	BCL2L15	-2721	Promoter (2-3kb)
219	chr1:113923204-113923705	0.00573577	1.84169	0.0483483	HIPK1-AS1	5527	Distal Intergenic
220	chr1:114349212-114349713	2.65036e-05	4.51719	0.00297433	TRIM33	49896	Distal Intergenic
221	chr1:115168077-115168578	4.81122e-05	3.61174	0.00413987	LINC01765	68497	Distal Intergenic
222	chr1:115807755-115808256	0.000217946	3.77275	0.00891662	NHLH2	32485	Distal Intergenic
223	chr1:115981352-115981853	0.00134924	2.51336	0.0224596	SLC22A15	4738	Intron (ENST00000369503.9/55356, intron 1 of 11)
224	chr1:116508915-116509416	0.00131584	1.91438	0.0221507	LOC112268235	15565	Distal Intergenic
225	chr1:116596106-116596607	0.00118018	2.81294	0.0207856	CD58	-25067	Intron (ENST00000369483.5/3321, intron 8 of 11)
226	chr1:117735232-117735733	0.000304393	1.45286	0.0105016	TENT5C	129184	Distal Intergenic
227	chr1:117928178-117928679	0.000515991	3.27874	0.013719	GDAP2	881	Promoter (<=1kb)
228	chr1:118335373-118335874	0.00440763	2.80185	0.0418447	LOC105378930	150024	Distal Intergenic
229	chr1:119009001-119009502	0.00494422	3.39698	0.0445374	LOC105378933	-7596	Distal Intergenic
230	chr1:120123173-120123674	6.52114e-05	2.98915	0.00482513		-22394	Distal Intergenic
231	chr1:149367139-149367640	0.00197425	3.91666	0.0274936	SEC22B2P	21478	Distal Intergenic
232	chr1:149937238-149937739	2.30767e-05	2.67571	0.00281006	MTMR11	-359	Promoter (<=1kb)
233	chr1:150163080-150163581	0.00174442	1.25697	0.0257322	LINC02988	3675	Intron (ENST00000502767.1/105371433, intron 1 of 2)
234	chr1:151175221-151175722	0.000411523	3.93693	0.0122453	TMOD4	227	Promoter (<=1kb)
235	chr1:151619953-151620454	0.00024653	3.98103	0.00951676	SNX27	6027	Intron (ENST00000642376.1/81609, intron 1 of 10)
236	chr1:152458238-152458739	0.00488567	1.86955	0.044218	CRNN	-43975	Distal Intergenic
237	chr1:153262875-153263376	0.00587367	2.91664	0.048958	LORICRIN	3188	Distal Intergenic
238	chr1:153881595-153882096	0.00324423	2.27647	0.0357766	GATAD2B	16855	Intron (ENST00000368655.5/57459, intron 1 of 10)
239	chr1:154148624-154149125	0.00463498	1.6053	0.0428902	NUP210L	5991	Intron (ENST00000368559.7/91181, intron 2 of 39)
240	chr1:154365765-154366266	0.000599031	3.07716	0.0146727	ATP8B2	19150	Distal Intergenic
241	chr1:154720813-154721314	0.00482605	1.77206	0.0438966	ADAR	-92800	Intron (ENST00000271915.9/3782, intron 5 of 7)
242	chr1:155148160-155148661	0.00182351	3.34981	0.0263479	DPM3	-7565	Exon (ENST00000450680.1/ENST00000450680.1, exon 1 of 1)
243	chr1:155323083-155323584	6.40083e-06	2.35489	0.00152152	RUSC1	71	Promoter (<=1kb)
244	chr1:156076457-156076958	0.000509789	2.06334	0.0136374	MEX3A	4746	3' UTR
245	chr1:156123225-156123726	0.000218246	1.99575	0.00891662	LMNA	83	Promoter (<=1kb)
246	chr1:156161333-156161834	1.33855e-05	1.88215	0.00220118	SEMA4A	106	Promoter (<=1kb)
247	chr1:156217935-156218436	0.00332398	1.33232	0.0361488	PMF1	4909	Intron (ENST00000490491.5/100527963, intron 1 of 6)
248	chr1:156481929-156482430	0.00376389	2.21454	0.0386173	MEF2D	1000	Promoter (<=1kb)
249	chr1:156553086-156553587	0.00167523	3.75562	0.0252156	IQGAP3	-13621	Intron (ENST00000361170.7/128239, intron 13 of 37)
250	chr1:157106279-157106780	0.000765891	2.38039	0.0166234	ETV3L	5577	Intron (ENST00000671886.1/440695, intron 1 of 5)
251	chr1:157438254-157438755	0.0053296	2.87435	0.0463716	FCRL5	77318	Distal Intergenic
252	chr1:158374806-158375307	0.000972372	3.9212	0.0188128	CD1E	18912	Distal Intergenic
253	chr1:158646312-158646813	0.000601721	1.71856	0.0147193	SPTA1	-3780	Intron (ENST00000643759.2/6708, intron 27 of 51)
254	chr1:158934377-158934878	0.0006127	3.87537	0.0148366	PYHIN1	2809	Promoter (2-3kb)
255	chr1:159441314-159441815	4.51142e-05	3.77274	0.00400968	OR10J1	1592	Promoter (1-2kb)
256	chr1:159646674-159647175	0.000263612	2.52666	0.00979141	APCS	58848	Distal Intergenic
257	chr1:159898140-159898641	0.00291216	2.02955	0.0338841	CFAP45	0	Promoter (<=1kb)
258	chr1:160343034-160343535	0.00163966	1.04804	0.0249874	COPA	0	Promoter (<=1kb)
259	chr1:160743117-160743618	0.000431441	1.67638	0.012509	SLAMF7	3813	Intron (ENST00000441662.6/57823, intron 1 of 4)
260	chr1:161499315-161499816	0.00489973	3.18084	0.0442956	FCGR2A	-5614	Distal Intergenic
261	chr1:161532816-161533317	0.00106869	1.45225	0.0197909	HSPA6	8276	Intron (ENST00000537821.2/2212, intron 3 of 4)
262	chr1:161799248-161799749	0.000195592	3.59875	0.00850976	ATF6	32684	Intron (ENST00000680688.1/22926, intron 6 of 15)
263	chr1:161887656-161888157	0.000765498	2.80565	0.0166232	ATF6	47581	Exon (ENST00000680180.1/22926, exon 16 of 16)
264	chr1:162630968-162631469	0.000166464	4.94286	0.00784094	DDR2	0	Promoter (<=1kb)
265	chr1:162847701-162848202	0.00332554	1.95888	0.0361568	CCDC190	7581	Intron (ENST00000451015.1/ENST00000451015.1, intron 6 of 6)
266	chr1:162971835-162972336	0.00207868	2.59823	0.028251	RGS4	-96439	Distal Intergenic
267	chr1:164558675-164559176	0.00119727	1.12306	0.0209629	PBX1	-8	Promoter (<=1kb)
268	chr1:165696835-165697336	0.00528944	1.56249	0.04616	ALDH9A1	1177	Promoter (1-2kb)
269	chr1:165786361-165786862	0.00328039	4.11873	0.0358943	TMCO1-AS1	17432	Intron (ENST00000580248.5/54499, intron 3 of 8)
270	chr1:167588291-167588792	0.00129542	2.78929	0.0219656	LOC107985224	-34486	Distal Intergenic
271	chr1:167797019-167797520	0.00148738	3.14938	0.0237682	MPZL1	9952	Distal Intergenic
272	chr1:168227059-168227560	0.00534746	1.29842	0.0464702	SFT2D2	1051	Promoter (1-2kb)
273	chr1:169106096-169106597	0.00232237	2.00044	0.0299712	ATP1B1	0	Promoter (<=1kb)
274	chr1:169814178-169814679	4.25773e-06	3.44882	0.00130273	C1orf112	18257	Intron (ENST00000498289.5/55732, intron 12 of 28)
275	chr1:169821063-169821564	0.00151576	1.7793	0.0239449	C1orf112	25142	Intron (ENST00000498289.5/55732, intron 12 of 28)
276	chr1:169860571-169861072	0.00371957	2.4748	0.0383717	SCYL3	27816	Intron (ENST00000367771.11/57147, intron 10 of 12)
277	chr1:169881359-169881860	0.00180713	4.08752	0.0262031	SCYL3	7028	Intron (ENST00000367771.11/57147, intron 2 of 12)
278	chr1:170586513-170587014	2.05559e-05	4.55578	0.00273559	GORAB	41873	Distal Intergenic
279	chr1:170662403-170662904	0.00260614	2.83182	0.0319874	PRRX1	0	Promoter (<=1kb)
280	chr1:171515013-171515514	0.00437012	2.28067	0.0416791	PRRC2C	2981	Promoter (2-3kb)
281	chr1:171654960-171655461	0.000434468	4.49785	0.0125513	MYOC	-2272	Promoter (2-3kb)
282	chr1:172144573-172145074	7.27483e-05	2.51682	0.00505702	DNM3OS	0	Promoter (<=1kb)
283	chr1:172360498-172360999	0.000483129	1.87347	0.0132316	DNM3	-26189	Intron (ENST00000485254.3/26052, intron 17 of 20)
284	chr1:172978978-172979479	0.000296265	3.70955	0.01036	TNFSF18	71462	Intron (ENST00000432694.2/ENST00000432694.2, intron 1 of 4)
285	chr1:173009598-173010099	0.00117299	1.89786	0.0207176	TNFSF18	40842	Intron (ENST00000432694.2/ENST00000432694.2, intron 2 of 4)
286	chr1:173038730-173039231	2.55513e-06	3.85548	0.00102784	TNFSF18	11710	3' UTR
287	chr1:173190686-173191187	0.00306793	2.42356	0.0347427	TNFSF4	14371	Intron (ENST00000281834.4/7292, intron 1 of 2)
288	chr1:173602920-173603421	0.00334614	2.23263	0.0362578	SLC9C2	0	Promoter (<=1kb)
289	chr1:174428125-174428626	0.000740388	3.60873	0.0163393	GPR52	-19338	Intron (ENST00000357444.10/9910, intron 13 of 13)
290	chr1:174713908-174714409	0.00149195	3.48524	0.023796	RABGAP1L	12886	Intron (ENST00000251507.8/9910, intron 17 of 20)
291	chr1:174759956-174760457	0.00556492	3.41244	0.0474981	RABGAP1L	-39475	Intron (ENST00000251507.8/9910, intron 18 of 20)
292	chr1:174883345-174883846	0.00305046	3.46378	0.0346637	RABGAP1L	5905	Intron (ENST00000251507.8/9910, intron 19 of 20)
293	chr1:175243588-175244089	0.000350754	3.35437	0.0112004	KIAA0040	-50589	Distal Intergenic
294	chr1:176183707-176184208	0.0024189	2.41936	0.030686	COP1	456	Promoter (<=1kb)
295	chr1:178031805-178032306	0.00119503	2.62102	0.0209384	CRYZL2P	5618	Intron (ENST00000464428.2/111240474, intron 3 of 26)
296	chr1:178067216-178067717	5.09364e-05	3.39913	0.00424488	RASAL2-AS1	25883	Distal Intergenic
297	chr1:178613931-178614432	0.00394244	2.63287	0.0394786	MIR4424	-63317	Distal Intergenic
298	chr1:179003911-179004412	0.00572466	2.60226	0.0482983	FAM20B	-21392	Distal Intergenic
299	chr1:179082347-179082848	0.00334615	1.47667	0.0362578	TOR3A	166	Promoter (<=1kb)
300	chr1:179088755-179089256	0.00301789	1.34807	0.0345249	TOR3A	2957	Promoter (2-3kb)
301	chr1:179217595-179218096	0.00500451	2.08746	0.0447937	ABL2	11210	Intron (ENST00000502732.6/27, intron 1 of 11)
302	chr1:180858042-180858543	5.86207e-05	3.31807	0.00456837	XPR1	-5221	Intron (ENST00000367590.9/9213, intron 11 of 14)
303	chr1:182144223-182144724	2.26729e-06	2.31998	0.000943384	ZNF648	-74970	Intron (ENST00000663078.1/400799, intron 3 of 4)
304	chr1:182795973-182796474	0.00110035	3.66819	0.0200733	NPL	1623	Promoter (1-2kb)
305	chr1:182879815-182880316	0.000508315	6.0595	0.0136216	DHX9	-969	Promoter (<=1kb)
306	chr1:183180651-183181152	1.25022e-05	3.5736	0.0021061	LAMC2	-5086	Distal Intergenic
307	chr1:183580333-183580834	0.00210196	3.21936	0.0283694	NCF2	1242	Promoter (1-2kb)
308	chr1:183870670-183871171	3.48771e-06	4.63378	0.00117815	RGL1	65550	Intron (ENST00000304685.8/23179, intron 5 of 18)
309	chr1:184044849-184045350	0.00258731	5.56249	0.0318532	TSEN15	-6301	Distal Intergenic
310	chr1:184152485-184152986	0.00324035	2.98717	0.0357533	LOC102724830	33443	Distal Intergenic
311	chr1:184161242-184161743	0.000417415	3.1962	0.0122831	LOC102724830	42200	Distal Intergenic
312	chr1:184418800-184419301	0.000612265	1.78599	0.0148366	C1orf21	31511	Intron (ENST00000235307.7/81563, intron 1 of 5)
313	chr1:184491577-184492078	0.000283243	2.27672	0.0101282	C1orf21	-12459	Intron (ENST00000235307.7/81563, intron 2 of 5)
314	chr1:184806450-184806951	0.00439661	1.89943	0.0418409	NIBAN1	-465	Promoter (<=1kb)
315	chr1:185100440-185100941	0.000832784	2.02982	0.0174793	TRMT1L	19928	3' UTR
316	chr1:185223342-185223843	0.0017731	3.54483	0.0259426	SWT1	65860	Intron (ENST00000367501.7/54823, intron 15 of 18)
317	chr1:185327114-185327615	0.000189795	2.27423	0.008382	GS1-279B7.1	5453	Intron (ENST00000562817.2/100288079, intron 1 of 3)
318	chr1:185534990-185535491	0.00206556	1.81858	0.0281973	LINC01350	93001	Distal Intergenic
319	chr1:186596067-186596568	0.0050991	2.36836	0.0452562	PTGS2	79301	Distal Intergenic
320	chr1:186680135-186680636	9.69421e-05	5.01532	0.00594718	PACERR	0	Promoter (<=1kb)
321	chr1:186828428-186828929	0.000390609	2.24399	0.011901	PLA2G4A	-20	Promoter (<=1kb)
322	chr1:186829192-186829693	9.53664e-05	3.17399	0.00590459	PLA2G4A	243	Promoter (<=1kb)
323	chr1:186849355-186849856	0.00540621	2.93043	0.0467419	PLA2G4A	-4430	Intron (ENST00000367466.4/5321, intron 1 of 17)
324	chr1:192936636-192937137	0.00513455	2.35998	0.0454566	LOC105371664	-10832	Intron (ENST00000646606.1/105371667, intron 3 of 6)
325	chr1:193059640-193060141	9.92558e-07	2.0694	0.000627986	UCHL5	0	Promoter (<=1kb)
326	chr1:198776751-198777252	0.000447826	2.56362	0.0127346	PTPRC	24396	Distal Intergenic
327	chr1:198967509-198968010	0.00326923	1.95699	0.0358758		-5369	Distal Intergenic
328	chr1:199155072-199155573	0.001611	4.55209	0.0246981	LINC02789	6474	Intron (ENST00000452199.1/400800, intron 1 of 3)
329	chr1:201426426-201426927	1.61689e-05	4.58274	0.00242885	TNNI1	2939	Promoter (2-3kb)
330	chr1:201461821-201462322	0.00103239	4.32686	0.0194602	PHLDA3	4335	Distal Intergenic
331	chr1:201511794-201512295	0.000654706	1.96335	0.015337	CSRP1	-2338	Promoter (2-3kb)
332	chr1:201713450-201713951	0.00168878	1.70477	0.0253327	MIR5191	-5557	Intron (ENST00000685211.1/89796, intron 6 of 33)
333	chr1:202150762-202151263	0.00375529	1.52952	0.0385642	ARL8A	-6019	Intron (ENST00000367279.8/5778, intron 7 of 8)
334	chr1:202837039-202837540	0.000289503	4.04481	0.0102435	MGAT4EP	16773	Distal Intergenic
335	chr1:202985728-202986229	0.00312116	2.96505	0.0350194	MGAT4FP	2253	Promoter (2-3kb)
336	chr1:203408533-203409034	0.000171358	2.35184	0.00792569	FMOD	-56775	Distal Intergenic
337	chr1:203686159-203686660	0.000847027	3.13937	0.0176198	ATP2B4	3350	Intron (ENST00000367218.7/493, intron 2 of 21)
338	chr1:204417783-204418284	0.000206441	3.4314	0.00871748	PPP1R15B	-5896	Intron (ENST00000443515.1/ENST00000443515.1, intron 1 of 2)
339	chr1:204828470-204828971	0.00105787	2.51776	0.0197052	NFASC	0	Promoter (<=1kb)
340	chr1:205457432-205457933	0.00435846	2.48781	0.0416211	BLACAT1	-341	Promoter (<=1kb)
341	chr1:205701006-205701507	0.00574475	1.6374	0.0483967	NUCKS1	18219	Distal Intergenic
342	chr1:206102274-206102775	1.82959e-05	4.1003	0.00257238	RHEX	4575	3' UTR
343	chr1:206526088-206526589	0.00148931	3.65545	0.0237785	RASSF5	7700	Intron (ENST00000579436.7/83593, intron 1 of 5)
344	chr1:206612400-206612901	0.00158879	1.03773	0.0245143	EIF2D	0	Promoter (<=1kb)
345	chr1:206635262-206635763	0.00513097	1.23477	0.045452	DYRK3-AS1	0	Promoter (<=1kb)
346	chr1:207172894-207173395	0.00553704	2.79378	0.0473463	C4BPA	68516	Intron (ENST00000415474.1/ENST00000415474.1, intron 5 of 10)
347	chr1:207890226-207890727	9.11773e-06	5.50613	0.0018056	CD34	0	Promoter (<=1kb)
348	chr1:209626015-209626516	0.00453479	4.71333	0.0424046	MIR4260	-2505	Promoter (2-3kb)
349	chr1:209733719-209734220	0.00175162	2.66061	0.0257781	HSD11B1-AS1	-9594	Intron (ENST00000367028.6/3290, intron 6 of 6)
350	chr1:211146144-211146645	0.000999181	3.19248	0.0191078	KCNH1	-11979	Intron (ENST00000638880.1/3756, intron 3 of 6)
351	chr1:212089492-212089993	0.0038424	2.03242	0.0389637	DTL	9123	Intron (ENST00000542077.5/51514, intron 12 of 13)
352	chr1:212225387-212225888	2.34765e-05	4.17579	0.00281006	LINC02608	650	Promoter (<=1kb)
353	chr1:212495641-212496142	4.70638e-05	3.87558	0.00409671	LINC02771	-22736	Distal Intergenic
354	chr1:212608338-212608839	2.69852e-05	1.93976	0.00301189	ATF3	0	Promoter (<=1kb)
355	chr1:212636579-212637080	0.00433205	1.65641	0.0414935	GARIN4	12105	Distal Intergenic
356	chr1:212995415-212995916	0.0057946	1.74857	0.0486035	ANGEL2	4654	Intron (ENST00000360506.6/90806, intron 7 of 7)
357	chr1:218286008-218286509	3.01481e-05	2.67382	0.00321884	RRP15	666	Promoter (<=1kb)
358	chr1:218299344-218299845	0.00435647	2.98697	0.0416093	RRP15	14002	Intron (ENST00000366932.4/51018, intron 1 of 4)
359	chr1:218347937-218348438	0.000117955	2.69659	0.00658423	TGFB2	899	Promoter (<=1kb)
360	chr1:219413785-219414286	0.00131731	2.65973	0.0221604	LOC107984018	18744	Intron (ENST00000664470.1/107984018, intron 1 of 2)
361	chr1:219616406-219616907	0.000990247	3.22791	0.01901	ZC3H11B	-3301	Distal Intergenic
362	chr1:220036424-220036925	0.00140883	3.43154	0.0230205	EPRS1	9526	Intron (ENST00000366923.8/2058, intron 2 of 31)
363	chr1:220748022-220748523	0.000255142	2.53125	0.00963013	MTARC2	0	Promoter (<=1kb)
364	chr1:221611927-221612428	0.00063807	3.22423	0.0151181	LOC105372937	-48274	Distal Intergenic
365	chr1:222829901-222830402	0.000123523	2.17596	0.00675741	DISP1	5038	Intron (ENST00000450784.5/84976, intron 1 of 2)
366	chr1:223103881-223104382	0.00289817	2.81582	0.0338186	LOC107985323	-546	Promoter (<=1kb)
367	chr1:223845292-223845793	1.29748e-06	1.78733	0.00070471	TP53BP2	1	Promoter (<=1kb)
368	chr1:224503415-224503916	0.0020961	2.4682	0.0283549	CNIH3	-9772	Intron (ENST00000471578.5/149111, intron 1 of 5)
369	chr1:224726754-224727255	0.00583534	3.0621	0.0487528	CNIH3-AS1	3407	Intron (ENST00000498382.5/149111, intron 3 of 5)
370	chr1:225318849-225319350	0.000402746	3.74703	0.0121194	DNAH14	68186	Intron (ENST00000445597.6/127602, intron 41 of 60)
371	chr1:225757816-225758317	0.000546918	4.52049	0.0140896	SRP9	-19496	Distal Intergenic
372	chr1:225848594-225849095	4.45727e-05	2.52046	0.00398245	TMEM63A	0	Promoter (<=1kb)
373	chr1:225882129-225882630	0.00426819	1.3443	0.0411755	TMEM63A	0	Promoter (<=1kb)
374	chr1:226307444-226307945	0.00286529	2.24996	0.0335944	LIN9	1126	Promoter (1-2kb)
375	chr1:228276467-228276968	0.00497386	1.97573	0.0446379	OBSCN	-210	Promoter (<=1kb)
376	chr1:228864150-228864651	4.67966e-06	3.37433	0.00131451	RHOU	128671	Distal Intergenic
377	chr1:228938431-228938932	0.00134007	3.25751	0.0223819	LINC02815	99342	Distal Intergenic
378	chr1:229109339-229109840	0.00504168	2.93476	0.0449543	LINC02814	-14434	Intron (ENST00000662083.1/112267873, intron 1 of 4)
379	chr1:229138102-229138603	0.00020157	4.34342	0.00863386	LINC02814	-43197	Intron (ENST00000662083.1/112267873, intron 1 of 4)
380	chr1:229230466-229230967	0.0039509	1.70674	0.0395185	LOC102723935	11935	Intron (ENST00000651412.1/102723935, intron 2 of 3)
381	chr1:229693097-229693598	3.84013e-05	3.0296	0.00363828	URB2	42250	Distal Intergenic
382	chr1:230104623-230105124	0.000479977	1.93188	0.0131861	GALNT2	37364	Intron (ENST00000494106.1/2590, intron 1 of 6)
383	chr1:230112334-230112835	0.00603905	3.1259	0.0498381	GALNT2	45075	Intron (ENST00000494106.1/2590, intron 1 of 6)
384	chr1:230169917-230170418	0.00130531	1.9733	0.0220583	GALNT2	-84940	Intron (ENST00000494106.1/2590, intron 1 of 6)
385	chr1:230205175-230205676	1.75736e-05	4.50499	0.00253283	GALNT2	-49682	Intron (ENST00000494106.1/2590, intron 3 of 6)
386	chr1:231020602-231021103	0.00596249	3.45204	0.0494333	MIR1182	-678	Promoter (<=1kb)
387	chr1:231040296-231040797	0.00151327	1.77921	0.0239208	FAM89A	-42	Promoter (<=1kb)
388	chr1:231355187-231355688	0.000849244	2.62788	0.0176511	SPRTN	7510	Downstream (<=300bp)
389	chr1:231394973-231395474	4.96325e-05	2.53307	0.00421493	EGLN1	-20883	Intron (ENST00000667629.1/54583, intron 1 of 3)
390	chr1:231419757-231420258	0.000254225	2.56744	0.00960656	EGLN1	85	Promoter (<=1kb)
391	chr1:233112963-233113464	0.00145399	4.06107	0.0234813	PCNX2	21724	Exon (ENST00000490102.6/80003, exon 3 of 5)
392	chr1:233241049-233241550	0.00110654	2.85987	0.0201414	PCNX2	11137	Intron (ENST00000258229.14/80003, intron 8 of 33)
393	chr1:233282050-233282551	4.89355e-05	2.78213	0.00416108	PCNX2	13174	Intron (ENST00000258229.14/80003, intron 1 of 33)
394	chr1:234523460-234523961	0.000219887	2.28385	0.00893164	LINC01354	7831	Distal Intergenic
395	chr1:234531723-234532224	0.000324078	4.10068	0.0108013	LINC01354	0	Promoter (<=1kb)
396	chr1:234675984-234676485	0.00128395	1.4908	0.0218403	LOC105373209	1888	Promoter (1-2kb)
397	chr1:234933375-234933876	0.00252442	2.20678	0.0313904	LOC107985365	-722	Promoter (<=1kb)
398	chr1:234978437-234978938	4.18553e-05	1.33033	0.00381077		1866	Promoter (1-2kb)
399	chr1:234986603-234987104	4.15498e-05	1.6405	0.00379221		-5799	Distal Intergenic
400	chr1:235090713-235091214	9.05642e-05	3.22204	0.00573816		-16493	Distal Intergenic
401	chr1:235275176-235275677	0.00384699	1.14078	0.0389754	ARID4B	-40684	Intron (ENST00000366603.6/51742, intron 2 of 23)
402	chr1:235375275-235375776	0.00435011	1.87917	0.0415892	TBCE	-4243	Intron (ENST00000643418.1/6905, intron 1 of 7)
403	chr1:235899560-235900061	0.006047	1.92421	0.0498682	LYST	-15836	Distal Intergenic
404	chr1:236097096-236097597	0.000118677	4.31575	0.00659636	NID1	-31987	Distal Intergenic
405	chr1:236150039-236150540	5.05328e-06	4.84913	0.00137188	GPR137B	7495	Intron (ENST00000419162.5/7107, intron 1 of 4)
406	chr1:237941891-237942392	0.00312446	2.59403	0.0350304	ZP4	-50969	Exon (ENST00000636511.1/ENST00000636511.1, exon 1 of 1)
407	chr1:239909903-239910404	0.000835457	4.28962	0.0174998	LOC105373224	6551	3' UTR
408	chr1:240576265-240576766	0.000586644	3.09583	0.0145314	GREM2	35389	Intron (ENST00000318160.5/64388, intron 1 of 1)
409	chr1:240648102-240648603	0.000845236	2.80171	0.0175988	GREM2	-35947	Distal Intergenic
410	chr1:240687798-240688299	0.00252313	2.63413	0.0313901	LOC100506929	55585	Distal Intergenic
411	chr1:241592164-241592665	0.000527452	2.85135	0.0138045	OPN3	8513	3' UTR
412	chr1:243998573-243999074	0.000179127	3.03086	0.00812469	ZBTB18	-49473	Intron (ENST00000440494.1/339529, intron 2 of 11)
413	chr1:244460257-244460758	0.00267191	2.8205	0.0324146	CATSPERE	-515	Promoter (<=1kb)
414	chr1:244788427-244788928	0.00151105	1.63239	0.0239208	COX20	-46688	Distal Intergenic
415	chr1:245056936-245057437	1.59624e-05	3.8871	0.00241728	EFCAB2	-26019	Intron (ENST00000366523.6/84288, intron 3 of 7)
416	chr1:245153097-245153598	0.000453943	2.5459	0.0128373	KIF26B	-1387	Promoter (1-2kb)
417	chr1:245857924-245858425	0.00318794	3.63052	0.0354179	SMYD3	222	Promoter (<=1kb)
418	chr1:246584633-246585134	0.000570871	2.44029	0.014395	CNST	18119	Intron (ENST00000483271.1/163882, intron 1 of 7)
419	chr1:246739115-246739616	0.00395238	2.14538	0.0395268	SCCPDH	14706	Intron (ENST00000366510.4/51097, intron 3 of 11)
420	chr1:247372757-247373258	0.00395032	2.68463	0.039518	LOC107985375	7543	Intron (ENST00000697408.1/114548, intron 2 of 11)
421	chr1:247415908-247416409	8.11035e-05	3.27034	0.00539657	NLRP3	0	Promoter (<=1kb)
422	chr1:248753388-248753889	0.000152541	1.6304	0.00752799	LYPD8	1870	Promoter (1-2kb)
423	chr1:248872780-248873281	0.00225607	1.8991	0.0295135	ZNF692	-13636	Distal Intergenic
424	chr10:141799-142300	0.00228884	4.08786	0.02977	ZMYND11	6280	Intron (ENST00000439456.5/10771, intron 1 of 4)
425	chr10:649995-650496	0.000611698	2.39572	0.0148366	DIP2C-AS1	0	Promoter (<=1kb)
426	chr10:1232385-1232886	0.000526854	1.85875	0.0138045	ADARB2	7644	Intron (ENST00000655745.1/399706, intron 2 of 2)
427	chr10:3500159-3500660	0.00158956	1.74428	0.0245143	LINC02669	0	Promoter (<=1kb)
428	chr10:3850586-3851087	0.000325598	2.56453	0.0108327	LINC02639	16636	Distal Intergenic
429	chr10:3875270-3875771	0.00591563	1.07548	0.0491759	LINC02660	-36118	Distal Intergenic
430	chr10:4050950-4051451	9.51056e-05	2.59164	0.00590052		-275	Promoter (<=1kb)
431	chr10:4514497-4514998	0.00325151	2.33256	0.0358146	LINC00703	107995	Exon (ENST00000660243.1/ENST00000660243.1, exon 4 of 4)
432	chr10:4568955-4569456	0.00320852	2.42554	0.0355773	MANCR	84567	Distal Intergenic
433	chr10:4825832-4826333	7.44088e-05	1.81836	0.00511157	AKR1E2	0	Promoter (<=1kb)
434	chr10:6144620-6145121	0.00302118	1.37755	0.0345351	PFKFB3	0	Promoter (<=1kb)
435	chr10:6171936-6172437	0.000233511	1.82412	0.00925345	PFKFB3	8103	Intron (ENST00000379789.8/5209, intron 1 of 14)
436	chr10:6192044-6192545	0.00032328	2.16892	0.0107921	PFKFB3	-10321	Intron (ENST00000379789.8/5209, intron 1 of 14)
437	chr10:6295631-6296132	5.34718e-05	3.1306	0.00435818	LINC02649	-16028	Intron (ENST00000659311.1/399715, intron 1 of 4)
438	chr10:7242819-7243320	0.00023559	3.71282	0.00931111	LOC107984203	-124350	Intron (ENST00000361972.8/57713, intron 9 of 20)
439	chr10:10418379-10418880	0.00041485	2.77681	0.012252	CELF2-DT	37318	Exon (ENST00000634462.1/101928322, exon 3 of 3)
440	chr10:11175858-11176359	3.83922e-05	1.48764	0.00363828	CELF2	10372	Intron (ENST00000637215.1/10659, intron 3 of 14)
441	chr10:11327197-11327698	0.00599594	2.76583	0.0496044	CELF2-AS1	-7313	Intron (ENST00000637215.1/10659, intron 13 of 14)
442	chr10:11483491-11483992	0.000985728	1.04351	0.0189623	USP6NL	48283	Intron (ENST00000277575.5/9712, intron 12 of 13)
443	chr10:11647062-11647563	0.000522738	3.89431	0.0137903	USP6NL	-35396	Distal Intergenic
444	chr10:11685280-11685781	0.00556198	1.36513	0.0474841	ECHDC3	-56585	Distal Intergenic
445	chr10:11870196-11870697	0.00144825	4.01013	0.0234338	PROSER2-AS1	4098	3' UTR
446	chr10:11949067-11949568	0.000475911	2.63635	0.0131497	PROSER2-AS1	-54367	Intron (ENST00000356352.6/26019, intron 14 of 20)
447	chr10:12042097-12042598	0.00549049	1.22496	0.0471279	UPF2	211	Promoter (<=1kb)
448	chr10:12242815-12243316	0.00189156	1.23923	0.0268428	CDC123	-2738	Promoter (2-3kb)
449	chr10:12702355-12702856	0.00164591	4.12185	0.0250385	MIR548Q	22497	Intron (ENST00000619168.5/57118, intron 3 of 10)
450	chr10:12707042-12707543	0.00393866	4.74284	0.0394596	MIR548Q	17810	Intron (ENST00000619168.5/57118, intron 3 of 10)
451	chr10:12711073-12711574	0.000178176	2.32263	0.00810127	MIR548Q	13779	Intron (ENST00000619168.5/57118, intron 3 of 10)
452	chr10:13632266-13632767	0.00144244	2.92051	0.0233803	PRPF18	0	Promoter (<=1kb)
453	chr10:13816425-13816926	0.00029158	2.86231	0.010278	FRMD4A	49378	Intron (ENST00000357447.7/55691, intron 3 of 24)
454	chr10:13939392-13939893	0.0029664	3.28145	0.0341993	FRMD4A	32476	Intron (ENST00000357447.7/55691, intron 2 of 24)
455	chr10:14008573-14009074	0.00291535	1.59981	0.0338918	FRMD4A	-40	Promoter (<=1kb)
456	chr10:14616788-14617289	0.00433559	2.64648	0.0414935	FAM107B	-4236	Intron (ENST00000181796.7/83641, intron 2 of 4)
457	chr10:14971781-14972282	0.000858365	2.70708	0.0177188	MEIG1	-273	Promoter (<=1kb)
458	chr10:15035227-15035728	0.00169554	3.61135	0.0253678	OLAH	-2894	Promoter (2-3kb)
459	chr10:15149239-15149740	0.00496247	2.18808	0.0445836	PPIAP30	5580	Intron (ENST00000378165.9/9397, intron 1 of 11)
460	chr10:15684785-15685286	4.10898e-05	4.17043	0.00377329	ITGA8	34636	Intron (ENST00000378076.4/8516, intron 3 of 29)
461	chr10:15882688-15883189	0.000172987	3.07874	0.00796172	MINDY3	-22181	Distal Intergenic
462	chr10:16470718-16471219	0.000221475	3.75884	0.00896416	PTER	-13116	Intron (ENST00000423462.6/9317, intron 1 of 3)
463	chr10:17002095-17002596	7.67362e-05	3.99155	0.00520815	CUBN	-17900	Intron (ENST00000377833.10/8029, intron 28 of 66)
464	chr10:17444047-17444548	0.00146062	2.6067	0.0235624	ST8SIA6	9648	Exon (ENST00000657045.1/105376436, exon 6 of 7)
465	chr10:17785478-17785979	0.0032894	3.17629	0.0359368	MRC1	-23369	Intron (ENST00000377495.2/653567, intron 3 of 3)
466	chr10:20004207-20004708	3.18946e-06	3.61146	0.0011232	PLXDC2	-38612	Intron (ENST00000377242.7/84898, intron 2 of 12)
467	chr10:21300668-21301169	0.00180149	3.27766	0.0261752	NEBL	-7657	Distal Intergenic
468	chr10:21614330-21614831	2.18399e-05	3.33499	0.00275284	MLLT10	-2303	Promoter (2-3kb)
469	chr10:22269475-22269976	0.00066595	2.74905	0.0154549	LOC100130992	11689	Distal Intergenic
470	chr10:22721627-22722128	0.000565106	2.51358	0.0143259	PIP4K2A	-7049	Distal Intergenic
471	chr10:24938308-24938809	0.000354372	3.72832	0.0112774	LINC01516	-13541	Intron (ENST00000320152.11/56952, intron 2 of 8)
472	chr10:25820355-25820856	8.98918e-05	4.61414	0.00572623	LINC00836	103616	Distal Intergenic
473	chr10:26334943-26335444	0.00170368	2.32668	0.0254574		45397	Distal Intergenic
474	chr10:26755530-26756031	9.79186e-05	1.18138	0.00595926	PDSS1	20879	Exon (ENST00000359188.8/10006, exon 9 of 11)
475	chr10:26951684-26952185	0.00196216	2.71593	0.0273876	FAM238C	-7266	Distal Intergenic
476	chr10:27742075-27742576	0.000301937	2.1069	0.0104791	MKX	969	Promoter (<=1kb)
477	chr10:28550839-28551340	1.33529e-06	3.83142	0.000707863	WAC	15153	Intron (ENST00000428935.6/51322, intron 3 of 7)
478	chr10:29563678-29564179	0.000304053	3.90977	0.0104953	MIR604	-18581	Intron (ENST00000355867.9/6840, intron 2 of 37)
479	chr10:29849451-29849952	1.39761e-05	4.42652	0.00223635	LOC107984172	-6136	Distal Intergenic
480	chr10:30285498-30285999	0.0030722	1.51895	0.0347548	MTPAP	62978	Distal Intergenic
481	chr10:30378069-30378570	0.00147223	2.84491	0.0236216	GOLGA2P6	-3621	Distal Intergenic
482	chr10:30433708-30434209	0.000111074	1.11713	0.0064184	MAP3K8	0	Promoter (<=1kb)
483	chr10:31020175-31020676	0.000269666	3.69621	0.00989321	ZNF438	11189	Intron (ENST00000436087.7/220929, intron 1 of 6)
484	chr10:31657444-31657945	2.01004e-05	4.16644	0.00271366	LOC105376484	-36582	Distal Intergenic
485	chr10:31977339-31977840	0.00371455	1.52184	0.03835	KIF5B	43254	Distal Intergenic
486	chr10:31977859-31978360	0.000510492	3.73569	0.0136374	KIF5B	42734	Distal Intergenic
487	chr10:33069837-33070338	0.00141638	2.33631	0.0231038	IATPR	46334	Intron (ENST00000450890.5/101929475, intron 3 of 3)
488	chr10:33212267-33212768	0.000118182	5.42217	0.00658423	NRP1	-4642	3' UTR
489	chr10:34205146-34205647	0.000243702	3.33605	0.00943795	PARD3	130673	Intron (ENST00000545260.5/56288, intron 20 of 22)
490	chr10:35194830-35195331	0.00118929	1.2731	0.0208721	CREM	0	Promoter (<=1kb)
491	chr10:43120879-43121380	0.00476422	1.33854	0.0435571	RET	11672	Exon (ENST00000683872.1/5979, exon 9 of 9)
492	chr10:43160748-43161249	0.00538105	1.90322	0.0466467	CSGALNACT2	22303	Intron (ENST00000374466.4/55454, intron 4 of 7)
493	chr10:43322741-43323242	0.000667773	1.82696	0.0154841	LINC02633	-423	Promoter (<=1kb)
494	chr10:43606637-43607138	0.00242153	1.78522	0.0306887	ZNF485	199	Promoter (<=1kb)
495	chr10:43689867-43690368	0.0027994	4.06676	0.0332586	ZNF32	-40986	Distal Intergenic
496	chr10:44725387-44725888	0.00371042	2.6906	0.038335	TMEM72-AS1	153750	Distal Intergenic
497	chr10:44864812-44865313	0.000911001	3.42439	0.018194	TMEM72-AS1	14325	Intron (ENST00000663870.1/220980, intron 2 of 4)
498	chr10:44981121-44981622	2.20943e-05	2.80464	0.00275284	RASSF4	82	Promoter (<=1kb)
499	chr10:45657697-45658198	0.000245527	2.43625	0.00948788	ZFAND4	-7918	Intron (ENST00000344646.10/93550, intron 2 of 9)
500	chr10:47023776-47024277	0.000679495	1.65936	0.0155804	PTPN20	83194	Distal Intergenic
501	chr10:48306352-48306853	0.00244124	1.05897	0.0308258	MAPK8	0	Promoter (<=1kb)
502	chr10:48604867-48605368	2.10095e-05	3.43917	0.00275284	ARHGAP22	0	Promoter (<=1kb)
503	chr10:48768648-48769149	3.44562e-06	3.62722	0.00117463	WDFY4	-33589	Intron (ENST00000325239.12/57705, intron 13 of 61)
504	chr10:49177318-49177819	0.000232565	2.9986	0.00923555	TMEM273	582	Promoter (<=1kb)
505	chr10:49362889-49363390	1.48296e-05	3.41188	0.00229604	DRGX	32699	Distal Intergenic
506	chr10:50559041-50559542	0.00381865	3.92188	0.0388595	SGMS1	64414	Intron (ENST00000429490.5/259230, intron 2 of 9)
507	chr10:50605068-50605569	0.00423099	2.81354	0.0410124	SGMS1	18387	Intron (ENST00000429490.5/259230, intron 1 of 9)
508	chr10:52307525-52308026	0.00131563	2.00963	0.0221507	PRKG1-AS1	5452	Intron (ENST00000452247.7/100506939, intron 3 of 6)
509	chr10:58336101-58336602	0.00435574	2.19461	0.0416093	UBE2D1	1095	Promoter (1-2kb)
510	chr10:58385087-58385588	1.25424e-06	1.57767	0.00070471	TFAM	0	Promoter (<=1kb)
511	chr10:60073568-60074069	0.000735774	2.83315	0.0163068	ANK3	-999	Promoter (<=1kb)
512	chr10:60647238-60647739	6.43767e-05	3.07851	0.00481604	ANK3	-74329	Intron (ENST00000373827.6/288, intron 1 of 43)
513	chr10:60666194-60666695	0.000566738	3.58351	0.0143478		66629	Intron (ENST00000373827.6/288, intron 1 of 43)
514	chr10:60942762-60943263	0.00303899	2.45791	0.0346283	RHOBTB1	922	Promoter (<=1kb)
515	chr10:62696752-62697253	0.000184178	2.29417	0.00823377	ADO	-107467	Intron (ENST00000649548.1/ENST00000649548.1, intron 1 of 3)
516	chr10:63027465-63027966	0.00509565	2.55094	0.0452517	LOC105378328	97621	Distal Intergenic
517	chr10:63699936-63700437	0.00376407	1.42034	0.0386173	LOC101929846	69264	Intron (ENST00000444770.1/ENST00000444770.1, intron 2 of 2)
518	chr10:63702994-63703495	0.00325719	1.28188	0.0358459	LOC101929846	72322	Intron (ENST00000444770.1/ENST00000444770.1, intron 2 of 2)
519	chr10:63799047-63799548	0.00501859	3.27603	0.0448555	LOC101929846	168375	Intron (ENST00000444770.1/ENST00000444770.1, intron 2 of 2)
520	chr10:68407233-68407734	0.00034789	2.01561	0.0111519	RUFY2	0	Promoter (<=1kb)
521	chr10:69065436-69065937	4.66341e-06	3.05351	0.00131451	SRGN	-22166	Distal Intergenic
522	chr10:69335766-69336267	0.00442304	2.90554	0.0419002	HK1	-1753	Promoter (1-2kb)
523	chr10:69427403-69427904	0.00136401	2.32593	0.0226399	TACR2	-10485	Distal Intergenic
524	chr10:69472676-69473177	3.81592e-05	4.08933	0.00363379	TSPAN15	-10648	Intron (ENST00000373290.7/23555, intron 1 of 7)
525	chr10:70269920-70270421	0.00378653	4.30674	0.038717	NPFFR1	13583	Intron (ENST00000277942.7/64106, intron 1 of 3)
526	chr10:70494916-70495417	0.000927307	2.23927	0.0183542	PALD1	16131	Intron (ENST00000263563.7/27143, intron 1 of 19)
527	chr10:70500666-70501167	0.000482945	1.39769	0.0132314	PALD1	21881	Intron (ENST00000263563.7/27143, intron 1 of 19)
528	chr10:70970806-70971307	0.00075128	2.94367	0.0164677	LINC02622	31673	Intron (ENST00000646051.1/105378350, intron 1 of 4)
529	chr10:71233917-71234418	0.000576776	4.21217	0.014465	UNC5B-AS1	-15623	Intron (ENST00000335350.10/219699, intron 1 of 16)
530	chr10:71333610-71334111	0.000522376	3.556	0.0137856	SLC29A3	10786	Intron (ENST00000373189.6/55315, intron 2 of 5)
531	chr10:71487763-71488264	0.00263431	3.65359	0.0321695	CDH23	-22856	Intron (ENST00000224721.12/64072, intron 3 of 69)
532	chr10:71548254-71548755	0.000316793	3.77301	0.0107067	LOC105378355	4938	Intron (ENST00000224721.12/64072, intron 6 of 69)
533	chr10:71637919-71638420	5.73298e-05	2.80584	0.00450724	CDH23	20634	Intron (ENST00000224721.12/64072, intron 11 of 69)
534	chr10:71688754-71689255	0.00103706	1.32993	0.019478	CDH23	-23349	Intron (ENST00000224721.12/64072, intron 19 of 69)
535	chr10:71713377-71713878	4.07038e-05	2.29367	0.00375632	CDH23	773	Promoter (<=1kb)
536	chr10:71805784-71806285	0.000722223	3.27053	0.016134	CDH23	8928	3' UTR
537	chr10:71956249-71956750	0.00187385	2.65982	0.0267184	CHST3	-7645	Distal Intergenic
538	chr10:71985016-71985517	5.97331e-06	4.75858	0.0014718	CHST3	20621	Intron (ENST00000373115.5/9469, intron 1 of 2)
539	chr10:72052917-72053418	5.16633e-05	2.57365	0.00427027	SPOCK2	15447	Exon (ENST00000609403.1/ENST00000609403.1, exon 1 of 1)
540	chr10:72126959-72127460	2.26454e-05	2.18095	0.00279399	ASCC1	7003	Intron (ENST00000394919.5/51008, intron 9 of 9)
541	chr10:72226558-72227059	0.00152299	1.9307	0.0240033	ANAPC16	3425	Intron (ENST00000615507.4/119504, intron 2 of 2)
542	chr10:72625910-72626411	0.000138199	1.50361	0.00713379	MICU1	0	Promoter (<=1kb)
543	chr10:73920076-73920577	5.08198e-05	2.59595	0.00424488	C10orf55	2200	Promoter (2-3kb)
544	chr10:75121961-75122462	0.0013247	4.0918	0.0222208	SAMD8	10252	Intron (ENST00000447533.5/142891, intron 1 of 3)
545	chr10:75294821-75295322	0.00175046	2.55574	0.0257676	ZNF503-AS1	-998	Promoter (<=1kb)
546	chr10:75401679-75402180	1.98904e-08	3.84942	8.73515e-05	ZNF503	0	Promoter (<=1kb)
547	chr10:75655589-75656090	0.0022973	5.29894	0.0298125	LRMDA	8080	Intron (ENST00000611255.5/83938, intron 2 of 6)
548	chr10:77552159-77552660	0.00327175	4.81385	0.0358758	KCNMA1	-53189	Intron (ENST00000639601.1/3778, intron 1 of 27)
549	chr10:77602837-77603338	0.00207527	1.54304	0.028242	KCNMA1	33997	Intron (ENST00000639601.1/3778, intron 1 of 27)
550	chr10:78296750-78297251	0.000642674	4.45474	0.015179	LINC00595	29308	Intron (ENST00000634930.1/105378375, intron 1 of 3)
551	chr10:78974127-78974628	0.00255233	1.58145	0.0315796	ZMIZ1-AS1	-11733	Intron (ENST00000456353.5/283050, intron 5 of 9)
552	chr10:79084171-79084672	2.35218e-09	3.29453	2.5087e-05	ZMIZ1	15205	Intron (ENST00000334512.10/57178, intron 1 of 24)
553	chr10:79102827-79103328	0.000336954	2.3887	0.0109805	ZMIZ1	33861	Intron (ENST00000334512.10/57178, intron 1 of 24)
554	chr10:79399478-79399979	0.000763387	4.79783	0.0165838	ZCCHC24	44240	Intron (ENST00000438554.2/ENST00000438554.2, intron 1 of 1)
555	chr10:80158598-80159099	0.00233031	2.49715	0.030046	ANXA11	-580	Promoter (<=1kb)
556	chr10:80356428-80356929	0.00077139	3.57069	0.0167074	DYDC1	0	Promoter (<=1kb)
557	chr10:80493486-80493987	0.00556801	1.16438	0.0475082	TSPAN14	4274	Intron (ENST00000481124.5/81619, intron 2 of 5)
558	chr10:80499931-80500432	0.00110378	1.56286	0.0201039	TSPAN14	10719	Intron (ENST00000481124.5/81619, intron 2 of 5)
559	chr10:80541158-80541659	0.000334181	2.16505	0.0109441	SH2D4B	339	Promoter (<=1kb)
560	chr10:80662686-80663187	0.0014947	2.33111	0.023798	LINC02655	12889	Distal Intergenic
561	chr10:80665314-80665815	0.000446905	4.2913	0.0127346	LINC02655	15517	Distal Intergenic
562	chr10:80924318-80924819	0.00570127	1.71897	0.0482099	LINC02655	274521	Distal Intergenic
563	chr10:86377326-86377827	0.000259306	2.43651	0.00969905	GRID1	-10531	Distal Intergenic
564	chr10:86441182-86441683	0.00321678	2.92207	0.0356128	WAPL	2349	Promoter (2-3kb)
565	chr10:86492909-86493410	0.00480317	1.95278	0.0437756	WAPL	-20622	Intron (ENST00000298767.10/23063, intron 4 of 18)
566	chr10:87596819-87597320	0.00229814	3.50748	0.0298125	PAPSS2	-62293	Intron (ENST00000446794.1/ENST00000446794.1, intron 1 of 1)
567	chr10:88495414-88495915	0.00177322	3.27444	0.0259426	RNLS	87275	Intron (ENST00000371947.7/55328, intron 4 of 6)
568	chr10:89186002-89186503	0.00104015	3.00187	0.0194924	CH25H	20814	Distal Intergenic
569	chr10:89349854-89350355	0.00038037	3.95407	0.0117344	LIPA	-7150	Intron (ENST00000679438.1/3437, intron 1 of 3)
570	chr10:89384877-89385378	0.000602776	2.05233	0.0147354	IFIT1B	6821	3' UTR
571	chr10:89836951-89837452	2.12053e-05	3.76452	0.00275284	LINC00865	7392	Exon (ENST00000448963.5/643529, exon 4 of 4)
572	chr10:90930903-90931404	0.00246181	3.1669	0.0308685	ANKRD1	-9816	Distal Intergenic
573	chr10:91389858-91390359	2.56391e-05	2.40779	0.00290465	HECTD2	-18921	Intron (ENST00000688440.1/100188947, intron 2 of 3)
574	chr10:93190255-93190756	0.0017641	3.40858	0.0258801	CYP26A1	113922	Distal Intergenic
575	chr10:93415049-93415550	0.0038726	2.08041	0.0391497	MYOF	-35062	Intron (ENST00000359263.9/26509, intron 5 of 53)
576	chr10:93445602-93446103	0.000493073	4.30831	0.0133748	MYOF	36091	Intron (ENST00000359263.9/26509, intron 3 of 53)
577	chr10:93715312-93715813	0.000494956	2.62044	0.0134021	FRA10AC1	-12720	Distal Intergenic
578	chr10:94402161-94402662	0.000622722	1.40273	0.0149347	TBC1D12	0	Promoter (<=1kb)
579	chr10:94416696-94417197	0.00019458	3.69602	0.00849636	TBC1D12	14155	Intron (ENST00000225235.5/23232, intron 1 of 12)
580	chr10:95334318-95334819	0.00046679	3.0425	0.012985	SORBS1	2475	Promoter (2-3kb)
581	chr10:95568378-95568879	0.00368062	3.31539	0.0381866	SORBS1	-6964	Distal Intergenic
582	chr10:96044262-96044763	0.00190592	1.36686	0.0269493	CCNJ	679	Promoter (<=1kb)
583	chr10:96744205-96744706	0.00474284	1.87269	0.0434571	RPL13AP5	-5582	Distal Intergenic
584	chr10:97318754-97319255	0.00243922	1.01607	0.0308181	FRAT1	-16	Promoter (<=1kb)
585	chr10:98344348-98344849	0.000261341	3.46497	0.0097485	PYROXD2	43587	Distal Intergenic
586	chr10:99676814-99677315	0.00177432	2.80848	0.0259434	ENTPD7	17305	Intron (ENST00000370489.5/57089, intron 3 of 12)
587	chr10:99693948-99694449	0.00169003	2.84312	0.0253363	ENTPD7	-4217	Intron (ENST00000370489.5/57089, intron 8 of 12)
588	chr10:100266959-100267460	0.00307265	1.6526	0.0347548	CWF19L1	138	Promoter (<=1kb)
589	chr10:100912174-100912675	0.000686308	1.88042	0.015674	SLF2	-288	Promoter (<=1kb)
590	chr10:101042646-101043147	0.00378727	1.27016	0.038717	SFXN3	4694	Distal Intergenic
591	chr10:101613878-101614379	0.00343721	1.59951	0.0368277	FBXW4	-725	Promoter (<=1kb)
592	chr10:102299569-102300070	0.000409561	4.09273	0.0122171	GBF1	5513	Intron (ENST00000676513.1/8729, intron 3 of 39)
593	chr10:102310421-102310922	0.000130618	2.93007	0.00693793	GBF1	16365	Intron (ENST00000676513.1/8729, intron 3 of 39)
594	chr10:102661106-102661607	0.00188829	1.59803	0.0268269	TRIM8	5943	Distal Intergenic
595	chr10:102775943-102776444	2.35345e-05	2.69383	0.00281126	WBP1L	0	Promoter (<=1kb)
596	chr10:103763678-103764179	0.00566898	1.77837	0.0480621	SH3PXD2A-AS1	16885	Intron (ENST00000369774.9/9644, intron 3 of 14)
597	chr10:103833543-103834044	0.000105756	3.54819	0.00621698	SH3PXD2A	21350	Intron (ENST00000369774.9/9644, intron 1 of 14)
598	chr10:103894328-103894829	9.82344e-06	2.81655	0.00185274	STN1	-604	Promoter (<=1kb)
599	chr10:104035936-104036437	0.00371181	2.3361	0.0383375	COL17A1	-1806	Promoter (1-2kb)
600	chr10:104308415-104308916	0.00313531	1.83819	0.0351044	GSTO2	13140	Distal Intergenic
601	chr10:109903167-109903668	0.00223665	1.88407	0.0293778	XPNPEP1	4150	Intron (ENST00000488118.6/7511, intron 2 of 16)
602	chr10:110134696-110135197	0.00549235	1.55538	0.0471279	ADD3	8794	3' UTR
603	chr10:110279193-110279694	0.00341655	1.36377	0.0366536	MXI1	8985	3' UTR
604	chr10:110528838-110529339	0.000918582	1.98466	0.0182781	DUSP5	26091	Distal Intergenic
605	chr10:113094379-113094880	0.00429934	2.5255	0.0413474	TCF7L2	-30656	Intron (ENST00000355995.9/6934, intron 5 of 14)
606	chr10:113385061-113385562	0.000159132	3.60919	0.00769996	LOC107984270	106492	Distal Intergenic
607	chr10:113853930-113854431	0.000323368	1.52305	0.0107921	DCLRE1A	0	Promoter (<=1kb)
608	chr10:114265424-114265925	1.80544e-05	4.76035	0.00257231	VWA2	26068	Intron (ENST00000392982.8/340706, intron 5 of 13)
609	chr10:114634502-114635003	0.000580545	2.45472	0.0144856	ABLIM1	-2410	Promoter (2-3kb)
610	chr10:114684876-114685377	0.00370261	2.25487	0.0382945	ABLIM1	0	Promoter (<=1kb)
611	chr10:117542455-117542956	1.2095e-05	4.06081	0.00207584	EMX2OS	0	Promoter (<=1kb)
612	chr10:118321927-118322428	0.00340651	2.69169	0.0365986	FAM204A	3921	Exon (ENST00000469758.5/63877, exon 7 of 9)
613	chr10:118787740-118788241	0.00171254	2.5929	0.0255365	CACUL1	-32491	Intron (ENST00000663084.1/ENST00000663084.1, intron 3 of 3)
614	chr10:118792576-118793077	0.000874162	4.75592	0.0178803	CACUL1	-37327	Intron (ENST00000663084.1/ENST00000663084.1, intron 3 of 3)
615	chr10:119104460-119104961	0.00160492	2.26172	0.024637	DENND10	343	Promoter (<=1kb)
616	chr10:119166051-119166552	0.000261135	1.3974	0.00974792	SFXN4	-337	Promoter (<=1kb)
617	chr10:119199393-119199894	0.00251474	3.12717	0.0313222	GRK5	-7677	Distal Intergenic
618	chr10:119393802-119394303	0.002443	1.59236	0.0308258	MIR4681	15830	Intron (ENST00000392870.3/2869, intron 3 of 15)
619	chr10:119395159-119395660	9.20547e-05	2.51266	0.00578991	MIR4681	17187	Intron (ENST00000392870.3/2869, intron 3 of 15)
620	chr10:119550604-119551105	0.00103521	3.93268	0.0194693	RGS10	-7885	Distal Intergenic
621	chr10:119785963-119786464	0.00169256	2.72237	0.025347	LOC105378513	29494	Intron (ENST00000649297.1/22876, intron 4 of 20)
622	chr10:119837846-119838347	0.00581741	2.33803	0.0486683	INPP5F	18339	Intron (ENST00000360003.7/79892, intron 12 of 15)
623	chr10:121866929-121867430	0.00369171	1.72469	0.0382057	ATE1	2608	Promoter (2-3kb)
624	chr10:121927003-121927504	0.00269039	1.48731	0.0325278	ATE1	0	Promoter (<=1kb)
625	chr10:121927983-121928484	6.48632e-05	2.04322	0.00482294	ATE1-AS1	0	Promoter (<=1kb)
626	chr10:121942687-121943188	0.000610507	3.25496	0.0148273	ATE1	-13886	Intron (ENST00000690838.1/100130887, intron 1 of 1)
627	chr10:122328722-122329223	0.0012109	2.429	0.0211075	BTBD16	-2744	Promoter (2-3kb)
628	chr10:122394263-122394764	0.00339688	3.40345	0.0365371	PLEKHA1	1135	Promoter (1-2kb)
629	chr10:122462530-122463031	6.44575e-07	5.00979	0.000507206	HTRA1	977	Promoter (<=1kb)
630	chr10:124291189-124291690	0.00178038	2.71977	0.0259872	OAT	111646	Distal Intergenic
631	chr10:124683871-124684372	2.10465e-05	4.67595	0.00275284	FAM53B-AS1	-19253	Intron (ENST00000494792.1/9679, intron 8 of 9)
632	chr10:124685063-124685564	0.000285131	2.3887	0.0101707	FAM53B-AS1	-18061	Intron (ENST00000494792.1/9679, intron 8 of 9)
633	chr10:125092791-125093292	0.000787736	3.13264	0.0169142	CTBP2	44958	Intron (ENST00000337195.9/1488, intron 2 of 10)
634	chr10:126135891-126136392	0.0054301	2.37294	0.046853	ADAM12	18913	Intron (ENST00000368679.8/8038, intron 4 of 22)
635	chr10:127880414-127880915	0.00022479	3.15867	0.00905686	CLRN3	12026	Intron (ENST00000368671.4/119467, intron 2 of 2)
636	chr10:127906769-127907270	0.00345327	3.28435	0.0369203	PTPRE	0	Promoter (<=1kb)
637	chr10:127977513-127978014	0.00245862	2.42822	0.0308601	PTPRE	-9330	Intron (ENST00000254667.8/5791, intron 1 of 20)
638	chr10:130141735-130142236	0.00459726	1.96678	0.0427193	GLRX3	5336	Intron (ENST00000331244.10/10539, intron 1 of 10)
639	chr10:130179544-130180045	0.000773291	4.28878	0.0167131	GLRX3	170	Promoter (<=1kb)
640	chr10:132335388-132335889	0.000182587	1.11364	0.00819335	LRRC27	280	Promoter (<=1kb)
641	chr10:132364209-132364710	0.00184464	1.15312	0.0265025	LRRC27	-761	Promoter (<=1kb)
642	chr10:132443497-132443998	0.000785332	2.19632	0.016882	LINC02870	-329	Promoter (<=1kb)
643	chr10:132575282-132575783	0.000413842	1.34395	0.0122513	INPP5A	-32143	Intron (ENST00000368594.8/3632, intron 1 of 15)
644	chr10:132637744-132638245	0.000135729	2.24629	0.00707137	INPP5A	29818	Intron (ENST00000368594.8/3632, intron 2 of 15)
645	chr10:132684254-132684755	0.00573745	2.37015	0.0483515	INPP5A	-5637	Intron (ENST00000368594.8/3632, intron 4 of 15)
646	chr10:133337542-133338043	0.00451027	1.39413	0.0422812	CALY	-607	Promoter (<=1kb)
647	chr11:844576-845077	0.000447519	2.1135	0.0127346	TSPAN4	130	Promoter (<=1kb)
648	chr11:1336245-1336746	0.000480757	2.29711	0.0131957	LINC02689	-13613	Exon (ENST00000662307.1/ENST00000662307.1, exon 2 of 3)
649	chr11:1494106-1494607	0.000833075	2.59822	0.0174805	MOB2	6640	Intron (ENST00000526462.5/81532, intron 1 of 4)
650	chr11:1785891-1786392	0.000324797	2.6402	0.0108205	LOC105376517	-7503	Distal Intergenic
651	chr11:1896961-1897462	4.98008e-06	2.70426	0.0013697	LINC01150	0	Promoter (<=1kb)
652	chr11:2300105-2300606	0.00229574	1.9062	0.0298125	C11orf21	1266	Promoter (1-2kb)
653	chr11:2305279-2305780	0.00251682	1.96444	0.0313377	TSPAN32	-1165	Promoter (1-2kb)
654	chr11:2462498-2462999	0.000237083	2.55863	0.00931769	KCNQ1	611	Promoter (<=1kb)
655	chr11:3785142-3785643	0.000713171	1.33537	0.0159988	NUP98	-3053	Intron (ENST00000359171.8/4928, intron 1 of 32)
656	chr11:4071925-4072426	0.00323293	1.56899	0.0357259	STIM1	-9221	Intron (ENST00000525403.6/6786, intron 6 of 12)
657	chr11:4608074-4608575	0.00104245	1.06817	0.0195203	TRIM68	0	Promoter (<=1kb)
658	chr11:5808563-5809064	0.00165101	2.01776	0.0250785	OR52N2	0	Promoter (<=1kb)
659	chr11:7020142-7020643	0.00101411	2.53649	0.0192753	NLRP14	0	Promoter (<=1kb)
660	chr11:8343448-8343949	0.000806648	1.89894	0.0171136	LMO1	-74732	Distal Intergenic
661	chr11:8941314-8941815	0.000253918	2.62036	0.00960656	ASCL3	1201	Promoter (1-2kb)
662	chr11:9060684-9061185	0.000615922	2.89593	0.014867	SCUBE2	4726	Intron (ENST00000670061.1/105376541, intron 2 of 2)
663	chr11:9180848-9181349	7.34183e-08	3.92591	0.00019731	DENND5A	-1931	Promoter (1-2kb)
664	chr11:9231675-9232176	0.00226122	1.76943	0.0295602	DENND5A	-24053	Intron (ENST00000328194.8/23258, intron 1 of 22)
665	chr11:9479924-9480425	0.00245709	2.26621	0.0308601	ZNF143	8817	Intron (ENST00000396604.5/7702, intron 7 of 15)
666	chr11:9488252-9488753	0.000194231	3.82973	0.00849495	ZNF143	17145	Intron (ENST00000396604.5/7702, intron 7 of 15)
667	chr11:9565824-9566325	0.00409401	2.00666	0.0402225	WEE1	-7345	Distal Intergenic
668	chr11:9746554-9747055	0.000951986	1.81005	0.0186056	LINC02709	11109	Intron (ENST00000447399.6/23075, intron 8 of 10)
669	chr11:9765481-9765982	1.69765e-05	4.15712	0.00246631	LINC02709	-5948	Intron (ENST00000663578.1/283104, intron 1 of 1)
670	chr11:9891329-9891830	0.00174408	3.46442	0.0257322	SBF2	-48278	Intron (ENST00000533659.1/101928008, intron 1 of 2)
671	chr11:10482889-10483390	0.00533601	3.57519	0.0464091	AMPD3	1006	Promoter (1-2kb)
672	chr11:10503095-10503596	0.00239819	1.7685	0.0305305	AMPD3	2910	Promoter (2-3kb)
673	chr11:10508400-10508901	2.12441e-05	1.83102	0.00275284	MIR4485	-74	Promoter (<=1kb)
674	chr11:10648541-10649042	0.00100139	3.04711	0.0191304	IRAG1	3143	Intron (ENST00000424001.5/10335, intron 1 of 18)
675	chr11:11621877-11622378	0.00550843	2.89447	0.0472092	GALNT18	0	Promoter (<=1kb)
676	chr11:11849169-11849670	0.00175625	2.17144	0.0258157	USP47	7103	Intron (ENST00000339865.9/55031, intron 1 of 26)
677	chr11:11931631-11932132	0.00241191	3.02459	0.030645	USP47	-6198	Intron (ENST00000339865.9/55031, intron 13 of 26)
678	chr11:12110076-12110577	1.07884e-05	1.67075	0.00195495	MICAL2	-13	Promoter (<=1kb)
679	chr11:13207457-13207958	3.93693e-05	3.50485	0.00368474	BMAL1	-68694	Distal Intergenic
680	chr11:13208712-13209213	0.000237563	2.57907	0.00932001	BMAL1	-67439	Distal Intergenic
681	chr11:13680413-13680914	0.00287544	1.4865	0.0336558	FAR1	11702	Intron (ENST00000354817.8/84188, intron 1 of 11)
682	chr11:14626855-14627356	6.28549e-05	4.2235	0.00476903	PSMA1	16261	Intron (ENST00000418988.2/5682, intron 1 of 10)
683	chr11:14643534-14644035	0.000646811	3.12248	0.0152377	PDE3B	0	Promoter (<=1kb)
684	chr11:16804279-16804780	0.00146141	2.25692	0.0235658	PLEKHA7	-746	Promoter (<=1kb)
685	chr11:17229968-17230469	0.00191837	1.74982	0.0270229	NUCB2	21815	Intron (ENST00000528644.5/4925, intron 1 of 2)
686	chr11:19903581-19904082	0.00215398	3.13679	0.0287515	NAV2	-27683	Intron (ENST00000360655.8/89797, intron 6 of 37)
687	chr11:22808406-22808907	0.00573366	1.88466	0.0483483	SVIP	18970	Intron (ENST00000454584.7/2620, intron 7 of 7)
688	chr11:31369503-31370004	0.000155576	1.48029	0.00760355	DNAJC24	0	Promoter (<=1kb)
689	chr11:33039686-33040187	9.80213e-06	2.09202	0.00185274	TCP11L1	0	Promoter (<=1kb)
690	chr11:33178461-33178962	0.00531287	4.16006	0.0463138	CSTF3-DT	-7858	Intron (ENST00000531870.5/338739, intron 1 of 2)
691	chr11:33789936-33790437	0.00355699	3.03183	0.03745	LINC02722	-14331	Distal Intergenic
692	chr11:33974899-33975400	0.00440861	2.67826	0.0418447	CAPRIN1	-76331	Distal Intergenic
693	chr11:34492800-34493301	0.000153961	2.48953	0.00755758	ELF5	18498	3' UTR
694	chr11:35216925-35217426	0.00449273	2.90163	0.0421982	CD44	-1503	Promoter (1-2kb)
695	chr11:35342954-35343455	0.00237768	2.10811	0.030396	SLC1A2	8905	Intron (ENST00000278379.9/6506, intron 1 of 10)
696	chr11:35617795-35618296	0.000243671	2.62216	0.00943795	FJX1	-164	Promoter (<=1kb)
697	chr11:35721633-35722134	0.00307591	1.89339	0.0347548	TRIM44	-2122	Promoter (2-3kb)
698	chr11:35981806-35982307	0.00335188	2.78243	0.0363148	MIR3973	-27791	Intron (ENST00000524419.5/143458, intron 1 of 5)
699	chr11:36594154-36594655	0.00011863	3.04775	0.00659636	LOC107984325	0	Promoter (<=1kb)
700	chr11:42432468-42432969	9.64951e-05	3.32801	0.00594176	LINC02740	-178747	Distal Intergenic
701	chr11:43905478-43905979	0.000431323	2.54261	0.012509	SEC14L1P1	8022	Intron (ENST00000532962.5/221120, intron 8 of 9)
702	chr11:44409698-44410199	2.86256e-05	4.61	0.00312056	ALX4	-99559	Distal Intergenic
703	chr11:44954974-44955475	4.88873e-05	3.00707	0.00416108	TP53I11	-3668	Distal Intergenic
704	chr11:44978342-44978843	0.00263543	2.04105	0.0321695	LINC02685	4199	Distal Intergenic
705	chr11:45093328-45093829	0.00101499	2.62528	0.0192866	PRDM11	-1977	Promoter (1-2kb)
706	chr11:45771608-45772109	0.00430099	1.12502	0.0413485	LINC02716	192	Promoter (<=1kb)
707	chr11:45858028-45858529	0.00104863	2.05707	0.0196065	CRY2	0	Promoter (<=1kb)
708	chr11:45918614-45919115	0.00459911	1.34817	0.0427224	PEX16	0	Promoter (<=1kb)
709	chr11:46295385-46295886	0.00346195	1.66947	0.0369602	CREB3L1	259	Promoter (<=1kb)
710	chr11:46318613-46319114	0.0019207	1.3278	0.0270262	CREB3L1	2952	Promoter (2-3kb)
711	chr11:46617967-46618468	0.00052478	2.51169	0.0138003	HARBI1	-58	Promoter (<=1kb)
712	chr11:46919840-46920341	0.00249084	1.72365	0.0311372	LRP4	-1198	Promoter (1-2kb)
713	chr11:47152416-47152917	0.00494559	1.79558	0.0445383	CSTPP1	-1478	Promoter (1-2kb)
714	chr11:47254645-47255146	0.000118265	1.78705	0.00658423	NR1H3	-2458	Promoter (2-3kb)
715	chr11:47257515-47258016	0.00100762	1.82008	0.0191954	NR1H3	0	Promoter (<=1kb)
716	chr11:47616722-47617223	2.3309e-05	3.72033	0.00281006	MTCH2	12132	Distal Intergenic
717	chr11:47987658-47988159	0.001861	1.80777	0.0266268	PTPRJ	6931	Intron (ENST00000698881.1/5795, intron 1 of 24)
718	chr11:57230871-57231372	5.39245e-05	3.44313	0.00437122	APLNR	5863	Distal Intergenic
719	chr11:57306919-57307420	0.00388883	2.16064	0.039244	TNKS1BP1	-3440	Intron (ENST00000528882.5/85456, intron 6 of 6)
720	chr11:57354487-57354988	0.000780663	4.06498	0.0168107	P2RX3	7063	Intron (ENST00000263314.3/5024, intron 8 of 11)
721	chr11:57567786-57568287	0.000558472	1.86151	0.0142448	UBE2L6	0	Promoter (<=1kb)
722	chr11:58923094-58923595	0.000251747	2.77767	0.00959903	GLYATL1	-4034	Intron (ENST00000534674.5/92292, intron 1 of 2)
723	chr11:59187617-59188118	0.00199069	2.22728	0.0275903	DTX4	2357	Promoter (2-3kb)
724	chr11:59413431-59413932	4.81929e-05	4.3251	0.00413987	OR5A2	12480	Distal Intergenic
725	chr11:59660334-59660835	0.00457266	2.92619	0.0426093	PATL1	8202	Intron (ENST00000300146.10/219988, intron 2 of 18)
726	chr11:60193797-60194298	7.07406e-09	6.02908	5.28135e-05	MS4A4A	7757	Intron (ENST00000680935.1/51338, intron 1 of 6)
727	chr11:60280331-60280832	0.00403064	1.89187	0.0398778	MS4A4A	0	Promoter (<=1kb)
728	chr11:61083548-61084049	0.000414259	2.56804	0.0122513	CD5	-18440	Distal Intergenic
729	chr11:61369356-61369857	0.00424094	1.67323	0.0410589	TMEM138	1451	Promoter (1-2kb)
730	chr11:61429157-61429658	0.00366367	1.40694	0.0380844	SDHAF2	0	Promoter (<=1kb)
731	chr11:61496792-61497293	0.00171557	3.37042	0.0255607	LOC105369329	352	Promoter (<=1kb)
732	chr11:61688783-61689284	0.00188623	3.82933	0.0268232	DAGLA	8316	Intron (ENST00000257215.10/747, intron 1 of 19)
733	chr11:61827117-61827618	0.0036841	1.8717	0.0381911	FADS2	0	Promoter (<=1kb)
734	chr11:61827724-61828225	6.46536e-06	2.1176	0.0015275	FADS2	0	Promoter (<=1kb)
735	chr11:61891308-61891809	0.00118632	2.5344	0.0208445	FADS3	0	Promoter (<=1kb)
736	chr11:62334622-62335123	0.000440423	3.72334	0.0126175	ASRGL1	-2325	Promoter (2-3kb)
737	chr11:62502998-62503499	6.35757e-05	2.18387	0.00479438	AHNAK	13858	Intron (ENST00000530124.5/79026, intron 2 of 2)
738	chr11:62553374-62553875	8.06747e-06	2.25891	0.00167772	AHNAK	2360	Promoter (2-3kb)
739	chr11:62665028-62665529	0.000895764	1.11285	0.0180538	C11orf98	0	Promoter (<=1kb)
740	chr11:62857629-62858130	0.000433488	2.76344	0.012547	SLC3A2	1461	Promoter (1-2kb)
741	chr11:63769160-63769661	3.40695e-05	3.89266	0.00341555	ZFTA	-385	Promoter (<=1kb)
742	chr11:64007387-64007888	0.000237388	4.37374	0.00931804		6272	Intron (ENST00000255681.7/28992, intron 4 of 10)
743	chr11:64709520-64710021	0.00504352	2.73195	0.0449653	NRXN2	2724	Promoter (2-3kb)
744	chr11:64720618-64721119	0.00221335	2.01931	0.0292158	NRXN2	2029	Promoter (2-3kb)
745	chr11:64844638-64845139	0.000876971	1.34772	0.0178888	CDC42BPG	0	Promoter (<=1kb)
746	chr11:64869233-64869734	0.000740224	2.26029	0.0163393	EHD1	5932	Intron (ENST00000320631.8/10938, intron 2 of 4)
747	chr11:64916089-64916590	0.000278741	1.85567	0.0100441	ATG2A	616	Promoter (<=1kb)
748	chr11:65261137-65261638	0.000218642	1.48569	0.00891662	POLA2	-282	Promoter (<=1kb)
749	chr11:65290690-65291191	0.000930974	1.76919	0.0183846	POLA2	-2987	Promoter (2-3kb)
750	chr11:65497117-65497618	0.00522643	1.09424	0.0458729	MALAT1	-70	Promoter (<=1kb)
751	chr11:65746830-65747331	0.00133423	4.21885	0.0223293	RNASEH2C	-26012	Intron (ENST00000534505.1/ENST00000534505.1, intron 1 of 1)
752	chr11:65912287-65912788	0.00450655	4.23386	0.0422622	C11orf68	6274	Distal Intergenic
753	chr11:66466532-66467033	3.59606e-05	1.86689	0.00350032	PELI3	0	Promoter (<=1kb)
754	chr11:66467132-66467633	0.000765953	1.66835	0.0166234	PELI3	0	Promoter (<=1kb)
755	chr11:67051246-67051747	0.00125871	2.37973	0.021588	RHOD	-5100	Distal Intergenic
756	chr11:67241019-67241520	0.00126753	2.01824	0.0216646	KDM2A	718	Promoter (<=1kb)
757	chr11:67252113-67252614	0.00240478	2.2967	0.0305957	KDM2A	0	Promoter (<=1kb)
758	chr11:68099561-68100062	0.00433406	1.61201	0.0414935	CHKA	-9681	Intron (ENST00000265689.9/1119, intron 1 of 11)
759	chr11:69939562-69940063	1.7682e-05	4.27303	0.00253866	ANO1	-45813	Distal Intergenic
760	chr11:71953518-71954019	0.00159373	2.20192	0.0245582	RNF121	-3220	Intron (ENST00000530058.5/55298, intron 1 of 5)
761	chr11:72593029-72593530	0.00368744	4.30263	0.0381979	PDE2A	-2610	Promoter (2-3kb)
762	chr11:73028639-73029140	0.00112493	2.79992	0.0203324	FCHSD2	-39627	Intron (ENST00000311172.11/9873, intron 2 of 18)
763	chr11:73200178-73200679	0.00350536	3.63579	0.0371767	IUR1	-17267	Distal Intergenic
764	chr11:73289304-73289805	0.00113026	1.08942	0.0203608	P2RY6	0	Promoter (<=1kb)
765	chr11:73660784-73661285	0.00184869	2.4883	0.0265218	PLEKHB1	475	Promoter (<=1kb)
766	chr11:74581124-74581625	0.00419701	2.09631	0.0408527	POLD3	-10931	Intron (ENST00000528481.5/10714, intron 1 of 5)
767	chr11:74747779-74748280	0.000102175	2.00065	0.00609765	RNF169	-569	Promoter (<=1kb)
768	chr11:74821735-74822236	1.94337e-05	3.7444	0.00265729	XRRA1	29828	Intron (ENST00000299563.5/254225, intron 4 of 5)
769	chr11:75031290-75031791	0.0037163	3.82759	0.03835	NEU3	42346	Distal Intergenic
770	chr11:75340706-75341207	0.00372676	1.52711	0.0384115	MIR326	-5520	Intron (ENST00000420843.7/408, intron 1 of 15)
771	chr11:75350771-75351272	0.00123823	2.69276	0.0213842	ARRB1	388	Promoter (<=1kb)
772	chr11:75492110-75492611	0.00264661	1.4962	0.0322772	GDPD5	-1359	Promoter (1-2kb)
773	chr11:75718810-75719311	0.000170887	2.16273	0.00792569	MOGAT2	-63	Promoter (<=1kb)
774	chr11:76629365-76629866	0.000621088	1.88496	0.0149193	LINC02757	497	Promoter (<=1kb)
775	chr11:76824027-76824528	0.00422222	2.15833	0.0409725	TSKU	32275	Distal Intergenic
776	chr11:77451172-77451673	0.000226714	2.93301	0.00911429	PAK1	21822	Intron (ENST00000356341.8/5058, intron 1 of 14)
777	chr11:77770555-77771056	0.00108413	2.70254	0.019921	RSF1	-5865	Intron (ENST00000308488.11/51773, intron 1 of 15)
778	chr11:78237841-78238342	0.00577971	3.47353	0.0485504	GAB2	-5909	Intron (ENST00000361507.5/9846, intron 3 of 9)
779	chr11:78424605-78425106	0.0043914	1.31904	0.0418073	LINC02728	2704	Promoter (2-3kb)
780	chr11:78833187-78833688	0.00136131	3.94083	0.0226001	TENM4	-27776	Intron (ENST00000278550.12/26011, intron 12 of 33)
781	chr11:79458621-79459122	0.000405087	4.42688	0.0121662	TENM4	-17591	Distal Intergenic
782	chr11:82520694-82521195	0.000354017	4.27578	0.0112753	MIR4300HG	-48624	Intron (ENST00000532217.1/101928989, intron 3 of 4)
783	chr11:82733767-82734268	0.0030722	4.02758	0.0347548	FAM181B	0	Promoter (<=1kb)
784	chr11:83064702-83065203	0.00349543	2.28663	0.0371264	RAB30	6259	Intron (ENST00000612684.4/27314, intron 1 of 4)
785	chr11:83081552-83082053	0.00205607	3.04324	0.0281066	RAB30-DT	9120	Exon (ENST00000669005.1/ENST00000669005.1, exon 1 of 2)
786	chr11:83252888-83253389	0.00605118	1.9668	0.049885	ANKRD42	4934	Intron (ENST00000260047.10/338699, intron 11 of 11)
787	chr11:85664042-85664543	0.00244975	1.39847	0.030833	CREBZF	0	Promoter (<=1kb)
788	chr11:86069771-86070272	0.00571394	1.217	0.0482461	PICALM	0	Promoter (<=1kb)
789	chr11:86089517-86090018	0.000117103	3.6371	0.00656356	PICALM	-19635	Distal Intergenic
790	chr11:86214770-86215271	4.32015e-07	3.44077	0.000453646	LINC02695	-21288	Distal Intergenic
791	chr11:86577999-86578500	2.46735e-05	5.26641	0.0028471	ME3	-79875	Intron (ENST00000524610.1/ENST00000524610.1, intron 2 of 2)
792	chr11:86592778-86593279	1.39133e-05	2.45306	0.00223385	ME3	78543	Intron (ENST00000524610.1/ENST00000524610.1, intron 2 of 2)
793	chr11:88313455-88313956	0.000331658	2.90944	0.0109013	CTSC	-4092	Intron (ENST00000678554.1/1075, intron 2 of 7)
794	chr11:88338262-88338763	0.00448498	1.39585	0.0421568	LOC101929174	374	Promoter (<=1kb)
795	chr11:88359636-88360137	8.92289e-05	2.11342	0.00571318	CTSC	0	Promoter (<=1kb)
796	chr11:88438714-88439215	5.08738e-05	3.42949	0.00424488	LOC101929174	16314	Distal Intergenic
797	chr11:92705187-92705688	0.00052997	7.18987	0.0138276	FAT3	-138652	Intron (ENST00000525166.6/120114, intron 4 of 27)
798	chr11:93236688-93237189	0.00067031	4.63961	0.0155127	LOC112268080	-15058	Distal Intergenic
799	chr11:93661408-93661909	1.03625e-06	1.52613	0.000628977	CEP295	0	Promoter (<=1kb)
800	chr11:94543282-94543783	1.85276e-05	2.83722	0.00258505	PIWIL4	-57	Promoter (<=1kb)
801	chr11:94623138-94623639	0.00141992	2.88223	0.0231182	PIWIL4	5349	Intron (ENST00000536540.5/105369438, intron 4 of 4)
802	chr11:95365208-95365709	0.00184304	3.43165	0.0264977	LOC100129203	132637	Distal Intergenic
803	chr11:95455505-95456006	7.89606e-05	5.02173	0.00531563	LOC100129203	222934	Distal Intergenic
804	chr11:96306859-96307360	0.00485937	1.54958	0.0440601	MIR1260B	-34078	Intron (ENST00000524717.6/84441, intron 1 of 4)
805	chr11:102919970-102920471	0.00328866	1.80206	0.0359368	MMP13	35234	Distal Intergenic
806	chr11:110092318-110092819	2.10969e-05	4.9369	0.00275284	ZC3H12C	-573	Promoter (<=1kb)
807	chr11:110129716-110130217	0.00499403	2.77242	0.0447485	ZC3H12C	-787	Promoter (<=1kb)
808	chr11:110452701-110453202	1.37028e-05	3.46047	0.00222095	FDX1	22753	Intron (ENST00000260270.3/2230, intron 2 of 3)
809	chr11:110497129-110497630	1.41071e-06	4.18987	0.000731392	FDX1	67181	Distal Intergenic
810	chr11:110907558-110908059	0.00346594	1.57866	0.0369745	LOC102723966	-189096	Distal Intergenic
811	chr11:111019499-111020000	0.001403	3.79105	0.0229799	LOC102723966	-77155	Intron (ENST00000660486.1/ENST00000660486.1, intron 1 of 1)
812	chr11:111230367-111230868	0.000284471	1.91319	0.010152	POU2AF2	-14857	Distal Intergenic
813	chr11:111541540-111542041	0.00573713	4.51423	0.0483515	LAYN	0	Promoter (<=1kb)
814	chr11:111841665-111842166	0.000256424	1.87262	0.00965781	ALG9	3225	Intron (ENST00000616540.5/79796, intron 9 of 14)
815	chr11:113854385-113854886	0.00154953	2.64591	0.0242271	USP28	20610	Intron (ENST00000003302.8/57646, intron 1 of 24)
816	chr11:113874838-113875339	0.00252409	1.34455	0.0313904	USP28	157	Promoter (<=1kb)
817	chr11:114083376-114083877	0.000323138	1.73783	0.0107921	ZBTB16	18964	Intron (ENST00000682278.1/7704, intron 3 of 7)
818	chr11:114110947-114111448	0.00398468	1.96546	0.0396368	ZBTB16	46535	Intron (ENST00000682278.1/7704, intron 3 of 7)
819	chr11:114154543-114155044	0.00198358	1.91342	0.0275497	ZBTB16	-5383	Intron (ENST00000682278.1/7704, intron 3 of 7)
820	chr11:114155250-114155751	0.000265243	2.73839	0.00981404	ZBTB16	-4676	Intron (ENST00000682278.1/7704, intron 3 of 7)
821	chr11:114179231-114179732	0.00296755	1.55198	0.0342005	ZBTB16	-1034	Promoter (1-2kb)
822	chr11:115884968-115885469	0.000346006	3.43092	0.0111154	LINC02703	-34779	Distal Intergenic
823	chr11:116750657-116751158	0.00219758	3.29117	0.0291468	BUD13	11678	Intron (ENST00000419189.1/84811, intron 3 of 3)
824	chr11:117199062-117199563	0.000501473	4.42013	0.0135208	TAGLN	0	Promoter (<=1kb)
825	chr11:117315958-117316459	1.68353e-05	3.37218	0.00245966	BACE1	0	Promoter (<=1kb)
826	chr11:117809760-117810261	0.00127183	1.86235	0.0217106	DSCAML1	7264	Intron (ENST00000525836.1/57453, intron 1 of 2)
827	chr11:117941378-117941879	0.00110084	2.54098	0.0200733	TMPRSS13	-11919	Distal Intergenic
828	chr11:117959412-117959913	0.00244769	1.80641	0.030833	IL10RA	-26457	Distal Intergenic
829	chr11:118739350-118739851	6.22482e-05	3.59356	0.00475187	DDX6	19518	Intron (ENST00000526274.2/105369519, intron 2 of 2)
830	chr11:119120655-119121156	4.28935e-05	1.76581	0.00388496	HINFP	-424	Promoter (<=1kb)
831	chr11:119422273-119422774	0.0031735	2.25161	0.0353502	THY1	0	Promoter (<=1kb)
832	chr11:119573777-119574278	4.78133e-05	3.13342	0.00413987	LOC105369520	-34145	Distal Intergenic
833	chr11:120210730-120211231	0.0027015	1.36407	0.0326357	OAF	0	Promoter (<=1kb)
834	chr11:121767407-121767908	0.00290163	1.77643	0.0338418	LOC107984402	-61793	Intron (ENST00000652518.1/107984402, intron 1 of 6)
835	chr11:121887276-121887777	0.000155721	4.63024	0.00760355	LOC107984402	57575	Intron (ENST00000652518.1/107984402, intron 3 of 6)
836	chr11:122007522-122008023	0.000200656	3.42158	0.00861506	MIR100HG	29034	Intron (ENST00000651822.1/ENST00000651822.1, intron 1 of 2)
837	chr11:122240529-122241030	0.00183075	2.90609	0.0264064	MIR100HG	-32875	Intron (ENST00000660311.1/399959, intron 2 of 4)
838	chr11:122505630-122506131	7.42818e-06	4.2403	0.00161706	MIR100HG	50590	Intron (ENST00000533109.6/399959, intron 3 of 6)
839	chr11:123083721-123084222	0.0030826	1.63518	0.0347854	CLMP	0	Promoter (<=1kb)
840	chr11:123457223-123457724	0.00104018	1.69165	0.0194924	GRAMD1B	2565	Promoter (2-3kb)
841	chr11:124070807-124071308	0.00398502	1.2243	0.0396368	OR10G7	-29482	Distal Intergenic
842	chr11:124194523-124195024	1.37812e-05	4.05564	0.00222219	OR10D3	10279	Distal Intergenic
843	chr11:124920645-124921146	0.00049959	1.87725	0.0134898	HEPN1	1401	Promoter (1-2kb)
844	chr11:125072489-125072990	0.000734588	2.07855	0.0163021	SLC37A2	9153	Intron (ENST00000532000.5/219855, intron 1 of 6)
845	chr11:125457443-125457944	0.00349	1.85164	0.0370951	FEZ1	-1157	Promoter (1-2kb)
846	chr11:125517218-125517719	0.00115921	3.78416	0.020591	FEZ1	-20901	Intron (ENST00000648911.1/9638, intron 3 of 11)
847	chr11:126138991-126139492	9.01223e-05	2.54942	0.00573468	LOC105369591	-10910	Distal Intergenic
848	chr11:126196974-126197475	8.51896e-06	2.89972	0.00173773	RPUSD4	9037	Distal Intergenic
849	chr11:126317593-126318094	0.00262411	2.04252	0.0321113	DCPS	-9772	Intron (ENST00000263579.5/28960, intron 2 of 5)
850	chr11:126355308-126355809	0.00286371	1.40006	0.0335929	GSEC	0	Promoter (<=1kb)
851	chr11:126457147-126457648	2.56302e-05	2.70845	0.00290465	KIRREL3	-16265	Intron (ENST00000525144.7/84623, intron 6 of 16)
852	chr11:128272025-128272526	0.000199721	2.12886	0.00858917	LINC02098	63196	Distal Intergenic
853	chr11:128835946-128836447	0.00307198	2.13006	0.0347548	KCNJ1	6087	3' UTR
854	chr11:128928309-128928810	3.12445e-06	2.4587	0.0011232	TP53AIP1	9008	Distal Intergenic
855	chr11:129279915-129280416	0.0053239	1.76913	0.0463514	ARHGAP32	-591	Promoter (<=1kb)
856	chr11:129284636-129285137	0.00380495	2.47872	0.0388344	ARHGAP32	-5312	Distal Intergenic
857	chr11:129324061-129324562	1.78833e-05	3.05689	0.00255283	ARHGAP32	-44737	Distal Intergenic
858	chr11:129921544-129922045	0.00142617	1.80976	0.0231769	PRDM10	25416	Intron (ENST00000358825.9/56980, intron 14 of 21)
859	chr11:130094647-130095148	0.00327235	3.71302	0.0358758	APLP2	-13457	Intron (ENST00000650012.1/334, intron 2 of 18)
860	chr11:130102646-130103147	2.47352e-07	4.13584	0.000383288	APLP2	-5458	Intron (ENST00000650012.1/334, intron 2 of 18)
861	chr11:130897641-130898142	3.53822e-07	4.43476	0.000413313	SNX19	-3767	Intron (ENST00000265909.9/399979, intron 8 of 10)
862	chr11:131187147-131187648	0.000632051	5.74233	0.0150615	LOC107984412	125	Promoter (<=1kb)
863	chr11:132099682-132100183	2.16289e-05	3.33707	0.00275284	NTM	-40828	Intron (ENST00000374791.7/50863, intron 2 of 7)
864	chr11:132126387-132126888	0.000384667	4.70981	0.0118232	NTM	-14123	Intron (ENST00000374791.7/50863, intron 2 of 7)
865	chr11:134047666-134048167	0.000110697	5.09081	0.00641149	LINC02731	9023	Exon (ENST00000527712.2/100128239, exon 5 of 5)
866	chr12:180426-180927	2.72936e-06	3.65489	0.00103172	IQSEC3-AS1	1469	Promoter (1-2kb)
867	chr12:1122551-1123052	0.00389553	2.36116	0.039254	ERC1	6639	Intron (ENST00000611180.5/23085, intron 7 of 12)
868	chr12:1328357-1328858	0.00428824	2.51597	0.0412939	ERC1	71219	Intron (ENST00000543086.7/23085, intron 14 of 17)
869	chr12:1634676-1635177	0.00346297	3.11458	0.0369604	WNT5B	3361	Intron (ENST00000539198.5/81029, intron 3 of 3)
870	chr12:1796967-1797468	0.000757416	1.50295	0.0165343	CACNA2D4	56	Promoter (<=1kb)
871	chr12:2284668-2285169	0.00572065	2.74862	0.0482841	CACNA1C-IT3	14892	Intron (ENST00000682544.1/775, intron 3 of 49)
872	chr12:2357923-2358424	0.000275384	3.24113	0.00998695	CACNA1C-IT3	88147	Intron (ENST00000682544.1/775, intron 3 of 49)
873	chr12:2690926-2691427	0.00228562	1.78291	0.0297542	CACNA1C-AS1	0	Promoter (<=1kb)
874	chr12:4107396-4107897	0.000457249	1.68911	0.0128771	LOC105369611	94493	Distal Intergenic
875	chr12:4118056-4118557	0.000197023	1.2012	0.00853215	LOC105369611	105153	Exon (ENST00000393388.3/ENST00000393388.3, exon 1 of 2)
876	chr12:4312710-4313211	0.000271201	4.2043	0.00991647	TIGAR	4947	Intron (ENST00000648100.1/57103, intron 4 of 11)
877	chr12:5051880-5052381	0.00016597	2.55539	0.00783679	KCNA5	8001	Distal Intergenic
878	chr12:6138755-6139256	0.000362746	2.31414	0.0114125	VWF	-13985	Distal Intergenic
879	chr12:6336292-6336793	3.76846e-05	1.91526	0.00360699	TNFRSF1A	-2850	Promoter (2-3kb)
880	chr12:6550352-6550853	3.324e-06	3.52103	0.0011489	IFFO1	0	Promoter (<=1kb)
881	chr12:6614033-6614534	0.000174728	1.82285	0.00800788	CHD4	-5603	Exon (ENST00000645265.1/ENST00000645265.1, exon 1 of 2)
882	chr12:6924286-6924787	0.000302129	1.17309	0.0104791	ATN1	0	Promoter (<=1kb)
883	chr12:6959017-6959518	0.00420804	1.00602	0.0409067	PTPN6	0	Promoter (<=1kb)
884	chr12:7060193-7060694	2.89149e-05	3.74904	0.00313313	C1S	0	Promoter (<=1kb)
885	chr12:7948804-7949305	0.00306047	1.46874	0.0346983	SLC2A3	-12617	Distal Intergenic
886	chr12:8156822-8157323	0.000222862	3.22059	0.00899861	ZNF705A	0	Promoter (<=1kb)
887	chr12:8675430-8675931	0.00448722	2.05728	0.0421711	RIMKLB	-5669	Distal Intergenic
888	chr12:9470262-9470763	0.00465916	3.94957	0.0430074	LOC408186	-9845	Intron (ENST00000641608.1/408186, intron 2 of 5)
889	chr12:9857301-9857802	0.00165796	3.66827	0.0251093	CLEC2B	-2452	Promoter (2-3kb)
890	chr12:10034029-10034530	6.57427e-05	4.87253	0.00483568	CLEC9A	3347	Intron (ENST00000544751.1/283420, intron 1 of 2)
891	chr12:10118446-10118947	0.00117612	2.30599	0.0207386	CLEC1A	-6819	3' UTR
892	chr12:10721742-10722243	0.000207437	1.37194	0.00872005	YBX3	0	Promoter (<=1kb)
893	chr12:11554097-11554598	0.000151052	3.69999	0.00749319	LINC01252	945	Promoter (<=1kb)
894	chr12:11584394-11584895	0.000962249	4.04033	0.0187229	LINC01252	27428	Intron (ENST00000541162.1/338817, intron 2 of 2)
895	chr12:11875071-11875572	0.000985292	2.7741	0.0189598	ETV6	-10365	Intron (ENST00000396373.9/2120, intron 5 of 7)
896	chr12:11884647-11885148	0.000298837	3.05088	0.0104109	ETV6	-789	Promoter (<=1kb)
897	chr12:12979620-12980121	0.00019995	4.98336	0.00859404	GPRC5D-AS1	0	Promoter (<=1kb)
898	chr12:12992767-12993268	0.00091143	1.89518	0.018194	HEBP1	-3487	Intron (ENST00000014930.9/50865, intron 1 of 3)
899	chr12:13082777-13083278	0.000186461	4.37565	0.00828125	GSG1	12370	3' UTR
900	chr12:14463382-14463883	0.000246932	2.09308	0.00952014	ATF7IP	-2227	Promoter (2-3kb)
901	chr12:14905198-14905699	0.000698093	3.74988	0.0158246	ERP27	11580	Exon (ENST00000648334.1/144608, exon 3 of 3)
902	chr12:15546958-15547459	2.24292e-06	5.23407	0.000943384	PTPRO	319	Promoter (<=1kb)
903	chr12:15789931-15790432	0.00179916	2.14085	0.026158	EPS8	-531	Promoter (<=1kb)
904	chr12:16198782-16199283	0.00261498	2.95587	0.0320258	SLC15A5	78402	Intron (ENST00000344941.3/729025, intron 7 of 8)
905	chr12:20212577-20213078	0.000482749	4.33068	0.0132311	LINC02468	-76452	Distal Intergenic
906	chr12:20404685-20405186	0.00401372	3.04249	0.0397897	PDE3A	34560	Intron (ENST00000359062.4/5139, intron 1 of 15)
907	chr12:20432128-20432629	0.000377339	3.52302	0.0116942	PDE3A	62003	Intron (ENST00000359062.4/5139, intron 1 of 15)
908	chr12:21443640-21444141	0.00153657	2.11719	0.0241272	PYROXD1	5725	Intron (ENST00000543476.5/79912, intron 2 of 8)
909	chr12:22180371-22180872	0.000192878	3.58116	0.00846055	SULT6B2P	-45520	Intron (ENST00000544732.5/6489, intron 2 of 5)
910	chr12:22684562-22685063	0.00348585	2.01618	0.0370951	ETNK1	13476	3' UTR
911	chr12:24902304-24902805	0.003805	1.34848	0.0388344	BCAT1	0	Promoter (<=1kb)
912	chr12:24903713-24904214	0.00272534	1.15664	0.0327858	BCAT1	-638	Promoter (<=1kb)
913	chr12:26239252-26239753	0.00254162	3.40773	0.0315151	SSPN	43579	Intron (ENST00000534829.5/105369705, intron 1 of 3)
914	chr12:26271876-26272377	0.00199264	2.29431	0.0275903	LOC105369705	-28721	Exon (ENST00000541940.1/ENST00000541940.1, exon 1 of 3)
915	chr12:26274654-26275155	0.000386001	2.01868	0.0118517	LOC105369705	-25943	Intron (ENST00000534829.5/105369705, intron 2 of 3)
916	chr12:26334532-26335033	0.00497018	3.19018	0.0446205	LOC101928554	823	Promoter (<=1kb)
917	chr12:26507663-26508164	0.00510335	2.09753	0.0452717	ITPR2	-12103	Intron (ENST00000381340.8/3709, intron 37 of 56)
918	chr12:26810228-26810729	0.000453216	3.06662	0.0128216	ITPR2	22052	Intron (ENST00000381340.8/3709, intron 1 of 56)
919	chr12:27021349-27021850	0.00481902	2.51896	0.043854	MED21	-696	Promoter (<=1kb)
920	chr12:27703572-27704073	0.00467314	2.80006	0.0430778	MRPS35-DT	341	Promoter (<=1kb)
921	chr12:28583554-28584055	3.84656e-06	4.94483	0.00124291		34491	Distal Intergenic
922	chr12:29242170-29242671	0.000556933	3.60504	0.0142204	FAR2	18425	Intron (ENST00000686974.1/55711, intron 1 of 7)
923	chr12:29243063-29243564	0.000117388	2.72879	0.00657463	FAR2	19318	Intron (ENST00000686974.1/55711, intron 1 of 7)
924	chr12:29559125-29559626	9.14107e-05	3.77491	0.00576884	LOC105369714	39394	Intron (ENST00000539277.6/83857, intron 9 of 17)
925	chr12:30847087-30847588	0.00126836	3.08066	0.0216739	CAPRIN2	-23785	Intron (ENST00000648700.1/100287314, intron 2 of 2)
926	chr12:31435046-31435547	0.00572405	2.88946	0.0482983	DENND5B	-8295	Intron (ENST00000389082.10/160518, intron 7 of 20)
927	chr12:31513400-31513901	0.00144563	2.07195	0.0234167	DENND5B	-17498	Intron (ENST00000389082.10/160518, intron 1 of 20)
928	chr12:31618469-31618970	2.57037e-05	4.07539	0.00290755	DENND5B-AS1	27157	Intron (ENST00000418260.3/ENST00000418260.3, intron 1 of 1)
929	chr12:32761554-32762055	0.00358217	1.81814	0.037609	YARS2	-5657	Distal Intergenic
930	chr12:38906611-38907112	5.62047e-05	4.40921	0.00444505	CPNE8-AS1	160	Promoter (<=1kb)
931	chr12:40105407-40105908	0.00578715	2.34327	0.0485887	SLC2A13	173	Promoter (<=1kb)
932	chr12:40208606-40209107	0.00109674	1.07894	0.0200491	LRRK2	11862	Exon (ENST00000641941.1/105369735, exon 7 of 7)
933	chr12:42238076-42238577	0.00412874	1.13601	0.0404466	YAF2	0	Promoter (<=1kb)
934	chr12:42296597-42297098	0.00242413	1.38233	0.0307164	ZCRB1	17164	Intron (ENST00000549190.5/51535, intron 1 of 9)
935	chr12:42396921-42397422	0.000115134	3.69709	0.0065106	PPHLN1	9531	Intron (ENST00000549190.5/51535, intron 8 of 9)
936	chr12:43272151-43272652	0.00445645	3.39969	0.0420619	LINC02461	116836	Distal Intergenic
937	chr12:45214722-45215223	0.000194981	2.34182	0.00849788	ANO6	-764	Promoter (<=1kb)
938	chr12:45435913-45436414	5.18662e-07	3.41884	0.000496439	ANO6	100364	Intron (ENST00000425752.6/196527, intron 19 of 19)
939	chr12:45707006-45707507	0.000963508	3.23241	0.0187269	LINC00938	20353	Distal Intergenic
940	chr12:46470706-46471207	7.45506e-05	3.1205	0.00511562	SLC38A4-AS1	58556	Intron (ENST00000687751.1/100288798, intron 3 of 3)
941	chr12:46518450-46518951	1.6481e-05	2.79219	0.0024462	SLC38A4-AS1	-18551	Intron (ENST00000667191.1/100288798, intron 2 of 2)
942	chr12:46524807-46525308	0.00161273	2.53404	0.0247083	SLC38A4-AS1	-12194	Intron (ENST00000667191.1/100288798, intron 2 of 2)
943	chr12:47715260-47715761	2.20641e-06	2.70942	0.000943384	RPAP3-DT	-1830	Promoter (1-2kb)
944	chr12:47871829-47872330	0.000340163	2.13071	0.0110417	VDR	6785	Intron (ENST00000549336.6/7421, intron 3 of 9)
945	chr12:47892710-47893211	0.00398672	3.03525	0.0396484	VDR	-9775	Intron (ENST00000380601.2/ENST00000380601.2, intron 1 of 3)
946	chr12:48765646-48766147	1.29988e-05	4.77393	0.00216139	MIR4701	5890	3' UTR
947	chr12:48956409-48956910	0.000949512	1.50627	0.0185864	ARF3	0	Promoter (<=1kb)
948	chr12:49201101-49201602	0.00318128	1.7475	0.0353961	TUBA1C	-6944	Intron (ENST00000549554.1/ENST00000549554.1, intron 1 of 1)
949	chr12:49256185-49256686	0.000424752	2.59401	0.012392	TUBA1C	-8395	3' UTR
950	chr12:49646672-49647173	0.00549153	1.99595	0.0471279	PRPF40B	4037	Exon (ENST00000335154.10/91010, exon 25 of 26)
951	chr12:49869175-49869676	0.00295554	1.50582	0.0341483	BCDIN3D	-26069	3' UTR
952	chr12:50239956-50240457	0.00302313	4.00627	0.0345473	MIR1293	-5744	Intron (ENST00000394943.7/51474, intron 2 of 10)
953	chr12:50283340-50283841	0.00502363	1.08238	0.0448683	LIMA1	0	Promoter (<=1kb)
954	chr12:50561246-50561747	1.00155e-05	3.56641	0.00187875	DIP2B	56261	Intron (ENST00000549620.5/57609, intron 1 of 7)
955	chr12:50775217-50775718	0.00216182	4.2023	0.0288363	ATF1	10708	5' UTR
956	chr12:50922951-50923452	0.00268942	1.82886	0.0325266	METTL7A	-20	Promoter (<=1kb)
957	chr12:50924342-50924843	0.00575974	1.10878	0.0484711	METTL7A	-126	Promoter (<=1kb)
958	chr12:51315853-51316354	0.00152493	2.21354	0.0240195	BIN2	7731	Intron (ENST00000604560.6/51411, intron 1 of 10)
959	chr12:51833901-51834402	0.00130948	4.08332	0.0220849	FIGNL2-DT	-13821	Intron (ENST00000637934.1/ENST00000637934.1, intron 3 of 4)
960	chr12:51849012-51849513	0.000527046	4.64706	0.0138045	FIGNL2	-294	Promoter (<=1kb)
961	chr12:51905229-51905730	2.54282e-05	3.722	0.00290465	ACVRL1	-1178	Promoter (1-2kb)
962	chr12:51926018-51926519	0.000280103	2.58122	0.0100732	ACVRL1	10305	Distal Intergenic
963	chr12:52138026-52138527	8.49982e-05	4.10062	0.00554703	LINC00592	-25588	Distal Intergenic
964	chr12:52217571-52218072	0.00324816	1.53347	0.0357935	LINC00592	-3267	Intron (ENST00000640420.1/283404, intron 2 of 2)
965	chr12:52278946-52279447	0.00461484	1.8498	0.042794	KRT86	3125	Exon (ENST00000549788.1/ENST00000549788.1, exon 1 of 2)
966	chr12:52690882-52691383	0.000564411	3.59729	0.014318	KRT77	3969	3' UTR
967	chr12:53073004-53073505	0.00111499	2.03637	0.0202489	SPRYD3	2239	Promoter (2-3kb)
968	chr12:53334126-53334627	0.000273249	3.06183	0.00996104	SP7	1127	Promoter (1-2kb)
969	chr12:54241351-54241852	0.00215184	2.06173	0.0287357	MIR3198-2	-9875	3' UTR
970	chr12:54383045-54383546	3.49392e-05	3.03195	0.00345451	ZNF385A	914	Promoter (<=1kb)
971	chr12:54439602-54440103	0.0051002	1.70169	0.0452598	GTSF1	19499	Intron (ENST00000550474.5/102724050, intron 3 of 3)
972	chr12:55708741-55709242	0.00180805	2.58094	0.0262031	ITGA7	-837	Promoter (<=1kb)
973	chr12:55729200-55729701	0.00268776	1.27325	0.0325266	CD63	0	Promoter (<=1kb)
974	chr12:55847848-55848349	0.000101146	3.24668	0.00606047	MMP19	-4882	Distal Intergenic
975	chr12:55926780-55927281	0.00420792	1.10348	0.0409067	PYM1	0	Promoter (<=1kb)
976	chr12:55972883-55973384	0.000895941	1.0066	0.0180538	PMEL	0	Promoter (<=1kb)
977	chr12:55980228-55980729	0.000823469	2.82827	0.0173326	RAB5B	6127	Exon (ENST00000552016.1/ENST00000552016.1, exon 1 of 1)
978	chr12:55997061-55997562	5.56279e-06	1.77778	0.00143316	SUOX	0	Promoter (<=1kb)
979	chr12:56072308-56072809	0.00257852	2.33075	0.0317879	ERBB3	-3990	Distal Intergenic
980	chr12:56104724-56105225	0.00473748	1.22196	0.0434403	PA2G4	0	Promoter (<=1kb)
981	chr12:56520601-56521102	0.00346147	3.02121	0.0369602	RBMS2	-718	Promoter (<=1kb)
982	chr12:56570175-56570676	0.00321543	3.15222	0.0356115	RBMS2	-1022	Promoter (1-2kb)
983	chr12:56582181-56582682	0.00546054	2.43089	0.0470211	RBMS2	10483	Intron (ENST00000262031.10/5939, intron 9 of 13)
984	chr12:56678846-56679347	0.00408322	3.29066	0.0401669	PTGES3	8650	Intron (ENST00000537473.2/10728, intron 1 of 7)
985	chr12:57430040-57430541	2.45506e-05	1.68826	0.00284293	R3HDM2	249	Promoter (<=1kb)
986	chr12:57610163-57610664	0.000208433	1.91006	0.00874564	ARHGEF25	0	Promoter (<=1kb)
987	chr12:59472182-59472683	7.86757e-05	2.98336	0.00530603	LINC02448	51501	Distal Intergenic
988	chr12:62353794-62354295	0.000340116	3.6941	0.0110417	USP15	-716	Promoter (<=1kb)
989	chr12:62516812-62517313	0.00206333	2.08986	0.0281771	MON2	-42597	Intron (ENST00000641654.1/23041, intron 8 of 35)
990	chr12:62647631-62648132	8.4854e-05	4.61517	0.00554703	LINC01465	-43941	3' UTR
991	chr12:62732977-62733478	0.00014178	4.51691	0.0072252	PPM1H	-11957	Intron (ENST00000228705.7/57460, intron 5 of 9)
992	chr12:62793904-62794405	0.000197005	2.32624	0.00853215	PPM1H	-5420	Intron (ENST00000228705.7/57460, intron 3 of 9)
993	chr12:63917932-63918433	0.000204341	3.74446	0.00867787	SRGAP1	-64092	Intron (ENST00000631006.3/57522, intron 1 of 21)
994	chr12:63955699-63956200	0.000653144	3.02792	0.015325	SRGAP1	-26325	Intron (ENST00000631006.3/57522, intron 1 of 21)
995	chr12:64293852-64294353	0.000321701	3.59976	0.0107606	C12orf56	-469	Promoter (<=1kb)
996	chr12:64714425-64714926	0.00470641	2.20778	0.0432766	GNS	14228	3' UTR
997	chr12:65276917-65277418	0.00113687	4.12787	0.0204336	MSRB3	-1225	Promoter (1-2kb)
998	chr12:65918152-65918653	0.00254407	2.13575	0.0315279	HMGA2-AS1	-35985	Intron (ENST00000403681.7/8091, intron 3 of 4)
999	chr12:65925617-65926118	0.00266945	3.07567	0.0324005	HMGA2-AS1	-43450	Intron (ENST00000403681.7/8091, intron 3 of 4)
1000	chr12:65948442-65948943	0.00140564	4.54719	0.0229936	HMGA2-AS1	-66275	Exon (ENST00000544279.1/ENST00000544279.1, exon 1 of 3)
1001	chr12:66407584-66408085	8.78395e-06	3.93361	0.00175346	GRIP1	-153	Promoter (<=1kb)
1002	chr12:66548526-66549027	0.000810832	1.63906	0.0171682	GRIP1	-9418	Intron (ENST00000398016.7/23426, intron 2 of 23)
1003	chr12:67433711-67434212	5.23004e-06	3.83247	0.00139123	LINC02420	8347	Distal Intergenic
1004	chr12:67504015-67504516	0.00521015	2.33596	0.0457893	LINC02408	-15313	Intron (ENST00000650195.1/105369812, intron 3 of 4)
1005	chr12:68560105-68560606	4.04331e-06	3.28659	0.00126834	RAP1B	-50249	Distal Intergenic
1006	chr12:68998244-68998745	0.00347233	2.85653	0.0370105	CPM	-26674	Distal Intergenic
1007	chr12:69156762-69157263	0.00100584	1.1356	0.0191837	CPSF6	-82306	Distal Intergenic
1008	chr12:69497490-69497991	0.0039091	1.91546	0.0393058	FRS2	27056	Intron (ENST00000547219.5/10818, intron 2 of 6)
1009	chr12:69739559-69740060	0.000837315	2.22013	0.0175175	RAB3IP	151	Promoter (<=1kb)
1010	chr12:69879306-69879807	0.00337815	3.45894	0.0364432	MYRFL	-46768	Exon (ENST00000552032.7/196446, exon 4 of 25)
1011	chr12:70317745-70318246	0.00010559	2.48264	0.00621207	CNOT2	-778	Promoter (<=1kb)
1012	chr12:76348166-76348667	0.000493193	1.15107	0.0133748	BBS10	0	Promoter (<=1kb)
1013	chr12:76633410-76633911	0.00188803	2.11603	0.0268269	LOC105369850	71116	Distal Intergenic
1014	chr12:76688482-76688983	7.62291e-06	3.34369	0.00162603	ZDHHC17	-75120	Distal Intergenic
1015	chr12:79654251-79654752	0.00432201	2.90913	0.0414652	PAWR	35278	Intron (ENST00000328827.9/5074, intron 2 of 6)
1016	chr12:80877710-80878211	0.000523968	3.35566	0.0137963	LIN7A	11137	Intron (ENST00000552864.6/8825, intron 2 of 5)
1017	chr12:88869950-88870451	4.7081e-05	4.79214	0.00409671	LOC105369887	-22559	Distal Intergenic
1018	chr12:89156236-89156737	0.00444936	4.0294	0.0420149	LINC02458	-136522	Intron (ENST00000549278.2/728084, intron 1 of 6)
1019	chr12:89160442-89160943	0.000671763	2.68421	0.0155175	LINC02458	-140728	Intron (ENST00000549278.2/728084, intron 1 of 6)
1020	chr12:89162639-89163140	8.56692e-06	2.71343	0.00173967	LINC02458	-142925	Intron (ENST00000549278.2/728084, intron 1 of 6)
1021	chr12:89325472-89325973	1.14477e-05	3.85413	0.0020306	LINC02458	-15906	Distal Intergenic
1022	chr12:89384225-89384726	0.000185121	3.93411	0.00825614	DUSP6	-31724	Intron (ENST00000657284.1/ENST00000657284.1, intron 1 of 2)
1023	chr12:89389975-89390476	0.00379636	2.82273	0.0387834	DUSP6	-37474	Intron (ENST00000657284.1/ENST00000657284.1, intron 1 of 2)
1024	chr12:89430329-89430830	0.00433565	4.8509	0.0414935	POC1B	-869	Promoter (<=1kb)
1025	chr12:89756591-89757092	0.000111839	1.72899	0.00642778	LOC105369890	44543	Intron (ENST00000651272.1/105369890, intron 2 of 6)
1026	chr12:89834611-89835112	0.00174974	2.60408	0.0257676	LOC105369890	-47553	Intron (ENST00000651272.1/105369890, intron 3 of 6)
1027	chr12:89846591-89847092	0.00265482	4.37573	0.0323123	LOC105369890	-35573	Intron (ENST00000651272.1/105369890, intron 3 of 6)
1028	chr12:90065424-90065925	0.000153644	3.86204	0.00755152	LINC02399	117731	Intron (ENST00000651272.1/105369890, intron 5 of 6)
1029	chr12:91364266-91364767	0.000250765	4.31563	0.00959903	LINC02823	2070	Promoter (2-3kb)
1030	chr12:92467370-92467871	0.00225029	1.19892	0.0294792	LINC02397	754	Promoter (<=1kb)
1031	chr12:92774996-92775497	0.00448174	3.06236	0.0421408	PLEKHG7	42730	3' UTR
1032	chr12:92899381-92899882	0.00464928	2.0547	0.042964	EEA1	29380	Intron (ENST00000322349.13/8411, intron 1 of 28)
1033	chr12:93168195-93168696	0.00456042	1.45758	0.0425166	LINC02412	-4774	Intron (ENST00000549930.1/643339, intron 1 of 2)
1034	chr12:93591075-93591576	0.000204854	1.35356	0.00869473	SOCS2	16017	Distal Intergenic
1035	chr12:94112672-94113173	0.00480754	3.7911	0.0437976	PLXNC1	-35404	Distal Intergenic
1036	chr12:94367099-94367600	0.00120688	3.914	0.021062	CEP83	-31251	Intron (ENST00000397809.10/51134, intron 11 of 16)
1037	chr12:94688249-94688750	0.000635028	2.79123	0.0150843	TMCC3	-37692	Distal Intergenic
1038	chr12:94805836-94806337	0.000435669	1.72937	0.0125535	KRT19P2	-27810	Distal Intergenic
1039	chr12:95255666-95256167	0.000153072	4.50878	0.00754329	VEZT	3721	Intron (ENST00000549589.5/55591, intron 4 of 5)
1040	chr12:95732883-95733384	3.43932e-05	2.8011	0.00342562	NTN4	6611	Intron (ENST00000343702.9/59277, intron 3 of 9)
1041	chr12:96120607-96121108	0.00209508	2.11727	0.0283462	LINC02452	51018	Distal Intergenic
1042	chr12:96398949-96399450	0.00477817	1.23334	0.0436419	CDK17	0	Promoter (<=1kb)
1043	chr12:98440190-98440691	3.76464e-05	6.46446	0.00360699	SLC9A7P1	16424	Distal Intergenic
1044	chr12:98503703-98504204	0.000444734	1.02768	0.0126922	LINC02453	0	Promoter (<=1kb)
1045	chr12:98607280-98607781	0.00307737	3.09063	0.0347548	SLC25A3	6215	Distal Intergenic
1046	chr12:98618984-98619485	0.00174012	2.62346	0.0257102	SLC25A3	17919	Intron (ENST00000393042.3/121457, intron 1 of 1)
1047	chr12:101621185-101621686	0.000722913	2.73232	0.0161397	MYBPC1	3983	3' UTR
1048	chr12:102480433-102480934	5.29064e-05	3.75336	0.00433102	IGF1	0	Promoter (<=1kb)
1049	chr12:103432106-103432607	0.00286367	1.89708	0.0335929	C12orf42	8984	Intron (ENST00000547347.5/374470, intron 2 of 10)
1050	chr12:103841095-103841596	0.000960342	1.22737	0.0187074	LOC107984433	0	Promoter (<=1kb)
1051	chr12:103949363-103949864	0.0013385	2.06834	0.0223657	C12orf73	6874	Intron (ENST00000550595.2/7184, intron 17 of 17)
1052	chr12:104137942-104138443	0.000814584	1.10045	0.0171989	NFYB	0	Promoter (<=1kb)
1053	chr12:104589946-104590447	1.07182e-05	2.7995	0.00195171	CHST11	1098	Promoter (1-2kb)
1054	chr12:104605732-104606233	0.00272074	3.06239	0.0327568	MIR3922	14099	Intron (ENST00000303694.6/50515, intron 2 of 2)
1055	chr12:104660651-104661152	0.000323696	4.31124	0.0107934		16478	Intron (ENST00000303694.6/50515, intron 2 of 2)
1056	chr12:105226184-105226685	0.000163829	2.54673	0.00779318	APPL2	3175	Intron (ENST00000547439.5/55198, intron 2 of 20)
1057	chr12:105470274-105470775	0.00399631	3.83919	0.0397067	C12orf75	116765	Distal Intergenic
1058	chr12:106773806-106774307	7.96499e-06	2.40598	0.00166103	RIC8B	-314	Promoter (<=1kb)
1059	chr12:106841420-106841921	0.000381113	3.91905	0.0117478	RIC8B	19162	Intron (ENST00000392839.6/55188, intron 4 of 8)
1060	chr12:108313892-108314393	0.000161073	2.4607	0.00773833	CMKLR1	3524	Intron (ENST00000412676.5/1240, intron 1 of 2)
1061	chr12:108578763-108579264	7.77923e-05	1.96	0.00526071	ISCU	10905	Distal Intergenic
1062	chr12:108683507-108684008	0.000969551	3.82337	0.0187915	CORO1C	12394	Intron (ENST00000261401.8/23603, intron 2 of 10)
1063	chr12:108691602-108692103	0.00283583	1.39408	0.0334373	CORO1C	4299	Intron (ENST00000261401.8/23603, intron 2 of 10)
1064	chr12:108839576-108840077	0.00249309	2.98932	0.0311513	MIR619	-2570	Promoter (2-3kb)
1065	chr12:109277915-109278416	0.000296136	3.74742	0.01036	FOXN4	8307	3' UTR
1066	chr12:109828167-109828668	0.000342334	3.2396	0.0110449	TRPV4	4067	Intron (ENST00000674908.1/59341, intron 1 of 15)
1067	chr12:110235404-110235905	0.000127105	4.11791	0.00683673	IFT81	32069	Distal Intergenic
1068	chr12:110256805-110257306	0.000334225	2.94071	0.0109441	ATP2A2	-23450	Distal Intergenic
1069	chr12:110523517-110524018	0.00404567	2.00807	0.0399531	RAD9B	21174	Intron (ENST00000409246.5/144715, intron 10 of 10)
1070	chr12:110563966-110564467	0.00423405	3.11749	0.0410272	PPTC7	-17197	Intron (ENST00000354300.5/160760, intron 1 of 5)
1071	chr12:110602181-110602682	0.0015126	1.7187	0.0239208	TCTN1	-11345	Distal Intergenic
1072	chr12:110708870-110709371	4.87808e-05	3.65816	0.00416092	HVCN1	-3920	Distal Intergenic
1073	chr12:112107845-112108346	0.000113669	1.93297	0.00646407	NAA25	397	Promoter (<=1kb)
1074	chr12:113185860-113186361	6.78924e-05	2.11041	0.0048868	RITA1	139	Promoter (<=1kb)
1075	chr12:113271773-113272274	4.98901e-05	2.83449	0.00421783	TPCN1	-4644	Intron (ENST00000550785.5/53373, intron 8 of 28)
1076	chr12:113334932-113335433	0.00129602	1.76915	0.0219656	SLC8B1	0	Promoter (<=1kb)
1077	chr12:113422031-113422532	0.000125474	2.22834	0.00679801	SDSL	0	Promoter (<=1kb)
1078	chr12:114684063-114684564	3.51128e-05	2.95487	0.00345451	TBX3	0	Promoter (<=1kb)
1079	chr12:115660401-115660902	0.00031745	4.66242	0.0107105	LOC105370002	-20667	Distal Intergenic
1080	chr12:116319947-116320448	0.00484335	2.9907	0.0439682	MED13L	-42254	Distal Intergenic
1081	chr12:116455476-116455977	1.56818e-05	4.25043	0.00238933	LINC02457	-26096	Distal Intergenic
1082	chr12:116508381-116508882	0.000440287	4.77773	0.0126175	LINC02457	-8976	Intron (ENST00000659057.1/107984439, intron 1 of 2)
1083	chr12:116537231-116537732	0.00556607	1.39322	0.0475025	LINC00173	1167	Promoter (1-2kb)
1084	chr12:116599402-116599903	4.20429e-05	3.37356	0.00381854	MAP1LC3B2	40021	Exon (ENST00000550742.1/ENST00000550742.1, exon 1 of 2)
1085	chr12:116609572-116610073	0.00134072	2.50847	0.0223877	MAP1LC3B2	50191	Distal Intergenic
1086	chr12:116677293-116677794	4.63197e-05	2.55797	0.00405884	SPRING1	42333	Intron (ENST00000546835.1/ENST00000546835.1, intron 1 of 1)
1087	chr12:117032644-117033145	0.00275766	2.262	0.0329938	TESC	13686	Distal Intergenic
1088	chr12:118358971-118359472	0.00375312	1.13388	0.0385572	TAOK3	0	Promoter (<=1kb)
1089	chr12:118377965-118378466	0.000438576	1.38815	0.0125984	SUDS3	1410	Promoter (1-2kb)
1090	chr12:118392006-118392507	9.03257e-05	2.99393	0.00573816	SUDS3	-9265	Intron (ENST00000543473.2/64426, intron 6 of 11)
1091	chr12:120858569-120859070	0.0030072	1.6329	0.0344607	SPPL3	-22912	Intron (ENST00000353487.7/121665, intron 1 of 10)
1092	chr12:120939460-120939961	1.48036e-05	5.21017	0.00229604	HNF1A-AS1	32331	Distal Intergenic
1093	chr12:121038747-121039248	0.00033204	1.74443	0.0109013	OASL	0	Promoter (<=1kb)
1094	chr12:121190311-121190812	0.00391125	2.56013	0.0393169	P2RX4	-19253	Exon (ENST00000652651.1/ENST00000652651.1, exon 1 of 3)
1095	chr12:121391680-121392181	0.00145859	1.55898	0.0235348	ANAPC5	7715	Exon (ENST00000557474.1/ENST00000557474.1, exon 1 of 2)
1096	chr12:121658845-121659346	6.60783e-05	1.86789	0.00484379	MORN3	10304	Exon (ENST00000355329.7/283385, exon 2 of 6)
1097	chr12:121912287-121912788	0.00540031	4.34587	0.0467343	PSMD9	-1430	Promoter (1-2kb)
1098	chr12:122148499-122149000	3.83007e-05	4.10726	0.00363798	MLXIP	12871	Distal Intergenic
1099	chr12:122646668-122647169	0.000239826	3.46095	0.00938905	KNTC1	26626	Distal Intergenic
1100	chr12:122710989-122711490	0.000644673	2.30279	0.0152118	HCAR3	5321	Intron (ENST00000543611.1/ENST00000543611.1, intron 2 of 2)
1101	chr12:123402265-123402766	0.000673196	2.49293	0.0155305	KMT5A	10885	Intron (ENST00000402868.8/387893, intron 5 of 7)
1102	chr12:124389204-124389705	0.000413906	2.66704	0.0122513	NCOR2	-380	Promoter (<=1kb)
1103	chr12:124399730-124400231	0.00587297	1.98725	0.0489576	NCOR2	-10906	Intron (ENST00000404621.5/9612, intron 16 of 46)
1104	chr12:124506328-124506829	0.00110592	3.17693	0.020138	LOC105370047	-6393	Intron (ENST00000404621.5/9612, intron 1 of 46)
1105	chr12:124616684-124617185	0.00013291	2.61348	0.00699771	NCOR2	-49072	Distal Intergenic
1106	chr12:124745941-124746442	0.00100648	3.70826	0.0191884	SCARB1	40051	Distal Intergenic
1107	chr12:124755037-124755538	0.00114216	3.51731	0.0204832	SCARB1	30955	Distal Intergenic
1108	chr12:124756892-124757393	0.0037804	2.20799	0.0386891	SCARB1	29100	Distal Intergenic
1109	chr12:124766978-124767479	5.99585e-06	2.15299	0.0014725	SCARB1	19014	Distal Intergenic
1110	chr12:125003774-125004275	0.000658729	3.28285	0.015359	BRI3BP	10069	Intron (ENST00000341446.9/140707, intron 1 of 2)
1111	chr12:127165971-127166472	0.00346635	1.60811	0.0369745	LOC105370062	-4712	Intron (ENST00000650869.1/107984449, intron 1 of 4)
1112	chr12:130818623-130819124	0.000130243	3.41732	0.00693065	STX2	8126	Intron (ENST00000392373.7/2054, intron 3 of 10)
1113	chr12:131061013-131061514	0.00408625	2.73441	0.0401779	ADGRD1	-7699	Intron (ENST00000261654.10/283383, intron 13 of 24)
1114	chr12:131093058-131093559	0.00174982	1.93394	0.0257676	ADGRD1	1146	Promoter (1-2kb)
1115	chr12:131971125-131971626	0.0015321	2.44164	0.0240807	EP400	10505	Intron (ENST00000389561.7/57634, intron 2 of 52)
1116	chr12:132203664-132204165	0.000521623	3.70268	0.0137808	GALNT9	1627	Promoter (1-2kb)
1117	chr12:132955699-132956200	0.00353362	1.0199	0.0373097	ZNF605	62	Promoter (<=1kb)
1118	chr13:19706912-19707413	0.00336403	2.34348	0.0363938	PSPC1	22903	Intron (ENST00000471658.5/55269, intron 6 of 7)
1119	chr13:21074923-21075424	0.00403149	1.5174	0.0398778	LATS2	-13337	Distal Intergenic
1120	chr13:21477047-21477548	0.000658729	1.51718	0.015359	ZDHHC20	-17677	Distal Intergenic
1121	chr13:22115029-22115530	0.00149759	2.15671	0.0238242	LINC00540	7430	Intron (ENST00000657205.1/100506622, intron 1 of 3)
1122	chr13:22127513-22128014	0.00474921	2.69779	0.0434731	LINC00540	19914	Intron (ENST00000657205.1/100506622, intron 1 of 3)
1123	chr13:22214184-22214685	0.00128313	2.37672	0.0218403	LINC00540	3858	Intron (ENST00000657205.1/100506622, intron 2 of 3)
1124	chr13:23966273-23966774	4.54422e-06	2.77931	0.00130273	LOC105370115	11780	Intron (ENST00000655811.1/105370115, intron 2 of 2)
1125	chr13:24053422-24053923	0.00143045	2.50208	0.0232212	SPATA13	73612	Intron (ENST00000382141.4/221178, intron 3 of 15)
1126	chr13:24066899-24067400	0.00312825	3.27221	0.0350519	SPATA13	87089	Intron (ENST00000382141.4/221178, intron 3 of 15)
1127	chr13:24270451-24270952	0.00105194	1.41539	0.0196535	SPATA13	0	Promoter (<=1kb)
1128	chr13:24649261-24649762	0.00222436	2.87418	0.029299	ATP12A	-30646	Distal Intergenic
1129	chr13:25005095-25005596	0.00021892	3.34593	0.00891662	TPTE2P1	-36575	Distal Intergenic
1130	chr13:25293208-25293709	0.000465703	2.33928	0.0129738	MTMR6	-5720	Distal Intergenic
1131	chr13:25852937-25853438	0.000709798	4.17504	0.0159567	ATP8A2	25001	Intron (ENST00000381655.7/51761, intron 30 of 36)
1132	chr13:26658995-26659496	3.86235e-06	5.09658	0.00124291	WASF3	17049	Intron (ENST00000335327.6/10810, intron 3 of 9)
1133	chr13:26784526-26785027	0.00354255	2.22152	0.0373611	GPR12	-23740	Distal Intergenic
1134	chr13:27470168-27470669	0.00171947	2.77464	0.0255875	MTIF3	-19577	Distal Intergenic
1135	chr13:28357439-28357940	2.72596e-07	4.38871	0.000387976	FLT1	-11150	Exon (ENST00000282397.9/2321, exon 15 of 30)
1136	chr13:28621448-28621949	0.00398809	1.82502	0.0396567	POMP	-37116	Distal Intergenic
1137	chr13:28641129-28641630	0.00527886	1.45495	0.0461054	POMP	-17435	Distal Intergenic
1138	chr13:30545252-30545753	0.00198658	3.10284	0.0275729	HMGB1	71844	Intron (ENST00000405805.5/3146, intron 1 of 4)
1139	chr13:30713114-30713615	0.00373371	1.24431	0.0384375	ALOX5AP	0	Promoter (<=1kb)
1140	chr13:31050713-31051214	6.07507e-05	4.554	0.00467465	LOC102723392	5088	Intron (ENST00000689652.1/102723392, intron 3 of 4)
1141	chr13:32246613-32247114	6.58639e-05	3.20688	0.00483983	FRY	-7034	Intron (ENST00000645780.1/10129, intron 48 of 61)
1142	chr13:32323959-32324460	0.00229849	1.96954	0.0298125	BRCA2	7498	Intron (ENST00000544455.6/675, intron 3 of 26)
1143	chr13:32531643-32532144	0.00543098	2.06611	0.046853	N4BP2L2	3725	Intron (ENST00000357505.10/10443, intron 2 of 9)
1144	chr13:32539036-32539537	0.00265314	1.35942	0.032306	N4BP2L2	-151	Promoter (<=1kb)
1145	chr13:32691169-32691670	0.00194367	3.21751	0.0272236	PDS5B	-9314	Exon (ENST00000498550.5/23047, exon 13 of 13)
1146	chr13:32894079-32894580	0.00433301	2.75818	0.0414935	LINC00423	17070	Intron (ENST00000421002.1/100874167, intron 3 of 3)
1147	chr13:33110926-33111427	0.00122993	1.80363	0.0213099	STARD13	1766	Promoter (1-2kb)
1148	chr13:33285551-33286052	0.00376731	1.77269	0.0386292	STARD13	0	Promoter (<=1kb)
1149	chr13:33350516-33351017	9.36627e-05	4.0981	0.00585651	STARD13	0	Promoter (<=1kb)
1150	chr13:33535718-33536219	0.00448001	2.77694	0.0421298	STARD13	-11396	Intron (ENST00000686875.1/90627, intron 1 of 3)
1151	chr13:34257915-34258416	0.00393579	2.7028	0.0394361	LINC02343	-89570	Distal Intergenic
1152	chr13:35953512-35954013	1.12837e-07	3.54055	0.000240692	DCLK1	-97651	Intron (ENST00000360631.8/9201, intron 3 of 16)
1153	chr13:36131262-36131763	0.000305214	3.71252	0.0105184	DCLK1	0	Promoter (<=1kb)
1154	chr13:39159260-39159761	0.00098897	2.25244	0.0190033	LOC105370169	106188	Intron (ENST00000668183.1/ENST00000668183.1, intron 1 of 1)
1155	chr13:39451724-39452225	0.00149384	2.18042	0.023798	LHFPL6	150968	Intron (ENST00000648377.1/10186, intron 2 of 13)
1156	chr13:39602992-39603493	0.000429542	3.04903	0.0124817	LHFPL6	0	Promoter (<=1kb)
1157	chr13:40982736-40983237	0.000802321	1.32154	0.017094	ELF1	0	Promoter (<=1kb)
1158	chr13:41060055-41060556	0.00362837	1.51183	0.0378771	ELF1	884	Promoter (<=1kb)
1159	chr13:41222133-41222634	0.0043603	2.12127	0.0416276	MTRF1	3935	Intron (ENST00000619407.4/101929140, intron 3 of 3)
1160	chr13:42040262-42040763	0.00454758	1.03754	0.0424498	DGKH	226	Promoter (<=1kb)
1161	chr13:42252958-42253459	0.00502153	1.77359	0.0448646	AKAP11	-18693	Intron (ENST00000498255.6/160851, intron 30 of 30)
1162	chr13:42486794-42487295	4.08494e-05	5.56288	0.00376045	LINC02341	61902	Distal Intergenic
1163	chr13:42984794-42985295	0.00189144	1.55159	0.0268428	EPSTI1	5936	Intron (ENST00000313640.11/94240, intron 1 of 12)
1164	chr13:43391016-43391517	0.00500539	2.29654	0.0447937	ENOX1	-29651	Intron (ENST00000690772.1/55068, intron 5 of 16)
1165	chr13:43933282-43933783	0.00447765	2.49378	0.0421289	NRAD1	11710	Intron (ENST00000627615.1/144811, intron 7 of 12)
1166	chr13:44242541-44243042	0.00575522	2.04443	0.0484521	MIR8079	-46341	Exon (ENST00000668811.1/ENST00000668811.1, exon 3 of 3)
1167	chr13:44436718-44437219	0.000227803	1.29313	0.00912899	TSC22D1	0	Promoter (<=1kb)
1168	chr13:44763818-44764319	3.30816e-07	4.27855	0.000400522	LINC00330	45311	Distal Intergenic
1169	chr13:45320828-45321329	0.000606282	3.57064	0.0147631	SNORA31B	15118	Distal Intergenic
1170	chr13:45703577-45704078	3.69271e-06	3.27597	0.0012145	CBY2	449	Promoter (<=1kb)
1171	chr13:46740730-46741231	2.11089e-09	3.87462	2.5087e-05	ESD	43119	Intron (ENST00000311191.10/23143, intron 18 of 18)
1172	chr13:46973855-46974356	0.00010206	3.61732	0.00609567	HTR2A	-76779	Distal Intergenic
1173	chr13:48113809-48114310	2.12276e-05	3.41455	0.00275284	MED4	-18678	Distal Intergenic
1174	chr13:50028238-50028739	0.000814501	2.46741	0.0171989	KCNRG	12794	Intron (ENST00000621282.4/8847, intron 9 of 13)
1175	chr13:50284440-50284941	0.0031648	2.47696	0.0353127	DLEU1	-8481	Intron (ENST00000486895.5/10301, intron 1 of 1)
1176	chr13:50333875-50334376	1.65044e-06	3.67485	0.000801592	DLEU1	4241	Intron (ENST00000486895.5/10301, intron 1 of 1)
1177	chr13:50685549-50686050	0.00260182	2.06715	0.0319651	LOC107984567	7276	Intron (ENST00000470726.7/107984567, intron 3 of 5)
1178	chr13:50992182-50992683	0.000184591	2.65554	0.00824233	GUCY1B2	15177	Intron (ENST00000645955.1/79621, intron 10 of 10)
1179	chr13:51230540-51231041	0.000954509	3.43272	0.0186305	FAM124A	8142	Intron (ENST00000615498.4/220108, intron 1 of 2)
1180	chr13:51330668-51331169	2.93384e-06	4.57476	0.00108433	SERPINE3	-4604	Distal Intergenic
1181	chr13:51406887-51407388	0.00401599	2.02201	0.0397911	INTS6	13986	Intron (ENST00000398119.6/26512, intron 5 of 18)
1182	chr13:51645220-51645721	0.00028996	2.10834	0.0102486	WDFY2	60758	Intron (ENST00000298125.7/115825, intron 1 of 11)
1183	chr13:51729764-51730265	0.00196273	3.02809	0.0273876	WDFY2	-8883	Intron (ENST00000298125.7/115825, intron 6 of 11)
1184	chr13:51944706-51945207	0.000504605	3.03965	0.0135807	ATP7B	1356	Promoter (1-2kb)
1185	chr13:52001173-52001674	0.00315157	3.13836	0.0352125	ATP7B	9663	Intron (ENST00000242839.10/540, intron 1 of 20)
1186	chr13:52174040-52174541	5.75773e-06	4.38027	0.00144773	MRPS31P5	-2214	Promoter (2-3kb)
1187	chr13:60335490-60335991	0.00140482	3.53457	0.0229876	TDRD3	-60466	Distal Intergenic
1188	chr13:60430979-60431480	0.00156525	2.65595	0.0243708	TDRD3	-2567	Promoter (2-3kb)
1189	chr13:66694053-66694554	0.000132081	3.46211	0.0069645	PCDH9-AS2	-130615	Intron (ENST00000377865.7/5101, intron 3 of 4)
1190	chr13:72218869-72219370	0.0003886	4.30969	0.0118932	DACH1	-351665	Distal Intergenic
1191	chr13:72839413-72839914	0.000167407	3.55323	0.00785421	PIBF1	41504	Intron (ENST00000326291.11/10464, intron 9 of 17)
1192	chr13:75473496-75473997	6.59456e-05	3.98086	0.00484107	TBC1D4	8117	Intron (ENST00000377636.8/9882, intron 1 of 20)
1193	chr13:75692873-75693374	6.79743e-06	4.0359	0.00157115	LMO7	56543	Intron (ENST00000563635.5/4008, intron 8 of 14)
1194	chr13:76799749-76800250	5.41913e-05	5.23178	0.00438333	LOC105370264	46274	Intron (ENST00000648060.1/105370264, intron 2 of 4)
1195	chr13:76800580-76801081	0.000564355	3.34669	0.014318	LOC105370264	45443	Intron (ENST00000648060.1/105370264, intron 2 of 4)
1196	chr13:77013883-77014384	0.00337882	2.48769	0.0364432	FBXL3	1197	Promoter (1-2kb)
1197	chr13:77016839-77017340	0.000956182	3.98261	0.0186534	FBXL3	-1258	Promoter (1-2kb)
1198	chr13:77316444-77316945	0.00116119	2.43552	0.0206116	MYCBP2	9576	Intron (ENST00000682321.1/23077, intron 1 of 84)
1199	chr13:77459992-77460493	0.00158771	3.69421	0.024506	SCEL	-75181	Distal Intergenic
1200	chr13:77918998-77919499	0.000927262	3.88781	0.0183542	EDNRB	0	Promoter (<=1kb)
1201	chr13:80038940-80039441	0.0017738	2.32453	0.0259434	LINC01080	27863	Intron (ENST00000648514.1/ENST00000648514.1, intron 6 of 6)
1202	chr13:80338818-80339319	0.00277219	2.52261	0.0330968	SPRY2	340	Promoter (<=1kb)
1203	chr13:87678512-87679013	0.00198406	2.74318	0.0275497	SLITRK5	5897	3' UTR
1204	chr13:90800389-90800890	0.000909856	4.31951	0.0181869	LINC00410	125707	Distal Intergenic
1205	chr13:94312421-94312922	0.00519926	3.12744	0.0457678	GPC6	26073	Intron (ENST00000377047.9/10082, intron 6 of 8)
1206	chr13:95025088-95025589	1.68028e-05	2.53059	0.00245966	ABCC4	18740	Intron (ENST00000645237.2/10257, intron 30 of 30)
1207	chr13:95241263-95241764	0.00206623	2.20504	0.0282012	ABCC4	59538	Intron (ENST00000645237.2/10257, intron 3 of 30)
1208	chr13:95644588-95645089	1.48542e-05	3.95705	0.00229604	DZIP1	0	Promoter (<=1kb)
1209	chr13:96052587-96053088	0.00274958	1.8397	0.0329209	UGGT2	305	Promoter (<=1kb)
1210	chr13:97369184-97369685	0.00140164	2.30067	0.0229683	MBNL2	12388	Intron (ENST00000397601.5/10150, intron 6 of 6)
1211	chr13:97470611-97471112	0.00394841	5.05998	0.0395095	RAP2A	36140	Distal Intergenic
1212	chr13:98500478-98500979	4.57349e-05	2.57927	0.00403401	STK24	18288	Intron (ENST00000539966.6/8428, intron 2 of 10)
1213	chr13:98930127-98930628	0.00490378	2.1209	0.0443062	DOCK9	-41442	Exon (ENST00000682017.1/23348, exon 3 of 53)
1214	chr13:98984921-98985422	0.00442056	2.20706	0.0418916	DOCK9	-6434	Intron (ENST00000703210.1/23348, intron 1 of 54)
1215	chr13:99658401-99658902	0.000465662	2.19522	0.0129738	MIR4306	15342	Intron (ENST00000376355.7/171425, intron 1 of 7)
1216	chr13:100514769-100515270	0.000929705	2.71353	0.0183739	PCCA	-157	Promoter (<=1kb)
1217	chr13:100573017-100573518	0.00137317	4.34481	0.0227012	GGACT	10479	Intron (ENST00000683975.1/87769, intron 2 of 2)
1218	chr13:102584542-102585043	6.12443e-07	2.8086	0.000507206	TPP2	-11915	Distal Intergenic
1219	chr13:106541648-106542149	0.00400478	3.18073	0.0397381	EFNB2	-5986	3' UTR
1220	chr13:106570388-106570889	0.00549315	1.11408	0.0471279		1905	Promoter (1-2kb)
1221	chr13:106619879-106620380	0.00401167	2.07867	0.0397852	LINC00551	2069	Promoter (2-3kb)
1222	chr13:107205436-107205937	9.05117e-05	2.1906	0.00573816	SNORD31B	115026	Intron (ENST00000375915.4/728215, intron 2 of 2)
1223	chr13:108218895-108219396	0.000108521	1.86823	0.00631488	ABHD13	503	Promoter (<=1kb)
1224	chr13:108248981-108249482	0.000297534	3.52334	0.0103849	TNFSF13B	-20147	Distal Intergenic
1225	chr13:109654533-109655034	2.04866e-07	3.90939	0.000340831	LINC00676	-73248	Intron (ENST00000650264.1/107984602, intron 1 of 3)
1226	chr13:110233049-110233550	0.000348974	3.34467	0.0111675	COL4A1	9144	Intron (ENST00000375820.10/1282, intron 2 of 51)
1227	chr13:110340814-110341315	0.00155879	2.20622	0.0243259	MIR8073	0	Promoter (<=1kb)
1228	chr13:110374506-110375007	5.52696e-05	4.16427	0.00441581	MIR8073	33548	Intron (ENST00000400163.7/1284, intron 4 of 4)
1229	chr13:110412191-110412692	0.000287636	3.11956	0.0102111	COL4A2	-12110	Intron (ENST00000400163.7/1284, intron 4 of 4)
1230	chr13:110520635-110521136	0.00013078	5.12326	0.00693944	COL4A2-AS1	-12456	Exon (ENST00000692587.1/ENST00000692587.1, exon 1 of 1)
1231	chr13:110676966-110677467	0.00388982	2.537	0.039244	CARS2	0	Promoter (<=1kb)
1232	chr13:111203939-111204440	0.00535552	1.26869	0.0465006	ARHGEF7	-849	Promoter (<=1kb)
1233	chr13:111281703-111282204	4.41353e-06	3.76823	0.00130273	ARHGEF7	-624	Promoter (<=1kb)
1234	chr13:112689676-112690177	0.00130986	1.3622	0.0220849	LOC102725228	0	Promoter (<=1kb)
1235	chr13:113153901-113154402	0.00126677	1.2292	0.0216567	LOC102724474	0	Promoter (<=1kb)
1236	chr13:113297464-113297965	0.00137316	1.36068	0.0227012	LAMP1	225	Promoter (<=1kb)
1237	chr13:113489871-113490372	0.00194429	1.31945	0.0272237	DCUN1D2	122	Promoter (<=1kb)
1238	chr13:113726663-113727164	0.00381637	3.51898	0.0388568	GRK1	177	Promoter (<=1kb)
1239	chr13:114256471-114256972	7.27746e-06	3.32591	0.00161501	CDC16	-7240	Intron (ENST00000360383.7/8881, intron 12 of 18)
1240	chr13:114333682-114334183	0.000407953	2.66611	0.0121974	LINC01054	0	Promoter (<=1kb)
1241	chr14:20179943-20180444	4.57661e-05	4.17571	0.00403401	OR11G2	-10452	Exon (ENST00000557042.1/ENST00000557042.1, exon 1 of 1)
1242	chr14:20294982-20295483	0.00262628	1.89238	0.0321273	TTC5	10458	3' UTR
1243	chr14:20305708-20306209	0.00136876	1.12339	0.0226683	TTC5	0	Promoter (<=1kb)
1244	chr14:20609823-20610324	0.000162933	1.59407	0.00778761	RNASE11	0	Promoter (<=1kb)
1245	chr14:20873524-20874025	0.00397154	2.29338	0.0396114	LOC100507513	0	Promoter (<=1kb)
1246	chr14:20961438-20961939	0.00445945	1.93833	0.0420699	RNASE2	5951	Distal Intergenic
1247	chr14:21070422-21070923	0.00191814	2.9532	0.0270229	NDRG2	0	Promoter (<=1kb)
1248	chr14:21477435-21477936	0.00526356	1.17017	0.0460627	TOX4	156	Promoter (<=1kb)
1249	chr14:22484149-22484650	0.00592576	1.75721	0.0492382	TRD-AS1	0	Promoter (<=1kb)
1250	chr14:22836305-22836806	0.00520428	1.63604	0.0457753	MMP14	0	Promoter (<=1kb)
1251	chr14:22853302-22853803	0.00187818	1.53408	0.0267597	MMP14	11681	Distal Intergenic
1252	chr14:22872139-22872640	0.00388664	1.06685	0.0392333	LRP10	0	Promoter (<=1kb)
1253	chr14:23045255-23045756	0.00417901	4.19456	0.0407591	PSMB11	3043	Distal Intergenic
1254	chr14:23306489-23306990	0.00041254	1.35662	0.0122471	BCL2L2-PABPN1	0	Promoter (<=1kb)
1255	chr14:23561936-23562437	0.0038413	2.08577	0.0389637	AP1G2	0	Promoter (<=1kb)
1256	chr14:23640458-23640959	0.00405418	1.96746	0.0399943	DHRS2	1119	Promoter (1-2kb)
1257	chr14:24334178-24334679	0.00372494	1.73075	0.0384005	ADCY4	68	Promoter (<=1kb)
1258	chr14:24431598-24432099	0.00253809	1.63765	0.0314915	CBLN3	-644	Promoter (<=1kb)
1259	chr14:24464858-24465359	1.7246e-06	4.25086	0.000809333	LOC101927045	21842	Intron (ENST00000656888.1/101927045, intron 2 of 2)
1260	chr14:24695244-24695745	0.000224729	1.6518	0.00905686	GZMB	-60977	Distal Intergenic
1261	chr14:26598231-26598732	0.00522597	2.27903	0.0458729	NOVA1-DT	0	Promoter (<=1kb)
1262	chr14:28765908-28766409	7.55118e-05	4.67687	0.0051626	LINC01551	268	Promoter (<=1kb)
1263	chr14:29858227-29858728	0.00588725	1.71473	0.0490329	PRKD1	68914	Intron (ENST00000331968.11/5587, intron 1 of 17)
1264	chr14:31294117-31294618	0.00464664	3.62365	0.0429503	HEATR5A	3102	Intron (ENST00000551799.1/105370436, intron 4 of 5)
1265	chr14:32194384-32194885	0.000369739	3.02028	0.0115562	RNU6-7	-7160	Distal Intergenic
1266	chr14:32261251-32261752	0.000337105	4.37426	0.0109806	RNU6-8	-57982	Distal Intergenic
1267	chr14:32635299-32635800	3.67356e-07	4.46747	0.000415546	AKAP6	18321	Intron (ENST00000280979.9/9472, intron 7 of 13)
1268	chr14:32897180-32897681	0.00344688	2.90892	0.0368836	NPAS3	-36715	Distal Intergenic
1269	chr14:33762243-33762744	0.00116221	4.53322	0.0206246	NPAS3	27002	Intron (ENST00000551634.6/64067, intron 6 of 10)
1270	chr14:33792645-33793146	0.00011813	4.07851	0.00658423	NPAS3	57404	Intron (ENST00000551634.6/64067, intron 8 of 10)
1271	chr14:33950921-33951422	0.00333976	2.15471	0.0362255	EGLN3	0	Promoter (<=1kb)
1272	chr14:33972478-33972979	0.00194046	1.42209	0.0272008	EGLN3	-21404	Intron (ENST00000487915.6/102724945, intron 4 of 5)
1273	chr14:34007578-34008079	1.35241e-05	4.76694	0.00220455	LOC102724945	10576	Intron (ENST00000487915.6/102724945, intron 4 of 5)
1274	chr14:34013203-34013704	0.000962186	2.72872	0.0187229	LOC102724945	4951	Intron (ENST00000487915.6/102724945, intron 4 of 5)
1275	chr14:34078066-34078567	0.00225196	3.32154	0.0294804	EGLN3-AS1	37969	Intron (ENST00000487915.6/102724945, intron 4 of 5)
1276	chr14:35150473-35150974	0.000151793	4.22738	0.00750997	PRORP	27714	Intron (ENST00000604948.5/9692, intron 4 of 7)
1277	chr14:35253717-35254218	0.00571338	2.34374	0.0482461	PSMA6	-24415	Intron (ENST00000604948.5/9692, intron 5 of 7)
1278	chr14:35336604-35337105	0.000476186	4.11999	0.0131525	PSMA6	25771	Distal Intergenic
1279	chr14:39140673-39141174	0.00118093	1.67527	0.0207884	GEMIN2	8886	Distal Intergenic
1280	chr14:42448662-42449163	0.000232523	2.99925	0.00923555	LRFN5	749235	Intron (ENST00000557251.1/ENST00000557251.1, intron 2 of 3)
1281	chr14:50104872-50105373	0.00225073	1.59075	0.0294799	LINC01599	0	Promoter (<=1kb)
1282	chr14:50346005-50346506	0.00363814	3.37109	0.0379352	CDKL1	-3396	Intron (ENST00000395834.6/8814, intron 3 of 9)
1283	chr14:50524100-50524601	0.000857637	2.06377	0.0177188	MAP4K5	7486	Intron (ENST00000682126.1/11183, intron 2 of 32)
1284	chr14:51226765-51227266	0.00121458	2.36456	0.0211362	TMX1	-12896	Distal Intergenic
1285	chr14:52299666-52300167	0.000668037	2.20562	0.0154841	PTGER2	-14138	Distal Intergenic
1286	chr14:52695519-52696020	0.00125387	1.56119	0.0215446	ERO1A	0	Promoter (<=1kb)
1287	chr14:53055488-53055989	0.00540488	2.8556	0.0467412	DDHD1	5335	3' UTR
1288	chr14:53126668-53127169	0.0039263	2.24201	0.0393938	DDHD1	-22522	Intron (ENST00000612692.4/80821, intron 2 of 13)
1289	chr14:53217147-53217648	0.00162485	1.71459	0.0248228	LOC105370504	-7	Promoter (<=1kb)
1290	chr14:54629574-54630075	1.49116e-06	2.45096	0.000762512	SAMD4A	-22608	Intron (ENST00000554335.6/23034, intron 2 of 12)
1291	chr14:54746896-54747397	0.00487553	2.73545	0.0441668	SAMD4A	-7436	Intron (ENST00000554335.6/23034, intron 4 of 12)
1292	chr14:54881301-54881802	2.83846e-07	1.90423	0.000388779	MIR4308	-3108	Intron (ENST00000395514.5/2643, intron 1 of 6)
1293	chr14:55265951-55266452	0.00187519	3.57706	0.026731	FBXO34-AS1	4856	Intron (ENST00000660805.1/105370509, intron 1 of 1)
1294	chr14:55715928-55716429	2.24085e-05	4.90188	0.00277903	KTN1	36265	Distal Intergenic
1295	chr14:55780226-55780727	0.00470892	2.77505	0.0432794	LINC00520	12702	Distal Intergenic
1296	chr14:55796161-55796662	0.00387786	3.44032	0.0391817	LINC00520	0	Promoter (<=1kb)
1297	chr14:58238712-58239213	0.00178256	1.45105	0.0260079	PSMA3	-5630	Intron (ENST00000554218.1/145407, intron 2 of 2)
1298	chr14:58292766-58293267	0.00146655	3.89056	0.0235773	LINC00216	4733	Exon (ENST00000553657.5/379025, exon 2 of 4)
1299	chr14:58637509-58638010	0.000604285	1.99104	0.0147434	DACT1	0	Promoter (<=1kb)
1300	chr14:59197679-59198180	0.0012304	2.14335	0.021313	DAAM1	8980	Intron (ENST00000556596.1/23002, intron 1 of 1)
1301	chr14:59317024-59317525	0.00145198	3.68269	0.0234712	DAAM1	-6825	Intron (ENST00000360909.8/23002, intron 4 of 24)
1302	chr14:60106591-60107092	0.00351617	2.02607	0.0372355	PCNX4	-8252	Intron (ENST00000317623.8/64430, intron 1 of 9)
1303	chr14:60771084-60771585	0.00448514	2.45011	0.0421568	MNAT1	-24735	Intron (ENST00000261245.9/4331, intron 1 of 7)
1304	chr14:61103721-61104222	0.00152636	3.48945	0.0240195	SLC38A6	51835	Intron (ENST00000703134.1/145389, intron 11 of 12)
1305	chr14:61279886-61280387	0.00239207	3.10741	0.0304977	PRKCH	-566	Promoter (<=1kb)
1306	chr14:61329409-61329910	0.00123137	2.02615	0.0213248	PRKCH	2496	Promoter (2-3kb)
1307	chr14:61456145-61456646	0.000456618	3.94625	0.0128716	PRKCH	-196	Promoter (<=1kb)
1308	chr14:61585754-61586255	0.000993722	2.80473	0.0190409	LINC01303	-15101	Intron (ENST00000556347.1/5583, intron 3 of 3)
1309	chr14:61743640-61744141	0.000761287	3.12484	0.016582	HIF1A	-1464	Promoter (1-2kb)
1310	chr14:62078372-62078873	0.000363424	1.59866	0.0114259	SYT16	3032	Intron (ENST00000683842.1/83851, intron 5 of 7)
1311	chr14:63892048-63892549	0.00446578	4.53843	0.0420968	SYNE2	-16274	Intron (ENST00000674003.1/23224, intron 2 of 23)
1312	chr14:63983342-63983843	0.00484581	3.51325	0.0439718	SYNE2	-19181	Exon (ENST00000674003.1/23224, exon 19 of 24)
1313	chr14:64464939-64465440	0.00496249	1.51604	0.0445836	AKAP5	-59	Promoter (<=1kb)
1314	chr14:64746170-64746671	0.00500541	1.7515	0.0447937	PLEKHG3	8179	3' UTR
1315	chr14:65156895-65157396	0.00607222	1.6192	0.0499988	MAX	-54200	Distal Intergenic
1316	chr14:65206367-65206868	0.000739278	1.26974	0.0163293	LINC02324	15389	Intron (ENST00000654548.1/100128233, intron 3 of 3)
1317	chr14:65221326-65221827	0.000577811	2.33872	0.0144761	LINC02324	430	Promoter (<=1kb)
1318	chr14:65351416-65351917	0.00126314	3.10202	0.0216193	MIR4708	-16233	Distal Intergenic
1319	chr14:67269970-67270471	0.003869	3.8683	0.0391345	PALS1	13359	Exon (ENST00000554208.1/64398, exon 2 of 2)
1320	chr14:67516625-67517126	0.000559998	2.2232	0.0142739	TMEM229B	-1140	Promoter (1-2kb)
1321	chr14:67618655-67619156	0.00495983	1.60452	0.0445811	ARG2	-764	Promoter (<=1kb)
1322	chr14:67766279-67766780	0.000483928	2.26979	0.0132416	ZFYVE26	3697	3' UTR
1323	chr14:67820143-67820644	0.000406672	2.08246	0.0121786	RAD51B	314	Promoter (<=1kb)
1324	chr14:68863121-68863622	0.00481718	2.04952	0.043853	ACTN1	15477	Distal Intergenic
1325	chr14:68979127-68979628	0.000326617	2.14204	0.0108472	ACTN1	0	Promoter (<=1kb)
1326	chr14:69171781-69172282	0.000134905	3.54684	0.00705757	DCAF5	-18631	Distal Intergenic
1327	chr14:69316821-69317322	0.000859798	2.23234	0.0177188	GALNT16	-15200	Intron (ENST00000554317.5/57452, intron 2 of 2)
1328	chr14:69354289-69354790	0.00180469	1.63269	0.0261883	GALNT16	2260	Promoter (2-3kb)
1329	chr14:69893177-69893678	0.000263997	2.70236	0.00979983	SMOC1	13751	Intron (ENST00000555917.1/64093, intron 3 of 3)
1330	chr14:71478429-71478930	5.71723e-06	4.66687	0.00144773	SIPA1L1	11244	Intron (ENST00000553453.5/26037, intron 3 of 5)
1331	chr14:71497697-71498198	9.77242e-06	3.69807	0.00185274	SIPA1L1	30512	Exon (ENST00000555989.5/26037, exon 4 of 7)
1332	chr14:73942900-73943401	0.0014068	4.15241	0.0229973	FAM161B	-4786	Intron (ENST00000286544.5/145483, intron 3 of 8)
1333	chr14:74302799-74303300	9.94957e-05	1.76515	0.00601334	VRTN	0	Promoter (<=1kb)
1334	chr14:74472487-74472988	0.000612767	2.57104	0.0148366	SYNDIG1L	1876	Promoter (1-2kb)
1335	chr14:74763769-74764270	0.0028176	1.7158	0.0333488	YLPM1	403	Promoter (<=1kb)
1336	chr14:75310571-75311072	9.79667e-05	3.49284	0.00595926	LINC01220	16125	Distal Intergenic
1337	chr14:75427709-75428210	0.00575888	1.38499	0.0484711	JDP2	0	Promoter (<=1kb)
1338	chr14:75542742-75543243	0.00426782	1.03199	0.0411755	BATF	20182	Intron (ENST00000555795.1/10538, intron 2 of 2)
1339	chr14:75654116-75654617	8.30636e-05	2.54855	0.00548308	ERG28	6259	Intron (ENST00000555385.1/23093, intron 1 of 1)
1340	chr14:76203445-76203946	0.00251772	2.39655	0.0313437	GPATCH2L	7537	3' UTR
1341	chr14:76844170-76844671	0.00366616	1.80715	0.0380929	LRRC74A	17674	3' UTR
1342	chr14:76905541-76906042	0.00524403	1.79753	0.0459779	LINC01629	-53594	Distal Intergenic
1343	chr14:76947168-76947669	0.00569708	1.56864	0.0482018	LINC01629	-11967	Intron (ENST00000692498.1/ENST00000692498.1, intron 1 of 2)
1344	chr14:77059492-77059993	0.00246343	1.96084	0.0308685	LINC02289	16149	Exon (ENST00000500215.3/283575, exon 2 of 4)
1345	chr14:77799811-77800312	5.40728e-05	1.8511	0.00437849	ADCK1	0	Promoter (<=1kb)
1346	chr14:80491144-80491645	0.00417732	1.70296	0.0407567	CEP128	39315	Intron (ENST00000554502.5/145508, intron 14 of 14)
1347	chr14:80941645-80942146	7.42881e-05	1.34701	0.00511157	CEP128	0	Promoter (<=1kb)
1348	chr14:81474039-81474540	0.00443561	1.8069	0.0419607	SEL1L	9988	3' UTR
1349	chr14:81510693-81511194	0.000309016	3.15137	0.010584	SEL1L	-4538	Intron (ENST00000336735.9/6400, intron 3 of 20)
1350	chr14:85471541-85472042	1.2386e-05	4.61819	0.00209686	FLRT2	-44489	Intron (ENST00000557547.1/ENST00000557547.1, intron 1 of 4)
1351	chr14:88299796-88300297	0.000202184	1.32021	0.00864526	KCNK10	22972	Intron (ENST00000340700.9/54207, intron 1 of 6)
1352	chr14:88566130-88566631	0.00199704	3.6682	0.0276204	ZC3H14	2529	Promoter (2-3kb)
1353	chr14:89409835-89410336	0.00348879	1.34094	0.0370951	FOXN3	1681	Promoter (1-2kb)
1354	chr14:89417021-89417522	0.00309137	1.00017	0.0348337	FOXN3	0	Promoter (<=1kb)
1355	chr14:89654839-89655340	0.00535711	2.62389	0.0465006	LOC105370616	-12168	Intron (ENST00000555070.1/1112, intron 2 of 3)
1356	chr14:89767699-89768200	0.00280256	2.12913	0.0332664	LOC105370616	-125028	Intron (ENST00000555070.1/1112, intron 2 of 3)
1357	chr14:90331870-90332371	0.00234693	1.13386	0.0301578	NRDE2	0	Promoter (<=1kb)
1358	chr14:90630361-90630862	0.000500381	2.71329	0.0135059	TTC7B-AS1	-11776	Intron (ENST00000328459.11/145567, intron 15 of 19)
1359	chr14:91332062-91332563	0.00103194	3.22689	0.0194602	CCDC88C	6293	Intron (ENST00000389857.11/440193, intron 10 of 29)
1360	chr14:91872277-91872778	0.000484185	1.83044	0.0132416	FBLN5	2038	Promoter (2-3kb)
1361	chr14:91994770-91995271	0.00304773	3.18269	0.0346637	TRIP11	4108	Intron (ENST00000267622.8/9321, intron 14 of 20)
1362	chr14:92352516-92353017	0.000487124	3.79921	0.0132874	SLC24A4	29323	Intron (ENST00000393265.6/123041, intron 2 of 16)
1363	chr14:92461208-92461709	0.000532908	1.70158	0.0138772	SLC24A4	8442	Intron (ENST00000393265.6/123041, intron 12 of 16)
1364	chr14:92472868-92473369	0.00390891	2.56051	0.0393058	SLC24A4	20102	Intron (ENST00000393265.6/123041, intron 12 of 16)
1365	chr14:92660087-92660588	0.000282983	2.04935	0.0101282	RIN3	702	Promoter (<=1kb)
1366	chr14:92785682-92786183	6.02131e-06	5.51093	0.0014739	GOLGA5	-8122	Distal Intergenic
1367	chr14:92800038-92800539	0.000504999	2.43132	0.0135864	GOLGA5	5733	Intron (ENST00000163416.7/9950, intron 2 of 12)
1368	chr14:95157880-95158381	0.00202688	1.272	0.027873	DICER1	0	Promoter (<=1kb)
1369	chr14:95173467-95173968	7.11842e-05	4.09165	0.0049953	DICER1-AS1	14648	Intron (ENST00000554631.2/400242, intron 1 of 2)
1370	chr14:95313682-95314183	0.00345959	1.89338	0.0369569	LINC02292	-5300	Intron (ENST00000298912.9/79789, intron 1 of 12)
1371	chr14:95697659-95698160	6.50705e-05	2.85209	0.00482327	TCL1B	8374	Distal Intergenic
1372	chr14:96204288-96204789	0.00356142	2.13845	0.0374763	BDKRB2	0	Promoter (<=1kb)
1373	chr14:96699024-96699525	0.00421591	3.69798	0.0409673	LOC105370645	35233	Distal Intergenic
1374	chr14:97120502-97121003	0.00399819	1.87416	0.0397149	LINC02304	-33854	Intron (ENST00000557745.1/ENST00000557745.1, intron 3 of 3)
1375	chr14:99604184-99604685	0.00509919	1.01119	0.0452562	CCDC85C	0	Promoter (<=1kb)
1376	chr14:99792200-99792701	0.00314512	1.99195	0.0351668	EML1	0	Promoter (<=1kb)
1377	chr14:100375344-100375845	0.00351952	1.47621	0.0372559	WARS1	0	Promoter (<=1kb)
1378	chr14:101121126-101121627	0.00239807	2.3878	0.0305305	LINC02285	286	Promoter (<=1kb)
1379	chr14:102194752-102195253	9.06036e-05	2.18134	0.00573816	WDR20	0	Promoter (<=1kb)
1380	chr14:102215017-102215518	0.000587997	3.41752	0.0145504	MOK	10154	Intron (ENST00000335263.9/91833, intron 3 of 3)
1381	chr14:102509711-102510212	0.000243468	1.48864	0.00943795	ANKRD9	0	Promoter (<=1kb)
1382	chr14:102849754-102850255	0.000455713	1.41238	0.012856	TRAF3	19394	Intron (ENST00000392745.8/7187, intron 2 of 11)
1383	chr14:103561826-103562327	0.00141916	2.12346	0.0231182	KLC1	0	Promoter (<=1kb)
1384	chr14:104739462-104739963	1.88134e-05	4.43849	0.00261073	ADSS1	-1957	Promoter (1-2kb)
1385	chr14:105014690-105015191	0.00298156	1.82033	0.0343012	CDCA4	5869	Intron (ENST00000336219.4/55038, intron 1 of 1)
1386	chr14:105043554-105044055	0.000221564	3.34233	0.00896416	GPR132	11736	Distal Intergenic
1387	chr14:105193208-105193709	0.00124157	2.57509	0.0214194	NUDT14	-11885	Distal Intergenic
1388	chr14:105294239-105294740	6.61773e-05	2.1921	0.00484379	BRF1	5728	Intron (ENST00000379937.6/2972, intron 1 of 16)
1389	chr15:22249338-22249839	0.00329164	3.2984	0.0359385	MIR1268A	-24009	Distal Intergenic
1390	chr15:23304101-23304602	0.00020567	3.01656	0.00870035	LOC102723564	-5005	Distal Intergenic
1391	chr15:25850377-25850878	0.00194578	2.16326	0.0272395	MIR4715	-1552	Promoter (1-2kb)
1392	chr15:32999271-32999772	0.000711688	2.93103	0.0159884	FMN1	68112	Intron (ENST00000616417.5/342184, intron 7 of 20)
1393	chr15:33031407-33031908	0.00441612	2.43954	0.0418665	FMN1	35976	Intron (ENST00000616417.5/342184, intron 6 of 20)
1394	chr15:34367277-34367778	0.00280842	1.18712	0.0332917	LPCAT4	-81	Promoter (<=1kb)
1395	chr15:35545769-35546270	0.00013775	1.24829	0.00713121	DPH6-DT	0	Promoter (<=1kb)
1396	chr15:35986282-35986783	0.00217038	3.67807	0.0288937	LINC02853	-59299	Intron (ENST00000668741.1/100507480, intron 4 of 4)
1397	chr15:38119871-38120372	0.000691534	3.57477	0.0157473	LINC01852	-46881	Distal Intergenic
1398	chr15:39918680-39919181	9.65382e-05	2.8371	0.00594176	GPR176	770	Promoter (<=1kb)
1399	chr15:39933797-39934298	1.4008e-05	1.47866	0.00223635	EIF2AK4	0	Promoter (<=1kb)
1400	chr15:40050325-40050826	0.000346514	1.36629	0.0111221	SRP14-DT	10976	Intron (ENST00000559012.2/100131089, intron 2 of 6)
1401	chr15:40564889-40565390	3.92511e-05	1.00164	0.00368406	CCDC32	0	Promoter (<=1kb)
1402	chr15:40582413-40582914	0.000417034	3.22463	0.0122831	KNL1	-11106	Distal Intergenic
1403	chr15:40793413-40793914	0.000472217	2.77358	0.0130864	DNAJC17	-12846	Intron (ENST00000220496.9/55192, intron 1 of 10)
1404	chr15:40847262-40847763	0.00117146	2.67182	0.0207101	SPINT1	2587	Promoter (2-3kb)
1405	chr15:41691589-41692090	0.001539	3.74851	0.024136	MIR626	4	Promoter (<=1kb)
1406	chr15:41786023-41786524	0.00231093	1.80499	0.0299166	MAPKBP1	10688	Intron (ENST00000512970.5/23005, intron 2 of 29)
1407	chr15:44066202-44066703	0.000866744	3.64802	0.0178018	FRMD5	127743	Intron (ENST00000417257.6/84978, intron 1 of 13)
1408	chr15:44655866-44656367	0.000395943	4.46647	0.0119969	SPG11	-3796	Intron (ENST00000684235.1/80208, intron 4 of 39)
1409	chr15:45614102-45614603	0.00499635	1.03259	0.0447639	SQOR	-16545	Intron (ENST00000564080.1/58472, intron 1 of 5)
1410	chr15:49195564-49196065	0.00166355	2.36775	0.0251158	GALK2	25086	Intron (ENST00000559883.5/2585, intron 2 of 6)
1411	chr15:50108371-50108872	0.000844064	2.6689	0.0175924	ATP8B4	4444	Intron (ENST00000284509.11/79895, intron 1 of 27)
1412	chr15:50353757-50354258	0.000665731	1.0567	0.0154549	GABPB1-IT1	603	Promoter (<=1kb)
1413	chr15:51132755-51133256	0.000257447	4.17165	0.00967355	TNFAIP8L3	-27479	Intron (ENST00000559909.1/109729174, intron 1 of 2)
1414	chr15:51381116-51381617	0.00101116	1.87619	0.0192458	GLDN	3660	Intron (ENST00000335449.11/342035, intron 2 of 9)
1415	chr15:51837797-51838298	0.000629896	1.73841	0.0150341	TMOD3	8144	Intron (ENST00000558455.1/29766, intron 2 of 2)
1416	chr15:51863566-51864067	0.00229036	2.55507	0.0297777	TMOD3	-10959	Intron (ENST00000308580.12/29766, intron 2 of 9)
1417	chr15:51878783-51879284	0.000164486	3.04104	0.00779997	TMOD3	3757	Intron (ENST00000308580.12/29766, intron 3 of 9)
1418	chr15:52079304-52079805	0.00155988	2.81082	0.0243259	LOC112268150	20718	Intron (ENST00000558607.1/112268150, intron 1 of 1)
1419	chr15:52488496-52488997	0.00124274	1.6582	0.0214225	MYO5A	39809	Intron (ENST00000399231.8/4644, intron 1 of 40)
1420	chr15:52780080-52780581	3.25129e-05	2.82606	0.00336198	ONECUT1	602	Promoter (<=1kb)
1421	chr15:55126187-55126688	0.00469074	1.70526	0.0431909	LOC105370829	38188	Distal Intergenic
1422	chr15:56197231-56197732	0.00417081	1.79061	0.0407198	RFX7	-7299	Intron (ENST00000559447.8/64864, intron 2 of 9)
1423	chr15:57081949-57082450	0.00383063	2.25378	0.0389257	TCF12	18201	Intron (ENST00000438423.6/6938, intron 4 of 20)
1424	chr15:57440799-57441300	0.000108133	5.31829	0.00629946	CGNL1	63653	Intron (ENST00000281282.6/84952, intron 3 of 18)
1425	chr15:57494305-57494806	0.000113359	2.98534	0.00646042	MYZAP	-97098	Intron (ENST00000281282.6/84952, intron 8 of 18)
1426	chr15:57559723-57560224	0.00205453	1.9882	0.0281051	MYZAP	-31680	Distal Intergenic
1427	chr15:58332094-58332595	0.00404966	1.98298	0.0399762	ALDH1A2	-52773	Intron (ENST00000558239.5/8854, intron 2 of 3)
1428	chr15:58525024-58525525	0.000529351	3.84684	0.0138276	LIPC	-16223	Intron (ENST00000356113.10/3990, intron 3 of 10)
1429	chr15:59305659-59306160	0.00380796	1.36014	0.0388403	MYO1E	-40662	Intron (ENST00000288235.9/4643, intron 1 of 27)
1430	chr15:59372758-59373259	0.00016426	1.98992	0.00779997	FAM81A	0	Promoter (<=1kb)
1431	chr15:59521373-59521874	0.000803442	1.80161	0.017099	GCNT3	-73001	3' UTR
1432	chr15:60397718-60398219	0.000573658	1.17957	0.0144286	ANXA2	0	Promoter (<=1kb)
1433	chr15:60458647-60459148	9.3752e-06	2.71937	0.0018275	ICE2	-3205	Intron (ENST00000261520.9/79664, intron 5 of 15)
1434	chr15:60634958-60635459	0.00401343	2.16255	0.0397897	LOC105370846	455	Promoter (<=1kb)
1435	chr15:61227359-61227860	0.000720372	3.26523	0.0161105	RORA	1273	Promoter (1-2kb)
1436	chr15:63156292-63156793	0.000693444	2.02553	0.015765	RPS27L	0	Promoter (<=1kb)
1437	chr15:63212480-63212981	0.000281997	2.91457	0.0101072	RAB8B	22874	Intron (ENST00000558990.5/51762, intron 1 of 6)
1438	chr15:63246979-63247480	2.91455e-06	3.52957	0.00108433	APH1B	-28538	Intron (ENST00000558990.5/51762, intron 4 of 6)
1439	chr15:63448329-63448830	0.00460593	2.79384	0.0427432	USP3	-55681	Distal Intergenic
1440	chr15:64267402-64267903	0.000302719	4.28441	0.0104791	CSNK1G1	32564	Intron (ENST00000303052.13/53944, intron 2 of 11)
1441	chr15:64430431-64430932	0.00244291	1.80351	0.0308258	TRIP4	6316	Intron (ENST00000261884.8/9325, intron 11 of 12)
1442	chr15:64718363-64718864	0.00466356	2.11785	0.0430213	OAZ2	-15082	Exon (ENST00000560387.1/ENST00000560387.1, exon 2 of 2)
1443	chr15:64775400-64775901	0.000573796	4.14043	0.0144286	RBPMS2	0	Promoter (<=1kb)
1444	chr15:64841437-64841938	5.89923e-05	1.37067	0.00458298	PLEKHO2	0	Promoter (<=1kb)
1445	chr15:65028371-65028872	0.000240801	2.02267	0.00941196	MTFMT	660	Promoter (<=1kb)
1446	chr15:65049245-65049746	0.00469485	1.07416	0.0432086	SLC51B	3858	Exon (ENST00000612943.1/ENST00000612943.1, exon 1 of 1)
1447	chr15:65259361-65259862	0.0038171	1.93438	0.038857	PARP16	1145	Promoter (1-2kb)
1448	chr15:65304795-65305296	0.000930634	1.97654	0.0183846	RNU5B-1	118	Promoter (<=1kb)
1449	chr15:66303213-66303714	0.00286998	2.80032	0.0336106	DIS3L	-3106	Intron (ENST00000319194.9/115752, intron 2 of 16)
1450	chr15:66428325-66428826	0.000329058	3.25346	0.0108586	MAP2K1	-24628	Intron (ENST00000425818.2/5604, intron 1 of 4)
1451	chr15:66700924-66701425	0.00322194	1.14313	0.0356413	SMAD6	-811	Promoter (<=1kb)
1452	chr15:66774335-66774836	0.00540399	2.48752	0.0467412	SMAD6	62638	Intron (ENST00000288840.10/4091, intron 3 of 3)
1453	chr15:66788962-66789463	0.0011793	4.66737	0.020775	SMAD6	77265	Distal Intergenic
1454	chr15:68214830-68215331	0.00137574	1.95988	0.0227026	CLN6	-1498	Promoter (1-2kb)
1455	chr15:68352364-68352865	0.00245104	3.95889	0.0308333	ITGA11	8776	Intron (ENST00000315757.9/22801, intron 7 of 29)
1456	chr15:68620533-68621034	0.000550514	3.44648	0.0141287	CORO2B	3994	Intron (ENST00000261861.10/10391, intron 1 of 11)
1457	chr15:68776771-68777272	0.00606391	3.18177	0.0499718	ANP32A	4333	Distal Intergenic
1458	chr15:69729076-69729577	0.000259576	2.32993	0.00969941	PCAT29	36566	Intron (ENST00000647319.1/104472713, intron 7 of 11)
1459	chr15:70806915-70807416	0.00322715	2.6422	0.0356831	UACA	-28047	Distal Intergenic
1460	chr15:71278860-71279361	0.00365329	2.32727	0.0380294	THSD4	-52759	Intron (ENST00000355327.7/79875, intron 6 of 17)
1461	chr15:71780221-71780722	0.000658653	3.86862	0.015359	NR2E3	-11916	3' UTR
1462	chr15:72004985-72005486	0.00574071	3.39299	0.0483735	LOC107984714	32779	Intron (ENST00000568391.1/107984714, intron 3 of 4)
1463	chr15:72141290-72141791	0.000376968	1.81481	0.0116901	GRAMD2A	21998	3' UTR
1464	chr15:72339783-72340284	0.00425588	3.93295	0.0411362	HEXA	5520	Intron (ENST00000570175.1/105370887, intron 1 of 2)
1465	chr15:73560525-73561026	0.0050515	2.36343	0.0450202	NPTN	2466	Promoter (2-3kb)
1466	chr15:73927779-73928280	0.00210603	1.27481	0.0283952	LOXL1-AS1	0	Promoter (<=1kb)
1467	chr15:73982631-73983132	0.000107525	2.92685	0.00627645	STOML1	3368	3' UTR
1468	chr15:74956478-74956979	0.00601417	1.89635	0.0497128	RPP25	0	Promoter (<=1kb)
1469	chr15:75046993-75047494	0.000674054	1.58308	0.0155305	PPCDC	-2188	Promoter (2-3kb)
1470	chr15:75201148-75201649	0.00359093	1.39653	0.0376677	C15orf39	-233	Promoter (<=1kb)
1471	chr15:75550893-75551394	0.000123535	3.41926	0.00675741	PTPN9	-26619	Intron (ENST00000618819.5/5780, intron 1 of 12)
1472	chr15:75659310-75659811	0.000253052	2.37978	0.00960656	SNX33	9554	3' UTR
1473	chr15:75802133-75802634	0.000562065	2.24758	0.0142973	GOLGA6EP	26539	Distal Intergenic
1474	chr15:75843011-75843512	3.92793e-05	1.48679	0.00368406	UBE2Q2	0	Promoter (<=1kb)
1475	chr15:77013766-77014267	0.00260909	1.1766	0.0320009	PSTPIP1	-1544	Promoter (1-2kb)
1476	chr15:77118707-77119208	0.000301779	2.5212	0.0104791	TSPAN3	-34723	Intron (ENST00000560626.6/79834, intron 6 of 6)
1477	chr15:77187700-77188201	0.00102181	2.40098	0.0193706	PEAK1	-7892	Intron (ENST00000560626.6/79834, intron 3 of 6)
1478	chr15:78061710-78062211	0.000525456	1.99932	0.0138045	TBC1D2B	3912	Intron (ENST00000300584.8/23102, intron 1 of 12)
1479	chr15:79310901-79311402	0.00170337	2.32921	0.0254574	TMED3	0	Promoter (<=1kb)
1480	chr15:80089467-80089968	0.00490568	1.89039	0.0443123	ZFAND6	14276	Intron (ENST00000613266.4/54469, intron 2 of 6)
1481	chr15:80129821-80130322	0.000670881	2.43747	0.0155146	ZFAND6	221	Promoter (<=1kb)
1482	chr15:80160591-80161092	0.00246342	1.97447	0.0308685	FAH	533	Promoter (<=1kb)
1483	chr15:80742675-80743176	5.58072e-05	4.58225	0.0044324	CEMIP	-36167	Intron (ENST00000560609.1/58489, intron 1 of 2)
1484	chr15:81155566-81156067	0.00155256	2.29418	0.0242694	CFAP161	21296	Distal Intergenic
1485	chr15:83108442-83108943	0.000286404	2.22291	0.0101869	TM6SF1	731	Promoter (<=1kb)
1486	chr15:83200198-83200699	6.23602e-05	3.75179	0.00475556	HDGFL3	6751	Intron (ENST00000565495.1/ENST00000565495.1, intron 1 of 1)
1487	chr15:83205969-83206470	0.000111028	4.08873	0.0064184	HDGFL3	980	Promoter (<=1kb)
1488	chr15:83559202-83559703	0.00175349	2.2849	0.0258006	SH3GL3	-49567	Exon (ENST00000492099.1/6457, exon 2 of 3)
1489	chr15:84715904-84716405	0.00278829	1.0684	0.0331795	SEC11A	0	Promoter (<=1kb)
1490	chr15:84788505-84789006	0.000171555	3.93517	0.00792569	ZNF592	5851	Intron (ENST00000560079.7/9640, intron 4 of 10)
1491	chr15:84912299-84912800	0.0013676	2.10033	0.0226683	SLC28A1	27621	Intron (ENST00000538177.5/9154, intron 8 of 14)
1492	chr15:85517541-85518042	0.000164058	2.45789	0.00779645	AKAP13	-25998	Intron (ENST00000559362.5/11214, intron 2 of 14)
1493	chr15:85643806-85644307	2.55326e-05	4.20267	0.00290465	AKAP13	-1612	Promoter (1-2kb)
1494	chr15:88912575-88913076	0.000921193	2.96216	0.0183001	MFGE8	0	Promoter (<=1kb)
1495	chr15:89017789-89018290	0.000303952	2.03782	0.0104953	CARMAL	-22933	Distal Intergenic
1496	chr15:89130117-89130618	0.00440679	1.80657	0.0418447	ABHD2	13613	Intron (ENST00000569411.5/11057, intron 3 of 4)
1497	chr15:89167166-89167667	0.00317318	2.72118	0.0353502	ABHD2	-17748	Intron (ENST00000565973.5/11057, intron 9 of 14)
1498	chr15:89993210-89993711	0.000723694	2.2585	0.0161523	ZNF710	-7613	Distal Intergenic
1499	chr15:90400807-90401308	0.00275909	2.04416	0.0330057	IQGAP1	12452	Intron (ENST00000268182.10/8826, intron 2 of 37)
1500	chr15:90648453-90648954	0.000146252	2.98645	0.00735498	CRTC3	10601	Intron (ENST00000559531.1/101926895, intron 2 of 3)
1501	chr15:90845088-90845589	0.00447102	2.11717	0.0421043	LOC105370969	5374	Intron (ENST00000653647.1/105370969, intron 2 of 2)
1502	chr15:91926782-91927283	0.00251135	2.52986	0.0313001	SLCO3A1	-14035	Intron (ENST00000318445.11/28232, intron 2 of 9)
1503	chr15:92026898-92027399	0.000786528	3.99126	0.016898	SLCO3A1	-70531	Intron (ENST00000318445.11/28232, intron 2 of 9)
1504	chr15:92069602-92070103	0.000169858	3.01607	0.00792084	SLCO3A1	-27827	Intron (ENST00000318445.11/28232, intron 2 of 9)
1505	chr15:92803908-92804409	0.00199339	1.86665	0.0275934	FAM174B	5389	Intron (ENST00000557398.2/400451, intron 1 of 3)
1506	chr15:93087782-93088283	0.000928059	2.38418	0.0183542	RGMA	240	Promoter (<=1kb)
1507	chr15:94189158-94189659	0.000946783	2.44707	0.0185587	MCTP2	-41879	Distal Intergenic
1508	chr15:95365635-95366136	0.00245018	5.20356	0.030833		-38506	Intron (ENST00000650234.1/145820, intron 1 of 6)
1509	chr15:96058460-96058961	1.70205e-05	3.0056	0.00246631	LOC105370998	5396	Intron (ENST00000619812.1/112268156, intron 1 of 3)
1510	chr15:96330414-96330915	0.00183361	2.79261	0.0264373	NR2F2	0	Promoter (<=1kb)
1511	chr15:98647886-98648387	6.79254e-05	1.42065	0.0048868	IGF1R	-152	Promoter (<=1kb)
1512	chr15:98659105-98659606	0.00520414	2.18742	0.0457753	IGF1R	9523	Intron (ENST00000649865.1/3480, intron 1 of 20)
1513	chr15:99014874-99015375	7.00684e-06	3.63598	0.00157774	LUNAR1	95	Promoter (<=1kb)
1514	chr15:99409005-99409506	0.00457595	1.96504	0.0426202	LINC02244	-7690	Distal Intergenic
1515	chr15:99703666-99704167	0.0036054	1.66761	0.0377295	MEF2A	-2428	Promoter (2-3kb)
1516	chr15:100349942-100350443	6.06574e-05	2.29901	0.00467398	SPATA41	-120	Promoter (<=1kb)
1517	chr15:100710170-100710671	0.00601329	1.85596	0.049711	LOC105371024	-5578	Distal Intergenic
1518	chr15:100902432-100902933	0.00416164	2.88258	0.0406728	ALDH1A3	4372	Intron (ENST00000329841.10/220, intron 9 of 12)
1519	chr15:101017977-101018478	0.00284117	3.11015	0.0334726	LRRK1	-3231	Intron (ENST00000388948.8/79705, intron 12 of 33)
1520	chr15:101276511-101277012	0.00177739	1.38423	0.0259731	SELENOS	275	Promoter (<=1kb)
1521	chr16:138386-138887	0.000503526	1.15151	0.0135565	NPRL3	0	Promoter (<=1kb)
1522	chr16:993410-993911	2.14566e-07	1.93225	0.000340831		3996	Intron (ENST00000599946.2/107984898, intron 5 of 7)
1523	chr16:1543422-1543923	0.000508711	3.78296	0.0136254	TMEM204	9756	Intron (ENST00000253934.9/79652, intron 3 of 3)
1524	chr16:3112438-3112939	4.00225e-06	7.63596	0.0012661	ZNF205	0	Promoter (<=1kb)
1525	chr16:3150368-3150869	0.00302984	1.10876	0.0345874	CASP16P	3240	Distal Intergenic
1526	chr16:3962684-3963185	0.00140497	1.5328	0.0229876	LINC02861	-12098	3' UTR
1527	chr16:4090319-4090820	3.32909e-05	2.86326	0.0034126	ADCY9	23105	Intron (ENST00000294016.8/115, intron 2 of 10)
1528	chr16:4183771-4184272	0.00521016	1.11144	0.0457893	LOC105371062	-256	Promoter (<=1kb)
1529	chr16:4221675-4222176	0.0017581	3.61411	0.0258328	SRL	17567	Intron (ENST00000572111.1/6345, intron 1 of 6)
1530	chr16:4767012-4767513	0.00241879	1.10388	0.030686	ZNF500	0	Promoter (<=1kb)
1531	chr16:4957926-4958427	0.000691804	1.12344	0.0157473	SEC14L5	0	Promoter (<=1kb)
1532	chr16:7997775-7998276	0.00156318	2.55989	0.0243437	LOC105371070	114447	Intron (ENST00000670665.1/105371070, intron 2 of 4)
1533	chr16:9008656-9009157	0.00437616	3.31776	0.0417101	USP7	-33328	Distal Intergenic
1534	chr16:10558535-10559036	0.000579614	4.27092	0.0144856	EMP2	118	Promoter (<=1kb)
1535	chr16:10580337-10580838	0.00440519	1.74602	0.0418447	EMP2	0	Promoter (<=1kb)
1536	chr16:10828144-10828645	0.00219649	2.07295	0.0291374	TVP23A	-9350	Distal Intergenic
1537	chr16:10891725-10892226	0.00306381	1.04261	0.0347257		-2973	Promoter (2-3kb)
1538	chr16:10937360-10937861	0.000170164	1.72161	0.00792522	CIITA	-2858	Promoter (2-3kb)
1539	chr16:11032971-11033472	0.0059709	2.43609	0.0494824	CLEC16A	8104	Intron (ENST00000703130.1/23274, intron 12 of 22)
1540	chr16:11056537-11057038	0.000391318	4.96427	0.011907	CLEC16A	31670	Exon (ENST00000615581.1/ENST00000615581.1, exon 1 of 1)
1541	chr16:11364673-11365174	0.00545352	1.81389	0.0469986	LOC400499	18531	Intron (ENST00000649869.1/105371082, intron 1 of 2)
1542	chr16:11379507-11380008	0.00140002	2.28672	0.0229518	LOC400499	3697	3' UTR
1543	chr16:11641267-11641768	0.00570399	2.32817	0.0482144	LITAF	-4886	Distal Intergenic
1544	chr16:11750898-11751399	0.00358691	2.95875	0.0376482	ZC3H7A	1763	Promoter (1-2kb)
1545	chr16:11950365-11950866	0.000167662	2.68358	0.00785699	NPIPB2	-6799	Intron (ENST00000673243.1/729978, intron 3 of 9)
1546	chr16:12012003-12012504	0.00339567	3.18446	0.0365296	SNX29	11678	Intron (ENST00000566228.6/92017, intron 3 of 20)
1547	chr16:12348726-12349227	0.00158369	3.32146	0.0244939	SNX29	-7026	Intron (ENST00000566228.6/92017, intron 15 of 20)
1548	chr16:14004105-14004606	4.67846e-05	2.4905	0.00408998	LINC02185	11395	Intron (ENST00000668908.2/101927311, intron 2 of 2)
1549	chr16:17224867-17225368	0.00110187	2.65154	0.0200839	XYLT1	33660	Intron (ENST00000261381.7/64131, intron 3 of 11)
1550	chr16:17341929-17342430	0.000276616	2.41794	0.0100008	XYLT1	27295	Intron (ENST00000261381.7/64131, intron 2 of 11)
1551	chr16:17439529-17440030	0.00303885	1.39645	0.0346283	XYLT1	30930	Intron (ENST00000261381.7/64131, intron 1 of 11)
1552	chr16:19113722-19114223	0.00345241	2.06705	0.0369185	ITPRIPL2	0	Promoter (<=1kb)
1553	chr16:19130828-19131329	1.89845e-06	2.55313	0.000846002	ITPRIPL2	16769	Intron (ENST00000564808.6/162073, intron 4 of 5)
1554	chr16:19804882-19805383	7.89692e-06	4.7322	0.00166025	IQCK	-21681	Intron (ENST00000308214.13/124152, intron 6 of 7)
1555	chr16:20747109-20747610	0.00250649	4.662	0.031256	ACSM3	-1808	Promoter (1-2kb)
1556	chr16:20849787-20850288	0.0043655	1.71581	0.041652	REXO5	9934	Intron (ENST00000564349.5/112479, intron 2 of 9)
1557	chr16:21356198-21356699	0.00309056	1.42185	0.0348337	SNX29P1	9059	Distal Intergenic
1558	chr16:21608863-21609364	0.00356051	1.77319	0.0374763	METTL9	-2736	Promoter (2-3kb)
1559	chr16:23132213-23132714	0.000676614	4.26794	0.0155525	USP31	16738	Intron (ENST00000219689.12/57478, intron 1 of 15)
1560	chr16:23423451-23423952	0.000337689	2.41319	0.0109878	COG7	-6158	Intron (ENST00000307149.10/91949, intron 7 of 16)
1561	chr16:24700304-24700805	0.00396443	3.55196	0.0395743	TNRC6A	-28846	Intron (ENST00000566108.2/27327, intron 2 of 2)
1562	chr16:25002185-25002686	1.4839e-09	4.05347	2.5087e-05	ARHGAP17	12575	Intron (ENST00000289968.11/55114, intron 1 of 19)
1563	chr16:25759868-25760369	0.00482104	1.69932	0.0438671	HS3ST4	67909	Intron (ENST00000331351.6/9951, intron 1 of 1)
1564	chr16:27330458-27330959	2.34356e-05	4.09191	0.00281006	IL4R	-9245	Intron (ENST00000566117.5/3566, intron 1 of 3)
1565	chr16:27367943-27368444	0.00084102	1.26197	0.0175584	IL4R	12595	Distal Intergenic
1566	chr16:27539797-27540298	1.9866e-05	2.46469	0.00269176	GTF3C1	9615	Intron (ENST00000356183.9/2975, intron 2 of 36)
1567	chr16:28507606-28508107	0.00298363	1.37251	0.0343012	IL27	-772	Promoter (<=1kb)
1568	chr16:28974097-28974598	0.0016489	1.25694	0.0250669	SPNS1	0	Promoter (<=1kb)
1569	chr16:29732154-29732655	0.00206982	1.51161	0.0282072	C16orf54	13335	Distal Intergenic
1570	chr16:30526610-30527111	0.00157544	1.40759	0.0244412	ZNF768	0	Promoter (<=1kb)
1571	chr16:30546226-30546727	0.00527258	2.21084	0.0460973	ZNF747	-10879	Distal Intergenic
1572	chr16:30623720-30624221	0.000283646	3.76594	0.0101371	ZNF689	0	Promoter (<=1kb)
1573	chr16:30775201-30775702	4.75463e-05	2.9457	0.00412757	RNF40	5862	3' UTR
1574	chr16:30893862-30894363	0.00231162	1.25679	0.0299204	MIR762	0	Promoter (<=1kb)
1575	chr16:30949802-30950303	0.000131034	1.95009	0.00694305	ORAI3	650	Promoter (<=1kb)
1576	chr16:30996339-30996840	6.71003e-06	3.28495	0.00155643	STX1B	204	Promoter (<=1kb)
1577	chr16:31094711-31095212	0.00383438	1.14357	0.0389479	VKORC1	0	Promoter (<=1kb)
1578	chr16:31229217-31229718	0.0021543	3.08202	0.0287515	PYDC1	-12082	3' UTR
1579	chr16:31253737-31254238	0.000179487	2.04478	0.00813359	ITGAM	-5729	Distal Intergenic
1580	chr16:31350134-31350635	0.000532397	4.14642	0.0138687	ITGAX	-4499	Distal Intergenic
1581	chr16:34586784-34587285	0.00433244	1.78377	0.0414935	LOC107987235	-196957	Distal Intergenic
1582	chr16:46398669-46399170	0.00383015	1.71733	0.0389257	ANKRD26P1	79269	Distal Intergenic
1583	chr16:46883901-46884402	0.00162486	1.57214	0.0248228	GPT2	0	Promoter (<=1kb)
1584	chr16:47460525-47461026	0.00374769	2.45121	0.0385233	ITFG1	37	Promoter (<=1kb)
1585	chr16:47492910-47493411	2.16397e-05	2.13204	0.00275284	PHKB	-6345	Intron (ENST00000566037.6/5257, intron 2 of 7)
1586	chr16:48318585-48319086	0.00455569	3.49862	0.0425081	LONP2	-15226	Intron (ENST00000285737.9/83752, intron 11 of 14)
1587	chr16:48498926-48499427	0.00403448	4.40808	0.0398933	N4BP1	47157	Distal Intergenic
1588	chr16:48536086-48536587	0.000582555	1.79144	0.014503	N4BP1	9997	Distal Intergenic
1589	chr16:48541558-48542059	1.94694e-05	5.6558	0.00265731	N4BP1	4525	3' UTR
1590	chr16:50093627-50094128	0.00247095	2.37931	0.0309368	HEATR3	13595	Intron (ENST00000690683.1/55027, intron 8 of 10)
1591	chr16:50152627-50153128	0.00170095	1.07919	0.0254335	TENT4B	0	Promoter (<=1kb)
1592	chr16:53219764-53220265	0.00103529	3.07031	0.0194693	CHD9	9984	Intron (ENST00000447540.6/80205, intron 3 of 38)
1593	chr16:53253073-53253574	0.000172293	2.37928	0.00794507	CHD9	3172	Intron (ENST00000447540.6/80205, intron 17 of 38)
1594	chr16:53549826-53550327	2.44045e-05	3.05048	0.00284242	LOC105371269	-4137	Distal Intergenic
1595	chr16:55439206-55439707	0.00053464	3.94372	0.0138884	MMP2-AS1	5052	Intron (ENST00000570308.5/4313, intron 1 of 13)
1596	chr16:56625223-56625724	0.000387359	2.72019	0.0118718	MT1E	0	Promoter (<=1kb)
1597	chr16:56742812-56743313	0.00264747	2.66657	0.0322772	NUP93	2098	Promoter (2-3kb)
1598	chr16:56917258-56917759	0.0046402	1.01223	0.0429119	SLC12A3	10232	Distal Intergenic
1599	chr16:57062233-57062734	0.000542848	2.31028	0.0140174	NLRC5	3033	Exon (ENST00000538930.5/84166, exon 15 of 15)
1600	chr16:57070894-57071395	0.000635595	2.23826	0.015093	NLRC5	1017	Promoter (1-2kb)
1601	chr16:57115940-57116441	0.00104004	2.22054	0.0194924	CPNE2	-2758	Promoter (2-3kb)
1602	chr16:57145628-57146129	0.00165819	2.95484	0.0251093	CPNE2	0	Promoter (<=1kb)
1603	chr16:57166337-57166838	0.00250627	3.87887	0.031256	PSME3IP1	6950	Intron (ENST00000309137.13/80011, intron 5 of 6)
1604	chr16:57335224-57335725	0.0015841	2.81503	0.0244939	CCL22	-23058	Distal Intergenic
1605	chr16:57407320-57407821	0.00246058	1.9997	0.0308685	CCL17	2553	Promoter (2-3kb)
1606	chr16:57808093-57808594	0.000514447	1.44386	0.0136974	LOC388282	-2043	Promoter (2-3kb)
1607	chr16:57892715-57893216	0.00075059	2.2862	0.0164623	CNGB1	8157	Intron (ENST00000251102.13/1258, intron 31 of 32)
1608	chr16:57893837-57894338	0.00115917	1.56719	0.020591	CNGB1	7035	Intron (ENST00000251102.13/1258, intron 31 of 32)
1609	chr16:58121719-58122220	0.000308606	3.64364	0.0105833	CFAP20	-6152	Intron (ENST00000262498.8/29105, intron 1 of 5)
1610	chr16:58129260-58129761	3.74147e-05	1.116	0.00359499	LOC101927556	0	Promoter (<=1kb)
1611	chr16:58515206-58515707	0.00353539	1.93436	0.0373225	SETD6	0	Promoter (<=1kb)
1612	chr16:58683670-58684171	0.000101499	1.98607	0.00607678	SLC38A7	0	Promoter (<=1kb)
1613	chr16:58882235-58882736	0.00363757	2.33647	0.0379348	LOC105371296	-1884	Promoter (1-2kb)
1614	chr16:64893340-64893841	0.00437216	3.62576	0.0416791	CDH11	79108	Distal Intergenic
1615	chr16:66247692-66248193	2.32348e-05	3.93977	0.00281006	CDH5	-118429	Distal Intergenic
1616	chr16:66250523-66251024	0.000869158	2.30185	0.0178166	CDH5	-115598	Distal Intergenic
1617	chr16:66842969-66843470	0.000328938	2.13778	0.0108586	CA7	-944	Promoter (<=1kb)
1618	chr16:67289715-67290216	0.000709467	3.64656	0.015954	PLEKHG4	1765	Promoter (1-2kb)
1619	chr16:67316804-67317305	0.000199053	3.41191	0.00857369	KCTD19	3485	Intron (ENST00000570049.5/146212, intron 2 of 15)
1620	chr16:67454104-67454605	0.00285902	2.30712	0.0335664	ATP6V0D1	-389	Promoter (<=1kb)
1621	chr16:67480401-67480902	0.000510041	1.86858	0.0136374	ATP6V0D1	177	Promoter (<=1kb)
1622	chr16:67684830-67685331	2.83077e-05	2.80096	0.00310219	GFOD2	281	Promoter (<=1kb)
1623	chr16:68237404-68237905	0.000139232	1.3551	0.00716883	ESRP2	162	Promoter (<=1kb)
1624	chr16:68284101-68284602	0.000396993	1.00272	0.0120092	SLC7A6	-3158	3' UTR
1625	chr16:68328580-68329081	5.08719e-05	3.57032	0.00424488	PRMT7	3881	5' UTR
1626	chr16:68783433-68783934	0.00341209	3.71126	0.0366268	CDH1	12485	Intron (ENST00000261769.10/999, intron 2 of 15)
1627	chr16:69112420-69112921	0.000144649	3.34805	0.00732148	HAS3	4880	Intron (ENST00000569188.6/3038, intron 2 of 3)
1628	chr16:69131250-69131751	0.000195731	1.6073	0.0085107	UTP4	0	Promoter (<=1kb)
1629	chr16:69325672-69326173	0.000206942	4.32331	0.00872005	PDF	4415	3' UTR
1630	chr16:69402418-69402919	0.00113368	1.72499	0.0203996	CYB5B	4016	Intron (ENST00000686649.1/80777, intron 1 of 4)
1631	chr16:69444305-69444806	0.00491284	2.11749	0.044351	CYB5B	-13910	Intron (ENST00000686649.1/80777, intron 1 of 4)
1632	chr16:69849017-69849518	0.000414895	2.42268	0.012252	WWP2	10280	Intron (ENST00000359154.7/11060, intron 6 of 23)
1633	chr16:70589896-70590397	0.000387364	3.771	0.0118718	IL34	10001	Intron (ENST00000429149.6/146433, intron 1 of 6)
1634	chr16:70750974-70751475	0.00182685	2.64964	0.0263707	VAC14-AS1	-3560	Intron (ENST00000568886.5/55697, intron 6 of 12)
1635	chr16:70784728-70785229	0.0002009	4.90924	0.00861506	VAC14	1198	Promoter (1-2kb)
1636	chr16:71367572-71368073	0.00420406	3.05632	0.0409	CALB2	-4105	Intron (ENST00000349553.9/794, intron 1 of 8)
1637	chr16:71415671-71416172	0.000146193	4.90895	0.00735498	LOC105371332	10292	Intron (ENST00000567469.2/105371332, intron 1 of 5)
1638	chr16:71462112-71462613	0.00146222	1.35726	0.0235659	ZNF23	0	Promoter (<=1kb)
1639	chr16:71625554-71626055	0.00197816	2.12839	0.0275173	MARVELD3	-106	Promoter (<=1kb)
1640	chr16:71722711-71723212	0.00317959	2.06337	0.0353826	PHLPP2	600	Promoter (<=1kb)
1641	chr16:71995271-71995772	0.000593472	4.89363	0.0146054	PKD1L3	4630	Intron (ENST00000620267.2/342372, intron 2 of 29)
1642	chr16:74322500-74323001	0.000141154	3.93178	0.00721577	PDPR2P	12345	Intron (ENST00000565313.1/ENST00000565313.1, intron 1 of 2)
1643	chr16:75761053-75761554	0.00176335	1.57585	0.0258742	CPHXL	-34563	3' UTR
1644	chr16:77679819-77680320	0.00462794	1.64065	0.0428463	NUDT7	-42172	Distal Intergenic
1645	chr16:78002887-78003388	0.00597786	2.22229	0.0495158	LOC107984897	-19127	Distal Intergenic
1646	chr16:78235069-78235570	0.0039101	2.14264	0.0393106	WWOX-AS1	5648	Intron (ENST00000627394.3/51741, intron 5 of 9)
1647	chr16:78778112-78778613	0.00292561	1.99845	0.0339795	LOC112268165	17749	Intron (ENST00000683929.1/51741, intron 9 of 10)
1648	chr16:79601849-79602350	5.46946e-05	2.50215	0.00439824	MAF	-1112	Promoter (1-2kb)
1649	chr16:80549742-80550243	0.000365065	2.94619	0.0114517	DYNLRB2	5043	Intron (ENST00000562982.5/83657, intron 3 of 3)
1650	chr16:80579946-80580447	0.00241873	1.60111	0.030686	LINC01227	-7138	Distal Intergenic
1651	chr16:80657365-80657866	0.00597753	1.90946	0.0495158	CDYL2	-17629	Intron (ENST00000570137.7/124359, intron 2 of 6)
1652	chr16:80719554-80720055	6.04438e-05	2.32537	0.00467108	CDYL2	15078	Intron (ENST00000570137.7/124359, intron 1 of 6)
1653	chr16:81451770-81452271	0.00549649	1.53171	0.0471458	CMIP	6962	Intron (ENST00000537098.8/80790, intron 1 of 20)
1654	chr16:81695315-81695816	7.4423e-05	4.12313	0.00511157	CMIP	2128	Promoter (2-3kb)
1655	chr16:81842886-81843387	0.000215645	2.29688	0.00887981	PLCG2	166	Promoter (<=1kb)
1656	chr16:83953393-83953894	0.00024889	3.17209	0.00955353	OSGIN1	153	Promoter (<=1kb)
1657	chr16:84730348-84730849	0.00108828	1.62228	0.0199619	USP10	-2289	Promoter (2-3kb)
1658	chr16:84810815-84811316	0.000253235	3.55485	0.00960656	CRISPLD2	-8669	Distal Intergenic
1659	chr16:85055275-85055776	0.00404424	1.1272	0.0399491	KIAA0513	-7436	Intron (ENST00000538274.6/9764, intron 1 of 11)
1660	chr16:85056150-85056651	0.000679868	1.66317	0.0155829	KIAA0513	-6561	Intron (ENST00000538274.6/9764, intron 1 of 11)
1661	chr16:85087115-85087616	6.90584e-05	3.0568	0.00492123	KIAA0513	201	Promoter (<=1kb)
1662	chr16:85114903-85115404	0.0040155	1.25181	0.0397911	CIBAR2	-2431	Promoter (2-3kb)
1663	chr16:85136074-85136575	0.00364454	2.91782	0.0379645	LINC02139	-575	Promoter (<=1kb)
1664	chr16:85147448-85147949	0.000281377	4.86091	0.0101042	LINC02139	10298	Exon (ENST00000612023.1/400548, exon 3 of 3)
1665	chr16:85479934-85480435	0.00173691	4.20086	0.0256984	GSE1	-75532	Intron (ENST00000637419.1/23199, intron 2 of 2)
1666	chr16:85522537-85523038	0.00546258	2.2781	0.0470258	GSE1	-32929	Intron (ENST00000637419.1/23199, intron 2 of 2)
1667	chr16:85674463-85674964	0.000461931	4.64165	0.0129358	GSE1	2632	Promoter (2-3kb)
1668	chr16:86464331-86464832	0.00525242	4.1856	0.0459832	FENDRR	26049	Distal Intergenic
1669	chr16:88069336-88069837	0.00384276	1.20053	0.0389637	BANP	-1236	Promoter (1-2kb)
1670	chr16:88264327-88264828	8.68692e-06	3.61186	0.00175346	LINC02182	70046	Intron (ENST00000563190.1/ENST00000563190.1, intron 1 of 3)
1671	chr16:88591847-88592348	0.00558151	1.92947	0.0475799	ZC3H18	5230	Intron (ENST00000452588.6/124245, intron 4 of 18)
1672	chr16:89052803-89053304	0.000989645	2.96205	0.0190033	ACSF3	-35071	Exon (ENST00000537498.2/ENST00000537498.2, exon 1 of 2)
1673	chr16:89170638-89171139	0.00157154	1.49764	0.0244179	CDH15	-609	Promoter (<=1kb)
1674	chr16:89435556-89436057	0.00138566	2.08318	0.0228065	LOC101927817	4568	Intron (ENST00000657156.1/101927817, intron 1 of 4)
1675	chr16:89505374-89505875	0.00185215	1.21879	0.0265387	LOC101927863	-914	Promoter (<=1kb)
1676	chr16:89995036-89995537	1.93743e-05	2.92842	0.00265729	AFG3L1P	-3069	Exon (ENST00000429663.6/172, exon 9 of 9)
1677	chr17:883098-883599	0.00109032	2.82829	0.0199729	NXN	13415	Intron (ENST00000336868.8/64359, intron 1 of 7)
1678	chr17:1293460-1293961	0.00355008	1.68281	0.0374088	TRARG1	13798	Intron (ENST00000333813.4/286753, intron 1 of 2)
1679	chr17:1807888-1808389	0.00252019	2.90993	0.031364	SMYD4	-7083	Intron (ENST00000305513.12/114826, intron 3 of 10)
1680	chr17:2156842-2157343	0.00265383	2.18914	0.032306	SMG6	15728	Intron (ENST00000263073.11/23293, intron 13 of 18)
1681	chr17:3157129-3157630	0.000251178	2.86933	0.00959903	LOC100288728	19305	Intron (ENST00000572821.5/100288728, intron 3 of 3)
1682	chr17:4043853-4044354	0.00460357	2.35975	0.0427373	ZZEF1	-10494	3' UTR
1683	chr17:4204745-4205246	0.00312999	2.2887	0.0350605	ANKFY1	2886	Promoter (2-3kb)
1684	chr17:4365072-4365573	2.42144e-05	1.24417	0.00283581	UBE2G1	1052	Promoter (1-2kb)
1685	chr17:4565582-4566083	0.00558029	2.63724	0.0475799	GGT6	-4764	Exon (ENST00000574133.1/ENST00000574133.1, exon 1 of 2)
1686	chr17:4636021-4636522	0.00020247	1.72118	0.00864793	ALOX15	2642	Promoter (2-3kb)
1687	chr17:4704032-4704533	0.00338242	1.05725	0.036461	PELP1-DT	0	Promoter (<=1kb)
1688	chr17:4759825-4760326	1.61937e-06	3.84135	0.000801592	TM4SF5	-11558	Distal Intergenic
1689	chr17:4901576-4902077	0.00122643	1.39861	0.021264	CHRNE	0	Promoter (<=1kb)
1690	chr17:6752366-6752867	6.83394e-05	3.41379	0.00490177	XAF1	-2580	Promoter (2-3kb)
1691	chr17:7029538-7030039	0.000231225	1.45505	0.00921172	BCL6B	2747	Promoter (2-3kb)
1692	chr17:7095923-7096424	0.00208334	2.62032	0.0282851	CLEC10A	-15616	Distal Intergenic
1693	chr17:7132763-7133264	0.000961838	1.43766	0.0187229	LOC105371512	-4084	Distal Intergenic
1694	chr17:7252369-7252870	6.95774e-05	1.28024	0.00492804	CTDNEP1	0	Promoter (<=1kb)
1695	chr17:7281373-7281874	8.46833e-05	2.00091	0.00554586	SLC2A4	0	Promoter (<=1kb)
1696	chr17:7356766-7357267	0.00181202	3.32061	0.0262327	TMEM95	1588	Promoter (1-2kb)
1697	chr17:7822562-7823063	0.00497467	2.43006	0.0446393	KDM6B	-11154	Intron (ENST00000572933.6/146754, intron 73 of 85)
1698	chr17:8073581-8074082	0.0045552	1.05097	0.0425081	ALOX12B	213	Promoter (<=1kb)
1699	chr17:8154097-8154598	2.21236e-05	1.20274	0.00275284	PER1	-1662	Promoter (1-2kb)
1700	chr17:8326412-8326913	0.000678925	2.15934	0.0155804	ARHGEF15	7646	Exon (ENST00000702297.1/ENST00000702297.1, exon 1 of 1)
1701	chr17:8630670-8631171	0.000232215	1.22926	0.00923149	MYH10	0	Promoter (<=1kb)
1702	chr17:8687345-8687846	0.00401031	2.80568	0.039777	MYH10	-55969	Distal Intergenic
1703	chr17:8785795-8786296	0.00308891	2.21416	0.0348295	MFSD6L	13069	Distal Intergenic
1704	chr17:8966908-8967409	6.69051e-07	3.0647	0.000508746	PIK3R5-DT	1012	Promoter (1-2kb)
1705	chr17:8994208-8994709	0.000629696	2.21055	0.0150341	NTN1	-26801	Distal Intergenic
1706	chr17:9433295-9433796	0.000266283	4.60187	0.00982705	STX8	4093	Intron (ENST00000306357.9/9482, intron 6 of 7)
1707	chr17:10018316-10018817	5.78377e-05	3.01228	0.00452246	GAS7	1185	Promoter (1-2kb)
1708	chr17:10061147-10061648	0.00578896	2.59879	0.0485887	GAS7	0	Promoter (<=1kb)
1709	chr17:10135842-10136343	4.95615e-10	4.36479	1.85008e-05	GAS7	-21289	Intron (ENST00000432992.7/8522, intron 1 of 13)
1710	chr17:10157098-10157599	0.00487646	2.18027	0.0441668	GAS7	41007	Intron (ENST00000432992.7/8522, intron 1 of 13)
1711	chr17:11598887-11599388	0.000198468	3.75379	0.00855991	DNAH9	388	Promoter (<=1kb)
1712	chr17:13931010-13931511	0.000585758	1.7182	0.0145286	LOC107985014	0	Promoter (<=1kb)
1713	chr17:14284002-14284503	0.00311792	3.00502	0.0349988	HS3ST3B1	-16578	Distal Intergenic
1714	chr17:14300660-14301161	0.000818107	1.14434	0.0172508	HS3ST3B1	0	Promoter (<=1kb)
1715	chr17:14309258-14309759	0.00301397	1.69653	0.0345022	MGC12916	5404	Intron (ENST00000360954.3/9953, intron 1 of 1)
1716	chr17:14334278-14334779	0.00209727	2.0948	0.0283656	MGC12916	30424	Intron (ENST00000360954.3/9953, intron 1 of 1)
1717	chr17:14604706-14605207	0.000146532	4.19824	0.00735498	LINC02096	-229350	Distal Intergenic
1718	chr17:15384015-15384516	0.00295974	3.67356	0.0341686	TEKT3	-42383	Intron (ENST00000580422.1/ENST00000580422.1, intron 2 of 3)
1719	chr17:15502035-15502536	0.00571005	2.95447	0.0482404	CDRT4	1072	Promoter (1-2kb)
1720	chr17:16536704-16537205	0.00220534	1.16728	0.0291884	ZNF287	26059	Distal Intergenic
1721	chr17:17125425-17125926	0.00276823	1.86805	0.0330619	MPRIP	-5691	Intron (ENST00000651222.2/23164, intron 3 of 23)
1722	chr17:17476691-17477192	0.00298456	1.13562	0.0343013	MED9	0	Promoter (<=1kb)
1723	chr17:17792561-17793062	0.00337469	1.53334	0.0364402	RAI1	-5322	5' UTR
1724	chr17:19387443-19387944	0.0010333	2.02656	0.0194612	MFAP4	-253	Promoter (<=1kb)
1725	chr17:19544796-19545297	0.000341306	4.36492	0.0110445	SLC47A1	-10212	Intron (ENST00000584348.5/55244, intron 2 of 6)
1726	chr17:20073041-20073542	3.04041e-05	4.60111	0.00322889	SPECC1	0	Promoter (<=1kb)
1727	chr17:20267345-20267846	9.95369e-06	2.09205	0.00187185	SPECC1	21147	Intron (ENST00000678321.1/92521, intron 12 of 13)
1728	chr17:20954658-20955159	0.000565644	3.78748	0.0143346	LOC339260	-658	Promoter (<=1kb)
1729	chr17:20998865-20999366	0.000351754	3.7013	0.0112276	USP22	5784	Intron (ENST00000583481.5/339260, intron 5 of 5)
1730	chr17:21194136-21194637	3.01941e-05	4.47728	0.00321884	DHRS7B	9751	Distal Intergenic
1731	chr17:21510665-21511166	0.00012084	4.60197	0.00667285	LOC105371589	-8348	Exon (ENST00000657905.1/339263, exon 4 of 4)
1732	chr17:27457532-27458033	3.18846e-05	2.2057	0.00331497	KSR1	802	Promoter (<=1kb)
1733	chr17:27466679-27467180	7.16817e-05	2.06388	0.00500619	KSR1	-4825	Intron (ENST00000644974.2/8844, intron 1 of 20)
1734	chr17:27506423-27506924	0.00209789	2.19119	0.0283685	KSR1	34410	Intron (ENST00000644974.2/8844, intron 1 of 20)
1735	chr17:27616767-27617268	0.000248538	2.84901	0.00955353	KSR1	-3767	Intron (ENST00000644974.2/8844, intron 18 of 20)
1736	chr17:27651167-27651668	0.000968383	4.21169	0.0187835	LGALS9	7041	Exon (ENST00000580780.1/ENST00000580780.1, exon 14 of 14)
1737	chr17:28088956-28089457	0.00102804	2.41646	0.0194348	NLK	45926	Intron (ENST00000407008.8/51701, intron 1 of 10)
1738	chr17:28500932-28501433	0.000111747	2.55719	0.00642778	FOXN1	-4810	Intron (ENST00000481916.6/124923, intron 7 of 7)
1739	chr17:29019221-29019722	5.86518e-06	5.35447	0.00145476	LOC105371716	3879	Intron (ENST00000580241.5/51268, intron 2 of 9)
1740	chr17:29042452-29042953	0.000245752	2.50182	0.00949163	PIPOX	-188	Promoter (<=1kb)
1741	chr17:29043374-29043875	0.000738846	3.67823	0.0163293	PIPOX	233	Promoter (<=1kb)
1742	chr17:29403826-29404327	0.00293471	3.38166	0.0340428	TAOK1	12895	Exon (ENST00000584958.2/ENST00000584958.2, exon 2 of 2)
1743	chr17:29744586-29745087	0.00116816	4.12873	0.0206811	SSH2	16303	Intron (ENST00000269033.7/85464, intron 2 of 14)
1744	chr17:30326106-30326607	3.0141e-06	4.36612	0.00110851	TMIGD1	7450	Intron (ENST00000328886.5/388364, intron 3 of 6)
1745	chr17:30976634-30977135	0.000122338	3.36784	0.00673563	DPRXP4	1247	Promoter (1-2kb)
1746	chr17:31051482-31051983	2.19907e-05	4.5764	0.00275284	LOC646030	-456	Promoter (<=1kb)
1747	chr17:31058813-31059314	0.00395736	3.33342	0.0395408	LOC646030	0	Promoter (<=1kb)
1748	chr17:31095249-31095750	0.00584444	1.3175	0.0488015	LOC105371722	0	Promoter (<=1kb)
1749	chr17:31225785-31226286	0.000214181	4.42124	0.00885892	NF1	702	Promoter (<=1kb)
1750	chr17:31320711-31321212	0.0017927	2.43996	0.0260895	EVI2A	0	Promoter (<=1kb)
1751	chr17:31564988-31565489	0.0011575	2.3253	0.0205852	MIR193A	4992	Distal Intergenic
1752	chr17:32141831-32142332	0.00345261	1.24993	0.0369185	RHOT1	-122	Promoter (<=1kb)
1753	chr17:32350604-32351105	0.00131067	1.58039	0.0220935	ZNF207	0	Promoter (<=1kb)
1754	chr17:32462003-32462504	0.00329025	1.20835	0.0359368	PSMD11	-6568	Intron (ENST00000578213.5/5717, intron 3 of 4)
1755	chr17:34242460-34242961	0.00174539	2.85045	0.0257322	CCL2	-12313	Distal Intergenic
1756	chr17:34246335-34246836	5.14274e-07	5.26513	0.000496439	CCL2	-8438	Distal Intergenic
1757	chr17:35185813-35186314	0.00544486	2.0371	0.0469402	SLC35G3	8079	Exon (ENST00000394570.7/146862, exon 20 of 20)
1758	chr17:35440407-35440908	0.00114407	4.98394	0.0205034	SLFN13	3046	3' UTR
1759	chr17:38942660-38943161	0.000743085	2.34399	0.016365	LINC00672	17492	Exon (ENST00000378079.3/494188, exon 9 of 11)
1760	chr17:39164585-39165086	0.000301996	1.49927	0.0104791	ARL5C	1075	Promoter (1-2kb)
1761	chr17:39269841-39270342	0.00108496	3.05058	0.0199216	FBXL20	468	Promoter (<=1kb)
1762	chr17:39335467-39335968	6.56147e-06	5.29221	0.00154046	FBXL20	-64657	Intron (ENST00000264658.11/84961, intron 2 of 14)
1763	chr17:39699743-39700244	0.00541118	1.96635	0.0467633	ERBB2	0	Promoter (<=1kb)
1764	chr17:40038752-40039253	0.000155926	3.50352	0.00760466	MED24	-5077	Intron (ENST00000394126.5/9862, intron 2 of 24)
1765	chr17:40398931-40399432	0.000571329	2.32609	0.0143956	TOP2A	0	Promoter (<=1kb)
1766	chr17:41667633-41668134	3.95776e-05	1.63043	0.00368945	EIF1	-20751	Exon (ENST00000622936.1/ENST00000622936.1, exon 1 of 1)
1767	chr17:42520087-42520588	0.00256284	1.99754	0.0316573	ATP6V0A1	0	Promoter (<=1kb)
1768	chr17:43021190-43021691	0.00281983	1.75154	0.0333661	VAT1	665	Promoter (<=1kb)
1769	chr17:43210761-43211262	0.00280257	1.36357	0.0332664	TMEM106A	-573	Promoter (<=1kb)
1770	chr17:43592000-43592501	0.00402447	2.42865	0.0398381	ETV4	-12380	Intron (ENST00000588996.1/ENST00000588996.1, intron 2 of 2)
1771	chr17:43670804-43671305	0.00353283	2.5532	0.0373097	LINC02594	-8036	Distal Intergenic
1772	chr17:43768351-43768852	8.93043e-05	2.3504	0.00571318	DUSP3	5916	3' UTR
1773	chr17:43773309-43773810	0.000876227	2.59396	0.0178888	DUSP3	958	Promoter (<=1kb)
1774	chr17:43778277-43778778	0.000450814	2.50795	0.0127973	DUSP3	0	Promoter (<=1kb)
1775	chr17:44095501-44096002	2.11657e-05	2.62722	0.00275284	HDAC5	-1996	Promoter (1-2kb)
1776	chr17:44385245-44385746	0.00260145	2.22715	0.0319651	ITGA2B	0	Promoter (<=1kb)
1777	chr17:44911241-44911742	0.00114963	3.69092	0.0205235	GFAP	0	Promoter (<=1kb)
1778	chr17:47072869-47073370	0.00539628	2.19654	0.0467117	LOC101927060	-5332	Intron (ENST00000668245.1/101927060, intron 1 of 5)
1779	chr17:47256348-47256849	0.000205521	5.27389	0.00870035	ITGB3	2451	Promoter (2-3kb)
1780	chr17:47305530-47306031	0.00149445	2.28958	0.023798	EFCAB13-DT	0	Promoter (<=1kb)
1781	chr17:47670031-47670532	0.0015683	1.62214	0.024393	KPNB1	0	Promoter (<=1kb)
1782	chr17:47742584-47743085	0.00091384	3.09234	0.0182045	TBX21	9159	Exon (ENST00000177694.2/30009, exon 2 of 6)
1783	chr17:48542094-48542595	0.002305	1.77045	0.0298658	HOXB-AS1	-956	Promoter (<=1kb)
1784	chr17:48717715-48718216	0.000243578	3.64549	0.00943795	PRAC1	4302	Distal Intergenic
1785	chr17:49259988-49260489	0.000223357	3.4842	0.00901371	FLJ40194	11749	Exon (ENST00000662937.1/124871, exon 4 of 4)
1786	chr17:49389845-49390346	0.00157446	1.46077	0.0244412	ZNF652-AS1	14465	Intron (ENST00000576461.1/102724596, intron 2 of 2)
1787	chr17:49515098-49515599	0.00263419	3.06833	0.0321695	MIR6165	4281	Intron (ENST00000514506.1/100288866, intron 1 of 2)
1788	chr17:49634442-49634943	1.35053e-05	4.21964	0.00220455	SPOP	11679	Intron (ENST00000504102.6/8405, intron 1 of 9)
1789	chr17:49833312-49833813	0.00283999	2.17767	0.0334652	KAT7	7310	3' UTR
1790	chr17:50423655-50424156	0.00318927	1.69913	0.0354226	ACSF2	-2002	Promoter (2-3kb)
1791	chr17:50560305-50560806	0.000257508	1.28207	0.00967355	CACNA1G	0	Promoter (<=1kb)
1792	chr17:50692802-50693303	0.000494939	3.18372	0.0134021	ABCC3	5389	3' UTR
1793	chr17:50956637-50957138	0.00106605	1.79046	0.0197689	SPAG9	18222	Distal Intergenic
1794	chr17:51036242-51036743	0.00115188	2.4574	0.020544	SPAG9	3708	Intron (ENST00000262013.12/9043, intron 5 of 29)
1795	chr17:51112590-51113091	0.00332244	2.77192	0.036148	SPAG9	7643	Intron (ENST00000262013.12/9043, intron 1 of 29)
1796	chr17:55238141-55238642	0.000202989	1.80634	0.00865036	HLF	-26318	Distal Intergenic
1797	chr17:55452209-55452710	0.00102618	3.7513	0.0194251	MMD	-30285	Intron (ENST00000636752.1/101927367, intron 4 of 4)
1798	chr17:55588835-55589336	0.000539366	3.32707	0.0139626	LOC101927389	-23612	Distal Intergenic
1799	chr17:56846248-56846749	0.000231052	5.0189	0.00920975	DGKE	2229	Promoter (2-3kb)
1800	chr17:57102034-57102535	0.00509052	1.64668	0.0452294	AKAP1	-3488	Intron (ENST00000575322.1/8165, intron 1 of 1)
1801	chr17:57312116-57312617	0.00245719	4.69606	0.0308601	MSI2	17431	Intron (ENST00000416426.6/124540, intron 5 of 13)
1802	chr17:57869130-57869631	0.0016428	2.73638	0.0250149	CUEDC1	307	Promoter (<=1kb)
1803	chr17:57874432-57874933	0.00096049	2.51044	0.0187074	CUEDC1	-1762	Promoter (1-2kb)
1804	chr17:57875325-57875826	2.19812e-05	4.38049	0.00275284	CUEDC1	-2655	Promoter (2-3kb)
1805	chr17:57893092-57893593	0.00602359	3.35076	0.0497741	CUEDC1	-404	Promoter (<=1kb)
1806	chr17:57947067-57947568	3.86577e-05	2.6226	0.00365793	CUEDC1	7689	Intron (ENST00000577830.6/404093, intron 1 of 10)
1807	chr17:59048199-59048700	0.00310991	3.41052	0.0349262	TRIM37	31107	Intron (ENST00000393066.7/4591, intron 15 of 24)
1808	chr17:59106098-59106599	0.00392862	2.0593	0.039396	TRIM37	0	Promoter (<=1kb)
1809	chr17:59372329-59372830	0.000818307	1.96203	0.0172508	MIR4729	6246	Intron (ENST00000312655.9/388403, intron 2 of 4)
1810	chr17:59725673-59726174	0.00341434	2.01131	0.0366405	VMP1	-3541	Intron (ENST00000593168.5/81671, intron 1 of 4)
1811	chr17:59837554-59838055	0.00139951	1.03274	0.0229485	MIR21	0	Promoter (<=1kb)
1812	chr17:60135378-60135879	0.00159783	1.67686	0.0245961	LOC100996660	0	Promoter (<=1kb)
1813	chr17:60286107-60286608	0.00461855	2.17505	0.0428178	USP32	18620	Intron (ENST00000300896.9/84669, intron 5 of 33)
1814	chr17:60305038-60305539	0.000243848	1.70331	0.00943795	USP32	0	Promoter (<=1kb)
1815	chr17:60363751-60364252	6.37685e-05	3.95713	0.00479922	USP32	27676	Intron (ENST00000300896.9/84669, intron 1 of 33)
1816	chr17:60506339-60506840	0.00464351	4.16513	0.0429303	APPBP2	19098	Intron (ENST00000083182.8/10513, intron 1 of 12)
1817	chr17:60577235-60577736	0.000220154	2.77448	0.0089376	LINC01999	12688	Exon (ENST00000592917.1/388406, exon 3 of 4)
1818	chr17:61246605-61247106	1.47471e-05	3.37971	0.00229604	BCAS3	1345	Promoter (1-2kb)
1819	chr17:61399418-61399919	0.00162191	4.64923	0.0247929	TBX2-AS1	0	Promoter (<=1kb)
1820	chr17:61412523-61413024	5.12204e-05	2.2956	0.0042489	LINC02875	772	Promoter (<=1kb)
1821	chr17:63144734-63145235	0.00446457	2.6142	0.042096	TANC2	-48759	Intron (ENST00000689528.1/26115, intron 4 of 27)
1822	chr17:63579642-63580143	0.00178034	2.41139	0.0259872	DCAF7	-657	Promoter (<=1kb)
1823	chr17:63679886-63680387	0.00509072	2.22416	0.0452294	MAP3K3	-7812	Intron (ENST00000579585.5/4215, intron 8 of 17)
1824	chr17:63966832-63967333	0.000452463	1.91315	0.0128181	SCN4A	-5139	Intron (ENST00000435607.3/6329, intron 6 of 23)
1825	chr17:64060256-64060757	0.00532675	2.08502	0.0463556	ERN1	-5489	Exon (ENST00000680433.1/2081, exon 11 of 20)
1826	chr17:64075671-64076172	0.00226922	1.93622	0.0296336	ERN1	-3575	Intron (ENST00000680433.1/2081, intron 4 of 19)
1827	chr17:64281908-64282409	0.00388509	2.8389	0.0392294	TEX2	-18648	Distal Intergenic
1828	chr17:64327459-64327960	0.000140365	3.48933	0.00720728	PECAM1	42285	Intron (ENST00000563924.6/5175, intron 15 of 15)
1829	chr17:64344155-64344656	8.30358e-05	2.5258	0.00548308	PECAM1	25589	Intron (ENST00000563924.6/5175, intron 13 of 15)
1830	chr17:64420589-64421090	5.96571e-05	3.54122	0.00462021	PECAM1	-6813	Distal Intergenic
1831	chr17:64448819-64449320	0.00309544	1.10003	0.03486	MILR1	0	Promoter (<=1kb)
1832	chr17:64986372-64986873	0.00576746	1.06027	0.0484786	AMZ2P1	-10742	Distal Intergenic
1833	chr17:65047887-65048388	0.000286056	2.04187	0.0101852	GNA13	7386	Intron (ENST00000439174.7/10672, intron 2 of 3)
1834	chr17:65228782-65229283	0.00350341	2.8248	0.0371637	RGS9	40078	Distal Intergenic
1835	chr17:66405629-66406130	0.00215108	2.42463	0.0287357	PRKCA-AS1	8843	Intron (ENST00000413366.8/5578, intron 2 of 16)
1836	chr17:66429746-66430247	0.000784956	2.23951	0.0168788	PRKCA-AS1	-12892	Intron (ENST00000413366.8/5578, intron 2 of 16)
1837	chr17:67082083-67082584	3.18921e-06	2.62679	0.0011232	CACNG1	37529	Intron (ENST00000358691.10/9931, intron 32 of 32)
1838	chr17:67165115-67165616	0.00603601	2.13106	0.0498381	HELZ	22745	Intron (ENST00000358691.10/9931, intron 15 of 32)
1839	chr17:67312174-67312675	0.00126587	3.28323	0.0216561	PSMD12	29809	Distal Intergenic
1840	chr17:67549794-67550295	0.00183394	3.08251	0.0264373	PITPNC1	-2891	Promoter (2-3kb)
1841	chr17:67779087-67779588	0.000488655	3.02472	0.0132994	NOL11	35703	Distal Intergenic
1842	chr17:67996270-67996771	0.00545949	1.51625	0.0470211	C17orf58	0	Promoter (<=1kb)
1843	chr17:68036003-68036504	0.00316719	1.34774	0.0353289	KPNA2	0	Promoter (<=1kb)
1844	chr17:68053599-68054100	7.57013e-06	4.48599	0.00162437	KPNA2	8131	Distal Intergenic
1845	chr17:68263648-68264149	0.00416238	3.72041	0.0406748	ARSG	4247	Intron (ENST00000448504.6/22901, intron 1 of 11)
1846	chr17:68377746-68378247	8.41046e-05	4.62499	0.00551764	ARSG	-21909	Intron (ENST00000448504.6/22901, intron 8 of 11)
1847	chr17:68466087-68466588	0.00195819	2.60806	0.0273567	WIPI1	-8574	Intron (ENST00000590353.1/5573, intron 1 of 5)
1848	chr17:69115806-69116307	0.00128435	1.2024	0.0218405	ABCA6	0	Promoter (<=1kb)
1849	chr17:73311801-73312302	0.000339145	1.95706	0.011023	CDC42EP4	0	Promoter (<=1kb)
1850	chr17:73341995-73342496	4.37495e-07	4.41076	0.000453646	SDK2	26717	Intron (ENST00000392650.8/54549, intron 44 of 44)
1851	chr17:73827960-73828461	0.00107768	4.5629	0.0198679	LINC00469	59	Promoter (<=1kb)
1852	chr17:74369169-74369670	0.00365509	2.38177	0.0380363	GPR142	1663	Promoter (1-2kb)
1853	chr17:74478619-74479120	0.000345914	3.04354	0.0111154	CD300A	11757	Intron (ENST00000648095.1/11314, intron 4 of 6)
1854	chr17:74623548-74624049	0.000205202	3.53257	0.00870035	CD300E	0	Promoter (<=1kb)
1855	chr17:74697376-74697877	0.000984945	5.54017	0.0189598	CD300LF	7378	Intron (ENST00000340415.7/326624, intron 1 of 7)
1856	chr17:75535525-75536026	0.00470097	2.02152	0.0432382	LLGL2	3032	Intron (ENST00000580578.5/3993, intron 1 of 5)
1857	chr17:75652632-75653133	0.00108915	2.11223	0.0199689	RECQL5	5227	Intron (ENST00000423245.6/9400, intron 7 of 19)
1858	chr17:75895074-75895575	0.000432206	1.67289	0.0125263	TRIM65	475	Promoter (<=1kb)
1859	chr17:76122245-76122746	0.00522612	1.63885	0.0458729	EXOC7	-669	Promoter (<=1kb)
1860	chr17:76240781-76241282	0.000807088	2.2233	0.0171172	RNF157	-288	Promoter (<=1kb)
1861	chr17:76738484-76738985	0.00307964	1.52531	0.0347663	MFSD11	74	Promoter (<=1kb)
1862	chr17:77356145-77356646	0.00340349	2.19714	0.0365713	SEPTIN9	-16544	Intron (ENST00000589070.1/10801, intron 1 of 1)
1863	chr17:78315776-78316277	0.00517072	2.39633	0.0456258	LOC105371912	47	Promoter (<=1kb)
1864	chr17:78806661-78807162	0.00078695	2.32203	0.0169022	USP36	-6939	3' UTR
1865	chr17:78883374-78883875	0.00182329	1.74902	0.0263479	TIMP2	-9224	Intron (ENST00000536189.6/7077, intron 1 of 4)
1866	chr17:78910737-78911238	9.18613e-05	2.53425	0.00578734	CEP295NL	-7520	Intron (ENST00000536189.6/7077, intron 1 of 4)
1867	chr17:78916065-78916566	7.29002e-06	4.40344	0.00161501	TIMP2	5835	Intron (ENST00000536189.6/7077, intron 1 of 4)
1868	chr17:78925767-78926268	0.00199097	1.93327	0.0275903	TIMP2	-380	Promoter (<=1kb)
1869	chr17:79026523-79027024	0.000575535	4.40485	0.0144626	C1QTNF1-AS1	596	Promoter (<=1kb)
1870	chr17:79391595-79392096	0.000862587	2.6136	0.0177517	RBFOX3	32024	Intron (ENST00000583458.5/146713, intron 1 of 13)
1871	chr17:79845164-79845665	0.00287957	2.38013	0.0336806	CBX4	-5724	Distal Intergenic
1872	chr17:80008393-80008894	0.0046647	1.62415	0.0430213	TBC1D16	-14759	Intron (ENST00000310924.7/125058, intron 3 of 11)
1873	chr17:80021528-80022029	0.000230261	5.4547	0.00918803	TBC1D16	13843	Intron (ENST00000310924.7/125058, intron 1 of 11)
1874	chr17:80024310-80024811	0.00475124	1.10702	0.043481	TBC1D16	11061	Intron (ENST00000575404.1/ENST00000575404.1, intron 1 of 1)
1875	chr17:80039679-80040180	0.000598529	2.54516	0.0146727	CCDC40	0	Promoter (<=1kb)
1876	chr17:80071456-80071957	0.00235089	2.95039	0.0301983	CCDC40	-9486	Exon (ENST00000695610.1/ENST00000695610.1, exon 1 of 4)
1877	chr17:80561684-80562185	0.000499276	2.9487	0.0134898	RPTOR	16018	Intron (ENST00000574767.5/57521, intron 1 of 11)
1878	chr17:80773294-80773795	9.49259e-06	3.07581	0.00183126	RPTOR	30007	Intron (ENST00000574767.5/57521, intron 5 of 11)
1879	chr17:81309037-81309538	0.00501278	2.5565	0.044825	LINC00482	0	Promoter (<=1kb)
1880	chr17:81387164-81387665	0.000553627	3.879	0.0141868	LINC03048	-1700	Promoter (1-2kb)
1881	chr17:81395101-81395602	0.00210062	1.41529	0.0283694	BAHCC1	0	Promoter (<=1kb)
1882	chr17:81405274-81405775	9.58188e-05	4.58572	0.0059142	MIR4740	-4496	Intron (ENST00000675386.2/57597, intron 2 of 27)
1883	chr17:81424529-81425030	0.0018551	1.66457	0.0265627	BAHCC1	-18435	Intron (ENST00000675386.2/57597, intron 2 of 27)
1884	chr17:81833073-81833574	0.00450055	1.39724	0.0422485	MCRIP1	0	Promoter (<=1kb)
1885	chr17:82105184-82105685	6.68057e-05	3.37102	0.00485646	CCDC57	690	Promoter (<=1kb)
1886	chr17:82206098-82206599	0.00435097	1.28323	0.0415916	CCDC57	6214	Intron (ENST00000389641.9/284001, intron 1 of 16)
1887	chr17:82258664-82259165	8.25432e-05	2.83253	0.00545838	CSNK1D	-3118	Intron (ENST00000583025.1/9123, intron 1 of 1)
1888	chr17:82408596-82409097	0.00403648	3.5659	0.0398935	OGFOD3	-2164	Promoter (2-3kb)
1889	chr17:82494577-82495078	0.00260998	1.67682	0.0320066	NARF	9769	Distal Intergenic
1890	chr17:82795219-82795720	0.000248554	3.27927	0.00955353	TBCD	-9538	Exon (ENST00000576836.1/ENST00000576836.1, exon 2 of 2)
1891	chr17:82838024-82838525	0.00431998	2.28037	0.0414605	ZNF750	1497	Promoter (1-2kb)
1892	chr17:82915345-82915846	0.003256	1.66513	0.0358429	TBCD	-4346	Intron (ENST00000682479.1/6904, intron 24 of 39)
1893	chr18:275610-276111	2.03375e-05	3.86227	0.00273085	THOC1	-7560	Distal Intergenic
1894	chr18:322109-322610	0.000696752	2.96061	0.0158206	THOC1	-54059	Intron (ENST00000400256.5/81035, intron 8 of 9)
1895	chr18:830251-830752	0.00524545	1.91761	0.0459779	YES1	-17705	Distal Intergenic
1896	chr18:839337-839838	0.000319434	2.70022	0.0107158	YES1	-26791	Distal Intergenic
1897	chr18:2571278-2571779	0.00357851	1.09391	0.0375917	NDC80	0	Promoter (<=1kb)
1898	chr18:2932599-2933100	0.00477686	1.06941	0.0436419	LPIN2	-1193	Promoter (1-2kb)
1899	chr18:3595671-3596172	3.55718e-07	4.63885	0.000413313	DLGAP1-AS1	1222	Promoter (1-2kb)
1900	chr18:3659788-3660289	0.000275347	2.32175	0.00998695	LOC105371967	6378	Intron (ENST00000400147.6/9229, intron 4 of 9)
1901	chr18:3701362-3701863	0.00152645	3.64696	0.0240195	DLGAP1	27515	Intron (ENST00000400147.6/9229, intron 4 of 9)
1902	chr18:3713228-3713729	0.000330128	4.5777	0.010875	DLGAP1	15649	Intron (ENST00000400147.6/9229, intron 4 of 9)
1903	chr18:3771118-3771619	0.00189361	3.25792	0.0268566	DLGAP1	-41740	Exon (ENST00000584060.1/ENST00000584060.1, exon 1 of 2)
1904	chr18:4510682-4511183	3.40208e-05	3.41783	0.00341555	DLGAP1	-55375	Distal Intergenic
1905	chr18:5514874-5515375	0.00318798	2.9076	0.0354179	EPB41L3	6048	Intron (ENST00000544123.5/23136, intron 1 of 20)
1906	chr18:5979928-5980429	7.03728e-06	2.81059	0.00157774	TMEM200C	-83973	Intron (ENST00000659442.1/121725015, intron 1 of 7)
1907	chr18:6249135-6249636	0.00278048	2.02167	0.0331447	L3MBTL4-AS1	-7111	Intron (ENST00000400105.6/91133, intron 5 of 19)
1908	chr18:7038369-7038870	0.00414129	1.71658	0.0405405	LAMA1	1367	Promoter (1-2kb)
1909	chr18:9062039-9062540	0.00107914	1.59231	0.0198733	NDUFV2	-40090	Distal Intergenic
1910	chr18:9561773-9562274	1.70459e-05	3.65955	0.00246631	PPP4R1	0	Promoter (<=1kb)
1911	chr18:9629526-9630027	0.00112803	3.69255	0.0203568	PPP4R1-AS1	14262	Distal Intergenic
1912	chr18:11816846-11817347	0.00371518	4.06818	0.03835	CHMP1B	-34066	Intron (ENST00000334049.11/2774, intron 4 of 11)
1913	chr18:12307839-12308340	0.00181967	2.21526	0.0263179	TUBB6	0	Promoter (<=1kb)
1914	chr18:12657782-12658283	0.00112318	2.96391	0.0203256	SPIRE1	0	Promoter (<=1kb)
1915	chr18:13577348-13577849	0.00366305	1.09763	0.0380832	MIR4526	-33265	Intron (ENST00000679177.1/753, intron 3 of 5)
1916	chr18:13611251-13611752	0.00108082	1.36198	0.0198813	LDLRAD4	0	Promoter (<=1kb)
1917	chr18:13893071-13893572	0.00146817	2.69657	0.0235873	MC2R	21964	Intron (ENST00000327606.4/4158, intron 1 of 1)
1918	chr18:21004631-21005132	0.000146241	5.28373	0.00735498	ROCK1	-21848	Intron (ENST00000399799.3/6093, intron 16 of 32)
1919	chr18:21073459-21073960	0.00198346	2.0446	0.0275497	ROCK1	-24248	Intron (ENST00000399799.3/6093, intron 1 of 32)
1920	chr18:21112032-21112533	0.000125741	1.5092	0.00680257	ROCK1	-219	Promoter (<=1kb)
1921	chr18:21194965-21195466	0.00116276	2.17699	0.0206246	GREB1L-DT	45905	Distal Intergenic
1922	chr18:22190672-22191173	2.20513e-05	3.91019	0.00275284	GATA6	19739	Intron (ENST00000269216.10/2627, intron 6 of 6)
1923	chr18:22285234-22285735	0.00260357	4.93116	0.0319724	GATA6	114301	Distal Intergenic
1924	chr18:22385618-22386119	4.99345e-05	4.5236	0.00421783	CTAGE1	28748	Distal Intergenic
1925	chr18:23143176-23143677	0.00141006	3.49272	0.0230355	CABLES1	-6032	Intron (ENST00000400473.6/91768, intron 1 of 9)
1926	chr18:23225460-23225961	0.00015256	3.46323	0.00752799	CABLES1	69635	Intron (ENST00000400473.6/91768, intron 4 of 9)
1927	chr18:24233118-24233619	0.00134614	4.51133	0.0224381	OSBPL1A	37992	Intron (ENST00000399443.7/114876, intron 2 of 13)
1928	chr18:24954192-24954693	0.000859416	4.18989	0.0177188	LINC01894	32972	Exon (ENST00000582697.1/105372030, exon 2 of 2)
1929	chr18:25164776-25165277	0.000286954	3.63571	0.0101974	ZNF521	59512	Intron (ENST00000361524.8/25925, intron 5 of 7)
1930	chr18:35051041-35051542	0.00219023	1.09997	0.0290803	MAPRE2	9391	Intron (ENST00000591734.5/10982, intron 2 of 5)
1931	chr18:36120078-36120579	3.36058e-05	4.78941	0.0034126	SLC39A6	1536	Promoter (1-2kb)
1932	chr18:37299586-37300087	0.00491719	1.71524	0.0443795	LOC105372068	25126	Intron (ENST00000420428.7/56853, intron 3 of 12)
1933	chr18:39085689-39086190	0.00497706	3.22749	0.0446514	LOC101927879	-228034	Distal Intergenic
1934	chr18:44232121-44232622	0.00180484	2.76861	0.0261883	LINC01478	298840	Intron (ENST00000649259.1/ENST00000649259.1, intron 1 of 3)
1935	chr18:44978228-44978729	0.00108071	3.5842	0.0198813	MIR4319	-8062	Intron (ENST00000677068.1/26040, intron 4 of 5)
1936	chr18:45066221-45066722	0.00120389	3.1227	0.0210396	MIR4319	-96055	3' UTR
1937	chr18:46013483-46013984	0.00232125	2.22459	0.0299712	PSTPIP2	2241	Promoter (2-3kb)
1938	chr18:46148557-46149058	0.00458384	2.01681	0.0426605	HAUS1	21901	Distal Intergenic
1939	chr18:47929724-47930225	0.00232499	1.86884	0.0299998	SMAD2	137	Promoter (<=1kb)
1940	chr18:48410224-48410725	0.00101815	2.52518	0.0193328	ZBTB7C	27	Promoter (<=1kb)
1941	chr18:48493504-48494005	0.00376718	3.01326	0.0386292	CTIF	-45026	Distal Intergenic
1942	chr18:48781646-48782147	0.00131948	2.16285	0.0221919	CTIF	21464	Intron (ENST00000256413.8/9811, intron 9 of 11)
1943	chr18:48851575-48852076	0.00341047	2.20206	0.0366161	SMAD7	78106	Intron (ENST00000256413.8/9811, intron 10 of 11)
1944	chr18:49031359-49031860	0.00321121	2.07598	0.0355939	DYM-AS1	7656	Intron (ENST00000584252.1/100129878, intron 3 of 4)
1945	chr18:49359661-49360162	0.000307739	4.25198	0.0105633	DYM	0	Promoter (<=1kb)
1946	chr18:50924785-50925286	0.00147945	3.05834	0.0236921	ME2	8886	Intron (ENST00000640530.1/4200, intron 9 of 13)
1947	chr18:55438523-55439024	0.00357622	3.16648	0.0375782	TCF4-AS1	-13509	Intron (ENST00000354452.8/6925, intron 5 of 19)
1948	chr18:56162316-56162817	0.00233073	2.4081	0.030046	LOC105372132	24658	Intron (ENST00000382897.2/642484, intron 3 of 8)
1949	chr18:56541803-56542304	3.32615e-07	3.3665	0.000400522	LOC105372135	-30826	Distal Intergenic
1950	chr18:56869392-56869893	0.00322021	1.1648	0.0356328	WDR7	-20940	Intron (ENST00000589935.1/23335, intron 1 of 1)
1951	chr18:57630037-57630538	0.00188179	1.30677	0.0267824	ATP8B1-AS1	0	Promoter (<=1kb)
1952	chr18:58218577-58219078	0.00243384	5.64795	0.0307663	NEDD4L	-2457	Promoter (2-3kb)
1953	chr18:58538544-58539045	0.00593973	1.35712	0.0493433	ALPK2	-1425	Promoter (1-2kb)
1954	chr18:58714188-58714689	0.00433542	1.74679	0.0414935	MALT1	172	Promoter (<=1kb)
1955	chr18:59877322-59877823	0.000741608	2.47181	0.0163566	PMAIP1	-22173	Distal Intergenic
1956	chr18:59899678-59900179	0.000663343	1.28186	0.0154328	PMAIP1	0	Promoter (<=1kb)
1957	chr18:62258579-62259080	1.40187e-05	2.80262	0.00223635	RELCH	-2531	Promoter (2-3kb)
1958	chr18:62815412-62815913	0.00568575	2.40851	0.0481386	PHLPP1	-16247	Intron (ENST00000262719.10/23239, intron 1 of 16)
1959	chr18:62927163-62927664	0.000594827	2.64878	0.0146177	PHLPP1	20876	Intron (ENST00000262719.10/23239, intron 10 of 16)
1960	chr18:63097252-63097753	0.0014645	3.51381	0.0235691	BCL2	40658	Distal Intergenic
1961	chr18:63287339-63287840	0.000176357	1.76374	0.0080555	BCL2	30826	Intron (ENST00000678134.1/596, intron 2 of 2)
1962	chr18:63831078-63831579	0.000530679	3.68459	0.0138384	SERPINB2	-40113	Distal Intergenic
1963	chr18:70422235-70422736	2.70292e-06	3.82562	0.00103172	LINC01910	-37644	Distal Intergenic
1964	chr18:74234446-74234947	0.0033319	3.34589	0.0361717	CYB5A	26230	Intron (ENST00000580403.1/ENST00000580403.1, intron 1 of 1)
1965	chr18:74356852-74357353	0.000123765	2.70686	0.00676428	C18orf63	41013	3' UTR
1966	chr18:74950400-74950901	0.00044747	3.44616	0.0127346	ZNF407	73195	Intron (ENST00000299687.10/55628, intron 8 of 8)
1967	chr18:76398942-76399443	0.000138193	2.71808	0.00713379	ZNF516	-18657	Intron (ENST00000443185.7/9658, intron 3 of 6)
1968	chr18:76451124-76451625	0.00507896	2.19294	0.0451787	ZNF516	39154	Intron (ENST00000443185.7/9658, intron 2 of 6)
1969	chr18:76879112-76879613	0.00322933	4.53427	0.0356967	ZNF236	-669	Promoter (<=1kb)
1970	chr18:77023114-77023615	0.00567544	2.88017	0.0481059	MBP	-5336	Intron (ENST00000355994.7/4155, intron 3 of 8)
1971	chr18:77208200-77208701	0.00152231	1.63845	0.0240015	GALR1	-41147	Intron (ENST00000584843.1/ENST00000584843.1, intron 3 of 4)
1972	chr18:77211663-77212164	0.000220645	1.87003	0.00894794	GALR1	-37684	Intron (ENST00000584843.1/ENST00000584843.1, intron 3 of 4)
1973	chr18:79497030-79497531	0.00207082	2.47776	0.0282072	NFATC1	3634	Exon (ENST00000624066.1/ENST00000624066.1, exon 1 of 1)
1974	chr18:79736637-79737138	0.00225704	2.9486	0.029521	CTDP1	284	Promoter (<=1kb)
1975	chr18:79854930-79855431	0.00146677	2.81691	0.0235773	KCNG2	-20453	Intron (ENST00000316249.4/26251, intron 1 of 3)
1976	chr19:465314-465815	0.00339509	2.5582	0.0365296	SHC2	-4281	Intron (ENST00000382696.7/284451, intron 2 of 2)
1977	chr19:532932-533433	0.00124683	1.99593	0.021478	CDC34	832	Promoter (<=1kb)
1978	chr19:703659-704160	6.69506e-07	2.34404	0.000508746	PALM	-4775	Distal Intergenic
1979	chr19:727999-728500	0.00582474	2.97249	0.0487078	PALM	213	Promoter (<=1kb)
1980	chr19:782542-783043	0.00162144	3.782	0.0247929	LINC01836	0	Promoter (<=1kb)
1981	chr19:1177707-1178208	0.000590706	2.12482	0.0145771	STK11	149	Promoter (<=1kb)
1982	chr19:1192380-1192881	0.00466588	1.30837	0.0430268	STK11	-12897	Intron (ENST00000585748.2/6794, intron 3 of 4)
1983	chr19:1592222-1592723	0.000734477	1.15943	0.0163021	MBD3	0	Promoter (<=1kb)
1984	chr19:1795626-1796127	0.00270042	2.60501	0.0326279	ATP8B3	-4809	3' UTR
1985	chr19:1895391-1895892	0.00523814	1.71664	0.0459486	SCAMP4	-9480	Distal Intergenic
1986	chr19:2095989-2096490	0.00016362	1.63653	0.00779318	IZUMO4	0	Promoter (<=1kb)
1987	chr19:2546453-2546954	0.00551699	2.09924	0.0472511	GADD45B	70097	Intron (ENST00000382159.8/2788, intron 3 of 4)
1988	chr19:3145776-3146277	0.00245946	2.00929	0.0308602	GNA15	-3563	Intron (ENST00000262958.4/2769, intron 1 of 6)
1989	chr19:3193905-3194406	8.24182e-05	4.21232	0.00545494	NCLN	-4435	Intron (ENST00000590671.5/56926, intron 3 of 14)
1990	chr19:3344094-3344595	2.17476e-05	3.21898	0.00275284	NFIC	-14968	Intron (ENST00000641145.1/4782, intron 1 of 10)
1991	chr19:3361022-3361523	0.00239217	1.63693	0.0304977	NFIC	1339	Promoter (1-2kb)
1992	chr19:3368080-3368581	0.00575027	1.66633	0.0484268	NFIC	1497	Promoter (1-2kb)
1993	chr19:3985288-3985789	0.00138714	1.33996	0.0228181	EEF2	0	Promoter (<=1kb)
1994	chr19:4104896-4105397	0.00495439	1.32067	0.0445764	MAP2K2	-104	Promoter (<=1kb)
1995	chr19:4970068-4970569	0.00224843	1.23819	0.0294703	KDM4B	936	Promoter (<=1kb)
1996	chr19:5309075-5309576	4.49114e-06	4.01175	0.00130273	PTPRS	-15823	Intron (ENST00000588552.5/5802, intron 1 of 30)
1997	chr19:6603678-6604179	0.000283017	1.59833	0.0101282	CD70	0	Promoter (<=1kb)
1998	chr19:6654400-6654901	0.000854213	2.02424	0.017715	TNFSF14	15216	Distal Intergenic
1999	chr19:6891825-6892326	0.0010182	2.06257	0.0193328	ADGRE1	675	Promoter (<=1kb)
[truncated: 2,408 more rows]

## Sheet: T cell
	peaks	Pvl_Tcell	FC_Tcell	FDR_Tcell	SYMBOL	distanceToTSS	annotation
1	chr1:2148304-2148805	0.000940896	2.7491	0.0268625	PRKCZ	2917	Promoter (2-3kb)
2	chr1:2194850-2195351	0.00295965	1.15428	0.0452419	FAAP20	-75	Promoter (<=1kb)
3	chr1:3597417-3597918	0.000547299	4.34916	0.021062	MEGF6	13359	Intron (ENST00000356575.9/1953, intron 2 of 36)
4	chr1:6460356-6460857	0.00330302	1.22328	0.0476964	ESPN	0	Promoter (<=1kb)
5	chr1:7549165-7549666	0.000879098	5.84659	0.0261169	CAMTA1-AS1	-107611	Intron (ENST00000303635.12/23261, intron 6 of 22)
6	chr1:7948967-7949468	0.00349041	2.62052	0.0491489	PARK7	-4823	Distal Intergenic
7	chr1:8152729-8153230	1.42903e-05	2.38448	0.00402599	LINC01714	-48288	Distal Intergenic
8	chr1:8169520-8170021	2.22228e-05	1.7768	0.00484639	LINC01714	-31497	Distal Intergenic
9	chr1:8182262-8182763	0.000909425	2.29286	0.0265633	LINC01714	-18755	Distal Intergenic
10	chr1:10307920-10308421	0.00106691	3.26753	0.028296	KIF1B	25470	3' UTR
11	chr1:11143905-11144406	0.000579421	3.09573	0.0216703	MTOR-AS1	7	Promoter (<=1kb)
12	chr1:12150359-12150860	0.00322679	1.14848	0.0471809	MIR7846	-16083	Distal Intergenic
13	chr1:12604287-12604788	0.00062674	3.75896	0.022513	DHRS3	-7979	Intron (ENST00000616661.5/9249, intron 1 of 5)
14	chr1:12618035-12618536	0.00179949	2.05131	0.036066	DHRS3	0	Promoter (<=1kb)
15	chr1:15617045-15617546	0.000116229	1.39344	0.0102408	DDI2	0	Promoter (<=1kb)
16	chr1:19074399-19074900	0.000100953	2.45945	0.00970008	UBR4	2927	Promoter (2-3kb)
17	chr1:19661654-19662155	1.37127e-05	3.36519	0.00401119	HTR6	-2720	Promoter (2-3kb)
18	chr1:19688084-19688585	9.94773e-05	2.4644	0.00967028	TMCO4	12625	Intron (ENST00000375127.5/255104, intron 14 of 15)
19	chr1:20185272-20185773	6.5524e-06	2.45975	0.00288282	UBXN10	-323	Promoter (<=1kb)
20	chr1:20185838-20186339	0.000152484	2.22206	0.0117362	UBXN10	0	Promoter (<=1kb)
21	chr1:20323093-20323594	1.22641e-05	3.56231	0.00385787	VWA5B1	-9321	3' UTR
22	chr1:20661320-20661821	0.000757096	1.16103	0.024395	DDOST	0	Promoter (<=1kb)
23	chr1:21344352-21344853	0.00216014	1.50268	0.0392294	ECE1	284	Promoter (<=1kb)
24	chr1:23114235-23114736	0.000207574	4.03889	0.0136059	LUZP1	18943	Intron (ENST00000302291.8/7798, intron 2 of 4)
25	chr1:23422273-23422774	0.000438879	4.09161	0.0191389	TCEA3	1844	Promoter (1-2kb)
26	chr1:23619584-23620085	0.00103775	1.18035	0.027897	MDS2	-7249	Intron (ENST00000477916.5/259283, intron 2 of 6)
27	chr1:24481036-24481537	0.000825898	1.77823	0.0254006	RCAN3	-20814	Distal Intergenic
28	chr1:24992499-24993000	0.000915862	2.0056	0.0266471	RUNX3	-27378	Distal Intergenic
29	chr1:25099507-25100008	2.20644e-06	4.25609	0.00169823	LINC02793	58371	Intron (ENST00000424084.1/ENST00000424084.1, intron 2 of 2)
30	chr1:25193993-25194494	0.00135367	2.48997	0.0315391	SYF2	37938	Distal Intergenic
31	chr1:25247308-25247809	4.71179e-05	1.14757	0.00673895	RSRP1	0	Promoter (<=1kb)
32	chr1:25561777-25562278	0.00332021	2.03067	0.0478534	LDLRAP1	-538	Promoter (<=1kb)
33	chr1:25562444-25562945	0.00255627	1.18894	0.0424008	LDLRAP1	0	Promoter (<=1kb)
34	chr1:25628715-25629216	0.00173932	2.89104	0.0354404	MAN1C1	10865	Intron (ENST00000374332.9/57134, intron 1 of 11)
35	chr1:25774755-25775256	0.000239864	1.7526	0.0146125	MAN1C1	-2333	Promoter (2-3kb)
36	chr1:26378000-26378501	0.000740255	1.66787	0.0240946	ZNF683	-3478	Distal Intergenic
37	chr1:27137261-27137762	0.00185028	1.32527	0.0365637	SLC9A1	16836	Intron (ENST00000263980.8/6548, intron 1 of 11)
38	chr1:27235034-27235535	0.000668751	1.75567	0.023179	WDTC1	366	Promoter (<=1kb)
39	chr1:27436429-27436930	0.000431619	1.60794	0.0189329	GPR3	43807	Intron (ENST00000618852.5/10163, intron 1 of 8)
40	chr1:27618356-27618857	0.000286993	1.48357	0.0157756	FGR	5205	Intron (ENST00000374005.8/2268, intron 5 of 12)
41	chr1:27649663-27650164	0.000349773	2.76495	0.0171798	LINC02574	12558	Distal Intergenic
42	chr1:27868983-27869484	0.00307823	2.03057	0.0460735	THEMIS2	-3059	Distal Intergenic
43	chr1:27959621-27960122	0.00073659	1.70433	0.0240351	XKR8	0	Promoter (<=1kb)
44	chr1:28142541-28143042	0.000191709	3.80959	0.0130874	PTAFR	33648	Exon (ENST00000517196.1/ENST00000517196.1, exon 1 of 1)
45	chr1:28449783-28450284	0.000450538	2.84144	0.019396	PHACTR4	11612	Intron (ENST00000633371.1/65979, intron 3 of 4)
46	chr1:28517244-28517745	0.00158482	3.63904	0.0339121	RCC1	-391	Promoter (<=1kb)
47	chr1:32200191-32200692	0.000496426	1.74859	0.0202526	CCDC28B	0	Promoter (<=1kb)
48	chr1:32255221-32255722	0.00322453	2.2265	0.0471809	LCK	3903	Intron (ENST00000696990.1/3932, intron 1 of 5)
49	chr1:35180579-35181080	0.00224685	2.94599	0.0398401	SFPQ	0	Promoter (<=1kb)
50	chr1:36108938-36109439	0.00264221	2.75895	0.0429765	COL8A2	-8689	Intron (ENST00000397799.2/1296, intron 2 of 3)
51	chr1:36188002-36188503	4.69779e-05	3.19503	0.00673181	MAP7D1	8981	Distal Intergenic
52	chr1:37478805-37479306	0.000116028	1.92845	0.0102408	ZC3H12A	-693	Promoter (<=1kb)
53	chr1:37514762-37515263	0.00053053	1.33903	0.0207482	MEAF6	0	Promoter (<=1kb)
54	chr1:37994805-37995306	0.00212713	1.71062	0.0389042	FHL3	4126	Distal Intergenic
55	chr1:37995309-37995810	2.02804e-05	2.02603	0.00465875	FHL3	3622	Distal Intergenic
56	chr1:38997109-38997610	0.000264689	2.33403	0.0151905	AKIRIN1	5613	Intron (ENST00000432648.8/79647, intron 1 of 4)
57	chr1:39205060-39205561	2.27293e-05	1.55572	0.00489026	MACF1	365	Promoter (<=1kb)
58	chr1:39328119-39328620	5.4425e-06	4.80167	0.00260465	MACF1	0	Promoter (<=1kb)
59	chr1:40096881-40097382	0.00197375	3.19583	0.037639	PPT1	0	Promoter (<=1kb)
60	chr1:40875532-40876033	0.000329159	3.62204	0.016669	CITED4	-13169	Intron (ENST00000414199.1/ENST00000414199.1, intron 2 of 2)
61	chr1:41528733-41529234	0.00159969	2.61646	0.0340636	EDN2	-44050	Intron (ENST00000643665.1/59269, intron 4 of 7)
62	chr1:41919912-41920413	8.33874e-06	2.22662	0.003106	HIVEP3	-990	Promoter (<=1kb)
63	chr1:42222020-42222521	0.00179708	3.64051	0.036066	FOXJ3	-16009	Intron (ENST00000372572.5/22887, intron 7 of 14)
64	chr1:43707802-43708303	0.00355462	1.22229	0.049641	KDM4A-AS1	0	Promoter (<=1kb)
65	chr1:44721952-44722453	0.000810187	1.03966	0.0251374	RNU5F-1	-50	Promoter (<=1kb)
66	chr1:45246710-45247211	6.39368e-05	3.37238	0.00798227	ZSWIM5	-40105	Intron (ENST00000464588.1/57643, intron 2 of 2)
67	chr1:45543760-45544261	0.00199203	1.06912	0.037685	PRDX1	-1028	Promoter (1-2kb)
68	chr1:53294394-53294895	0.000251715	3.63163	0.0148675	LRP8	-17324	Intron (ENST00000306052.12/7804, intron 2 of 18)
69	chr1:53575096-53575597	0.000401006	4.42677	0.0182144	DMRTB1	115120	Intron (ENST00000312233.4/148979, intron 3 of 9)
70	chr1:54480451-54480952	0.00239555	2.71491	0.0409917	LOC105378735	-33465	Distal Intergenic
71	chr1:55128446-55128947	0.00249166	3.54549	0.0418403	USP24	24970	Intron (ENST00000294383.7/23358, intron 32 of 67)
72	chr1:58392167-58392668	8.41354e-05	2.85403	0.0090845	OMA1	113531	Intron (ENST00000485760.5/1600, intron 3 of 20)
73	chr1:58677900-58678401	0.00206332	3.48758	0.0383478	MYSM1	3495	Exon (ENST00000697263.1/114803, exon 8 of 8)
74	chr1:59071122-59071623	0.0025883	1.75071	0.0426627	LINC01358	14462	Intron (ENST00000634502.1/101926925, intron 12 of 13)
75	chr1:61318743-61319244	0.00292417	4.24757	0.045026	NFIA	41437	Intron (ENST00000371191.5/4774, intron 3 of 10)
76	chr1:64877077-64877578	0.000270206	2.14747	0.0152925	JAK1	-7669	Intron (ENST00000342505.5/3716, intron 4 of 24)
77	chr1:66769354-66769855	8.6607e-05	3.65081	0.00922266	DYNLT5	-6300	Intron (ENST00000525663.5/200132, intron 2 of 2)
78	chr1:66933949-66934450	0.00317229	2.17091	0.0467732	MIER1	1297	Promoter (1-2kb)
79	chr1:67342337-67342838	0.000236538	2.05073	0.0144868	IL12RB2	-886	Promoter (<=1kb)
80	chr1:67419378-67419879	0.000308035	4.80448	0.0161839	SERBP1	686	Promoter (<=1kb)
81	chr1:76170492-76170993	0.00234921	1.9781	0.0406554	ST6GALNAC3	95746	Intron (ENST00000328299.4/256435, intron 1 of 4)
82	chr1:76294328-76294829	0.00216529	1.64585	0.0392656	ST6GALNAC3	-18971	Intron (ENST00000328299.4/256435, intron 1 of 4)
83	chr1:77195722-77196223	0.00259522	4.03275	0.0427115	PIGK	23203	Intron (ENST00000370812.8/10026, intron 3 of 10)
84	chr1:84090050-84090551	9.21681e-05	3.34201	0.00945109	PRKACB	11906	Intron (ENST00000370689.6/5567, intron 1 of 9)
85	chr1:84480055-84480556	0.00341214	1.92852	0.0484688	RPF1	789	Promoter (<=1kb)
86	chr1:85706794-85707295	0.000897852	2.91819	0.0263801	ZNHIT6	1138	Promoter (1-2kb)
87	chr1:86885294-86885795	0.000393673	4.57527	0.0181047	SELENOF	17557	Intron (ENST00000331835.10/9403, intron 2 of 4)
88	chr1:87131932-87132433	0.000590396	3.94387	0.0218949	LINC01140	0	Promoter (<=1kb)
89	chr1:88655627-88656128	0.000788447	4.26182	0.0249635	PKN2	-28094	Intron (ENST00000645890.1/101927891, intron 1 of 6)
90	chr1:91784289-91784790	0.000101703	4.00071	0.00974269	TGFBR3	-17857	Intron (ENST00000533089.5/7049, intron 3 of 19)
91	chr1:91948939-91949440	3.24936e-05	4.03762	0.00585967	BRDT	0	Promoter (<=1kb)
92	chr1:92315971-92316472	0.000232939	1.95576	0.0144388	RPAP2	-16770	Intron (ENST00000610020.2/79871, intron 6 of 12)
93	chr1:92583814-92584315	0.00034544	1.49937	0.0171071	EVI5	41619	Intron (ENST00000684568.2/7813, intron 18 of 19)
94	chr1:92614771-92615272	0.00308938	3.87253	0.0461571	EVI5	10662	Intron (ENST00000684568.2/7813, intron 16 of 19)
95	chr1:93042415-93042916	0.00088106	1.60246	0.0261241	MTF2	-36319	Distal Intergenic
96	chr1:93066545-93067046	0.000110897	3.74608	0.0100599	MTF2	-12189	Distal Intergenic
97	chr1:95043104-95043605	0.00135556	2.35475	0.0315553	ALG14	-15901	Intron (ENST00000370205.6/199857, intron 2 of 3)
98	chr1:96721738-96722239	0.00047108	1.01319	0.0197773	PTBP2	0	Promoter (<=1kb)
99	chr1:98388392-98388893	0.000895901	3.44606	0.0263435	LINC01776	177645	Distal Intergenic
100	chr1:100109958-100110459	4.11762e-05	3.5968	0.00645063	SASS6	22471	Exon (ENST00000462159.1/163786, exon 8 of 16)
101	chr1:100423974-100424475	0.000334763	2.05309	0.0168528	CDC14A	242	Promoter (<=1kb)
102	chr1:100444013-100444514	0.0030875	1.45797	0.0461382	CDC14A	20281	Intron (ENST00000644844.1/8556, intron 7 of 15)
103	chr1:100927925-100928426	1.99361e-05	2.81021	0.00461323	SLC30A7	31835	Intron (ENST00000370112.8/148867, intron 8 of 11)
104	chr1:101179059-101179560	0.000312966	1.53315	0.016249	LOC101928334	28444	Distal Intergenic
105	chr1:101521381-101521882	9.55741e-05	6.04571	0.00948339	LINC01709	-117627	Distal Intergenic
106	chr1:108505615-108506116	2.20479e-05	2.51474	0.00484639	EEIG2	-53973	Distal Intergenic
107	chr1:108644835-108645336	0.00291762	1.77601	0.0449978	HENMT1	6109	3' UTR
108	chr1:108956709-108957210	0.00108229	2.3614	0.0284898	CLCC1	-2301	Promoter (2-3kb)
109	chr1:109502239-109502740	0.000284088	1.8188	0.015734	AMIGO1	6987	3' UTR
110	chr1:109802233-109802734	6.66511e-06	2.80943	0.00288697	LINC01768	-25621	Distal Intergenic
111	chr1:109984441-109984942	0.0005767	1.20153	0.0216249	AHCYL1	0	Promoter (<=1kb)
112	chr1:110667888-110668389	0.00227303	1.79927	0.040078	KCNA3	6541	3' UTR
113	chr1:111598279-111598780	0.0006796	1.68041	0.0232843	LINC01160	9538	Intron (ENST00000356415.5/5906, intron 1 of 7)
114	chr1:112618561-112619062	0.00115638	1.11468	0.0293534	ST7L	0	Promoter (<=1kb)
115	chr1:112804051-112804552	0.00295458	4.29208	0.0452196	LINC01356	21189	Distal Intergenic
116	chr1:113780731-113781232	0.00163958	1.53879	0.0343746	RSBN1	-12697	Intron (ENST00000261441.9/54665, intron 2 of 6)
117	chr1:113783501-113784002	0.00195681	1.44128	0.0374786	RSBN1	-15467	Intron (ENST00000261441.9/54665, intron 2 of 6)
118	chr1:114341195-114341696	5.71172e-05	1.75569	0.00746805	TRIM33	57913	Distal Intergenic
119	chr1:116244821-116245322	0.00143459	3.23187	0.0324196	LOC105378920	52299	Distal Intergenic
120	chr1:116827211-116827712	1.40681e-06	2.94185	0.0014959	CD2	72744	Distal Intergenic
121	chr1:116987133-116987634	2.28725e-05	2.69212	0.00489289	CD101	-14116	3' UTR
122	chr1:117438927-117439428	0.00206095	2.74364	0.0383167	MAN1A2	18330	Intron (ENST00000356554.7/10905, intron 5 of 12)
123	chr1:146401380-146401881	0.00270136	2.50054	0.0435639	SEC22B4P	0	Promoter (<=1kb)
124	chr1:147172274-147172775	0.00260901	1.03127	0.0427478	PRKAB2	0	Promoter (<=1kb)
125	chr1:147545022-147545523	0.000133206	2.96823	0.0109646	BCL9	3521	Intron (ENST00000683836.1/607, intron 1 of 9)
126	chr1:147599538-147600039	6.23892e-06	1.15871	0.00280594	BCL9	-157	Promoter (<=1kb)
127	chr1:149607346-149607847	0.00183505	3.32215	0.0363912	LINC00869	0	Promoter (<=1kb)
128	chr1:149849824-149850325	0.00308299	1.79578	0.0460985	H2BC20P	447	Promoter (<=1kb)
129	chr1:149887817-149888318	6.71403e-05	1.02542	0.00820386	H2AC21	0	Promoter (<=1kb)
130	chr1:150717972-150718473	0.00136337	1.91896	0.0316033	HORMAD1	2367	Promoter (2-3kb)
131	chr1:151423549-151424050	0.00192567	3.33133	0.0372151	POGZ	-128	Promoter (<=1kb)
132	chr1:151898541-151899042	0.00156111	1.95218	0.0336167	THEM4	-7101	Exon (ENST00000648930.1/ENST00000648930.1, exon 3 of 3)
133	chr1:153494799-153495300	6.37287e-05	3.91631	0.00798227	S100A7	-34148	Distal Intergenic
134	chr1:153544923-153545424	0.000774877	1.46915	0.0246623	S100A4	0	Promoter (<=1kb)
135	chr1:154157684-154158185	0.000674415	1.55168	0.0232351	NUP210L	-2568	Promoter (2-3kb)
136	chr1:154342825-154343326	0.00142693	1.99483	0.0323311	ATP8B2	-3289	Exon (ENST00000368489.6/57198, exon 15 of 28)
137	chr1:154352605-154353106	0.000629458	2.42751	0.0225391	ATP8B2	5990	Distal Intergenic
138	chr1:154386593-154387094	0.00327702	1.61443	0.0475908	IL6R	-18099	Distal Intergenic
139	chr1:154418261-154418762	0.00040923	2.31942	0.0184494	IL6R	-10581	Intron (ENST00000622330.5/3570, intron 1 of 6)
140	chr1:155173580-155174081	0.00134308	1.43159	0.031511	TRIM46	0	Promoter (<=1kb)
141	chr1:155578085-155578586	0.00145882	3.85931	0.0326868	MSTO1	14850	Intron (ENST00000697770.1/55154, intron 1 of 12)
142	chr1:155637318-155637819	0.000118262	2.37637	0.0103265	MSTO1	24097	Exon (ENST00000668003.2/ENST00000668003.2, exon 1 of 3)
143	chr1:156816655-156817156	3.99455e-05	1.86344	0.00640721	SH2D2A	0	Promoter (<=1kb)
144	chr1:157748336-157748837	0.000681969	2.68784	0.0232912	FCRL2	18937	Exon (ENST00000368178.3/79368, exon 5 of 7)
145	chr1:158930494-158930995	0.000452592	2.44742	0.0194326	PYHIN1	0	Promoter (<=1kb)
146	chr1:160568104-160568605	0.00181985	1.6672	0.0362908	CD84	10891	Intron (ENST00000446952.1/105371468, intron 1 of 1)
147	chr1:160683489-160683990	0.000715554	2.25351	0.0238355	CD48	27813	3' UTR
148	chr1:160711741-160712242	0.000939854	1.47063	0.0268481	CD48	0	Promoter (<=1kb)
149	chr1:160797880-160798381	0.00165327	1.4024	0.0345162	LY9	1669	Promoter (1-2kb)
150	chr1:160806380-160806881	0.00146868	3.12796	0.0327386	LY9	-2868	Promoter (2-3kb)
151	chr1:161131939-161132440	0.000456603	1.47597	0.0195018	DEDD	0	Promoter (<=1kb)
152	chr1:161182181-161182682	0.001982	1.42179	0.0376615	B4GALT3	-4213	Distal Intergenic
153	chr1:161185338-161185839	4.78974e-05	1.01513	0.00681128	B4GALT3	-7370	3' UTR
154	chr1:161749407-161749908	0.00127119	1.16189	0.0306377	DUSP12	0	Promoter (<=1kb)
155	chr1:162069037-162069538	0.000607456	2.68964	0.0222213	NOS1AP	-153	Promoter (<=1kb)
156	chr1:163173182-163173683	6.8287e-07	3.46117	0.00106212	RGS5-AS1	11507	Intron (ENST00000415437.1/101928404, intron 2 of 3)
157	chr1:167066503-167067004	0.00285782	2.53125	0.0445911	GPA33	11715	Intron (ENST00000527955.5/10223, intron 3 of 6)
158	chr1:167409848-167410349	0.0013879	2.08806	0.0318763	POU2F1	20171	Intron (ENST00000367866.7/5451, intron 13 of 15)
159	chr1:167518338-167518839	4.44278e-05	3.36317	0.00657682	CD247	0	Promoter (<=1kb)
160	chr1:168466134-168466635	8.30165e-05	4.49284	0.00902192	LOC101928565	29005	Intron (ENST00000636459.1/100505918, intron 4 of 8)
161	chr1:168520207-168520708	5.47736e-05	3.78484	0.00735262	XCL2	23289	Distal Intergenic
162	chr1:169520707-169521208	0.000102986	3.30813	0.00977932	F5	-4962	Intron (ENST00000367797.9/2153, intron 21 of 24)
163	chr1:169701212-169701713	0.00189888	2.60048	0.0369761	SELL	1616	Promoter (1-2kb)
164	chr1:169711953-169712454	0.000158937	1.36404	0.0120057	SELL	-251	Promoter (<=1kb)
165	chr1:171434754-171435255	0.00137425	2.86443	0.0317075	PRRC2C	-50275	Distal Intergenic
166	chr1:172658740-172659241	0.00125175	3.07658	0.0304606	FASLG	0	Promoter (<=1kb)
167	chr1:172704742-172705243	0.0014941	2.54592	0.0329849	FASLG	45598	Distal Intergenic
168	chr1:174968652-174969153	2.80328e-05	1.90488	0.00537294	RABGAP1L	3693	Intron (ENST00000681986.1/9910, intron 20 of 25)
169	chr1:175319288-175319789	0.00267537	1.52524	0.0432944	LOC105371623	12070	3' UTR
170	chr1:179330017-179330518	0.00104469	4.83277	0.0280108	AXDND1	-35202	Intron (ENST00000539888.5/6646, intron 2 of 14)
171	chr1:182046652-182047153	0.00251893	2.45313	0.0420451	ZNF648	14559	Distal Intergenic
172	chr1:182259190-182259691	6.02936e-05	2.29512	0.00774767	LINC01344	-14791	Intron (ENST00000663078.1/400799, intron 1 of 4)
173	chr1:182275086-182275587	0.00280892	3.20676	0.0442703	LINC01344	17758	Intron (ENST00000663078.1/400799, intron 1 of 4)
174	chr1:184745045-184745546	0.000271355	2.65617	0.0153012	EDEM3	-7309	Exon (ENST00000692182.1/80267, exon 3 of 3)
175	chr1:184840486-184840987	0.000678436	2.1243	0.0232815	NIBAN1	27054	Intron (ENST00000367511.4/116496, intron 5 of 13)
176	chr1:185125721-185126222	0.000122571	3.57337	0.0104869	TRMT1L	-4852	Intron (ENST00000367506.10/81627, intron 11 of 14)
177	chr1:186288732-186289233	0.000348491	4.70868	0.0171657	PRG4	-7046	Distal Intergenic
178	chr1:187091941-187092442	0.000366799	4.7831	0.0175092	LINC01036	-400	Promoter (<=1kb)
179	chr1:193537552-193538053	0.00278907	1.73118	0.0440934	LINC01031	188421	Intron (ENST00000656143.1/ENST00000656143.1, intron 1 of 5)
180	chr1:197391306-197391807	0.000560287	3.1731	0.0212875	CRB1	-22022	Intron (ENST00000535699.5/23418, intron 5 of 12)
181	chr1:197663503-197664004	0.00159092	2.20521	0.0339551	DENND1B	-5153	Intron (ENST00000620048.6/163486, intron 5 of 22)
182	chr1:198175766-198176267	0.0005279	1.6663	0.0207082	NEK7	18645	Intron (ENST00000442588.5/140609, intron 1 of 3)
183	chr1:201023474-201023975	0.0019608	1.47865	0.0375165	LOC101929305	0	Promoter (<=1kb)
184	chr1:202295513-202296014	0.0012028	2.37175	0.029903	LGR6	19212	Intron (ENST00000367278.8/59352, intron 6 of 17)
185	chr1:203607242-203607743	7.48347e-05	2.53115	0.00856768	ATP2B4	-19044	Distal Intergenic
186	chr1:203764804-203765305	0.00225	1.59713	0.0398606	LAX1	0	Promoter (<=1kb)
187	chr1:206556927-206557428	0.00139917	1.50878	0.0320241	RASSF5	0	Promoter (<=1kb)
188	chr1:206757795-206758296	0.00346285	1.09166	0.048915	IL10	12290	Distal Intergenic
189	chr1:206769379-206769880	0.00121761	2.02713	0.0300412	IL10	706	Promoter (<=1kb)
190	chr1:206792108-206792609	4.37015e-06	3.15187	0.00238547	IL10	-17567	Intron (ENST00000662320.1/29949, intron 1 of 2)
191	chr1:206808370-206808871	5.36449e-05	2.65173	0.00725547	IL19	-20006	Intron (ENST00000662320.1/29949, intron 2 of 2)
192	chr1:207861682-207862183	8.47057e-05	1.83293	0.00908945	MIR29B2CHG	6967	Intron (ENST00000608023.5/100128537, intron 2 of 4)
193	chr1:207883736-207884237	0.00240083	1.47612	0.0410444	MIR29B2CHG	-4640	3' UTR
194	chr1:207884957-207885458	0.00236308	1.21578	0.040773	CD34	5034	3' UTR
195	chr1:208086448-208086949	0.00191675	2.58385	0.0371883	LOC105372887	-19153	Intron (ENST00000367033.4/5362, intron 9 of 31)
196	chr1:209685869-209686370	0.0025956	3.64094	0.0427115	HSD11B1	0	Promoter (<=1kb)
197	chr1:211815070-211815571	2.79481e-05	3.79256	0.00537294	LPGAT1-AS1	-14065	Intron (ENST00000366997.9/9926, intron 2 of 7)
198	chr1:212186589-212187090	0.000815252	2.29403	0.0252134	LINC02608	39448	Exon (ENST00000685933.1/101929541, exon 4 of 5)
199	chr1:212665124-212665625	0.00132977	2.05535	0.0313676	LINC02773	0	Promoter (<=1kb)
200	chr1:214631987-214632488	2.97852e-06	4.47303	0.00199898	CENPF	-16187	Exon (ENST00000366955.8/1063, exon 10 of 20)
201	chr1:223248759-223249260	0.000220431	3.45501	0.0140382	SUSD4	-18012	Intron (ENST00000343846.7/55061, intron 4 of 7)
202	chr1:224114608-224115109	0.000962549	1.33055	0.0271374	FBXO28	390	Promoter (<=1kb)
203	chr1:224379961-224380462	0.000852146	2.22414	0.0256277	CNIH4	2910	Promoter (2-3kb)
204	chr1:224387179-224387680	0.00284742	3.17774	0.0445441	CNIH4	10128	3' UTR
205	chr1:224623783-224624284	3.62234e-08	2.58012	0.000284655	CNIH3	7466	Intron (ENST00000498382.5/149111, intron 1 of 5)
206	chr1:224624351-224624852	6.007e-05	4.93274	0.00773386	CNIH3	8034	Intron (ENST00000498382.5/149111, intron 1 of 5)
207	chr1:227766315-227766816	5.52496e-05	2.10309	0.00735262	SNAP47	2576	Promoter (2-3kb)
208	chr1:228130909-228131410	0.000800008	2.34218	0.0250571	GUK1	-8552	Distal Intergenic
209	chr1:228378302-228378803	0.00127707	3.51979	0.0307164	OBSCN	3384	3' UTR
210	chr1:228457733-228458234	0.00072696	1.43479	0.0239935	H2BC26	0	Promoter (<=1kb)
211	chr1:228464500-228465001	3.86074e-05	1.53552	0.00632095	MIR4666A	2426	Promoter (2-3kb)
212	chr1:229542158-229542659	0.000533415	2.61157	0.0207994	ABCB10	-10256	Exon (ENST00000344517.5/23456, exon 4 of 13)
213	chr1:230972823-230973324	0.00129146	1.79637	0.0309032	TTC13	5472	Intron (ENST00000366662.8/79573, intron 1 of 20)
214	chr1:231460580-231461081	0.00120135	1.64927	0.0298868	SNRPD2P2	15207	Intron (ENST00000653908.1/54583, intron 2 of 4)
215	chr1:232594093-232594594	0.00044275	2.16537	0.0192291	SIPA1L2	-32535	Intron (ENST00000674749.1/57568, intron 2 of 23)
216	chr1:233294907-233295408	0.00130108	1.4847	0.0309944	PCNX2	317	Promoter (<=1kb)
217	chr1:234320034-234320535	0.000357856	4.20492	0.0173505	MIR4671	13567	Exon (ENST00000366618.8/148641, exon 7 of 8)
218	chr1:234401681-234402182	0.00237009	2.35556	0.0408085	TARBP1	-465	Promoter (<=1kb)
219	chr1:234611161-234611662	0.00232747	1.05274	0.040514	IRF2BP2	-983	Promoter (<=1kb)
220	chr1:234759020-234759521	0.000221118	4.16306	0.0140382	LINC02961	535	Promoter (<=1kb)
221	chr1:235143897-235144398	0.000620428	4.26909	0.0224071	RBM34	-7783	Intron (ENST00000408888.8/23029, intron 6 of 10)
222	chr1:235642212-235642713	0.00359732	1.79607	0.0498696	GNG4	7071	Intron (ENST00000391854.7/2786, intron 1 of 3)
223	chr1:235923660-235924161	0.00290825	1.96128	0.0449532	LYST	-39936	Distal Intergenic
224	chr1:235999315-235999816	0.00107727	2.53375	0.0284218	LINC02768	-27490	Intron (ENST00000264187.7/4811, intron 12 of 19)
225	chr1:236516793-236517294	0.000774714	3.20085	0.0246623	LGALS8	-706	Promoter (<=1kb)
226	chr1:237411720-237412221	0.0027423	3.47612	0.0437654	MIR4428	-58898	Intron (ENST00000366574.7/6262, intron 10 of 104)
227	chr1:239719000-239719501	3.32013e-06	4.15712	0.00211858	CHRM3-AS2	0	Promoter (<=1kb)
228	chr1:245956249-245956750	4.38114e-05	2.87131	0.00655485	SMYD3	-147	Promoter (<=1kb)
229	chr1:247409901-247410402	0.000143878	3.05596	0.0113308	NLRP3	-5754	Intron (ENST00000697408.1/114548, intron 3 of 11)
230	chr10:182777-183278	0.00271965	1.9234	0.0436558	ZMYND11	2764	Promoter (2-3kb)
231	chr10:450865-451366	0.000957534	1.05516	0.0270889	DIP2C	35192	Intron (ENST00000381496.7/22982, intron 2 of 35)
232	chr10:1149637-1150138	0.000611488	3.85965	0.0222804	LINC00200	-9630	Distal Intergenic
233	chr10:3948854-3949355	0.00289558	1.45588	0.0448602	LINC02660	14335	Distal Intergenic
234	chr10:5317754-5318255	3.55356e-05	4.20416	0.00609838	LINC02561	-46518	Distal Intergenic
235	chr10:5977443-5977944	0.000161543	2.35531	0.0121455	IL15RA	0	Promoter (<=1kb)
236	chr10:6498764-6499265	0.00287718	2.00306	0.0447285	PRKCQ	81011	Intron (ENST00000397176.6/5588, intron 4 of 16)
237	chr10:6507377-6507878	0.000964425	4.13358	0.0271603	PRKCQ	72398	Exon (ENST00000397176.6/5588, exon 4 of 17)
238	chr10:6543372-6543873	0.000556976	2.5533	0.021194	PRKCQ	36403	Intron (ENST00000397176.6/5588, intron 1 of 16)
239	chr10:6990841-6991342	0.00346332	2.42817	0.048915	LOC107984203	-3115	Intron (ENST00000664549.1/107984203, intron 2 of 4)
240	chr10:8054376-8054877	2.39257e-05	1.85106	0.00500349	GATA3	0	Promoter (<=1kb)
241	chr10:8332287-8332788	7.46712e-05	1.98458	0.00856768	LINC00708	-63945	Distal Intergenic
242	chr10:11178653-11179154	0.000402897	1.48836	0.0182521	CELF2	13167	Intron (ENST00000637215.1/10659, intron 3 of 14)
243	chr10:11863620-11864121	0.00346319	1.36814	0.048915	PROSER2-AS1	10674	Intron (ENST00000474155.1/254427, intron 3 of 3)
244	chr10:12181288-12181789	0.000212081	2.7492	0.0137683	NUDT5	-2156	Promoter (2-3kb)
245	chr10:12448768-12449269	0.0004882	1.82271	0.0201037	CAMK1D	99035	Intron (ENST00000619168.5/57118, intron 1 of 10)
246	chr10:12594603-12595104	0.000534724	2.48524	0.0208141	MIR4480	15850	Intron (ENST00000619168.5/57118, intron 2 of 10)
247	chr10:13975302-13975803	0.0031293	2.81478	0.0464468	FRMD4A	-2933	Promoter (2-3kb)
248	chr10:14009550-14010051	0.000584767	1.8834	0.0217526	FRMD4A	-1017	Promoter (1-2kb)
249	chr10:14528351-14528852	0.000305408	2.40163	0.0161669	FAM107B	3858	Intron (ENST00000378470.5/83641, intron 2 of 3)
250	chr10:14564119-14564620	0.0018309	1.25145	0.0363831	FAM107B	7379	Intron (ENST00000181796.7/83641, intron 2 of 4)
251	chr10:14572055-14572556	0.000221016	2.52347	0.0140382	FAM107B	0	Promoter (<=1kb)
252	chr10:14583196-14583697	0.00111427	1.17119	0.0288751	FAM107B	-10857	Intron (ENST00000181796.7/83641, intron 2 of 4)
253	chr10:14588040-14588541	0.0027196	1.21807	0.0436558	FAM107B	-15701	Intron (ENST00000181796.7/83641, intron 2 of 4)
254	chr10:15185369-15185870	0.00289684	2.4131	0.0448602	NMT2	-16676	Distal Intergenic
255	chr10:16787367-16787868	0.00159976	1.62853	0.0340636	RSU1	29515	Intron (ENST00000377921.7/6251, intron 1 of 7)
256	chr10:17023260-17023761	0.00231563	2.0827	0.0404492	CUBN	-39065	Intron (ENST00000377833.10/8029, intron 27 of 66)
257	chr10:17428733-17429234	0.000304902	2.21576	0.0161669	ST8SIA6	24962	Intron (ENST00000657045.1/105376436, intron 3 of 6)
258	chr10:21746007-21746508	0.00106974	2.07968	0.0283446	MLLT10	72429	Distal Intergenic
259	chr10:22251842-22252343	0.000833932	1.24628	0.0254561	LOC100130992	0	Promoter (<=1kb)
260	chr10:23362792-23363293	7.44131e-05	4.8211	0.00856768	C10orf67	-17947	Distal Intergenic
261	chr10:24622089-24622590	0.00121407	1.77789	0.0299834	ARHGAP21	244	Promoter (<=1kb)
262	chr10:25080886-25081387	0.000100335	3.80221	0.00969789	ENKUR	-18607	Intron (ENST00000648191.1/101929025, intron 3 of 4)
263	chr10:26487402-26487903	0.000450168	1.63662	0.019396	APBB1IP	48977	Intron (ENST00000376236.9/54518, intron 2 of 14)
264	chr10:27225594-27226095	0.00194134	2.34886	0.0373489	ACBD5	14448	Intron (ENST00000677440.1/91452, intron 3 of 12)
265	chr10:27472324-27472825	0.00303485	4.29033	0.0458749	RAB18	-31349	Distal Intergenic
266	chr10:28333254-28333755	0.000938466	2.72156	0.0268481	MPP7	731	Promoter (<=1kb)
267	chr10:28365880-28366381	1.27947e-05	3.94646	0.00389888	MPP7	-31394	Distal Intergenic
268	chr10:29658832-29659333	0.000272634	3.2029	0.0153502	SVIL	-11577	Intron (ENST00000375400.7/6840, intron 2 of 35)
269	chr10:30027252-30027753	0.00138761	2.14746	0.0318763	LOC107984218	-26133	Exon (ENST00000375377.2/57608, exon 3 of 4)
270	chr10:30742481-30742982	0.00170074	2.55113	0.0350272	LINC02644	19230	Distal Intergenic
271	chr10:31745560-31746061	0.00251647	3.85475	0.0420301	MACORIS	-38073	Distal Intergenic
272	chr10:33139047-33139548	5.26795e-09	2.49192	9.83237e-05	IATPR	-22258	Distal Intergenic
273	chr10:33248560-33249061	0.000233046	2.75604	0.0144388	NRP1	14643	Intron (ENST00000374875.5/8829, intron 5 of 15)
274	chr10:34219333-34219834	0.00231026	4.4801	0.0403869	PARD3	116486	Intron (ENST00000545260.5/56288, intron 20 of 22)
275	chr10:35218387-35218888	0.000364636	2.96338	0.0174828	LINC02634	11710	Distal Intergenic
276	chr10:35341493-35341994	0.00235338	2.28565	0.0406992	CCNY	4441	Intron (ENST00000490012.6/219771, intron 6 of 9)
277	chr10:42781799-42782300	9.19164e-05	2.99387	0.00945109	BMS1	-495	Promoter (<=1kb)
278	chr10:43122049-43122550	1.76377e-05	4.05805	0.00445855	RET	12842	Intron (ENST00000671844.1/5979, intron 13 of 15)
279	chr10:43332045-43332546	0.000674205	2.21314	0.0232351	LINC02633	8380	Intron (ENST00000650340.1/107984226, intron 1 of 2)
280	chr10:43574343-43574844	0.00337909	1.84824	0.0482372	ZNF239	0	Promoter (<=1kb)
281	chr10:46030391-46030892	0.00166948	1.16297	0.0346805	NCOA4	0	Promoter (<=1kb)
282	chr10:47165271-47165772	9.45726e-05	3.77968	0.00948339		-41673	Distal Intergenic
283	chr10:47553214-47553715	0.00287198	1.19287	0.0447073	BMS1P2-AGAP9	0	Promoter (<=1kb)
284	chr10:50527402-50527903	0.00182265	2.42243	0.0363255	SGMS1	-60470	Intron (ENST00000429490.5/259230, intron 2 of 9)
285	chr10:50604012-50604513	0.000469599	3.39428	0.0197406	SGMS1	19443	Intron (ENST00000429490.5/259230, intron 1 of 9)
286	chr10:51341094-51341595	0.000547264	2.80975	0.021062	MIR605	41521	Intron (ENST00000401604.8/5592, intron 2 of 17)
287	chr10:62183302-62183803	0.000107982	1.40124	0.00997591	RTKN2	52460	3' UTR
288	chr10:63216912-63217413	0.000259731	2.32839	0.015032	JMJD1C	-9187	Exon (ENST00000399262.7/221037, exon 5 of 26)
289	chr10:63537319-63537820	0.00360207	2.52851	0.0498696	JMJD1C	-15469	Intron (ENST00000373758.5/221035, intron 1 of 7)
290	chr10:68601793-68602294	0.0019194	2.23447	0.0372099	TET1	41456	Intron (ENST00000373644.5/80312, intron 3 of 11)
291	chr10:69027558-69028059	0.000296261	2.03209	0.0160277	KIFBP	19137	Intron (ENST00000636200.2/26128, intron 6 of 7)
292	chr10:70085491-70085992	0.00245728	2.25602	0.041564	MACROH2A2	-4068	Intron (ENST00000676699.1/55506, intron 2 of 7)
293	chr10:70162759-70163260	0.000350795	3.81207	0.017184	SAR1A	0	Promoter (<=1kb)
294	chr10:70233231-70233732	0.000938714	1.13584	0.0268481	PPA1	0	Promoter (<=1kb)
295	chr10:70602557-70603058	0.000226637	3.16704	0.0142187	PRF1	0	Promoter (<=1kb)
296	chr10:72107187-72107688	0.00352643	2.33393	0.0494044	SPOCK2	-18155	Intron (ENST00000394919.5/51008, intron 9 of 9)
297	chr10:72154130-72154631	0.00260314	2.62031	0.042736	ASCC1	4744	Intron (ENST00000394919.5/51008, intron 6 of 9)
298	chr10:73811697-73812198	0.000391908	1.1467	0.0180702	NDST2	0	Promoter (<=1kb)
299	chr10:73874297-73874798	0.00222598	1.24158	0.0397483	CAMK2G	0	Promoter (<=1kb)
300	chr10:73921977-73922478	0.00201928	2.52262	0.037929	C10orf55	299	Promoter (<=1kb)
301	chr10:73991776-73992277	0.00237126	1.05113	0.0408193	VCL	-2916	Promoter (2-3kb)
302	chr10:74898003-74898504	0.00216283	3.03947	0.0392475	KAT6B	55120	Intron (ENST00000648725.1/23522, intron 3 of 17)
303	chr10:74900186-74900687	0.00135353	1.49376	0.0315391	KAT6B	57303	Intron (ENST00000648725.1/23522, intron 3 of 17)
304	chr10:74999240-74999741	0.000559352	3.00623	0.0212736	KAT6B	13911	Intron (ENST00000648725.1/23522, intron 13 of 17)
305	chr10:75188031-75188532	0.00303559	1.29015	0.0458768	VDAC2	-21622	Distal Intergenic
306	chr10:78293437-78293938	0.00236307	3.63212	0.040773	LINC00595	25995	Exon (ENST00000434440.1/ENST00000434440.1, exon 1 of 2)
307	chr10:79048131-79048632	5.40879e-06	2.58632	0.00260465	ZMIZ1-AS1	18788	Intron (ENST00000456353.5/283050, intron 5 of 9)
308	chr10:79317618-79318119	0.00036484	1.47141	0.0174828	PPIF	-29350	Distal Intergenic
309	chr10:80143691-80144192	0.000326418	2.74694	0.0166198	PLAC9	0	Promoter (<=1kb)
310	chr10:83680624-83681125	0.00200181	1.63409	0.0377593	LINC02650	-3502	Distal Intergenic
311	chr10:84191093-84191594	0.00176619	1.96825	0.0356667	CDHR1	-2943	Promoter (2-3kb)
312	chr10:84334040-84334541	8.78288e-05	1.79888	0.0092877	CCSER2	5377	Intron (ENST00000359979.8/54462, intron 1 of 2)
313	chr10:84352260-84352761	0.0010054	2.38949	0.0275445	CCSER2	23597	Intron (ENST00000359979.8/54462, intron 1 of 2)
314	chr10:84452708-84453209	0.000534282	2.63541	0.0208078	CCSER2	491	Promoter (<=1kb)
315	chr10:86307285-86307786	0.00181296	2.84058	0.0362232	MIR346	-42497	Intron (ENST00000327946.12/2894, intron 2 of 15)
316	chr10:86939343-86939844	0.00115861	1.88848	0.0293839	MMRN2	4727	Intron (ENST00000372027.10/79812, intron 6 of 6)
317	chr10:87186015-87186516	0.00353023	3.3625	0.0494206	NUTM2A	-38932	Intron (ENST00000298784.5/54537, intron 7 of 8)
318	chr10:88995149-88995650	5.49617e-05	2.75717	0.00735262	FAS-AS1	-900	Promoter (<=1kb)
319	chr10:89217565-89218066	0.000315956	2.26773	0.016313	CH25H	-10248	Intron (ENST00000371837.5/3988, intron 7 of 8)
320	chr10:89367417-89367918	0.000205335	3.11238	0.0135543	IFIT1B	-10138	Intron (ENST00000679438.1/3437, intron 1 of 3)
321	chr10:90897399-90897900	0.000256643	3.13283	0.0149902	RPP30	1073	Promoter (1-2kb)
322	chr10:96730522-96731023	0.00198544	3.27437	0.037685	PIK3AP1	-10008	Distal Intergenic
323	chr10:100510922-100511423	0.000115589	2.19939	0.0102408	SEC31B	-2129	Promoter (2-3kb)
324	chr10:101120711-101121212	0.00338797	1.69168	0.0482801	TLX1NB	9914	Intron (ENST00000445873.5/100038246, intron 2 of 2)
325	chr10:101536387-101536888	1.21925e-05	2.79835	0.00385708	BTRC	1003	Promoter (1-2kb)
326	chr10:101973845-101974346	0.00118203	2.3411	0.0296551	ARMH3	27718	Intron (ENST00000370033.9/79591, intron 20 of 25)
327	chr10:102152086-102152587	0.000325402	1.17224	0.0166055	NOLC1	0	Promoter (<=1kb)
328	chr10:102408368-102408869	0.00240574	2.30342	0.0410781	PSD	421	Promoter (<=1kb)
329	chr10:102612211-102612712	0.00357194	2.11632	0.0497898	SUFU	21402	Intron (ENST00000369902.8/51684, intron 8 of 11)
330	chr10:102729181-102729682	3.81023e-05	3.20629	0.00627957	SFXN2	2681	Promoter (2-3kb)
331	chr10:103554194-103554695	0.000143229	3.00949	0.0113036	NEURL1	-537	Promoter (<=1kb)
332	chr10:103800719-103801220	0.00215614	2.90789	0.0391948	SH3PXD2A-AS1	53926	Intron (ENST00000369774.9/9644, intron 2 of 14)
333	chr10:104338259-104338760	0.000869313	1.27223	0.0259397	ITPRIP	0	Promoter (<=1kb)
334	chr10:109868570-109869071	0.0023848	2.18304	0.0409167	XPNPEP1	1961	Promoter (1-2kb)
335	chr10:110010009-110010510	8.85796e-05	1.37781	0.00931433	ADD3-AS1	-1628	Promoter (1-2kb)
336	chr10:110496248-110496749	0.0030387	1.4529	0.0458951	DUSP5-DT	0	Promoter (<=1kb)
337	chr10:110678541-110679042	0.000932758	3.6044	0.0268044	RBM20	34205	Intron (ENST00000369519.4/282996, intron 1 of 13)
338	chr10:110783631-110784132	1.29566e-06	3.13259	0.00144376	RBM20	-39456	Intron (ENST00000369519.4/282996, intron 3 of 13)
339	chr10:110967966-110968467	0.0012531	4.02804	0.0304736	SHOC2	2934	Promoter (2-3kb)
340	chr10:112471792-112472293	0.00150911	1.75919	0.0331002	ZDHHC6	-24220	Intron (ENST00000393077.3/143187, intron 3 of 7)
341	chr10:113960494-113960995	0.00352245	2.87778	0.0493672	ADRB1	-82871	Distal Intergenic
342	chr10:114541278-114541779	0.000792114	1.64629	0.0249772	ABLIM1	-14347	Intron (ENST00000533213.7/3983, intron 6 of 22)
343	chr10:116839709-116840210	0.000258404	3.10887	0.0150015	ENO4	-9289	Intron (ENST00000635765.1/259217, intron 1 of 12)
344	chr10:119345499-119346000	0.000808413	3.54125	0.0251163	LOC105378511	-9317	Intron (ENST00000392870.3/2869, intron 2 of 15)
345	chr10:119663782-119664283	8.3622e-06	2.81914	0.003106	BAG3	7172	Intron (ENST00000369085.8/9531, intron 1 of 3)
346	chr10:123160517-123161018	0.000286392	3.08984	0.0157702	BUB3	-1236	Promoter (1-2kb)
347	chr10:128095417-128095918	0.00304793	2.20433	0.0459146	MKI67	7210	Distal Intergenic
348	chr10:128120799-128121300	1.76474e-06	2.64061	0.00157455	MKI67	4904	Intron (ENST00000368653.7/4288, intron 4 of 13)
349	chr10:132160806-132161307	6.32272e-06	3.80007	0.0028266	JAKMIP3	-476	Promoter (<=1kb)
350	chr10:132448290-132448791	0.000256566	1.8724	0.0149902	LINC02870	1305	Promoter (1-2kb)
351	chr10:133278831-133279332	2.14928e-05	2.01044	0.00480423	ADAM8	-1963	Promoter (1-2kb)
352	chr10:133308243-133308744	0.000796458	1.5532	0.0250135	TUBGCP2	91	Promoter (<=1kb)
353	chr11:287664-288165	1.4016e-05	2.01605	0.0040112	PGGHG	0	Promoter (<=1kb)
354	chr11:407027-407528	0.000288852	1.06282	0.0158063	SIGIRR	0	Promoter (<=1kb)
355	chr11:414960-415461	0.00279068	1.29812	0.0440934	SIGIRR	0	Promoter (<=1kb)
356	chr11:736390-736891	0.00104691	3.01266	0.0280243	EPS8L2	9763	Distal Intergenic
357	chr11:827418-827919	0.00235795	2.23463	0.0407311	CRACR2B	0	Promoter (<=1kb)
358	chr11:1889188-1889689	0.00110357	4.0422	0.0287074	PRR33	2206	Promoter (2-3kb)
359	chr11:1942094-1942595	0.00068988	7.35457	0.023422	TNNT3	3894	Distal Intergenic
360	chr11:3511335-3511836	0.00251431	2.63642	0.0420222	LOC107984301	0	Promoter (<=1kb)
361	chr11:3839182-3839683	0.0032916	1.04203	0.0476525	RHOG	1159	Promoter (1-2kb)
362	chr11:4090193-4090694	0.000320222	1.52077	0.016431	STIM1	3988	Intron (ENST00000525403.6/6786, intron 12 of 12)
363	chr11:6433613-6434114	0.00196837	2.5426	0.0375719	HPX	-1294	Promoter (1-2kb)
364	chr11:6705976-6706477	0.00290806	2.46918	0.0449532	GVINP1	15403	Distal Intergenic
365	chr11:9137621-9138122	0.0018756	2.90941	0.0367529	SCUBE2	0	Promoter (<=1kb)
366	chr11:10809675-10810176	0.00321674	1.46239	0.047154	LOC101928053	471	Promoter (<=1kb)
367	chr11:10878625-10879126	0.0023261	1.7887	0.0405089	ZBED5-AS1	13364	Exon (ENST00000664276.1/729013, exon 3 of 3)
368	chr11:11787719-11788220	0.00341252	2.19897	0.0484688	MIR8070	-4497	Intron (ENST00000662809.1/ENST00000662809.1, intron 1 of 1)
369	chr11:12137896-12138397	0.000498692	3.2786	0.0202954	MICAL2	0	Promoter (<=1kb)
370	chr11:12168187-12168688	0.000540452	2.53807	0.0209062	MIR6124	4504	Intron (ENST00000532179.5/9645, intron 2 of 2)
371	chr11:12188899-12189400	0.00235708	3.24171	0.0407311	MICAL2	-6545	Intron (ENST00000532179.5/9645, intron 2 of 2)
372	chr11:12195663-12196164	0.000700769	1.85107	0.0236178	MICAL2	0	Promoter (<=1kb)
373	chr11:12366310-12366811	0.000491504	2.8635	0.0201841	PARVA	-10752	Distal Intergenic
374	chr11:14499650-14500151	0.000330096	1.5331	0.0166854	COPB1	0	Promoter (<=1kb)
375	chr11:14600956-14601457	0.000140398	3.50964	0.0112346	PSMA1	42160	Intron (ENST00000418988.2/5682, intron 2 of 10)
376	chr11:14655465-14655966	0.00309146	2.02023	0.0461691	PDE3B	11205	Intron (ENST00000282096.9/5140, intron 1 of 15)
377	chr11:14764602-14765103	0.000276212	2.30405	0.0154468	PDE3B	-23836	Intron (ENST00000282096.9/5140, intron 1 of 15)
378	chr11:16785449-16785950	0.00359759	2.05565	0.0498696	PLEKHA7	3907	Intron (ENST00000531066.6/144100, intron 24 of 26)
379	chr11:18105926-18106427	3.79912e-05	1.46703	0.00627957	SAAL1	0	Promoter (<=1kb)
380	chr11:18246263-18246764	0.000293218	3.51868	0.0158977	SAA2	1255	Promoter (1-2kb)
381	chr11:18672083-18672584	0.00160031	1.53769	0.0340636	TMEM86A	-20538	Distal Intergenic
382	chr11:18764192-18764693	0.00282633	1.72134	0.0443761	PTPN5	-19849	Exon (ENST00000657264.1/ENST00000657264.1, exon 2 of 2)
383	chr11:19737170-19737671	1.7426e-05	3.15337	0.00444025	MIR4694	22412	Intron (ENST00000360655.8/89797, intron 1 of 37)
384	chr11:20156469-20156970	1.12574e-06	3.80892	0.00135557	DBX1	3505	Exon (ENST00000524983.3/120237, exon 4 of 4)
385	chr11:20362220-20362721	0.000156355	2.28045	0.0118986	HTATIP2	-964	Promoter (<=1kb)
386	chr11:32176134-32176635	0.00160247	2.45605	0.0340847	LOC107984322	39226	Intron (ENST00000419556.2/ENST00000419556.2, intron 2 of 2)
387	chr11:33015642-33016143	0.00287513	2.14548	0.0447191	DEPDC7	0	Promoter (<=1kb)
388	chr11:35045188-35045689	0.00153657	1.8352	0.0334322	LOC105376626	21214	Intron (ENST00000702237.1/105376626, intron 1 of 2)
389	chr11:35235963-35236464	0.00272665	1.46593	0.0436719	CD44	16619	Distal Intergenic
390	chr11:35247263-35247764	0.000292959	2.78874	0.0158977	SLC1A2	16379	Distal Intergenic
391	chr11:36421129-36421630	0.000826751	2.87206	0.0254006	PRR5L	20064	Intron (ENST00000529034.5/79899, intron 3 of 3)
392	chr11:44574318-44574819	0.000760518	3.20535	0.0244736	CD82	1240	Promoter (1-2kb)
393	chr11:46099935-46100436	0.00236927	2.06022	0.0408039	PHF21A	-7711	Intron (ENST00000676320.1/51317, intron 1 of 18)
394	chr11:46367307-46367808	0.000114216	2.63474	0.0101684	DGKZ	0	Promoter (<=1kb)
395	chr11:47934966-47935467	0.00121892	4.07788	0.0300436	PTPRJ	-44958	Distal Intergenic
396	chr11:47982941-47983442	0.0015389	2.42136	0.0334322	PTPRJ	2214	Promoter (2-3kb)
397	chr11:48001578-48002079	1.70275e-05	2.1563	0.00439556	PTPRJ	20851	Intron (ENST00000698881.1/5795, intron 1 of 24)
398	chr11:48005497-48005998	0.00295185	1.49777	0.0452196	PTPRJ	24770	Intron (ENST00000698881.1/5795, intron 1 of 24)
399	chr11:48011896-48012397	0.000648403	2.02349	0.0227561	PTPRJ	31169	Intron (ENST00000698881.1/5795, intron 1 of 24)
400	chr11:48017042-48017543	0.00161592	2.01178	0.0341576	PTPRJ	-27261	Intron (ENST00000698881.1/5795, intron 1 of 24)
401	chr11:48018859-48019360	1.24313e-06	2.08722	0.00141231	PTPRJ	-25444	Intron (ENST00000698881.1/5795, intron 1 of 24)
402	chr11:55518938-55519439	0.00145049	3.02186	0.0326108	OR4C15	-34868	Distal Intergenic
403	chr11:58543876-58544377	0.00216674	3.87561	0.039271	LPXN	31459	Intron (ENST00000530561.5/9404, intron 8 of 9)
404	chr11:59142578-59143079	0.000251373	1.07334	0.0148675	FAM111A-DT	0	Promoter (<=1kb)
405	chr11:60912068-60912569	0.00346225	1.48209	0.048915	TMEM109-DT	1483	Promoter (1-2kb)
406	chr11:60971467-60971968	0.00320243	1.57521	0.0470365	CD6	0	Promoter (<=1kb)
407	chr11:60986029-60986530	5.81007e-06	2.1337	0.00271105	CD6	14163	Intron (ENST00000313421.11/923, intron 1 of 12)
408	chr11:61026222-61026723	0.000189635	2.57709	0.0130487	CD6	9319	Distal Intergenic
409	chr11:61058642-61059143	6.58834e-08	3.24068	0.000409894	CD6	41739	Intron (ENST00000664141.1/ENST00000664141.1, intron 1 of 2)
410	chr11:61068968-61069469	0.00157577	1.21504	0.0338146	CD5	-33020	Distal Intergenic
411	chr11:61102168-61102669	0.00018751	1.58993	0.0129742	CD5	0	Promoter (<=1kb)
412	chr11:61111738-61112239	1.26522e-05	4.00062	0.00389888	CD5	9229	Intron (ENST00000347785.8/921, intron 1 of 10)
413	chr11:62386071-62386572	0.00121081	3.91872	0.0299623	ASRGL1	-4926	Intron (ENST00000415229.6/80150, intron 4 of 6)
414	chr11:63531415-63531916	0.000451488	1.82668	0.0194166	PLAAT4	-4892	Distal Intergenic
415	chr11:63851203-63851704	2.39802e-06	3.57185	0.0017299	MARK2	1240	Promoter (1-2kb)
416	chr11:63974222-63974723	0.000523604	1.16924	0.0206832	COX8A	0	Promoter (<=1kb)
417	chr11:64206396-64206897	0.00175748	1.12462	0.0356065	FERMT3	0	Promoter (<=1kb)
418	chr11:64810766-64811267	0.000416852	1.33089	0.0186319	MEN1	27	Promoter (<=1kb)
419	chr11:64858751-64859252	0.000179485	1.91579	0.0126988	EHD1	793	Promoter (<=1kb)
420	chr11:66002482-66002983	0.00170261	1.31707	0.0350367	BANF1	0	Promoter (<=1kb)
421	chr11:66256866-66257367	0.000985456	1.5217	0.0272693	KLC2	0	Promoter (<=1kb)
422	chr11:67484207-67484708	0.000380825	1.36013	0.0178032	AIP	719	Promoter (<=1kb)
423	chr11:67921113-67921614	0.002606	3.13503	0.0427414	LOC112268076	34188	Distal Intergenic
424	chr11:68010982-68011483	0.000252004	3.1931	0.0148728	ALDH3B1	615	Promoter (<=1kb)
425	chr11:68212556-68213057	0.00272967	1.55087	0.0436719	KMT5B	0	Promoter (<=1kb)
426	chr11:70365068-70365569	0.0011457	2.91667	0.0292881	PPFIA1	726	Promoter (<=1kb)
427	chr11:71710608-71711109	3.47723e-08	3.9334	0.000284655	FAM86C1P	-76371	Intron (ENST00000664227.1/285407, intron 3 of 3)
428	chr11:71800203-71800704	0.000410371	2.08647	0.0184722	ALG1L9P	3936	Exon (ENST00000687021.2/55199, exon 4 of 4)
429	chr11:72039380-72039881	9.8213e-05	2.2501	0.00960994	NUMA1	0	Promoter (<=1kb)
430	chr11:72239024-72239525	0.00094694	2.10638	0.0269513	INPPL1	1364	Promoter (1-2kb)
431	chr11:72519792-72520293	0.00086275	2.42994	0.0258368	LOC105369376	14745	Exon (ENST00000415521.1/ENST00000415521.1, exon 1 of 2)
432	chr11:72815542-72816043	0.00158096	1.12767	0.0338586	ATG16L2	0	Promoter (<=1kb)
433	chr11:73598823-73599324	0.00128213	2.57769	0.0307785	FAM168A	-634	Promoter (<=1kb)
434	chr11:75328757-75329258	0.00212287	2.54657	0.038855	MIR326	5928	Intron (ENST00000420843.7/408, intron 1 of 15)
435	chr11:76642287-76642788	0.00171566	1.77383	0.0351503	LINC02757	-11822	Distal Intergenic
436	chr11:78202680-78203181	0.00302038	2.54544	0.0458138	USP35	3710	Intron (ENST00000530267.5/57558, intron 1 of 5)
437	chr11:83001884-83002385	0.000503464	1.67602	0.0203617	RAB30	-4406	Intron (ENST00000527550.1/ENST00000527550.1, intron 1 of 1)
438	chr11:83168925-83169426	0.000153302	4.33814	0.0117846	PCF11	-1825	Promoter (1-2kb)
439	chr11:85699978-85700479	0.00170328	2.21189	0.0350409	SYTL2	144	Promoter (<=1kb)
440	chr11:85752802-85753303	4.28918e-05	1.88249	0.00652988	SYTL2	4422	Intron (ENST00000389960.8/54843, intron 2 of 18)
441	chr11:85878085-85878586	0.00193769	4.0679	0.037323	CCDC83	4854	Intron (ENST00000280245.8/220047, intron 3 of 11)
442	chr11:86157867-86158368	0.000174551	4.69748	0.0125304	LINC02695	35114	Distal Intergenic
443	chr11:86805971-86806472	0.000782743	3.72473	0.0248355	PRSS23	5427	Intron (ENST00000527521.1/11098, intron 1 of 1)
444	chr11:88303078-88303579	0.00020875	3.17413	0.0136387	CTSC	5784	Intron (ENST00000678554.1/1075, intron 4 of 7)
445	chr11:88414916-88415417	4.0848e-05	2.55574	0.00643382	LOC101929174	-6983	Intron (ENST00000701412.1/101929174, intron 2 of 4)
446	chr11:94924242-94924743	0.000335453	3.00821	0.0168648	CWC15	45512	Intron (ENST00000545958.1/ENST00000545958.1, intron 1 of 1)
447	chr11:95641470-95641971	0.00189748	1.36122	0.0369761	LOC107984377	-56115	Intron (ENST00000648353.1/ENST00000648353.1, intron 3 of 4)
448	chr11:95674529-95675030	0.00328561	1.62224	0.0476449	LOC107984377	-23056	Intron (ENST00000648353.1/ENST00000648353.1, intron 3 of 4)
449	chr11:96426754-96427255	0.000672408	2.11565	0.0232351	JRKL	36741	Intron (ENST00000546177.1/8690, intron 2 of 2)
450	chr11:104731748-104732249	0.00203264	3.42986	0.0381002	LINC02552	-122250	Distal Intergenic
451	chr11:104784141-104784642	0.00230745	4.58869	0.0403869	CASP12	113772	Distal Intergenic
452	chr11:108269221-108269722	0.000417019	2.57623	0.0186319	ATM	811	Promoter (<=1kb)
453	chr11:108559653-108560154	0.00291163	4.48698	0.0449775	EXPH5	-7448	Intron (ENST00000265843.9/23086, intron 1 of 5)
454	chr11:108593559-108594060	0.000191776	1.77239	0.0130874	EXPH5	0	Promoter (<=1kb)
455	chr11:112045492-112045993	0.00276372	3.24238	0.0438891	DLAT	2594	Promoter (2-3kb)
456	chr11:112296915-112297416	0.00288647	3.68132	0.0447853	LINC02762	4342	Intron (ENST00000504610.2/283140, intron 2 of 3)
457	chr11:114026245-114026746	0.00300018	3.27569	0.0455908	ZBTB16	-32295	Distal Intergenic
458	chr11:116908564-116909065	1.05062e-07	3.09852	0.000560266	SIK3	-33051	Intron (ENST00000445177.6/23387, intron 4 of 24)
459	chr11:116914946-116915447	0.000851702	4.11245	0.0256277	SIK3	-39433	Intron (ENST00000445177.6/23387, intron 4 of 24)
460	chr11:117072484-117072985	0.00238172	3.51034	0.0408946	SIK3	25286	Intron (ENST00000445177.6/23387, intron 1 of 24)
461	chr11:117073920-117074421	0.00321395	2.55408	0.0471378	SIK3	23850	Intron (ENST00000445177.6/23387, intron 1 of 24)
462	chr11:118259531-118260032	0.00194186	2.85969	0.0373489	MPZL2	-1871	Promoter (1-2kb)
463	chr11:118304526-118305027	0.00196651	2.14565	0.037562	CD3E	0	Promoter (<=1kb)
464	chr11:118319299-118319800	0.00303357	1.63403	0.0458749	CD3E	7155	Distal Intergenic
465	chr11:118342523-118343024	0.00271159	2.12466	0.043631	CD3D	0	Promoter (<=1kb)
466	chr11:118345331-118345832	0.00022009	2.1468	0.0140382	CD3G	924	Promoter (<=1kb)
467	chr11:118565716-118566217	0.00131655	2.05236	0.0311837	IFT46	0	Promoter (<=1kb)
468	chr11:119108288-119108789	0.00226062	1.94407	0.0399652	DPAGT1	0	Promoter (<=1kb)
469	chr11:119263449-119263950	0.00201906	1.49306	0.037929	CBL	-34422	Intron (ENST00000634586.1/867, intron 2 of 17)
470	chr11:122675120-122675621	0.000732735	2.37761	0.0240111	UBASH3B	19395	Intron (ENST00000284273.6/84959, intron 1 of 13)
471	chr11:122687195-122687696	3.35297e-05	3.72205	0.00598867	UBASH3B	-21566	Intron (ENST00000284273.6/84959, intron 1 of 13)
472	chr11:122746058-122746559	0.0033581	1.00055	0.0480747	UBASH3B	-27537	Intron (ENST00000284273.6/84959, intron 1 of 13)
473	chr11:122821223-122821724	9.32456e-05	3.70843	0.0094586	CRTAM	-16776	Intron (ENST00000649590.1/ENST00000649590.1, intron 1 of 6)
474	chr11:123088210-123088711	6.56535e-05	3.8549	0.00808838	CLMP	-3496	Intron (ENST00000448775.4/79827, intron 2 of 6)
475	chr11:123394567-123395068	9.96761e-05	7.2642	0.00967346	MIR4493	-13055	Intron (ENST00000638157.1/57476, intron 1 of 20)
476	chr11:123407366-123407867	0.000174547	3.78633	0.0125304	GRAMD1B	-22402	Intron (ENST00000638157.1/57476, intron 1 of 20)
477	chr11:123680980-123681481	0.00228944	2.36403	0.0402176	LOC105369543	12481	Distal Intergenic
478	chr11:124622539-124623040	0.00147427	1.24497	0.0327834	TBRG1	0	Promoter (<=1kb)
479	chr11:126083882-126084383	0.00196494	3.36279	0.0375572	CDON	-20547	Distal Intergenic
480	chr11:128052782-128053283	0.00071268	1.6905	0.0238145	LINC02725	-42475	Distal Intergenic
481	chr11:128329871-128330372	0.00101427	2.59711	0.0276182	LINC02098	121042	Distal Intergenic
482	chr11:129814462-129814963	0.00147603	3.7814	0.0327969	TMEM45B	-885	Promoter (<=1kb)
483	chr11:129853832-129854333	0.000586736	5.48949	0.021815	TMEM45B	3500	Intron (ENST00000281441.8/120224, intron 2 of 5)
484	chr11:133945208-133945709	0.000562209	2.74101	0.021328	IGSF9B	583	Promoter (<=1kb)
485	chr11:134036811-134037312	0.00351148	1.54305	0.0493147	LINC02731	0	Promoter (<=1kb)
486	chr11:134036266-134036767	0.000100411	2.31866	0.00969789	LINC02731	-342	Promoter (<=1kb)
487	chr11:134275231-134275732	0.00135024	2.27411	0.0315314	GLB1L3	-647	Promoter (<=1kb)
488	chr12:569710-570211	0.0013417	1.45537	0.0314995	LOC105369595	16293	Intron (ENST00000305108.10/4815, intron 1 of 3)
489	chr12:595884-596385	0.00249564	2.10012	0.0418428	LOC105369595	-7938	Intron (ENST00000305108.10/4815, intron 1 of 3)
490	chr12:684493-684994	0.000182271	1.76428	0.0127671	LINC02455	-366	Promoter (<=1kb)
491	chr12:3869913-3870414	0.00213947	1.91967	0.0389866	PARP11-AS1	-1165	Promoter (1-2kb)
492	chr12:3973307-3973808	0.000232147	2.90303	0.014407	LOC105369608	-14663	Distal Intergenic
493	chr12:4273472-4273973	0.00183521	1.50187	0.0363912	TIGAR	0	Promoter (<=1kb)
494	chr12:4506843-4507344	0.000522292	1.36782	0.0206719	C12orf4	2006	Promoter (2-3kb)
495	chr12:6426918-6427419	4.5152e-05	1.53724	0.00662369	CD27	-17536	Distal Intergenic
496	chr12:6554902-6555403	0.00213524	2.22381	0.0389415	IFFO1	639	Promoter (<=1kb)
497	chr12:6758671-6759172	0.00278551	1.63264	0.0440846	MLF2	-5530	Intron (ENST00000539187.5/8079, intron 1 of 7)
498	chr12:7640904-7641405	4.24224e-05	3.96546	0.00652988	APOBEC1	24498	Intron (ENST00000642279.1/ENST00000642279.1, intron 1 of 1)
499	chr12:7971363-7971864	0.00335544	1.20453	0.0480626	SLC2A3	-35176	Intron (ENST00000661633.1/ENST00000661633.1, intron 1 of 1)
500	chr12:8320352-8320853	0.000131268	3.87138	0.010903	LOC101927966	89	Promoter (<=1kb)
501	chr12:9024875-9025376	0.00243385	2.21517	0.0413533	KLRG1	32805	Distal Intergenic
502	chr12:9039310-9039811	0.00164333	2.8093	0.0344117	LINC00612	25241	Distal Intergenic
503	chr12:9951020-9951521	0.00153711	1.32507	0.0334322	CLEC12A	0	Promoter (<=1kb)
504	chr12:10285753-10286254	0.00199195	4.53415	0.037685	LOC105369656	4997	Intron (ENST00000544747.5/3824, intron 1 of 5)
505	chr12:11981075-11981576	3.30099e-07	1.76872	0.000777568	BCL2L14	-68268	Distal Intergenic
506	chr12:11998534-11999035	0.000834351	2.41212	0.0254561	BCL2L14	-50809	Distal Intergenic
507	chr12:12408289-12408790	0.000780703	2.32715	0.024813	BORCS5	50871	Intron (ENST00000314565.9/118426, intron 2 of 3)
508	chr12:12442235-12442736	2.99881e-06	2.65801	0.00199898	DUSP16	63451	Intron (ENST00000314565.9/118426, intron 3 of 3)
509	chr12:12467296-12467797	1.15631e-05	2.4361	0.0037462	DUSP16	38390	3' UTR
510	chr12:12474904-12475405	1.83613e-07	3.13965	0.000652771	DUSP16	30782	3' UTR
511	chr12:12482129-12482630	0.000768511	1.5076	0.0246169	DUSP16	23557	Exon (ENST00000702638.1/ENST00000702638.1, exon 1 of 2)
512	chr12:12502671-12503172	8.04832e-05	2.87601	0.00890209	DUSP16	3015	Intron (ENST00000298573.9/80824, intron 3 of 6)
513	chr12:12512221-12512722	0.00146255	2.03232	0.0327035	DUSP16	-6034	Intron (ENST00000298573.9/80824, intron 3 of 6)
514	chr12:12736542-12737043	0.00274386	1.31845	0.0437801	APOLD1	10516	Intron (ENST00000540583.5/81575, intron 2 of 3)
515	chr12:12808147-12808648	0.000300452	1.07963	0.0160956	DDX47	-4668	Intron (ENST00000540583.5/81575, intron 2 of 3)
516	chr12:12892647-12893148	7.67607e-06	3.36534	0.00303758	GPRC5A	673	Promoter (<=1kb)
517	chr12:14418459-14418960	0.000707641	1.41863	0.0237443	ATF7IP	-176	Promoter (<=1kb)
518	chr12:14884548-14885049	0.00329775	2.19829	0.0476745	MGP	-303	Promoter (<=1kb)
519	chr12:14960863-14961364	0.000812216	1.63448	0.0251716	ARHGDIB	0	Promoter (<=1kb)
520	chr12:15899604-15900105	0.000360182	3.25307	0.01739	STRAP	-794	Promoter (<=1kb)
521	chr12:22306916-22307417	0.000784992	2.56357	0.0248752	SULT6B2P	-19722	Intron (ENST00000396037.9/6489, intron 1 of 4)
522	chr12:22334787-22335288	0.000362127	1.74899	0.0174311	ST8SIA1	-73	Promoter (<=1kb)
523	chr12:22409428-22409929	6.53352e-07	2.67128	0.00106039	C2CD5-AS1	172	Promoter (<=1kb)
524	chr12:25377363-25377864	0.000396595	1.74073	0.0181408	KRAS	-126427	Distal Intergenic
525	chr12:25590027-25590528	0.000609733	3.0091	0.022252	LMNTD1	2397	Promoter (2-3kb)
526	chr12:26773462-26773963	0.00317617	2.04826	0.0467732	ITPR2	-47449	Intron (ENST00000381340.8/3709, intron 2 of 56)
527	chr12:26971918-26972419	0.00338412	2.04355	0.0482543	TM7SF3	3356	3' UTR
528	chr12:28222056-28222557	0.00241053	3.3847	0.0411349	CCDC91	30811	Intron (ENST00000540794.5/55297, intron 2 of 5)
529	chr12:28497944-28498445	0.00142735	3.4864	0.0323311	CCDC91	45402	Intron (ENST00000535520.5/55297, intron 14 of 14)
530	chr12:29103486-29103987	0.00304512	1.30587	0.0459146	FAR2	-45029	Distal Intergenic
531	chr12:29390366-29390867	0.000937407	2.98768	0.0268481	OVCH1-AS1	724	Promoter (<=1kb)
532	chr12:30666147-30666648	0.000936193	2.94089	0.0268481	IPO8	10512	Exon (ENST00000256079.9/10526, exon 11 of 25)
533	chr12:31639502-31640003	0.000504747	3.52895	0.0203877	ETFBKMT	-7157	Intron (ENST00000418260.3/ENST00000418260.3, intron 1 of 1)
534	chr12:44835561-44836062	0.000275587	4.18971	0.015435	NELL2	15785	Intron (ENST00000395487.6/4753, intron 2 of 19)
535	chr12:44857234-44857735	0.00135645	3.71105	0.0315558	NELL2	-5387	Intron (ENST00000395487.6/4753, intron 2 of 19)
536	chr12:45729122-45729623	0.00294432	1.0097	0.0451768	ARID2	-83	Promoter (<=1kb)
537	chr12:45878582-45879083	3.10085e-05	1.73917	0.00570346	ARID2	-12960	Intron (ENST00000334344.11/196528, intron 16 of 20)
538	chr12:46469802-46470303	0.000984256	4.30301	0.0272693	SLC38A4-AS1	57652	Exon (ENST00000687751.1/100288798, exon 3 of 4)
539	chr12:50555541-50556042	0.00208976	2.40578	0.0385877	DIP2B	50556	Intron (ENST00000549620.5/57609, intron 1 of 7)
540	chr12:51318728-51319229	0.00201402	2.36129	0.0378988	BIN2	4856	Intron (ENST00000604560.6/51411, intron 1 of 10)
541	chr12:52586103-52586604	0.000260662	2.91496	0.0150658	KRT74	-12260	3' UTR
542	chr12:52615178-52615679	0.00332384	2.24944	0.0478595	KRT73	0	Promoter (<=1kb)
543	chr12:52645441-52645942	0.000122627	2.66887	0.0104869	KRT2	4730	Exon (ENST00000309680.4/3849, exon 8 of 9)
544	chr12:53179858-53180359	0.000112627	2.01035	0.0101309	CSAD	237	Promoter (<=1kb)
545	chr12:54855213-54855714	0.000526197	4.05217	0.0207082	MUCL1	697	Promoter (<=1kb)
546	chr12:54935230-54935731	9.73234e-05	2.92829	0.0095723	TESPA1	26966	Distal Intergenic
547	chr12:54991260-54991761	0.00249572	1.2615	0.0418428	TESPA1	-6498	Distal Intergenic
548	chr12:55803787-55804288	0.000454116	3.33574	0.0194655	SARNP	13421	Intron (ENST00000546604.5/84324, intron 1 of 11)
549	chr12:56151515-56152016	0.00346802	1.46534	0.0489351	MYL6B	-240	Promoter (<=1kb)
550	chr12:56565425-56565926	0.000673986	2.69962	0.0232351	RBMS2	3011	Intron (ENST00000262031.10/5939, intron 2 of 13)
551	chr12:57027487-57027988	0.000596676	2.03364	0.0220201	TAC3	895	Promoter (<=1kb)
552	chr12:57063821-57064322	0.00326944	1.61321	0.0475083	MYO1A	-12623	Exon (ENST00000379391.7/23306, exon 5 of 8)
553	chr12:62158951-62159452	0.000314101	3.18089	0.0162848	TAFA2	-22915	Intron (ENST00000416284.8/338811, intron 1 of 4)
554	chr12:62603414-62603915	0.00306271	1.34718	0.0459842	LINC01465	0	Promoter (<=1kb)
555	chr12:67479553-67480054	0.000420542	4.00708	0.0186775	LOC105369812	36448	Intron (ENST00000650195.1/105369812, intron 3 of 4)
556	chr12:67579414-67579915	0.00268505	2.61466	0.0433992	LINC02442	7391	Intron (ENST00000650195.1/105369812, intron 4 of 4)
557	chr12:67647751-67648252	0.000652385	1.4607	0.0228463	DYRK2	-86	Promoter (<=1kb)
558	chr12:68118249-68118750	5.37046e-06	2.83675	0.00260356	IFNG	40990	Intron (ENST00000536914.1/100885789, intron 5 of 5)
559	chr12:68175410-68175911	0.00020748	1.63827	0.0136059	IFNG	-15670	Intron (ENST00000536914.1/100885789, intron 5 of 5)
560	chr12:68290119-68290620	0.000791746	3.50343	0.0249772	MDM1	12252	Intron (ENST00000357874.3/ENST00000357874.3, intron 1 of 3)
561	chr12:69645342-69645843	0.00326646	3.00537	0.0474913	LRRC10	-34435	Intron (ENST00000547208.5/144453, intron 6 of 6)
562	chr12:70340998-70341499	0.00356726	2.42601	0.0497523	CNOT2	-491	Promoter (<=1kb)
563	chr12:74927029-74927530	9.7842e-05	3.21407	0.0095862	KCNC2	123397	Distal Intergenic
564	chr12:75511515-75512016	4.20138e-06	1.55859	0.00235524	KRR1	0	Promoter (<=1kb)
565	chr12:75977943-75978444	0.00306364	1.9828	0.0459842	LOC105369844	5571	Intron (ENST00000552856.1/105369844, intron 1 of 4)
566	chr12:76020942-76021443	0.00142826	4.60758	0.0323419	PHLDA1	10161	Distal Intergenic
567	chr12:76144157-76144658	0.00302377	3.09373	0.0458264	NAP1L1	-59422	Distal Intergenic
568	chr12:79908431-79908932	0.00222959	4.51214	0.0397553	PPP1R12A	4979	Intron (ENST00000261207.9/4659, intron 2 of 25)
569	chr12:89253610-89254111	0.000576503	3.55122	0.0216249	LINC02458	55455	Intron (ENST00000549278.2/728084, intron 1 of 6)
570	chr12:89280787-89281288	0.00132606	1.79679	0.0313196	LINC02458	28278	Intron (ENST00000549278.2/728084, intron 1 of 6)
571	chr12:89422036-89422537	0.00189655	3.44811	0.03697	POC1B	6923	Intron (ENST00000549591.1/282809, intron 1 of 1)
572	chr12:89429136-89429637	0.000618328	3.42908	0.0223767	POC1B	0	Promoter (<=1kb)
573	chr12:91577548-91578049	0.0033397	2.08297	0.0479243	LOC105369896	56178	Intron (ENST00000685093.1/105369896, intron 1 of 9)
574	chr12:91877000-91877501	1.91987e-05	1.1504	0.0045717	LINC02404	0	Promoter (<=1kb)
575	chr12:92011096-92011597	0.000413584	1.78456	0.0185116	LINC01619	-16473	Intron (ENST00000656874.1/ENST00000656874.1, intron 1 of 1)
576	chr12:92360368-92360869	0.0011937	1.98413	0.0298157	LINC02391	2963	Promoter (2-3kb)
577	chr12:92570332-92570833	0.00248143	1.42067	0.0417314	LINC02397	103716	Distal Intergenic
578	chr12:93244103-93244604	5.67856e-05	2.37608	0.00746316	LOC643339	-28424	Distal Intergenic
579	chr12:93496576-93497077	0.00174883	3.55661	0.035518	MRPL42	27362	Intron (ENST00000549982.6/28977, intron 5 of 5)
580	chr12:96434065-96434566	0.00285351	1.62264	0.0445779	CDK17	-33585	Intron (ENST00000548740.1/ENST00000548740.1, intron 2 of 3)
581	chr12:96441720-96442221	0.000316759	2.50225	0.0163432	CDK17	-41240	Intron (ENST00000548740.1/ENST00000548740.1, intron 2 of 3)
582	chr12:98566782-98567283	0.00180878	1.97774	0.0361842	TMPO	22143	Distal Intergenic
583	chr12:98599786-98600287	0.000233663	3.08855	0.014465	SLC25A3	0	Promoter (<=1kb)
584	chr12:101079023-101079524	0.00172568	3.73887	0.0352965	ANO4	31035	Exon (ENST00000644049.1/121601, exon 17 of 30)
585	chr12:101823806-101824307	0.000243657	1.99393	0.0146465	GNPTAB	6356	Intron (ENST00000299314.12/79158, intron 1 of 20)
586	chr12:103268999-103269500	0.000643095	4.18803	0.0227008	C12orf42	353	Promoter (<=1kb)
587	chr12:104871276-104871777	0.00108275	1.94409	0.0284898		12438	Exon (ENST00000671114.1/105369950, exon 2 of 2)
588	chr12:105037257-105037758	1.6376e-07	2.88908	0.000652771	ALDH1L2	-5322	Intron (ENST00000637147.1/121053, intron 5 of 5)
589	chr12:107318063-107318564	0.00125981	1.81473	0.0305174	ABTB3	0	Promoter (<=1kb)
590	chr12:107372294-107372795	0.000980097	2.14464	0.0272645	ABTB3	51706	Intron (ENST00000420571.6/121551, intron 1 of 14)
591	chr12:108831831-108832332	0.000111	3.71682	0.0100599	SSH1	-4280	Intron (ENST00000326495.10/54434, intron 2 of 14)
592	chr12:108867633-108868134	0.00340292	2.41763	0.0484137	DAO	8701	Intron (ENST00000548052.5/1610, intron 1 of 3)
593	chr12:110606255-110606756	0.00349892	2.42637	0.0492314	TCTN1	-7271	Distal Intergenic
594	chr12:111036355-111036856	0.000551184	6.37736	0.0210934	CUX2	2190	Promoter (2-3kb)
595	chr12:116721319-116721820	0.000781215	2.32607	0.0248187	SPRING1	-1192	Promoter (1-2kb)
596	chr12:118053258-118053759	8.72249e-06	2.33322	0.00319217	WSB2	-654	Promoter (<=1kb)
597	chr12:118128136-118128637	0.00273527	2.50231	0.0436995	LOC101928274	-7019	Intron (ENST00000542011.1/101928274, intron 2 of 3)
598	chr12:120012246-120012747	0.00024477	1.64014	0.0146825	BICDL1	12393	Intron (ENST00000548673.6/92558, intron 2 of 9)
599	chr12:120250393-120250894	0.00103124	1.56608	0.0277943	PXN	-232	Promoter (<=1kb)
600	chr12:120534016-120534517	0.00339218	1.08992	0.0483105	COQ5	0	Promoter (<=1kb)
601	chr12:121672427-121672928	0.00198824	1.12715	0.037685	MORN3	0	Promoter (<=1kb)
602	chr12:122354583-122355084	0.00274668	2.11406	0.0437801	CLIP1	1076	Promoter (1-2kb)
603	chr12:123223107-123223608	0.000291233	2.24997	0.0158823	MPHOSPH9	0	Promoter (<=1kb)
604	chr12:123308933-123309434	0.000631943	1.90584	0.0225524	CDK2AP1	-36599	Exon (ENST00000420886.6/55206, exon 27 of 31)
605	chr12:123533460-123533961	2.7369e-05	1.9335	0.00533059	RILPL1	0	Promoter (<=1kb)
606	chr12:124044802-124045303	0.00342077	2.82607	0.0485344	ZNF664	47096	Intron (ENST00000618862.2/144348, intron 3 of 3)
607	chr12:125183033-125183534	0.000260924	2.21258	0.0150658	TMEM132B	-2852	Promoter (2-3kb)
608	chr12:130764310-130764811	0.000927093	3.60221	0.0267152	RIMBP2	3417	Intron (ENST00000691977.1/23504, intron 1 of 21)
609	chr12:130871688-130872189	0.00223762	1.37033	0.0397659	RAN	0	Promoter (<=1kb)
610	chr12:131949504-131950005	7.41716e-05	1.23333	0.00856768	EP400	0	Promoter (<=1kb)
611	chr12:133130881-133131382	0.000535681	1.54398	0.0208296	ZNF268	0	Promoter (<=1kb)
612	chr13:20475809-20476310	5.17476e-06	1.79811	0.00260356	CRYL1	13126	Intron (ENST00000643035.1/51084, intron 4 of 9)
613	chr13:21399893-21400394	0.00182788	2.82812	0.0363768	ZDHHC20	24	Promoter (<=1kb)
614	chr13:21604048-21604549	0.000311645	1.14108	0.016249	MICU2	0	Promoter (<=1kb)
615	chr13:23817692-23818193	0.00109033	3.59353	0.0286023	MIPEP	52002	Intron (ENST00000382172.4/4285, intron 14 of 18)
616	chr13:24709115-24709616	0.00279885	3.36421	0.0441582	ATP12A	28704	Exon (ENST00000381946.5/479, exon 18 of 23)
617	chr13:25300362-25300863	0.00227425	1.97611	0.040078	NUP58	-661	Promoter (<=1kb)
618	chr13:25847183-25847684	0.000349084	2.03293	0.0171657	ATP8A2	19247	Intron (ENST00000381655.7/51761, intron 30 of 36)
619	chr13:25874824-25875325	0.0016764	1.69328	0.0347562	ATP8A2	46888	Intron (ENST00000381655.7/51761, intron 33 of 36)
620	chr13:29935571-29936072	0.00203004	1.66107	0.0380674	LINC00544	0	Promoter (<=1kb)
621	chr13:29954350-29954851	0.00281198	2.2426	0.0442784	LINC00544	18127	Distal Intergenic
622	chr13:30148013-30148514	0.000152479	2.41915	0.0117362	LINC00384	5196	Distal Intergenic
623	chr13:30464821-30465322	0.000720968	1.28727	0.0239324	HMGB1	0	Promoter (<=1kb)
624	chr13:30607905-30608406	0.00136455	1.89684	0.0316087	HMGB1	9191	Intron (ENST00000405805.5/3146, intron 1 of 4)
625	chr13:32389968-32390469	0.00102055	2.83438	0.027656	BRCA2	-6340	Intron (ENST00000544455.6/675, intron 24 of 26)
626	chr13:32791619-32792120	0.00121863	2.94265	0.0300436	PDS5B	21429	Distal Intergenic
627	chr13:32905023-32905524	0.00282148	2.83359	0.0443372	LINC00423	6126	Intron (ENST00000421002.1/100874167, intron 3 of 3)
628	chr13:33612516-33613017	0.000169946	3.7117	0.0123784	STARD13	63707	Intron (ENST00000686875.1/90627, intron 1 of 3)
629	chr13:33787000-33787501	0.00203964	2.22637	0.0381355	RFC3	-30568	Distal Intergenic
630	chr13:39998029-39998530	5.9925e-05	3.30786	0.00773386	LINC00332	-173975	Distal Intergenic
631	chr13:40026226-40026727	0.000681847	3.28649	0.0232912	LINC00332	-145778	Distal Intergenic
632	chr13:40187190-40187691	0.000523214	1.275	0.0206787	LINC00332	-281	Promoter (<=1kb)
633	chr13:40221474-40221975	0.000102935	3.29397	0.00977932	LINC00548	-972	Promoter (<=1kb)
634	chr13:40268496-40268997	0.000150183	3.43858	0.0116311	LINC00548	-47994	Intron (ENST00000615947.1/ENST00000615947.1, intron 1 of 3)
635	chr13:40340938-40341439	0.000172934	3.93134	0.0124825	LINC00548	8874	Intron (ENST00000638084.1/646982, intron 2 of 5)
636	chr13:40776667-40777168	0.00249539	1.65081	0.0418428	MRPS31	-5477	Distal Intergenic
637	chr13:40921516-40922017	0.000298959	1.11735	0.0160789	TPTE2P5	0	Promoter (<=1kb)
638	chr13:41271526-41272027	0.00196257	4.04961	0.0375215	MTRF1	-7949	Distal Intergenic
639	chr13:42029877-42030378	0.000836716	2.763	0.0254865	DGKH	-9658	Distal Intergenic
640	chr13:42494224-42494725	0.00281497	4.32031	0.0443001	TNFSF11	-68011	Distal Intergenic
641	chr13:42990585-42991086	2.12131e-05	1.88579	0.00478919	EPSTI1	145	Promoter (<=1kb)
642	chr13:44302781-44303282	0.0030244	2.70521	0.0458264	SERP2	-70383	Distal Intergenic
643	chr13:45334545-45335046	4.12139e-05	2.41408	0.00645063	SNORA31B	1401	Promoter (1-2kb)
644	chr13:46160645-46161146	0.00286466	1.45735	0.0446492	LCP1	7373	Exon (ENST00000663159.1/100509894, exon 3 of 3)
645	chr13:46982265-46982766	0.00317619	3.37329	0.0467732	HTR2A	-85189	Distal Intergenic
646	chr13:48181547-48182048	0.000455167	3.88593	0.0194738	ITM2B	-50564	Distal Intergenic
647	chr13:48414826-48415327	0.00289621	1.84208	0.0448602	LPAR6	486	Promoter (<=1kb)
648	chr13:49222175-49222676	0.0027743	2.043	0.0439753	MLNR	1837	Promoter (1-2kb)
649	chr13:49371858-49372359	0.000674227	3.39228	0.0232351	CAB39L	4772	Intron (ENST00000355854.8/81617, intron 3 of 8)
650	chr13:49691270-49691771	0.00023159	2.07263	0.0143964	EBPL	0	Promoter (<=1kb)
651	chr13:49792555-49793056	0.00127163	1.16859	0.0306377	KPNA3	0	Promoter (<=1kb)
652	chr13:50069956-50070457	3.03303e-05	3.76631	0.00561886	DLEU2	11505	Intron (ENST00000621282.4/8847, intron 4 of 13)
653	chr13:50255654-50256155	8.31828e-06	2.7932	0.003106	DLEU1	31373	Intron (ENST00000486895.5/10301, intron 1 of 1)
654	chr13:50893501-50894002	0.00270301	1.40544	0.0435667	RNASEH2B-AS1	-1859	Promoter (1-2kb)
655	chr13:50910935-50911436	0.00139945	1.0902	0.0320241	RNASEH2B-AS1	-171	Promoter (<=1kb)
656	chr13:51825057-51825558	0.00210278	2.21399	0.0386713	TMEM272	19592	Intron (ENST00000642706.1/79758, intron 2 of 10)
657	chr13:51859399-51859900	0.00305648	3.37805	0.0459506	CCDC70	-2069	Promoter (2-3kb)
658	chr13:73854951-73855452	0.00253264	2.75032	0.042191	KLF12	139604	Intron (ENST00000377669.7/11278, intron 3 of 7)
659	chr13:73933838-73934339	0.000477133	1.74729	0.0198893	KLF12	60717	Intron (ENST00000377669.7/11278, intron 3 of 7)
660	chr13:74131978-74132479	0.000980393	1.89995	0.0272645	KLF12	1450	Promoter (1-2kb)
661	chr13:74230766-74231267	0.00166621	1.92685	0.0346411	LINC00402	-134	Promoter (<=1kb)
662	chr13:74243763-74244264	4.75385e-05	2.36725	0.00678609	LINC00402	12362	Intron (ENST00000419499.2/100507612, intron 1 of 1)
663	chr13:74246573-74247074	0.000175011	2.52685	0.0125324	LINC00402	15172	Intron (ENST00000419499.2/100507612, intron 1 of 1)
664	chr13:75316473-75316974	0.00097956	1.78988	0.0272645	TBC1D4	0	Promoter (<=1kb)
665	chr13:75326533-75327034	0.00013432	1.55445	0.0110198	TBC1D4	-283	Promoter (<=1kb)
666	chr13:75372472-75372973	0.00322189	2.83856	0.0471809	TBC1D4	-5457	Intron (ENST00000377636.8/9882, intron 1 of 20)
667	chr13:80400105-80400606	0.00183507	1.95477	0.0363912	SPRY2	-58979	Distal Intergenic
668	chr13:80480210-80480711	1.24852e-06	3.67274	0.00141231	SPRY2	-139084	Distal Intergenic
669	chr13:98468582-98469083	1.79898e-05	2.54136	0.00445855	STK24	-2021	Promoter (2-3kb)
670	chr13:98910432-98910933	0.000749858	2.97473	0.0242873	DOCK9	-21747	Intron (ENST00000682017.1/23348, intron 9 of 52)
671	chr13:98994814-98995315	0.000208185	4.68894	0.0136339	DOCK9	-16327	Intron (ENST00000703210.1/23348, intron 1 of 54)
672	chr13:99200434-99200935	1.4779e-05	1.31976	0.00407147	UBAC2-AS1	0	Promoter (<=1kb)
673	chr13:99314743-99315244	0.00018929	2.18777	0.0130369	UBAC2	35	Promoter (<=1kb)
674	chr13:99351753-99352254	0.000106237	1.96857	0.0099498	MIR623	-3877	Intron (ENST00000355700.9/337867, intron 3 of 4)
675	chr13:99436941-99437442	0.000153428	1.2511	0.0117846		-4239	Distal Intergenic
676	chr13:99656674-99657175	0.000385456	3.16877	0.0179522	MIR4306	13615	Intron (ENST00000376355.7/171425, intron 1 of 7)
677	chr13:100089532-100090033	0.00059017	2.00744	0.0218949	PCCA	432	Promoter (<=1kb)
678	chr13:100393847-100394348	0.000670809	4.0573	0.0232288	PCCA	25348	Intron (ENST00000376279.7/5095, intron 19 of 22)
679	chr13:101520906-101521407	0.000803232	2.66807	0.0250911	ITGBL1	30954	Intron (ENST00000618057.4/9358, intron 2 of 9)
680	chr13:102648241-102648742	0.00262013	2.60757	0.0427478	TPP2	-251	Promoter (<=1kb)
681	chr13:109570286-109570787	0.00181297	4.04601	0.0362232	LINC00676	-157495	Intron (ENST00000650264.1/107984602, intron 2 of 3)
682	chr13:113634183-113634684	4.24006e-05	2.96989	0.00652988	TFDP1	-2467	Promoter (2-3kb)
683	chr14:20440840-20441341	0.00273007	1.603	0.0436719	KLHL33	-4674	Exon (ENST00000687238.1/ENST00000687238.1, exon 5 of 8)
684	chr14:20630449-20630950	0.000865497	4.15162	0.0258879	OR6S1	10741	Distal Intergenic
685	chr14:21229769-21230270	6.84244e-06	2.9109	0.002919	HNRNPC	390	Promoter (<=1kb)
686	chr14:21252563-21253064	0.000829882	2.54332	0.0254343	HNRNPC	9613	Intron (ENST00000336053.10/3183, intron 1 of 6)
687	chr14:21919025-21919526	2.98712e-05	4.39085	0.00555813	OR4E1	-245207	Distal Intergenic
688	chr14:22177825-22178326	4.81883e-05	3.76586	0.00681961	TRD-AS1	204843	Exon (ENST00000502780.2/ENST00000502780.2, exon 2 of 2)
689	chr14:23056859-23057360	0.000265321	2.41811	0.0152021	CDH24	160	Promoter (<=1kb)
690	chr14:24464314-24464815	0.0014081	2.47388	0.0320937	LOC101927045	21298	Intron (ENST00000656888.1/101927045, intron 2 of 2)
691	chr14:31124128-31124629	0.000347765	3.34716	0.0171617	HECTD1	-458	Promoter (<=1kb)
692	chr14:31207521-31208022	0.00234126	1.22772	0.0406116	HECTD1	0	Promoter (<=1kb)
693	chr14:32076738-32077239	0.00312147	1.10756	0.0463814	ARHGAP5	0	Promoter (<=1kb)
694	chr14:32251796-32252297	0.000187955	4.30439	0.0129929	RNU6-8	-48527	Distal Intergenic
695	chr14:35192110-35192611	0.00165097	3.76426	0.0344875	PRORP	69351	Intron (ENST00000604948.5/9692, intron 5 of 7)
696	chr14:36373858-36374359	0.000182824	3.36889	0.0127711	MBIP	-53221	Intron (ENST00000634305.1/ENST00000634305.1, intron 2 of 3)
697	chr14:38065053-38065554	0.000101919	2.07507	0.00974269	LOC105370456	-60206	Intron (ENST00000554687.1/105370456, intron 2 of 4)
698	chr14:39451945-39452446	0.000114412	3.53007	0.0101688	LOC112267899	4391	Intron (ENST00000659455.1/112267899, intron 2 of 4)
699	chr14:49928124-49928625	0.0012024	3.43908	0.029903	LOC100506446	32037	Intron (ENST00000556434.5/100506446, intron 4 of 4)
700	chr14:50002334-50002835	0.00117375	1.28874	0.0295683	LINC01588	-1046	Promoter (1-2kb)
701	chr14:50821549-50822050	0.000364565	1.91093	0.0174828	LOC105370489	0	Promoter (<=1kb)
702	chr14:51246031-51246532	0.00318136	2.90445	0.0468192	TMX1	5781	Intron (ENST00000457354.7/81542, intron 3 of 7)
703	chr14:51963221-51963722	0.00137668	2.43645	0.031732	LOC105370497	23497	Intron (ENST00000553432.5/54331, intron 3 of 3)
704	chr14:52352116-52352617	0.00127509	3.06058	0.03069	PTGER2	37804	Distal Intergenic
705	chr14:52674448-52674949	0.0028106	4.94619	0.0442781	ERO1A	-2213	Promoter (2-3kb)
706	chr14:54901937-54902438	0.00276308	1.84038	0.0438891	GCH1	8	Promoter (<=1kb)
707	chr14:54982181-54982682	0.000887079	3.27211	0.026208	WDHD1	8700	Intron (ENST00000360586.8/11169, intron 15 of 25)
708	chr14:55337654-55338155	0.000520072	2.23633	0.0206212	ATG14	53147	Intron (ENST00000681400.1/55030, intron 2 of 2)
709	chr14:55430094-55430595	0.00158186	2.52487	0.0338586	TBPL2	10021	Intron (ENST00000247219.6/387332, intron 4 of 6)
710	chr14:57390223-57390724	0.000905558	1.1663	0.0265022	NAA30	0	Promoter (<=1kb)
711	chr14:61297832-61298333	0.00323318	4.90593	0.0472373	TMEM30B	-16494	Exon (ENST00000661303.1/ENST00000661303.1, exon 3 of 4)
712	chr14:61332481-61332982	8.30194e-05	2.60414	0.00902192	PRKCH	5568	Intron (ENST00000555185.5/5583, intron 1 of 3)
713	chr14:61337777-61338278	0.000173476	1.95518	0.0125013	PRKCH	-5964	Intron (ENST00000555185.5/5583, intron 1 of 3)
714	chr14:61342448-61342949	0.00273118	1.86494	0.0436719	PRKCH	-1293	Promoter (1-2kb)
715	chr14:61376304-61376805	0.00176472	4.33135	0.0356532	PRKCH	-13889	Intron (ENST00000555185.5/5583, intron 1 of 3)
716	chr14:61437915-61438416	7.07474e-05	2.89548	0.00843292	PRKCH	-4142	Intron (ENST00000555185.5/5583, intron 1 of 3)
717	chr14:63872758-63873259	0.000116081	3.15633	0.0102408	SYNE2	8370	Intron (ENST00000674003.1/23224, intron 2 of 23)
718	chr14:64501333-64501834	0.00174283	1.13963	0.0354555	ZBTB1	-1891	Promoter (1-2kb)
719	chr14:64673937-64674438	2.76087e-09	3.35237	6.89969e-05	PLEKHG3	-29664	Distal Intergenic
720	chr14:64755737-64756238	0.000458704	3.19739	0.0195651	SPTB	1303	Promoter (1-2kb)
721	chr14:64928399-64928900	0.000184054	1.88786	0.0128301	CHURC1-FNTB	4363	Intron (ENST00000607599.6/91612, intron 3 of 3)
722	chr14:65100991-65101492	0.0015081	1.94686	0.033099	MAX	193	Promoter (<=1kb)
723	chr14:65243953-65244454	0.00198905	1.3467	0.037685	LINC02324	-21510	Intron (ENST00000555736.1/ENST00000555736.1, intron 3 of 3)
724	chr14:65414954-65415455	0.000239168	2.18513	0.0146	FUT8	1885	Promoter (1-2kb)
725	chr14:65791362-65791863	0.00132585	1.56827	0.0313196	FUT8	154845	Distal Intergenic
726	chr14:68483995-68484496	0.0019965	2.23686	0.0376925	RAD51B	11962	Intron (ENST00000487861.5/5890, intron 10 of 10)
727	chr14:68629291-68629792	0.00129658	2.83859	0.0309563	LOC100996664	-812	Promoter (<=1kb)
728	chr14:68719718-68720219	5.01275e-06	2.36837	0.0025633	LOC105370547	-11015	Intron (ENST00000488612.5/5890, intron 11 of 11)
729	chr14:68781120-68781621	1.0284e-06	1.26471	0.00130133	LOC107984709	-902	Promoter (<=1kb)
730	chr14:70908693-70909194	5.18261e-05	3.26872	0.00712711	PCNX1	954	Promoter (<=1kb)
731	chr14:70941566-70942067	0.00022854	2.84691	0.01429	PCNX1	-4815	Intron (ENST00000554879.5/22990, intron 1 of 9)
732	chr14:70999141-70999642	0.00110004	2.6476	0.0286969	PCNX1	-13389	Intron (ENST00000554879.5/22990, intron 8 of 9)
733	chr14:72451281-72451782	0.00140791	2.03736	0.0320937	RGS6	-2738	Promoter (2-3kb)
734	chr14:73439557-73440058	0.000122784	4.40799	0.0104881	NUMB	17880	Intron (ENST00000554546.5/8650, intron 1 of 10)
735	chr14:73612471-73612972	0.00256665	2.01	0.0424974	ACOT6	0	Promoter (<=1kb)
736	chr14:74846869-74847370	0.0024558	1.98171	0.041564	YLPM1	11971	Intron (ENST00000554107.2/56252, intron 3 of 3)
737	chr14:75175959-75176460	0.000167205	1.52118	0.012323	TMED10	137	Promoter (<=1kb)
738	chr14:75249367-75249868	0.00161207	1.53408	0.0341351	FOS	-28958	Intron (ENST00000553510.1/ENST00000553510.1, intron 1 of 1)
739	chr14:75566360-75566861	0.00036902	2.33921	0.0175529	FLVCR2	-11759	Distal Intergenic
740	chr14:75994357-75994858	0.00039343	3.63439	0.0181047	IFT43	8563	Intron (ENST00000555677.5/112752, intron 2 of 2)
741	chr14:76904857-76905358	0.00067937	1.86892	0.0232843	LINC01629	-54278	Distal Intergenic
742	chr14:77707941-77708442	0.000380166	1.77272	0.0177835	SLIRP	0	Promoter (<=1kb)
743	chr14:87960012-87960513	0.00220932	1.98758	0.0396212	GALC	5110	Intron (ENST00000555000.5/2581, intron 5 of 13)
744	chr14:88006198-88006699	0.00316456	1.05562	0.0467378	GPR65	1063	Promoter (1-2kb)
745	chr14:88027117-88027618	0.00194978	3.32105	0.0374303	LINC01147	-783	Promoter (<=1kb)
746	chr14:88562088-88562589	0.00191574	2.23574	0.0371783	ZC3H14	-381	Promoter (<=1kb)
747	chr14:89545560-89546061	0.00102255	2.97192	0.0276962	FOXN3-AS2	-30155	Intron (ENST00000345097.8/1112, intron 1 of 6)
748	chr14:90382182-90382683	0.00138201	1.0717	0.0318157	CALM1	-13819	Distal Intergenic
749	chr14:90758207-90758708	0.000795367	1.12471	0.0250023	TTC7B	22088	Exon (ENST00000663297.1/ENST00000663297.1, exon 1 of 2)
750	chr14:91114392-91114893	0.000370751	1.44264	0.0175967	DGLUCY	0	Promoter (<=1kb)
751	chr14:91241889-91242390	0.000129792	1.11153	0.0108027	GPR68	2118	Promoter (2-3kb)
752	chr14:91317550-91318051	0.00096866	1.41296	0.0271771	CCDC88C	-1680	Promoter (1-2kb)
753	chr14:91873344-91873845	0.00301867	1.37854	0.0457972	FBLN5	971	Promoter (<=1kb)
754	chr14:91907857-91908358	9.62855e-06	3.25717	0.00334845	FBLN5	-29815	Intron (ENST00000342058.9/10516, intron 4 of 10)
755	chr14:97408302-97408803	0.00138875	3.76766	0.0318763	LINC02325	-18268	Distal Intergenic
756	chr14:97459071-97459572	0.000254915	2.04176	0.0149678	LINC02325	213	Promoter (<=1kb)
757	chr14:97602687-97603188	0.000288809	3.51087	0.0158063	LOC105370650	-59450	Distal Intergenic
758	chr14:97620316-97620817	0.000305906	3.22817	0.0161669	LOC105370650	-41821	Distal Intergenic
759	chr14:97634687-97635188	0.000326238	3.87882	0.0166198	LOC105370650	-27450	Intron (ENST00000355909.7/100129345, intron 3 of 3)
760	chr14:97697726-97698227	9.18068e-05	3.73098	0.00945109	LINC02291	-11068	Distal Intergenic
761	chr14:97977842-97978343	0.000246442	2.59928	0.0146866	LINC01550	0	Promoter (<=1kb)
762	chr14:97993855-97994356	1.8851e-06	5.80767	0.00158132	LINC01550	-15731	Distal Intergenic
763	chr14:98167841-98168342	0.000992804	3.85107	0.027371	LINC02295	31834	Intron (ENST00000555776.1/105370655, intron 1 of 2)
764	chr14:98173248-98173749	0.00109562	1.34673	0.0286413	LOC107987207	31393	Intron (ENST00000555776.1/105370655, intron 1 of 2)
765	chr14:98182314-98182815	0.00220655	2.69345	0.0395811	LOC107987207	22327	Intron (ENST00000555776.1/105370655, intron 1 of 2)
766	chr14:98189446-98189947	0.00283156	2.49543	0.0444208	LOC107987207	15195	Intron (ENST00000555776.1/105370655, intron 1 of 2)
767	chr14:99262276-99262777	9.75718e-05	2.55327	0.0095723	BCL11B	8708	Intron (ENST00000345514.2/64919, intron 1 of 2)
768	chr14:99271986-99272487	0.000657984	2.28781	0.0229379	BCL11B	0	Promoter (<=1kb)
769	chr14:100081434-100081935	0.000535186	1.54719	0.0208212	EVL	-2896	Promoter (2-3kb)
770	chr14:100192798-100193299	6.90116e-05	1.03818	0.00834388	DEGS2	-33153	Distal Intergenic
771	chr14:100285281-100285782	0.0029804	1.23431	0.0454318	SLC25A29	5674	Intron (ENST00000553954.1/123096, intron 1 of 1)
772	chr14:103362611-103363112	3.9698e-05	3.32634	0.0064067	EIF5	22207	Distal Intergenic
773	chr14:103372223-103372724	0.000943386	5.33666	0.0268947	MARK3	-12653	Distal Intergenic
774	chr15:22221114-22221615	4.08462e-05	3.88731	0.00643382	MIR1268A	3714	Distal Intergenic
775	chr15:22254052-22254553	0.00275085	2.0243	0.0437989	REREP3	-24418	Distal Intergenic
776	chr15:22260071-22260572	9.62062e-06	4.67523	0.00334845	REREP3	-18399	Distal Intergenic
777	chr15:22284752-22285253	0.00360423	2.90119	0.0498696	REREP3	5781	Distal Intergenic
778	chr15:25863275-25863776	0.00182961	3.72222	0.0363768	ATP10A	0	Promoter (<=1kb)
779	chr15:28891143-28891644	0.00161353	3.65283	0.0341351	APBA2	4980	Intron (ENST00000561069.5/321, intron 1 of 14)
780	chr15:33148292-33148793	0.00246128	3.9472	0.041564	FMN1	6247	Intron (ENST00000616417.5/342184, intron 4 of 20)
781	chr15:38538238-38538739	5.35396e-05	3.87998	0.00725437	RASGRP1	21165	Intron (ENST00000310803.10/10125, intron 2 of 16)
782	chr15:38577361-38577862	6.4643e-06	3.9607	0.00287269	RASGRP1	-11786	Distal Intergenic
783	chr15:38631563-38632064	0.000638654	3.23269	0.0226511	LOC105370780	3503	Intron (ENST00000643648.1/105370775, intron 1 of 4)
784	chr15:38651647-38652148	0.000688549	1.26534	0.0233981	LOC105370775	-19673	Intron (ENST00000643648.1/105370775, intron 4 of 4)
785	chr15:39629356-39629857	2.62994e-07	4.99672	0.000755178	FSIP1	-11113	Intron (ENST00000350221.4/161835, intron 10 of 11)
786	chr15:40197372-40197873	0.00142009	1.95806	0.0322304	BUB1B	-2165	Promoter (2-3kb)
787	chr15:40441682-40442183	0.00185322	1.74668	0.0365928	BAHD1	729	Promoter (<=1kb)
788	chr15:40913958-40914459	0.00120479	2.09231	0.029919	LOC105370943	7138	Distal Intergenic
789	chr15:41231453-41231954	0.000361804	2.67334	0.0174311	CHP1	160	Promoter (<=1kb)
790	chr15:41937018-41937519	0.000623037	1.82613	0.0224384	EHD4-AS1	15601	Intron (ENST00000220325.9/30844, intron 3 of 5)
791	chr15:41972418-41972919	1.27004e-05	1.316	0.00389888	PLA2G4E-AS1	0	Promoter (<=1kb)
792	chr15:42647454-42647955	3.81927e-05	3.3447	0.00628059	STARD9	17612	Intron (ENST00000290607.12/57519, intron 7 of 32)
793	chr15:43370865-43371366	0.00163086	1.38365	0.0342902	ZSCAN29	0	Promoter (<=1kb)
794	chr15:44578394-44578895	0.00137155	2.20903	0.0317064	SPG11	-3122	Intron (ENST00000684235.1/80208, intron 30 of 39)
795	chr15:45402066-45402567	0.000636894	1.30764	0.0225994	GATM	0	Promoter (<=1kb)
796	chr15:52019995-52020496	9.64287e-06	2.00002	0.00334845	MAPK6	73	Promoter (<=1kb)
797	chr15:52045619-52046120	0.000494561	1.43229	0.0202207	MAPK6	21038	5' UTR
798	chr15:52487549-52488050	0.001204	2.41582	0.0299128	MYO5A	40756	Intron (ENST00000399231.8/4644, intron 1 of 40)
799	chr15:52629650-52630151	0.00182614	2.88634	0.0363565	ATOSA	-21054	Intron (ENST00000261844.11/56204, intron 2 of 12)
800	chr15:55277053-55277554	0.00084912	1.79945	0.0256277	RAB27A	-4875	Intron (ENST00000336787.6/5873, intron 1 of 6)
801	chr15:56042761-56043262	0.00360172	2.17325	0.0498696	NEDD4	-49101	Distal Intergenic
802	chr15:56919007-56919508	0.000538988	2.27739	0.0208713	TCF12	0	Promoter (<=1kb)
803	chr15:58473179-58473680	0.00037306	2.16663	0.0176613	ALDH1A2	233	Promoter (<=1kb)
804	chr15:58484688-58485189	0.00152826	1.82255	0.033302	ALDH1A2	-10775	Intron (ENST00000356113.10/3990, intron 3 of 10)
805	chr15:58517821-58518322	1.31016e-05	2.30959	0.00392845	LIPC-AS1	-19086	Intron (ENST00000356113.10/3990, intron 3 of 10)
806	chr15:58551471-58551972	0.00330221	2.5723	0.0476964	LIPC	9723	Intron (ENST00000356113.10/3990, intron 8 of 10)
807	chr15:59803596-59804097	5.22578e-05	3.89651	0.00715864		10652	Intron (ENST00000668662.1/107984802, intron 2 of 2)
808	chr15:59919235-59919736	1.63163e-05	2.65198	0.00433503	FOXB1	-84498	Distal Intergenic
809	chr15:59976512-59977013	5.68154e-05	3.6726	0.00746316	FOXB1	-27221	Distal Intergenic
810	chr15:60006262-60006763	0.00348085	2.08091	0.0490419	FOXB1	1951	Promoter (1-2kb)
811	chr15:60398621-60399122	0.000920826	1.65226	0.0267076	ANXA2	0	Promoter (<=1kb)
812	chr15:60520742-60521243	0.002616	2.18639	0.0427478	RORA	-8645	Intron (ENST00000501579.7/101928784, intron 4 of 5)
813	chr15:60540187-60540688	0.00139522	2.11444	0.0319718	RORA	-28090	Intron (ENST00000501579.7/101928784, intron 5 of 5)
814	chr15:60548062-60548563	0.00312076	1.24915	0.0463814	RORA	-35965	Intron (ENST00000559824.5/101928784, intron 3 of 5)
815	chr15:60800511-60801012	0.00101945	4.91176	0.0276403	LOC105370844	36605	Intron (ENST00000335670.11/6095, intron 1 of 10)
816	chr15:60844386-60844887	0.000255852	2.93215	0.0149699	LOC105370844	80480	Intron (ENST00000335670.11/6095, intron 1 of 10)
817	chr15:62060899-62061400	0.00233922	1.46948	0.0406049	VPS13C-DT	396	Promoter (<=1kb)
818	chr15:63708087-63708588	0.000502516	2.73776	0.0203564	HERC1	14669	Intron (ENST00000559303.2/ENST00000559303.2, intron 3 of 3)
819	chr15:63832953-63833454	0.00209018	2.46438	0.0385877	HERC1	431	Promoter (<=1kb)
820	chr15:64523962-64524463	0.00035393	3.3646	0.0172254	ZNF609	21584	Intron (ENST00000326648.5/23060, intron 2 of 9)
821	chr15:64663089-64663590	0.000245836	2.44942	0.0146866	ZNF609	19319	Intron (ENST00000326648.5/23060, intron 3 of 9)
822	chr15:64893949-64894450	5.4288e-05	1.31807	0.00731594	ANKDD1A	-17452	Intron (ENST00000502574.1/80301, intron 5 of 5)
823	chr15:64946907-64947408	0.00100256	3.01188	0.027508	ANKDD1A	12794	Exon (ENST00000319580.13/348094, exon 13 of 15)
824	chr15:65517500-65518001	6.1008e-06	2.26584	0.00277931	DPP8	0	Promoter (<=1kb)
825	chr15:69679448-69679949	0.000615214	2.21992	0.0223506	PCAT29	0	Promoter (<=1kb)
826	chr15:69719514-69720015	0.000952573	2.15321	0.0270305	PCAT29	27004	Intron (ENST00000647319.1/104472713, intron 7 of 11)
827	chr15:69842681-69843182	0.000134977	2.62992	0.0110374	LINC00593	7466	Exon (ENST00000558385.2/414926, exon 4 of 4)
828	chr15:70023127-70023628	0.00204625	1.50878	0.0382305	TLE3	27877	Distal Intergenic
829	chr15:72375305-72375806	6.05507e-06	4.14123	0.00277931	HEXA	166	Promoter (<=1kb)
830	chr15:73959175-73959676	0.000912378	2.33455	0.0265859	LOXL1	11347	Distal Intergenic
831	chr15:74315425-74315926	0.00294514	3.58247	0.0451768	CCDC33	-2615	Promoter (2-3kb)
832	chr15:75694095-75694596	0.00113461	2.82481	0.0291044	CSPG4	18252	Intron (ENST00000308508.5/1464, intron 1 of 9)
833	chr15:76994055-76994556	3.59267e-05	2.17561	0.00609838	PSTPIP1	-124	Promoter (<=1kb)
834	chr15:78035378-78035879	0.00082989	1.59152	0.0254343	TBC1D2B	-9750	Intron (ENST00000300584.8/23102, intron 3 of 12)
835	chr15:78047629-78048130	4.52944e-05	1.49415	0.00662369	TBC1D2B	5871	Intron (ENST00000300584.8/23102, intron 2 of 12)
836	chr15:84669619-84670120	9.2753e-06	2.70468	0.00332794	SEC11A	3706	3' UTR
837	chr15:85047153-85047654	0.00201945	2.98885	0.037929	PDE8A	-14843	Intron (ENST00000310298.8/5151, intron 2 of 22)
838	chr15:85581381-85581882	0.000516732	3.30625	0.0205632	AKAP13	-1028	Promoter (1-2kb)
839	chr15:85688599-85689100	0.00126323	1.49089	0.0305606	AKAP13	-769	Promoter (<=1kb)
840	chr15:85703178-85703679	0.000326893	1.99087	0.0166198	AKAP13	-6764	Intron (ENST00000394518.7/11214, intron 17 of 36)
841	chr15:85794735-85795236	9.50163e-05	1.12818	0.00948339	KLHL25	0	Promoter (<=1kb)
842	chr15:88709517-88710018	0.00174385	2.95221	0.0354555	ISG20	57481	Distal Intergenic
843	chr15:89273475-89273976	0.00211711	3.45614	0.038797	FANCI	-4711	Intron (ENST00000674831.1/55215, intron 11 of 38)
844	chr15:90581529-90582030	2.8276e-05	4.06573	0.00537294	CRTC3	-11682	Intron (ENST00000268184.11/64784, intron 2 of 14)
845	chr15:90657769-90658270	0.00083918	2.27163	0.0254939	LINC01585	-1937	Promoter (1-2kb)
846	chr15:90686415-90686916	0.00283022	1.43091	0.0444091	LINC01585	25676	Intron (ENST00000559531.1/101926895, intron 2 of 3)
847	chr15:91857738-91858239	0.000911947	1.58756	0.0265859	SLCO3A1	3402	Intron (ENST00000318445.11/28232, intron 1 of 9)
848	chr15:95446897-95447398	0.00127899	3.96136	0.0307277	LINC00924	13802	Intron (ENST00000650234.1/145820, intron 1 of 6)
849	chr15:95734465-95734966	0.00159069	3.14064	0.0339551	LOC105370993	-240622	Intron (ENST00000661571.1/ENST00000661571.1, intron 2 of 2)
850	chr15:100333863-100334364	2.12526e-05	3.91609	0.00478919	ADAMTS17	4765	Intron (ENST00000268070.9/170691, intron 2 of 21)
851	chr15:100341827-100342328	0.000398434	1.30775	0.0181702	ADAMTS17	0	Promoter (<=1kb)
852	chr15:100596745-100597246	0.00117212	1.93387	0.0295535	LINS1	0	Promoter (<=1kb)
853	chr16:714767-715268	0.000255331	1.46436	0.0149686	METRN	0	Promoter (<=1kb)
854	chr16:3105714-3106215	0.00314652	1.50402	0.0466096	ZNF205-AS1	6274	Intron (ENST00000674022.1/81854, intron 3 of 3)
855	chr16:3124134-3124635	0.000673416	1.64833	0.0232351	ZNF213-AS1	5025	Exon (ENST00000673666.1/81854, exon 4 of 7)
856	chr16:4676408-4676909	0.0010476	2.44932	0.0280329	MGRN1	-3264	Intron (ENST00000415496.5/23295, intron 10 of 15)
857	chr16:5071535-5072036	0.000918772	1.16465	0.0266782	ALG1	0	Promoter (<=1kb)
858	chr16:11116333-11116834	0.0008662	2.1556	0.0258986	CLEC16A	-6909	Intron (ENST00000703130.1/23274, intron 18 of 22)
859	chr16:11619137-11619638	0.00212017	1.94197	0.038834	LITAF	9572	Intron (ENST00000576036.5/9516, intron 1 of 3)
860	chr16:12080113-12080614	0.00249504	1.43554	0.0418428	LOC642696	9688	Intron (ENST00000566228.6/92017, intron 11 of 20)
861	chr16:12786159-12786660	0.00327714	3.24495	0.0475908	CPPED1	17184	Intron (ENST00000381774.9/55313, intron 1 of 3)
862	chr16:17364202-17364703	0.000767965	1.41044	0.0246169	XYLT1	5022	Intron (ENST00000261381.7/64131, intron 1 of 11)
863	chr16:17529913-17530414	0.00238946	1.80097	0.0409345	XYLT1	-58953	Distal Intergenic
864	chr16:20722125-20722626	0.000771466	3.00054	0.0246547	THUMPD1	15646	Exon (ENST00000646987.1/ENST00000646987.1, exon 1 of 1)
865	chr16:20822357-20822858	0.00193645	1.26054	0.0373087	REXO5	1320	Promoter (1-2kb)
866	chr16:22054032-22054533	0.00034342	3.28539	0.0170763	LOC105371129	35631	Intron (ENST00000567004.1/730094, intron 1 of 1)
867	chr16:22358006-22358507	0.000525177	2.47739	0.0207082	CDR2	-8233	Intron (ENST00000268383.7/1039, intron 2 of 4)
868	chr16:23596106-23596607	0.00309352	1.19308	0.0461727	NDUFAB1	0	Promoter (<=1kb)
869	chr16:23948824-23949325	0.000116846	1.87084	0.010252	PRKCB	-14391	Intron (ENST00000321728.12/5579, intron 2 of 16)
870	chr16:26599123-26599624	0.00140365	3.54658	0.0320787	LINC02195	-3667	Intron (ENST00000661508.1/ENST00000661508.1, intron 2 of 2)
871	chr16:27401947-27402448	0.00102665	1.15102	0.0277146	IL21R	0	Promoter (<=1kb)
872	chr16:28193095-28193596	0.00178828	1.00061	0.0359539	XPO6	-11973	Intron (ENST00000304658.10/23214, intron 1 of 23)
873	chr16:28309740-28310241	0.000344984	2.24382	0.0171071	SBK1	17215	Intron (ENST00000671413.3/388228, intron 1 of 3)
874	chr16:28985960-28986461	3.63794e-05	2.93964	0.00613095	LAT	0	Promoter (<=1kb)
875	chr16:29148805-29149306	3.80947e-05	2.69008	0.00627957		-4968	Intron (ENST00000562902.2/107984832, intron 2 of 2)
876	chr16:29155068-29155569	2.33588e-06	3.26563	0.00172666		794	Promoter (<=1kb)
877	chr16:29686071-29686572	0.00126934	3.90804	0.0306377	QPRT	6889	Intron (ENST00000449759.2/23475, intron 2 of 4)
878	chr16:29738459-29738960	5.52065e-05	2.03228	0.00735262	C16orf54	7030	Distal Intergenic
879	chr16:29825057-29825558	4.01856e-06	3.56167	0.00229215	MVP	3732	Intron (ENST00000562285.1/79447, intron 2 of 2)
880	chr16:30010544-30011045	0.000467508	3.01835	0.0197405	DOC2A	0	Promoter (<=1kb)
881	chr16:30075744-30076245	0.000604334	1.10802	0.0221907	PPP4C	0	Promoter (<=1kb)
882	chr16:30382324-30382825	9.96749e-06	1.49884	0.0033769	SEPTIN1	0	Promoter (<=1kb)
883	chr16:30471012-30471513	0.000303992	1.64377	0.0161669	ITGAL	-1145	Promoter (1-2kb)
884	chr16:30548323-30548824	0.0010196	3.57477	0.0276403	ZNF764	9387	Distal Intergenic
885	chr16:30903441-30903942	0.000544073	1.67419	0.0209919	CTF1	6803	3' UTR
886	chr16:31204875-31205376	0.00191969	2.13862	0.0372099	PYCARD	-1425	Promoter (1-2kb)
887	chr16:31695597-31696098	7.03028e-06	1.25001	0.00292741	CLUHP3	-4460	Distal Intergenic
888	chr16:47568288-47568789	0.00296269	1.94266	0.0452699	PHKB	-25361	Intron (ENST00000566044.5/5257, intron 8 of 31)
889	chr16:47624537-47625038	0.00257167	3.17064	0.0425355	PHKB	-25792	Intron (ENST00000566044.5/5257, intron 15 of 31)
890	chr16:48608512-48609013	9.50298e-05	1.7722	0.00948339	N4BP1	1167	Promoter (1-2kb)
891	chr16:49441321-49441822	0.000431018	1.51228	0.0189176	LOC105371244	10433	Distal Intergenic
892	chr16:50692989-50693490	5.91445e-05	1.59019	0.00767932	NOD2	-98	Promoter (<=1kb)
893	chr16:50708654-50709155	4.66899e-05	2.76614	0.00672896	NOD2	-3039	Intron (ENST00000646677.2/64127, intron 3 of 12)
894	chr16:53456603-53457104	0.000794321	1.62521	0.02498	RBL2	-4665	Intron (ENST00000680543.1/5934, intron 8 of 20)
895	chr16:56237132-56237633	0.00211593	3.5904	0.0387849	GNAO1	2123	Promoter (2-3kb)
896	chr16:56262057-56262558	0.00355052	2.19254	0.0496209	GNAO1	-7681	Intron (ENST00000262493.12/2775, intron 2 of 8)
897	chr16:56370216-56370717	0.000246865	2.80538	0.0146973	AMFR	-2613	Promoter (2-3kb)
898	chr16:56607008-56607509	0.00150228	2.23797	0.033059	MT2A	-1075	Promoter (1-2kb)
899	chr16:56610223-56610724	7.51011e-05	1.60624	0.00856768	MT2A	1533	Promoter (1-2kb)
900	chr16:56643321-56643822	0.00100706	4.38542	0.0275606	MT1DP	0	Promoter (<=1kb)
901	chr16:56701900-56702401	0.00258005	1.68676	0.0426404	MT1X	19419	Distal Intergenic
902	chr16:56860381-56860882	0.000430092	1.89579	0.0188903	MIR138-2	1863	Promoter (1-2kb)
903	chr16:57134900-57135401	0.000270376	1.41375	0.0152925	CPNE2	5848	Intron (ENST00000290776.13/221184, intron 13 of 15)
904	chr16:57266434-57266935	0.000147331	2.14408	0.0114816	PLLP	-3063	Intron (ENST00000613167.4/51090, intron 1 of 3)
905	chr16:57577955-57578456	0.00231938	2.21404	0.0404616	ADGRG5	3139	Intron (ENST00000569839.1/221188, intron 1 of 2)
906	chr16:57592674-57593175	0.00117891	2.47094	0.0296098	ADGRG1	-17477	Distal Intergenic
907	chr16:57628741-57629242	9.27736e-05	3.62316	0.00945109	ADGRG1	51	Promoter (<=1kb)
908	chr16:57863372-57863873	0.000648625	2.73615	0.0227561	KIFC3	-319	Promoter (<=1kb)
909	chr16:58176414-58176915	0.00219435	2.97162	0.039457	CSNK2A2	-7288	Intron (ENST00000566813.5/1459, intron 3 of 10)
910	chr16:58756125-58756626	0.000246201	2.14483	0.0146866	LOC107984867	6448	Exon (ENST00000568134.6/107984867, exon 3 of 4)
911	chr16:66961027-66961528	0.00155486	2.00485	0.0336167	CES3	0	Promoter (<=1kb)
912	chr16:67311501-67312002	1.21141e-05	4.45909	0.00385708	KCTD19	8788	Intron (ENST00000570049.5/146212, intron 2 of 15)
913	chr16:68079505-68080006	0.00293729	1.27825	0.0451126	DUS2	1553	Promoter (1-2kb)
914	chr16:68085654-68086155	0.0010871	1.10368	0.0285451	NFATC3	0	Promoter (<=1kb)
915	chr16:68264724-68265225	0.000548902	1.22609	0.0210825	SLC7A6	142	Promoter (<=1kb)
916	chr16:68752462-68752963	1.48325e-06	3.06042	0.0014959	CDH1	-10331	Intron (ENST00000261769.10/999, intron 2 of 15)
917	chr16:69458711-69459212	0.00279438	3.45356	0.0441156	CYB5B	0	Promoter (<=1kb)
918	chr16:70522663-70523164	0.00277853	1.24088	0.0440143	COG4	235	Promoter (<=1kb)
919	chr16:71821290-71821791	0.00120777	3.37018	0.0299568	AP1G1	-12089	Intron (ENST00000683775.1/342371, intron 1 of 2)
920	chr16:74868378-74868879	2.40978e-06	3.30519	0.0017299	WDR59	17356	Distal Intergenic
921	chr16:75019303-75019804	0.00098515	3.65571	0.0272693	ZNRF1	17006	Intron (ENST00000335325.9/84937, intron 1 of 4)
922	chr16:75789240-75789741	0.00226568	4.6242	0.0400263	CPHXL	-62750	Distal Intergenic
923	chr16:78794824-78795325	1.15912e-05	2.84402	0.0037462	LOC112268165	1037	Promoter (1-2kb)
924	chr16:79282168-79282669	0.00164021	2.7629	0.0343782	MAF	-52715	Distal Intergenic
925	chr16:79381705-79382206	0.00287126	1.9169	0.0447055	MAF	-152252	Distal Intergenic
926	chr16:79600566-79601067	2.33505e-06	1.76013	0.00172666	MAF	0	Promoter (<=1kb)
927	chr16:80755139-80755640	0.00345812	2.93368	0.0488971	CDYL2	-20006	Intron (ENST00000570137.7/124359, intron 1 of 6)
928	chr16:82133699-82134200	4.44915e-05	3.10281	0.00657682	HSD17B2-AS1	5431	Intron (ENST00000567021.1/105371363, intron 1 of 3)
929	chr16:82655306-82655807	0.00281918	1.32756	0.0443329	CDH13	28267	Intron (ENST00000268613.14/1012, intron 2 of 14)
930	chr16:83898746-83899247	0.00291537	1.66049	0.0449918	MLYCD	0	Promoter (<=1kb)
931	chr16:84549499-84550000	2.31877e-05	2.50015	0.00490548	MEAK7	4033	Intron (ENST00000565079.5/57707, intron 1 of 3)
932	chr16:87875067-87875568	0.000702323	2.31867	0.0236178	SLC7A5	-5560	Distal Intergenic
933	chr16:87956262-87956763	0.00157983	1.80122	0.0338539	BANP	-3108	Exon (ENST00000526460.1/54971, exon 2 of 2)
934	chr16:88429971-88430472	0.00223617	2.96152	0.0397648	ZFPM1	-22808	Exon (ENST00000565624.3/84627, exon 3 of 3)
935	chr16:88470211-88470712	0.000524462	2.02315	0.0206952	MIR5189	1293	Promoter (1-2kb)
936	chr16:88898900-88899401	0.00307536	3.84198	0.0460457	CBFA2T3	3114	Intron (ENST00000327483.9/863, intron 2 of 10)
937	chr17:751539-752040	7.33808e-05	1.69176	0.00854674	GEMIN4	0	Promoter (<=1kb)
938	chr17:1294127-1294628	0.000410994	1.95142	0.0184722	TRARG1	14465	Intron (ENST00000333813.4/286753, intron 1 of 2)
939	chr17:1491417-1491918	0.0032178	1.7549	0.0471603	MYO1C	0	Promoter (<=1kb)
940	chr17:1870600-1871101	0.00116433	2.2301	0.0294767	RPA1	-1026	Promoter (1-2kb)
941	chr17:2041655-2042156	0.000602386	1.31216	0.0221542	OVCA2	0	Promoter (<=1kb)
942	chr17:2260178-2260679	0.00154692	1.51454	0.0335434	SMG6	5452	Intron (ENST00000263073.11/23293, intron 8 of 18)
943	chr17:2265972-2266473	0.00113316	1.18549	0.0291044	SMG6	0	Promoter (<=1kb)
944	chr17:3535802-3536303	0.0027507	3.79388	0.0437989	TRPV3	-125	Promoter (<=1kb)
945	chr17:3796398-3796899	0.00042435	1.58575	0.018702	ITGAE	4289	Intron (ENST00000263087.9/3682, intron 1 of 30)
946	chr17:4176277-4176778	0.00124797	2.71153	0.0303983	ANKFY1	-5416	Intron (ENST00000573984.1/124936, intron 3 of 3)
947	chr17:4272796-4273297	0.000110706	4.39097	0.0100599	ANKFY1	-8801	Intron (ENST00000396981.7/7326, intron 5 of 5)
948	chr17:4341554-4342055	0.000822794	1.34807	0.0253521	UBE2G1	3725	Intron (ENST00000396981.7/7326, intron 1 of 5)
949	chr17:7021118-7021619	0.000826307	1.70845	0.0254006	BCL6B	-1431	Promoter (1-2kb)
950	chr17:7595010-7595511	0.00322282	3.76683	0.0471809	FXR2	-678	Promoter (<=1kb)
951	chr17:7834478-7834979	0.000379861	1.68023	0.0177804	KDM6B	261	Promoter (<=1kb)
952	chr17:8161958-8162459	0.000401887	1.36706	0.0182209	VAMP2	473	Promoter (<=1kb)
953	chr17:8288508-8289009	0.00133209	1.19134	0.0314024	RANGRF	0	Promoter (<=1kb)
954	chr17:8388206-8388707	0.000146294	3.63998	0.0114816	RPL26	-4993	Distal Intergenic
955	chr17:14196517-14197018	0.000709767	2.84982	0.0237943	CDRT15	39844	Intron (ENST00000670279.1/1352, intron 6 of 10)
956	chr17:14200977-14201478	0.000609264	2.75476	0.022252	CDRT15	35384	Intron (ENST00000670279.1/1352, intron 6 of 10)
957	chr17:14395293-14395794	0.000457105	3.05491	0.019512	LOC107985080	21119	Intron (ENST00000436469.1/107985080, intron 3 of 4)
958	chr17:16439749-16440250	0.00153887	1.54477	0.0334322	SNORD49A	0	Promoter (<=1kb)
959	chr17:17304542-17305043	0.00130102	2.01657	0.0309944	NT5M	864	Promoter (<=1kb)
960	chr17:17694022-17694523	0.00250784	1.57268	0.0419611	RAI1	11527	Intron (ENST00000353383.6/10743, intron 1 of 5)
961	chr17:17849019-17849520	0.000138076	1.84656	0.0111684	TOM1L2	-70	Promoter (<=1kb)
962	chr17:18896467-18896968	4.77755e-06	3.35335	0.00247696	PRPSAP2	13787	Intron (ENST00000432893.6/5636, intron 7 of 8)
963	chr17:18955474-18955975	8.04858e-05	3.42923	0.00890209	SLC5A10	3286	Intron (ENST00000317977.10/125206, intron 1 of 14)
964	chr17:19772094-19772595	1.0784e-06	1.77772	0.00134186	ULK2	11465	3' UTR
965	chr17:20909163-20909664	0.00128809	2.26466	0.0308523	CCDC144NL-AS1	-11349	Intron (ENST00000692759.1/440416, intron 1 of 2)
966	chr17:27475029-27475530	0.000217714	3.53346	0.0139574	KSR1	3016	Intron (ENST00000644974.2/8844, intron 1 of 20)
967	chr17:27480726-27481227	0.00117694	2.74994	0.0296045	KSR1	8713	Intron (ENST00000644974.2/8844, intron 1 of 20)
968	chr17:27569213-27569714	0.000589352	2.69192	0.0218905	KSR1	2823	Promoter (2-3kb)
969	chr17:28071656-28072157	0.00291695	2.69286	0.0449978	NLK	28626	Intron (ENST00000407008.8/51701, intron 1 of 10)
970	chr17:28153234-28153735	0.00199603	2.3361	0.0376925	NLK	-17498	Intron (ENST00000407008.8/51701, intron 3 of 10)
971	chr17:28552321-28552822	0.000833985	2.73394	0.0254561	UNC119	0	Promoter (<=1kb)
972	chr17:28925963-28926464	0.000448925	1.6786	0.0193845	LOC101927018	0	Promoter (<=1kb)
973	chr17:28983035-28983536	0.000225026	3.97136	0.0141772	SEZ6	-1163	Promoter (1-2kb)
974	chr17:29369763-29370264	0.000945558	2.36028	0.0269235	TAOK1	-20099	Exon (ENST00000685798.1/ENST00000685798.1, exon 2 of 3)
975	chr17:30000227-30000728	0.00143887	3.23849	0.0324633	EFCAB5	31021	Intron (ENST00000423598.6/374786, intron 6 of 13)
976	chr17:30332163-30332664	0.000182058	3.6403	0.0127671	TMIGD1	1393	Promoter (1-2kb)
977	chr17:30377985-30378486	0.000842099	1.43151	0.0255399	CPD	-441	Promoter (<=1kb)
978	chr17:32105278-32105779	0.00133987	2.24875	0.0314952	LOC102724625	-10345	Distal Intergenic
979	chr17:32127344-32127845	0.00183227	1.11073	0.0363866	RHOT1	-14609	Exon (ENST00000613639.2/ENST00000613639.2, exon 1 of 1)
980	chr17:35080432-35080933	0.000965219	1.8225	0.0271633	RFFL	7902	Intron (ENST00000315249.11/117584, intron 1 of 6)
981	chr17:35099325-35099826	0.00123716	3.49267	0.0302538	RFFL	-10006	3' UTR
982	chr17:35160818-35161319	5.40831e-05	3.18101	0.00730152	UNC45B	12554	Intron (ENST00000394570.7/146862, intron 8 of 19)
983	chr17:35177461-35177962	0.000193652	4.85222	0.0131553	SLC35G3	16431	Exon (ENST00000394570.7/146862, exon 17 of 20)
984	chr17:35214130-35214631	0.0005201	1.94788	0.0206212	SLC35G3	-19737	Distal Intergenic
985	chr17:35214882-35215383	1.81375e-06	2.80427	0.00157455	SLC35G3	-20489	Distal Intergenic
986	chr17:35629803-35630304	0.00101768	4.11951	0.0276291	AP2B1	5221	Intron (ENST00000616784.4/163, intron 9 of 13)
987	chr17:38890418-38890919	0.000111031	3.34854	0.0100599	LASP1	184	Promoter (<=1kb)
988	chr17:38925263-38925764	0.000662573	2.04238	0.023029	LINC00672	95	Promoter (<=1kb)
989	chr17:40480318-40480819	0.000398656	1.863	0.0181702	TNS4	56	Promoter (<=1kb)
990	chr17:40481017-40481518	0.00279742	1.40777	0.044145	TNS4	-142	Promoter (<=1kb)
991	chr17:40547423-40547924	5.48734e-05	2.41114	0.00735262	CCR7	13089	Distal Intergenic
992	chr17:40612960-40613461	0.00207439	2.33941	0.0384567	SMARCE1	18300	Distal Intergenic
993	chr17:42233928-42234429	0.000584676	2.1225	0.0217526	STAT5B	-1789	Promoter (1-2kb)
994	chr17:42266739-42267240	0.00176112	2.0406	0.0356494	STAT5B	9085	Intron (ENST00000698803.1/6777, intron 1 of 18)
995	chr17:44168300-44168801	1.96303e-05	3.66258	0.00460799	ASB16	-1646	Promoter (1-2kb)
996	chr17:44779062-44779563	0.00095469	2.09199	0.0270494	ADAM11	3504	3' UTR
997	chr17:45246938-45247439	0.00317698	1.49776	0.0467732	MAP3K14-AS1	-477	Promoter (<=1kb)
998	chr17:46988396-46988897	0.00117337	2.33029	0.0295683	RPRML	-9143	Intron (ENST00000571841.1/9570, intron 7 of 9)
999	chr17:47698691-47699192	0.00109573	1.84502	0.0286413	TBKBP1	3006	Exon (ENST00000578982.6/9755, exon 5 of 10)
1000	chr17:47829888-47830389	0.00073971	2.09453	0.0240946	MRPL10	-215	Promoter (<=1kb)
1001	chr17:48023294-48023795	0.00122453	1.35143	0.0301029	COPZ2	4765	Distal Intergenic
1002	chr17:48025055-48025556	0.00037139	1.25527	0.0176046	COPZ2	3004	Distal Intergenic
1003	chr17:48413520-48414021	0.000646518	1.38409	0.0227464	SKAP1	16193	Intron (ENST00000336915.11/8631, intron 1 of 12)
1004	chr17:48427591-48428092	0.000338195	1.69811	0.0169456	SKAP1	2122	Promoter (2-3kb)
1005	chr17:48541442-48541943	0.00213081	1.32742	0.0389334	HOXB-AS1	-1608	Promoter (1-2kb)
1006	chr17:49394886-49395387	0.00113376	1.95466	0.0291044	PHB1	12086	Intron (ENST00000576461.1/102724596, intron 2 of 2)
1007	chr17:49851552-49852053	0.00270954	1.5533	0.043625	TAC4	-3483	Distal Intergenic
1008	chr17:50944513-50945014	0.00208351	1.93731	0.0385407	SPAG9	30346	Exon (ENST00000501718.2/ENST00000501718.2, exon 1 of 2)
1009	chr17:51119726-51120227	0.00229768	1.36935	0.0403339	SPAG9	507	Promoter (<=1kb)
1010	chr17:56779748-56780249	0.00244786	3.2815	0.0415157	C17orf67	15043	Distal Intergenic
1011	chr17:58007408-58007909	0.0021103	1.12405	0.0387388	SRSF1	-62	Promoter (<=1kb)
1012	chr17:58631822-58632323	4.45495e-05	1.08486	0.00657682	TEX14	-58571	Exon (ENST00000390893.2/ENST00000390893.2, exon 1 of 1)
1013	chr17:59820041-59820542	7.77505e-06	4.47685	0.00304564	VMP1	-17086	Intron (ENST00000262291.9/81671, intron 10 of 11)
1014	chr17:60504850-60505351	0.000756126	3.79473	0.0243743	APPBP2	20587	Intron (ENST00000083182.8/10513, intron 1 of 12)
1015	chr17:60683918-60684419	1.12347e-06	4.27171	0.00135557	BCAS3	4460	Exon (ENST00000588168.5/54828, exon 3 of 6)
1016	chr17:61222636-61223137	0.000155552	1.95576	0.0118502	BCAS3	-22079	Intron (ENST00000407086.8/54828, intron 22 of 23)
1017	chr17:62611316-62611817	0.000454198	2.43811	0.0194655	TLK2	3929	Intron (ENST00000582809.5/11011, intron 22 of 22)
1018	chr17:63609538-63610039	0.000363153	4.22551	0.0174492	TACO1	7963	Distal Intergenic
1019	chr17:63740247-63740748	4.96447e-05	2.59912	0.00696687	STRADA	1013	Promoter (1-2kb)
1020	chr17:64975865-64976366	0.00353923	1.06305	0.0495002	AMZ2P1	-235	Promoter (<=1kb)
1021	chr17:65010207-65010708	0.000536757	2.81198	0.020858	AMZ2P1	-34577	3' UTR
1022	chr17:65173319-65173820	0.00137755	1.89351	0.0317423	RGS9	-14884	Intron (ENST00000635833.1/8787, intron 8 of 18)
1023	chr17:66673488-66673989	0.000513989	2.77255	0.0205315	MIR634	-113083	Intron (ENST00000413366.8/5578, intron 5 of 16)
1024	chr17:67440985-67441486	0.000110845	1.92167	0.0100599	PITPNC1	-16052	Intron (ENST00000581322.6/26207, intron 1 of 8)
1025	chr17:68020362-68020863	0.000215386	1.59172	0.0138743	KPNA2	-14773	Distal Intergenic
1026	chr17:68398871-68399372	0.00324585	3.51552	0.0473391	ARSG	-784	Promoter (<=1kb)
1027	chr17:68437833-68438334	0.00112628	1.62174	0.0290352	WIPI1	-4262	Intron (ENST00000590353.1/5573, intron 1 of 5)
1028	chr17:73722904-73723405	8.26732e-06	3.90586	0.003106	LOC100134391	-14449	Distal Intergenic
1029	chr17:74012574-74013075	7.68976e-06	4.02275	0.00303758	LOC105371888	-62668	Distal Intergenic
1030	chr17:74465381-74465882	0.00266385	2.22546	0.0431686	CD300A	-517	Promoter (<=1kb)
1031	chr17:75034975-75035476	0.000145672	1.36273	0.011448	KCTD2	2363	Promoter (2-3kb)
1032	chr17:75405569-75406070	0.00031221	1.01347	0.016249	MIR3678	0	Promoter (<=1kb)
1033	chr17:75533599-75534100	0.00193902	2.6017	0.0373391	LLGL2	1106	Promoter (1-2kb)
1034	chr17:75535020-75535521	3.45775e-05	1.85005	0.00604185	LLGL2	2527	Promoter (2-3kb)
1035	chr17:75904051-75904552	0.00079733	2.67229	0.0250135	MRPL38	286	Promoter (<=1kb)
1036	chr17:76151860-76152361	0.0017018	5.28637	0.0350347	RNF157	222	Promoter (<=1kb)
1037	chr17:76191848-76192349	0.00258568	1.19212	0.0426627	RNF157	-24766	Intron (ENST00000647930.1/114804, intron 2 of 18)
1038	chr17:76268170-76268671	0.00137665	1.33554	0.031732	UBALD2	2467	Promoter (2-3kb)
1039	chr17:76643581-76644082	0.0018985	3.26894	0.0369761	ST6GALNAC1	0	Promoter (<=1kb)
1040	chr17:77451164-77451665	0.000735639	2.89596	0.0240351	SEPTIN9	0	Promoter (<=1kb)
1041	chr17:77666665-77667166	0.00203867	1.44734	0.0381337	LINC01987	61393	Exon (ENST00000649512.1/107985079, exon 4 of 5)
1042	chr17:77784317-77784818	0.00316676	2.87251	0.0467419	LINC01987	-55758	Distal Intergenic
1043	chr17:77796981-77797482	0.00201298	3.90104	0.0378933	LINC01987	-68422	Distal Intergenic
1044	chr17:77887841-77888342	0.00162613	1.62278	0.0342408	LINC01973	-3722	Distal Intergenic
1045	chr17:78013159-78013660	0.000169135	3.3489	0.0123637	TNRC6C	8992	Intron (ENST00000696270.1/57690, intron 3 of 22)
1046	chr17:78258727-78259228	0.000108187	2.51494	0.00997591	LOC105371910	10534	Distal Intergenic
1047	chr17:78360000-78360501	0.000223753	1.35677	0.0141089	SOCS3-DT	0	Promoter (<=1kb)
1048	chr17:78816927-78817428	0.000196859	1.85031	0.013229	USP36	1515	Promoter (1-2kb)
1049	chr17:80426856-80427357	0.00194504	2.08835	0.0373489	ENDOV	1352	Promoter (1-2kb)
1050	chr17:80862256-80862757	0.00175584	2.86221	0.0355881	LOC101928855	-56624	Intron (ENST00000577161.5/57521, intron 13 of 21)
1051	chr17:81018000-81018501	0.00258714	2.48759	0.0426627		14665	Exon (ENST00000575647.1/ENST00000575647.1, exon 1 of 2)
1052	chr17:81019368-81019869	0.00361953	2.13303	0.0499998	BAIAP2-DT	14704	Exon (ENST00000572036.1/ENST00000572036.1, exon 1 of 3)
1053	chr17:81322695-81323196	0.000322945	3.89118	0.0165027	TMEM105	7219	Intron (ENST00000650606.1/284186, intron 1 of 2)
1054	chr17:81579419-81579920	0.00246731	3.27239	0.0416008	NPLOC4	-7311	Intron (ENST00000331134.11/55666, intron 12 of 16)
1055	chr17:81666454-81666955	0.00251125	1.29999	0.0420087	OXLD1	0	Promoter (<=1kb)
1056	chr17:81967869-81968370	0.0026833	1.06843	0.0433896	NOTUM	-6029	Distal Intergenic
1057	chr17:82716340-82716841	2.06507e-05	1.09044	0.00470042	FN3KRP	0	Promoter (<=1kb)
1058	chr17:82909312-82909813	0.00111125	2.93139	0.028847	TBCD	1035	Promoter (1-2kb)
1059	chr18:812588-813089	0.000177231	1.90133	0.0126257	YES1	-42	Promoter (<=1kb)
1060	chr18:813143-813644	7.22825e-05	2.84863	0.00849	YES1	-597	Promoter (<=1kb)
1061	chr18:2578330-2578831	0.00111194	1.77085	0.0288547	NDC80	207	Promoter (<=1kb)
1062	chr18:2597629-2598130	0.000483247	1.69537	0.0199818	NDC80	-12651	Intron (ENST00000261597.9/10403, intron 11 of 16)
1063	chr18:2674664-2675165	0.00339553	2.56592	0.0483324	SMCHD1	-13476	Intron (ENST00000688342.1/23347, intron 5 of 46)
1064	chr18:2883342-2883843	0.000359592	2.79699	0.0173825	EMILIN2	-22372	Intron (ENST00000254528.4/84034, intron 2 of 7)
1065	chr18:3046371-3046872	0.000311987	2.89663	0.016249	MYOM1	28779	Distal Intergenic
1066	chr18:3585663-3586164	0.00254018	1.45772	0.0422408	DLGAP1-AS1	-7568	Intron (ENST00000400147.6/9229, intron 4 of 9)
1067	chr18:5237040-5237541	0.00241365	1.9479	0.0411356	LINC00667	-303	Promoter (<=1kb)
1068	chr18:10530786-10531287	0.000359685	4.5416	0.0173825	NAPG	4374	Exon (ENST00000322897.11/8774, exon 2 of 12)
1069	chr18:13382211-13382712	3.41453e-05	1.65983	0.00601232	LDLRAD4	0	Promoter (<=1kb)
1070	chr18:23049569-23050070	0.00150528	3.97011	0.0330825	RBBP8	32773	Distal Intergenic
1071	chr18:23371438-23371939	0.00156203	3.21626	0.0336269	TMEM241	-1157	Promoter (1-2kb)
1072	chr18:23437718-23438219	0.000218667	1.13582	0.0139982	TMEM241	0	Promoter (<=1kb)
1073	chr18:23885590-23886091	0.00217846	1.95497	0.0393085	LAMA3	817	Promoter (<=1kb)
1074	chr18:23982436-23982937	0.00332641	1.48265	0.0478595	LINC02958	0	Promoter (<=1kb)
1075	chr18:35290000-35290501	0.000419888	1.09815	0.0186775	ZSCAN30	0	Promoter (<=1kb)
1076	chr18:36129557-36130058	0.000764851	1.08956	0.0245495	ELP2	0	Promoter (<=1kb)
1077	chr18:45657936-45658437	0.000877386	2.91469	0.0260868	LOC105372092	-28588	Intron (ENST00000586448.5/8170, intron 11 of 20)
1078	chr18:51050989-51051490	0.00160316	2.36979	0.0340887	SMAD4	0	Promoter (<=1kb)
1079	chr18:54148908-54149409	0.000873297	3.75795	0.0259944	MBD2	10704	Distal Intergenic
1080	chr18:57581172-57581673	0.00188433	1.08686	0.0368176	FECH	4718	Intron (ENST00000262093.11/2235, intron 1 of 10)
1081	chr18:58687829-58688330	0.000892845	1.55282	0.0262946	MALT1	6505	Intron (ENST00000649217.2/10892, intron 2 of 16)
1082	chr18:58716047-58716548	0.00337131	1.30121	0.0481713	MALT1	2031	Promoter (2-3kb)
1083	chr18:62318296-62318797	0.00243615	4.112	0.041383	TNFRSF11A	-6490	Distal Intergenic
1084	chr18:70658968-70659469	0.000533617	4.0697	0.0207994	GTSCR1	-8015	Distal Intergenic
1085	chr18:74083131-74083632	0.000293154	2.55883	0.0158977	FBXO15	-1031	Promoter (1-2kb)
1086	chr18:75071179-75071680	4.08441e-05	1.83416	0.00643382	ZNF407	11024	Distal Intergenic
1087	chr18:75246925-75247426	0.00139698	3.34399	0.0320024	TSHZ1	2349	Promoter (2-3kb)
1088	chr18:76921303-76921804	0.00157221	1.67183	0.0337584	ZNF236	-6123	Intron (ENST00000320610.14/7776, intron 20 of 30)
1089	chr18:77140626-77141127	1.50275e-06	3.02752	0.0014959	MBP	-6943	Distal Intergenic
1090	chr18:79400709-79401210	0.000251589	1.50569	0.0148675	NFATC1	317	Promoter (<=1kb)
1091	chr18:80258131-80258632	0.00322619	1.42082	0.0471809	PARD6G	-10617	Distal Intergenic
1092	chr19:488940-489441	0.00222215	1.0508	0.0397246	MADCAM1	0	Promoter (<=1kb)
1093	chr19:1546114-1546615	0.000493406	4.05337	0.0202049	PLK5	17745	Distal Intergenic
1094	chr19:1917046-1917547	0.00208063	3.09055	0.0385161	SCAMP4	2525	Promoter (2-3kb)
1095	chr19:2856801-2857302	0.000782104	3.0386	0.0248258	ZNF556	-10033	3' UTR
1096	chr19:3275875-3276376	0.00240259	1.07291	0.0410652	CELF5	1970	Promoter (1-2kb)
1097	chr19:3500663-3501164	0.000620752	1.17821	0.0224071	DOHH	0	Promoter (<=1kb)
1098	chr19:4114943-4115444	0.00151416	1.55502	0.03318	MAP2K2	2716	Promoter (2-3kb)
1099	chr19:4302738-4303239	0.000968625	2.93037	0.0271771	TMIGD2	-307	Promoter (<=1kb)
1100	chr19:4457658-4458159	0.00112739	1.33773	0.0290436	UBXN6	0	Promoter (<=1kb)
1101	chr19:4837459-4837960	0.00359884	1.16259	0.0498696	TICAM1	-5747	Distal Intergenic
1102	chr19:5961930-5962431	0.000454882	1.376	0.0194728	RANBP3	15648	Intron (ENST00000439268.6/8498, intron 1 of 16)
1103	chr19:5987257-5987758	0.00165006	2.03779	0.0344781	RANBP3-DT	8854	Intron (ENST00000685063.2/100128568, intron 1 of 1)
1104	chr19:6229379-6229880	0.000397336	3.96269	0.0181544	MLLT1	-12411	Intron (ENST00000252674.9/4298, intron 4 of 11)
1105	chr19:6911642-6912143	0.000578522	2.7783	0.0216703	ADGRE1	15236	Intron (ENST00000250572.12/2015, intron 10 of 19)
1106	chr19:7862567-7863068	0.000948254	2.21612	0.0269513	EVI5L	1982	Promoter (1-2kb)
1107	chr19:8107241-8107742	0.0012402	8.06368	0.0302982	FBN3	4064	Intron (ENST00000651877.1/84467, intron 37 of 63)
1108	chr19:8342566-8343067	0.00136073	3.34294	0.0316033	KANK3	195	Promoter (<=1kb)
1109	chr19:9857929-9858430	0.00325193	1.08382	0.0473537	OLFM2	0	Promoter (<=1kb)
1110	chr19:9862774-9863275	3.41478e-06	2.80925	0.00214236	OLFM2	-4606	Intron (ENST00000593091.2/93145, intron 1 of 5)
1111	chr19:10142748-10143249	0.000556639	2.3475	0.021192	DNMT1	0	Promoter (<=1kb)
1112	chr19:10416681-10417182	0.0012904	1.50035	0.0308878	PDE4A	0	Promoter (<=1kb)
1113	chr19:10797604-10798105	5.2684e-05	3.02216	0.00717752	DNM2	-282	Promoter (<=1kb)
1114	chr19:10796904-10797405	0.00278696	3.66799	0.0440846	DNM2	-982	Promoter (<=1kb)
1115	chr19:10864415-10864916	0.00199057	1.18822	0.037685	CARM1	-6637	Intron (ENST00000592854.5/255809, intron 7 of 7)
1116	chr19:10963404-10963905	0.00290363	1.38621	0.0449004	SMARCA4	2083	Promoter (2-3kb)
1117	chr19:11094955-11095456	6.68977e-06	1.10494	0.00288697	LDLR	4356	Intron (ENST00000557933.5/3949, intron 1 of 17)
1118	chr19:11387188-11387689	0.000442595	2.00569	0.0192291	EPOR	-2846	Promoter (2-3kb)
1119	chr19:11588054-11588555	0.000711122	2.4676	0.0238076	ACP5	-8061	Intron (ENST00000593279.5/199692, intron 4 of 4)
1120	chr19:12964941-12965442	0.00254153	1.39218	0.0422408	DAND5	0	Promoter (<=1kb)
1121	chr19:13241050-13241551	0.00174383	2.04681	0.0354555	CACNA1A	3664	Exon (ENST00000585802.6/773, exon 3 of 18)
1122	chr19:13882065-13882566	0.00146902	1.92903	0.0327386	BRME1	1034	Promoter (1-2kb)
1123	chr19:13896541-13897042	0.00184534	2.79819	0.0365243	BRME1	-6600	Intron (ENST00000586783.6/79173, intron 2 of 8)
1124	chr19:14485978-14486479	0.00142044	1.70397	0.0322304	GIPC1	-2533	Promoter (2-3kb)
1125	chr19:15304047-15304548	0.00270166	2.91677	0.0435639	BRD4	-23596	Intron (ENST00000679869.1/23476, intron 1 of 19)
1126	chr19:15378360-15378861	4.09852e-05	1.94937	0.00644183	AKAP8	248	Promoter (<=1kb)
1127	chr19:16366510-16367011	0.00264966	1.18922	0.0430508	EPS15L1	-4557	Intron (ENST00000602022.5/58513, intron 21 of 22)
1128	chr19:17847804-17848305	0.00105613	1.53821	0.0281503	JAK3	0	Promoter (<=1kb)
1129	chr19:18290418-18290919	0.00228699	1.29352	0.0401936	MIR3188	8341	Distal Intergenic
1130	chr19:18291369-18291870	0.00170736	1.02996	0.0350765	MIR3188	9292	Distal Intergenic
1131	chr19:18543369-18543870	0.00251585	1.13407	0.0420292	FKBP8	0	Promoter (<=1kb)
1132	chr19:19068855-19069356	0.00156087	2.00097	0.0336167	SLC25A42	4837	Intron (ENST00000318596.8/284439, intron 1 of 7)
1133	chr19:19602601-19603102	0.00122495	2.76794	0.0301029	PBX4	15579	Intron (ENST00000557978.6/80714, intron 1 of 7)
1134	chr19:21403750-21404251	0.00173543	2.12553	0.0354084	LINC00664	-908	Promoter (<=1kb)
1135	chr19:29658232-29658733	0.000438414	4.37999	0.0191298	PLEKHF1	-6726	Distal Intergenic
1136	chr19:29671620-29672121	0.0035296	1.36822	0.0494206	PLEKHF1	4746	Intron (ENST00000592810.1/79156, intron 1 of 1)
1137	chr19:32642831-32643332	8.57968e-06	5.06402	0.00315538	ANKRD27	0	Promoter (<=1kb)
1138	chr19:32794442-32794943	2.90798e-05	3.94683	0.00545487	TDRD12	-15271	Exon (ENST00000444215.6/91646, exon 14 of 28)
1139	chr19:33143774-33144275	0.000183911	4.04908	0.0128301	WDR88	11660	Intron (ENST00000592765.5/126248, intron 3 of 5)
1140	chr19:33160394-33160895	8.27768e-05	3.19952	0.00902182	LRP3	-16708	Exon (ENST00000361680.6/126248, exon 8 of 12)
1141	chr19:34308862-34309363	0.00238079	1.66863	0.0408892	GARRE1	-39099	Intron (ENST00000588470.5/9710, intron 3 of 3)
1142	chr19:34350115-34350616	0.000881183	1.44894	0.0261241	GARRE1	1653	Promoter (1-2kb)
1143	chr19:34501513-34502014	0.0014715	2.38064	0.0327471	WTIP	18985	3' UTR
1144	chr19:34667058-34667559	0.00253289	3.01417	0.042191	SCGB2B2	9600	Intron (ENST00000601241.6/284402, intron 1 of 3)
1145	chr19:35468639-35469140	0.00160751	1.4718	0.0341193	FFAR2	20382	Distal Intergenic
1146	chr19:35952990-35953491	0.000674394	2.35029	0.0232351	LOC105372383	5875	Intron (ENST00000592518.1/105372383, intron 1 of 3)
1147	chr19:38317047-38317548	8.29392e-06	2.30269	0.003106	YIF1B	0	Promoter (<=1kb)
1148	chr19:38656550-38657051	0.000365339	2.56803	0.0174915	ACTN4	-6491	Intron (ENST00000588618.5/81, intron 1 of 11)
1149	chr19:38930593-38931094	0.0014951	1.0196	0.0329849	SARS2	0	Promoter (<=1kb)
1150	chr19:39073484-39073985	0.000805716	2.14308	0.025102	ACP7	-9928	Distal Intergenic
1151	chr19:39236456-39236957	0.00082969	3.70297	0.0254343	IFNL3	8049	Exon (ENST00000595082.1/ENST00000595082.1, exon 2 of 3)
1152	chr19:39881406-39881907	0.00149471	2.77557	0.0329849	FCGBP	5385	Intron (ENST00000616721.6/8857, intron 18 of 27)
1153	chr19:41121019-41121520	0.000108657	2.01954	0.00999028	CYP2F1	-3198	Exon (ENST00000531409.5/1572, exon 5 of 8)
1154	chr19:42269247-42269748	0.000162999	1.41284	0.0121816	CIC	0	Promoter (<=1kb)
1155	chr19:42270473-42270974	0.000502071	1.52241	0.0203564	CIC	1221	Promoter (1-2kb)
1156	chr19:43563489-43563990	8.61289e-05	1.70746	0.00919915	XRCC1	-2540	Promoter (2-3kb)
1157	chr19:46016241-46016742	0.000571578	3.00168	0.0215013	MIR769	-2190	Promoter (2-3kb)
1158	chr19:46428868-46429369	0.00052694	3.62717	0.0207082	PNMA8C	0	Promoter (<=1kb)
1159	chr19:46830785-46831286	0.000367773	3.34544	0.0175333	AP2S1	7534	Distal Intergenic
1160	chr19:46860574-46861075	1.00414e-05	1.67243	0.0033769	ARHGAP35	0	Promoter (<=1kb)
1161	chr19:47041260-47041761	0.000560007	3.98284	0.0212875	NPAS1	5371	Intron (ENST00000602212.6/4861, intron 10 of 11)
1162	chr19:47445886-47446387	0.00333047	3.22429	0.0478903	SLC8A2	1235	Promoter (1-2kb)
1163	chr19:47483888-47484389	7.35481e-07	1.29369	0.00108748	NAPA-AS1	0	Promoter (<=1kb)
1164	chr19:48597019-48597520	0.00135288	4.00824	0.0315391	SULT2B1	1233	Promoter (1-2kb)
1165	chr19:48634358-48634859	0.00130863	1.20629	0.0310947	DBP	0	Promoter (<=1kb)
1166	chr19:48993386-48993887	7.32674e-05	1.00464	0.00854674	RUVBL2	0	Promoter (<=1kb)
1167	chr19:49474249-49474750	2.47931e-05	1.24169	0.00511655	FLT3LG	0	Promoter (<=1kb)
1168	chr19:49568058-49568559	0.00230895	1.85046	0.0403869	NOSIP	-7367	Intron (ENST00000596358.6/51070, intron 1 of 8)
1169	chr19:52601012-52601513	6.22095e-05	2.39581	0.00787192	ZNF701	0	Promoter (<=1kb)
1170	chr19:53394813-53395314	0.000345543	1.36383	0.0171071	ZNF765	0	Promoter (<=1kb)
1171	chr19:53554348-53554849	0.00158571	1.39299	0.0339214	ZNF331	0	Promoter (<=1kb)
1172	chr19:55179771-55180272	0.00166363	2.55736	0.0346066	SYT5	0	Promoter (<=1kb)
1173	chr19:57406513-57407014	6.95949e-06	3.83678	0.002919	ZNF17	-4147	Intron (ENST00000596617.5/147694, intron 3 of 4)
1174	chr19:57559104-57559605	0.000735254	2.0579	0.0240351	ZNF550	207	Promoter (<=1kb)
1175	chr19:57819452-57819953	0.000563299	1.16951	0.0213476	ZNF587B	0	Promoter (<=1kb)
1176	chr19:58408315-58408816	0.000814552	1.3415	0.0252022	ZNF584	0	Promoter (<=1kb)
1177	chr2:226440-226941	0.00248222	4.31384	0.0417314	SH3YL1	4218	Intron (ENST00000403712.6/26751, intron 8 of 8)
1178	chr2:2643909-2644410	0.000513045	3.39491	0.0205147	LOC107985839	12220	Intron (ENST00000655823.1/ENST00000655823.1, intron 2 of 2)
1179	chr2:3223111-3223612	2.93072e-05	3.41188	0.00547005	EIPR1	-8659	Intron (ENST00000478754.5/7260, intron 6 of 10)
1180	chr2:6880270-6880771	0.00100092	1.31865	0.0274833	RSAD2	1476	Promoter (1-2kb)
1181	chr2:6897102-6897603	0.00209893	3.30009	0.0386632	GRASLND	16809	3' UTR
1182	chr2:6909687-6910188	0.000401487	1.43767	0.0182209	GRASLND	4224	Distal Intergenic
1183	chr2:7451876-7452377	0.0028516	2.50837	0.0445644	LOC100506274	21871	Distal Intergenic
1184	chr2:7468414-7468915	0.00351449	5.43267	0.0493358	LOC100506274	38409	Distal Intergenic
1185	chr2:7517106-7517607	2.46815e-05	3.38605	0.00511655	LOC100506274	87101	Distal Intergenic
1186	chr2:7679000-7679501	0.00067287	3.95449	0.0232351	LOC107985848	-6754	Distal Intergenic
1187	chr2:7725564-7726065	0.00355337	2.20269	0.0496329	LINC01871	0	Promoter (<=1kb)
1188	chr2:8455943-8456444	0.000328577	2.76184	0.016665	LINC00299	-72124	Intron (ENST00000655671.1/ENST00000655671.1, intron 1 of 6)
1189	chr2:9618394-9618895	0.00267141	2.57897	0.0432536	YWHAQ	1806	Promoter (1-2kb)
1190	chr2:9708956-9709457	0.00106368	2.60943	0.0282444	LOC100996549	60884	Intron (ENST00000667551.1/105373418, intron 3 of 3)
1191	chr2:10159423-10159924	0.00095393	2.82966	0.0270494	RRM2	17098	Intron (ENST00000641498.1/6241, intron 11 of 11)
1192	chr2:10493484-10493985	0.00118924	1.40497	0.0297243	ODC1-DT	39686	Distal Intergenic
1193	chr2:10544220-10544721	1.98298e-05	2.61195	0.00461218	NOL10	64629	Distal Intergenic
1194	chr2:10653986-10654487	2.39171e-05	3.48349	0.00500349	NOL10	693	Promoter (<=1kb)
1195	chr2:11103937-11104438	1.68222e-09	4.51122	6.89969e-05	FLJ33534	27650	Distal Intergenic
1196	chr2:11270746-11271247	0.00333298	3.62963	0.0478958	ROCK2	16489	Intron (ENST00000315872.11/9475, intron 3 of 32)
1197	chr2:12127567-12128068	9.92142e-05	1.3856	0.00966368	MIR3681HG	21103	Intron (ENST00000438292.5/100506457, intron 2 of 4)
1198	chr2:12293774-12294275	0.000197664	2.5223	0.0132534	MIR3681HG	-1326	Promoter (1-2kb)
1199	chr2:12412753-12413254	0.00265134	2.34418	0.0430687	MIR3681HG	22580	Intron (ENST00000412294.5/100506457, intron 4 of 5)
1200	chr2:12451609-12452110	0.00161064	1.96949	0.0341351	MIR3681HG	61436	Intron (ENST00000412294.5/100506457, intron 4 of 5)
1201	chr2:15561213-15561714	0.00205806	1.4238	0.0382788	NBAS	0	Promoter (<=1kb)
1202	chr2:23851290-23851791	0.00212497	3.79928	0.0388806	ATAD2B	16096	Intron (ENST00000238789.10/54454, intron 13 of 27)
1203	chr2:23927199-23927700	0.000128104	1.24636	0.010734	UBXN2A	0	Promoter (<=1kb)
[truncated: 1,146 more rows]

## Sheet: Tumor B1
	peaks	Pvl_TumorB1	FC_TumorB1	FDR_TumorB1	SYMBOL	distanceToTSS	annotation
[truncated: 2,405 more rows]

[truncated: 1 more sheets: Tumor B2]
