# Supplementary material for: scFFPE-ATAC enables high-throughput single cell chromatin accessibility profiling in formalin-fixed paraffin-embedded samples
Source: Nat Commun. 2025 Nov 14;16:10022. doi: 10.1038/s41467-025-66170-4 (PMC12618699; doi:10.1038/s41467-025-66170-4)
Supplement: Supplementary file 22 — Supplementary Table 21 [file 41467_2025_66170_MOESM22_ESM.xlsx]

## Sheet: Patient 1 primary FL tumor B1
peaks	P-adj	FC	FDR
chr1:630301-630802	5.12216e-07	-4.20548	9.0378e-05
chr1:628978-629479	0.00839193	-2.20811	0.0329413
chr1:1677756-1678257	0.00492125	-5.77644	0.0226462
chr1:2133175-2133676	0.0011535	-2.28244	0.009442
chr1:6613380-6613881	0.00233671	-6.26839	0.014376
chr1:8878539-8879040	0.0060644	-6.07393	0.026396
chr1:10210193-10210694	0.00740162	-6.43071	0.0305207
chr1:11979888-11980389	0.0114137	-6.2416	0.0404966
chr1:15847312-15847813	0.0040318	-5.12489	0.0198496
chr1:21782984-21783485	0.0125214	-5.85454	0.0432281
chr1:25247308-25247809	0.000103189	-5.92217	0.00198072
chr1:27321890-27322391	0.00794304	-2.24437	0.0317639
chr1:27914509-27915010	0.00020146	-6.5685	0.00301863
chr1:31431737-31432238	0.00450393	-6.47206	0.0213732
chr1:31937559-31938060	0.000395825	-5.70179	0.00474458
chr1:32291645-32292146	0.00465708	-5.38229	0.0218031
chr1:32650805-32651306	0.000175572	-6.84213	0.00279676
chr1:36224152-36224653	0.00690114	-1.83534	0.0289482
chr1:37690326-37690827	0.00977646	-5.75076	0.0365521
chr1:38012378-38012879	0.0127163	-1.42012	0.043448
chr1:40691380-40691881	0.00201128	-6.50322	0.0132057
chr1:40979411-40979912	0.000885248	-5.25066	0.00792183
chr1:42846275-42846776	0.00221605	-5.80716	0.0139466
chr1:52633940-52634441	0.00378541	-6.09274	0.0191718
chr1:58783859-58784360	0.00648154	-2.0172	0.0275555
chr1:67684863-67685364	0.00524245	-6.48412	0.0236218
chr1:70410947-70411448	0.015094	-5.85608	0.0489821
chr1:84505980-84506481	0.011898	-1.87184	0.0417901
chr1:86914202-86914703	0.0134873	-1.06749	0.0452787
chr1:92961206-92961707	0.000634376	-6.92952	0.00654669
chr1:100895766-100896267	0.0017547	-5.50075	0.0121391
chr1:101407762-101408263	0.0032212	-5.72959	0.0174911
chr1:109041840-109042341	0.00184531	-5.82427	0.0124941
chr1:109099955-109100456	0.00803569	-5.85734	0.0320343
chr1:109113770-109114271	0.010861	-6.25977	0.0393353
chr1:111516178-111516679	0.00307163	-6.22765	0.0171169
chr1:121184415-121184916	0.00964345	-5.29834	0.0363345
chr1:145957873-145958374	0.012642	-5.7953	0.0434099
chr1:151611712-151612213	1.09315e-05	-6.75203	0.000507239
chr1:154955869-154956370	0.00530839	-5.79582	0.023835
chr1:156338139-156338640	0.000754103	-3.22704	0.0072922
chr1:156456457-156456958	0.00085964	-5.77871	0.0078273
chr1:156728587-156729088	0.00022203	-3.69567	0.00318049
chr1:161068242-161068743	0.00238999	-5.27157	0.0146017
chr1:161185338-161185839	9.68101e-05	-6.34234	0.00189619
chr1:161202006-161202507	0.00325082	-6.13609	0.017528
chr1:161389923-161390424	0.0145504	-1.26588	0.0476613
chr1:162561222-162561723	0.000791133	-2.24347	0.00749916
chr1:169894053-169894554	0.00964552	-2.5027	0.0363345
chr1:176207262-176207763	0.00785518	-1.67366	0.031544
chr1:183471745-183472246	0.000422034	-6.44873	0.00496991
chr1:186375146-186375647	0.013464	-2.93787	0.0452787
chr1:192609063-192609564	0.00745341	-5.35942	0.0305232
chr1:192805761-192806262	0.00409984	-5.87858	0.0200756
chr1:200409804-200410305	0.00265185	-6.20852	0.0155895
chr1:203287321-203287822	0.00492873	-5.74661	0.0226462
chr1:205775224-205775725	5.88192e-06	-6.41246	0.000370175
chr1:206924045-206924546	0.00964263	-2.50462	0.0363345
chr1:211675418-211675919	0.011234	-6.28363	0.04037
chr1:212857959-212858460	0.0010912	-5.45059	0.00906738
chr1:214602889-214603390	0.00912753	-6.48417	0.0350406
chr1:222713142-222713643	7.94328e-05	-6.0471	0.00164071
chr1:226062379-226062880	0.00741971	-6.01504	0.0305232
chr1:226186585-226187086	0.000245978	-6.08136	0.0034244
chr1:236281879-236282380	0.000963072	-6.47556	0.00827121
chr1:244048143-244048644	0.00519545	-1.07147	0.0234927
chr1:248826476-248826977	0.0070083	-5.83476	0.0293081
chr10:1043613-1044114	0.0151842	-6.29556	0.0491503
chr10:5645277-5645778	0.00734155	-5.4832	0.0303709
chr10:5852353-5852854	0.00127102	-5.4542	0.00997843
chr10:11638113-11638614	0.000946622	-5.80657	0.00820334
chr10:16817403-16817904	0.00775341	-1.55169	0.0313319
chr10:22003533-22004034	0.00284793	-6.3663	0.0163954
chr10:35090337-35090838	0.0129486	-6.36458	0.0440687
chr10:37976388-37976889	2.33831e-05	-6.40703	0.000778662
chr10:38094042-38094543	0.0123289	-2.26026	0.0427172
chr10:73096842-73097343	0.00142042	-5.90697	0.0107554
chr10:73743850-73744351	0.00689203	-2.10354	0.028948
chr10:75111079-75111580	0.00169852	-6.03827	0.0120085
chr10:75210261-75210762	0.00570963	-5.83781	0.0252818
chr10:89251660-89252161	4.71093e-05	-6.91739	0.00112634
chr10:89643731-89644232	0.0142573	-1.52825	0.0470222
chr10:101818323-101818824	0.00167307	-5.70549	0.011954
chr10:102119620-102120121	0.000305166	-6.60405	0.00400184
chr10:102501955-102502456	0.00261764	-5.63242	0.0154602
chr10:104268845-104269346	0.00333062	-6.23053	0.0177587
chr10:110304718-110305219	0.00107288	-5.56407	0.00895392
chr10:112446709-112447210	0.0119456	-5.1044	0.0418684
chr10:122879454-122879955	3.83708e-05	-6.88359	0.00105218
chr11:8682548-8683049	0.0141352	-1.55143	0.0467802
chr11:22625613-22626114	0.00608177	-5.34865	0.0264416
chr11:31369503-31370004	0.000536751	-6.41812	0.0058441
chr11:33161232-33161733	0.00690715	-5.70349	0.0289482
chr11:34357868-34358369	0.000873507	-5.88254	0.00786596
chr11:34438639-34439140	0.0142326	-1.35342	0.0469809
chr11:43680325-43680826	0.00413588	-3.22988	0.0202006
chr11:45917787-45918288	0.00243206	-5.96189	0.0147726
chr11:46700464-46700965	0.0152674	-1.34694	0.0493364
chr11:64887878-64888379	0.00850244	-5.59053	0.0332048
chr11:65615210-65615711	0.0121107	-1.42071	0.0421514
chr11:67401765-67402266	0.0154406	-6.00193	0.0496474
chr11:67464515-67465016	2.94319e-05	-6.24023	0.000896739
chr11:72434427-72434928	0.0108181	-6.05997	0.0392539
chr11:73384652-73385153	0.00213405	-5.20415	0.0137691
chr11:74948978-74949479	0.00154843	-5.74138	0.0114316
chr11:75814799-75815300	0.00338576	-1.30605	0.0179715
chr11:76444496-76444997	0.00379784	-6.22895	0.0191841
chr11:77820812-77821313	0.00942388	-5.63083	0.0358201
chr11:78574598-78575099	0.00369713	-6.57046	0.0189496
chr11:83071703-83072204	0.00535043	-6.00625	0.0239398
chr11:85628236-85628737	0.00330114	-5.39143	0.0176594
chr11:90222985-90223486	0.00226574	-5.72379	0.0140975
chr11:107565152-107565653	1.08603e-06	-2.9929	0.000138976
chr11:107928010-107928511	0.010103	-5.57743	0.0372578
chr11:111766137-111766638	0.00220822	-6.55866	0.0139466
chr11:111926821-111927322	0.00622575	-6.24135	0.0269151
chr11:117144015-117144516	0.000179742	-5.91622	0.00283308
chr11:117178530-117179031	0.00107244	-6.15632	0.00895392
chr11:125111569-125112070	0.00861956	-1.81899	0.0335263
chr12:752213-752714	0.00219681	-6.2772	0.0139466
chr12:6689331-6689832	0.00806053	-1.336	0.0321
chr12:8591053-8591554	0.0112611	-6.31334	0.04037
chr12:8697254-8697755	0.0154413	-6.04056	0.0496474
chr12:8949514-8950015	0.00155746	-1.64292	0.0114542
chr12:12562407-12562908	0.00363137	-4.84444	0.0187629
chr12:31659097-31659598	0.00754353	-2.6363	0.0307078
chr12:31895451-31895952	0.00530378	-5.56412	0.023835
chr12:38316371-38316872	0.000387719	-6.83871	0.0046934
chr12:42469363-42469864	0.0020674	-6.36041	0.0134978
chr12:46209878-46210379	0.00046597	-6.26104	0.00530819
chr12:46372626-46373127	0.00760824	-5.59519	0.0308608
chr12:48682107-48682608	0.00238662	-6.62818	0.0146017
chr12:49110662-49111163	0.0153421	-2.55543	0.0494563
chr12:49828239-49828740	0.0131031	-1.65863	0.0443196
chr12:50025309-50025810	1.31695e-05	-3.01421	0.000561754
chr12:56333810-56334311	0.00144813	-6.13306	0.0108499
chr12:59595750-59596251	0.000677702	-6.31429	0.00679794
chr12:62602560-62603061	0.012052	-5.88369	0.0420614
chr12:76559572-76560073	0.00497432	-5.76973	0.0227338
chr12:96034720-96035221	4.64429e-05	-6.32934	0.00112634
chr12:100266835-100267336	7.26227e-05	-5.98389	0.00153186
chr12:106955456-106955957	0.00498255	-1.56893	0.0227443
chr12:108514838-108515339	4.62695e-05	-6.08085	0.00112634
chr12:109477092-109477593	0.000796713	-5.94861	0.00751205
chr12:110590727-110591228	0.00566383	-5.58908	0.0251369
chr12:110605617-110606118	0.0018572	-5.81345	0.0125525
chr12:113221014-113221515	0.00162812	-1.76413	0.0117267
chr12:120291820-120292321	0.0102102	-5.65853	0.0375811
chr12:123232995-123233496	0.00218518	-6.18683	0.013912
chr12:123364974-123365475	0.0030295	-6.13876	0.0170801
chr13:30617421-30617922	0.00534197	-1.31993	0.0239298
chr13:46182046-46182547	0.00170747	-6.58465	0.0120496
chr13:46387489-46387990	0.00352139	-6.06663	0.0183927
chr13:51584000-51584501	0.00399507	-2.37159	0.0197642
chr14:21269291-21269792	0.00332539	-1.81947	0.0177554
chr14:23321016-23321517	0.000899893	-6.4391	0.0079785
chr14:23469376-23469877	0.00454454	-1.89111	0.0214587
chr14:23567346-23567847	0.0023344	-1.83636	0.014376
chr14:24213293-24213794	0.0040133	-6.54981	0.0198289
chr14:34539507-34540008	0.00921961	-6.17042	0.0352882
chr14:35291987-35292488	0.00224443	-6.2635	0.0140622
chr14:45135527-45136028	0.0134947	-2.57545	0.0452787
chr14:55271056-55271557	0.00146286	-5.37363	0.0108625
chr14:60327499-60328000	4.753e-05	-5.76776	0.00112634
chr14:70600482-70600983	1.79286e-05	-6.68084	0.00064932
chr14:73136160-73136661	0.00448339	-5.62102	0.0213545
chr14:73416564-73417065	0.00310615	-6.28299	0.0171488
chr14:75002586-75003087	0.00119272	-6.26272	0.00965725
chr14:75258971-75259472	7.34095e-06	-5.93261	0.00041444
chr14:77457465-77457966	8.24149e-05	-3.17822	0.00169193
chr14:87992456-87992957	0.00306083	-6.22586	0.0171169
chr14:91415895-91416396	0.000112854	-6.82964	0.00207741
chr14:95157308-95157809	0.00450402	-5.59091	0.0213732
chr14:96797083-96797584	0.0114831	-1.96981	0.0406675
chr14:100192798-100193299	0.00229937	-6.07003	0.0141918
chr14:102304950-102305451	0.0112624	-1.07432	0.04037
chr14:102362630-102363131	0.0104029	-5.98812	0.0381076
chr14:104752471-104752972	0.00224907	-6.44117	0.0140622
chr14:105477453-105477954	4.34597e-05	-6.90413	0.00112634
chr15:36579387-36579888	0.00160887	-6.35654	0.0116415
chr15:39782302-39782803	0.00391599	-1.59265	0.0195749
chr15:40694847-40695348	0.00995469	-4.75748	0.0369952
chr15:40769410-40769911	0.00516799	-5.58964	0.0234236
chr15:40894226-40894727	0.00888612	-5.57789	0.0343197
chr15:41416826-41417327	0.000187008	-6.26586	0.00289486
chr15:50424032-50424533	0.00157767	-5.93325	0.0115807
chr15:50907265-50907766	0.00453132	-6.07152	0.0214301
chr15:52679165-52679666	0.00358966	-6.32959	0.0185974
chr15:62060357-62060858	7.68472e-06	-6.12053	0.00042756
chr15:63833794-63834295	0.00686865	-2.15175	0.0289414
chr15:64162912-64163413	0.000294066	-5.43928	0.00391986
chr15:64894527-64895028	0.00810028	-5.82311	0.0321708
chr15:74374224-74374725	0.000388773	-1.16314	0.0046934
chr15:75453853-75454354	0.00468377	-6.34319	0.0219013
chr15:81286450-81286951	0.000196248	-6.2272	0.00298966
chr16:2882507-2883008	0.00808377	-2.99602	0.0321591
chr16:10743947-10744448	0.00739969	-5.7593	0.0305207
chr16:10876820-10877321	0.000220038	-6.59849	0.00316377
chr16:28824097-28824598	0.00762912	-6.55145	0.0308947
chr16:28924001-28924502	0.00629671	-6.41146	0.0270859
chr16:30761939-30762440	0.00310395	-2.23048	0.0171488
chr16:47461787-47462288	0.0121668	-6.14919	0.0422317
chr16:57185970-57186471	0.00140796	-6.02588	0.0107186
chr16:57244777-57245278	0.00129213	-5.8841	0.0101028
chr16:67183452-67183953	0.00116951	-1.61827	0.00955265
chr16:67719137-67719638	0.00912551	-1.50559	0.0350406
chr16:68074781-68075282	0.00831303	-6.366	0.0327746
chr16:68244997-68245498	0.00344268	-6.36315	0.0181348
chr16:70289313-70289814	4.63245e-05	-6.94345	0.00112634
chr16:72008453-72008954	0.00278549	-2.1913	0.0161533
chr16:87951160-87951661	0.00307616	-1.82716	0.0171169
chr17:409988-410489	0.000598445	-6.74413	0.0063318
chr17:7014478-7014979	0.00177421	-6.18191	0.0121629
chr17:7242251-7242752	0.00646555	-6.31135	0.027518
chr17:7614836-7615337	0.00390718	-2.0156	0.0195749
chr17:17280549-17281050	0.00981663	-4.76973	0.036624
chr17:17972296-17972797	0.0106192	-1.13495	0.038752
chr17:18260295-18260796	0.00428206	-4.92647	0.0206422
chr17:39402342-39402843	0.00189283	-5.80691	0.0127038
chr17:40287455-40287956	0.000329536	-5.95473	0.00419905
chr17:42676946-42677447	0.0093493	-2.28224	0.0356116
chr17:42998093-42998594	0.00313308	-1.84023	0.0171988
chr17:43231626-43232127	0.00255701	-5.91084	0.0152665
chr17:44200001-44200502	0.00308541	-6.05478	0.0171169
chr17:45147579-45148080	0.00039569	-6.41048	0.00474458
chr17:49191961-49192462	0.00261222	-5.28671	0.0154519
chr17:49414670-49415171	0.00459622	-5.9961	0.0215708
chr17:49788293-49788794	0.00651841	-1.75222	0.027651
chr17:58352178-58352679	0.00174702	-6.14594	0.012128
chr17:59964457-59964958	0.0102054	-2.57382	0.0375811
chr17:63622029-63622530	0.00127849	-6.92351	0.0100166
chr17:75242327-75242828	0.0041804	-5.87852	0.0203404
chr17:76264813-76265314	0.00162593	-2.08159	0.0117267
chr17:77958305-77958806	0.00453275	-6.48695	0.0214301
chr17:82037532-82038033	0.00310903	-6.05372	0.0171488
chr18:159158-159659	0.000228403	-5.55899	0.00324135
chr18:2636497-2636998	0.00748045	-5.72192	0.0305232
chr18:3247286-3247787	0.00306332	-6.11341	0.0171169
chr18:9913681-9914182	0.00287732	-5.98064	0.0165112
chr18:12702565-12703066	0.00914226	-5.48743	0.0350621
chr18:12990964-12991465	0.0107244	-6.2778	0.0390248
chr18:21110798-21111299	0.000990897	-5.9635	0.00840371
chr18:23071305-23071806	0.00895499	-5.75976	0.034551
chr18:26226189-26226690	0.00133113	-6.38113	0.0103655
chr18:31942955-31943456	0.00153826	-6.38904	0.0113784
chr18:32091582-32092083	0.0138325	-5.64398	0.0460963
chr18:44527165-44527666	0.00856622	-5.59984	0.0333526
chr18:47930963-47931464	0.00357723	-1.90314	0.0185617
chr18:49487019-49487520	0.0152813	-5.97768	0.0493399
chr18:50287490-50287991	0.000546709	-6.86882	0.00591215
chr18:50878781-50879282	0.000333737	-6.07707	0.00420071
chr18:58946392-58946893	0.000407213	-5.95648	0.00481291
chr18:62522697-62523198	0.00227712	-5.71432	0.0140998
chr18:62714959-62715460	0.000429426	-6.47087	0.00504025
chr18:63162317-63162818	0.0035392	-5.51394	0.0184606
chr18:74204485-74204986	0.00204551	-6.84452	0.0133777
chr18:74291836-74292337	6.29713e-05	-6.29866	0.00138935
chr19:1074685-1075186	0.000162656	-2.93762	0.00265717
chr19:1103627-1104128	0.000696615	-6.54188	0.00694625
chr19:2151471-2151972	0.00161022	-6.67992	0.0116415
chr19:2900539-2901040	0.00576348	-2.46656	0.0254691
chr19:4342695-4343196	0.0109858	-5.83268	0.0396751
chr19:5904241-5904742	0.00601631	-1.37349	0.026276
chr19:6110460-6110961	0.0121232	-6.00999	0.0421566
chr19:6199400-6199901	0.000584484	-3.55827	0.00622608
chr19:6532208-6532709	0.015246	-5.37102	0.0493088
chr19:6536033-6536534	0.00133617	-6.60788	0.0103778
chr19:6737406-6737907	0.00810345	-5.71469	0.0321708
chr19:7658296-7658797	0.00171062	-6.53695	0.0120497
chr19:7829438-7829939	0.000331289	-2.11978	0.00419905
chr19:8389856-8390357	3.10557e-05	-6.43865	0.000924006
chr19:8832399-8832900	0.00916042	-2.10116	0.0350967
chr19:9309600-9310101	0.00522919	-6.1895	0.0236175
chr19:10105982-10106483	8.87796e-05	-6.34776	0.00180331
chr19:12890730-12891231	0.0130382	-4.98837	0.0442562
chr19:12937226-12937727	0.00414489	-5.86302	0.0202031
chr19:12938233-12938734	0.00999625	-5.9585	0.0370421
chr19:14117590-14118091	0.0018833	-6.00346	0.0126842
chr19:15125612-15126113	1.44748e-05	-6.73183	0.000600808
chr19:18173070-18173571	0.00228189	-6.19567	0.0141066
chr19:19663784-19664285	0.0113165	-2.22756	0.0403779
chr19:19865568-19866069	0.0119797	-5.98969	0.0419168
chr19:23274053-23274554	0.000159348	-6.21877	0.00261427
chr19:29605692-29606193	0.00629821	-2.48514	0.0270859
chr19:35757802-35758303	0.000106691	-6.58268	0.00201766
chr19:36331556-36332057	0.00222123	-5.04452	0.0139563
chr19:38374296-38374797	0.0088517	-6.19326	0.0342557
chr19:38388069-38388570	0.0132722	-5.6781	0.0447546
chr19:40750434-40750935	0.000824875	-1.83612	0.00763059
chr19:41959167-41959668	0.00282787	-5.83249	0.0163251
chr19:42325230-42325731	0.0074829	-6.16023	0.0305232
chr19:43755445-43755946	0.00265578	-5.47757	0.0155895
chr19:43780998-43781499	0.00738249	-5.23896	0.0305074
chr19:43935020-43935521	0.00631933	-5.72798	0.0270899
chr19:46600675-46601176	0.00338927	-1.66555	0.0179715
chr19:46619620-46620121	0.000928982	-5.30995	0.00816101
chr19:46634151-46634652	0.00314177	-6.02858	0.0171988
chr19:48637447-48637948	0.0108426	-1.93291	0.0393056
chr19:49500798-49501299	0.014811	-5.62473	0.0483087
chr19:49766397-49766898	0.000324124	-6.48355	0.00417555
chr19:50328992-50329493	0.00201233	-1.59112	0.0132057
chr19:56140960-56141461	0.00748049	-5.88317	0.0305232
chr19:58326702-58327203	0.0112194	-6.13015	0.0403667
chr2:3656591-3657092	0.00376371	-6.32222	0.0191195
chr2:9423318-9423819	0.00265233	-5.86228	0.0155895
chr2:10448341-10448842	0.00641097	-5.91611	0.027316
chr2:19347864-19348365	0.00591569	-5.19002	0.0258955
chr2:20350799-20351300	0.00783411	-1.98223	0.0314923
chr2:20650829-20651330	0.00323457	-6.28345	0.0174942
chr2:26345711-26346212	0.00344368	-1.53397	0.0181348
chr2:28894313-28894814	0.00155678	-6.03423	0.0114542
chr2:39492008-39492509	0.0126043	-5.7749	0.0434099
chr2:45650820-45651321	0.0107514	-2.8939	0.0390859
chr2:46542225-46542726	0.00633957	-4.82007	0.0271322
chr2:46543840-46544341	0.00630573	-5.78207	0.0270859
chr2:46698613-46699114	0.000280622	-6.7983	0.00376681
chr2:47724205-47724706	0.00630758	-5.11316	0.0270859
chr2:47783462-47783963	0.00948901	-5.83831	0.0359608
chr2:48440293-48440794	0.0126895	-6.44263	0.043448
chr2:58351123-58351624	0.00617323	-5.14891	0.0268089
chr2:60413709-60414210	0.0134773	-5.04092	0.0452787
chr2:60840776-60841277	0.00134784	-5.05947	0.0104322
chr2:60880827-60881328	0.00588823	-1.69854	0.0258047
chr2:62705434-62705935	0.00627691	-2.82391	0.0270859
chr2:65130075-65130576	0.000114907	-2.83092	0.00210062
chr2:65407179-65407680	0.00216644	-5.82687	0.0138386
chr2:68250126-68250627	0.00280193	-5.91502	0.0162194
chr2:68767062-68767563	0.00790466	-6.13343	0.031645
chr2:69914690-69915191	0.00188734	-2.33733	0.0126891
chr2:71068040-71068541	0.00122754	-1.77968	0.009777
chr2:73285104-73285605	0.000480385	-6.34608	0.0054082
chr2:75710772-75711273	0.00108781	-6.07127	0.00905876
chr2:87824954-87825455	0.0139317	-5.64842	0.0463465
chr2:88016730-88017231	0.00177898	-5.77956	0.0121738
chr2:96145332-96145833	0.00419462	-2.07028	0.0203837
chr2:96321895-96322396	0.00540931	-5.70867	0.0241189
chr2:96739905-96740406	0.00216555	-1.95075	0.0138386
chr2:96801867-96802368	0.000874906	-6.28033	0.00786596
chr2:99141104-99141605	0.0127963	-1.644	0.0436278
chr2:101252457-101252958	0.00408306	-1.17973	0.020019
chr2:108448983-108449484	0.0151246	-5.85561	0.0490327
chr2:108587996-108588497	0.00977833	-5.52562	0.0365521
chr2:112054889-112055390	0.00924266	-4.36168	0.035306
chr2:112054068-112054569	0.00503941	-2.35116	0.0229766
chr2:112254841-112255342	2.3731e-05	-6.37193	0.000778662
chr2:112275272-112275773	0.00392687	-5.4324	0.0195782
chr2:120252503-120253004	0.000142482	-6.22323	0.00240965
chr2:121649349-121649850	0.00141437	-6.55006	0.0107307
chr2:121736768-121737269	7.92808e-06	-6.83991	0.000434799
chr2:155263788-155264289	0.00556991	-6.1964	0.0248062
chr2:161308081-161308582	0.000202081	-7.07317	0.00301863
chr2:162343774-162344275	0.000279267	-1.44648	0.00376178
chr2:180007070-180007571	0.00244526	-5.67546	0.0148066
chr2:195656934-195657435	0.000129162	-5.38795	0.00220379
chr2:197453098-197453599	0.000214753	-7.10534	0.00311109
chr2:201177472-201177973	0.00476134	-5.62246	0.0221561
chr2:207711197-207711698	1.47013e-07	-6.55032	5.13074e-05
chr2:216108967-216109468	0.00837643	-4.81112	0.0329187
chr2:218270119-218270620	0.0060565	-1.18029	0.0263915
chr2:219388018-219388519	0.00443302	-7.21694	0.0211935
chr2:222860686-222861187	0.000349038	-6.35542	0.00435051
chr2:232697051-232697552	0.0012484	-6.76078	0.00986135
chr2:241355775-241356276	0.0043254	-6.81238	0.0208085
chr2:241358357-241358858	0.00315923	-6.08015	0.0172277
chr20:17682122-17682623	0.00066147	-5.76977	0.00670022
chr20:18793801-18794302	0.000296126	-6.86226	0.00393366
chr20:33731341-33731842	0.000649376	-5.82505	0.00666212
chr20:34704451-34704952	0.000543191	-6.3544	0.00589071
chr20:35454559-35455060	0.00138175	-6.02698	0.0106304
chr20:35954134-35954635	0.00339857	-5.75461	0.0179715
chr20:45880944-45881445	0.00367624	-6.1141	0.0189158
chr20:50799914-50800415	0.00159094	-6.40802	0.011586
chr20:53157707-53158208	0.00425794	-5.70643	0.02062
chr20:63864923-63865424	0.00272021	-6.55115	0.0158465
chr21:10325578-10326079	0.0130573	-6.4106	0.0442794
chr21:31659397-31659898	0.00786418	-6.31935	0.0315471
chr21:35049111-35049612	0.0147582	-3.76343	0.0482186
chr21:41362178-41362679	0.00246881	-6.33183	0.0148794
chr21:42460728-42461229	0.0129981	-5.43311	0.044198
chr21:42892969-42893470	0.000938466	-6.40699	0.00820334
chr22:18065273-18065774	0.0113909	-6.10693	0.0404966
chr22:19886787-19887288	0.00180957	-5.77834	0.0123137
chr22:21816621-21817122	0.00658789	-5.87912	0.0278841
chr22:28772415-28772916	0.00273404	-6.36021	0.015903
chr22:35352495-35352996	3.51837e-05	-5.69361	0.00100052
chr22:35410110-35410611	0.00175564	-6.27921	0.0121391
chr22:38755839-38756340	0.00887895	-4.46782	0.0343197
chr22:39532683-39533184	0.00176127	-6.54601	0.0121391
chr22:41832747-41833248	0.0022485	-5.5792	0.0140622
chr22:50338109-50338610	0.00819467	-5.89347	0.0324493
chr3:13110571-13111072	0.00198827	-5.9847	0.0131151
chr3:15345431-15345932	0.00394554	-6.45333	0.0196458
chr3:23917443-23917944	0.00389607	-4.97042	0.0195517
chr3:23945737-23946238	0.0120302	-6.03616	0.0420236
chr3:25664778-25665279	0.0141969	-5.28171	0.0469034
chr3:32570660-32571161	0.000304745	-1.85596	0.00400184
chr3:36993157-36993658	0.0117581	-1.36981	0.0414501
chr3:37998906-37999407	3.74251e-05	-6.55879	0.00104112
chr3:38138368-38138869	0.000191108	-6.01537	0.00292296
chr3:38496056-38496557	0.0102476	-6.27114	0.0376827
chr3:39255544-39256045	0.000751192	-5.94666	0.00728239
chr3:45688936-45689437	0.0011248	-4.52104	0.00926629
chr3:47802918-47803419	0.0138446	-5.30844	0.0460965
chr3:48188312-48188813	0.00472631	-6.09922	0.0220466
chr3:52057138-52057639	0.00725665	-1.61965	0.0300845
chr3:53163065-53163566	0.00271921	-6.39975	0.0158465
chr3:75434995-75435496	0.00118411	-6.2726	0.00963089
chr3:96617723-96618224	0.00487716	-2.80085	0.0225855
chr3:113514384-113514885	0.00869978	-6.70907	0.0338041
chr3:120094738-120095239	0.00760216	-1.89846	0.0308608
chr3:120595976-120596477	0.0018325	-6.06555	0.0124293
chr3:121749637-121750138	0.00110314	-1.61022	0.0091468
chr3:128123742-128124243	0.0126532	-4.59509	0.0434099
chr3:133471924-133472425	0.000361928	-6.14005	0.00448207
chr3:150602980-150603481	0.0119887	-1.75504	0.0419168
chr3:157088978-157089479	0.000860412	-6.37884	0.0078273
chr3:167734834-167735335	0.00327686	-2.2649	0.0176115
chr3:180602337-180602838	0.0144039	-5.97423	0.047343
chr3:183099387-183099888	0.0132846	-6.33506	0.0447546
chr3:183527192-183527693	0.0131005	-6.2163	0.0443196
chr3:184185854-184186355	0.000370372	-5.30674	0.00457189
chr3:184362326-184362827	0.000732241	-5.72079	0.00718944
chr3:185937834-185938335	0.00974373	-6.32531	0.0365295
chr3:186109037-186109538	0.00687748	-6.342	0.0289414
chr3:191300861-191301362	0.0114122	-5.20877	0.0404966
chr4:473969-474470	0.0102874	-5.61018	0.0377928
chr4:2262024-2262525	0.00315002	-4.93345	0.0172019
chr4:3532225-3532726	0.00972457	-6.08675	0.0364933
chr4:10116833-10117334	0.00210851	-5.66238	0.0136733
chr4:39044303-39044804	4.00053e-05	-6.63001	0.00107331
chr4:49710400-49710901	0.00782688	-2.44924	0.0314923
chr4:51842754-51843255	0.00821286	-5.96317	0.0324708
chr4:77156563-77157064	0.000326405	-6.11655	0.00419087
chr4:82430236-82430737	0.00239242	-5.67463	0.0146017
chr4:99816508-99817009	0.00220479	-6.27448	0.0139466
chr4:103076863-103077364	0.01067	-5.89711	0.0388637
chr4:119212943-119213444	0.000274375	-6.02973	0.0037352
chr4:121823774-121824275	0.00198644	-5.55695	0.0131151
chr4:127964991-127965492	0.00174541	-6.19731	0.012128
chr4:140523840-140524341	0.00119489	-5.81154	0.00965725
chr4:147617066-147617567	0.00471537	-6.59187	0.0220223
chr4:148442340-148442841	0.01092	-1.37289	0.0394744
chr4:163558717-163559218	3.67452e-05	-6.74246	0.00102967
chr4:169010068-169010569	0.00243581	-5.75334	0.0147726
chr4:169612453-169612954	0.00398222	-6.18772	0.0197516
chr4:176195402-176195903	0.00215575	-6.92462	0.0138281
chr4:184734087-184734588	5.34946e-05	-6.40149	0.00122412
chr5:1799649-1800150	0.00172155	-3.03074	0.0120752
chr5:10249948-10250449	0.00158993	-6.06312	0.011586
chr5:10353430-10353931	0.00072217	-5.99743	0.00712702
chr5:31531960-31532461	0.0113553	-2.0249	0.0404764
chr5:34007880-34008381	0.00217754	-5.97359	0.0138864
chr5:34929195-34929696	0.00090657	-6.44805	0.00801918
chr5:53109512-53110013	0.000608917	-6.8095	0.00637298
chr5:62412387-62412888	0.000100961	-6.84668	0.00194769
chr5:64161421-64161922	0.00712965	-5.46801	0.0297185
chr5:65562952-65563453	0.000628674	-6.26463	0.00654669
chr5:68215396-68215897	0.00255196	-6.15644	0.0152601
chr5:73498307-73498808	0.00883767	-2.57512	0.0342359
chr5:80651912-80652413	5.62496e-06	-6.72204	0.000366084
chr5:83077321-83077822	0.000180066	-6.25014	0.00283308
chr5:95808701-95809202	0.00587449	-2.04	0.0257981
chr5:100049263-100049764	0.00078662	-6.37151	0.00749339
chr5:100052644-100053145	0.00837759	-4.79217	0.0329187
chr5:110738706-110739207	0.00113818	-6.56145	0.00935648
chr5:115169770-115170271	0.00143551	-6.43497	0.0108483
chr5:124748695-124749196	1.56949e-05	-6.12823	0.00062116
chr5:134926604-134927105	0.00191742	-1.99515	0.0128017
chr5:137754221-137754722	0.00748968	-6.13625	0.0305232
chr5:138337634-138338135	0.0144385	-5.15822	0.0473755
chr5:141923836-141924337	0.00996882	-5.36805	0.0370119
chr5:151771368-151771869	0.000868577	-2.99002	0.00785072
chr5:157265800-157266301	0.00284859	-5.95435	0.0163954
chr5:173056038-173056539	3.9686e-05	-6.36784	0.00107331
chr5:173887939-173888440	0.00323544	-5.85513	0.0174942
chr5:177497435-177497936	0.00445982	-5.99807	0.0212687
chr5:179550006-179550507	0.00313961	-5.98535	0.0171988
chr5:179698581-179699082	0.00796094	-1.87941	0.0318023
chr5:180809680-180810181	0.0112587	-2.00628	0.04037
chr6:2999485-2999986	0.000798364	-6.49252	0.00751205
chr6:3118397-3118898	0.00328008	-6.18374	0.0176115
chr6:20401458-20401959	0.000407449	-7.09849	0.00481291
chr6:26021246-26021747	0.0130681	-6.07219	0.0442794
chr6:37499667-37500168	0.0144672	-1.7994	0.0474291
chr6:42879695-42880196	0.00619773	-2.01789	0.0268545
chr6:52498324-52498825	0.00246891	-6.08787	0.0148794
chr6:63572231-63572732	0.00437601	-1.82011	0.0209994
chr6:84227696-84228197	0.000113097	-5.97783	0.00207741
chr6:96924274-96924775	0.000449877	-5.95945	0.00517589
chr6:108074515-108075016	0.011393	-5.49601	0.0404966
chr6:121334238-121334739	0.00524222	-5.92796	0.0236218
chr6:122471613-122472114	0.000731251	-6.11063	0.00718944
chr6:144095497-144095998	0.00849014	-6.35508	0.0332048
chr6:144334138-144334639	0.00923083	-4.85515	0.035296
chr6:150005041-150005542	0.00959549	-6.06607	0.036257
chr6:166957245-166957746	0.0043892	-5.38994	0.0210364
chr6:170553906-170554407	0.00755097	-6.45861	0.0307078
chr7:876216-876717	0.0128607	-5.61843	0.0438084
chr7:1138116-1138617	7.13022e-05	-6.60209	0.00152072
chr7:1530424-1530925	6.68463e-05	-6.49586	0.00145808
chr7:2978318-2978819	0.000708292	-6.798	0.00702619
chr7:3747396-3747897	0.0150571	-5.07475	0.0489037
chr7:5397145-5397646	0.00912085	-1.80113	0.0350406
chr7:5558764-5559265	0.00706142	-6.1655	0.0294981
chr7:5693498-5693999	0.00247849	-4.8379	0.0149027
chr7:6058990-6059491	0.00383472	-5.99932	0.0193095
chr7:6447709-6448210	0.00488615	-1.14796	0.0225999
chr7:6503821-6504322	0.0140337	-1.40781	0.0465612
chr7:7181659-7182160	0.0012196	-6.94397	0.00975427
chr7:7182220-7182721	0.000444027	-6.95788	0.0051344
chr7:7640376-7640877	0.00532521	-1.16616	0.0238826
chr7:7772506-7773007	0.0137376	-6.4701	0.0458995
chr7:7968353-7968854	0.00383777	-1.75804	0.0193095
chr7:10940035-10940536	0.00334263	-2.84483	0.017798
chr7:12210403-12210904	0.000200058	-5.32082	0.00301863
chr7:17130199-17130700	0.00330279	-5.52326	0.0176594
chr7:17134722-17135223	0.00428363	-5.98734	0.0206422
chr7:17299343-17299844	4.50321e-05	-6.90134	0.00112634
chr7:17940299-17940800	0.000268775	-5.96159	0.00367198
chr7:23531340-23531841	0.0040817	-5.75974	0.020019
chr7:24573142-24573643	0.00453013	-5.42595	0.0214301
chr7:24834097-24834598	0.00101334	-5.65142	0.00856878
chr7:26153060-26153561	0.0056984	-6.23201	0.0252612
chr7:26201243-26201744	4.47173e-05	-6.88982	0.00112634
chr7:26864489-26864990	3.55226e-06	-7.45034	0.000284107
chr7:27095794-27096295	0.00618987	-6.36485	0.0268508
chr7:28180458-28180959	0.00578674	-5.9906	0.0255348
chr7:30504677-30505178	0.00126825	-2.79658	0.00997707
chr7:30594554-30595055	0.00376514	-6.06281	0.0191195
chr7:32495136-32495637	1.49089e-05	-6.34684	0.000600808
chr7:35729221-35729722	0.0110613	-5.95747	0.0398352
chr7:36152765-36153266	1.27303e-05	-2.33755	0.000555361
chr7:36366954-36367455	0.000849979	-6.37424	0.00779236
chr7:42911793-42912294	0.00067253	-6.30112	0.00677649
chr7:43869344-43869845	0.00594048	-6.03263	0.0259744
chr7:43926497-43926998	0.000970405	-6.41198	0.00829707
chr7:44082399-44082900	0.000139184	-2.71005	0.00236428
chr7:44573779-44574280	0.0004786	-5.98915	0.00540538
chr7:44748240-44748741	0.00324261	-1.62109	0.0175083
chr7:44978903-44979404	0.00370777	-1.50074	0.0189788
chr7:45026055-45026556	0.0117746	-5.60851	0.0414705
chr7:45027429-45027930	0.00173399	-6.07352	0.0121033
chr7:45768836-45769337	0.00604503	-5.64937	0.0263714
chr7:47725324-47725825	0.00163168	-5.96471	0.0117304
chr7:50121191-50121692	0.00106846	-5.77385	0.00895392
chr7:50266987-50267488	0.00145312	-5.74114	0.0108499
chr7:50330563-50331064	0.00180977	-6.38043	0.0123137
chr7:55365878-55366379	0.0030506	-5.9452	0.0171169
chr7:55536888-55537389	0.00948091	-6.30272	0.0359608
chr7:56106310-56106811	0.000991633	-6.45838	0.00840371
chr7:64307168-64307669	0.00293929	-6.3496	0.0167283
chr7:64794127-64794628	0.000190688	-6.63541	0.00292296
chr7:72829160-72829661	0.00338871	-5.74707	0.0179715
chr7:73522154-73522655	0.000705542	-5.99108	0.00701704
chr7:76392964-76393465	0.00288423	-5.2925	0.0165201
chr7:93232041-93232542	0.0135151	-5.66053	0.0452787
chr7:102363512-102364013	0.00302984	-5.71044	0.0170801
chr7:102396011-102396512	0.00320475	-6.21357	0.0174264
chr7:129224676-129225177	0.0115994	-6.65435	0.0410037
chr7:133252728-133253229	0.000966841	-6.14981	0.00828505
chr7:134646447-134646948	0.00493156	-6.347	0.0226462
chr7:138459964-138460465	0.00398963	-1.93151	0.0197628
chr7:140397719-140398220	0.00970725	-5.43971	0.0364639
chr7:140479274-140479775	0.00391557	-5.6955	0.0195749
chr7:145997150-145997651	0.000850482	-6.70247	0.00779236
chr7:149714548-149715049	0.0058218	-6.21954	0.02566
chr7:149873679-149874180	0.00168036	-6.35019	0.011954
chr7:151028140-151028641	0.00526158	-6.14549	0.0236802
chr8:9151377-9151878	0.00733005	-5.57576	0.0303561
chr8:22668943-22669444	0.0025891	-6.00354	0.0153863
chr8:22704765-22705266	0.0043998	-2.26495	0.0210609
chr8:23224906-23225407	0.00365167	-5.77706	0.0188399
chr8:26291234-26291735	0.00485272	-6.02232	0.022554
chr8:28092869-28093370	7.86641e-08	-6.61393	3.7749e-05
chr8:28406226-28406727	7.04552e-06	-5.63247	0.000409815
chr8:28622386-28622887	0.00475617	-5.69044	0.0221561
chr8:30657209-30657710	0.0103058	-6.15227	0.0378241
chr8:33566916-33567417	0.00346278	-6.14528	0.0181607
chr8:37736322-37736823	0.00326235	-6.41672	0.0175655
chr8:38905259-38905760	0.000958238	-6.57	0.00824815
chr8:42843133-42843634	0.0126256	-2.17087	0.0434099
chr8:56074302-56074803	0.00464431	-6.47562	0.0217699
chr8:69833168-69833669	0.00137087	-5.71141	0.0105678
chr8:73972104-73972605	0.00747669	-2.07569	0.0305232
chr8:78665804-78666305	0.00485893	-1.94528	0.0225555
chr8:89729049-89729550	0.0147496	-6.32098	0.0482186
chr8:89902211-89902712	0.000381816	-6.00377	0.00463859
chr8:91040610-91041111	0.00378542	-6.56602	0.0191718
chr8:91069967-91070468	0.000585469	-7.00453	0.00622608
chr8:94474903-94475404	0.0016957	-6.14168	0.0120085
chr8:95231218-95231719	0.00112468	-5.55459	0.00926629
chr8:96235380-96235881	0.000822953	-1.81241	0.00763059
chr8:98045389-98045890	3.78295e-05	-6.09726	0.0010448
chr8:98117034-98117535	0.00120779	-6.23158	0.00970026
chr8:100443046-100443547	0.000941052	-6.64711	0.00820334
chr8:102862876-102863377	0.0144257	-5.5387	0.0473741
chr8:102864035-102864536	0.000633019	-6.50764	0.00654669
chr8:103020722-103021223	0.000433259	-6.50493	0.00504025
chr8:117520402-117520903	0.000650767	-6.86159	0.00666212
chr8:120445134-120445635	0.00280534	-5.38526	0.0162194
chr8:122786756-122787257	0.00308024	-6.23569	0.0171169
chr8:127751050-127751551	0.000984129	-5.82636	0.0083771
chr8:140511702-140512203	0.000207596	-2.35581	0.00304827
chr8:141001179-141001680	0.00207392	-6.37044	0.0135175
chr8:141120877-141121378	0.0112844	-6.43331	0.0403779
chr8:141128223-141128724	0.00080308	-6.32513	0.00751957
chr8:142475586-142476087	0.00225954	-6.49008	0.0140818
chr8:143976785-143977286	0.0104791	-5.87546	0.0383134
chr8:144082282-144082783	0.0110053	-5.03188	0.039708
chr8:144792290-144792791	0.00309671	-6.3797	0.0171488
chr8:144901268-144901769	4.84301e-06	-6.59717	0.0003381
chr9:469943-470444	2.4849e-05	-6.46477	0.00079496
chr9:6757655-6758156	0.0141071	-4.94721	0.0467275
chr9:15511026-15511527	1.61697e-05	-6.51474	0.000633422
chr9:15552714-15553215	4.02596e-05	-6.63891	0.00107331
chr9:34620338-34620839	0.00221151	-6.07668	0.0139466
chr9:35657785-35658286	0.00176591	-5.93367	0.0121493
chr9:35828903-35829404	0.00374198	-2.27587	0.0190556
chr9:63817276-63817777	0.00104609	-6.43485	0.00878761
chr9:71783142-71783643	0.00012885	-6.43988	0.00220379
chr9:99819550-99820051	0.00169252	-6.32403	0.0120085
chr9:127916886-127917387	0.0125332	-1.63375	0.0432299
chr9:128455828-128456329	0.00458429	-5.48851	0.0215411
chr9:129036238-129036739	0.0153745	-5.98719	0.0495158
chrX:3814745-3815246	0.0121023	-5.6499	0.0421514
chrX:15790168-15790669	0.00851094	-5.52675	0.0332048
chrX:47217746-47218247	0.00095409	-3.02662	0.00824815
chrX:47836524-47837025	0.013015	-4.96208	0.0442165
chrX:77895297-77895798	0.00428316	-6.02799	0.0206422
chrX:118345761-118346262	0.000342972	-6.18101	0.00428883
chrX:149539191-149539692	0.000108623	-5.71514	0.00202429
chrX:154490461-154490962	0.0032312	-5.69953	0.0174942

## Sheet: Patient 1 primary DLBCL tumorB1
peaks	P-adj	FC	FDR
chr1:1629746-1630247	5.68202e-05	1.92211	0.00127466
chr1:2227616-2228117	9.72424e-07	3.39136	0.000133326
chr1:6030439-6030940	0.000373981	2.7507	0.00458694
chr1:6393136-6393637	0.00144091	2.02879	0.0108499
chr1:9910287-9910788	7.43076e-05	2.41014	0.00155883
chr1:15524820-15525321	0.00636302	1.18373	0.027172
chr1:21782085-21782586	0.00012728	1.82815	0.00219674
chr1:24744831-24745332	0.0084992	1.4526	0.0332048
chr1:26233844-26234345	0.0113172	1.42207	0.0403779
chr1:27234372-27234873	0.00172682	2.7951	0.0120752
chr1:28259118-28259619	0.00049656	1.59505	0.00549364
chr1:28328811-28329312	0.00171638	1.95741	0.0120681
chr1:28886669-28887170	0.00328691	1.48347	0.0176235
chr1:30718151-30718652	0.0121555	1.23565	0.0422309
chr1:33036747-33037248	5.41468e-07	2.23346	9.0378e-05
chr1:35557432-35557933	0.000741654	1.80646	0.00726329
chr1:38475133-38475634	0.00719167	1.14391	0.0298797
chr1:40691896-40692397	0.00177164	1.47364	0.0121629
chr1:42924123-42924624	0.00562951	1.46456	0.0250135
chr1:43172334-43172835	0.000877585	1.33787	0.00787161
chr1:43946662-43947163	0.00200442	1.92782	0.0131989
chr1:43969656-43970157	0.00405035	2.35691	0.0199095
chr1:46247271-46247772	0.000258573	2.74437	0.00356294
chr1:62800758-62801259	4.75141e-05	2.88275	0.00112634
chr1:77978956-77979457	0.00392224	1.41906	0.0195782
chr1:85276502-85277003	6.16813e-07	2.52848	9.47179e-05
chr1:87449487-87449988	0.00145057	1.78091	0.0108499
chr1:88891415-88891916	0.0127209	1.25532	0.043448
chr1:92080247-92080748	2.1581e-06	4.13624	0.000202072
chr1:100132772-100133273	1.96093e-05	2.26299	0.00068965
chr1:111140111-111140612	0.00168147	1.85133	0.011954
chr1:112715079-112715580	1.31188e-05	1.76135	0.000561754
chr1:117059967-117060468	0.00123242	1.46275	0.00977992
chr1:145979320-145979821	0.0143786	1.17337	0.0473002
chr1:150235964-150236465	0.000203526	1.31489	0.00302844
chr1:150697048-150697549	0.0123524	1.04133	0.0427601
chr1:151070875-151071376	0.0150096	1.02317	0.0488319
chr1:151347208-151347709	3.98386e-10	3.1031	7.64701e-07
chr1:151790339-151790840	0.0149441	1.26604	0.0487014
chr1:165630885-165631386	0.00515972	1.8323	0.0234183
chr1:167617579-167618080	0.00312127	1.75555	0.017167
chr1:168178558-168179059	4.28288e-05	1.87449	0.00112634
chr1:169680566-169681067	5.85097e-06	2.38626	0.000370175
chr1:171781244-171781745	0.00040029	1.66235	0.0047724
chr1:172532712-172533213	0.000121742	2.12102	0.0021738
chr1:173867879-173868380	2.29446e-05	1.74	0.000772669
chr1:179025563-179026064	0.0104575	1.66659	0.0382711
chr1:183635741-183636242	0.000341023	1.341	0.00427839
chr1:199510236-199510737	0.000332962	2.12232	0.00420071
chr1:201154275-201154776	4.41459e-05	1.89876	0.00112634
chr1:220272183-220272684	0.00942036	1.37905	0.0358201
chr1:225848005-225848506	0.00145551	2.40429	0.0108499
chr1:234962108-234962609	1.02717e-06	2.47812	0.000135976
chr1:241519607-241520108	2.21115e-06	1.58682	0.00020211
chr1:241847825-241848326	0.000208829	2.44342	0.00304827
chr10:12043022-12043523	0.000126326	1.39823	0.00219674
chr10:17643749-17644250	0.00454997	1.52703	0.0214587
chr10:22251842-22252343	1.25229e-06	1.73214	0.000154979
chr10:22316844-22317345	0.00237707	2.45555	0.0145776
chr10:26448629-26449130	0.00195068	2.55125	0.012955
chr10:27503907-27504408	1.46791e-05	1.79867	0.000600808
chr10:60778107-60778608	7.28493e-09	4.12717	5.59337e-06
chr10:73785139-73785640	0.00253391	1.53151	0.0151758
chr10:84328228-84328729	0.002399	1.82582	0.0146187
chr10:93496226-93496727	1.1101e-05	2.04062	0.000507239
chr10:98134296-98134797	1.68255e-06	2.76942	0.000180164
chr10:110919206-110919707	0.00065681	1.3746	0.00668831
chr11:17077508-17078009	4.53575e-05	2.23532	0.00112634
chr11:19116797-19117298	1.77283e-06	2.63535	0.000180164
chr11:45355177-45355678	5.90016e-05	2.85059	0.00130929
chr11:45847110-45847611	0.00212824	1.74174	0.0137547
chr11:47399982-47400483	0.0010195	1.97901	0.00860186
chr11:47767306-47767807	0.00515319	1.11203	0.0234183
chr11:57324798-57325299	0.00302134	1.75651	0.0170801
chr11:63566960-63567461	4.47658e-06	2.177	0.000324257
chr11:63838630-63839131	0.00114967	2.25158	0.00943076
chr11:64305168-64305669	0.00251753	1.43372	0.0151012
chr11:64878482-64878983	0.00428546	1.67133	0.0206422
chr11:65961289-65961790	1.10885e-05	4.32827	0.000507239
chr11:66638342-66638843	0.0072126	1.63086	0.0299342
chr11:67353446-67353947	0.000173231	2.63424	0.00277097
chr11:68030299-68030800	1.63908e-05	1.6881	0.000635599
chr11:74170986-74171487	3.18475e-10	2.605	7.64701e-07
chr11:78416786-78417287	0.0014548	3.63716	0.0108499
chr11:86244252-86244753	0.00403103	1.22066	0.0198496
chr11:95151358-95151859	0.00346103	1.4297	0.0181607
chr11:95231220-95231721	0.0108925	1.18356	0.0394122
chr11:108467309-108467810	9.76308e-06	2.47339	0.000480519
chr11:111879211-111879712	0.00258106	1.55987	0.0153623
chr11:119107020-119107521	0.00562428	1.59957	0.0250135
chr11:121292529-121293030	0.000891285	2.30572	0.00793006
chr11:125592940-125593441	4.71849e-05	2.69239	0.00112634
chr11:126268768-126269269	1.76769e-06	2.31196	0.000180164
chr11:130314768-130315269	0.00357793	1.43885	0.0185617
chr12:2890525-2891026	0.0107643	1.19895	0.0390957
chr12:6723754-6724255	0.00959538	1.44446	0.036257
chr12:6764187-6764688	0.00267979	1.81091	0.0156825
chr12:9764637-9765138	0.00382972	1.71987	0.0193095
chr12:46383120-46383621	0.000486874	1.81535	0.0054484
chr12:53006068-53006569	0.0110307	1.53129	0.0397623
chr12:55716174-55716675	0.000767667	1.7865	0.00736769
chr12:56127762-56128263	0.0020949	1.28013	0.013608
chr12:56359980-56360481	3.76019e-06	2.38527	0.000288708
chr12:57479455-57479956	0.000845198	1.91563	0.00778109
chr12:57547032-57547533	0.00639922	1.30183	0.0272962
chr12:57740994-57741495	0.00576522	1.48011	0.0254691
chr12:57754652-57755153	0.00270642	1.28108	0.0158142
chr12:65169243-65169744	4.95145e-06	2.75161	0.000339439
chr12:71663709-71664210	0.000126395	1.356	0.00219674
chr12:98593324-98593825	9.90268e-06	2.42947	0.00048122
chr12:103929510-103930011	3.20311e-07	2.38926	7.23338e-05
chr12:108633719-108634220	3.17971e-06	2.15723	0.000260907
chr12:108731791-108732292	0.00717986	1.19137	0.0298629
chr12:110468105-110468606	0.00140998	1.66538	0.0107186
chr12:120086949-120087450	0.00123355	1.63076	0.00977992
chr12:120495792-120496293	0.000521695	3.0928	0.00573865
chr12:120534016-120534517	0.000463753	3.20687	0.00529865
chr12:120686817-120687318	6.02923e-07	2.80629	9.47179e-05
chr12:121663801-121664302	7.12213e-05	1.94636	0.00152072
chr12:122526823-122527324	0.0136762	1.02969	0.045774
chr12:122752512-122753013	1.59899e-06	2.34058	0.000180164
chr12:123972778-123973279	0.00495916	1.46857	0.0227129
chr12:131928869-131929370	0.0119429	1.85454	0.0418684
chr12:133130270-133130771	0.00016508	2.98227	0.00268535
chr13:29850437-29850938	1.02344e-05	3.0411	0.000491124
chr13:30465736-30466237	0.00119162	3.01726	0.00965725
chr13:33542310-33542811	5.25911e-07	2.83287	9.0378e-05
chr13:46184095-46184596	2.65288e-07	5.33332	6.78961e-05
chr13:52455134-52455635	0.00146952	1.26915	0.0108909
chr13:72781808-72782309	1.83026e-06	5.62756	0.000180164
chr13:97432936-97433437	5.34703e-06	1.45161	0.000360127
chr13:102596603-102597104	0.00075003	1.39776	0.00728239
chr13:110706037-110706538	0.00123555	1.90159	0.00977992
chr14:20333132-20333633	0.00303848	1.57884	0.0171037
chr14:21455930-21456431	4.57491e-05	3.60044	0.00112634
chr14:23071332-23071833	0.00374262	1.32786	0.0190556
chr14:24161033-24161534	0.00944542	1.72491	0.0358665
chr14:34982394-34982895	0.00371938	1.29013	0.0189876
chr14:58427426-58427927	0.0036561	1.2067	0.0188399
chr14:59484211-59484712	9.24106e-05	2.83031	0.00183816
chr14:67819553-67820054	2.91365e-05	2.43748	0.000896739
chr14:72926128-72926629	0.000802848	1.30924	0.00751957
chr14:73458436-73458937	0.000644538	1.49931	0.00663373
chr14:77097936-77098437	0.0090534	2.10166	0.0348774
chr14:100065057-100065558	0.000585292	2.3882	0.00622608
chr14:101760443-101760944	8.97553e-05	2.01886	0.00181353
chr14:101824761-101825262	0.000286149	2.24867	0.00382762
chr14:102139581-102140082	5.08485e-05	1.76859	0.00118307
chr14:102592259-102592760	1.12937e-05	2.68085	0.000507239
chr15:40440611-40441112	1.88852e-05	1.86368	0.000671298
chr15:40593952-40594453	0.00135333	2.37879	0.0104536
chr15:41827779-41828280	0.000297527	2.78532	0.00393864
chr15:52481894-52482395	1.74993e-05	3.35495	0.00064932
chr15:58749618-58750119	0.0150231	1.63794	0.0488345
chr15:59689251-59689752	0.00457303	2.09746	0.0215145
chr15:63277180-63277681	0.0118936	1.48253	0.0417901
chr15:65792164-65792665	6.36583e-06	3.13629	0.000387911
chr15:72272560-72273061	0.00181225	1.5392	0.0123137
chr15:72685905-72686406	0.0132455	1.13372	0.0447225
chr15:81293906-81294407	0.0148088	2.03661	0.0483087
chr15:82262600-82263101	0.000181113	1.86913	0.00283793
chr15:82809290-82809791	0.00782688	1.4877	0.0314923
chr15:84735021-84735522	0.000145419	1.62192	0.00244853
chr16:1342961-1343462	0.00871566	1.19921	0.0338316
chr16:1611960-1612461	0.00172534	1.87275	0.0120752
chr16:2531842-2532343	0.00208167	2.06352	0.013545
chr16:10787358-10787859	0.00294128	2.21866	0.0167283
chr16:18801416-18801917	3.25687e-05	2.67463	0.000947205
chr16:21599179-21599680	3.12896e-05	4.64707	0.000924006
chr16:24539207-24539708	2.45696e-05	2.33293	0.00079496
chr16:30698236-30698737	0.000308477	2.1024	0.00402803
chr16:30747974-30748475	0.00764148	1.13275	0.0309122
chr16:30922555-30923056	0.00158424	1.85456	0.0115846
chr16:31117724-31118225	3.68466e-08	3.89453	2.35757e-05
chr16:50065648-50066149	0.000104647	3.15475	0.0019888
chr16:50741661-50742162	0.00260436	1.18571	0.0154519
chr16:56451172-56451673	0.00449442	1.28128	0.0213732
chr16:58129260-58129761	0.000762761	1.54383	0.00735739
chr16:67660072-67660573	1.75129e-07	3.82793	5.38786e-05
chr16:67841783-67842284	0.000824423	2.66805	0.00763059
chr16:68448361-68448862	0.00998647	1.28074	0.0370416
chr16:70430832-70431333	0.00191274	1.80661	0.0127937
chr16:78099366-78099867	0.000450312	1.62605	0.00517589
chr16:81007220-81007721	0.000125744	1.78309	0.00219674
chr17:5227406-5227907	0.0100817	1.0633	0.0372149
chr17:7404086-7404587	0.013209	1.11471	0.0446386
chr17:7627654-7628155	0.000379291	1.56688	0.00462253
chr17:7835050-7835551	0.00133812	1.47067	0.0103778
chr17:7844675-7845176	0.000630711	1.50455	0.00654669
chr17:8156250-8156751	0.00414693	1.4915	0.0202031
chr17:16438631-16439132	0.00197627	2.02528	0.0130809
chr17:17591576-17592077	5.30652e-05	3.16355	0.00122412
chr17:17752053-17752554	2.60951e-06	3.26987	0.000224973
chr17:18158014-18158515	0.00978974	1.46858	0.0365592
chr17:18314833-18315334	4.66646e-05	3.11524	0.00112634
chr17:21253192-21253693	0.000240487	5.17794	0.0033818
chr17:28951506-28952007	7.40455e-08	1.93205	3.7749e-05
chr17:39401390-39401891	3.98552e-09	3.72632	5.10014e-06
chr17:40598500-40599001	0.000208393	2.75467	0.00304827
chr17:42388295-42388796	1.26647e-07	2.74397	4.86198e-05
chr17:48107588-48108089	0.00742985	1.44589	0.0305232
chr17:50866172-50866673	3.30387e-05	1.96907	0.000953652
chr17:51260185-51260686	0.00139583	1.26899	0.0106958
chr17:58517728-58518229	0.00314497	1.23266	0.0171988
chr17:60599894-60600395	0.0127067	1.24693	0.043448
chr17:62478434-62478935	0.0147513	1.66852	0.0482186
chr17:63827088-63827589	0.00882478	1.16401	0.0342205
chr17:74872927-74873428	0.00140018	1.20869	0.0107078
chr17:75154338-75154839	0.00421648	1.69054	0.0204641
chr17:82449286-82449787	0.0142749	1.39888	0.0470398
chr17:82716340-82716841	0.000486552	1.74146	0.0054484
chr18:2637200-2637701	0.00194035	1.46216	0.0129099
chr18:2641495-2641996	0.00221561	1.66258	0.0139466
chr18:9102338-9102839	0.00356507	1.19311	0.0185537
chr18:11981060-11981561	0.000814798	2.41599	0.00759226
chr18:35344522-35345023	0.000305428	2.50811	0.00400184
chr18:46167939-46168440	0.00905776	1.65979	0.0348774
chr18:48868802-48869303	0.004135	1.7106	0.0202006
chr18:50266344-50266845	0.000149636	2.77376	0.00249762
chr18:51029930-51030431	0.00125914	1.34577	0.00992578
chr18:59139200-59139701	0.00018949	2.48506	0.00292149
chr18:63422270-63422771	1.82772e-06	2.62701	0.000180164
chr18:74148179-74148680	0.00174631	1.76655	0.012128
chr18:74495970-74496471	1.75175e-05	2.12213	0.00064932
chr19:680385-680886	0.004033	1.79349	0.0198496
chr19:1652744-1653245	0.000216388	2.3359	0.00312299
chr19:2944821-2945322	0.00444128	1.54785	0.0212066
chr19:2950501-2951002	0.000104158	1.55836	0.0019888
chr19:3762689-3763190	8.52273e-06	1.73696	0.000438284
chr19:3970947-3971448	0.0022558	1.04842	0.0140813
chr19:4065751-4066252	0.00819896	1.43901	0.0324493
chr19:5680448-5680949	0.000979735	1.87323	0.00835823
chr19:7920509-7921010	9.1751e-06	2.17167	0.000460077
chr19:7943614-7944115	0.00717503	1.63237	0.0298629
chr19:9792358-9792859	0.00695093	1.21158	0.0290999
chr19:9791734-9792235	0.000251314	1.7729	0.00348301
chr19:9819214-9819715	0.00514139	1.19715	0.0234138
chr19:10879033-10879534	0.000916443	1.93112	0.00808787
chr19:11559019-11559520	0.0114111	1.47945	0.0404966
chr19:12669408-12669909	0.00202198	2.37562	0.0132464
chr19:12681169-12681670	0.000717731	3.13679	0.00710147
chr19:14136809-14137310	0.000956424	1.67043	0.00824815
chr19:14529153-14529654	3.03569e-05	2.02489	0.000910469
chr19:16111455-16111956	4.61164e-05	1.49336	0.00112634
chr19:17309230-17309731	0.000166285	2.297	0.00269354
chr19:17859563-17860064	1.82449e-07	2.64392	5.38786e-05
chr19:17947764-17948265	0.0071104	1.08688	0.0296705
chr19:18192714-18193215	8.22544e-06	2.25011	0.000435373
chr19:18636072-18636573	0.01329	1.73126	0.0447546
chr19:19618578-19619079	0.00538741	1.61644	0.0240492
chr19:35141083-35141584	0.000200545	2.30709	0.00301863
chr19:36115092-36115593	0.0036856	2.22033	0.0189158
chr19:36489390-36489891	0.000431384	1.23265	0.00504025
chr19:38315811-38316312	7.67378e-07	2.52259	0.000113306
chr19:38336790-38337291	0.00289822	1.11804	0.016557
chr19:38850142-38850643	4.00505e-05	1.82756	0.00107331
chr19:38860797-38861298	0.00347078	1.7822	0.0181778
chr19:38899609-38900110	0.00192217	1.45944	0.0128112
chr19:39412072-39412573	1.67062e-06	3.51627	0.000180164
chr19:40424854-40425355	0.012254	2.62838	0.0424961
chr19:40444223-40444724	0.000493389	1.74251	0.00547433
chr19:40714827-40715328	0.00340445	1.436	0.0179776
chr19:40798681-40799182	1.08181e-05	2.31232	0.000507239
chr19:42217550-42218051	0.00056648	1.43538	0.00609164
chr19:42268639-42269140	0.000360803	1.38964	0.00448207
chr19:42423421-42423922	2.93652e-05	2.57526	0.000896739
chr19:43575456-43575957	0.00491471	1.61655	0.0226462
chr19:45001829-45002330	0.000263308	1.62704	0.00361014
chr19:45406311-45406812	0.00120507	1.674	0.00969868
chr19:45584735-45585236	0.000207679	1.62041	0.00304827
chr19:45692092-45692593	7.76856e-05	2.19587	0.00162084
chr19:46716861-46717362	0.00144263	1.61943	0.0108499
chr19:47113013-47113514	4.15543e-06	1.99054	0.000306783
chr19:47600207-47600708	0.000892364	2.13144	0.00793006
chr19:47745269-47745770	0.000775365	1.8608	0.00742301
chr19:48203766-48204267	0.00043564	2.06688	0.00505264
chr19:49085119-49085620	7.11075e-05	2.18283	0.00152072
chr19:49487217-49487718	7.94928e-05	1.54475	0.00164071
chr19:50804748-50805249	0.00356672	1.66244	0.0185537
chr19:51367450-51367951	0.00371306	1.05301	0.0189806
chr19:55407999-55408500	0.0151351	1.33834	0.0490327
chr19:55598933-55599434	2.25615e-05	1.45082	0.000766491
chr19:56314948-56315449	0.0049276	1.45243	0.0226462
chr19:58401211-58401712	0.00195388	1.65939	0.012955
chr19:58572865-58573366	0.000745437	1.75733	0.00728176
chr2:3574963-3575464	0.00312029	1.84877	0.017167
chr2:20676774-20677275	0.00191289	2.08558	0.0127937
chr2:28870160-28870661	0.0100533	1.34594	0.037146
chr2:33530772-33531273	0.000100356	1.99276	0.00194578
chr2:44361619-44362120	0.000404099	1.74244	0.0048029
chr2:45728342-45728843	4.44544e-05	2.09614	0.00112634
chr2:55227734-55228235	0.00018482	2.10125	0.00288424
chr2:55617533-55618034	0.00985859	1.54993	0.0367448
chr2:60882882-60883383	0.000317698	2.30325	0.00412041
chr2:61854342-61854843	4.45612e-05	1.69418	0.00112634
chr2:63588446-63588947	0.00487655	1.12245	0.0225855
chr2:64524016-64524517	3.82057e-07	2.77778	7.71955e-05
chr2:68768360-68768861	2.9293e-05	2.05253	0.000896739
chr2:69386559-69387060	0.0127357	1.6933	0.0434597
chr2:70142568-70143069	0.000869121	1.55923	0.00785072
chr2:84919336-84919837	0.000329572	2.301	0.00419905
chr2:108786416-108786917	0.000276221	1.40413	0.00374703
chr2:112645622-112646123	1.29182e-06	1.93707	0.000154979
chr2:118055894-118056395	0.0100182	1.28586	0.0370876
chr2:120177009-120177510	0.00368504	1.42523	0.0189158
chr2:130342495-130342996	0.00276681	1.66014	0.0160693
chr2:135531111-135531612	0.00318716	1.35172	0.0173553
chr2:143129046-143129547	0.00012696	2.57641	0.00219674
chr2:151828289-151828790	4.04063e-06	3.16112	0.000304157
chr2:152717741-152718242	0.00120386	1.44183	0.00969868
chr2:161160070-161160571	0.000469873	2.01774	0.00533681
chr2:201780948-201781449	0.0135164	1.35095	0.0452787
chr2:202634639-202635140	0.0076127	1.00344	0.0308608
chr2:207529813-207530314	0.0143757	1.0216	0.0473002
chr2:214809578-214810079	0.000112421	1.96068	0.00207741
chr2:218216910-218217411	0.00995192	1.47209	0.0369952
chr2:218568214-218568715	1.83315e-05	2.30651	0.000657707
chr2:218880023-218880524	0.00139098	2.20179	0.0106799
chr2:219229469-219229970	2.67992e-05	2.47821	0.000850266
chr2:219498589-219499090	0.000490617	2.25197	0.00545935
chr2:224585471-224585972	0.00246422	1.33848	0.0148794
chr2:230447954-230448455	0.00588	1.0034	0.0257981
chr2:233060960-233061461	0.0021256	1.4815	0.0137547
chr2:233349134-233349635	0.000172735	1.86093	0.00277097
chr2:233854400-233854901	0.000748547	1.98976	0.00728239
chr2:240566372-240566873	0.000537371	2.41253	0.0058441
chr2:241150212-241150713	0.00140788	1.897	0.0107186
chr2:241316072-241316573	7.18984e-06	1.95151	0.000411967
chr20:3888970-3889471	0.000127605	2.10528	0.00219674
chr20:5950293-5950794	0.0030813	1.4752	0.0171169
chr20:18287999-18288500	0.000532618	1.31714	0.00582541
chr20:32357994-32358495	0.00585343	1.40603	0.0257699
chr20:33810982-33811483	0.00397558	2.45233	0.0197442
chr20:35616206-35616707	5.6262e-06	2.19779	0.000366084
chr20:36835550-36836051	0.0140448	1.12078	0.0465612
chr20:44885311-44885812	0.0016078	1.8826	0.0116415
chr20:49278263-49278764	0.00146224	1.87474	0.0108625
chr20:51400261-51400762	0.00496383	1.34588	0.0227129
chr20:57398222-57398723	6.44865e-05	2.45389	0.00141465
chr20:62065715-62066216	0.0097661	2.26849	0.0365521
chr20:62122106-62122607	9.35631e-05	2.61951	0.00185149
chr20:62238064-62238565	5.35691e-05	2.08676	0.00122412
chr20:63216045-63216546	8.56246e-06	2.79673	0.000438284
chr21:10014744-10015245	0.0083153	1.49841	0.0327746
chr21:14383068-14383569	0.00742146	1.0055	0.0305232
chr21:29073470-29073971	2.01446e-06	3.65003	0.000193338
chr21:33362101-33362602	0.00494053	1.10949	0.0226603
chr21:33642113-33642614	0.000887406	1.97824	0.00792268
chr21:34073263-34073764	0.0006782	1.88414	0.00679794
chr21:42496189-42496690	0.00351654	1.13046	0.0183924
chr21:46228768-46229269	0.00362199	1.845	0.0187396
chr21:46286316-46286817	0.000213435	2.61373	0.0031037
chr21:46323818-46324319	0.000814638	1.78755	0.00759226
chr22:24555028-24555529	0.000151105	2.27956	0.00251122
chr22:28741668-28742169	6.90673e-05	1.46464	0.00149802
chr22:30423785-30424286	0.000566345	2.54532	0.00609164
chr22:30591929-30592430	0.000488213	1.91017	0.0054484
chr22:31676709-31677210	0.0115658	1.42333	0.0409228
chr22:36776056-36776557	0.00103012	2.32008	0.00867243
chr22:37218754-37219255	0.00674578	1.36914	0.0284583
chr22:38705536-38706037	0.00298767	1.01607	0.0169419
chr22:40044405-40044906	0.014998	1.2621	0.0488319
chr22:41468484-41468985	0.0085259	1.15434	0.0332294
chr22:50276101-50276602	0.000227595	2.33198	0.00324135
chr22:50807842-50808343	2.2078e-05	2.16732	0.000756762
chr3:15601651-15602152	0.00215761	1.42681	0.0138281
chr3:37242971-37243472	0.00121586	2.88629	0.00974467
chr3:37993927-37994428	1.97607e-05	1.91285	0.00068965
chr3:38024407-38024908	3.19422e-06	2.58986	0.000260907
chr3:38164893-38165394	0.000126335	1.97647	0.00219674
chr3:39148157-39148658	0.00291798	1.88676	0.0166451
chr3:42804296-42804797	0.000866552	2.11843	0.00785072
chr3:49029286-49029787	0.0022743	2.41699	0.0140998
chr3:100260614-100261115	0.0106557	1.20072	0.0388481
chr3:100401205-100401706	3.68576e-07	2.87737	7.71955e-05
chr3:105868889-105869390	0.000371671	1.77814	0.00457322
chr3:111674116-111674617	0.000278391	1.60854	0.00376178
chr3:114214128-114214629	5.66295e-05	2.82826	0.00127466
chr3:128051998-128052499	0.000764792	2.92598	0.00735848
chr3:129439898-129440399	0.00339863	1.2728	0.0179715
chr3:131381386-131381887	0.0100287	1.60527	0.0370905
chr3:136196260-136196761	0.012384	1.03591	0.0427988
chr3:140941523-140942024	0.000108302	1.59341	0.00202429
chr3:179604528-179605029	0.00220788	1.49824	0.0139466
chr3:196317998-196318499	0.0114375	1.61707	0.0405436
chr4:6986851-6987352	0.00175892	1.7302	0.0121391
chr4:12640264-12640765	9.16596e-05	2.52285	0.00183816
chr4:13484160-13484661	0.00020063	2.61298	0.00301863
chr4:39458773-39459274	4.84384e-06	2.55499	0.0003381
chr4:47914413-47914914	0.000331418	1.51768	0.00419905
chr4:48780187-48780688	0.000168776	1.40089	0.0027224
chr4:67545369-67545870	2.99909e-05	5.75742	0.000906576
chr4:77075962-77076463	1.50241e-05	2.4593	0.000600808
chr4:88284585-88285086	0.00159349	2.1587	0.011586
chr4:101346107-101346608	0.000108593	2.2507	0.00202429
chr4:108620222-108620723	0.00215075	2.43048	0.0138281
chr4:119212375-119212876	8.43527e-07	3.36806	0.000119937
chr4:122732320-122732821	0.000942427	1.20165	0.00820334
chr4:155376678-155377179	2.34311e-06	1.7704	0.000209191
chr4:165327333-165327834	1.6814e-05	2.74674	0.0006391
chr4:173370597-173371098	3.7477e-06	3.07333	0.000288708
chr4:174928095-174928596	0.00434796	1.66179	0.0208909
chr4:184474340-184474841	2.35443e-05	1.91239	0.000778662
chr4:184649345-184649846	0.00187635	1.87612	0.0126596
chr5:49665962-49666463	3.21956e-05	4.65251	0.000943502
chr5:57173516-57174017	0.000686065	2.6481	0.00685886
chr5:69093636-69094137	0.000178524	1.47316	0.00283203
chr5:69166817-69167318	0.00425935	1.24239	0.02062
chr5:77776176-77776677	0.00517407	1.85487	0.0234236
chr5:81301289-81301790	0.00111213	1.65971	0.00920146
chr5:90409074-90409575	0.00167841	2.24794	0.011954
chr5:112707244-112707745	0.000258937	2.08525	0.00356294
chr5:131635045-131635546	0.0074579	1.17213	0.0305232
chr5:132866250-132866751	0.000653749	1.50619	0.00667485
chr5:134370845-134371346	0.00537014	1.56249	0.0239999
chr5:139341582-139342083	1.77771e-05	2.14417	0.00064932
chr5:146182468-146182969	0.00158081	1.31252	0.0115816
chr5:160119367-160119868	4.13299e-07	2.44389	7.93328e-05
chr5:171387446-171387947	0.000243629	1.10913	0.00341347
chr5:172807134-172807635	8.27878e-06	2.16524	0.000435373
chr5:177351679-177352180	0.00397307	1.50287	0.0197442
chr5:177425765-177426266	2.63708e-06	1.94967	0.000224973
chr5:180494038-180494539	0.0034567	1.48835	0.0181607
chr6:8102408-8102909	0.012073	1.38103	0.0420967
chr6:8435290-8435791	0.0118587	1.43852	0.0417282
chr6:12011198-12011699	0.00166184	1.83028	0.0119249
chr6:12065222-12065723	0.00660725	1.43861	0.0279353
chr6:25041957-25042458	0.013751	1.67531	0.0459046
chr6:36547350-36547851	0.00950632	1.28287	0.0359909
chr6:41072522-41073023	0.00492339	1.25945	0.0226462
chr6:41071683-41072184	1.79237e-05	2.71978	0.00064932
chr6:42050575-42051076	0.000603036	2.12083	0.00636004
chr6:42771012-42771513	5.71088e-05	2.01234	0.00127466
chr6:42984167-42984668	3.56227e-05	2.48026	0.00100555
chr6:43059273-43059774	0.000855003	1.50335	0.00781514
chr6:44387370-44387871	0.00800492	1.5275	0.0319448
chr6:52419996-52420497	9.46397e-05	2.4642	0.00186319
chr6:87702119-87702620	0.00018604	2.17329	0.00289153
chr6:96897667-96898168	0.000456658	1.59865	0.00523317
chr6:119349611-119350112	0.0126187	1.35343	0.0434099
chr6:125780179-125780680	1.04121e-07	2.46962	4.44135e-05
chr6:137224789-137225290	1.16964e-05	2.78148	0.000516123
chr6:151451959-151452460	0.000321377	1.32981	0.0041541
chr6:158869367-158869868	0.00834506	1.40351	0.0328581
chr6:159789585-159790086	0.000837865	1.92824	0.00773213
chr6:166627238-166627739	1.66701e-05	4.10117	0.0006391
chr7:2354018-2354519	1.33443e-05	3.23464	0.000562955
chr7:2844258-2844759	0.00241529	1.59052	0.0146946
chr7:4775247-4775748	0.00990793	1.1647	0.0368929
chr7:12211000-12211501	0.000790585	2.17052	0.00749916
chr7:17298271-17298772	0.00846203	1.13829	0.0331826
chr7:23679847-23680348	0.0068829	2.03229	0.0289414
chr7:24325715-24326216	0.00790507	1.19982	0.031645
chr7:26398993-26399494	0.000941758	2.11608	0.00820334
chr7:44606629-44607130	0.00630221	1.0018	0.0270859
chr7:47670607-47671108	0.000229968	1.58414	0.00324577
chr7:56063995-56064496	0.00287172	1.94956	0.0165038
chr7:74254197-74254698	2.18199e-07	6.39436	5.98333e-05
chr7:77122261-77122762	0.00122748	1.44246	0.009777
chr7:100081558-100082059	0.000583654	2.06857	0.00622608
chr7:107168625-107169126	0.00132086	1.24603	0.0103065
chr7:123557638-123558139	3.38334e-05	1.87323	0.000969302
chr7:131106211-131106712	0.0126713	1.4842	0.0434332
chr7:141014702-141015203	0.0112857	1.34702	0.0403779
chr7:151227015-151227516	9.93243e-05	2.33184	0.00193556
chr7:151349959-151350460	0.000118973	1.80976	0.00213429
chr8:8851292-8851793	4.97387e-05	3.16365	0.00116431
chr8:8994990-8995491	0.000246193	2.46638	0.0034244
chr8:12765233-12765734	0.000778417	1.94704	0.00743369
chr8:24348055-24348556	0.00263811	1.38664	0.0155572
chr8:24367247-24367748	0.00037681	1.66168	0.00460692
chr8:26382790-26383291	0.00621654	1.01254	0.0269056
chr8:27774110-27774611	0.0103773	1.2812	0.0380503
chr8:31033516-31034017	0.00634958	1.31571	0.0271448
chr8:33512978-33513479	0.000396721	1.54405	0.00474458
chr8:38996443-38996944	0.00214956	2.19374	0.0138281
chr8:41622827-41623328	0.00747716	1.18827	0.0305232
chr8:42391572-42392073	0.00935049	1.82276	0.0356116
chr8:47960558-47961059	0.0138153	1.37371	0.046079
chr8:55930374-55930875	0.00516069	1.15919	0.0234183
chr8:56210127-56210628	0.00654661	1.34932	0.02774
chr8:60916549-60917050	3.17459e-07	2.13182	7.23338e-05
chr8:65644354-65644855	0.00256685	1.3525	0.0153014
chr8:65951777-65952278	0.00299625	2.10108	0.0169655
chr8:69760851-69761352	0.000518838	2.34472	0.00572362
chr8:73293422-73293923	0.000605248	2.2983	0.00636589
chr8:77000389-77000890	2.77847e-05	1.76373	0.000874308
chr8:78515723-78516224	0.000149525	2.87138	0.00249762
chr8:80146787-80147288	7.22602e-09	4.34862	5.59337e-06
chr8:85176892-85177393	0.000117546	2.27025	0.00212857
chr8:93916523-93917024	2.47526e-05	2.76552	0.00079496
chr8:96262267-96262768	0.00379629	1.49571	0.0191841
chr8:100493232-100493733	0.00966743	2.04707	0.0363499
chr8:101137176-101137677	6.32903e-06	2.7754	0.000387911
chr8:101205471-101205972	0.000598709	1.58491	0.0063318
chr8:122781340-122781841	0.000228811	1.93086	0.00324135
chr8:124450475-124450976	6.76598e-06	1.94258	0.000399609
chr8:124660221-124660722	2.02708e-05	4.75435	0.000701077
chr8:125429605-125430106	8.74787e-05	2.09139	0.00178633
chr8:140457736-140458237	0.00669515	1.9364	0.0282758
chr8:144125627-144126128	6.66791e-06	2.50835	0.000399609
chr8:144147617-144148118	1.49328e-05	2.19576	0.000600808
chr8:145002676-145003177	0.000924174	1.96488	0.00813739
chr9:5529800-5530301	0.000118267	2.15301	0.00213159
chr9:6008283-6008784	0.000123745	1.2385	0.00219674
chr9:33264560-33265061	0.000630977	1.6439	0.00654669
chr9:34376761-34377262	0.00236017	1.28392	0.0144971
chr9:35618166-35618667	7.20111e-05	3.61286	0.00152735
chr9:37409081-37409582	0.00307782	1.1148	0.0171169
chr9:75028269-75028770	0.00248055	1.96754	0.0149027
chr9:91711913-91712414	9.21401e-05	2.50067	0.00183816
chr9:92764785-92765286	0.000796805	1.7497	0.00751205
chr9:94165795-94166296	9.2279e-06	2.66578	0.000460077
chr9:101398543-101399044	0.000208438	1.92268	0.00304827
chr9:112333496-112333997	0.000664938	1.9936	0.00671763
chr9:114366619-114367120	0.0112998	1.58768	0.0403779
chr9:120868753-120869254	0.000658975	1.87312	0.0066926
chr9:127735165-127735666	0.000155492	1.97465	0.00256195
chr9:128322258-128322759	0.00267652	1.57282	0.0156825
chr9:129413523-129414024	0.000609243	1.82364	0.00637298
chr9:136790815-136791316	0.00261141	1.56537	0.0154519
chr9:136866110-136866611	0.00226993	1.27962	0.0140998
chr9:137086493-137086994	0.000478726	1.02988	0.00540538
chrX:30653017-30653518	4.93155e-05	2.66834	0.00116149
chrX:48539253-48539754	0.00181106	1.3816	0.0123137
chrX:49269044-49269545	0.000154781	2.45028	0.00256122
chrX:63754891-63755392	0.000116696	2.80785	0.0021232
chrX:71283196-71283697	0.0141598	1.47802	0.0468212
chrX:74292329-74292830	0.0123859	1.34599	0.0427988
chrX:103687183-103687684	0.00829693	1.22238	0.0327694
chrX:119574234-119574735	0.00307771	1.99984	0.0171169
chrX:126472728-126473229	0.000432352	1.60855	0.00504025
chrX:149940224-149940725	0.000524	1.30021	0.00574753
chrX:149939191-149939692	0.000309559	2.57909	0.00402846
chrX:154378772-154379273	0.00118285	1.51948	0.00963089
