# Supplementary material for: scFFPE-ATAC enables high-throughput single cell chromatin accessibility profiling in formalin-fixed paraffin-embedded samples
Source: Nat Commun. 2025 Nov 14;16:10022. doi: 10.1038/s41467-025-66170-4 (PMC12618699; doi:10.1038/s41467-025-66170-4)
Supplement: Supplementary file 23 — Supplementary Table 22 [file 41467_2025_66170_MOESM23_ESM.xlsx]

## Sheet: Patient 1 Relapse DLBCL_GO Term
	ONTOLOGY	ID	Description	GeneRatio	BgRatio	pvalue	p.adjust	qvalue	geneID	Count
GO:0030496	CC	GO:0030496	midbody	14/380	203/19869	3.8541e-05	0.0157018	0.0135197	CLIC4/CDK1/CEP55/AGAP2/HSP90B1/RAP2A/IL16/CYLD/VPS4B/RAB8A/SIRT2/SEPTIN2/CENPC/CHMP5	14
GO:0044391	CC	GO:0044391	ribosomal subunit	13/380	188/19869	7.05697e-05	0.0157018	0.0135197	RPS13/MRPL54/RPL18A/MPV17L2/RPL13A/RPS7/MRPS6/NPM1/MRPL2/MRPL18/MRPS33/RPL7/MRPL50	13
GO:0098687	CC	GO:0098687	chromosomal region	19/380	388/19869	0.000188278	0.0265326	0.0228454	CDK1/DCTN2/PPP2R5C/KNL1/KAT8/ACD/CENPT/CENPN/SIRT2/SP100/HJURP/SEPTIN2/CHEK2/CENPC/CCNB1/APC/ESCO2/MCM4/CHMP5	19
GO:0005743	CC	GO:0005743	mitochondrial inner membrane	22/380	498/19869	0.00025898	0.0265326	0.0228454	NDUFS8/FOXRED1/SLC25A3/COQ5/TIMM9/FDXR/TIMM21/MRPL54/MICOS13/TIMM44/MPV17L2/COQ8B/MRPS6/MTFP1/SLC25A36/NDUFB5/MRPL2/NDUFAF4/MRPL18/NDUFA5/MRPS33/MRPL50	22
GO:0000776	CC	GO:0000776	kinetochore	11/380	164/19869	0.00032746	0.0265326	0.0228454	DCTN2/KNL1/KAT8/CENPT/CENPN/HJURP/SEPTIN2/CENPC/CCNB1/APC/CHMP5	11
GO:0015934	CC	GO:0015934	large ribosomal subunit	9/380	115/19869	0.000368402	0.0265326	0.0228454	MRPL54/RPL18A/MPV17L2/RPL13A/NPM1/MRPL2/MRPL18/RPL7/MRPL50	9
GO:0005759	CC	GO:0005759	mitochondrial matrix	21/380	483/19869	0.000438734	0.0265326	0.0228454	FH/CDK1/NDUFS8/BLOC1S1/COQ5/CARS2/FDXR/MRPL54/TIMM44/MPV17L2/TRMT61B/MRPS6/LIAS/PRIMPOL/CCNB1/MRPL2/MRPL18/OGDH/MRPS33/MRPL50/TRUB2	21
GO:0000779	CC	GO:0000779	condensed chromosome, centromeric region	11/380	174/19869	0.000541069	0.0265326	0.0228454	DCTN2/KNL1/KAT8/CENPT/CENPN/HJURP/SEPTIN2/CENPC/CCNB1/APC/CHMP5	11
GO:0005840	CC	GO:0005840	ribosome	13/380	232/19869	0.00055598	0.0265326	0.0228454	RPS13/MRPL54/RPL18A/MPV17L2/RPL13A/RPS7/MRPS6/NPM1/MRPL2/MRPL18/MRPS33/RPL7/MRPL50	13
GO:0098798	CC	GO:0098798	mitochondrial protein-containing complex	15/380	295/19869	0.000596239	0.0265326	0.0228454	NDUFS8/FOXRED1/TIMM9/TIMM21/MRPL54/MICOS13/TIMM44/MPV17L2/MRPS6/NDUFB5/MRPL2/MRPL18/NDUFA5/MRPS33/MRPL50	15
GO:0071782	CC	GO:0071782	endoplasmic reticulum tubular network	4/380	24/19869	0.00103348	0.0379414	0.0326686	RAB18/C2CD2L/ARL6IP1/EMD	4
GO:0090575	CC	GO:0090575	RNA polymerase II transcription regulator complex	13/380	249/19869	0.00106879	0.0379414	0.0326686	MED18/GTF2B/RFX5/STAT2/IRF9/WWOX/STAT3/TCF3/CREB1/NFATC2/TAF4/TAF8/NONO	13
GO:0000775	CC	GO:0000775	chromosome, centromeric region	13/380	250/19869	0.0011084	0.0379414	0.0326686	DCTN2/PPP2R5C/KNL1/KAT8/CENPT/CENPN/HJURP/SEPTIN2/CENPC/CCNB1/APC/ESCO2/CHMP5	13
GO:0005819	CC	GO:0005819	spindle	18/380	426/19869	0.00152022	0.0442465	0.0380975	CEP85/EPB41/TMEM9/CDK1/CKAP2/CYLD/VPS4B/SIRT2/FAM161A/CUL3/SEPTIN2/MAP9/CCNB1/NPM1/EFHC1/RPS6KA2/CHMP5/EMD	18
GO:0000313	CC	GO:0000313	organellar ribosome	7/380	89/19869	0.00159088	0.0442465	0.0380975	MRPL54/MPV17L2/MRPS6/MRPL2/MRPL18/MRPS33/MRPL50	7
GO:0005761	CC	GO:0005761	mitochondrial ribosome	7/380	89/19869	0.00159088	0.0442465	0.0380975	MRPL54/MPV17L2/MRPS6/MRPL2/MRPL18/MRPS33/MRPL50	7
GO:0005874	CC	GO:0005874	microtubule	19/380	466/19869	0.00171102	0.0447885	0.0385642	CDK1/DCTN2/CKAP2/SAXO2/WHAMM/CYLD/CFAP53/TBCB/SIRT2/FAM161A/CUL3/CCT8/PCNT/MAP9/TBCA/APC/EFHC1/CHMP5/EMD	19
GO:0034708	CC	GO:0034708	methyltransferase complex	7/380	92/19869	0.00192669	0.047632	0.0410125	EED/CHD8/KAT8/KDM6B/TRMT61B/TRMT6/TAF4	7

## Sheet: Patient 1 primary FL_GO terms
	ONTOLOGY	ID	Description	GeneRatio	BgRatio	pvalue	p.adjust	qvalue	geneID	Count
GO:0000775	CC	GO:0000775	chromosome, centromeric region	18/453	250/19869	1.87718e-05	0.00797891	0.00706651	TPR/NEK2/CENPF/H3-3A/NGDN/PSEN1/SIN3A/KAT7/CLASP1/DYNC1LI1/CENPU/H4C1/IKZF1/BAZ1B/MTBP/CHRAC1/KDM4C/DCTN3	18
GO:0098687	CC	GO:0098687	chromosomal region	23/453	388/19869	3.20438e-05	0.00797891	0.00706651	RPA2/TPR/NEK2/CENPF/H3-3A/PPP1CA/NGDN/PSEN1/SIN3A/KAT7/CLASP1/XRCC5/MCM5/DYNC1LI1/CENPU/H4C1/HNRNPA2B1/IKZF1/BAZ1B/MTBP/CHRAC1/KDM4C/DCTN3	23
GO:0005840	CC	GO:0005840	ribosome	15/453	232/19869	0.00029931	0.0466717	0.0413347	RPL27A/FXR2/RPL27/MRPL30/RRBP1/RPL15/SERP1/MRPL36/DNAJC21/BTF3/CANX/RPL7L1/MRPS24/RPL30/RPL8	15
GO:0022625	CC	GO:0022625	cytosolic large ribosomal subunit	7/453	59/19869	0.000374873	0.0466717	0.0413347	RPL27A/FXR2/RPL27/RPL15/RPL7L1/RPL30/RPL8	7
