# Supplementary material for: scFFPE-ATAC enables high-throughput single cell chromatin accessibility profiling in formalin-fixed paraffin-embedded samples
Source: Nat Commun. 2025 Nov 14;16:10022. doi: 10.1038/s41467-025-66170-4 (PMC12618699; doi:10.1038/s41467-025-66170-4)
Supplement: Supplementary file 24 — Supplementary Table 23 [file 41467_2025_66170_MOESM24_ESM.xlsx]

## Sheet: Patient 2 relaspe FL
peaks	Pvl_H3663	FC_H3663	FDR_H3663
chr1:36385820-36386321	0.00378955	-1.9362	0.0405965
chr1:74197988-74198489	0.0034757	-1.7944	0.0397223
chr1:150235964-150236465	0.000636216	-2.43569	0.0177964
chr10:73096842-73097343	0.00134294	-3.76967	0.0250433
chr14:23095013-23095514	5.52212e-05	-1.07856	0.00695097
chr14:23469376-23469877	0.00166777	-1.24185	0.0258376
chr14:58244499-58245000	0.000940087	-2.20907	0.0215152
chr14:68792963-68793464	0.000579989	-2.94004	0.0177708
chr14:95534577-95535078	7.97351e-05	-2.63895	0.00729938
chr16:10743947-10744448	0.000731671	-2.04798	0.0186789
chr17:7035645-7036146	0.000197359	-2.56512	0.0102601
chr17:49414670-49415171	0.00103064	-1.14775	0.0220821
chr17:50867311-50867812	0.00162942	-1.98179	0.0258376
chr18:3247286-3247787	0.000982156	-1.92679	0.0219785
chr19:35740452-35740953	0.00352136	-1.89399	0.0397223
chr19:40777293-40777794	0.0020599	-2.22445	0.0300626
chr2:110677937-110678438	0.00133145	-2.82717	0.0250433
chr2:161136555-161137056	0.00154387	-1.95325	0.025769
chr2:195656934-195657435	0.0049906	-2.32466	0.0491723
chr2:197453098-197453599	0.00243415	-3.17146	0.0340443
chr2:201780948-201781449	0.00145559	-2.74218	0.0255359
chr20:33489705-33490206	0.00501282	-1.41765	0.0491723
chr21:29073470-29073971	0.00154292	-1.50116	0.025769
chr3:14178543-14179044	0.000670641	-1.56083	0.0182523
chr3:14948183-14948684	0.0033652	-2.29907	0.0397223
chr3:33440475-33440976	0.00502954	-2.02299	0.0491723
chr3:46976530-46977031	0.000135011	-2.40553	0.00971111
chr5:59790354-59790855	0.00147079	-2.01521	0.0255359
chr5:100052644-100053145	0.00343185	-1.23743	0.0397223
chr5:134927382-134927883	0.00332098	-2.58559	0.0397223
chr5:163437181-163437682	0.00163006	-2.5113	0.0258376
chr7:25856884-25857385	0.000203305	-1.47557	0.0102601
chr7:102396011-102396512	6.92826e-05	-3.70975	0.00697676
chr8:63168323-63168824	0.00102422	-2.14867	0.0220821
chr8:102979637-102980138	0.00214039	-3.10427	0.030791
chrX:38879572-38880073	0.00170616	-1.95633	0.025881
chrX:47361526-47362027	0.000118999	-2.31454	0.00971111
chrX:52261594-52262095	0.0035792	-1.60857	0.0397223

## Sheet: Patient 2 primary FL
peaks	P-adj	FC	FDR
chr1:25247308-25247809	0.00156098	2.10402	0.025769
chr1:206202938-206203439	0.00111266	2.35827	0.022409
chr10:101818323-101818824	0.000203776	3.31861	0.0102601
chr10:110919206-110919707	3.69242e-05	3.3689	0.00531181
chr11:3797568-3798069	0.000346488	2.48281	0.0153221
chr11:47767306-47767807	0.00349516	1.48232	0.0397223
chr11:65918966-65919467	0.000186903	3.5456	0.0102601
chr11:119095393-119095894	0.000554652	2.3492	0.0177708
chr11:130069543-130070044	0.000741962	7.54106	0.0186789
chr12:752213-752714	0.00015886	7.6748	0.0102601
chr12:6689331-6689832	0.000603054	2.19058	0.0177708
chr12:21501496-21501997	0.00495963	2.69224	0.0491723
chr12:56688158-56688659	0.000788166	3.23535	0.0193581
chr12:82358637-82359138	0.00352826	1.85487	0.0397223
chr12:113221014-113221515	0.00256336	1.94081	0.0353604
chr12:132489699-132490200	0.004506	5.31809	0.0463015
chr13:28139146-28139647	1.59367e-05	4.25413	0.00267471
chr13:50081894-50082395	3.71289e-06	5.03704	0.00186944
chr13:51584000-51584501	0.00137423	2.34394	0.0251608
chr14:104752471-104752972	0.00115743	1.52243	0.022752
chr16:5097641-5098142	6.22557e-05	7.36065	0.00696573
chr16:30370510-30371011	0.00225996	1.74682	0.0320533
chr17:7614836-7615337	7.65051e-06	3.21306	0.00256802
chr17:18039023-18039524	0.00360484	2.2353	0.0397223
chr17:39952819-39953320	0.000180776	2.19152	0.0102601
chr17:63622029-63622530	0.000419782	1.29998	0.0156563
chr17:64506296-64506797	0.00362904	2.03956	0.0397223
chr17:76737194-76737695	0.00414787	2.05895	0.0435094
chr19:5904241-5904742	0.00311121	1.34186	0.0396581
chr19:9791734-9792235	0.000617654	3.15285	0.0177708
chr19:15418901-15419402	0.00305647	2.47598	0.0394598
chr19:35931417-35931918	0.00299172	3.0841	0.0391254
chr19:42283659-42284160	0.000898855	7.95248	0.0211072
chr19:45584224-45584725	0.00036388	1.47272	0.0153221
chr19:49676690-49677191	0.00048874	1.19739	0.0164757
chr2:26345711-26346212	0.00164608	1.51294	0.0258376
chr2:61538310-61538811	0.00293969	1.48775	0.0389509
chr2:231781098-231781599	0.00358594	5.65746	0.0397223
chr20:35771707-35772208	1.40244e-05	4.04897	0.00267471
chr20:63641691-63642192	1.13599e-05	2.98354	0.00267471
chr21:33641538-33642039	0.00420606	2.62437	0.043665
chr21:46228768-46229269	0.00346365	7.32347	0.0397223
chr22:36776056-36776557	0.00140739	1.82283	0.025308
chr22:42614661-42615162	0.000473079	1.9083	0.0164757
chr3:113746108-113746609	0.000384228	1.55972	0.0153221
chr3:115147111-115147612	0.00117488	1.04639	0.022752
chr3:120595976-120596477	0.00172197	1.25702	0.025881
chr3:129439898-129440399	0.000381358	2.53445	0.0153221
chr3:132417182-132417683	0.000395606	4.34975	0.0153221
chr4:82373886-82374387	0.00262524	2.42227	0.0357246
chr5:49601422-49601923	0.000594317	2.9199	0.0177708
chr5:160119367-160119868	3.61494e-06	2.93028	0.00186944
chr5:173056956-173057457	0.00323588	2.43291	0.0397223
chr6:20401458-20401959	0.00108735	2.96938	0.0223463
chr6:41072522-41073023	0.0009013	1.94142	0.0211072
chr6:42746846-42747347	0.00023968	2.31709	0.0114932
chr6:52284711-52285212	0.00204849	2.26644	0.0300626
chr8:70401898-70402399	0.000490836	3.5769	0.0164757
chr8:97643767-97644268	0.0010633	2.086	0.0223071
chr9:657237-657738	0.00286535	2.85702	0.0384721
chr9:107282875-107283376	0.00367259	1.91488	0.0397666
chrX:47650601-47651102	0.000131483	2.66575	0.00971111
