# Supplementary material for: scFFPE-ATAC enables high-throughput single cell chromatin accessibility profiling in formalin-fixed paraffin-embedded samples
Source: Nat Commun. 2025 Nov 14;16:10022. doi: 10.1038/s41467-025-66170-4 (PMC12618699; doi:10.1038/s41467-025-66170-4)
Supplement: Supplementary file 25 — Supplementary Table 24 [file 41467_2025_66170_MOESM25_ESM.xlsx]

## Sheet: Sheet1
Estimation of DNA oligo cost per reaction
Name of DNA oligos	DNA length (nt)	Modification	Cost for modification	Cost for oligo synthesis	Total cost	Mutiple oligos	Total cost	Concentration	Volumn	Used per reaction	Cost per reaction (USD)
Primer i5	51	No	0	153	153	1	153	100mM	1ml	1ul	0.153
Primer i7	65	No	0	195	195	1	195	100mM	1ml	0.00004 ul	7.8e-06
FirstStrand_cDNA oligo	41	No	0	123	123	1	123	100mM	1ml	0.00004 ul	4.92e-06
Linker-R02	15	No	0	45	45	1	45	100mM	1ml	1.1ul	0.0495
Linker-R03	15	No	0	45	45	1	45	100mM	1ml	1.1ul	0.0495
Linker-R04	15	No	0	45	45	1	45	100mM	1ml	1.1ul	0.0495
Barcode-BC2	22	5' end phosphorylation	49.3	66	115.3	96	11068.8	100mM	1ml	1.2ul	13.2826
Barcode-BC3	22	5' end phosphorylation	49.3	66	115.3	96	11068.8	100mM	1ml	1.2ul	13.2826
Barcode-BC4	70	No	0	210	210	96	20160	100mM	1ml	1.2ul	24.192
R02-Blocking solution	15	No	0	45	45	1	45	100mM	1ml	2.64ul	0.1188
R03-Blocking solution	15	No	0	45	45	1	45	100mM	1ml	2.64ul	0.1188
R04-Blocking solution	15	No	0	45	45	1	45	100mM	1ml	2.64ul	0.1188
Tn5 MEbottom blocked	19	5' end phosphorylation	49.3	57	106.3	1	106.3	100mM	1ml	1ul	0.1063
FFPE-Tn5 adaptor	30	5' end phosphorylation	49.3	90	139.3	40	5572	100mM	1ml	1ul	5.572
										Cost per reaction	57.0933
Reagent cost estimation per reaction
Step	Solution	Chemical / Kits	Vendor	Cat. No.	size	Usage / sample	Total Price (USD)	Price per reacton (USD)	Total Price (USD)	Price per reacton (USD)
Nuclei isolation	Deparaffinization and rehydration	Xylene	Histolab	2070	1L	3ml	630	1.89	63	0.189
		Ethanol	VWR BDH Chemicals	VWRC20816.552	1L	4,45 ml	667	2.96815	66.7	0.296815
		1× PBS (pH = 7.4)	Thermo Fisher Scientific	10010023	500ml	5ml	277	2.77	27.7	0.277
	Enzymatic digestion (1ml)	Hyaluronidase	Sigma-Aldrich	HX0514	1g	stock 10mg/ml 100ml, need 100ul	2030	2.03	203	0.203
		1× PBS (pH = 7.4)	Thermo Fisher Scientific	10010023	500ml	774 ul	277	0.428796	27.7	0.0428796
		1M CaCl2	Alfa Aesar	J63122	50mL	0,5ul	612.68	0.006127	61.268	0.0006127
		Collagenase	Sigma-Aldrich	C9263	25mg	stock 25mg/ml with 1ml, need 120ul	609	73.08	60.9	7.308
		Ampicillin	Serva	A9518-5g	5g	stockk 100mg/ml, with 50ml, need 1ul	854	0.01708	85.4	0.001708
		Sodium azide	Sigma-Aldrich	822335	100g	Stock 10mg/ml, with 10000 ml, need 5ul	540	0.27	54	0.027
	HBUS (1ml)	complete Protease Inhibitor Cocktail	Sigma-Aldrich	11873580001	20tabs	0,02 tablet	3780	3.78	378	0.378
		Sucrose	Sigma-Aldrich	S0389	500g	1M solution with 1406,4ml, 250UL	1130	0.200867	113	0.0200867
		Tricine, Ph 7.8	Thermo Fisher Scientific, Invitrogen	J61579.K2	1000ml	20ul	816	16.32	81.6	1.632
		2M KCl	Thermo Fisher Scientific, Invitrogen	AM9640G	100ml	5ul	647	0.03235	64.7	0.003235
		1M MgCl2	Thermo Fisher Scientific, Invitrogen	AM9530G	100ml	5ul	748	0.0374	74.8	0.00374
		DTT	Thermo Fisher Scientific	A39255	48x7.7 mg	500 mM DTT with 48 x 100ul , 2ul	2260	0.941667	226	0.0941667
		IGEPAL CA-630	Sigma-Aldrich	I3021	50ml	3ul	949	0.05694	94.9	0.005694
		Spermine	Thermo Fisher Scientific	32750010	1g	32,9ml 150mM Spermine, 1ul	593	0.0180243	59.3	0.00180243
		Triton X-100	Sigma-Aldrich	T8787	50ml	1ul	602	0.01204	60.2	0.001204
		Spermidine	Sigma-Aldrich	S2626	1g	6,9ml 1M stock soluitoin: 0,5ul	494	0.0357971	49.4	0.00357971
		Nuclease-free water	Invitrogen	AM9932	1L	705ul	1209	0.852345	120.9	0.0852345
		RNase A (10% in 100ml)	Thermo Fisher Scientific	EN0531	10mg	10ul	544	0.0544	54.4	0.00544
	RSB-T (300ul)	1M Tris-HCl pH 7.5	Thermo Fisher Scientific	15567027	1L	3ul	883	0.002649	88.3	0.0002649
		5M NaCl	Thermo Fisher Scientific	AM9760G	100ml	0,6ul	675	0.00405	67.5	0.000405
		1M MgCl2	Thermo Fisher Scientific, Invitrogen	AM9530G	100ml	0,9ul	748	0.006732	74.8	0.0006732
		Tween-20	Sigma-Aldrich	P1379	25ml	0,3ul	189	2.268e-06	18.9	2.268e-07
		Nuclease-free water	Invitrogen	AM9932	1L	295.2ul	1209	0.356897	120.9	0.0356897
	Diluent buffer ( 150 mM KCl, 30mM MgCl2 and 120 mM Tricine-KOH,) (1146 ul )	1M MgCl2	Thermo Fisher Scientific, Invitrogen	AM9530G	100ml	34,38ul	748	0.257162	74.8	0.0257162
		Nuclease-free water	Invitrogen	AM9932	1L	888,07ul	1209	1.07368	120.9	0.107368
		Tricine, Ph 7.8	Thermo Fisher Scientific, Invitrogen	J61579.K2	1000ml	137,58ul	816	0.112265	81.6	0.0112265
		2M KCl	Thermo Fisher Scientific, Invitrogen	AM9640G	100ml	85,97ul	647	0.556226	64.7	0.0556226
		Iodixanol solution	Merck	D1556	250ml	654ul	6390	16.7162	639	1.67162
		DAPI and Hoechst Nucleic Acid Stains	Thermo Fisher Scientific, Invitrogen	62249	5ml	1ul	1156	0.2312	115.6	0.02312
		Trpan Blue stain	Thermo Fisher Scientific, Invitrogen	T10282	2x1ml	5ul	263	0.6575	26.3	0.06575
Split and pool barcoding	Lysis buffer (50ul)	1M Tris-HCl pH 7.5	Thermo Fisher Scientific	15567027	1L	0.50ul	883	0.0004415	88.3	4.415e-05
		IGEPAL CA-630	Sigma-Aldrich	I3021	50ml	0.05ul	949	0.000949	94.9	9.49e-05
		5M NaCl	Thermo Fisher Scientific	AM9760G	100ml	0.10ul	675	0.000675	67.5	6.75e-05
		1M MgCl2	Thermo Fisher Scientific, Invitrogen	AM9530G	100ml	0.15ul	748	0.001122	74.8	0.0001122
		Nuclease-free water	Invitrogen	AM9932	1L	49.20ul	1209	0.0594828	120.9	0.00594828
		SYBR Gold	Invitrogen	S11494	500ul	1ul	2132	4.264	213.2	0.4264
		6× Loading Dye	Thermo Fisher Scientific	R0611	5x1ml	1ul	385	7.7e-05	38.5	7.7e-06
		Human genomic DNA	Promega	G3041	100mg	50ng	2075	2.075e-05	207.5	2.075e-06
	2× Tagmentation buffer(50ul)	1M Tris-HCl pH 7.5	Thermo Fisher Scientific	15567027	1L	1ul	883	0.883	88.3	0.0883
		Dimethylformamide	Sigma-Aldrich	D4551	250ml	10ul	687	0.02748	68.7	0.002748
		1M MgCl2	Thermo Fisher Scientific, Invitrogen	AM9530G	100ml	0,5ul	748	0.00374	74.8	0.000374
		Nuclease-free water	Invitrogen	AM9932	1L	38,5ul	1209	0.0465465	120.9	0.00465465
		Tn5 transposase	Produced in local faciliyt		50 ml	0.2ul	3500	0.014	350	0.0014
	2× Dialysis buffer (50ul)	5M NaCl	Thermo Fisher Scientific	AM9760G	100ml	2ul	675	0.0135	67.5	0.00135
		0.5M EDTA	Thermo Fisher Scientific, Invitrogen	AM9260G	100ml	0.002ul	675	1.35e-05	67.5	1.35e-06
		DTT	Thermo Fisher Scientific	A39255	48x7.7 mg	500 mM DTT with 48 x 100ul , 0.02ul	2260	0.00941667	226	0.000941667
		Triton X-100	Sigma-Aldrich	T8787	50ml	0,1ul	602	0.001204	60.2	0.0001204
		Glycerol	Sigma-Aldrich	G9012	100ml	10ul	560	0.056	56	0.0056
		Nuclease-free water	Invitrogen	AM9932	1L	32,88ul	1209	0.0397519	120.9	0.00397519
		HEPES	Sigma-Aldrich	H3375	25G	105 mL of 1M, 5ul	684	0.0325714	68.4	0.00325714
	Stopping Reagent	0.5M EDTA	Thermo Fisher Scientific, Invitrogen	AM9260G	100ml	10 ul	675	0.0675	67.5	0.00675
	Ligation Mix (96 reaction with 3 rounds)	T4 DNA ligase	NEB	M0202L	1 x 0,25 ml	100 ul x 3	3885	4662	388.5	466.2
		BSA	Miltenyi Biotech MACS	130-091-376	6x75ml	22 ul x 50mg/ml x3	370	5.1462	37	0.51462
		10x NEBuffer r3.1	NEB	B7203L	4 x 1.25 ml	1ml x3	399	239.4	39.9	23.94
		10x T4 DNA ligase buffer	NEB		5x1ml	500ul x 3	399	119.7	39.9	11.97
		Nuclease-free water	Invitrogen	AM9932	1L	40.4ul	1209	0.0488436	120.9	0.00488436
	2 x Reverse-Crosslinking (50ul)	5M NaCl	Thermo Fisher Scientific	AM9760G	100ml	2ul	675	0.0135	67.5	0.00135
		0.5M EDTA	Thermo Fisher Scientific, Invitrogen	AM9260G	100ml	0,1ul	675	0.000675	67.5	6.75e-05
		10% SDS	Thermo Fisher Scientific, Invitrogen	1553-035	4x100ml	5ul	1192	0.0149	119.2	0.00149
		Proteinase K	Thermo Fisher Scientific	EO0491	1ml ~ 450 wells	(1.1 x2)=2.2ul	410	0.902	41	0.0902
		1M Tris-HCl pH 8.0	Thermo Fisher Scientific, Invitrogen	15568-025	1L	2.5ul	858	0.002145	85.8	0.0002145
In vitro transcription		ChIP DNA Clean & Concentrator	Zymo Research	D5205	50	1	107	2.14	10.7	0.214
		High-Fidelity 2X PCR Master Mix	NEB	M0541l	250tests	1	5358	21.432	535.8	2.1432
		MinElute PCR Purification Kit	Qiagen	28006	250tests	1	704	26.8365	70.4	2.68365
		SPRIselect beads	Beckman	B23318	60ml	50ul	13552	11.25	1355.2	1.125
		T7 high yield RNA synthesis kit	NEB	E2040S	50 reactions	1	4190	83.8	419	8.38
		RNA Clean & Concentrator (Dnase I included)	Zymo Research	R1013	50 preps	1	9090	181.8	909	18.18
scFFPE-ATAC sequencing library preparation		RNase Inhibitor	Thermo Fisher Scientific	N8080119	2000U(20U/ul) ~166wells	0.6ul (0.25 + 0.25 + 0.1)	1400	8.75	140	0.875
		SMART MMLV kit	TAKARA	639524	20000U (200 reaction )	0.5ul	3250	16.25	325	1.625
		dNTP	Thermo Fisher Scientific	R0192	1ml	2ul	991	1.982	99.1	0.1982
		Rnase H buffer	Thermo Fisher Scientific	EN0201	1ml ~ 450 wells	2.2ul	1620	3.24	162	0.324
		Rnase H			100units ~ 100wells	0.2ul				0
		RNAClean XP beads	Beckman Coulter	A63987	40ml	72ul	9969	17.9	996.9	1.79
		High-Fidelity 2X PCR Master Mix	NEB	M0541l	250tests	1	5358	21.432	535.8	2.1432
		Nuclease-free water	Invitrogen	AM9932	1L	7.39	1209	8.93451	120.9	0.893451
	PAGE gel solution (10 ml)	40% Acrylamide:bis-acrylamide	Thermo Fisher Scientific, Invitrogen	HC2040	450ml	1,5ml	894	2.98	89.4	0.298
		10% Ammonium persulfate	Thermo Fisher Scientific, Invitrogen	HC2005	25g (250ml 10% solution )	100ul	350	0.14	35	0.014
		TEMED	Thermo Fisher Scientific, Invitrogen	HC2006	30ml	10ul	480	0.16	48	0.016
		10xTBE buffer	Thermo Fisher Scientific	B52	1L	1ml	417	0.417	41.7	0.0417
		50 bp DNA ladder	Thermo Fisher Scientific	10488099	100 test	1	2820	28.2	282	2.82
		6× Loading Dye	Thermo Fisher Scientific	R0611	5x1ml	1ul	385	7.7e-05	38.5	7.7e-06
		Nuclease-free water	Invitrogen	AM9932	1L	254.4	1209	0.30757	120.9	0.030757
	Crush soak buffer (300ul)	5M NaCl	Thermo Fisher Scientific	AM9760G	100ml	30	675	0.2025	67.5	0.02025
		0.5M EDTA	Thermo Fisher Scientific, Invitrogen	AM9260G	100ml	0.6	675	0.00405	67.5	0.000405
		10% SDS	Thermo Fisher Scientific, Invitrogen	1553-035	4x100ml	15	1192	0.0447	119.2	0.00447
		Costar spin-X centrifuge	Coster	8162	24/pk	1	3258	135.75	325.8	13.575
		ChIP DNA Clean & Concentrator	Zymo Research	D5205	50	1	107	20.3942	10.7	2.03942
							Sum	5752.87		575.287
Total cost per reaction, oligo + Reagents (USD)	632.38
