# Supplementary material for: scFFPE-ATAC enables high-throughput single cell chromatin accessibility profiling in formalin-fixed paraffin-embedded samples
Source: Nat Commun. 2025 Nov 14;16:10022. doi: 10.1038/s41467-025-66170-4 (PMC12618699; doi:10.1038/s41467-025-66170-4)
Supplement: Supplementary file 27 — Source Data [file 41467_2025_66170_MOESM27_ESM.zip]

Archive with 6 entries (5 files):
- Source Data/
- __MACOSX/._Source Data
- Source Data/SupplementaryFigure1-21.xlsx
- __MACOSX/Source Data/._SupplementaryFigure1-21.xlsx
- Source Data/Mainfigure.xlsx
- __MACOSX/Source Data/._Mainfigure.xlsx
