# Supplementary material for: scFFPE-ATAC enables high-throughput single cell chromatin accessibility profiling in formalin-fixed paraffin-embedded samples
Source: Nat Commun. 2025 Nov 14;16:10022. doi: 10.1038/s41467-025-66170-4 (PMC12618699; doi:10.1038/s41467-025-66170-4)
Supplement: Supplementary file 27 — Source Data [file 41467_2025_66170_MOESM27_ESM.zip › Source Data/SupplementaryFigure1-21.xlsx]

## Sheet: Supplementary Fig.1
Microsocpy imaging and densitiy gradient centrifugation imaging

## Sheet: Supplementary Fig.2a
Gel images

## Sheet: Supplementary Fig.2b
Tapstation image

## Sheet: Supplementary Fig.2c
	BulkNo_RV	Bulk_RV			NO_RV_R1	NO_RV_R2	RV_R1	RV_R2			ScRV	BulkRV			ScNo_RV	Bulk_NoRV
chr1_4493599_4493847	0.555113	1.25282		chr1_4493307_4493755	2.34203	3.19907	2.37608	5.214		chr1_4493307_4493847	1.51411	2.32432		chr1_4496455_4496732	1.72234	5.58868
chr1_4496267_4496904	2.03541	4.01893		chr1_4496413_4496753	5.40467	5.75833	2.75625	2.7492		chr1_4496267_4496904	3.58605	4.09081		chr1_4617619_4617838	1.17844	3.10482
chr1_4571598_4572133	1.89003	3.36152		chr1_4571618_4572192	4.68405	5.11852	5.98773	5.78279		chr1_4571598_4572192	4.06419	5.95027		chr1_4623362_4623640	1.17844	3.93278
chr1_4617619_4617858	1.28205	1.15358		chr1_4623292_4623657	3.96343	2.55926	4.65712	2.9388		chr1_4617655_4617858	1.11566	1.0227		chr1_4768513_4768744	1.63169	4.13976
chr1_4623220_4623728	1.91646	2.95218		chr1_4768383_4768594	3.42296	4.4787	2.47112	3.4128		chr1_4623220_4623728	2.55008	5.02054		chr1_4769952_4770161	1.35974	3.31181
chr1_4768428_4768744	1.44065	2.00947		chr1_4769849_4770374	4.32374	5.11852	6.27286	4.1712		chr1_4768383_4768742	1.27504	3.62594		chr1_4780247_4780476	1.54104	4.55374
chr1_4769922_4770271	1.4803	2.17072		chr1_4780104_4780320	4.32374	6.71806	3.23147	2.5596		chr1_4769849_4770374	3.34698	6.13621		chr1_4785160_4786415	27.3762	72.4459
chr1_4780111_4780476	2.1808	2.84054		chr1_4785176_4786378	61.6133	73.8986	64.3443	60.2927		chr1_4780111_4780463	2.3907	4.09081		chr1_4807135_4808630	25.2006	84.8651
chr1_4785084_4786415	25.4162	45.9076		chr1_4807189_4808525	71.5219	66.8606	81.4521	75.9347		chr1_4785084_4786381	47.0968	64.4302		chr1_4857089_4858165	29.3704	87.763
chr1_4807135_4808707	25.3898	47.1853		chr1_4857089_4858672	84.3129	75.978	101.791	98.2127		chr1_4807258_4808707	43.5107	79.9567		chr1_4858368_4858568	2.35689	4.55374
chr1_4857148_4858568	30.2008	55.4092		chr1_4867560_4867806	4.32374	1.59954	3.42156	2.4648		chr1_4857245_4858672	57.3768	97.7145		chr1_4874100_4874466	2.35689	2.06988
chr1_4874039_4874466	3.30424	4.16778		chr1_4873428_4873714	2.88249	3.83889	1.99591	2.844		chr1_4867560_4867806	0.95628	3.34703		chr1_5082538_5083995	20.6681	59.6126
chr1_5019378_5019620	1.16309	1.33964		chr1_4873957_4874415	2.88249	6.07824	4.94225	6.54119		chr1_4873428_4873714	1.27504	1.95243		chr1_6214018_6215643	34.2655	110.118
chr1_5082613_5083995	17.5786	30.4149		chr1_5019227_5019747	3.60312	3.51898	5.60755	2.5596		chr1_4873957_4874435	4.62202	4.83459		chr1_6262401_6262652	1.99429	4.13976
chr1_6204872_6205076	0.700499	1.01714		chr1_5082538_5083743	49.723	52.4648	57.8813	48.6324		chr1_5019227_5019747	1.91256	5.4854		chr1_6262848_6263385	5.43897	16.5591
chr1_6214018_6215643	32.5666	69.2398		chr1_6214038_6215564	94.762	89.894	123.176	127.411		chr1_5082613_5083743	28.6884	56.6205		chr1_6272254_6272735	3.62598	8.6935
chr1_6224109_6224330	0.951622	1.57532		chr1_6224039_6224322	3.60312	3.51898	4.75216	1.6116		chr1_6204872_6205076	0.7969	1.0227		chr1_6406296_6407190	9.8808	22.3547
chr1_6262401_6263424	7.58654	9.67521		chr1_6262394_6262641	3.96343	3.83889	2.09095	3.4128		chr1_6214027_6215643	65.1864	120.772		chr1_6418073_6418322	1.45039	3.72579
chr1_6271882_6272123	1.09701	1.5133		chr1_6262832_6263369	14.4125	12.7963	8.26876	8.15279		chr1_6224039_6224330	2.62977	4.64865		chr1_6467010_6467435	5.07637	10.3494
chr1_6272271_6272735	3.34389	3.20026		chr1_6272208_6272648	7.56654	8.6375	4.94225	6.16199		chr1_6262394_6263424	8.04869	10.413		chr1_6523703_6524166	3.71663	8.27953
chr1_6382818_6383229	1.09701	3.08863		chr1_6382703_6383293	6.48561	5.27847	5.51251	5.1192		chr1_6271882_6272123	1.11566	1.58054		chr1_6559025_6559244	0.997145	5.1747
chr1_6406212_6407190	8.44564	9.9357		chr1_6406168_6407119	19.9973	21.1139	15.8722	15.3576		chr1_6272208_6272626	4.54233	4.83459		chr1_6975369_6975826	2.90078	8.6935
chr1_6418071_6418322	1.25561	1.09156		chr1_6410164_6410396	2.16187	1.59954	2.09095	4.3608		chr1_6382703_6383293	2.31101	5.39243		chr1_6976099_6976630	5.80157	10.7634
chr1_6466905_6467492	4.29551	6.94631		chr1_6441418_6441747	0.720623	1.91944	1.04548	3.318		chr1_6406212_6407119	9.64249	15.1546		chr1_7076977_7077715	6.07352	15.3171
chr1_6523600_6524166	3.39676	5.07329		chr1_6465010_6465220	2.52218	2.55926	1.52069	2.6544		chr1_6410164_6410396	1.67349	2.0454		chr1_7077867_7078161	2.17559	7.86555
chr1_6559025_6559282	1.26883	2.08389		chr1_6466776_6467451	10.449	17.9148	13.4011	9.00599		chr1_6418071_6418271	0.31876	1.30162		chr1_7088007_7089469	78.6838	247.558
chr1_6975369_6976631	7.9434	9.9481		chr1_6523561_6524189	7.92686	12.7963	5.7026	7.39439		chr1_6441418_6441747	0.7969	1.0227		chr1_7089561_7089780	5.89222	13.6612
chr1_7010345_7010621	1.58604	1.62494		chr1_6558933_6559277	5.04436	3.83889	4.94225	3.792		chr1_6465010_6465220	0.7969	1.48757		chr1_7111460_7111833	4.89507	16.1451
chr1_7076900_7077651	5.59078	5.89196		chr1_6969680_6969880	2.16187	1.91944	0.950433	2.37		chr1_6466776_6467492	6.93303	13.1092		chr1_7121030_7121230	1.26909	5.38169
chr1_7077792_7078161	2.90773	4.63914		chr1_6975327_6975977	11.1697	9.27731	4.56208	7.29959		chr1_6523561_6524164	6.45489	5.57838		chr1_7141622_7141867	4.44183	7.0376
chr1_7087932_7090024	81.5222	151.206		chr1_6976013_6976536	9.72841	11.5167	6.17781	7.58399		chr1_6558933_6559282	2.3907	4.83459		chr1_7146918_7147392	3.89793	11.1774
chr1_7095913_7096515	3.19851	5.30896		chr1_7047364_7047566	1.44125	4.1588	1.90087	0.947999		chr1_6969680_6969880	0.71721	0.929729		chr1_7163698_7164153	5.07637	14.4892
chr1_7111491_7112131	5.52469	9.09222		chr1_7076794_7078091	23.0599	27.0322	17.1078	14.9784		chr1_6975327_6976631	10.8378	10.413		chr1_7165313_7165929	10.5153	20.6988
chr1_7139569_7139769	0.885537	1.22801		chr1_7087977_7089581	220.871	220.256	257.472	240.507		chr1_7010345_7010621	2.15163	1.95243		chr1_7173952_7174252	0.906495	5.79567
chr1_7141622_7141867	2.77556	1.2032		chr1_7095822_7096432	10.0887	10.8769	10.6448	6.16199		chr1_7076900_7077613	6.21582	9.29729		chr1_7204743_7205417	5.07637	19.0429
chr1_7147002_7147432	3.42319	5.34618		chr1_7111421_7112005	18.0156	14.7157	12.0705	10.5228		chr1_7077622_7078151	5.89706	8.83243		chr1_7396899_7398647	101.165	292.06
chr1_7155138_7155383	0.978055	1.36445		chr1_7118774_7118974	1.44125	1.27963	1.23556	2.844		chr1_7087932_7090024	150.216	264.601		chr1_7414565_7414799	1.63169	4.13976
chr1_7163700_7164153	4.13691	4.58952		chr1_7119051_7119298	2.88249	1.91944	3.04138	1.5168		chr1_7095822_7096515	7.01272	11.1568		chr1_7454998_7455377	2.53819	9.10748
chr1_7165393_7165929	9.59552	10.0101		chr1_7121030_7121230	4.68405	0.959722	0.950433	0.947999		chr1_7111421_7112131	10.5191	13.1092		chr1_7939389_7939670	1.81299	0
chr1_7173964_7174265	1.20274	1.40167		chr1_7141392_7141844	6.84592	8.95741	2.75625	2.844		chr1_7118774_7118974	1.19535	1.20865		chr1_8020448_8020648	1.54104	4.13976
chr1_7204743_7205396	4.08404	4.88722		chr1_7146752_7147479	14.0522	13.756	13.6862	7.01519		chr1_7119051_7119298	1.11566	2.97513		chr1_8445034_8445418	1.45039	7.86555
chr1_7206259_7206931	2.45836	4.68876		chr1_7148491_7148691	1.80156	1.59954	0.665303	2.7492		chr1_7139569_7139769	0.71721	1.76649		chr1_8508594_8508937	0.906495	6.62362
chr1_7396899_7398840	98.0567	175.109		chr1_7163698_7164185	12.6109	9.27731	9.50433	7.29959		chr1_7146752_7147479	6.13613	13.3881		chr1_9149945_9150153	2.71949	5.38169
chr1_7414221_7414807	3.33068	5.14771		chr1_7164725_7164925	1.44125	2.87917	3.61164	1.7064		chr1_7148491_7148691	0.7969	0.65081		chr1_9544886_9545658	46.8658	146.548
chr1_7454998_7455434	3.27781	3.49796		chr1_7165310_7165824	17.6553	22.2336	13.116	11.85		chr1_7155138_7155383	1.43442	1.85946		chr1_9573337_9573771	4.26053	8.27953
chr1_7497661_7498148	1.41422	2.26995		chr1_7173952_7174252	5.04436	3.83889	1.14052	1.7064		chr1_7163700_7164185	5.25954	9.29729		chr1_9588579_9588880	2.35689	14.4892
chr1_7823609_7823816	0.726933	0.967521		chr1_7204757_7205417	16.5743	9.59722	7.0332	7.10999		chr1_7164725_7164925	1.51411	3.53297		chr1_9592107_9592519	10.6966	26.7015
chr1_7939389_7939670	1.36135	0.744247		chr1_7206083_7206847	8.64748	7.99769	7.98363	6.25679		chr1_7165310_7165872	9.96125	12.8303		chr1_9593809_9594099	4.35118	14.2822
chr1_8959984_8960221	0.87232	1.36445		chr1_7388241_7388581	3.96343	6.39815	0.665303	1.6116		chr1_7173964_7174265	1.03597	1.11568		chr1_9627565_9627862	0.815846	6.62362
chr1_9132662_9132868	0.74015	0.917905		chr1_7397037_7398706	251.498	240.73	274.295	273.308		chr1_7204765_7205396	4.06419	6.88		chr1_9674335_9674679	1.45039	9.93543
chr1_9149899_9150163	1.89003	1.83581		chr1_7414103_7415010	7.92686	14.0759	12.1655	11.0916		chr1_7206083_7206931	5.97675	7.99567		chr1_9700141_9701344	36.8037	111.36
chr1_9544858_9545866	46.114	73.7673		chr1_7454916_7455469	9.72841	11.1968	6.84312	6.16199		chr1_7396905_7398840	172.13	272.783		chr1_9731518_9731734	0.543897	5.38169
chr1_9545955_9546206	1.401	2.79093		chr1_8020448_8020648	3.60312	0.959722	0.950433	1.7064		chr1_7414103_7415010	8.28776	11.9005		chr1_9747592_9747984	7.43326	19.4569
chr1_9573154_9573709	3.7404	4.8128		chr1_8274170_8274401	1.80156	4.4787	0.190087	0.947999		chr1_7454916_7455469	4.14388	6.69405		chr1_9748193_9748945	59.1035	147.376
chr1_9588662_9589101	3.91222	5.35858		chr1_8385587_8385835	2.88249	1.91944	2.8513	0.947999		chr1_7497661_7498148	1.83287	1.0227		chr1_9772772_9773447	8.6117	14.0752
chr1_9591940_9592553	10.6529	16.6463		chr1_8445034_8445418	6.84592	4.1588	0.380173	0.1896		chr1_7823609_7823816	1.27504	0.743783		chr1_9776417_9776715	2.17559	6.62362
chr1_9593809_9594436	7.85088	9.17905		chr1_8508594_8508937	5.76499	3.83889	1.14052	0.947999		chr1_8385587_8385835	0.55783	2.78919		chr1_9780322_9780793	2.81013	11.5913
chr1_9607855_9608250	1.44065	2.07149		chr1_8976406_8976606	2.52218	0.639815	1.71078	2.4648		chr1_8959984_8960221	1.91256	1.95243		chr1_9797273_9798298	17.1328	47.4003
chr1_9621569_9621858	1.3217	2.17072		chr1_9296492_9296692	2.16187	0.319907	2.28104	0.947999		chr1_8976406_8976606	0.47814	1.67351		chr1_9798934_9799458	9.60885	19.8709
chr1_9627415_9627862	2.36584	4.27942		chr1_9544910_9545800	129.712	113.567	119.184	118.405		chr1_9132662_9132868	0.39845	0.743783		chr1_9822867_9823229	1.90364	11.1774
chr1_9630128_9630495	1.46708	2.48082		chr1_9573137_9573960	10.449	14.3958	7.88859	11.376		chr1_9149899_9150163	2.23132	2.0454		chr1_9823878_9824080	1.17844	4.55374
chr1_9635568_9635807	0.74015	1.05435		chr1_9588579_9588986	14.0522	11.1968	5.03729	8.34239		chr1_9296492_9296692	0.31876	2.23135		chr1_9833379_9834077	1.90364	12.8333
chr1_9673737_9674357	3.38354	4.05615		chr1_9591877_9592519	25.5821	29.7514	18.6285	24.3636		chr1_9544858_9545866	73.3945	117.89		chr1_9841671_9841950	1.08779	7.0376
chr1_9674447_9674719	1.53317	1.61254		chr1_9593795_9594327	16.214	21.7537	13.211	9.76439		chr1_9545955_9546206	2.78915	5.39243		chr1_9847975_9848793	15.2291	47.6073
chr1_9699831_9701380	36.5185	71.795		chr1_9607868_9608218	3.96343	3.19907	3.89677	3.4128		chr1_9573137_9573960	7.1721	7.71675		chr1_9859071_9859765	8.6117	25.6665
chr1_9747491_9748945	60.8773	91.406		chr1_9621607_9621946	2.52218	5.75833	2.47112	2.6544		chr1_9588662_9589101	5.49861	6.32216		chr1_9876815_9877621	11.5125	30.2203
chr1_9757059_9757298	1.34813	1.37686		chr1_9627404_9627783	7.92686	6.39815	5.98773	5.87759		chr1_9591877_9592553	17.3724	18.6876		chr1_9883330_9883556	1.45039	2.89783
chr1_9772863_9773585	7.26933	8.19912		chr1_9630049_9630580	5.04436	3.19907	7.0332	5.87759		chr1_9593870_9594436	9.00497	13.2951		chr1_9893125_9893472	3.17273	7.0376
chr1_9776403_9776756	2.52444	3.54758		chr1_9673595_9674250	10.8093	15.0356	5.7026	3.6024		chr1_9607855_9608250	1.5938	3.99784		chr1_9943785_9944813	35.5346	100.182
chr1_9780416_9780793	3.06634	4.36625		chr1_9674335_9674679	8.64748	4.79861	2.09095	3.4128		chr1_9621569_9621858	2.15163	2.32432		chr1_9967681_9967924	1.63169	2.89783
chr1_9797187_9799458	27.4384	42.1616		chr1_9675030_9675276	1.08093	1.27963	0.760346	2.6544		chr1_9627404_9627857	4.62202	6.04324		chr1_9968005_9968515	2.53819	8.6935
chr1_9805966_9806254	1.26883	2.24515		chr1_9677373_9677608	0.720623	0.959722	2.8513	1.1376		chr1_9630049_9630580	3.02822	6.88		chr1_9992011_9992346	1.90364	4.13976
chr1_9822921_9823862	5.23392	7.62853		chr1_9699861_9701278	101.428	90.2139	118.614	133.099		chr1_9635568_9635807	0.71721	1.30162		chr1_10037613_10038627	35.7159	90.0399
chr1_9823878_9824080	1.50673	1.60013		chr1_9731518_9731734	4.68405	0.319907	1.14052	1.896		chr1_9673737_9674357	3.50636	6.32216		chr1_10039477_10040337	17.858	50.0911
chr1_9825943_9826145	1.57282	1.7986		chr1_9736602_9736802	2.16187	0.959722	2.09095	0.947999		chr1_9674447_9674719	2.78915	1.39459		chr1_10089690_10089900	0.906495	2.89783
chr1_9833369_9833894	2.72269	3.2995		chr1_9739258_9739558	1.08093	4.1588	1.71078	2.9388		chr1_9675030_9675276	1.35473	0.743783		chr1_10211385_10211658	1.08779	2.06988
chr1_9841694_9842090	2.04863	2.74131		chr1_9747487_9748917	150.07	145.558	152.639	148.267		chr1_9677373_9677608	1.11566	2.78919		chr1_10225495_10225723	1.63169	7.45157
chr1_9847821_9848794	16.9442	30.5762		chr1_9772739_9773339	11.7101	14.0759	12.7358	10.8072		chr1_9699831_9701380	73.7132	117.239		chr1_10232476_10233855	17.2234	59.1986
chr1_9857698_9857904	2.12793	2.79093		chr1_9776354_9776704	5.76499	9.59722	4.75216	5.97239		chr1_9736602_9736802	1.35473	2.0454		chr1_10252134_10252542	3.80728	8.27953
chr1_9859089_9859814	8.68355	12.9251		chr1_9780322_9780728	9.72841	8.6375	4.46703	3.8868		chr1_9739258_9739558	0.63752	1.67351		chr1_10280153_10280665	4.26053	13.2472
chr1_9874375_9874586	1.38778	2.35678		chr1_9782343_9782543	0.360312	2.23935	0.760346	2.0856		chr1_9747487_9748924	95.3092	149.315		chr1_10943148_10943355	1.35974	1.65591
chr1_9876753_9877621	10.2167	11.8087		chr1_9788049_9788249	0.360312	1.59954	2.09095	1.896		chr1_9757059_9757298	1.19535	2.97513		chr1_10993145_10993624	3.80728	12.8333
chr1_9883203_9883646	2.40549	3.12584		chr1_9797273_9799346	69.1798	70.6995	65.7699	62.9471		chr1_9772787_9773585	10.7581	13.574		chr1_11033450_11033790	2.26624	5.79567
chr1_9892978_9893472	2.92095	2.69169		chr1_9805969_9806231	3.96343	4.1588	4.1819	2.1804		chr1_9776354_9776756	4.38295	4.64865		chr1_11229307_11229720	1.99429	12.0053
chr1_9943719_9944832	33.7693	50.8941		chr1_9822867_9823595	14.7728	12.4764	9.40928	11.0916		chr1_9780396_9780781	3.34698	4.64865		chr1_11974345_11974545	0.906495	4.13976
chr1_9967376_9968561	6.06659	12.5654		chr1_9833286_9834077	11.8903	9.11736	6.65303	4.8348		chr1_9782343_9782543	0.55783	0.743783		chr1_12865128_12865754	3.53533	7.45157
chr1_9991852_9992346	1.96933	2.28236		chr1_9841671_9842111	7.20623	7.03796	3.23147	4.9296		chr1_9788049_9788249	0.31876	2.0454		chr1_12875537_12875993	3.08208	10.7634
chr1_10007377_10007579	1.34813	1.40167		chr1_9847793_9848770	44.6786	39.6685	48.9473	45.7884		chr1_9797187_9799362	40.3231	65.267		chr1_12983285_12983492	1.81299	2.48386
chr1_10037535_10038640	32.3419	58.8824		chr1_9857507_9857883	7.20623	7.35787	6.93816	6.73079		chr1_9805966_9806254	2.70946	4.09081		chr1_12991543_12992974	12.3283	36.4299
chr1_10039477_10040370	16.1776	30.5886		chr1_9858961_9859851	25.9424	27.8319	22.8104	22.4676		chr1_9822912_9823862	9.32373	11.2497		chr1_13162439_13162772	2.81013	7.86555
chr1_10056479_10056765	1.24239	1.53811		chr1_9876688_9877544	28.8249	24.313	17.2979	15.9264		chr1_9825943_9826145	1.99225	3.71892		chr1_13267233_13267924	6.88936	22.7687
chr1_10089556_10089930	1.71821	3.10103		chr1_9883213_9883498	4.32374	4.1588	3.13643	4.5504		chr1_9833286_9833886	3.74543	5.95027		chr1_13288819_13289074	2.08494	7.24459
chr1_10211281_10211658	1.82394	1.32724		chr1_9892982_9893462	6.1253	4.79861	4.84721	5.59319		chr1_9841694_9842111	2.86884	2.97513		chr1_13293225_13293792	5.52962	16.973
chr1_10220240_10220459	1.26883	1.71177		chr1_9943699_9944756	89.3573	88.4544	85.3489	87.1211		chr1_9847793_9848794	29.2462	48.7178		chr1_13294836_13295126	2.90078	5.79567
chr1_10225448_10225814	1.74464	3.3119		chr1_9952958_9953238	2.88249	2.23935	1.90087	3.6972		chr1_9857507_9857904	3.26729	6.88		chr1_13301483_13301984	4.07923	8.27953
chr1_10232035_10233935	20.6978	44.3447		chr1_9967205_9968517	14.7728	20.794	23.5707	25.5012		chr1_9858961_9859851	13.3879	22.3135		chr1_13328351_13328701	1.08779	7.45157
chr1_10252131_10252621	5.11497	6.45014		chr1_9991797_9992225	4.68405	5.75833	5.32242	5.59319		chr1_9874375_9874586	2.31101	1.85946		chr1_13335970_13336894	4.16988	15.3171
chr1_10280144_10280680	3.33068	4.63914		chr1_10037496_10038611	80.7098	82.856	92.3821	90.9131		chr1_9876688_9877568	12.7504	17.107		chr1_13360746_13361050	2.35689	5.79567
chr1_10325418_10326121	1.96933	3.73364		chr1_10039463_10040299	43.5977	43.8273	58.0714	60.3875		chr1_9883203_9883646	4.14388	4.09081		chr1_13372243_13373343	31.9086	112.602
chr1_10877529_10877729	0.581546	1.10397		chr1_10089523_10089904	3.96343	4.4787	5.13234	5.3088		chr1_9892978_9893462	3.82512	4.74162		chr1_13374038_13374807	15.0478	36.0159
chr1_10880083_10880515	1.42743	1.87302		chr1_10211156_10211408	1.80156	2.39931	2.47112	1.3272		chr1_9943699_9944832	53.2329	84.2335		chr1_13383588_13383933	2.08494	7.86555
chr1_10943100_10943355	1.20274	1.27762		chr1_10220097_10220412	3.96343	5.27847	4.08686	4.5504		chr1_9952958_9953238	1.51411	1.85946		chr1_13424721_13424933	1.63169	6.20965
chr1_10990766_10991064	1.20274	1.5133		chr1_10225470_10225853	6.84592	6.39815	5.79764	6.54119		chr1_9967205_9968561	12.4316	23.2432		chr1_13426416_13427265	8.793	31.4622
chr1_10993123_10993708	2.86808	5.1105		chr1_10232052_10233829	60.5323	57.5833	84.1133	96.6959		chr1_9991797_9992225	2.3907	5.20648		chr1_13513595_13514369	7.43326	16.1451
chr1_11033349_11033856	2.4187	3.53517		chr1_10245828_10246028	1.44125	2.23935	2.09095	0.947999		chr1_10007377_10007579	1.67349	1.48757		chr1_13559438_13560433	4.35118	20.2848
chr1_11229413_11229784	2.59053	3.20026		chr1_10251957_10252694	9.00779	19.8343	11.2151	11.0916		chr1_10037496_10038640	54.8267	90.7416		chr1_13574118_13574862	4.53248	17.387
chr1_11904979_11905249	0.621197	1.2032		chr1_10279991_10280665	11.53	12.1565	10.3597	7.20479		chr1_10039469_10040370	30.601	56.9924		chr1_13589437_13589706	3.89793	12.4193
chr1_12303884_12304218	1.6389	1.66215		chr1_10325482_10326081	6.48561	6.71806	4.46703	3.792		chr1_10056479_10056765	0.63752	2.78919		chr1_13589774_13590611	14.0507	45.9514
chr1_12657584_12657845	0.555113	1.12877		chr1_10990689_10991214	6.1253	5.75833	5.32242	4.9296		chr1_10089523_10089930	2.47039	5.02054		chr1_13593231_13593632	6.25482	19.0429
chr1_12864192_12864435	1.3217	1.73658		chr1_10993145_10993895	12.2506	9.11736	9.31424	7.10999		chr1_10211156_10211543	1.19535	3.62594		chr1_13599095_13599305	0.815846	4.96772
chr1_12864898_12865760	4.07083	7.45488		chr1_11033323_11033823	5.94514	6.39815	5.13234	5.68799		chr1_10220097_10220459	2.15163	4.18378		chr1_13600008_13600258	1.99429	4.96772
chr1_12875437_12875993	3.37033	4.41587		chr1_11229307_11229831	11.1697	9.75718	5.32242	7.96319		chr1_10225448_10225853	3.58605	5.67135		chr1_13659700_13661025	22.1185	65.4083
chr1_12876146_12876364	0.845886	1.14118		chr1_11974345_11974545	3.60312	2.23935	1.14052	0.1896		chr1_10232035_10233935	49.0093	84.2335		chr1_13747318_13747676	1.90364	7.0376
chr1_12983225_12983550	1.79751	2.46842		chr1_12405526_12405836	5.04436	1.59954	2.186	1.8012		chr1_10245828_10246028	0.31876	2.0454		chr1_13789363_13789693	2.53819	3.72579
chr1_12991039_12991353	1.85038	2.43121		chr1_12718163_12718711	2.52218	5.11852	2.47112	4.9296		chr1_10252056_10252694	7.72993	10.5989		chr1_13980285_13980837	9.60885	28.3574
chr1_12991523_12992974	10.3621	19.3256		chr1_12864246_12864473	2.52218	2.55926	2.47112	2.5596		chr1_10279991_10280680	6.13613	10.134		chr1_13984936_13985171	2.26624	8.6935
chr1_13052195_13052604	1.50673	2.64208		chr1_12864985_12865651	7.56654	11.5167	9.97954	10.8072		chr1_10325418_10326121	4.06419	5.02054		chr1_14104439_14104947	7.07066	14.4892
chr1_13161531_13161748	0.687282	1.26522		chr1_12871968_12872187	1.6214	0.639815	1.90087	1.3272		chr1_10877529_10877729	0.71721	1.30162		chr1_14143865_14144384	7.79586	21.1128
chr1_13162431_13162767	1.98254	1.97226		chr1_12875438_12875913	9.00779	6.71806	4.27695	5.87759		chr1_10880083_10880515	2.07194	2.69621		chr1_14150848_14151155	1.72234	5.79567
chr1_13267222_13267903	6.50275	8.98058		chr1_12983145_12983570	2.88249	5.75833	4.75216	4.74		chr1_10943100_10943315	0.71721	2.4173		chr1_14196547_14196977	2.26624	9.52146
chr1_13288179_13288455	1.09701	2.22034		chr1_12991073_12991338	3.60312	7.03796	4.37199	4.3608		chr1_10990689_10991214	1.91256	5.20648		chr1_14310079_14310374	1.63169	6.62362
chr1_13288914_13289342	2.55087	3.72124		chr1_12991423_12992939	32.7884	32.3106	36.0214	38.7732		chr1_10993123_10993895	4.30326	9.11135		chr1_14579536_14579765	1.63169	2.06988
chr1_13293383_13293820	4.13691	5.433		chr1_13050401_13050601	0.360312	0.639815	2.47112	2.1804		chr1_11033323_11033856	3.58605	5.20648		chr1_14596076_14596460	2.17559	6.62362
chr1_13294717_13295164	3.29102	5.09809		chr1_13052130_13052546	3.60312	9.27731	5.13234	3.0336		chr1_11229370_11229831	3.82512	5.20648		chr1_15544380_15544600	1.26909	3.72579
chr1_13301457_13302032	3.09277	5.28416		chr1_13161461_13161669	1.80156	2.55926	1.90087	3.1284		chr1_11904979_11905249	0.63752	1.30162		chr1_15791950_15792258	0.543897	2.89783
chr1_13335794_13336342	2.82843	3.43594		chr1_13162303_13162772	7.56654	6.71806	3.99182	3.792		chr1_12303884_12304218	1.51411	2.23135		chr1_15805098_15806518	33.7216	89.8329
chr1_13336545_13336894	1.62569	1.93504		chr1_13243906_13244106	2.52218	2.55926	2.56617	1.5168		chr1_12405526_12405836	0.23907	2.13838		chr1_16104007_16105529	38.8886	125.849
chr1_13360733_13361066	2.51122	3.38632		chr1_13267113_13267924	20.5378	17.5949	12.4507	13.9356		chr1_12657584_12657845	1.51411	0.836756		chr1_16162496_16162822	0.725196	5.38169
chr1_13366648_13366850	0.541896	1.45128		chr1_13288788_13289114	7.56654	9.27731	2.8513	3.6024		chr1_12718163_12718711	1.99225	2.4173		chr1_16177702_16177999	1.63169	7.0376
chr1_13372103_13374851	49.1275	101.677		chr1_13293225_13293851	16.3942	10.8769	12.6408	9.85919		chr1_12864192_12864473	1.27504	2.88216		chr1_16180011_16180286	0.543897	7.45157
chr1_13383558_13383935	3.46285	3.24988		chr1_13294717_13295153	6.84592	12.7963	6.65303	9.10079		chr1_12864898_12865760	8.44714	10.32		chr1_16228029_16228907	7.79586	14.0752
chr1_13424710_13425005	1.69177	2.61727		chr1_13301376_13302022	7.92686	8.6375	12.9259	8.05799		chr1_12871968_12872187	0.63752	1.85946		chr1_16344814_16345524	8.70235	16.973
chr1_13426096_13427302	8.85537	15.4679		chr1_13302071_13302352	1.08093	0.959722	3.13643	3.0336		chr1_12875437_12875920	4.38295	4.18378		chr1_16433559_16433765	1.35974	3.31181
chr1_13494877_13495092	0.898754	1.30243		chr1_13328351_13328701	6.48561	2.55926	2.47112	2.2752		chr1_12876146_12876364	1.27504	1.85946		chr1_16440376_16440590	1.72234	2.89783
chr1_13513469_13514369	6.7803	10.6427		chr1_13335888_13336679	11.53	13.1162	7.79355	6.35159		chr1_12983145_12983570	1.91256	4.64865		chr1_16518656_16519550	7.34261	24.2176
chr1_13531597_13531914	1.401	2.48082		chr1_13360647_13361140	5.40467	7.99769	6.17781	3.6024		chr1_12991039_12991353	2.62977	5.11351		chr1_16519660_16520260	3.80728	11.5913
chr1_13559479_13560362	4.33516	5.45781		chr1_13372198_13373752	108.093	112.927	140.379	146.276		chr1_12991423_12992974	22.5523	35.3297		chr1_16533588_16533839	2.08494	3.31181
chr1_13568975_13569228	0.951622	1.68696		chr1_13373886_13374816	33.509	32.9505	44.9555	49.4856		chr1_13050401_13050601	0.87659	2.4173		chr1_16534072_16534623	3.89793	11.1774
chr1_13574121_13574762	4.83741	6.85948		chr1_13383518_13383850	5.40467	7.03796	3.23147	3.792		chr1_13052137_13052604	4.30326	5.20648		chr1_16617803_16618140	4.44183	14.4892
chr1_13574974_13575211	1.01771	1.64975		chr1_13426380_13427309	27.3837	23.0333	19.864	23.226		chr1_13161461_13161748	0.31876	2.4173		chr1_16618577_16618803	1.17844	6.20965
chr1_13589127_13590611	19.0589	37.5225		chr1_13494823_13495113	2.52218	2.55926	2.56617	3.318		chr1_13162303_13162729	2.3907	3.71892		chr1_16618965_16620048	27.0136	87.349
chr1_13593264_13593835	6.14589	10.4691		chr1_13500502_13500837	1.44125	0.639815	1.99591	3.0336		chr1_13243906_13244106	0.71721	2.51027		chr1_16637596_16637973	2.53819	10.7634
chr1_13598924_13599312	1.98254	3.0018		chr1_13513437_13514393	15.8537	17.9148	18.9136	15.9264		chr1_13267113_13267903	10.8378	12.1795		chr1_16642212_16642616	1.99429	11.5913
chr1_13599900_13600399	2.39227	3.67162		chr1_13531518_13531822	3.2428	4.1588	3.04138	4.1712		chr1_13288179_13288455	2.07194	2.4173		chr1_16656472_16657772	48.6788	126.677
chr1_13600470_13600752	1.08379	1.89783		chr1_13559395_13559746	5.40467	2.87917	3.04138	4.1712		chr1_13288914_13289342	4.54233	5.11351		chr1_16664818_16665730	16.3169	51.954
chr1_13647773_13648264	1.75786	3.03901		chr1_13559769_13560433	12.6109	8.95741	4.65712	5.214		chr1_13293325_13293851	5.10016	12.2724		chr1_16665788_16666076	3.17273	7.86555
chr1_13659627_13661025	21.8873	34.0121		chr1_13568813_13569064	1.08093	2.55926	2.28104	3.5076		chr1_13294717_13295164	6.21582	6.69405		chr1_16688053_16689172	19.2177	62.0965
chr1_13706479_13706716	0.634414	1.46369		chr1_13573885_13574862	16.9346	18.8745	13.3061	15.5472		chr1_13301376_13302032	5.41892	12.6443		chr1_16699067_16699314	0.543897	5.38169
chr1_13747237_13747786	2.40549	3.13824		chr1_13589102_13590566	54.0467	51.5051	67.0055	64.1795		chr1_13302071_13302352	1.03597	3.06811		chr1_16737957_16738263	1.81299	4.96772
chr1_13789354_13789693	1.96933	1.64975		chr1_13593192_13593676	19.2767	18.2347	16.9177	17.7276		chr1_13335794_13336314	4.38295	6.32216		chr1_16745888_16746377	3.53533	11.1774
chr1_13899956_13900263	0.819452	1.5133		chr1_13598896_13599382	4.68405	8.6375	6.84312	7.01519		chr1_13336545_13336838	2.3907	1.30162		chr1_16747172_16747855	9.42755	28.9783
chr1_13980241_13980837	9.23866	11.5854		chr1_13599832_13600709	11.53	14.3958	10.0746	9.47999		chr1_13360729_13361140	4.46264	6.04324		chr1_16758688_16759676	9.60885	31.4622
chr1_13985021_13985231	1.45387	1.99706		chr1_13647767_13648242	4.32374	6.39815	4.84721	5.40359		chr1_13366648_13366850	1.91256	1.58054		chr1_16760398_16760775	4.16988	13.2472
chr1_14064858_14065208	1.22918	2.19553		chr1_13659661_13660895	54.7674	53.2646	58.5467	53.6568		chr1_13372103_13374851	102.481	183.714		chr1_16781357_16781603	2.17559	4.55374
chr1_14104561_14104952	5.55113	5.02367		chr1_13747119_13747704	6.84592	7.35787	6.27286	5.40359		chr1_13383558_13383935	1.99225	3.16108		chr1_16798417_16798782	3.26338	8.07254
chr1_14108809_14109016	0.449377	1.05435		chr1_13789258_13789619	2.16187	5.75833	3.42156	4.0764		chr1_13424710_13425005	2.70946	3.06811		chr1_17097821_17098223	4.26053	8.6935
chr1_14143752_14144401	7.95661	10.1466		chr1_13980133_13980786	24.5012	25.1127	15.8722	17.9172		chr1_13426096_13427309	18.0896	20.2681		chr1_17570253_17570603	0.725196	7.45157
chr1_14150748_14151155	2.69626	2.80333		chr1_13984928_13985213	7.56654	7.19792	4.46703	6.35159		chr1_13494823_13495113	2.47039	2.51027		chr1_17718703_17718903	1.26909	1.65591
chr1_14196644_14197017	2.29975	3.3119		chr1_14064884_14065247	6.1253	5.43843	3.13643	3.4128		chr1_13500502_13500837	1.19535	1.95243		chr1_18372557_18372772	1.26909	2.48386
chr1_14308589_14308948	1.78429	2.44361		chr1_14104439_14104920	12.6109	17.9148	6.65303	6.82559		chr1_13513437_13514393	11.9535	18.5016		chr1_18447451_18447674	1.08779	4.76073
chr1_14309590_14310396	4.18978	7.18199		chr1_14109116_14109386	0.360312	0.959722	2.94634	1.0428		chr1_13531518_13531914	3.1876	3.16108		chr1_18448359_18448606	1.45039	4.13976
chr1_14579536_14579765	1.21596	0.930309		chr1_14143638_14144349	19.2767	18.7146	10.7399	14.9784		chr1_13559395_13560362	5.41892	6.88		chr1_19731722_19731977	0.725196	4.96772
chr1_14596050_14596460	2.29975	3.02661		chr1_14196461_14197007	9.00779	7.67778	5.60755	5.3088		chr1_13568813_13569228	1.67349	2.60324		chr1_19806288_19806553	1.81299	2.06988
chr1_15544293_15544664	1.54639	2.23274		chr1_14304500_14304817	4.68405	1.59954	3.5166	3.4128		chr1_13573885_13574762	9.80187	12.2724		chr1_20819654_20820940	46.1406	126.677
chr1_15791946_15792258	1.41422	1.56292		chr1_14309549_14310282	10.0887	9.59722	11.4052	12.9876		chr1_13574974_13575211	1.03597	1.76649		chr1_20825181_20825429	2.44754	9.93543
chr1_15805043_15806518	32.408	55.0123		chr1_14596016_14596344	4.32374	5.59838	4.56208	4.3608		chr1_13589102_13590566	39.4465	65.5459		chr1_20889939_20891637	16.8608	57.1287
chr1_16104035_16106184	43.9728	83.0208		chr1_14755319_14755688	2.16187	1.91944	2.186	3.9816		chr1_13593192_13593835	9.40342	18.2227		chr1_20912722_20912948	2.17559	3.5188
chr1_16139234_16139460	0.56833	1.14118		chr1_14795379_14795625	2.70234	2.55926	2.56617	1.8012		chr1_13598896_13599382	3.10791	6.69405		chr1_20933482_20933906	4.07923	9.10748
chr1_16177541_16178353	2.73591	6.56178		chr1_15544196_15544396	3.2428	1.59954	1.42565	1.9908		chr1_13599900_13600752	5.81737	9.85513		chr1_20938972_20939441	2.71949	13.6612
chr1_16179917_16180302	1.30848	2.28236		chr1_15791886_15792118	1.80156	4.1588	2.28104	2.0856		chr1_13647767_13648264	3.42667	4.74162		chr1_20951177_20952235	16.1356	60.6475
chr1_16227992_16229031	7.44115	10.6179		chr1_15805070_15806424	78.1876	96.9319	87.3448	90.5339		chr1_13659627_13661006	31.5572	58.6659		chr1_20986575_20986887	2.17559	6.20965
chr1_16344777_16345634	8.41921	10.8288		chr1_16104007_16106054	118.182	120.605	146.367	148.551		chr1_13706479_13706716	0.95628	1.76649		chr1_20995363_20995887	3.44468	6.20965
chr1_16372230_16372436	0.581546	1.11637		chr1_16139119_16139435	1.80156	1.59954	3.5166	2.5596		chr1_13747119_13747786	2.86884	6.41513		chr1_21035781_21036290	6.88936	19.0429
chr1_16433559_16433765	1.22918	0.917905		chr1_16162496_16162822	4.68405	0.639815	1.33061	2.0856		chr1_13789258_13789619	1.5938	3.34703		chr1_21040248_21040599	4.98572	11.5913
chr1_16440348_16440590	1.70499	2.02187		chr1_16177552_16178038	7.20623	9.59722	6.3679	8.15279		chr1_13899956_13900263	1.27504	1.48757		chr1_21068678_21068879	1.45039	3.10482
chr1_16518534_16520260	12.3314	25.9122		chr1_16179897_16180355	6.48561	4.4787	5.41747	5.87759		chr1_13980227_13980825	11.2363	15.7124		chr1_21078737_21079938	39.7951	126.263
chr1_16533565_16534665	6.89926	9.58839		chr1_16186574_16186869	2.16187	2.55926	1.04548	2.844		chr1_13984928_13985231	2.07194	4.36973		chr1_21094930_21095134	1.45039	4.96772
chr1_16617827_16618140	4.24265	5.25935		chr1_16227906_16228905	12.9712	20.4741	20.4343	17.2536		chr1_14064858_14065247	1.43442	3.16108		chr1_21101313_21101583	0.181299	4.76073
chr1_16618529_16620048	28.1389	49.4304		chr1_16344814_16345540	15.4934	19.5144	15.0168	12.4188		chr1_14104511_14104952	4.94078	6.5081		chr1_21161837_21162114	2.17559	4.96772
chr1_16637596_16637973	2.56409	2.19553		chr1_16440310_16440595	4.32374	5.75833	3.80173	3.318		chr1_14108809_14109016	1.43442	1.11568		chr1_21166232_21166860	4.71377	12.4193
chr1_16642190_16642635	3.47606	5.7307		chr1_16518553_16520196	31.7074	32.7905	41.4389	47.9688		chr1_14109116_14109386	0.47814	2.88216		chr1_21218307_21219474	28.0107	83.8302
chr1_16656429_16657772	43.2988	76.9552		chr1_16533741_16534666	11.53	11.8366	12.4507	12.8928		chr1_14143638_14144401	9.72218	10.5059		chr1_21271347_21272388	6.52676	23.1827
chr1_16664818_16666076	16.1511	28.0333		chr1_16617758_16618066	12.6109	13.756	8.74398	5.40359		chr1_14150748_14151044	1.67349	3.34703		chr1_21333557_21333998	9.79015	20.6988
chr1_16687829_16689172	21.0811	31.1716		chr1_16618501_16619844	81.4304	70.0597	91.9068	87.4055		chr1_14196545_14197017	3.42667	5.4854		chr1_21344352_21344692	2.44754	8.6935
chr1_16737914_16738293	1.73142	2.394		chr1_16637633_16637979	7.92686	6.5581	3.99182	1.896		chr1_14304500_14304817	1.51411	3.44		chr1_21425769_21425983	1.17844	3.31181
chr1_16745989_16746377	3.1192	4.25461		chr1_16642122_16642643	11.7101	9.91713	8.55389	7.77359		chr1_14308589_14308948	2.47039	3.34703		chr1_21461219_21461432	0.906495	2.48386
chr1_16747119_16747855	10.2299	15.0958		chr1_16656392_16657708	112.778	122.525	126.598	137.555		chr1_14309549_14310396	9.00497	11.3427		chr1_21520339_21520583	1.63169	4.55374
chr1_16758260_16759676	11.5384	16.4603		chr1_16664837_16665924	49.0024	37.1093	51.6085	48.6324		chr1_14596016_14596400	1.99225	4.4627		chr1_21554714_21554959	1.63169	2.48386
chr1_16760434_16760720	3.60823	4.00653		chr1_16688004_16689121	53.3261	41.588	40.0132	37.446		chr1_14755319_14755688	0.63752	2.13838		chr1_21618818_21619167	1.81299	6.62362
chr1_16781306_16781638	2.31297	2.36919		chr1_16696580_16696822	4.14358	2.23935	2.186	3.8868		chr1_14795379_14795625	0.87659	2.51027		chr1_21829589_21830722	18.4018	48.8492
chr1_16797657_16797893	0.938405	1.10397		chr1_16699067_16699314	4.68405	0.959722	0.665303	0.1896		chr1_15544196_15544664	2.62977	2.60324		chr1_21856477_21856919	2.17559	9.52146
chr1_16798239_16798782	3.47606	4.31663		chr1_16745748_16746453	11.8903	16.9551	7.41337	8.53199		chr1_15791886_15792226	2.47039	2.32432		chr1_21879977_21880467	1.72234	14.0752
chr1_16938320_16938539	0.793018	1.37686		chr1_16747080_16747795	26.6631	27.8319	22.4302	21.7092		chr1_15805043_15806514	56.9783	86.1859		chr1_21896192_21896604	3.26338	6.62362
chr1_16944370_16944698	1.20274	1.68696		chr1_16758442_16759450	27.744	17.9148	20.4343	25.596		chr1_16104035_16106184	84.7104	144.666		chr1_21960381_21961418	26.1071	72.6528
chr1_17033964_17034166	0.475811	1.04195		chr1_16760359_16760775	11.53	14.7157	7.88859	5.0244		chr1_16139119_16139460	1.03597	3.53297		chr1_21963067_21963448	8.06781	23.1827
chr1_17096747_17098227	5.73616	12.5778		chr1_16780961_16781653	6.1253	7.35787	8.64894	6.82559		chr1_16177541_16178353	7.80962	6.69405		chr1_21963537_21963833	4.71377	20.6988
chr1_17123473_17123767	1.37456	1.61254		chr1_16798145_16798796	9.3681	8.95741	8.45885	6.54119		chr1_16179897_16180355	2.15163	5.29946		chr1_23117576_23117791	1.54104	2.89783
chr1_17607156_17607450	1.09701	1.27762		chr1_16938316_16938516	1.80156	1.27963	3.04138	2.9388		chr1_16186574_16186869	0.87659	1.0227		chr1_23184871_23185125	1.45039	3.31181
chr1_17718576_17718903	1.34813	1.64975		chr1_16944493_16944693	2.52218	3.67894	2.47112	1.896		chr1_16227906_16229031	11.8738	20.3611		chr1_23255849_23256651	18.8551	56.3008
chr1_17727294_17727564	0.766584	1.06675		chr1_17096746_17097049	3.60312	2.23935	3.13643	4.3608		chr1_16344777_16345634	9.16435	15.6195		chr1_23256745_23257101	2.62884	9.52146
chr1_18372557_18372772	1.3217	0.223274		chr1_17097318_17098223	11.8903	13.756	20.6244	19.5288		chr1_16372230_16372436	1.19535	1.67351		chr1_23279913_23280276	2.08494	6.62362
chr1_18448359_18448606	1.29526	0.831076		chr1_17570253_17570620	6.84592	3.51898	3.23147	3.1284		chr1_16440310_16440595	2.3907	3.71892		chr1_23282662_23282920	1.90364	4.76073
chr1_19806288_19806553	1.29526	0.831076		chr1_17709392_17709674	1.44125	0.639815	3.04138	0.758399		chr1_16518534_16520196	27.8915	40.5362		chr1_23324319_23324519	0.543897	4.96772
chr1_20058365_20058593	0.832669	1.29003		chr1_17718546_17718752	1.44125	4.1588	2.09095	1.5168		chr1_16533565_16534666	7.25179	13.9459		chr1_23335828_23336137	2.62884	4.13976
chr1_20744058_20744305	0.647631	1.2156		chr1_17727189_17727523	0.720623	1.59954	2.47112	2.6544		chr1_16617801_16618115	4.94078	8.36756		chr1_23380206_23380434	3.17273	12.0053
chr1_20819654_20820940	41.3691	56.8357		chr1_18447451_18447674	4.14358	1.59954	0.380173	0.3792		chr1_16618501_16619906	47.7343	90.1837		chr1_23382131_23382390	3.44468	10.3494
chr1_20825174_20825429	2.61696	2.93978		chr1_18494227_18494427	1.44125	0.959722	1.33061	1.896		chr1_16637633_16637880	1.51411	3.53297		chr1_23383028_23383710	33.9936	85.2791
chr1_20890036_20891734	18.517	32.8833		chr1_18955134_18955334	0.360312	3.83889	0.190087	0.3792		chr1_16642122_16642643	5.89706	8.36756		chr1_23399453_23400039	9.42755	18.215
chr1_20912387_20912964	2.60374	3.6096		chr1_19731722_19731977	4.32374	1.43958	0.760346	0.947999		chr1_16656392_16657735	79.0525	124.026		chr1_23419135_23419397	1.08779	3.72579
chr1_20933290_20933906	3.87257	5.1105		chr1_20803454_20803656	0.720623	1.59954	1.90087	3.0336		chr1_16664845_16666039	30.601	51.1351		chr1_23433675_23434141	3.08208	11.5913
chr1_20939103_20939454	3.64788	4.67635		chr1_20819721_20820837	108.274	105.09	86.5844	84.1823		chr1_16687829_16689162	30.7603	41.8378		chr1_23720267_23721010	9.3369	32.7041
chr1_20940245_20940459	0.753367	1.37686		chr1_20889939_20891593	49.0024	47.0264	50.9432	61.0511		chr1_16696580_16696822	1.83287	2.13838		chr1_23721117_23721466	3.26338	12.4193
chr1_20951078_20952235	17.724	28.393		chr1_20912535_20913027	5.40467	4.1588	5.32242	4.6452		chr1_16737914_16738293	3.02822	3.06811		chr1_23762900_23763181	2.81013	5.38169
chr1_20986400_20986960	2.43192	3.39873		chr1_20933455_20933876	7.92686	7.99769	8.83902	7.20479		chr1_16745748_16746376	4.54233	6.5081		chr1_23767955_23768219	1.45039	4.13976
chr1_20995363_20995932	2.56409	3.69643		chr1_20935238_20935540	1.08093	2.55926	1.90087	4.74		chr1_16747119_16747840	15.6989	21.7557		chr1_23792904_23793117	1.17844	3.72579
chr1_21014581_21014876	1.05736	1.83581		chr1_20938972_20939430	11.8903	10.397	7.79355	9.29039		chr1_16758260_16759572	17.2927	24.3589		chr1_23827126_23827503	2.17559	7.86555
chr1_21018682_21018892	0.396509	1.11637		chr1_20951093_20952169	54.0467	52.7847	51.8936	53.4672		chr1_16760367_16760714	3.1876	7.34486		chr1_23827726_23827977	1.99429	6.62362
chr1_21035909_21036298	5.03566	7.02073		chr1_20986208_20986844	9.00779	7.35787	7.31833	5.40359		chr1_16780961_16781653	4.7814	8.46054		chr1_23834149_23834670	3.98858	16.1451
chr1_21040248_21040642	5.36609	7.34324		chr1_20995325_20995897	5.40467	8.31759	5.79764	8.91119		chr1_16797657_16797893	1.83287	2.13838		chr1_23867465_23867769	1.54104	4.96772
chr1_21040958_21041316	2.36584	3.22507		chr1_21014482_21014694	3.2428	4.1588	2.66121	2.4648		chr1_16798145_16798796	4.22357	8.27459		chr1_23906215_23906557	2.90078	9.10748
chr1_21068678_21068879	1.38778	1.07916		chr1_21029261_21029496	2.16187	4.1588	3.5166	3.6024		chr1_16938316_16938539	1.03597	2.97513		chr1_23915356_23916020	8.6117	21.7338
chr1_21078698_21079951	37.4304	69.86		chr1_21035781_21036263	15.8537	11.1968	11.2151	11.6604		chr1_16944370_16944698	1.35473	3.16108		chr1_23921538_23923007	29.1891	92.3167
chr1_21094894_21095134	1.11023	1.33964		chr1_21040118_21040819	14.0522	18.8745	18.1533	14.3148		chr1_17033964_17034166	1.43442	1.48757		chr1_23966207_23966644	3.44468	9.52146
chr1_21101202_21101766	2.29975	4.5027		chr1_21052416_21052647	3.60312	3.83889	1.04548	2.0856		chr1_17096746_17098227	13.5473	24.5449		chr1_23968169_23968374	1.08779	3.72579
chr1_21161651_21162141	2.22045	3.07622		chr1_21068528_21068789	2.88249	4.1588	2.28104	3.5076		chr1_17123473_17123767	1.91256	2.32432		chr1_23982983_23983500	7.16131	24.8386
chr1_21166337_21167130	3.80649	6.28889		chr1_21078596_21079891	111.336	101.411	132.87	122.861		chr1_17570298_17570620	1.75318	2.97513		chr1_23999253_23999472	0.181299	4.96772
chr1_21218232_21219682	30.214	50.6832		chr1_21101098_21101558	6.84592	5.43843	5.32242	4.8348		chr1_17607156_17607450	1.75318	2.0454		chr1_24005066_24006172	32.1806	103.08
chr1_21227773_21228050	0.674065	1.48849		chr1_21161633_21162066	5.40467	6.07824	6.08277	4.1712		chr1_17709392_17709674	1.19535	2.97513		chr1_24099911_24100882	12.6003	31.8762
chr1_21240291_21240654	1.26883	1.77379		chr1_21166162_21166779	9.72841	7.99769	8.83902	9.57479		chr1_17718576_17718809	1.03597	1.85946		chr1_24677664_24678035	6.52676	20.0779
chr1_21271399_21272388	7.29577	10.6427		chr1_21218217_21219338	73.5036	77.2576	74.8941	82.9499		chr1_17727189_17727564	1.11566	2.97513		chr1_24678116_24679042	30.5489	98.5264
chr1_21288264_21288612	1.00449	1.61254		chr1_21227785_21227994	1.08093	1.91944	1.52069	1.7064		chr1_18494227_18494427	0.15938	1.30162		chr1_24681081_24681403	9.8808	28.5644
chr1_21296372_21296572	0.87232	1.15358		chr1_21271177_21272386	20.8981	22.3935	19.2938	21.804		chr1_20058365_20058593	1.19535	1.30162		chr1_24685526_24686010	10.8779	40.1557
chr1_21333370_21334053	8.32669	10.4691		chr1_21324792_21325144	6.1253	2.87917	4.37199	3.4128		chr1_20744058_20744305	1.51411	2.23135		chr1_24686323_24686695	5.07637	14.9031
chr1_21344354_21344798	3.30424	4.37865		chr1_21333432_21334506	23.0599	26.8722	21.7649	21.2352		chr1_20803454_20803656	0.71721	1.85946		chr1_24699497_24699703	1.26909	4.55374
chr1_21411244_21411610	1.45387	2.61727		chr1_21343239_21343439	3.60312	0.639815	0.855389	3.2232		chr1_20819678_20820926	55.2252	88.6962		chr1_24718514_24718816	1.54104	5.79567
chr1_21425737_21426018	1.38778	1.60013		chr1_21344249_21344776	8.64748	9.59722	8.55389	8.91119		chr1_20825174_20825421	2.47039	4.64865		chr1_25073516_25073795	2.35689	2.89783
chr1_21461219_21461432	1.18953	1.09156		chr1_21411264_21411562	3.96343	3.19907	2.37608	3.1284		chr1_20889968_20891734	35.3823	50.4843		chr1_26099022_26099268	1.99429	2.89783
chr1_21520330_21520619	1.44065	1.64975		chr1_21461071_21461661	3.96343	2.23935	3.32651	5.3088		chr1_20912387_20913027	2.70946	5.39243		chr1_26356411_26356654	1.45039	3.31181
chr1_21554664_21555059	1.75786	2.20793		chr1_21520267_21520572	3.96343	4.1588	3.61164	2.844		chr1_20933290_20933903	4.70171	9.29729		chr1_27026502_27026706	1.99429	1.24193
chr1_21618725_21619167	2.11471	2.31957		chr1_21554681_21554901	2.88249	3.67894	3.32651	2.1804		chr1_20935238_20935540	1.35473	1.85946		chr1_28253324_28253534	0.543897	2.48386
chr1_21634071_21634417	1.58604	1.69936		chr1_21618771_21619168	6.1253	6.07824	4.37199	4.5504		chr1_20939033_20939454	5.97675	7.25189		chr1_29240953_29241189	1.72234	1.65591
chr1_21794283_21794492	0.634414	1.1908		chr1_21634099_21634373	2.88249	3.83889	3.42156	2.4648		chr1_20940245_20940459	0.39845	1.48757		chr1_29332282_29332486	2.44754	2.06988
chr1_21829589_21830722	17.3142	22.0049		chr1_21794249_21794449	2.16187	1.91944	3.04138	1.422		chr1_20951078_20952176	27.5727	50.8562		chr1_29339314_29339514	1.17844	2.48386
chr1_21830901_21831149	1.85038	1.91023		chr1_21829597_21830635	39.9946	40.6282	24.3311	34.602		chr1_20986208_20986960	4.38295	8.18162		chr1_29367750_29368006	1.17844	1.65591
chr1_21836560_21836760	0.621197	1.01714		chr1_21856349_21856823	7.56654	3.83889	5.89268	4.6452		chr1_20995325_20995932	5.25954	5.67135		chr1_29778729_29778954	2.17559	3.31181
chr1_21855384_21855588	0.991272	1.09156		chr1_21879848_21880378	11.53	8.79745	5.60755	4.5504		chr1_21014482_21014876	1.91256	3.99784		chr1_30259591_30259818	0.906495	4.96772
chr1_21856538_21856919	2.2601	2.394		chr1_21896148_21896704	7.56654	9.91713	3.99182	7.29959		chr1_21018682_21018892	1.19535	1.30162		chr1_30370065_30370348	0.271949	4.96772
chr1_21879950_21880467	2.49801	3.72124		chr1_21960274_21961828	75.3051	87.3347	90.4812	97.6439		chr1_21029261_21029496	1.43442	3.44		chr1_30872756_30873177	3.80728	13.8682
chr1_21896192_21896654	2.53766	2.92737		chr1_21962002_21962422	10.6292	12.1565	14.1614	18.8652		chr1_21035891_21036298	6.53458	10.227		chr1_30873397_30875181	25.4725	89.2119
chr1_21960296_21962058	30.4915	57.766		chr1_21963067_21963896	42.1565	37.4292	35.166	35.3604		chr1_21040118_21040819	10.28	17.7578		chr1_30948946_30950535	45.5967	141.373
chr1_21962223_21962441	2.44514	4.60193		chr1_23188145_23188561	3.96343	4.1588	3.99182	2.37		chr1_21040958_21041316	3.42667	5.20648		chr1_31050414_31050615	2.26624	4.13976
chr1_21963085_21963954	14.4726	22.0917		chr1_23255759_23257084	58.0102	57.2634	67.3857	75.0815		chr1_21068528_21068789	0.39845	2.23135		chr1_31154116_31154357	0.997145	2.48386
chr1_22538174_22538516	1.12344	2.00947		chr1_23271493_23271809	2.16187	2.39931	3.04138	1.3272		chr1_21078596_21079951	73.2351	129.976		chr1_31792148_31792367	2.35689	5.38169
chr1_23117576_23117808	1.26883	1.14118		chr1_23279805_23280255	5.40467	8.6375	4.65712	6.82559		chr1_21094894_21095127	1.27504	1.30162		chr1_31793179_31794513	10.606	23.5967
chr1_23184730_23185163	1.95611	2.05908		chr1_23282570_23282906	4.68405	7.67778	4.46703	5.0244		chr1_21101098_21101766	4.22357	5.57838		chr1_33502998_33503199	0.906495	2.48386
chr1_23187750_23188282	2.23367	2.95218		chr1_23286772_23287041	2.88249	2.55926	3.04138	3.0336		chr1_21161633_21162141	3.42667	6.04324		chr1_33551268_33551840	7.16131	28.5644
chr1_23255887_23257101	20.8432	38.7009		chr1_23321103_23321684	6.48561	8.31759	3.5166	5.87759		chr1_21166162_21167130	6.85334	9.48324		chr1_33563415_33563642	1.72234	2.48386
chr1_23272225_23272466	1.12344	1.35205		chr1_23324319_23324519	4.32374	1.91944	1.33061	0.2844		chr1_21218232_21219682	51.8782	76.3308		chr1_33564252_33564500	0.725196	4.13976
chr1_23279853_23280276	3.05312	3.68402		chr1_23335843_23336097	3.60312	4.79861	2.66121	3.0336		chr1_21227773_21228050	1.43442	2.0454		chr1_33565886_33566214	3.26338	6.20965
chr1_23282650_23282922	2.89452	2.98939		chr1_23382606_23383740	82.5114	83.3359	104.548	96.5063		chr1_21240291_21240654	1.99225	2.60324		chr1_33578524_33579091	8.6117	23.5967
chr1_23286823_23287136	1.24239	1.89783		chr1_23399267_23399989	17.295	21.7537	14.2565	8.91119		chr1_21271177_21272386	11.0769	18.8735		chr1_33583208_33583564	3.35403	12.4193
chr1_23321388_23321636	0.911971	1.26522		chr1_23400698_23400919	2.34203	1.91944	4.1819	3.318		chr1_21288264_21288612	1.91256	1.85946		chr1_33595971_33596397	4.98572	21.9407
chr1_23335648_23336250	3.25137	3.79566		chr1_23418989_23419339	4.32374	5.75833	3.89677	3.6972		chr1_21296372_21296572	1.43442	2.23135		chr1_33624943_33625194	1.08779	7.45157
chr1_23380052_23380549	4.81098	8.06268		chr1_23426439_23426734	2.16187	3.19907	3.04138	1.2324		chr1_21324792_21325144	2.15163	4.27675		chr1_33631293_33631503	1.81299	4.13976
chr1_23382086_23382390	3.71397	4.2174		chr1_23433660_23434198	10.449	11.5167	5.7026	6.63599		chr1_21333370_21334506	11.1566	22.2205		chr1_33663345_33663545	1.63169	1.65591
chr1_23382663_23383723	31.9058	58.0761		chr1_23495489_23495807	3.60312	5.91829	1.61574	2.4648		chr1_21343239_21343439	0.7969	0.836756		chr1_33669225_33670790	18.8551	59.1986
chr1_23397653_23397916	1.59925	2.23274		chr1_23705545_23705870	2.52218	3.83889	4.46703	3.6024		chr1_21344249_21344798	4.54233	8.73945		chr1_33719593_33720300	11.9657	38.9138
chr1_23399424_23400039	7.30898	8.59606		chr1_23720267_23721534	39.9946	35.8296	33.5503	34.0332		chr1_21411244_21411610	1.67349	2.4173		chr1_33720386_33720614	1.08779	4.55374
chr1_23417668_23417930	1.26883	1.46369		chr1_23761983_23762453	4.68405	3.51898	6.55799	4.4556		chr1_21425737_21426018	1.43442	1.67351		chr1_33739432_33739679	0.725196	6.00266
chr1_23419009_23419590	2.24688	3.17545		chr1_23762564_23763457	10.0887	11.1968	16.9177	16.9692		chr1_21461071_21461661	2.47039	3.25405		chr1_33755456_33755708	2.08494	5.79567
chr1_23433707_23434343	3.48928	4.55231		chr1_23792795_23793122	3.60312	5.75833	3.70669	3.318		chr1_21520267_21520619	1.35473	3.53297		chr1_33757033_33757514	2.26624	5.79567
chr1_23466340_23466589	0.793018	1.17839		chr1_23827101_23828076	15.1331	12.7963	7.0332	8.72159		chr1_21554664_21555059	2.70946	3.99784		chr1_33757674_33758174	3.89793	9.10748
chr1_23495549_23495827	1.25561	1.78619		chr1_23834146_23834670	14.0522	10.5569	7.79355	5.68799		chr1_21618725_21619168	2.62977	4.27675		chr1_33813500_33813835	2.17559	7.86555
chr1_23705553_23705913	1.71821	2.02187		chr1_23843760_23844099	3.60312	3.19907	4.75216	3.6024		chr1_21634071_21634417	1.5938	3.34703		chr1_33813977_33815115	9.60885	34.774
chr1_23720331_23721669	16.5609	22.96		chr1_23867410_23867610	2.88249	4.1588	2.56617	2.7492		chr1_21794249_21794492	1.27504	3.16108		chr1_33882911_33883920	7.61456	16.973
chr1_23762599_23763362	4.05761	7.70296		chr1_23893832_23894087	2.16187	1.27963	2.28104	1.1376		chr1_21829614_21830722	23.907	23.8011		chr1_33903703_33903938	1.08779	4.13976
chr1_23767955_23768219	1.77107	1.22801		chr1_23906236_23906552	7.02608	6.87801	0.950433	1.7064		chr1_21830901_21831149	2.31101	3.62594		chr1_34005742_34005953	1.99429	4.96772
chr1_23792869_23793162	1.50673	2.1087		chr1_23915423_23915950	16.9346	15.9954	10.5498	8.81639		chr1_21836560_21836760	1.43442	0.743783		chr1_34011358_34011609	1.81299	6.20965
chr1_23827086_23827715	2.48479	4.10576		chr1_23921501_23923013	81.2503	70.0597	85.3489	92.9987		chr1_21855384_21855588	1.83287	0.929729		chr1_34028908_34029115	1.45039	4.96772
chr1_23834220_23834689	3.02669	4.11817		chr1_23959203_23959591	2.88249	1.27963	3.5166	2.844		chr1_21856349_21856823	2.62977	5.76432		chr1_34409942_34410279	3.08208	10.7634
chr1_23843876_23844078	1.09701	1.37686		chr1_23966207_23966586	8.28717	5.11852	5.13234	6.16199		chr1_21879848_21880337	3.34698	5.29946		chr1_34433351_34433573	3.71663	7.24459
chr1_23856423_23856647	0.991272	1.16599		chr1_23968194_23968409	2.52218	2.55926	1.14052	3.6972		chr1_21896148_21896704	3.02822	3.90486		chr1_34433934_34434564	4.62312	11.5913
chr1_23867370_23867769	2.00898	2.36919		chr1_23982983_23983583	21.979	17.275	11.5953	9.47999		chr1_21960280_21962441	62.3176	105.059		chr1_34434748_34435228	9.6995	33.1181
chr1_23893295_23893495	0.819452	1.17839		chr1_23999253_23999472	4.32374	2.87917	2.56617	3.0336		chr1_21963075_21963954	25.7399	34.6789		chr1_34439179_34440363	41.5175	123.365
chr1_23906215_23906557	2.94738	1.12877		chr1_24005081_24006172	89.3573	84.1356	86.0142	83.8031		chr1_22538174_22538516	1.83287	1.85946		chr1_34459368_34459995	8.793	26.9085
chr1_23915356_23916020	7.99626	7.98825		chr1_24034154_24034360	1.44125	4.1588	0.760346	1.3272		chr1_23117598_23117808	1.03597	1.48757		chr1_34462894_34463197	5.16702	14.9031
chr1_23921538_23923092	29.9893	49.4428		chr1_24045681_24045921	1.80156	2.23935	1.90087	3.318		chr1_23184730_23185163	1.75318	2.23135		chr1_34464756_34464958	1.99429	3.10482
chr1_23966265_23966644	3.88579	4.03134		chr1_24099773_24100899	29.5456	31.6708	40.3934	46.7364		chr1_23187750_23188561	3.58605	6.97297		chr1_34472442_34473558	20.3055	48.0213
chr1_23968114_23968375	1.53317	1.92264		chr1_24137268_24137478	3.60312	1.59954	2.75625	0.568799		chr1_23255759_23257097	36.4183	65.9178		chr1_34478867_34479486	8.793	26.9085
chr1_23983086_23983739	6.75387	8.40999		chr1_24677664_24679358	114.219	112.447	125.837	120.965		chr1_23271493_23271809	1.51411	2.97513		chr1_34480857_34481204	7.25196	19.0429
chr1_24005046_24006093	30.703	51.229		chr1_24681031_24681347	25.7623	29.1116	15.302	18.96		chr1_23272225_23272466	1.83287	0.743783		chr1_34484647_34484859	2.71949	4.55374
chr1_24099703_24100911	10.9833	21.67		chr1_24685458_24686060	36.0312	33.5903	30.4138	29.4828		chr1_23279805_23280255	3.74543	4.55567		chr1_34485778_34486151	1.81299	12.4193
chr1_24137286_24137491	0.885537	1.04195		chr1_24686313_24686620	12.9712	16.6352	7.98363	9.00599		chr1_23282570_23282922	3.02822	4.36973		chr1_34490275_34490480	0.997145	2.27687
chr1_24294808_24295143	1.44065	1.91023		chr1_24699320_24699822	6.48561	6.71806	8.45885	6.54119		chr1_23286772_23287136	2.07194	2.97513		chr1_34510253_34511411	12.6003	39.3278
chr1_24367692_24367993	1.08379	1.36445		chr1_24718545_24718920	3.60312	6.71806	3.04138	2.6544		chr1_23321103_23321670	1.51411	3.06811		chr1_34602404_34602616	1.26909	6.20965
chr1_24469583_24469898	1.20274	2.35678		chr1_25105413_25105672	3.96343	6.07824	1.33061	2.6544		chr1_23335648_23336250	4.14388	3.71892		chr1_34801251_34802750	9.97145	30.2203
chr1_24553614_24553817	0.56833	1.10397		chr1_25413872_25414193	2.16187	2.55926	3.13643	1.1376		chr1_23380052_23380549	11.7144	11.9005		chr1_34838352_34838646	3.98858	12.0053
chr1_24633806_24634029	1.05736	1.2156		chr1_25422515_25422812	1.80156	2.87917	2.8513	1.9908		chr1_23382086_23382301	3.82512	4.55567		chr1_34842626_34843684	13.7787	50.0911
chr1_24677721_24679420	40.999	77.166		chr1_25885097_25885320	0.720623	3.83889	0.380173	1.1376		chr1_23382606_23383723	56.2611	102.084		chr1_34849665_34850601	11.6031	39.7417
chr1_24681142_24681403	8.98754	9.57598		chr1_25942636_25942851	1.08093	1.27963	2.56617	0.663599		chr1_23397653_23397916	1.99225	2.78919		chr1_34858488_34859151	5.16702	15.3171
chr1_24685590_24686025	11.1287	16.7828		chr1_26032274_26032474	1.80156	1.27963	2.28104	0.474		chr1_23399267_23399999	8.52683	13.9459		chr1_34867145_34867602	4.35118	12.4193
chr1_24686362_24686695	5.26035	5.49503		chr1_26073743_26073943	1.08093	1.59954	2.09095	0.1896		chr1_23400698_23400919	1.35473	4.09081		chr1_35580676_35580886	1.08779	2.48386
chr1_24699356_24699738	2.19402	3.75845		chr1_26118535_26118735	1.80156	2.23935	1.52069	2.4648		chr1_23417668_23417930	1.5938	1.67351		chr1_35619427_35620041	4.62312	12.4193
chr1_24718514_24718827	1.95611	2.1211		chr1_26160426_26160626	3.96343	4.1588	0.380173	0.947999		chr1_23418989_23419590	3.10791	4.36973		chr1_35653314_35653886	9.24625	26.0805
chr1_25016303_25016506	0.356858	1.22801		chr1_26241463_26241663	2.16187	1.59954	0	2.1804		chr1_23426439_23426734	1.11566	2.97513		chr1_35810694_35810913	1.26909	2.06988
chr1_25073516_25073795	1.3217	0.235678		chr1_26525271_26525518	0.360312	2.55926	1.33061	3.2232		chr1_23433660_23434343	3.50636	5.95027		chr1_35813729_35813964	1.26909	7.86555
chr1_25802970_25803214	0.845886	0.979926		chr1_26737425_26737644	0.720623	4.79861	0.950433	1.422		chr1_23466340_23466589	0.71721	1.48757		chr1_35850166_35850427	2.26624	7.0376
chr1_26022921_26023121	1.01771	1.12877		chr1_26903290_26903490	0.720623	1.27963	2.28104	0.758399		chr1_23495549_23495827	1.35473	1.48757		chr1_35860868_35861163	3.08208	4.13976
chr1_26081167_26081522	0.938405	1.52571		chr1_27509554_27509784	0.540467	2.23935	1.71078	1.7064		chr1_23705545_23705913	1.5938	4.55567		chr1_35862248_35862737	3.17273	8.6935
chr1_26099022_26099268	1.91646	0.186062		chr1_27555893_27556093	1.80156	2.23935	2.09095	1.5168		chr1_23720292_23721669	24.3851	33.2843		chr1_35869527_35870162	4.53248	15.3171
chr1_26235312_26235519	0.515462	1.00473		chr1_27582881_27583258	2.70234	5.43843	4.27695	1.896		chr1_23761983_23762453	2.07194	6.41513		chr1_35935258_35935500	0.815846	5.38169
chr1_26356411_26356654	1.04414	0.669822		chr1_27670833_27671033	2.16187	1.59954	2.75625	1.1376		chr1_23762564_23763457	8.28776	16.5492		chr1_36030307_36030641	2.17559	2.06988
chr1_26906891_26907108	0.74015	1.11637		chr1_27712785_27713195	5.76499	4.4787	3.32651	1.7064		chr1_23792795_23793162	2.55008	3.71892		chr1_36052638_36053040	2.53819	14.0752
chr1_27026502_27026706	1.3217	0.471357		chr1_27819335_27819582	1.08093	2.23935	1.14052	2.9388		chr1_23827086_23828076	4.14388	6.88		chr1_36064893_36065424	6.88936	18.6289
chr1_27299448_27299719	0.594763	1.10397		chr1_28067526_28067861	6.30545	8.31759	0.190087	0		chr1_23834146_23834689	5.25954	7.62378		chr1_36068062_36068529	12.0564	24.0106
chr1_27475164_27475394	0.806235	1.07916		chr1_28175522_28175806	1.08093	2.23935	3.04138	0.568799		chr1_23843760_23844099	1.83287	4.64865		chr1_36069401_36069739	2.62884	14.0752
chr1_27641082_27641464	1.46708	1.71177		chr1_28239846_28240118	3.2428	2.23935	2.56617	2.0856		chr1_23856423_23856647	1.83287	1.48757		chr1_36091263_36091691	4.35118	11.5913
chr1_27680074_27680290	0.634414	0.893097		chr1_28296937_28297170	2.52218	5.27847	0.855389	0.947999		chr1_23867370_23867694	2.15163	2.88216		chr1_36095718_36096055	2.53819	5.79567
chr1_27882231_27882437	0.674065	1.01714		chr1_28339691_28339955	4.32374	2.55926	0.950433	2.844		chr1_23893295_23893495	0.55783	2.13838		chr1_36130355_36130750	2.81013	8.27953
chr1_27937614_27937919	0.87232	1.29003		chr1_28346871_28347091	1.80156	1.27963	2.47112	0.758399		chr1_23893832_23894087	0.95628	2.23135		chr1_36133743_36133963	2.26624	6.20965
chr1_28229695_28229897	0.87232	1.09156		chr1_28552910_28553134	0.720623	1.91944	2.28104	1.7064		chr1_23915423_23915997	8.20807	10.5059		chr1_36160271_36160614	1.63169	8.27953
chr1_28253324_28253534	1.22918	0.607802		chr1_28597876_28598118	3.96343	4.4787	2.47112	1.896		chr1_23921501_23923092	47.7343	83.8616		chr1_36162640_36163040	1.63169	7.45157
chr1_28656789_28657008	1.26883	1.42647		chr1_28604506_28604752	1.44125	1.59954	1.80582	2.844		chr1_23959203_23959591	1.19535	3.44		chr1_36230950_36231261	1.81299	7.0376
chr1_29031055_29031331	0.674065	1.30243		chr1_28722097_28722339	1.44125	1.59954	0.760346	2.2752		chr1_23966237_23966618	5.25954	5.20648		chr1_36243936_36244898	7.79586	24.4246
chr1_29042942_29043142	0.370075	0.806268		chr1_28821907_28822175	1.80156	2.23935	0.950433	3.6972		chr1_23968114_23968409	2.07194	1.76649		chr1_36252884_36253290	2.90078	11.5913
chr1_29187313_29187595	0.991272	1.2032		chr1_28848002_28848275	2.16187	0.639815	1.80582	2.2752		chr1_23982983_23983739	7.33148	12.4584		chr1_36261948_36262499	6.61741	29.8063
chr1_29200131_29200337	0.845886	1.09156		chr1_29036293_29036495	1.80156	4.4787	1.14052	0.568799		chr1_24005046_24006072	49.4078	83.9545		chr1_36264021_36264593	8.15846	35.602
chr1_29240953_29241189	1.26883	0.235678		chr1_29058438_29058691	2.52218	6.07824	0.380173	0.758399		chr1_24045681_24045921	0.39845	1.85946		chr1_36272531_36272958	5.71092	23.1827
chr1_29332282_29332486	1.16309	0.285295		chr1_29088691_29088925	1.98171	0.959722	0.760346	1.9908		chr1_24099703_24100911	24.7836	40.1643		chr1_36273304_36273750	6.88936	28.5644
chr1_29339314_29339514	1.01771	0.483761		chr1_29207143_29207472	3.60312	2.55926	3.80173	0.568799		chr1_24137268_24137491	0.95628	2.78919		chr1_36279300_36279510	1.63169	5.79567
chr1_29367750_29368006	1.25561	0.607802		chr1_29367697_29368007	1.80156	5.75833	0.57026	0.568799		chr1_24294808_24295143	1.99225	2.0454		chr1_36281788_36282546	8.88365	37.2579
chr1_29778729_29778954	1.69177	0.347315		chr1_29808827_29809041	3.60312	5.11852	0	0.1896		chr1_24367692_24367993	1.75318	0.743783		chr1_36294499_36294829	1.99429	13.6612
chr1_30118503_30118703	0.541896	1.02954		chr1_29847964_29848164	2.88249	5.11852	0.190087	0.1896		chr1_24469583_24469898	2.3907	2.0454		chr1_36296539_36296978	5.89222	13.2472
chr1_30778547_30778963	1.42743	2.26995		chr1_29869727_29869973	1.08093	1.91944	1.90087	2.6544		chr1_24553614_24553817	0.71721	1.30162		chr1_36307462_36308330	21.212	57.9567
chr1_30793100_30793310	1.00449	1.24041		chr1_29982498_29982698	2.16187	4.4787	1.33061	0.947999		chr1_24633806_24634029	0.63752	2.0454		chr1_36309626_36310027	3.98858	11.5913
chr1_30851070_30851306	0.779801	1.15358		chr1_30090053_30090326	1.08093	3.51898	0.950433	2.844		chr1_24677721_24679420	78.0165	122.538		chr1_36368580_36369627	7.97716	24.4246
chr1_30851954_30852350	1.24239	2.48082		chr1_30100568_30100791	1.80156	0.959722	0.57026	2.4648		chr1_24681059_24681326	9.16435	13.2951		chr1_36444706_36445671	14.0507	52.989
chr1_30872756_30875181	31.6679	60.6189		chr1_30198578_30198828	0.720623	5.43843	1.33061	0.3792		chr1_24685511_24686060	17.5318	29.2865		chr1_36446155_36446407	1.35974	7.0376
chr1_30905148_30905410	0.806235	1.74898		chr1_30259591_30259818	4.32374	1.27963	1.33061	0.3792		chr1_24686321_24686620	5.33923	7.80973		chr1_36446536_36446833	1.99429	6.00266
chr1_30948518_30948764	2.1808	3.49796		chr1_30370065_30370348	4.32374	0.959722	0.950433	0.568799		chr1_24699320_24699822	3.66574	8.27459		chr1_36461810_36462506	3.80728	10.3494
chr1_30948995_30950699	43.2459	82.4378		chr1_30495767_30496000	2.16187	3.19907	2.47112	0.758399		chr1_24718531_24718827	2.55008	2.78919		chr1_36470832_36471853	15.773	50.5051
chr1_31050317_31050667	1.50673	1.83581		chr1_30778531_30778735	1.44125	2.55926	2.47112	1.0428		chr1_25016303_25016506	1.19535	2.0454		chr1_36511495_36512080	11.0592	46.7793
chr1_31154053_31154357	1.5596	1.95985		chr1_30852113_30852336	2.52218	3.51898	0.760346	2.6544		chr1_25105470_25105672	1.19535	1.11568		chr1_36546506_36546743	1.45039	5.79567
chr1_31792148_31792367	1.90324	0.21087		chr1_30872793_30874399	70.2608	63.9815	91.2415	84.3719		chr1_25413872_25414193	0.39845	3.06811		chr1_36546931_36547651	16.4076	45.9514
chr1_31793318_31794512	9.503	4.40346		chr1_30874509_30875031	19.0965	21.7537	12.8308	12.1344		chr1_25422515_25422812	0.71721	2.78919		chr1_36556547_36556966	1.99429	13.2472
chr1_33502882_33503308	1.58604	2.84054		chr1_30921572_30921779	0	1.27963	1.90087	2.7492		chr1_25802970_25803214	1.35473	1.11568		chr1_36557426_36557774	3.44468	10.3494
chr1_33529428_33529956	1.86359	2.54284		chr1_30948938_30950504	123.046	122.525	150.834	145.139		chr1_25942636_25942851	0.23907	2.51027		chr1_36571632_36572137	4.35118	14.9031
chr1_33551185_33552044	9.25188	12.2553		chr1_31050300_31050716	3.96343	6.07824	4.37199	3.6972		chr1_26022921_26023121	1.5938	1.30162		chr1_36684130_36684514	2.90078	7.86555
chr1_33563338_33563642	2.06185	2.4188		chr1_31153986_31154342	2.88249	1.59954	3.89677	3.9816		chr1_26032274_26032474	0.47814	2.23135		chr1_36690898_36691952	17.3141	54.6449
chr1_33565773_33566279	3.42319	5.75551		chr1_31792076_31792310	5.04436	5.75833	0.950433	0.474		chr1_26073743_26073943	0.55783	2.0454		chr1_36709501_36710635	17.2234	69.134
chr1_33574607_33574816	1.401	1.94745		chr1_31793179_31794038	14.0522	15.3556	3.61164	2.4648		chr1_26081167_26081522	1.75318	1.30162		chr1_36761701_36762025	1.35974	8.48651
chr1_33578492_33579107	8.45886	13.1236		chr1_31794095_31794513	6.84592	7.03796	1.90087	2.844		chr1_26118535_26118735	0.47814	1.48757		chr1_36766975_36767186	1.26909	6.20965
chr1_33583136_33583652	3.47606	6.27648		chr1_33551233_33551918	25.9424	26.8722	18.9136	21.4248		chr1_26235312_26235519	0.87659	0.557838		chr1_36797579_36797856	1.72234	5.79567
chr1_33595458_33596515	9.26509	14.0043		chr1_33563308_33563748	3.60312	3.51898	5.51251	4.8348		chr1_26241463_26241663	0.7969	0		chr1_36919661_36920701	14.0507	48.6422
chr1_33625025_33625305	1.37456	2.00947		chr1_33564236_33564568	4.68405	1.91944	2.66121	4.4556		chr1_26525271_26525518	1.11566	1.30162		chr1_36939473_36940370	14.7759	59.1986
chr1_33631208_33631528	1.51995	3.15065		chr1_33565706_33566222	6.48561	7.67778	7.50842	6.82559		chr1_26903290_26903490	0.95628	2.23135		chr1_36940488_36940749	3.17273	6.00266
chr1_33663345_33663545	1.22918	0.942713		chr1_33578435_33579113	21.6187	22.3935	24.7112	21.6144		chr1_26906891_26907108	1.11566	1.11568		chr1_36947366_36947858	2.90078	8.27953
chr1_33663793_33664076	0.885537	1.41407		chr1_33583110_33583658	12.6109	10.237	11.1201	9.00599		chr1_27299448_27299719	0.7969	2.4173		chr1_36960567_36961273	6.52676	21.7338
chr1_33669225_33670790	15.9925	30.1916		chr1_33589524_33589827	4.68405	4.1588	4.1819	2.5596		chr1_27475164_27475394	1.11566	0.557838		chr1_36962387_36962716	1.99429	5.38169
chr1_33719508_33720634	12.3314	21.0126		chr1_33595552_33596540	25.9424	19.1944	21.86	22.1832		chr1_27509554_27509784	0.63752	1.67351		chr1_36987242_36987556	1.90364	9.10748
chr1_33738853_33739173	0.713716	1.69936		chr1_33624943_33625194	6.48561	2.23935	2.94634	1.3272		chr1_27555893_27556093	0.47814	2.0454		chr1_36988257_36988532	1.81299	5.79567
chr1_33739324_33739690	1.82394	2.86535		chr1_33631252_33631508	4.68405	2.87917	3.32651	3.4128		chr1_27582881_27583258	1.99225	4.18378		chr1_36999433_36999698	2.17559	4.55374
chr1_33755456_33755708	1.90324	1.63734		chr1_33647090_33647395	1.44125	1.91944	2.09095	3.0336		chr1_27641082_27641464	2.07194	1.48757		chr1_37000331_37000955	5.98287	21.1128
chr1_33757033_33758208	6.35736	10.8288		chr1_33663205_33663405	1.44125	3.51898	0.950433	0.758399		chr1_27670833_27671033	0.87659	2.69621		chr1_37028965_37029429	3.44468	9.93543
chr1_33813564_33815115	11.697	20.5784		chr1_33669294_33670724	50.4436	46.0667	56.3607	49.3908		chr1_27680074_27680290	1.19535	0.371892		chr1_37029746_37030316	1.99429	7.86555
chr1_33882911_33883943	6.56883	9.83647		chr1_33719565_33720615	38.193	36.7894	39.7281	40.4796		chr1_27712785_27713195	1.27504	3.25405		chr1_37299517_37300169	7.97716	44.7094
chr1_33903669_33903966	1.50673	2.03428		chr1_33739285_33739679	7.02608	4.1588	5.51251	3.4128		chr1_27819335_27819582	0.63752	1.11568		chr1_37308790_37309007	1.63169	5.79567
chr1_33907390_33908157	2.11471	3.47315		chr1_33756809_33757037	1.80156	2.39931	3.32651	1.0428		chr1_27882231_27882437	1.19535	1.39459		chr1_37310050_37310344	2.71949	4.96772
chr1_34005738_34006249	1.42743	2.98939		chr1_33757166_33758078	12.2506	9.75718	12.1655	18.5808		chr1_27937614_27937919	1.75318	0.836756		chr1_37317790_37318046	1.90364	2.89783
chr1_34011003_34011857	2.93417	6.00359		chr1_33813500_33813835	6.84592	2.87917	4.08686	3.6024		chr1_28175522_28175806	0.95628	2.97513		chr1_37419501_37419841	2.62884	7.45157
chr1_34028797_34029141	1.51995	2.26995		chr1_33813868_33815014	31.7074	31.3509	38.2074	39.5316		chr1_28229695_28229897	0.95628	0.743783		chr1_37429747_37430426	15.4104	44.2955
chr1_34121195_34121629	0.951622	2.00947		chr1_33883169_33883952	12.9712	17.5949	11.3101	14.7888		chr1_28239846_28240118	0.63752	2.51027		chr1_37473411_37473611	3.17273	4.76073
chr1_34123435_34123658	0.766584	1.37686		chr1_33903629_33903989	3.96343	4.79861	2.94634	4.6452		chr1_28339691_28339955	0.55783	0.929729		chr1_37474209_37474493	2.08494	7.86555
chr1_34236522_34236762	0.621197	1.22801		chr1_33907496_33908090	4.14358	6.39815	6.08277	6.92039		chr1_28346871_28347091	0.31876	2.4173		chr1_37474781_37475014	3.35403	6.20965
chr1_34409864_34410279	1.99576	2.30717		chr1_34005540_34006353	6.84592	4.79861	5.7026	9.57479		chr1_28552910_28553134	0.47814	2.23135		chr1_37477884_37478299	4.16988	17.801
chr1_34433095_34433613	4.12369	6.95871		chr1_34010958_34012009	11.8903	8.31759	12.6408	14.1252		chr1_28597876_28598118	1.5938	2.4173		chr1_37480848_37481099	1.81299	6.62362
chr1_34433880_34434564	6.04015	9.06741		chr1_34028713_34029128	5.40467	4.79861	5.79764	3.9816		chr1_28604506_28604752	0.7969	1.76649		chr1_37486520_37486863	1.54104	7.45157
chr1_34434759_34435239	8.22095	13.2228		chr1_34409560_34410269	11.1697	9.91713	7.79355	4.1712		chr1_28656789_28657008	0.95628	1.11568		chr1_37491662_37492138	5.07637	19.4569
chr1_34439167_34440363	38.3556	67.6521		chr1_34433079_34433582	11.53	14.8757	10.8349	9.47999		chr1_28722097_28722339	0.31876	0.743783		chr1_37495810_37496476	8.15846	19.8709
chr1_34459294_34460424	10.9833	20.9506		chr1_34433838_34434508	11.8903	19.5144	12.5457	15.7368		chr1_28821907_28822175	0.87659	0.929729		chr1_37540891_37541559	8.70235	35.602
chr1_34462878_34463217	4.5202	7.47968		chr1_34434724_34435234	28.8249	26.2324	26.2319	19.8132		chr1_28848002_28848275	1.43442	1.76649		chr1_37566742_37567085	1.08779	6.20965
chr1_34464495_34464958	3.22494	5.90436		chr1_34439122_34440310	107.013	107.809	128.308	121.154		chr1_29031055_29031331	1.27504	1.0227		chr1_37585881_37586627	5.07637	20.6988
chr1_34472372_34473558	17.7107	33.4167		chr1_34459276_34460425	31.3471	34.2301	38.7777	39.9108		chr1_29042942_29043142	1.03597	0.743783		chr1_37634808_37635010	1.72234	3.31181
chr1_34478882_34479486	9.54265	13.3964		chr1_34462764_34463251	14.0522	16.6352	18.0582	14.7888		chr1_29088691_29088925	0.47814	0.743783		chr1_37864637_37865622	37.3476	126.263
chr1_34480837_34481204	5.63043	7.2316		chr1_34464405_34464745	5.76499	8.47755	9.40928	7.48919		chr1_29187313_29187595	1.27504	0.929729		chr1_37871836_37872652	7.25196	23.5967
chr1_34484579_34484859	2.69626	2.92737		chr1_34472332_34473572	43.958	43.8273	53.3193	48.348		chr1_29200131_29200337	0.55783	1.67351		chr1_37889694_37890735	12.6909	38.7068
chr1_34485437_34486183	5.33965	8.88135		chr1_34478706_34479464	27.3837	26.2324	22.4302	21.4248		chr1_29207143_29207472	1.11566	3.71892		chr1_37996739_37997696	26.651	84.0372
chr1_34490142_34490549	2.2601	2.97699		chr1_34480836_34481240	17.8354	15.3556	10.7399	12.798		chr1_29869727_29869973	0.39845	1.85946		chr1_37997789_37998313	6.70806	28.1504
chr1_34510228_34511476	11.8556	20.7149		chr1_34485582_34486201	14.0522	11.5167	19.0087	15.8316		chr1_30090053_30090326	0.7969	0.929729		chr1_38011776_38011977	1.26909	3.72579
chr1_34602450_34602739	1.17631	2.31957		chr1_34492479_34492791	2.88249	4.79861	1.99591	3.6024		chr1_30100568_30100791	0.7969	0.557838		chr1_38012152_38012539	2.81013	10.3494
chr1_34801277_34802750	8.61746	14.4508		chr1_34510216_34511420	34.9502	30.3912	30.8891	36.6876		chr1_30118503_30118703	1.03597	1.11568		chr1_38129549_38130373	11.2405	47.1933
chr1_34828119_34828324	0.634414	1.07916		chr1_34602346_34602714	5.76499	5.11852	4.94225	3.792		chr1_30495767_30496000	0.63752	2.4173		chr1_38447692_38447988	1.99429	5.38169
chr1_34838400_34838646	3.70075	3.12584		chr1_34801251_34802718	25.9424	19.5144	29.3684	25.122		chr1_30778531_30778963	3.10791	2.97513		chr1_38557740_38558104	1.99429	7.45157
chr1_34839374_34839643	2.2601	3.9073		chr1_34838352_34838585	10.0887	8.6375	3.61164	4.9296		chr1_30793100_30793310	1.51411	2.4173		chr1_38664794_38665277	7.16131	24.8386
chr1_34842518_34843693	15.3185	32.1391		chr1_34842471_34843658	45.039	52.7847	61.0178	64.3691		chr1_30851070_30851306	1.51411	1.20865		chr1_38665709_38665941	3.44468	7.0376
chr1_34849665_34850740	11.8821	23.1461		chr1_34849465_34850740	40.7152	40.6282	37.5421	40.29		chr1_30851954_30852350	1.83287	2.0454		chr1_38694075_38694540	3.44468	15.3171
chr1_34858528_34859191	5.52469	8.95577		chr1_34858488_34859177	13.3315	12.7963	13.116	12.5136		chr1_30872779_30874379	54.2689	88.8821		chr1_38777682_38777973	1.08779	5.38169
chr1_34867282_34867602	3.46285	4.10576		chr1_34866950_34867581	12.6109	9.27731	8.17372	8.72159		chr1_30874522_30875168	10.5191	13.1092		chr1_38886108_38886326	1.08779	3.93278
chr1_35580543_35580926	1.75786	2.67929		chr1_35580495_35580971	3.96343	4.1588	4.65712	5.1192		chr1_30905148_30905410	1.27504	1.11568		chr1_38897821_38898349	5.07637	17.801
chr1_35619409_35620041	3.7404	6.11523		chr1_35619221_35619965	12.4308	15.6755	11.025	8.72159		chr1_30921572_30921779	0.63752	1.85946		chr1_38902599_38903135	5.25767	16.973
chr1_35653235_35653912	8.44564	11.2133		chr1_35626413_35626667	1.80156	1.59954	1.71078	3.2232		chr1_30948518_30948764	3.82512	5.76432		chr1_38987204_38988261	18.4925	63.1314
chr1_35656545_35656843	1.53317	3.68402		chr1_35653159_35653900	23.7806	29.4315	19.864	18.2964		chr1_30948938_30950699	83.8339	149.222		chr1_39091274_39091544	1.99429	7.0376
chr1_35673775_35674230	1.49352	2.08389		chr1_35656386_35656633	6.1253	10.5569	4.1819	4.1712		chr1_31050317_31050716	2.07194	4.27675		chr1_39280999_39281245	1.35974	5.1747
chr1_35709293_35709595	1.5596	1.66215		chr1_35673764_35674151	3.60312	5.11852	2.8513	3.8868		chr1_31153986_31154344	3.10791	3.81189		chr1_39284811_39285011	0.181299	4.96772
chr1_35810658_35810982	1.53317	2.25755		chr1_35709272_35709488	3.96343	2.87917	3.32651	0.758399		chr1_31793951_31794285	1.99225	2.32432		chr1_39367561_39368241	14.3226	34.774
chr1_35813688_35814021	1.51995	3.23748		chr1_35810523_35810891	2.52218	5.43843	4.94225	3.792		chr1_33502882_33503308	2.62977	2.97513		chr1_39478548_39479078	4.71377	18.215
chr1_35822416_35822717	1.37456	1.55052		chr1_35813600_35814031	7.92686	9.11736	4.37199	5.40359		chr1_33529428_33529956	2.23132	1.85946		chr1_39503198_39503596	3.08208	12.0053
chr1_35850199_35850535	1.24239	1.94745		chr1_35822293_35822793	4.68405	6.07824	4.37199	4.4556		chr1_33551185_33552044	10.8378	19.3384		chr1_39527463_39527686	1.54104	5.38169
chr1_35860650_35861163	2.92095	4.34144		chr1_35850166_35850427	6.1253	2.87917	2.186	3.5076		chr1_33563308_33563748	3.1876	5.39243		chr1_39535315_39536342	10.8779	39.7417
chr1_35862248_35862851	3.10599	3.54758		chr1_35860616_35861133	5.76499	7.67778	9.50433	5.68799		chr1_33564236_33564568	1.5938	2.60324		chr1_39577200_39577872	14.6852	50.0911
chr1_35869421_35870194	4.78454	6.74784		chr1_35862203_35862737	7.7467	12.6363	4.94225	4.1712		chr1_33565706_33566279	6.61427	7.34486		chr1_39713992_39714535	3.08208	15.3171
chr1_35935064_35935401	1.401	2.03428		chr1_35869455_35870333	14.7728	19.5144	13.116	10.902		chr1_33574607_33574816	2.23132	4.4627		chr1_39735685_39736688	5.16702	14.9031
chr1_35973519_35973888	0.964839	2.02187		chr1_35890268_35890715	4.68405	3.83889	2.56617	5.0244		chr1_33578443_33579113	16.0177	24.173		chr1_39749798_39750074	1.81299	3.93278
chr1_36025023_36025267	0.660848	1.22801		chr1_35935141_35935500	6.1253	3.83889	2.94634	3.318		chr1_33583110_33583658	7.09241	10.8778		chr1_39762000_39762386	1.99429	8.27953
chr1_36030208_36030680	1.89003	3.15065		chr1_35973461_35973916	3.2428	4.79861	3.89677	4.266		chr1_33589524_33589827	2.31101	4.09081		chr1_39842263_39842588	1.81299	6.62362
chr1_36052584_36053086	3.43641	5.4082		chr1_36030187_36030689	3.60312	5.43843	5.32242	4.6452		chr1_33595458_33596540	14.4239	21.9416		chr1_39895626_39895854	2.08494	7.86555
chr1_36064790_36065424	7.90375	12.7886		chr1_36052540_36053142	13.6918	8.6375	9.40928	10.5228		chr1_33625025_33625305	3.66574	3.16108		chr1_39896527_39896930	7.16131	23.5967
chr1_36067910_36068573	9.31796	19.6729		chr1_36054623_36054871	3.60312	5.59838	1.71078	3.8868		chr1_33631208_33631528	3.10791	3.44		chr1_39900565_39901041	9.3369	23.5967
chr1_36082333_36082613	1.33491	1.5133		chr1_36064816_36065425	16.5743	20.1542	20.6244	19.908		chr1_33647090_33647395	0.7969	2.0454		chr1_39911574_39911866	2.08494	7.45157
chr1_36091298_36091705	3.26459	4.75078		chr1_36067973_36068659	22.3393	23.0333	35.9264	36.2136		chr1_33663793_33664076	0.87659	2.13838		chr1_39917828_39918140	3.44468	12.0053
chr1_36095600_36096101	2.69626	3.9197		chr1_36069401_36069739	12.2506	6.07824	5.79764	6.16199		chr1_33669276_33670754	30.5213	55.5978		chr1_39922610_39923071	6.43611	18.8359
chr1_36129268_36129468	1.07057	1.60013		chr1_36082273_36082600	2.88249	3.83889	3.80173	3.8868		chr1_33719508_33720634	19.6834	39.1416		chr1_39936333_39936874	6.52676	20.6988
chr1_36130355_36130750	2.97382	3.24988		chr1_36090447_36090708	2.88249	3.19907	4.08686	2.9388		chr1_33738853_33739173	1.75318	1.85946		chr1_39944290_39944731	1.81299	8.6935
chr1_36133743_36133963	1.53317	1.76139		chr1_36091263_36091714	10.2689	7.99769	5.89268	7.01519		chr1_33739285_33739690	3.1876	5.39243		chr1_39986849_39987169	1.45039	7.65856
chr1_36134727_36134964	1.45387	2.34438		chr1_36095551_36095973	5.04436	3.51898	5.32242	6.25679		chr1_33756809_33758208	12.1129	16.8281		chr1_40022721_40023141	2.26624	9.52146
chr1_36149450_36149740	1.13666	1.47609		chr1_36129156_36129499	3.96343	7.99769	6.46294	5.97239		chr1_33813564_33815084	18.0099	40.5362		chr1_40045751_40046236	2.71949	7.45157
chr1_36160337_36160655	1.81072	2.394		chr1_36130287_36130534	6.1253	8.31759	5.41747	5.59319		chr1_33882991_33883952	9.24404	11.5286		chr1_40084439_40084792	1.81299	7.86555
chr1_36162645_36163130	2.23367	4.03134		chr1_36133614_36133927	5.04436	5.43843	4.1819	5.49839		chr1_33903629_33903989	1.83287	2.88216		chr1_40085816_40086129	1.63169	4.55374
chr1_36231031_36231275	1.53317	1.87302		chr1_36149437_36149756	2.52218	3.19907	3.04138	4.3608		chr1_33907390_33908157	3.10791	6.60108		chr1_40224801_40225186	2.44754	8.6935
chr1_36243860_36244898	8.47208	13.5329		chr1_36160271_36160692	7.20623	4.1588	7.41337	4.1712		chr1_34005540_34006353	4.06419	5.57838		chr1_40230366_40230820	5.25767	11.7983
chr1_36252811_36253290	3.13242	4.66395		chr1_36162635_36163063	6.48561	6.07824	8.93407	7.48919		chr1_34010958_34012009	4.62202	12.3654		chr1_40240468_40240838	2.26624	8.27953
chr1_36261974_36262505	6.99177	13.1236		chr1_36230914_36231291	6.1253	5.11852	3.32651	3.6972		chr1_34028713_34029141	2.70946	5.76432		chr1_40262607_40263105	2.53819	4.76073
chr1_36264027_36264895	10.3357	18.3457		chr1_36243866_36244733	20.1774	24.9528	24.6162	25.122		chr1_34121195_34121629	1.67349	1.95243		chr1_40324438_40325714	6.79871	26.4945
chr1_36272492_36273766	17.7636	29.0256		chr1_36252757_36253272	9.72841	8.6375	9.2192	8.15279		chr1_34123435_34123658	1.51411	1.48757		chr1_40465525_40465851	1.08779	6.62362
chr1_36279258_36279557	2.31297	3.67162		chr1_36261944_36262538	26.1226	24.9528	24.5212	25.3116		chr1_34236522_34236762	1.91256	2.0454		chr1_40470047_40470279	2.44754	6.20965
chr1_36281867_36282560	8.53816	12.2429		chr1_36264018_36264678	32.428	26.5523	28.8932	25.7856		chr1_34409560_34410269	3.10791	7.62378		chr1_40473707_40474088	2.17559	9.10748
chr1_36294589_36294917	2.57731	3.85768		chr1_36272529_36273753	49.0024	49.9056	50.1828	49.5804		chr1_34433095_34433613	6.53458	10.5059		chr1_40475599_40476098	3.62598	9.10748
chr1_36296493_36297029	4.74489	6.80986		chr1_36279151_36279453	5.40467	7.51782	7.98363	4.9296		chr1_34433838_34434508	9.00497	12.2724		chr1_40479524_40479857	1.99429	7.45157
chr1_36307347_36308356	18.6756	33.2803		chr1_36281751_36282546	32.428	21.7537	25.0914	22.9416		chr1_34434740_34435239	12.6707	25.6605		chr1_40515015_40515564	2.44754	9.93543
chr1_36309651_36310034	4.50699	6.49976		chr1_36294326_36294860	12.6109	11.5167	8.74398	8.91119		chr1_34439122_34440351	69.41	125.885		chr1_40790155_40791391	13.96	41.3976
chr1_36324124_36324339	0.819452	1.17839		chr1_36296460_36296996	11.8903	9.91713	11.3101	13.1772		chr1_34459276_34460424	19.0459	37.933		chr1_41344537_41344847	0.906495	4.55374
chr1_36368279_36369638	8.35312	15.9393		chr1_36307437_36308482	52.7857	56.3037	63.9641	63.1367		chr1_34462764_34463251	8.20807	17.6649		chr1_41390082_41390944	5.34832	15.3171
chr1_36444611_36445603	13.1905	20.2931		chr1_36309619_36309977	9.3681	15.0356	13.3061	8.91119		chr1_34464405_34464929	6.05644	11.2497		chr1_41480871_41481123	0.815846	6.20965
chr1_36446189_36446833	3.59501	4.65155		chr1_36368389_36369541	21.2584	19.1944	25.7567	24.3636		chr1_34472332_34473572	33.4698	52.1578		chr1_41664097_41664306	0.543897	4.55374
chr1_36461799_36462536	3.31746	4.16778		chr1_36444615_36445671	46.8405	46.0667	37.5421	33.2748		chr1_34478706_34479464	15.938	21.9416		chr1_42795560_42795778	1.63169	2.89783
chr1_36470881_36472057	15.3978	29.7947		chr1_36446155_36446355	5.40467	3.19907	2.8513	1.422		chr1_34480837_34481240	6.69396	10.5059		chr1_42850789_42851812	28.0107	86.5211
chr1_36501461_36501668	0.634414	1.16599		chr1_36461797_36462506	9.00779	7.35787	9.59937	6.44639		chr1_34484579_34484781	2.3907	3.99784		chr1_43091933_43093246	12.3283	34.774
chr1_36511384_36512312	12.1067	21.4591		chr1_36470832_36471983	45.7596	55.0241	66.6253	65.2223		chr1_34485437_34486201	9.48311	19.5243		chr1_43098020_43099189	19.399	75.1367
chr1_36539336_36539596	0.541896	1.33964		chr1_36501191_36501622	1.44125	2.87917	2.37608	4.6452		chr1_34490142_34490549	3.74543	4.09081		chr1_43110599_43110914	2.08494	8.6935
chr1_36546833_36547705	14.3933	23.5182		chr1_36511416_36512356	42.8771	34.55	43.3397	40.9536		chr1_34492479_34492791	1.35473	1.95243		chr1_43139598_43140003	4.35118	9.52146
chr1_36554700_36554926	0.951622	1.84821		chr1_36539269_36539480	1.08093	2.87917	2.28104	1.3272		chr1_34510216_34511476	23.5085	30.2162		chr1_43163732_43164108	2.35689	5.38169
chr1_36556594_36556992	2.12793	4.42827		chr1_36546506_36546743	5.04436	2.87917	3.13643	1.7064		chr1_34602346_34602739	2.23132	4.83459		chr1_43224117_43225122	9.42755	31.4622
chr1_36557097_36557394	0.674065	2.1087		chr1_36546770_36547745	42.5168	49.5856	45.5257	44.082		chr1_34801405_34802739	14.4239	27.613		chr1_43225506_43225755	1.08779	5.79567
chr1_36557477_36557840	1.79751	3.9197		chr1_36556541_36558388	27.744	26.2324	34.0255	26.2596		chr1_34828119_34828324	0.95628	1.85946		chr1_43241227_43242101	10.334	33.1181
chr1_36563155_36563371	0.845886	1.12877		chr1_36571551_36572082	13.3315	15.3556	12.6408	12.8928		chr1_34839374_34839643	3.26729	6.32216		chr1_43254127_43254352	1.63169	4.96772
chr1_36569571_36569784	0.674065	1.2156		chr1_36580377_36580873	6.30545	4.1588	5.7026	4.5504		chr1_34842471_34843693	33.7089	60.4324		chr1_43264344_43264869	2.26624	9.52146
chr1_36571599_36572137	5.08853	6.42533		chr1_36589410_36589710	2.16187	3.51898	4.56208	3.2232		chr1_34849561_34850740	22.4726	35.3297		chr1_43299633_43299855	0.997145	4.55374
chr1_36580398_36581036	1.66534	3.41113		chr1_36596142_36596394	3.60312	4.79861	1.71078	3.4128		chr1_34858499_34859191	10.3597	13.2022		chr1_43299962_43300275	2.17559	3.31181
chr1_36589616_36589831	0.60798	1.27762		chr1_36683960_36684546	7.20623	6.71806	5.89268	6.63599		chr1_34866950_34867587	4.38295	7.99567		chr1_43337412_43337816	2.53819	5.38169
chr1_36596202_36596445	0.726933	1.5133		chr1_36691003_36691937	45.7596	44.4671	41.9141	47.7792		chr1_35580495_35580971	2.78915	4.55567		chr1_43358236_43358593	4.53248	18.6289
chr1_36684121_36684571	2.36584	3.68402		chr1_36709354_36710567	61.6133	55.0241	49.8027	54.6995		chr1_35619221_35620011	6.69396	10.9708		chr1_43359111_43359340	3.26338	9.72844
chr1_36690893_36691999	14.5915	25.0811		chr1_36744570_36744901	4.32374	3.19907	3.32651	3.6972		chr1_35626413_35626667	0.95628	1.67351		chr1_43360479_43360823	4.26053	13.6612
chr1_36709328_36710635	17.0367	27.1154		chr1_36761447_36762026	9.00779	8.95741	6.74807	6.63599		chr1_35653235_35653912	11.4754	19.1524		chr1_43361405_43361850	5.62027	20.2848
chr1_36720276_36720482	0.700499	1.2032		chr1_36764434_36764654	2.52218	3.19907	2.28104	4.6452		chr1_35656545_35656843	3.26729	4.83459		chr1_43374887_43375382	6.43611	21.9407
chr1_36744601_36744955	1.14988	2.48082		chr1_36766472_36766755	4.32374	5.43843	4.65712	4.74		chr1_35673764_35674230	1.75318	3.25405		chr1_43381366_43381568	0.362598	4.55374
chr1_36761617_36762081	2.40549	4.41587		chr1_36766992_36767192	5.04436	4.4787	3.04138	3.792		chr1_35709272_35709595	1.43442	3.34703		chr1_43445383_43445936	7.79586	27.1155
chr1_36766486_36767289	3.37033	6.06561		chr1_36767255_36767532	1.80156	1.59954	3.32651	2.4648		chr1_35810523_35810982	3.1876	5.20648		chr1_43446084_43446442	3.98858	12.8333
chr1_36784825_36785056	0.528679	1.11637		chr1_36784846_36785143	2.52218	3.83889	2.8513	3.1284		chr1_35813600_35814031	3.66574	4.27675		chr1_43446879_43447125	1.99429	6.62362
chr1_36797585_36797938	1.91646	3.47315		chr1_36797422_36797910	5.76499	4.79861	7.12824	6.63599		chr1_35822293_35822793	1.99225	4.27675		chr1_43457057_43457577	4.71377	13.2472
chr1_36874979_36875458	1.82394	2.53044		chr1_36874830_36875290	3.60312	3.51898	4.65712	4.5504		chr1_35850199_35850535	1.91256	2.13838		chr1_43465031_43465435	7.25196	18.6289
chr1_36914518_36914828	1.22918	2.74131		chr1_36883907_36884115	3.2428	1.91944	2.186	2.844		chr1_35860616_35861139	4.38295	9.29729		chr1_43474097_43474475	4.71377	13.6612
chr1_36919749_36920658	11.9085	18.3457		chr1_36919635_36920701	42.6969	35.8296	30.3188	30.6204		chr1_35862257_35862851	3.82512	5.67135		chr1_43474665_43474967	4.80442	9.10748
chr1_36939442_36940749	17.2878	39.5195		chr1_36921760_36921960	2.52218	4.4787	4.65712	3.318		chr1_35869421_35870333	6.93303	13.0162		chr1_43501296_43501501	1.35974	4.13976
chr1_36947366_36947964	3.40998	5.29656		chr1_36939365_36940282	50.4436	52.4648	62.4434	61.4303		chr1_35890268_35890715	2.70946	2.51027		chr1_43520372_43520572	1.08779	4.55374
chr1_36960328_36961273	7.71871	10.4567		chr1_36940343_36940721	8.46732	8.47755	8.74398	9.10079		chr1_35935064_35935401	1.67349	3.06811		chr1_43520875_43521358	3.44468	7.0376
chr1_36962226_36962721	2.4187	3.44835		chr1_36947348_36947799	7.20623	7.51782	6.65303	5.97239		chr1_35973461_35973916	2.3907	3.81189		chr1_43542320_43542803	5.62027	17.387
chr1_36987157_36987660	2.37905	4.89963		chr1_36947943_36948255	4.68405	3.35903	4.75216	2.5596		chr1_36025023_36025267	0.63752	1.76649		chr1_43559109_43559321	2.08494	3.31181
chr1_36988233_36988734	2.3394	3.75845		chr1_36949672_36949929	2.16187	0.639815	1.23556	3.2232		chr1_36030187_36030689	2.78915	5.20648		chr1_43562477_43562732	2.17559	4.76073
chr1_36999433_36999698	1.85038	0.347315		chr1_36960251_36961272	21.0782	19.5144	20.9095	20.856		chr1_36052540_36053142	5.65799	9.20432		chr1_43592900_43593468	2.71949	12.4193
chr1_37000121_37001018	6.87282	8.00066		chr1_36962265_36962488	3.2428	3.83889	3.70669	1.896		chr1_36054624_36054871	1.5938	1.67351		chr1_43768624_43769046	1.63169	6.20965
chr1_37028952_37029624	3.39676	6.17725		chr1_36987111_36987603	9.3681	11.8366	5.13234	9.10079		chr1_36064790_36065422	13.2285	20.1751		chr1_43810944_43811551	5.16702	17.387
chr1_37029698_37030316	2.74913	3.622		chr1_36988104_36988685	7.56654	9.91713	7.79355	5.97239		chr1_36067910_36068659	22.4726	35.1438		chr1_43827062_43827434	5.43897	10.7634
chr1_37254954_37255154	0.489028	0.831076		chr1_37000270_37000955	18.3759	20.9539	12.5457	13.3668		chr1_36082273_36082613	2.3907	3.71892		chr1_43827562_43828761	53.1206	164.763
chr1_37299579_37300489	12.0935	23.605		chr1_37013009_37013228	1.98171	1.91944	2.66121	1.1376		chr1_36090447_36090708	1.75318	3.99784		chr1_43880366_43880875	5.89222	14.9031
chr1_37300708_37301119	1.74464	2.98939		chr1_37028839_37029705	11.8903	13.1162	14.6367	12.2292		chr1_36091294_36091705	4.62202	5.76432		chr1_43888509_43888842	3.62598	7.0376
chr1_37308551_37309049	1.90324	4.19259		chr1_37029901_37030136	2.52218	3.51898	2.09095	3.2232		chr1_36095551_36096101	4.94078	5.67135		chr1_43897221_43897510	2.90078	8.6935
chr1_37310050_37310357	2.43192	2.4064		chr1_37272368_37272568	1.44125	1.59954	1.52069	2.4648		chr1_36129156_36129499	2.07194	6.32216		chr1_43899079_43899306	1.08779	5.79567
chr1_37317717_37318149	2.12793	2.60487		chr1_37299490_37300445	43.958	37.1093	44.2902	42.2808		chr1_36130299_36130650	2.70946	6.22919		chr1_43902613_43903298	3.26338	12.4193
chr1_37419472_37419889	2.97382	4.75078		chr1_37307601_37307990	2.88249	1.27963	4.84721	5.59319		chr1_36133614_36133927	1.27504	4.09081		chr1_43912627_43913018	2.53819	7.45157
chr1_37429472_37430722	14.803	26.3091		chr1_37308063_37308283	3.60312	4.79861	2.8513	4.0764		chr1_36134727_36134964	2.70946	3.44		chr1_43933197_43934436	44.237	123.365
chr1_37466516_37466905	1.77107	2.64208		chr1_37308752_37309084	5.76499	4.95856	4.56208	4.9296		chr1_36149437_36149756	2.70946	2.97513		chr1_44041817_44042827	13.2348	34.774
chr1_37473361_37473629	2.8813	4.40346		chr1_37309948_37310312	4.32374	9.43727	5.41747	4.266		chr1_36160279_36160692	1.99225	7.25189		chr1_44064718_44064971	1.45039	7.86555
chr1_37474136_37474508	3.68753	5.86715		chr1_37317233_37318046	5.76499	6.39815	8.45885	10.3332		chr1_36162635_36163130	2.86884	8.73945		chr1_44101421_44102180	12.419	31.0482
chr1_37474781_37475014	3.39676	2.53044		chr1_37419401_37419861	6.48561	8.31759	7.12824	5.49839		chr1_36230914_36231291	2.07194	3.25405		chr1_44102208_44102837	14.8665	46.3653
chr1_37477978_37478316	3.14564	4.68876		chr1_37429461_37430536	42.5168	38.3889	43.5298	46.452		chr1_36243860_36244739	11.9535	24.173		chr1_44118519_44120173	28.192	82.1743
chr1_37480782_37481099	1.92968	2.50563		chr1_37448473_37448724	1.80156	2.55926	2.75625	0.663599		chr1_36252757_36253253	4.94078	8.64648		chr1_44122405_44122643	3.80728	10.7634
chr1_37486510_37486863	2.61696	2.93978		chr1_37466674_37466874	0.900779	4.79861	2.66121	3.4128		chr1_36261948_36262538	13.0692	23.8011		chr1_44147517_44148601	19.399	62.5104
chr1_37491613_37492321	6.48953	12.032		chr1_37473237_37473650	7.38639	7.35787	9.97954	10.3332		chr1_36264018_36264895	17.213	31.2389		chr1_44155260_44155677	1.26909	6.62362
chr1_37495810_37496476	7.38828	8.58365		chr1_37474052_37474440	9.3681	11.8366	8.93407	11.5656		chr1_36272492_36273766	28.2899	50.4843		chr1_44162529_44162729	0.906495	5.38169
chr1_37540629_37541628	10.5471	22.7243		chr1_37477827_37478308	15.8537	10.7169	9.40928	12.9876		chr1_36279151_36279557	2.62977	8.9254		chr1_45299315_45299515	0.906495	4.55374
chr1_37562043_37562385	1.28205	1.89783		chr1_37480710_37481092	8.28717	7.35787	5.32242	6.92039		chr1_36281751_36282560	10.8378	24.5449		chr1_45794721_45796086	47.319	126.263
chr1_37566632_37566834	0.845886	1.07916		chr1_37486386_37486798	6.48561	8.31759	7.0332	6.54119		chr1_36294326_36294917	5.33923	8.73945		chr1_45816972_45817336	3.26338	4.96772
chr1_37585782_37586639	5.53791	10.1838		chr1_37491600_37492258	19.0965	23.9931	23.1906	22.3728		chr1_36296460_36297029	7.1721	11.0638		chr1_45825324_45825525	1.63169	4.55374
chr1_37600794_37601076	0.753367	0.967521		chr1_37495828_37496468	16.9346	22.0736	13.6862	12.798		chr1_36307347_36308482	36.4183	63.6865		chr1_45837741_45837941	1.26909	6.62362
chr1_37614299_37614778	1.25561	2.55525		chr1_37505208_37505602	2.70234	4.79861	2.66121	4.266		chr1_36309619_36310034	7.33148	13.667		chr1_45864610_45865003	3.89793	9.10748
chr1_37615078_37615346	1.08379	1.33964		chr1_37531985_37532199	2.16187	1.91944	2.66121	2.844		chr1_36324124_36324339	1.19535	1.85946		chr1_45868780_45869106	3.26338	7.0376
chr1_37634684_37635023	1.66534	2.79093		chr1_37540463_37541595	33.509	44.787	43.4348	43.8924		chr1_36368279_36369638	14.3442	26.0324		chr1_45873436_45873636	0.725196	3.31181
chr1_37638770_37639010	0.660848	0.942713		chr1_37561944_37562275	3.2428	5.75833	3.61164	3.5076		chr1_36444611_36445603	19.6834	36.4454		chr1_45881443_45881870	1.08779	9.10748
chr1_37639263_37639558	0.925188	1.88543		chr1_37566742_37567085	5.40467	1.91944	2.09095	2.844		chr1_36446219_36446832	4.46264	5.76432		chr1_45905200_45905608	3.08208	9.52146
chr1_37864578_37865756	33.9015	73.0479		chr1_37585849_37586701	19.4568	19.1944	18.2483	17.538		chr1_36461797_36462536	4.54233	9.39026		chr1_45925420_45925882	3.98858	14.0752
chr1_37871846_37872942	8.77607	14.1159		chr1_37600640_37600840	2.16187	2.23935	1.99591	1.896		chr1_36470845_36472057	30.2822	65.6389		chr1_45926528_45926760	1.99429	3.31181
chr1_37889625_37890793	11.6706	23.5182		chr1_37614205_37614702	6.1253	3.51898	4.1819	6.06719		chr1_36501191_36501668	2.07194	2.32432		chr1_46066663_46066964	1.81299	4.55374
chr1_37996775_37998322	32.2626	59.9863		chr1_37614723_37614995	2.52218	1.59954	3.23147	2.6544		chr1_36511384_36512356	20.8788	42.3957		chr1_46832051_46832316	2.71949	4.96772
chr1_38011717_38012034	1.42743	2.15832		chr1_37615087_37615411	3.2428	2.23935	2.28104	3.792		chr1_36539269_36539596	1.27504	2.60324		chr1_46852833_46853090	8.15846	20.4918
chr1_38012171_38012539	2.52444	2.82814		chr1_37624226_37624445	2.16187	3.19907	1.71078	2.4648		chr1_36546770_36547705	23.3492	44.3481		chr1_46853267_46854640	109.867	339.047
chr1_38129271_38130462	12.6354	30.2909		chr1_37634699_37634962	2.88249	3.51898	4.56208	3.1284		chr1_36554700_36554926	2.70946	3.99784		chr1_46864259_46864668	4.53248	12.4193
chr1_38139344_38139824	1.82394	3.74604		chr1_37639010_37639587	4.68405	5.11852	5.03729	2.9388		chr1_36556541_36558388	14.9817	33.2843		chr1_46873972_46874196	1.90364	3.72579
chr1_38447661_38447988	2.00898	2.38159		chr1_37719748_37720010	1.08093	1.27963	3.13643	1.7064		chr1_36563155_36563371	0.7969	2.4173		chr1_46887000_46887450	5.25767	10.3494
chr1_38557649_38558076	1.90324	3.26228		chr1_37864519_37865648	112.417	117.726	129.164	133.763		chr1_36569571_36569784	1.11566	2.97513		chr1_46893886_46895408	36.8943	81.9673
chr1_38601840_38602100	0.779801	1.30243		chr1_37871749_37872690	21.979	24.6329	21.1946	21.9936		chr1_36571551_36572098	5.81737	12.3654		chr1_46905798_46906407	8.4304	35.188
chr1_38627433_38627705	0.541896	1.32724		chr1_37889481_37890801	35.851	32.9505	35.5462	38.1096		chr1_36580377_36581036	4.14388	6.32216		chr1_46921544_46922094	16.5889	39.3278
chr1_38657704_38658004	1.38778	2.07149		chr1_37996739_37998317	98.3651	103.33	100.461	108.356		chr1_36589410_36589831	1.5938	4.4627		chr1_46927130_46927474	3.62598	9.93543
chr1_38664419_38665510	10.0978	19.0899		chr1_38011674_38012018	3.96343	3.99884	2.75625	3.4128		chr1_36596145_36596445	2.23132	1.76649		chr1_46939482_46939701	1.08779	4.55374
chr1_38665709_38665992	2.64339	3.82047		chr1_38012110_38012544	9.00779	4.79861	6.08277	3.0336		chr1_36683960_36684571	2.78915	5.76432		chr1_46970379_46971169	5.07637	16.3521
chr1_38693970_38694570	3.79327	6.41293		chr1_38128873_38129196	3.96343	2.87917	5.60755	4.1712		chr1_36690893_36691999	26.8555	43.5113		chr1_47529537_47529737	0.906495	6.20965
chr1_38777490_38778040	2.52444	3.0142		chr1_38129288_38130441	44.6786	49.9056	63.1087	61.4303		chr1_36709328_36710476	28.6087	48.7178		chr1_47628261_47628512	1.54104	2.06988
chr1_38886030_38886454	1.58604	3.16305		chr1_38139243_38139862	6.1253	11.5167	6.27286	7.39439		chr1_36720276_36720482	1.27504	2.32432		chr1_47690738_47690946	1.45039	2.06988
chr1_38897427_38898384	5.81546	12.2553		chr1_38447621_38448026	5.40467	4.1588	4.75216	3.2232		chr1_36744570_36744955	2.70946	3.25405		chr1_48295619_48295861	1.08779	4.96772
chr1_38902628_38903039	3.92544	5.09809		chr1_38557577_38558104	6.84592	6.39815	5.32242	6.54119		chr1_36761617_36762081	4.14388	7.06594		chr1_48389091_48389401	1.45039	4.96772
chr1_38987157_38988302	16.9706	31.3576		chr1_38601820_38602035	2.52218	3.19907	2.28104	1.896		chr1_36764434_36764654	0.87659	2.23135		chr1_48675095_48675296	1.99429	0.827953
chr1_39010714_39011070	0.779801	1.97226		chr1_38627205_38627803	1.44125	4.1588	5.51251	5.87759		chr1_36766472_36767532	5.17985	11.5286		chr1_48736565_48736784	0.543897	5.38169
chr1_39089968_39090183	0.898754	1.29003		chr1_38657511_38658047	4.32374	7.35787	6.74807	4.74		chr1_36784825_36785143	1.75318	2.78919		chr1_48799537_48799747	0.997145	5.38169
chr1_39091292_39091586	1.08379	1.68696		chr1_38664636_38665956	34.9502	45.1069	36.3065	37.3512		chr1_36797422_36797938	4.22357	6.97297		chr1_48811584_48811827	1.99429	5.38169
chr1_39096841_39097084	0.674065	1.53811		chr1_38694039_38694598	13.6918	10.8769	9.31424	11.9448		chr1_36874830_36875458	1.43442	5.20648		chr1_49055709_49055993	1.81299	3.31181
chr1_39102258_39102483	1.33491	1.26522		chr1_38777403_38778062	6.84592	9.59722	7.41337	6.82559		chr1_36883907_36884115	1.19535	2.13838		chr1_49298114_49298329	0.634547	4.96772
chr1_39280788_39281422	2.31297	3.88249		chr1_38788136_38788336	3.2428	2.55926	2.56617	1.422		chr1_36914518_36914828	2.47039	3.53297		chr1_49863541_49863998	1.63169	6.62362
chr1_39367441_39368580	13.9571	27.4131		chr1_38885934_38886381	4.32374	4.1588	7.22329	3.4128		chr1_36919635_36920670	16.4161	29.3794		chr1_50104615_50104835	0.362598	5.79567
chr1_39417931_39418231	1.22918	1.77379		chr1_38897505_38898354	17.295	17.275	22.3352	16.116		chr1_36921760_36921960	1.51411	4.55567		chr1_50139477_50139706	0.181299	4.96772
chr1_39443845_39444050	0.660848	0.806268		chr1_38902512_38903135	14.7728	15.9954	11.3101	8.05799		chr1_36939365_36940733	37.9324	68.4281		chr1_50289926_50290150	0.815846	4.55374
chr1_39469157_39469379	0.449377	0.99233		chr1_38987177_38988260	56.2086	59.5028	57.9764	54.7943		chr1_36947348_36948255	5.10016	11.3427		chr1_50962309_50962847	3.80728	9.52146
chr1_39478452_39479158	3.87257	9.0178		chr1_39007608_39007814	1.44125	1.91944	2.66121	2.2752		chr1_36949672_36949929	1.51411	1.20865		chr1_51265126_51265452	1.99429	8.27953
chr1_39493196_39493456	0.634414	1.69936		chr1_39010646_39010914	1.80156	3.51898	1.61574	3.6024		chr1_36960251_36961238	10.8378	20.454		chr1_51266085_51266407	3.08208	5.79567
chr1_39502949_39503739	2.802	5.97879		chr1_39089717_39090193	3.60312	3.19907	5.22738	2.4648		chr1_36962226_36962721	3.50636	6.60108		chr1_51288894_51289368	3.98858	8.6935
chr1_39527472_39527836	1.09701	2.05908		chr1_39091158_39091544	6.48561	6.39815	3.5166	4.1712		chr1_36987111_36987660	6.85334	5.20648		chr1_51300322_51300662	2.90078	4.13976
chr1_39530326_39530640	1.38778	2.49323		chr1_39097664_39098215	3.2428	4.1588	5.32242	2.4648		chr1_36988104_36988734	4.22357	7.71675		chr1_51334020_51334335	3.98858	4.96772
chr1_39535327_39536413	9.89951	22.1662		chr1_39102113_39102438	2.16187	2.87917	3.32651	3.1284		chr1_37000121_37001018	8.12838	13.3881		chr1_51459111_51459361	1.45039	3.31181
chr1_39555793_39556096	0.991272	1.42647		chr1_39280982_39281370	6.1253	5.75833	6.08277	3.318		chr1_37013009_37013228	1.51411	2.60324		chr1_51466514_51466954	2.81013	9.93543
chr1_39576626_39577851	16.6798	30.5513		chr1_39284811_39285072	5.76499	2.87917	1.99591	3.4128		chr1_37028839_37030273	11.2363	16.8281		chr1_51478250_51478931	47.319	128.333
chr1_39590366_39590577	1.11023	1.27762		chr1_39367416_39368412	33.8693	36.1495	46.8563	48.348		chr1_37254954_37255154	0.87659	0.929729		chr1_51480510_51480790	7.52391	21.9407
chr1_39614510_39614744	0.713716	1.10397		chr1_39417934_39418240	5.04436	3.51898	3.80173	2.6544		chr1_37272368_37272568	0.71721	1.48757		chr1_51493934_51494304	3.62598	7.86555
chr1_39614975_39615212	0.766584	1.26522		chr1_39478332_39479104	16.214	15.3556	20.1492	17.1588		chr1_37299490_37300489	22.0741	43.6973		chr1_51501342_51501665	3.53533	9.10748
chr1_39713886_39714702	4.15013	6.71063		chr1_39493149_39493396	3.60312	2.23935	2.66121	3.2232		chr1_37300708_37301119	3.26729	4.27675		chr1_51509068_51509483	6.88936	14.0752
chr1_39734125_39734771	1.90324	3.21267		chr1_39503033_39503598	11.53	5.75833	9.69441	5.214		chr1_37307601_37307990	1.91256	4.74162		chr1_51514467_51514891	3.98858	9.52146
chr1_39735685_39736688	4.66559	6.38812		chr1_39511881_39512180	2.16187	2.55926	3.13643	2.844		chr1_37308063_37308283	1.27504	2.78919		chr1_51520381_51520731	3.89793	7.0376
chr1_39746635_39746932	1.20274	1.71177		chr1_39527439_39527823	5.04436	5.11852	4.46703	3.6024		chr1_37308551_37309084	4.14388	5.57838		chr1_51529647_51530074	4.26053	11.1774
chr1_39749527_39750105	2.15437	3.08863		chr1_39530315_39530658	3.96343	5.11852	3.04138	5.3088		chr1_37309948_37310357	3.26729	5.39243		chr1_51539638_51540099	6.07352	13.2472
chr1_39761278_39762400	4.94315	7.64094		chr1_39535235_39536360	34.5899	31.6708	48.8522	44.082		chr1_37317233_37318149	2.94853	8.55351		chr1_51553827_51554049	0.543897	4.55374
chr1_39842256_39842621	2.1808	4.03134		chr1_39555912_39556153	2.16187	0.959722	1.52069	2.844		chr1_37419401_37419889	5.81737	6.97297		chr1_51577714_51578194	10.5153	26.0805
chr1_39843410_39843632	0.779801	1.61254		chr1_39576646_39577872	49.0024	53.1046	65.1997	58.7759		chr1_37429461_37430722	22.7913	44.1621		chr1_51584706_51585489	18.3112	48.4352
chr1_39847232_39847515	0.951622	1.69936		chr1_39614630_39615066	2.52218	3.19907	3.5166	3.792		chr1_37448473_37448724	0.63752	2.69621		chr1_51597043_51597384	4.89507	10.3494
chr1_39895248_39895907	4.09726	7.57892		chr1_39615191_39615405	1.08093	0.959722	2.37608	0.947999		chr1_37466516_37466905	4.46264	3.53297		chr1_51626492_51626783	1.63169	3.31181
chr1_39896606_39896976	6.01372	8.88135		chr1_39685966_39686221	2.16187	1.91944	3.70669	1.1376		chr1_37473237_37473650	5.10016	9.76216		chr1_51644467_51644736	1.63169	6.62362
chr1_39900516_39901091	8.06235	17.1549		chr1_39710576_39710825	1.08093	4.1588	2.56617	2.844		chr1_37474052_37474508	7.33148	9.11135		chr1_51805109_51805640	2.71949	12.4193
chr1_39911587_39911846	1.34813	1.82341		chr1_39713886_39714682	15.4934	12.4764	12.5457	9.47999		chr1_37477956_37478316	4.7814	7.99567		chr1_51907749_51908187	4.71377	13.2472
chr1_39917842_39918258	3.31746	5.99119		chr1_39734186_39734850	5.40467	5.43843	7.31833	8.43719		chr1_37480710_37481092	2.07194	5.20648		chr1_51934361_51935093	15.9543	50.7121
chr1_39918725_39919034	2.37905	3.69643		chr1_39735797_39736531	10.6292	7.67778	10.1696	6.06719		chr1_37486386_37486823	3.34698	6.88		chr1_51944875_51945215	1.08779	7.0376
chr1_39922719_39923154	5.18105	7.71536		chr1_39746613_39746875	3.60312	3.51898	3.61164	2.6544		chr1_37491613_37492321	13.4676	22.8713		chr1_52004164_52004584	4.16988	18.215
chr1_39923516_39923758	1.53317	2.76612		chr1_39749556_39749975	5.40467	4.1588	4.94225	5.40359		chr1_37495828_37496425	6.61427	13.3881		chr1_52008371_52008897	14.5039	39.7417
chr1_39936187_39936878	6.50275	11.5979		chr1_39761405_39761695	2.88249	1.91944	2.37608	3.0336		chr1_37505208_37505602	1.83287	2.60324		chr1_52011261_52011644	11.0592	40.5697
chr1_39944290_39944796	2.63018	3.69643		chr1_39761986_39762401	7.92686	5.43843	4.84721	7.10999		chr1_37531985_37532199	1.03597	2.60324		chr1_52012785_52013120	9.06495	21.9407
chr1_39949248_39949540	1.16309	2.17072		chr1_39842087_39842586	6.1253	7.35787	6.74807	6.92039		chr1_37540463_37541628	20.7991	43.0465		chr1_52019561_52020336	12.6909	36.8439
chr1_39950220_39950453	1.34813	1.811		chr1_39847148_39847403	3.2428	3.19907	2.8513	4.0764		chr1_37561944_37562385	2.23132	4.18378		chr1_52022121_52022617	8.88365	27.3224
chr1_39978937_39979189	0.806235	1.25282		chr1_39895447_39895826	8.82763	7.03796	8.17372	10.902		chr1_37566632_37566834	1.51411	1.48757		chr1_52035132_52035421	1.54104	7.0376
chr1_39986862_39987113	1.12344	1.29003		chr1_39896520_39896965	21.2584	17.5949	18.0582	16.2108		chr1_37585782_37586701	12.3519	18.1297		chr1_52058281_52058761	0.997145	4.96772
chr1_40002290_40002539	1.07057	1.2156		chr1_39900444_39901190	23.2401	25.2727	38.4925	37.92		chr1_37600640_37601076	1.11566	3.25405		chr1_52086364_52086597	1.90364	3.72579
chr1_40022727_40023129	2.06185	3.06382		chr1_39911531_39911866	6.48561	4.1588	4.1819	3.9816		chr1_37614205_37614995	3.42667	6.78702		chr1_52100553_52100991	5.34832	15.1101
chr1_40027297_40027756	0.87232	2.22034		chr1_39917787_39918234	11.1697	9.59722	8.83902	12.9876		chr1_37615078_37615411	1.51411	2.23135		chr1_52113337_52114164	23.1156	83.6232
chr1_40045818_40046248	1.95611	2.67929		chr1_39918738_39919031	7.20623	5.91829	8.17372	6.92039		chr1_37624226_37624445	0.47814	1.67351		chr1_52119090_52119680	17.6767	48.4352
chr1_40046454_40046687	1.16309	1.16599		chr1_39922610_39923174	17.8354	12.1565	14.9218	15.0732		chr1_37634684_37635023	2.55008	4.4627		chr1_52120295_52120585	3.62598	14.9031
chr1_40055112_40055409	1.3217	1.92264		chr1_39923435_39923811	5.04436	7.03796	8.07868	9.29039		chr1_37638770_37639587	5.17985	6.22919		chr1_52133289_52133625	1.54104	4.13976
chr1_40084527_40084806	1.4803	2.66689		chr1_39936182_39936865	18.7362	20.1542	21.3847	18.7704		chr1_37719748_37720010	0.95628	3.06811		chr1_52166795_52167014	1.35974	2.06988
chr1_40085533_40086130	2.86808	4.71357		chr1_39944375_39944808	7.20623	6.07824	7.12824	4.74		chr1_37864519_37865756	75.9445	127.187		chr1_52232021_52232226	5.07637	6.62362
chr1_40115469_40115672	0.700499	1.06675		chr1_39949296_39949570	3.2428	2.87917	4.46703	2.9388		chr1_37871749_37872942	15.1411	22.3135		chr1_52232415_52232681	4.16988	14.0752
chr1_40116556_40116805	1.09701	2.1087		chr1_39950126_39950420	3.60312	6.07824	4.1819	3.5076		chr1_37889625_37890801	25.0227	33.9351		chr1_52233037_52233911	40.7016	108.462
chr1_40209047_40209260	0.660848	1.04195		chr1_39969149_39969423	2.16187	0.799769	2.28104	3.6972		chr1_37996751_37998322	56.5799	98.3654		chr1_52294912_52295384	2.35689	11.5913
chr1_40224771_40225287	2.39227	3.99413		chr1_39978878_39979097	1.44125	2.55926	2.66121	3.2232		chr1_38011674_38012034	1.83287	2.69621		chr1_52298414_52298704	2.08494	6.20965
chr1_40230363_40230852	5.1414	6.23927		chr1_39986849_39987169	6.66576	4.4787	3.23147	3.318		chr1_38012110_38012544	2.86884	5.95027		chr1_52302717_52302917	1.63169	2.48386
chr1_40240525_40240953	2.23367	3.02661		chr1_40002290_40002549	2.16187	0.959722	1.71078	2.6544		chr1_38128873_38129196	2.47039	5.4854		chr1_52354269_52354598	3.35403	7.0376
chr1_40262523_40263105	2.9606	3.9073		chr1_40022721_40023141	8.28717	7.03796	4.65712	5.0244		chr1_38129271_38130462	28.4493	62.1989		chr1_52366347_52366760	1.81299	7.0376
chr1_40266520_40266758	1.21596	2.25755		chr1_40027297_40027720	3.2428	6.07824	4.75216	4.1712		chr1_38139243_38139862	3.58605	6.13621		chr1_52374644_52374998	1.45039	7.45157
chr1_40270558_40270768	1.30848	1.94745		chr1_40045751_40046271	6.48561	7.99769	5.32242	2.5596		chr1_38447621_38448026	2.55008	4.64865		chr1_52430503_52431175	4.35118	17.801
chr1_40273628_40273882	1.01771	1.27762		chr1_40046326_40046729	2.88249	5.11852	4.1819	1.422		chr1_38557577_38558076	3.90481	5.20648		chr1_52447766_52447985	0.362598	4.96772
chr1_40275431_40275650	0.925188	1.22801		chr1_40059234_40059575	2.34203	2.87917	4.08686	2.5596		chr1_38601820_38602100	1.43442	2.60324		chr1_52489650_52490049	2.81013	6.62362
chr1_40294862_40295064	0.634414	0.99233		chr1_40081121_40081338	2.88249	3.83889	3.61164	3.792		chr1_38627205_38627803	2.62977	5.39243		chr1_52499890_52500143	1.99429	10.7634
chr1_40303360_40303560	0.87232	1.15358		chr1_40084439_40084722	6.84592	4.79861	4.75216	3.5076		chr1_38657511_38658047	2.07194	6.60108		chr1_52500179_52501113	17.7673	61.6825
chr1_40324438_40325714	7.1636	8.79452		chr1_40085669_40086103	5.04436	9.91713	5.98773	7.10999		chr1_38664419_38665992	23.907	38.3978		chr1_52501909_52502109	2.26624	11.1774
chr1_40356152_40356489	0.938405	2.02187		chr1_40115440_40115673	1.44125	2.23935	3.13643	1.3272		chr1_38693970_38694598	4.54233	9.29729		chr1_52511771_52512258	5.52962	12.0053
chr1_40378914_40379193	1.4803	1.61254		chr1_40116468_40116792	4.32374	2.87917	4.84721	3.4128		chr1_38777403_38778062	3.90481	7.25189		chr1_52521315_52521836	4.80442	15.7311
chr1_40380253_40380521	0.700499	1.40167		chr1_40224697_40225200	8.28717	6.71806	8.93407	4.4556		chr1_38788136_38788336	0.23907	2.51027		chr1_52578145_52578934	12.6003	32.7041
chr1_40465525_40466002	2.31297	3.3243		chr1_40230330_40230846	10.449	8.6375	7.0332	8.62679		chr1_38885934_38886454	3.82512	7.43783		chr1_52580293_52580695	3.53533	8.27953
chr1_40470031_40470327	1.90324	3.3119		chr1_40240447_40240843	7.56654	7.67778	4.1819	3.9816		chr1_38897427_38898384	12.1926	22.0346		chr1_52597762_52598225	2.99143	10.3494
chr1_40473706_40474119	2.48479	3.75845		chr1_40262767_40263173	3.2428	6.71806	5.41747	5.78279		chr1_38902512_38903033	5.10016	11.0638		chr1_52630417_52631428	18.9457	72.0319
chr1_40475697_40476098	2.9606	3.80806		chr1_40266414_40266814	5.40467	5.11852	5.03729	6.16199		chr1_38987157_38988302	29.7244	57.0854		chr1_52648277_52648525	2.35689	7.45157
chr1_40479416_40479857	2.69626	3.72124		chr1_40294947_40295168	3.2428	2.87917	2.37608	2.0856		chr1_39007608_39007814	1.43442	2.60324		chr1_52653307_52653832	7.07066	22.7687
chr1_40501687_40501891	0.911971	1.16599		chr1_40324296_40325428	21.979	25.2727	13.0209	10.7124		chr1_39010646_39011070	2.62977	2.88216		chr1_52655150_52655632	6.34547	15.5241
chr1_40514966_40515564	2.66983	3.42354		chr1_40375131_40375517	2.16187	3.51898	3.89677	3.4128		chr1_39089717_39090193	1.03597	5.11351		chr1_52726373_52727679	9.42755	39.5347
chr1_40790155_40791391	13.1509	22.6623		chr1_40382952_40383439	4.14358	4.1588	3.23147	5.68799		chr1_39091158_39091586	1.75318	3.62594		chr1_52748297_52748759	4.53248	4.55374
chr1_41344537_41344847	1.67855	0.186062		chr1_40465393_40465957	6.84592	7.35787	7.98363	8.24759		chr1_39096841_39097084	0.95628	1.67351		chr1_52764107_52764530	1.35974	9.10748
chr1_41384800_41385088	0.911971	1.47609		chr1_40469971_40470206	5.40467	5.75833	5.51251	4.266		chr1_39097664_39098215	0.95628	5.20648		chr1_52799167_52799716	6.34547	17.801
chr1_41390223_41390944	5.10175	6.88429		chr1_40473683_40474062	7.56654	7.67778	4.08686	6.92039		chr1_39102113_39102483	1.51411	3.34703		chr1_52800258_52800818	22.8437	58.7846
chr1_41652769_41652981	0.911971	1.2032		chr1_40475599_40476045	7.92686	7.67778	5.7026	5.214		chr1_39280788_39281422	3.10791	7.34486		chr1_52816888_52818090	16.8608	42.2256
chr1_42774006_42774356	1.38778	2.13351		chr1_40479408_40479838	6.48561	10.8769	5.51251	4.5504		chr1_39284825_39285072	0.63752	1.95243		chr1_52844438_52845789	52.5767	156.069
chr1_42795397_42795831	1.89003	1.98466		chr1_40501606_40501843	2.16187	2.55926	2.75625	2.1804		chr1_39367416_39368580	28.1306	47.2302		chr1_52854006_52854387	2.35689	8.6935
chr1_42850784_42851919	25.1651	44.4812		chr1_40515002_40515613	8.64748	7.99769	7.41337	6.16199		chr1_39417931_39418240	1.11566	3.71892		chr1_53296622_53297754	31.7273	83.8302
chr1_42952973_42953259	0.647631	1.36445		chr1_40790140_40791308	35.6708	43.8273	39.538	40.764		chr1_39443845_39444050	0.55783	0.557838		chr1_53313051_53314501	24.838	67.4781
chr1_43070821_43071121	1.17631	2.1087		chr1_40797453_40797687	1.80156	1.27963	2.66121	1.3272		chr1_39469157_39469379	1.35473	2.13838		chr1_53352371_53353244	27.4668	86.1071
chr1_43091779_43093198	13.0848	23.6919		chr1_41390082_41390889	12.9712	9.91713	8.07868	8.53199		chr1_39478332_39479158	8.52683	19.7103		chr1_53715484_53715856	2.26624	8.27953
chr1_43098107_43099350	20.3938	38.6016		chr1_41480871_41481123	5.40467	0.319907	1.14052	0.568799		chr1_39493149_39493456	2.55008	2.78919		chr1_53715982_53716203	1.35974	2.89783
chr1_43110630_43111154	2.12793	3.03901		chr1_41652699_41653018	2.16187	3.83889	2.56617	3.792		chr1_39502949_39503739	6.21582	10.134		chr1_53765302_53765502	0.543897	4.55374
chr1_43139487_43140190	3.8197	5.45781		chr1_41664097_41664306	3.96343	1.27963	0	0.1896		chr1_39511881_39512180	0.95628	3.06811		chr1_53773963_53774393	14.4133	43.0535
chr1_43163416_43164271	3.44963	6.11523		chr1_42773979_42774351	3.2428	3.19907	2.66121	3.318		chr1_39527439_39527836	1.91256	4.55567		chr1_53776623_53776932	6.88936	23.1827
chr1_43224074_43224926	8.2606	11.8087		chr1_42795368_42795699	4.32374	3.83889	3.23147	2.0856		chr1_39530315_39530658	2.78915	2.97513		chr1_53781479_53781679	3.44468	14.9031
chr1_43225506_43225755	1.401	1.52571		chr1_42850706_42851848	77.1067	66.2208	71.9478	72.9011		chr1_39535235_39536413	23.1101	48.16		chr1_53784288_53784550	6.34547	14.0752
chr1_43225759_43226089	1.29526	1.94745		chr1_42952668_42952868	1.08093	1.27963	1.14052	1.8012		chr1_39555793_39556153	1.5938	2.0454		chr1_53785016_53785554	20.3055	75.9647
chr1_43240643_43240863	1.08379	1.77379		chr1_42953020_42953220	1.08093	1.91944	2.47112	1.9908		chr1_39576626_39577802	27.8915	63.8724		chr1_53791291_53791898	20.4868	72.8598
chr1_43241291_43242101	9.29153	10.4319		chr1_43070737_43071096	3.2428	5.75833	3.42156	4.266		chr1_39590366_39590577	1.19535	1.76649		chr1_53797136_53797477	4.44183	19.4569
chr1_43254200_43254400	1.04414	1.11637		chr1_43091642_43093246	32.7884	36.7894	49.3275	51.2868		chr1_39614510_39615405	2.47039	6.5081		chr1_53797842_53798175	3.98858	15.3171
chr1_43264344_43264871	2.85486	3.51037		chr1_43098020_43099247	67.018	58.5431	70.0469	67.1183		chr1_39685966_39686221	2.23132	3.62594		chr1_53808355_53808569	2.81013	3.72579
chr1_43299554_43300275	3.13242	4.42827		chr1_43110589_43110910	7.56654	6.39815	3.04138	3.6024		chr1_39713886_39714702	8.7659	12.2724		chr1_53816428_53816754	4.35118	17.387
chr1_43337412_43337870	2.23367	2.74131		chr1_43139522_43140033	8.64748	11.1968	9.50433	10.9968		chr1_39734125_39734850	3.50636	7.62378		chr1_53823492_53824280	15.3198	56.7148
chr1_43358341_43358652	5.40574	8.03787		chr1_43163475_43164192	8.28717	11.5167	9.97954	9.38519		chr1_39735773_39736667	6.05644	11.0638		chr1_53824994_53825306	4.16988	12.4193
chr1_43359111_43359340	2.92095	1.71177		chr1_43223946_43225122	29.9059	22.8734	23.0955	20.5716		chr1_39746613_39746932	1.03597	3.62594		chr1_53838306_53838524	1.99429	5.38169
chr1_43360349_43360823	5.81546	7.24401		chr1_43241188_43241934	27.2035	26.2324	21.5748	19.6236		chr1_39749527_39750105	2.94853	5.39243		chr1_53845221_53845728	8.9743	32.7041
chr1_43361497_43362042	7.36185	12.2925		chr1_43254127_43254382	4.32374	3.03912	2.94634	2.0856		chr1_39761278_39762401	6.69396	9.76216		chr1_53850896_53851777	30.1863	102.459
chr1_43374785_43375407	6.81995	8.67048		chr1_43264402_43264855	7.92686	6.39815	5.89268	4.9296		chr1_39842087_39842621	4.38295	6.60108		chr1_53875984_53876322	1.99429	11.1774
chr1_43375984_43376615	3.67432	6.12764		chr1_43299605_43300042	5.40467	9.43727	4.84721	3.4128		chr1_39843410_39843632	2.07194	2.88216		chr1_53882574_53882953	4.98572	12.4193
chr1_43403415_43403732	1.25561	2.24515		chr1_43302790_43303070	3.2428	2.87917	4.94225	3.1284		chr1_39847148_39847515	1.19535	3.16108		chr1_53890441_53890784	3.35403	9.52146
chr1_43414354_43414596	1.00449	1.25282		chr1_43337348_43337856	5.76499	5.43843	5.41747	6.82559		chr1_39895248_39895907	7.57055	10.413		chr1_53909250_53909524	1.45039	4.55374
chr1_43420883_43421118	0.859103	1.69936		chr1_43358234_43358587	16.214	15.0356	10.1696	16.8744		chr1_39896559_39896976	8.84559	17.293		chr1_53975036_53975351	4.16988	5.79567
chr1_43445268_43446592	12.1464	26.0487		chr1_43360301_43360785	15.4934	16.4752	11.025	15.8316		chr1_39900444_39901190	19.2053	37.654		chr1_53978637_53978858	1.35974	1.65591
chr1_43446836_43447125	2.60374	3.16305		chr1_43361353_43361909	20.1774	26.8722	20.7194	20.5716		chr1_39911531_39911846	1.27504	3.99784		chr1_54250441_54251403	8.52105	36.8439
chr1_43456977_43457577	6.26484	6.9339		chr1_43370875_43371083	2.52218	2.87917	2.09095	3.5076		chr1_39917787_39918258	8.68621	8.9254		chr1_54421725_54422015	2.08494	6.62362
chr1_43465058_43465423	5.61721	6.94631		chr1_43374847_43375387	19.4568	20.1542	14.3515	11.85		chr1_39918725_39919034	4.14388	8.18162		chr1_54438426_54439480	11.4218	26.4945
chr1_43467770_43468015	2.20723	3.70883		chr1_43381366_43381568	3.96343	1.27963	0.57026	1.3272		chr1_39922662_39923174	6.53458	14.4108		chr1_54492403_54492937	2.17559	11.5913
chr1_43474007_43475355	10.1638	16.8324		chr1_43403366_43403697	5.04436	3.51898	3.61164	4.74		chr1_39923435_39923811	4.62202	7.9027		chr1_54493524_54493946	4.53248	9.93543
chr1_43500207_43500478	1.13666	2.38159		chr1_43414342_43414544	2.16187	0.639815	2.09095	1.8012		chr1_39936182_39936878	10.3597	20.9189		chr1_54557352_54558346	14.6852	53.8169
chr1_43501238_43501501	1.83716	1.97226		chr1_43445383_43446606	37.2923	33.5903	47.6167	43.0392		chr1_39944375_39944808	4.14388	6.97297		chr1_54564106_54564337	2.53819	5.38169
chr1_43520372_43520572	1.30848	1.52571		chr1_43456978_43457592	12.2506	15.0356	10.6448	10.9968		chr1_39949248_39949570	1.83287	4.83459		chr1_54569064_54569541	3.17273	14.9031
chr1_43520875_43521368	3.06634	3.27469		chr1_43464946_43465435	17.295	19.1944	11.6903	9.47999		chr1_39950126_39950453	2.62977	4.09081		chr1_54585047_54585850	15.0478	60.8545
chr1_43530428_43530847	1.4803	2.394		chr1_43467664_43467881	6.84592	5.27847	5.89268	6.44639		chr1_39969149_39969423	1.27504	2.23135		chr1_54586283_54586595	6.88936	15.3171
chr1_43539906_43540124	1.57282	2.76612		chr1_43473999_43475219	25.0417	24.6329	24.5212	27.018		chr1_39978878_39979189	1.27504	3.06811		chr1_54637436_54637690	1.08779	5.1747
chr1_43542356_43542815	5.80225	8.32316		chr1_43500125_43500329	2.16187	4.4787	3.70669	5.214		chr1_39986862_39987151	1.51411	3.16108		chr1_54660805_54661018	1.08779	4.55374
chr1_43559109_43559321	1.94289	1.48849		chr1_43521007_43521373	5.04436	2.87917	5.51251	4.6452		chr1_40002290_40002549	1.5938	1.67351		chr1_54666143_54666366	1.72234	4.13976
chr1_43562235_43562732	2.89452	4.8252		chr1_43537840_43538163	5.76499	10.8769	6.27286	5.68799		chr1_40022727_40023129	3.1876	4.55567		chr1_54798504_54798705	1.45039	5.38169
chr1_43592809_43593468	3.78005	5.53224		chr1_43542267_43542740	15.1331	16.3153	13.211	12.798		chr1_40027297_40027756	2.23132	5.02054		chr1_54810273_54810545	1.72234	2.48386
chr1_43768534_43769046	2.51122	2.67929		chr1_43562297_43562724	5.94514	8.6375	5.7026	7.67879		chr1_40045761_40046271	3.74543	5.20648		chr1_54826695_54826966	1.08779	3.72579
chr1_43810730_43811453	6.51596	8.68288		chr1_43592691_43593452	13.3315	9.59722	6.27286	8.15279		chr1_40046326_40046729	1.11566	4.09081		chr1_54827986_54828220	1.08779	6.62362
chr1_43811721_43812122	2.51122	2.92737		chr1_43768472_43768890	6.48561	5.27847	4.94225	3.0336		chr1_40055112_40055409	1.83287	2.78919		chr1_54832761_54833236	3.62598	9.10748
chr1_43827038_43828773	59.4367	92.758		chr1_43810629_43811551	17.295	16.9551	14.3515	14.0304		chr1_40059234_40059575	1.67349	3.99784		chr1_54841808_54842235	6.16417	19.8709
chr1_43842211_43842478	1.13666	1.45128		chr1_43811677_43811961	4.68405	3.19907	4.37199	3.1284		chr1_40081121_40081338	0.63752	3.53297		chr1_54871277_54871798	4.80442	17.18
chr1_43880405_43880885	4.79776	5.22213		chr1_43827023_43828706	152.772	146.678	148.553	156.135		chr1_40084488_40084806	2.47039	5.02054		chr1_54882933_54883274	1.81299	10.3494
chr1_43888352_43888842	3.39676	4.27942		chr1_43879910_43880180	2.52218	2.87917	1.42565	2.9388		chr1_40085533_40086130	3.90481	6.5081		chr1_54888508_54888949	2.53819	8.48651
chr1_43897206_43897654	3.56858	3.88249		chr1_43880304_43880875	13.3315	13.4361	5.60755	7.01519		chr1_40115440_40115673	1.75318	3.06811		chr1_54896434_54896977	2.71949	6.20965
chr1_43899017_43899430	2.43192	3.34911		chr1_43888404_43888817	6.48561	9.27731	6.55799	7.01519		chr1_40116468_40116805	1.91256	4.74162		chr1_54913372_54913893	10.5153	31.8762
chr1_43902613_43902844	1.30848	1.14118		chr1_43897135_43897597	9.72841	9.91713	6.65303	5.3088		chr1_40209047_40209260	1.11566	2.0454		chr1_54914462_54914899	7.97716	18.6289
chr1_43902900_43903365	1.95611	2.394		chr1_43898994_43899348	6.48561	7.03796	5.98773	5.3088		chr1_40224697_40225287	4.62202	9.57621		chr1_54923982_54924389	7.25196	23.1827
chr1_43912627_43913018	2.29975	2.15832		chr1_43902799_43903586	10.8093	9.59722	3.80173	7.67879		chr1_40230330_40230852	5.5783	6.88		chr1_54926173_54926670	3.62598	18.4219
chr1_43933148_43934662	39.6112	75.5411		chr1_43912629_43912925	6.1253	4.4787	1.71078	3.4128		chr1_40240447_40240953	3.82512	4.83459		chr1_55027189_55027814	21.3933	88.5909
chr1_44041681_44042827	12.6751	18.6434		chr1_43933173_43934566	110.616	110.048	130.589	132.625		chr1_40262523_40263173	4.54233	6.32216		chr1_55028850_55029374	12.147	37.2579
chr1_44061262_44061812	2.23367	2.80333		chr1_44041808_44042738	28.4646	40.1484	25.8518	27.6816		chr1_40266414_40266814	2.62977	4.92756		chr1_55052172_55053158	34.8094	102.873
chr1_44064681_44065046	2.19402	2.86535		chr1_44061472_44061896	3.96343	4.63866	3.99182	4.1712		chr1_40270558_40270768	1.67349	1.76649		chr1_55053204_55053516	2.53819	10.3494
chr1_44101444_44102868	26.989	47.0488		chr1_44064632_44064943	6.48561	4.79861	3.99182	3.318		chr1_40273628_40273882	1.11566	2.0454		chr1_55087446_55088719	34.1749	130.817
chr1_44103029_44103260	2.20723	2.95218		chr1_44101421_44102850	66.2973	66.8606	81.8323	74.4179		chr1_40275431_40275650	1.91256	1.85946		chr1_55088823_55089045	4.26053	7.86555
chr1_44118326_44120203	29.6589	47.5698		chr1_44118229_44120145	75.3051	83.9757	80.5967	76.6931		chr1_40294862_40295168	0.87659	2.60324		chr1_55130689_55131557	22.9343	69.548
chr1_44122244_44122687	3.96509	6.3261		chr1_44122309_44122644	10.449	11.1968	12.0705	8.15279		chr1_40303360_40303560	0.55783	1.39459		chr1_55192777_55193135	1.72234	7.0376
chr1_44147261_44148602	20.3673	35.2277		chr1_44147127_44147357	5.76499	5.75833	3.04138	2.37		chr1_40324393_40325428	7.09241	12.1795		chr1_55193411_55193657	1.99429	4.55374
chr1_44155458_44155677	1.25561	1.25282		chr1_44147377_44148522	56.9292	52.3049	53.7945	58.2071		chr1_40356152_40356489	3.02822	2.88216		chr1_55208869_55209259	3.89793	12.8333
chr1_44161924_44162290	1.17631	1.63734		chr1_44155115_44155573	5.40467	6.39815	3.99182	2.0856		chr1_40375131_40375517	1.91256	3.81189		chr1_55210219_55210648	7.61456	25.6665
chr1_44552435_44552795	1.28205	1.84821		chr1_44161935_44162855	7.92686	4.79861	7.50842	4.74		chr1_40378914_40379193	0.55783	3.06811		chr1_55215363_55215951	22.6624	47.1933
chr1_44630365_44630637	0.56833	1.14118		chr1_44551707_44552775	8.10701	5.11852	7.60346	10.428		chr1_40380253_40380521	1.43442	1.0227		chr1_55226505_55226818	2.17559	6.41663
chr1_45765764_45766088	1.25561	1.37686		chr1_44591825_44592126	3.78327	4.1588	3.70669	2.5596		chr1_40382952_40383439	1.5938	3.16108		chr1_55236721_55237473	19.6709	55.4728
chr1_45794455_45796086	45.7439	77.4513		chr1_44630308_44630591	3.60312	2.87917	3.61164	2.0856		chr1_40465393_40466002	3.02822	7.80973		chr1_55363459_55364169	5.89222	21.5268
chr1_45816983_45817336	3.13242	2.80333		chr1_45299315_45299515	3.96343	1.59954	0.950433	1.0428		chr1_40469971_40470327	3.9845	6.04324		chr1_55404568_55404882	2.53819	9.52146
chr1_45825290_45825562	1.99576	2.97699		chr1_45305659_45305877	1.44125	2.55926	2.28104	0.568799		chr1_40473683_40474119	4.14388	4.18378		chr1_55405393_55406224	12.6003	50.5051
chr1_45826956_45827239	1.30848	1.66215		chr1_45502950_45503380	5.04436	1.91944	3.61164	4.1712		chr1_40475664_40476049	5.25954	5.29946		chr1_55612938_55613387	3.17273	9.52146
chr1_45837773_45838060	1.38778	2.0963		chr1_45794479_45795970	115.12	114.367	135.437	120.206		chr1_40479416_40479838	3.34698	5.20648		chr1_55618762_55619008	0.725196	3.72579
chr1_45860534_45860741	1.22918	1.7986		chr1_45816855_45817297	5.04436	8.6375	5.22738	3.792		chr1_40501606_40501891	2.07194	2.97513		chr1_55628657_55629042	5.16702	9.52146
chr1_45864643_45865027	3.38354	3.87009		chr1_45825193_45825567	4.68405	7.99769	4.75216	5.0244		chr1_40514966_40515613	3.50636	7.43783		chr1_55738991_55739510	6.07352	17.387
chr1_45865465_45865719	1.22918	1.811		chr1_45837729_45838068	6.48561	3.19907	3.80173	5.3088		chr1_40790156_40791200	21.6757	37.5611		chr1_55755908_55756108	1.17844	4.96772
chr1_45865895_45866127	1.38778	2.05908		chr1_45858110_45858340	3.2428	3.51898	3.04138	1.3272		chr1_40797453_40797687	1.35473	2.60324		chr1_55762448_55762696	2.53819	4.55374
chr1_45868662_45869163	3.06634	4.49029		chr1_45864602_45864954	7.56654	7.19792	7.41337	4.8348		chr1_41384800_41385088	2.62977	1.30162		chr1_55766747_55767022	1.90364	7.24459
chr1_45873436_45873665	1.24239	1.48849		chr1_45865365_45865596	4.68405	3.51898	4.46703	3.4128		chr1_41390173_41390909	7.80962	7.71675		chr1_55792870_55793270	2.08494	8.27953
chr1_45880971_45881171	0.87232	1.2156		chr1_45865815_45866049	3.2428	4.1588	4.46703	2.0856		chr1_41652699_41653018	1.75318	2.51027		chr1_55808793_55809067	1.35974	7.24459
chr1_45881389_45881834	2.1808	3.63441		chr1_45868741_45869179	7.20623	5.11852	5.03729	8.24759		chr1_42773979_42774356	2.78915	2.60324		chr1_56713362_56713777	1.63169	6.62362
chr1_45905176_45905800	3.59501	5.68109		chr1_45881340_45881870	8.64748	6.39815	5.51251	5.1192		chr1_42795368_42795831	1.83287	3.81189		chr1_56789765_56789981	1.45039	3.31181
chr1_45925306_45926792	8.70998	15.2075		chr1_45905128_45905739	10.449	7.35787	9.2192	8.72159		chr1_42850706_42851919	48.6109	70.7524		chr1_56832811_56833227	2.90078	6.62362
chr1_46066567_46067380	2.47157	3.98172		chr1_45925354_45926103	14.9529	13.5961	15.0168	15.9264		chr1_42952668_42952868	0.31876	1.11568		chr1_56833459_56833713	1.99429	2.48386
chr1_46831986_46832316	2.3394	2.80333		chr1_45926394_45926750	3.60312	3.19907	4.08686	5.40359		chr1_42952973_42953259	1.5938	2.78919		chr1_56972988_56973743	7.61456	22.5617
chr1_46849917_46850171	6.74065	9.38992		chr1_45948671_45948879	1.44125	1.91944	1.14052	2.7492		chr1_43070737_43071121	1.91256	3.34703		chr1_57370545_57370828	1.99429	9.93543
chr1_46852654_46855033	124.9	217.978		chr1_46066531_46067230	6.1253	6.39815	7.79355	7.77359		chr1_43091642_43093198	24.7039	48.2529		chr1_57377340_57378418	14.5039	46.3653
chr1_46864198_46864769	6.15911	6.98352		chr1_46831862_46832291	4.68405	10.5569	4.94225	7.01519		chr1_43098039_43099350	37.3746	69.4508		chr1_57394095_57394438	2.53819	7.0376
chr1_46873915_46874318	2.23367	2.90256		chr1_46852722_46854689	323.92	331.904	338.544	345.451		chr1_43110589_43111154	3.10791	4.55567		chr1_57406024_57407271	15.4104	43.8815
chr1_46886832_46887450	5.6833	5.61907		chr1_46864150_46864795	13.6918	16.9551	9.12415	10.9968		chr1_43139487_43140190	5.10016	9.85513		chr1_57594912_57595196	2.35689	5.38169
chr1_46893886_46895408	35.1836	47.7311		chr1_46873809_46874183	5.76499	5.11852	3.61164	5.3088		chr1_43163416_43164271	6.21582	10.5059		chr1_57969488_57970665	19.7616	53.4029
chr1_46905816_46906203	7.36185	8.11229		chr1_46886787_46887143	6.1253	8.31759	4.1819	5.3088		chr1_43223946_43224896	13.627	19.2454		chr1_57995523_57996658	16.4982	63.7524
chr1_46914462_46914672	1.6389	2.87776		chr1_46894098_46895322	65.0362	76.138	59.4971	61.7147		chr1_43225759_43226089	1.19535	2.23135		chr1_58029583_58030043	2.26624	4.13976
chr1_46921543_46922228	16.5609	20.6777		chr1_46905732_46906407	31.3471	22.0736	16.9177	18.3912		chr1_43240643_43240863	1.11566	2.32432		chr1_58244602_58244909	1.54104	7.0376
chr1_46927127_46927475	3.63467	3.20026		chr1_46914317_46914517	2.16187	4.1588	4.46703	3.5076		chr1_43241188_43242058	10.28	21.9416		chr1_58303608_58304058	3.62598	13.6612
chr1_46939450_46939701	1.3217	1.32724		chr1_46921488_46922100	35.3105	38.7088	26.1369	23.226		chr1_43254182_43254400	1.35473	2.69621		chr1_58311283_58311963	4.07923	9.52146
chr1_46970379_46971284	5.67008	6.64861		chr1_46927291_46927595	5.22452	8.31759	2.37608	2.7492		chr1_43264378_43264871	3.10791	5.95027		chr1_58392451_58393344	18.3112	64.5803
chr1_47628261_47628512	1.21596	0.520973		chr1_46939356_46939587	2.16187	2.87917	2.8513	1.3272		chr1_43299554_43300207	4.7814	6.22919		chr1_58422918_58423313	6.61741	18.008
chr1_47690738_47690946	1.38778	0.396932		chr1_46970389_46970890	11.8903	9.59722	7.79355	7.86839		chr1_43302790_43303070	1.5938	4.83459		chr1_58423844_58424428	15.1385	43.8815
chr1_47838719_47839114	1.65212	2.15832		chr1_47328971_47329245	0	0.959722	2.66121	0.758399		chr1_43337348_43337870	1.83287	5.29946		chr1_58444827_58446236	16.5889	55.0589
chr1_47839215_47839436	1.77107	2.05908		chr1_47498659_47498889	1.08093	0.959722	0	2.4648		chr1_43358234_43358652	9.08466	10.413		chr1_58454314_58454771	2.99143	8.6935
chr1_47853891_47854334	1.78429	2.17072		chr1_47529537_47529737	5.40467	2.55926	0.190087	0.2844		chr1_43360301_43360785	9.40342	10.7849		chr1_58504642_58505611	19.5803	75.5507
chr1_48000360_48000587	0.541896	0.930309		chr1_47838658_47838986	3.60312	5.43843	1.90087	4.0764		chr1_43361353_43362042	10.6785	21.3838		chr1_58585926_58587020	16.4076	55.4728
chr1_48569529_48569792	0.634414	1.29003		chr1_47839177_47839377	2.52218	3.19907	1.61574	2.844		chr1_43370875_43371083	0.71721	2.0454		chr1_58651676_58653181	19.5803	51.1261
chr1_48675095_48675296	0.991272	0.645014		chr1_47854012_47854239	2.52218	2.87917	2.66121	1.5168		chr1_43374785_43375407	9.80187	14.3178		chr1_58653237_58653597	3.89793	7.86555
chr1_48748567_48748773	0.56833	1.01714		chr1_48142292_48142492	1.6214	0.959722	2.09095	0.947999		chr1_43375984_43376615	7.49086	7.34486		chr1_58669590_58669895	2.08494	4.96772
chr1_48773050_48773251	0.647631	0.905501		chr1_48295619_48295861	4.32374	1.91944	0.950433	0		chr1_43403366_43403732	2.62977	3.53297		chr1_58669967_58670174	1.08779	2.89783
chr1_48788502_48788703	1.22918	1.17839		chr1_48389091_48389401	4.32374	3.51898	0.950433	0.1896		chr1_43414342_43414596	1.11566	2.4173		chr1_58677748_58678038	1.17844	4.96772
chr1_48811584_48811821	1.45387	0.545781		chr1_48736565_48736784	4.68405	2.23935	0.760346	0.3792		chr1_43420883_43421118	1.99225	1.67351		chr1_58710731_58711981	17.0421	49.8841
chr1_48910851_48911119	1.03092	1.24041		chr1_48742326_48742577	1.44125	1.91944	2.75625	1.1376		chr1_43445268_43446606	26.8555	48.8108		chr1_58712214_58712490	5.25767	19.0429
chr1_48932329_48932574	0.793018	1.2156		chr1_48748375_48748575	1.44125	1.27963	2.186	1.1376		chr1_43446836_43447058	3.10791	5.11351		chr1_58712854_58713309	6.79871	15.5241
chr1_48940929_48941349	1.28205	1.82341		chr1_48799537_48799747	4.68405	3.51898	0.190087	0		chr1_43456977_43457592	7.969	10.413		chr1_58720843_58721294	4.44183	18.008
chr1_49040806_49041065	1.16309	1.31484		chr1_48811627_48811827	4.14358	1.91944	0.190087	0.758399		chr1_43464978_43465422	6.77365	11.0638		chr1_58722589_58722805	2.26624	7.0376
chr1_49055709_49055993	2.28654	0.111637		chr1_49001263_49001464	1.80156	2.55926	2.75625	0.758399		chr1_43467664_43468015	3.74543	7.62378		chr1_58727146_58727450	3.08208	5.38169
chr1_49067621_49067875	0.925188	1.12877		chr1_49031766_49031992	2.52218	2.55926	2.47112	0.947999		chr1_43474002_43475355	16.7349	24.7308		chr1_58743460_58743719	1.26909	6.41663
chr1_49074537_49074747	0.74015	1.04195		chr1_49040956_49041167	2.16187	2.55926	1.71078	2.2752		chr1_43500125_43500478	3.26729	4.83459		chr1_58770332_58770677	2.53819	8.27953
chr1_49185833_49186056	0.634414	1.05435		chr1_49298114_49298329	4.32374	1.59954	0	0		chr1_43501238_43501487	2.07194	3.34703		chr1_58773930_58774415	5.34832	19.0429
chr1_49688999_49689251	1.12344	1.12877		chr1_49474231_49474431	2.16187	3.19907	1.04548	0		chr1_43520975_43521373	3.74543	5.39243		chr1_58778344_58778581	1.45039	4.96772
chr1_49863709_49863998	1.59925	0.533377		chr1_49643349_49643570	0.720623	3.19907	0.190087	0		chr1_43530428_43530847	3.10791	2.23135		chr1_58795048_58795763	13.7787	35.188
chr1_50025526_50026155	1.98254	2.80333		chr1_49838953_49839227	3.2428	0.959722	2.28104	3.0336		chr1_43539906_43540124	2.47039	3.16108		chr1_58797334_58797750	7.43326	26.0805
chr1_50927373_50927700	1.03092	1.97226		chr1_49863541_49863747	3.60312	1.59954	0.950433	0.947999		chr1_43542267_43542815	10.1206	13.667		chr1_58802353_58803084	12.7816	36.2229
chr1_50962444_50962964	3.0399	2.89016		chr1_49975850_49976172	4.32374	5.75833	0.760346	0.568799		chr1_43562235_43562727	4.06419	5.76432		chr1_58803598_58803949	3.44468	14.6962
chr1_51265147_51265563	2.04863	3.15065		chr1_50025652_50026343	8.28717	5.11852	5.22738	5.3088		chr1_43592691_43593452	5.5783	6.13621		chr1_58806798_58807017	2.53819	7.86555
chr1_51266025_51266407	2.43192	2.90256		chr1_50104615_50104835	5.04436	1.91944	0.380173	0.1896		chr1_43768472_43769011	3.42667	5.02054		chr1_58859771_58860173	2.17559	11.1774
chr1_51288772_51289409	3.48928	5.09809		chr1_50121170_50121574	3.2428	7.03796	0.950433	1.1376		chr1_43810629_43811481	7.969	13.76		chr1_58860656_58861038	2.71949	4.96772
chr1_51300245_51300841	2.97382	5.20973		chr1_50139477_50139706	4.32374	1.91944	0.950433	0		chr1_43811677_43812122	2.70946	5.57838		chr1_58897495_58897903	1.99429	8.6935
chr1_51333667_51334335	3.5818	4.27942		chr1_50289926_50290150	3.96343	0.959722	0.190087	0		chr1_43827023_43828773	89.5715	146.525		chr1_58937202_58938045	6.34547	19.4569
chr1_51458873_51459494	2.31297	3.70883		chr1_50339188_50339388	0.360312	1.27963	1.90087	0.947999		chr1_43842211_43842478	1.99225	1.95243		chr1_58949852_58950058	2.08494	8.48651
chr1_51466540_51466954	2.66983	3.07622		chr1_50927437_50927637	1.08093	2.23935	2.28104	2.0856		chr1_43879910_43880180	1.19535	1.39459		chr1_58953758_58954460	13.1442	28.9783
chr1_51477768_51478949	51.9823	88.3918		chr1_50962309_50962860	8.64748	3.83889	4.27695	2.6544		chr1_43880388_43880885	4.30326	5.4854		chr1_58956245_58956727	6.88936	21.7338
chr1_51480527_51480828	5.96085	10.0597		chr1_51265076_51265535	7.92686	3.19907	5.22738	6.25679		chr1_43888352_43888832	3.74543	6.60108		chr1_58962470_58962742	2.90078	8.27953
chr1_51493909_51494337	3.26459	4.67635		chr1_51265922_51266370	5.76499	5.43843	5.51251	6.92039		chr1_43897147_43897654	3.74543	6.04324		chr1_58973111_58974269	18.0393	63.7524
chr1_51501226_51501725	4.11048	4.63914		chr1_51288818_51289379	7.92686	7.99769	5.79764	6.82559		chr1_43898994_43899430	4.14388	6.88		chr1_58995409_58995793	1.81299	5.79567
chr1_51509124_51509481	5.32644	7.49209		chr1_51300237_51300702	3.96343	8.6375	8.07868	5.87759		chr1_43902862_43903586	3.02822	3.34703		chr1_59119474_59120750	19.7616	73.2738
chr1_51514424_51514981	4.54664	6.58659		chr1_51333847_51334358	4.68405	6.71806	5.32242	5.78279		chr1_43912629_43912927	1.83287	1.67351		chr1_59236794_59238358	31.9086	78.2415
chr1_51515351_51515559	1.24239	2.05908		chr1_51458949_51459640	6.48561	9.27731	6.27286	6.25679		chr1_43933148_43934662	78.2556	129.604		chr1_59481569_59482336	19.9429	43.4675
chr1_51520165_51520755	4.18978	4.78799		chr1_51466294_51466793	8.28717	4.79861	3.99182	4.8348		chr1_44041681_44042778	19.4444	27.334		chr1_59602594_59603017	3.17273	8.6935
chr1_51529647_51530246	4.03117	5.20973		chr1_51477744_51478940	126.109	131.322	151.594	156.609		chr1_44061262_44061896	3.34698	4.83459		chr1_59608274_59609261	9.24625	21.9407
chr1_51539638_51540205	5.1414	5.60666		chr1_51480510_51480824	20.1774	18.2347	13.4011	18.96		chr1_44064632_44065046	3.1876	4.09081		chr1_59623469_59623684	1.99429	2.89783
chr1_51566505_51566738	0.898754	1.42647		chr1_51493580_51494265	10.449	10.5569	9.69441	6.82559		chr1_44101444_44102868	45.2639	80.0497		chr1_59669926_59671409	17.0421	52.575
chr1_51572716_51573025	2.15437	2.76612		chr1_51501164_51501730	9.72841	9.59722	11.5953	10.9968		chr1_44103029_44103260	3.58605	4.18378		chr1_59684128_59685454	20.5774	72.0319
chr1_51577758_51578194	7.95661	10.9032		chr1_51508954_51509501	12.9712	13.756	15.397	13.8408		chr1_44118310_44120203	45.503	79.5848		chr1_59719820_59720067	0.181299	5.79567
chr1_51580138_51580507	4.01796	5.76792		chr1_51514334_51514821	9.72841	13.4361	10.5498	9.19559		chr1_44122244_44122687	6.85334	12.6443		chr1_59762773_59763747	12.8722	45.9514
chr1_51584731_51585511	16.3362	27.227		chr1_51520195_51520412	5.58483	5.27847	3.04138	2.37		chr1_44147261_44148602	31.7166	54.2962		chr1_59763916_59764182	9.06495	6.83061
chr1_51586582_51586787	1.79751	2.49323		chr1_51520474_51520741	3.2428	7.03796	2.94634	3.318		chr1_44155115_44155417	1.11566	3.16108		chr1_59883876_59884079	1.81299	3.72579
chr1_51594061_51594430	1.61247	3.58479		chr1_51529575_51530500	12.6109	15.9954	12.9259	11.6604		chr1_44161924_44162855	3.9845	7.53081		chr1_59895503_59895804	1.35974	4.96772
chr1_51596812_51597708	6.84639	10.804		chr1_51539626_51540145	12.2506	13.1162	10.93	6.35159		chr1_44551707_44552795	2.86884	7.43783		chr1_59896082_59896282	0.906495	6.62362
chr1_51615595_51615816	0.647631	1.36445		chr1_51553827_51554049	3.96343	2.55926	0.760346	0.947999		chr1_44591825_44592126	1.11566	3.62594		chr1_59912461_59913227	23.6595	103.908
chr1_51626452_51626783	1.5596	2.04668		chr1_51566143_51566439	2.16187	1.59954	4.27695	1.8012		chr1_44630308_44630637	1.83287	3.53297		chr1_59913816_59914257	5.80157	23.5967
chr1_51644516_51644775	1.29526	1.89783		chr1_51572756_51572967	3.60312	2.55926	4.56208	4.0764		chr1_45305659_45305877	0.87659	2.23135		chr1_59917563_59917769	3.17273	9.10748
chr1_51647993_51648201	0.528679	1.15358		chr1_51577682_51578204	24.1409	24.313	19.0087	18.5808		chr1_45502950_45503380	0.95628	3.53297		chr1_59923277_59923638	5.80157	10.7634
chr1_51805111_51805691	3.05312	5.4206		chr1_51580110_51580439	10.8093	10.8769	9.78946	8.24759		chr1_45765764_45766088	1.35473	1.67351		chr1_60016075_60016706	5.07637	14.4892
chr1_51907741_51908520	5.80225	8.98058		chr1_51584702_51585596	43.2374	50.2255	42.8645	47.5896		chr1_45794455_45795990	76.6618	133.044		chr1_60016917_60017183	1.17844	7.86555
chr1_51915088_51915510	1.86359	2.58006		chr1_51593960_51594328	4.68405	6.71806	3.80173	8.91119		chr1_45816947_45817297	2.23132	5.11351		chr1_60070696_60071139	2.44754	13.2472
chr1_51915580_51916191	1.79751	3.82047		chr1_51596948_51597539	10.449	14.8757	11.4052	11.7552		chr1_45825243_45825567	3.74543	4.27675		chr1_60075112_60075349	0.906495	3.72579
chr1_51930812_51931055	1.95611	3.28709		chr1_51626338_51626646	3.96343	4.31875	2.47112	3.5076		chr1_45826956_45827239	1.43442	1.85946		chr1_60097423_60098744	42.6053	125.849
chr1_51934151_51935233	16.8913	26.4704		chr1_51644467_51644736	5.76499	3.19907	2.28104	2.37		chr1_45837729_45838068	2.47039	3.71892		chr1_60158399_60159024	5.25767	18.215
chr1_51944710_51945215	2.20723	2.19553		chr1_51805050_51805676	11.53	9.59722	9.12415	10.0488		chr1_45858110_45858340	1.83287	2.97513		chr1_60179956_60181215	49.7666	152.343
chr1_51996833_51997275	1.54639	2.23274		chr1_51879341_51879567	1.08093	0.639815	1.71078	2.5596		chr1_45860534_45860741	1.91256	2.0454		chr1_60236314_60236634	2.90078	7.86555
chr1_51998706_51998936	1.13666	1.58773		chr1_51907633_51908361	15.8537	15.0356	13.4961	13.1772		chr1_45864602_45865027	2.86884	7.80973		chr1_60342917_60344242	31.3647	100.596
chr1_52004213_52004584	3.80649	5.97879		chr1_51915047_51916097	10.8093	9.27731	11.9755	12.324		chr1_45865365_45865719	1.51411	4.92756		chr1_60409104_60410378	14.4133	44.2955
chr1_52008252_52008924	13.9571	21.67		chr1_51930677_51931037	7.92686	5.11852	8.93407	8.81639		chr1_45865815_45866127	3.66574	4.55567		chr1_60416887_60417217	1.99429	3.31181
chr1_52011195_52011644	12.2257	19.735		chr1_51934301_51935056	43.958	38.7088	34.5007	34.128		chr1_45868662_45869179	4.70171	5.29946		chr1_60429009_60429342	2.08494	8.27953
chr1_52012389_52012598	4.17656	5.1229		chr1_51944875_51945165	6.1253	4.4787	1.80582	2.0856		chr1_45873438_45873665	1.83287	1.95243		chr1_60447127_60447514	3.53533	7.86555
chr1_52012717_52013131	7.17681	9.70002		chr1_51996731_51997133	2.34203	3.51898	4.1819	4.3608		chr1_45880971_45881171	1.83287	0.743783		chr1_60460726_60460991	1.81299	2.06988
chr1_52019589_52020336	11.7895	16.5471		chr1_52004124_52004541	15.1331	12.7963	11.5953	9.10079		chr1_45881340_45881834	5.17985	5.39243		chr1_60503607_60503815	1.26909	6.20965
chr1_52022100_52022851	11.8953	15.1206		chr1_52008256_52008897	36.0312	39.0287	34.8809	34.9812		chr1_45905128_45905800	6.21582	9.01837		chr1_60566559_60567189	5.25767	15.3171
chr1_52034808_52035421	2.77556	3.67162		chr1_52011164_52011653	38.193	31.9907	30.5089	31.758		chr1_45925306_45926792	15.4599	21.1978		chr1_60579923_60580298	1.90364	5.79567
chr1_52058150_52058761	2.65661	2.69169		chr1_52012348_52013064	34.2296	30.5512	22.3352	25.6908		chr1_45948671_45948879	0.63752	1.11568		chr1_60652563_60653102	4.44183	9.93543
chr1_52076656_52076867	0.660848	1.04195		chr1_52019535_52020197	30.9868	29.7514	23.0005	26.8284		chr1_46066531_46067380	3.42667	8.18162		chr1_60702602_60703063	3.62598	8.6935
chr1_52086364_52086597	1.28205	0.917905		chr1_52022116_52022739	26.3027	28.7917	18.9136	19.3392		chr1_46831862_46832281	4.30326	4.83459		chr1_60746125_60746615	8.9743	26.4945
chr1_52098989_52099236	1.44065	1.89783		chr1_52058233_52058778	4.32374	5.75833	2.75625	5.87759		chr1_46849917_46850171	9.16435	10.7849		chr1_60755960_60756200	2.53819	7.0376
chr1_52100462_52101025	5.19427	8.03787		chr1_52086559_52086879	1.08093	0	1.99591	2.9388		chr1_46852654_46855033	210.142	342.047		chr1_60758289_60758598	3.62598	12.0053
chr1_52113206_52114164	23.7509	44.7169		chr1_52098884_52099101	5.04436	2.55926	4.08686	2.1804		chr1_46864193_46864795	7.57055	8.27459		chr1_60760005_60760294	1.90364	10.3494
chr1_52119066_52119733	17.3803	30.7622		chr1_52100459_52101033	15.1331	18.5546	13.211	12.7032		chr1_46873809_46874318	3.26729	3.90486		chr1_60777109_60777436	3.17273	9.10748
chr1_52120254_52120637	4.74489	6.52457		chr1_52113263_52114144	75.6654	76.7778	77.6503	79.5371		chr1_46886787_46887143	2.07194	4.09081		chr1_60781692_60782234	2.35689	12.6263
chr1_52133289_52133625	1.74464	1.63734		chr1_52118973_52119859	46.8405	58.863	60.5426	57.6383		chr1_46887154_46887420	2.78915	3.06811		chr1_60793864_60794099	0.815846	5.79567
chr1_52141550_52141750	0.726933	1.38926		chr1_52120209_52120628	15.1331	11.8366	12.2606	13.4616		chr1_46894032_46895369	45.1045	59.1308		chr1_60813568_60813774	1.08779	2.89783
chr1_52150017_52150341	1.6389	2.64208		chr1_52149975_52150307	3.2428	3.51898	5.51251	3.0336		chr1_46905761_46906394	11.1566	16.4562		chr1_60823045_60823329	2.44754	5.38169
chr1_52150738_52150968	1.3217	1.77379		chr1_52150660_52150963	4.32374	3.19907	3.5166	4.74		chr1_46914317_46914672	3.34698	6.69405		chr1_60852244_60852680	2.99143	4.13976
chr1_52152490_52152714	1.12344	1.43888		chr1_52158625_52158940	3.96343	2.87917	2.94634	3.6024		chr1_46921507_46922228	23.3492	27.1481		chr1_60853391_60853629	2.17559	5.58868
chr1_52158730_52159140	1.24239	2.33197		chr1_52166618_52167009	2.88249	5.43843	5.41747	6.73079		chr1_46927127_46927475	3.1876	3.44		chr1_60857758_60858026	2.17559	3.72579
chr1_52166671_52167046	1.96933	2.85295		chr1_52170200_52170458	3.2428	3.03912	4.08686	3.1284		chr1_46939356_46939682	2.07194	3.34703		chr1_60860434_60860988	3.17273	12.0053
chr1_52170156_52170462	1.30848	2.30717		chr1_52225740_52225977	2.88249	2.23935	3.5166	2.2752		chr1_46970389_46971284	7.01272	9.66918		chr1_60868200_60868424	1.81299	4.55374
chr1_52231984_52233912	44.5808	83.579		chr1_52231922_52233819	117.822	124.764	155.016	156.041		chr1_47328971_47329245	0.95628	2.60324		chr1_60868430_60868726	3.26338	4.96772
chr1_52298329_52298767	3.1192	3.80806		chr1_52294495_52294753	2.88249	5.75833	2.37608	2.9388		chr1_47498659_47498889	1.03597	0		chr1_60882835_60883131	2.62884	7.86555
chr1_52302639_52302970	1.96933	3.38632		chr1_52294912_52295384	10.0887	3.83889	2.75625	1.2324		chr1_47838658_47839114	3.10791	2.32432		chr1_60898625_60898967	3.08208	6.41663
chr1_52354156_52354703	3.31746	3.96932		chr1_52298259_52298778	8.28717	6.87801	6.55799	7.20479		chr1_47839177_47839436	2.07194	1.58054		chr1_60899253_60899526	1.63169	8.27953
chr1_52366184_52366797	2.76235	3.36152		chr1_52302729_52302929	2.16187	3.83889	2.47112	3.318		chr1_47853891_47854334	1.75318	3.99784		chr1_60902589_60903008	4.35118	7.45157
chr1_52374667_52375153	2.03541	2.7041		chr1_52354067_52354728	7.92686	9.91713	5.79764	8.53199		chr1_48000360_48000587	0.7969	0.743783		chr1_60908852_60909207	3.08208	11.1774
chr1_52388193_52388495	1.16309	2.02187		chr1_52366332_52366779	6.48561	5.75833	4.75216	4.3608		chr1_48142292_48142492	0.31876	2.0454		chr1_60916300_60916857	5.71092	15.7311
chr1_52430365_52431469	6.63492	8.79452		chr1_52374256_52374456	1.44125	0.959722	1.90087	0.568799		chr1_48569529_48569792	0.95628	2.4173		chr1_60940620_60941698	17.858	48.4352
chr1_52451553_52451753	0.60798	1.15358		chr1_52374616_52375128	7.7467	5.43843	4.1819	6.06719		chr1_48742326_48742577	0.39845	2.69621		chr1_60954961_60955196	3.80728	6.20965
chr1_52471073_52471476	1.3217	2.02187		chr1_52388135_52388342	3.60312	3.19907	1.90087	2.6544		chr1_48748375_48748773	1.99225	2.4173		chr1_60961195_60961486	2.53819	4.96772
chr1_52489770_52490102	1.78429	2.58006		chr1_52430235_52431076	15.1331	15.3556	9.2192	9.10079		chr1_48773050_48773251	0.39845	1.30162		chr1_60974137_60974459	2.81013	10.7634
chr1_52499813_52501113	22.0988	43.7741		chr1_52447766_52447985	4.32374	2.55926	1.80582	1.6116		chr1_48788502_48788703	1.27504	1.30162		chr1_60977762_60978063	3.44468	11.7983
chr1_52501847_52502205	3.31746	4.68876		chr1_52451464_52451707	1.26109	2.87917	1.52069	3.0336		chr1_48910851_48911119	1.75318	1.67351		chr1_60990558_60990839	1.45039	3.31181
chr1_52511763_52512484	5.26035	8.01306		chr1_52471139_52471405	3.2428	3.51898	2.8513	2.2752		chr1_48932329_48932574	1.51411	1.11568		chr1_61001894_61002152	1.63169	3.72579
chr1_52521198_52521973	5.35287	9.14184		chr1_52489650_52490097	6.1253	6.5581	3.99182	4.5504		chr1_48940929_48941349	1.99225	1.48757		chr1_61046361_61046566	1.26909	2.89783
chr1_52578161_52578936	11.5781	16.4479		chr1_52499690_52501067	67.3783	61.4222	90.2911	89.6807		chr1_49001263_49001464	0.39845	2.69621		chr1_61068212_61068484	1.17844	5.1747
chr1_52580285_52580773	4.33516	5.59426		chr1_52501893_52502170	10.8093	9.27731	7.79355	6.73079		chr1_49031766_49031992	1.03597	2.4173		chr1_61135579_61136501	5.16702	25.8735
chr1_52597846_52598225	3.26459	4.18019		chr1_52511662_52512332	12.2506	14.7157	10.6448	13.1772		chr1_49040806_49041167	1.11566	2.60324		chr1_61181292_61181539	1.54104	4.96772
chr1_52607844_52608086	0.832669	1.17839		chr1_52521171_52521851	16.214	16.9551	16.5375	15.8316		chr1_49067621_49067875	1.75318	0.743783		chr1_61373886_61374175	1.26909	3.72579
chr1_52630486_52631656	21.5569	34.9796		chr1_52578095_52578870	29.9059	24.9528	23.0005	25.0272		chr1_49074537_49074747	0.7969	0		chr1_61377259_61377480	1.63169	0.827953
chr1_52648229_52648525	2.66983	3.43594		chr1_52580234_52580626	7.56654	11.5167	5.51251	6.63599		chr1_49185833_49186056	1.19535	1.48757		chr1_61602108_61602524	1.81299	8.6935
chr1_52650152_52650397	1.99576	3.07622		chr1_52597762_52598215	9.00779	6.71806	7.0332	8.24759		chr1_49688999_49689251	0.7969	1.48757		chr1_61638549_61639440	5.43897	19.8709
chr1_52653425_52653832	6.63492	7.91383		chr1_52607724_52608044	2.52218	5.11852	2.8513	2.4648		chr1_49838953_49839227	0.7969	2.23135		chr1_61639552_61639818	2.53819	2.48386
chr1_52655098_52655646	7.03143	9.14184		chr1_52630402_52631527	64.4958	64.3014	64.0592	61.4303		chr1_50025526_50026343	4.22357	5.67135		chr1_61698551_61698887	3.26338	4.55374
chr1_52679288_52679578	0.951622	1.78619		chr1_52648139_52648440	7.20623	7.19792	5.03729	5.87759		chr1_50339188_50339388	0.55783	1.85946		chr1_61709826_61710200	2.90078	7.86555
chr1_52722704_52722948	1.30848	2.74131		chr1_52650111_52650444	9.72841	7.35787	5.03729	7.67879		chr1_50927373_50927700	1.91256	2.97513		chr1_61715137_61715455	1.45039	3.31181
chr1_52726253_52727687	10.6397	19.3008		chr1_52653307_52653805	19.4568	18.8745	10.3597	9.57479		chr1_50962467_50962964	3.34698	4.27675		chr1_61771346_61771892	4.62312	14.9031
chr1_52748297_52748759	3.80649	3.49796		chr1_52655076_52655568	14.0522	18.2347	13.6862	15.168		chr1_51265076_51265563	3.1876	5.20648		chr1_61927237_61927870	8.9743	21.9407
chr1_52753931_52754141	0.859103	1.04195		chr1_52676183_52676461	2.88249	1.91944	2.47112	3.5076		chr1_51265922_51266392	3.9845	5.4854		chr1_61928072_61928575	10.7873	24.8386
chr1_52764046_52764530	1.94289	3.67162		chr1_52726252_52727757	36.7518	33.5903	34.6908	38.5836		chr1_51288772_51289409	7.09241	5.76432		chr1_61933540_61934125	11.7844	27.5294
chr1_52765330_52765542	0.87232	1.26522		chr1_52748215_52748639	3.96343	8.95741	5.41747	5.97239		chr1_51300237_51300841	4.30326	8.08864		chr1_61956105_61956474	2.17559	7.0376
chr1_52799167_52799782	7.01821	9.40232		chr1_52763992_52764402	6.1253	4.79861	5.7026	4.9296		chr1_51333667_51334358	5.81737	6.5081		chr1_61967251_61967485	2.17559	4.55374
chr1_52799912_52800135	1.41422	3.43594		chr1_52799227_52799895	16.9346	22.0736	17.7731	19.6236		chr1_51458873_51459640	5.02047	6.88		chr1_61998892_61999094	1.72234	3.72579
chr1_52800210_52800867	19.614	31.0475		chr1_52800072_52800858	54.5872	58.3831	44.8604	49.0116		chr1_51466294_51466883	3.42667	4.27675		chr1_62200655_62201607	4.71377	14.0752
chr1_52801750_52802007	2.23367	3.57239		chr1_52816522_52818042	41.7961	48.6259	44.7654	38.868		chr1_51477744_51478949	90.4481	148.292		chr1_62201949_62202176	1.17844	2.89783
chr1_52816705_52818100	14.6444	25.9618		chr1_52844295_52845602	131.153	140.759	136.482	139.64		chr1_51480527_51480828	11.4754	12.5513		chr1_62283774_62283985	1.72234	4.96772
chr1_52844244_52845875	51.3876	88.7763		chr1_52854006_52854450	8.64748	5.11852	3.32651	3.792		chr1_51493580_51494337	5.81737	9.66918		chr1_62482808_62483799	7.88651	31.0482
chr1_52854052_52854428	2.68304	2.79093		chr1_52952640_52953473	7.92686	4.4787	7.79355	8.24759		chr1_51501164_51501730	5.17985	11.3427		chr1_62703048_62703555	3.89793	19.8709
chr1_52952460_52953436	2.73591	4.49029		chr1_53053523_53053723	1.08093	0.639815	1.14052	1.1376		chr1_51508954_51509501	7.41117	15.0616		chr1_62721085_62721295	1.72234	6.62362
chr1_53049959_53050175	0.515462	0.967521		chr1_53296536_53297754	74.2242	81.8963	84.3984	93.2831		chr1_51514334_51514981	8.12838	11.3427		chr1_62721340_62721756	5.07637	16.5591
chr1_53265178_53265389	0.74015	1.02954		chr1_53313138_53314297	54.2269	62.3819	45.2406	47.874		chr1_51515351_51515559	1.75318	2.51027		chr1_62735828_62736334	4.71377	16.5591
chr1_53296622_53297759	26.8965	47.9295		chr1_53352238_53353159	74.9448	68.4602	69.6667	63.5159		chr1_51520165_51520755	5.10016	5.76432		chr1_62736357_62737041	5.16702	11.5913
chr1_53313034_53314501	23.9756	35.5874		chr1_53715417_53716159	9.3681	9.59722	6.08277	5.0244		chr1_51529575_51530500	6.45489	12.6443		chr1_62760022_62760671	8.70235	21.9407
chr1_53352281_53353295	27.1873	41.0452		chr1_53754299_53754565	1.44125	0.959722	3.5166	1.9908		chr1_51539640_51540205	6.13613	10.8778		chr1_62813359_62813559	0.906495	3.5188
chr1_53664439_53664647	1.07057	1.16599		chr1_53765302_53765502	3.96343	2.23935	2.56617	1.7064		chr1_51566143_51566439	1.83287	4.18378		chr1_62875723_62876119	3.98858	8.27953
chr1_53706610_53707091	0.964839	2.4188		chr1_53773897_53774404	38.193	53.1046	29.0832	29.862		chr1_51566505_51566738	1.35473	1.76649		chr1_62876895_62877265	1.63169	5.79567
chr1_53715429_53716262	3.59501	4.76318		chr1_53776586_53776861	20.1774	21.9137	12.0705	13.272		chr1_51572716_51573025	2.86884	5.02054		chr1_63001882_63002245	2.81013	7.0376
chr1_53765598_53765874	1.29526	2.45602		chr1_53781403_53781634	13.3315	15.5155	12.6408	12.5136		chr1_51577682_51578204	13.8661	18.5946		chr1_63112909_63113286	4.26053	12.4193
chr1_53774007_53774393	12.794	17.4774		chr1_53784237_53784617	14.4125	14.3958	17.3929	18.012		chr1_51580110_51580507	6.61427	10.134		chr1_63113382_63114937	29.6424	82.1743
chr1_53775151_53775393	2.27332	4.14298		chr1_53784676_53785563	70.9814	71.8192	89.7208	97.4543		chr1_51584714_51585596	27.3337	41.9308		chr1_63129935_63130753	6.61741	17.801
chr1_53776668_53776955	6.38379	6.59899		chr1_53791257_53792080	67.5584	69.7398	62.1583	67.4027		chr1_51586582_51586787	2.23132	4.74162		chr1_63176217_63177409	24.7473	60.8545
chr1_53781434_53781679	5.56434	6.6114		chr1_53796996_53797670	23.7806	21.1139	15.6821	15.2628		chr1_51593960_51594430	3.42667	4.4627		chr1_63181006_63181468	11.7844	37.6718
chr1_53784265_53784573	5.44539	7.47968		chr1_53797803_53798211	14.0522	10.7169	12.5457	10.902		chr1_51596812_51597708	11.316	13.4811		chr1_63413961_63414183	1.63169	6.20965
chr1_53784866_53785694	22.1252	44.0718		chr1_53808361_53808635	4.32374	6.07824	2.28104	4.0764		chr1_51615595_51615816	1.5938	1.39459		chr1_63730072_63731249	18.6738	50.5051
chr1_53791356_53792203	21.4115	34.6695		chr1_53816389_53816838	16.214	10.8769	14.5416	11.2812		chr1_51626338_51626767	1.83287	2.97513		chr1_63947008_63947208	2.26624	2.48386
chr1_53797067_53798255	11.0758	17.2417		chr1_53823492_53824327	49.723	51.5051	45.7158	38.6784		chr1_51644516_51644775	2.3907	2.0454		chr1_64000440_64001119	7.34261	20.0779
chr1_53808355_53808691	2.56409	3.33671		chr1_53824897_53825404	14.0522	15.3556	14.7317	11.2812		chr1_51647993_51648201	1.19535	1.30162		chr1_64043842_64044068	2.08494	7.0376
chr1_53816417_53816809	4.57307	8.18672		chr1_53838110_53838455	3.96343	8.79745	6.74807	5.214		chr1_51805050_51805691	5.89706	9.11135		chr1_64044672_64044927	1.99429	4.96772
chr1_53818242_53818477	1.57282	3.69643		chr1_53844980_53845764	35.851	34.39	21.0046	25.7856		chr1_51879341_51879567	0.71721	1.67351		chr1_64052376_64052695	2.35689	7.86555
chr1_53823530_53824311	16.7459	23.7415		chr1_53850790_53851790	92.0596	92.9331	65.4848	71.8583		chr1_51907633_51908520	9.16435	13.667		chr1_64078424_64079164	7.61456	24.8386
chr1_53824863_53825321	5.72295	6.3137		chr1_53855761_53855977	5.94514	9.27731	10.1696	6.92039		chr1_51915047_51916191	6.21582	12.0865		chr1_64088002_64088816	6.88936	21.1128
chr1_53838215_53838524	2.77556	3.59719		chr1_53856735_53857079	7.38639	10.8769	8.26876	11.5656		chr1_51930677_51931055	2.70946	8.73945		chr1_64121225_64122719	79.9529	237.208
chr1_53845061_53845916	11.0494	14.5624		chr1_53870852_53871138	1.80156	4.79861	5.60755	2.5596		chr1_51934151_51935233	23.6679	37.5611		chr1_64139376_64139675	2.35689	3.72579
chr1_53850823_53851793	29.9496	39.8172		chr1_53875918_53876531	15.1331	16.4752	13.0209	9.95399		chr1_51944710_51945163	2.31101	2.4173		chr1_64189458_64189988	5.07637	13.8682
chr1_53855893_53856093	2.59053	3.54758		chr1_53882567_53882885	10.0887	11.1968	7.60346	5.0244		chr1_51996731_51997275	2.94853	4.4627		chr1_64193069_64193650	7.16131	24.0106
chr1_53856777_53857208	4.40125	6.6114		chr1_53883099_53883410	5.76499	6.39815	6.08277	4.0764		chr1_51998706_51998936	2.23132	1.20865		chr1_64198843_64199214	2.53819	7.86555
chr1_53875981_53876566	5.03566	6.78505		chr1_53889407_53889888	9.3681	13.4361	8.83902	8.15279		chr1_52004124_52004570	6.69396	11.3427		chr1_64226158_64226376	0.906495	4.55374
chr1_53882606_53882953	4.75811	4.44068		chr1_53890423_53890725	8.64748	7.83773	8.26876	7.86839		chr1_52008252_52008924	23.5882	34.5859		chr1_64302664_64303458	13.5974	43.4675
chr1_53883161_53883487	2.56409	4.2174		chr1_53894489_53894697	1.08093	1.27963	2.8513	2.0856		chr1_52011164_52011653	21.9944	29.8443		chr1_64305436_64305665	2.90078	12.2123
chr1_53888090_53888399	2.51122	3.06382		chr1_53906238_53906487	1.80156	2.23935	2.66121	3.1284		chr1_52012348_52013131	16.5755	21.8486		chr1_64305673_64305917	4.35118	10.1424
chr1_53889383_53889880	3.5818	5.4082		chr1_53909164_53909516	4.14358	7.67778	3.13643	2.9388		chr1_52019535_52020302	17.6912	22.9643		chr1_64308674_64308906	2.08494	6.62362
chr1_53890484_53890784	3.18529	4.80039		chr1_53974953_53975331	5.76499	7.67778	5.79764	5.49839		chr1_52022100_52022851	15.7786	19.5243		chr1_64374614_64375083	3.62598	8.07254
chr1_53894604_53894850	1.13666	1.47609		chr1_53978353_53978812	2.52218	5.43843	3.61164	5.3088		chr1_52034808_52035305	2.94853	4.18378		chr1_64446186_64446452	1.54104	5.38169
chr1_53909196_53909524	1.82394	2.04668		chr1_54250339_54251403	33.509	27.512	31.7445	25.0272		chr1_52058150_52058778	4.14388	3.25405		chr1_64447944_64448897	6.88936	15.9381
chr1_53974953_53975364	3.27781	3.89489		chr1_54421725_54422064	6.30545	3.51898	2.56617	3.1284		chr1_52076656_52076867	1.43442	1.58054		chr1_64482075_64482555	5.98287	17.387
chr1_53978504_53978905	1.81072	2.79093		chr1_54438426_54439509	23.0599	27.512	29.4634	30.6204		chr1_52086559_52086879	0.39845	1.95243		chr1_64482636_64482975	1.72234	9.10748
chr1_54250193_54251487	10.3621	16.2618		chr1_54492403_54492960	10.0887	8.31759	7.79355	9.19559		chr1_52098884_52099236	2.3907	4.27675		chr1_64508498_64508909	4.35118	10.3494
chr1_54421829_54422036	1.17631	1.25282		chr1_54493524_54493957	8.64748	7.99769	6.08277	8.43719		chr1_52100462_52101033	7.72993	12.9232		chr1_64527589_64527994	8.88365	24.8386
chr1_54438462_54439523	10.0713	16.0385		chr1_54557049_54558344	51.1642	49.5856	49.3275	51.666		chr1_52113206_52114161	45.9811	76.9816		chr1_64531929_64533215	37.8915	138.889
chr1_54492505_54492958	2.48479	3.23748		chr1_54563828_54564468	6.48561	7.99769	6.27286	9.38519		chr1_52118973_52119859	32.8323	59.2238		chr1_64543924_64544130	2.35689	4.55374
chr1_54493643_54494008	3.35711	5.433		chr1_54568952_54569458	14.4125	13.1162	9.50433	9.47999		chr1_52120209_52120637	6.93303	11.9935		chr1_64600769_64601047	0.906495	6.62362
chr1_54556847_54558346	16.4683	29.0504		chr1_54570965_54571336	5.76499	6.71806	4.37199	6.73079		chr1_52141550_52141750	1.43442	1.11568		chr1_64616678_64617999	30.0956	67.4781
chr1_54563786_54564398	2.81521	5.27175		chr1_54584941_54585898	56.2086	59.5028	47.2365	44.4612		chr1_52149975_52150341	3.02822	5.76432		chr1_64690375_64691176	31.0021	85.2791
chr1_54569022_54569541	4.30873	6.016		chr1_54586185_54586586	15.1331	19.5144	9.50433	12.798		chr1_52150660_52150968	1.99225	3.44		chr1_64691664_64691953	5.89222	8.90049
chr1_54571135_54571391	1.37456	2.72891		chr1_54637334_54637602	4.32374	4.1588	2.37608	2.844		chr1_52152490_52152714	0.55783	3.34703		chr1_64705238_64705683	3.17273	10.7634
chr1_54584826_54585855	17.0235	26.2595		chr1_54660673_54661115	5.40467	7.03796	5.13234	5.3088		chr1_52158625_52159140	4.14388	3.90486		chr1_64710016_64710227	0.906495	2.89783
chr1_54586208_54586595	5.18105	5.81753		chr1_54666033_54666234	3.60312	3.51898	2.186	3.2232		chr1_52166618_52167046	1.75318	5.4854		chr1_64717405_64717936	5.98287	19.8709
chr1_54592613_54593041	2.55087	3.9197		chr1_54741126_54741340	3.2428	1.27963	1.71078	2.844		chr1_52170156_52170462	1.19535	3.99784		chr1_64737540_64738505	31.7273	99.7683
chr1_54637376_54637690	1.61247	1.99706		chr1_54798390_54798773	4.68405	4.79861	4.46703	5.87759		chr1_52225740_52225977	1.75318	3.44		chr1_64738859_64739093	2.53819	9.10748
chr1_54660684_54661044	1.58604	2.87776		chr1_54826674_54827058	3.60312	3.19907	3.61164	5.49839		chr1_52231940_52233912	83.7542	152.104		chr1_64797253_64797709	3.08208	11.5913
chr1_54666060_54666366	1.73142	1.42647		chr1_54827767_54828228	7.20623	7.99769	5.03729	6.92039		chr1_52298259_52298778	3.9845	6.41513		chr1_64876478_64876679	0.997145	3.72579
chr1_54690682_54690976	1.20274	1.7986		chr1_54832761_54833046	7.20623	6.07824	3.61164	4.1712		chr1_52302639_52302970	3.1876	3.06811		chr1_64919023_64919223	0.453248	2.89783
chr1_54765800_54766018	0.713716	1.09156		chr1_54841732_54842220	18.0156	16.4752	13.8763	11.5656		chr1_52354067_52354728	4.14388	5.67135		chr1_64925692_64926127	10.8779	31.4622
chr1_54798501_54798880	1.4803	3.10103		chr1_54854476_54854807	3.60312	5.75833	3.13643	3.1284		chr1_52366184_52366797	2.70946	5.95027		chr1_64927915_64928326	6.07352	19.0429
chr1_54810201_54810545	1.98254	1.71177		chr1_54862806_54863010	2.52218	4.1588	3.89677	2.9388		chr1_52374256_52374456	0.55783	1.85946		chr1_64928536_64928962	10.0621	24.4246
chr1_54826457_54827052	2.22045	3.3119		chr1_54871269_54871822	14.9529	13.4361	11.8804	11.7552		chr1_52374616_52375153	2.70946	4.09081		chr1_64949571_64949808	2.53819	4.55374
chr1_54827888_54828220	1.94289	2.7041		chr1_54882745_54883274	10.449	7.03796	8.74398	7.58399		chr1_52388135_52388495	2.31101	2.78919		chr1_64956157_64957508	13.96	42.2256
chr1_54832870_54833236	2.9606	3.22507		chr1_54888368_54888973	9.72841	5.75833	9.40928	7.77359		chr1_52430235_52430959	4.94078	8.9254		chr1_64970562_64971371	7.70521	20.6988
chr1_54841780_54842235	4.3616	6.97112		chr1_54889044_54889270	1.44125	1.59954	1.14052	3.1284		chr1_52431123_52431469	1.5938	4.09081		chr1_64978503_64978703	0.725196	4.96772
chr1_54860558_54860818	0.885537	1.67456		chr1_54896283_54896997	7.92686	7.99769	6.08277	5.214		chr1_52451464_52451753	1.27504	1.48757		chr1_64986265_64986536	1.45039	6.20965
chr1_54871277_54871815	4.90349	5.33377		chr1_54907104_54907392	5.04436	4.63866	5.41747	5.1192		chr1_52471073_52471476	1.99225	3.53297		chr1_65010308_65010523	1.17844	2.89783
chr1_54882866_54883352	2.72269	4.75078		chr1_54912361_54912655	5.76499	8.95741	5.98773	11.0916		chr1_52489730_52490102	2.62977	3.81189		chr1_65112158_65113183	5.62027	21.1128
chr1_54888436_54889409	3.00025	6.3261		chr1_54913324_54913919	28.6448	27.1921	26.5171	27.7764		chr1_52499690_52501112	44.467	88.3243		chr1_65178057_65178739	16.7702	51.1261
chr1_54896481_54897032	2.36584	2.93978		chr1_54914437_54914804	16.0339	13.1162	10.0746	9.47999		chr1_52501847_52502205	4.38295	7.80973		chr1_65178842_65180247	31.6367	70.9969
chr1_54907204_54907423	1.00449	2.00947		chr1_54923895_54924391	20.8981	24.4729	16.9177	14.8836		chr1_52511692_52512484	7.49086	11.0638		chr1_65185978_65186975	32.1806	98.1124
chr1_54913445_54913936	9.17257	15.9393		chr1_54925555_54925830	4.32374	1.91944	5.22738	7.10999		chr1_52521171_52521973	7.80962	17.014		chr1_65227646_65228083	4.89507	12.4193
chr1_54914424_54914899	6.19876	7.61613		chr1_54925970_54926737	19.8171	14.7157	25.6617	27.1128		chr1_52578095_52578936	14.5036	22.6854		chr1_65230579_65230963	5.07637	12.8333
chr1_54923965_54924389	7.15038	8.4348		chr1_55027038_55027852	81.4304	69.1	80.5967	80.1059		chr1_52580273_52580773	5.10016	6.5081		chr1_65237723_65238080	4.26053	15.3171
chr1_54925590_54926670	7.09751	15.4183		chr1_55028812_55029304	32.0677	38.3889	32.5048	26.1648		chr1_52597809_52598215	4.70171	6.88		chr1_65705462_65705662	0.997145	4.96772
chr1_54944820_54945057	0.832669	1.2032		chr1_55042693_55042921	1.08093	1.91944	2.186	1.3272		chr1_52607844_52608086	0.87659	2.88216		chr1_66114086_66114303	1.45039	2.89783
chr1_55026164_55026406	2.78878	4.15538		chr1_55052143_55053402	96.9238	86.0551	105.593	108.167		chr1_52630402_52631656	36.6574	63.3146		chr1_66174979_66175814	7.34261	21.9407
chr1_55027071_55027825	22.8257	42.5709		chr1_55087316_55088835	121.785	109.888	151.689	142.863		chr1_52648139_52648509	2.94853	5.11351		chr1_66196292_66196550	0.997145	6.20965
chr1_55028843_55029521	12.4636	19.0031		chr1_55130626_55131958	68.0989	71.9792	87.1547	98.4023		chr1_52650111_52650444	3.90481	4.92756		chr1_66228314_66228606	3.44468	9.93543
chr1_55042453_55042658	0.594763	1.2032		chr1_55192777_55193219	6.48561	5.11852	3.61164	2.7492		chr1_52653313_52653824	7.1721	10.134		chr1_66232101_66232307	2.17559	2.48386
chr1_55052174_55053516	36.2806	62.4547		chr1_55193318_55193675	4.32374	3.19907	3.61164	4.4556		chr1_52655076_52655646	7.1721	13.574		chr1_66279304_66280061	5.34832	12.4193
chr1_55076047_55076326	0.687282	1.27762		chr1_55201848_55202111	3.60312	2.55926	4.1819	1.3272		chr1_52676183_52676461	1.03597	2.4173		chr1_66282716_66282997	2.08494	2.06988
chr1_55087337_55088733	32.104	76.2109		chr1_55208794_55209259	11.8903	11.1968	7.88859	9.95399		chr1_52679288_52679578	1.19535	2.60324		chr1_66320744_66321326	2.17559	12.4193
chr1_55088811_55089077	3.23816	4.34144		chr1_55210157_55210803	27.3837	29.4315	25.6617	26.544		chr1_52722704_52722948	2.47039	5.02054		chr1_66387088_66387662	4.98572	21.9407
chr1_55130708_55132006	23.9888	45.8952		chr1_55215239_55215984	43.4175	48.306	45.4307	41.9964		chr1_52726253_52727687	21.5163	33.5632		chr1_66399504_66400122	3.62598	13.6612
chr1_55192978_55193707	3.15885	3.72124		chr1_55226283_55226990	10.0887	7.35787	6.17781	8.53199		chr1_52748215_52748689	3.50636	5.67135		chr1_66552436_66553101	11.4218	25.6665
chr1_55201915_55202399	1.00449	2.15832		chr1_55236721_55238260	60.8927	52.7847	68.9064	70.6259		chr1_52753931_52754141	1.19535	1.85946		chr1_66655874_66656131	1.90364	4.13976
chr1_55208825_55209120	3.29102	3.63441		chr1_55363130_55364169	21.2584	21.4338	25.3766	26.9232		chr1_52763992_52764468	3.66574	5.57838		chr1_66700423_66701800	34.8094	104.115
chr1_55210250_55210799	8.65711	15.4927		chr1_55383112_55383537	5.04436	4.1588	5.60755	3.2232		chr1_52765330_52765542	1.27504	1.11568		chr1_66759227_66759622	3.08208	8.6935
chr1_55215366_55216002	18.3451	23.4438		chr1_55404429_55404766	7.56654	7.99769	4.37199	4.266		chr1_52799208_52799782	6.61427	15.2476		chr1_66798405_66798828	3.53533	8.6935
chr1_55216218_55216474	2.19402	3.17545		chr1_55405271_55406459	47.5611	36.1495	47.4266	49.2012		chr1_52799912_52800867	35.9402	47.0443		chr1_66816040_66816392	10.6966	28.7714
chr1_55226277_55226935	2.36584	4.56472		chr1_55406492_55406762	3.96343	4.79861	3.99182	5.40359		chr1_52801750_52802007	3.34698	6.22919		chr1_66816747_66817940	49.3133	157.104
chr1_55236827_55237916	19.0456	32.5112		chr1_55418948_55419335	3.2428	5.43843	3.42156	4.0764		chr1_52816684_52818100	29.0072	42.3957		chr1_66817969_66818196	5.89222	12.6263
chr1_55239357_55239621	2.63018	3.57239		chr1_55507118_55507410	2.88249	3.35903	4.08686	4.3608		chr1_52844244_52845875	89.0137	136.856		chr1_66838545_66839009	4.07923	10.3494
chr1_55363152_55364271	7.13716	15.0214		chr1_55512289_55512496	0.360312	0.959722	2.47112	1.9908		chr1_52854104_52854450	1.51411	3.25405		chr1_66847638_66847860	1.26909	2.89783
chr1_55383212_55383511	1.57282	2.4064		chr1_55612671_55613386	10.449	11.5167	4.94225	8.15279		chr1_52952460_52953473	4.46264	8.73945		chr1_66862414_66863692	31.1834	82.1743
chr1_55404533_55404882	2.97382	3.94451		chr1_55618635_55619123	5.76499	5.75833	4.37199	5.1192		chr1_53049959_53050175	1.11566	1.76649		chr1_66863791_66864042	3.71663	12.4193
chr1_55405141_55406514	15.1334	25.9494		chr1_55623109_55623376	1.44125	3.19907	1.33061	3.318		chr1_53053523_53053723	0.71721	1.11568		chr1_66896145_66896999	7.52391	22.3547
chr1_55406637_55406850	0.845886	1.89783		chr1_55628621_55628974	7.56654	7.99769	5.7026	3.6024		chr1_53265178_53265389	1.11566	1.30162		chr1_66897223_66897569	2.62884	4.96772
chr1_55419059_55419318	1.24239	1.46369		chr1_55736484_55736700	5.04436	4.4787	4.56208	2.844		chr1_53296602_53297759	48.6109	82.281		chr1_66987142_66988267	11.5125	43.8815
chr1_55506490_55506712	1.13666	1.25282		chr1_55738812_55739438	16.214	12.7963	13.9714	14.4096		chr1_53313034_53314210	32.7526	45.3708		chr1_67014394_67014596	1.54104	4.96772
chr1_55507180_55507497	1.25561	2.04668		chr1_55755822_55756087	4.68405	3.83889	3.23147	1.7064		chr1_53352238_53353295	39.6856	68.9859		chr1_67038337_67039714	26.2884	84.8651
chr1_55512822_55513132	1.17631	1.26522		chr1_55762328_55762790	6.48561	4.63866	4.1819	5.49839		chr1_53664439_53664647	1.11566	1.85946		chr1_67061506_67061771	1.99429	4.13976
chr1_55612831_55613387	3.79327	4.65155		chr1_55766747_55767133	7.92686	8.31759	3.42156	4.74		chr1_53706610_53707091	1.83287	2.4173		chr1_67477081_67477517	3.53533	5.58868
chr1_55618588_55619171	2.19402	3.74604		chr1_55792848_55793270	7.56654	6.5581	4.46703	5.78279		chr1_53715417_53716262	3.26729	6.13621		chr1_67495442_67495672	1.99429	2.06988
chr1_55628697_55629042	3.33068	2.394		chr1_55807017_55807511	6.48561	9.27731	9.8845	5.0244		chr1_53754299_53754565	1.99225	3.44		chr1_68462596_68462854	1.90364	3.72579
chr1_55732308_55732559	0.978055	1.45128		chr1_55808947_55809386	5.76499	3.83889	4.37199	4.8348		chr1_53765598_53765874	3.34698	3.71892		chr1_68766723_68767026	3.08208	2.89783
chr1_55736506_55736723	1.71821	2.04668		chr1_55838317_55838517	2.52218	3.35903	2.66121	1.1376		chr1_53773926_53774392	16.5755	28.3567		chr1_69291453_69291697	1.35974	5.79567
chr1_55738987_55739606	5.8419	9.65041		chr1_56089532_56089887	3.96343	3.83889	4.75216	5.1192		chr1_53775151_53775393	2.23132	6.22919		chr1_69382539_69382763	1.35974	2.27687
chr1_55755788_55756139	1.62569	2.4064		chr1_56713239_56713835	6.48561	11.0368	2.09095	2.6544		chr1_53776586_53776955	9.08466	11.9935		chr1_69499032_69499247	1.81299	5.38169
chr1_55762429_55762761	2.20723	2.50563		chr1_56789662_56789930	2.88249	5.43843	3.23147	3.0336		chr1_53781403_53781656	6.61427	12.7373		chr1_69545243_69545564	1.99429	10.3494
chr1_55766832_55767248	2.1808	3.20026		chr1_56795153_56795353	2.52218	0.959722	2.09095	1.1376		chr1_53784237_53784617	7.88931	17.014		chr1_69559807_69560103	1.54104	7.86555
chr1_55792936_55793289	2.32619	2.61727		chr1_56832761_56833683	10.449	12.1565	9.69441	11.1864		chr1_53784676_53785694	50.2047	90.5556		chr1_69657360_69657560	1.08779	1.65591
chr1_55807027_55807506	2.06185	4.205		chr1_56972157_56973780	27.9241	29.1116	36.8768	38.394		chr1_53791257_53792203	31.0791	63.1286		chr1_69686792_69687775	10.7873	23.1827
chr1_55808791_55809097	1.77107	2.66689		chr1_57370388_57370819	8.64748	4.79861	5.89268	4.9296		chr1_53796996_53798255	20.4006	28.1708		chr1_69689116_69689350	3.08208	7.86555
chr1_55836859_55837060	0.925188	1.1908		chr1_57375397_57375660	6.84592	9.59722	3.5166	3.1284		chr1_53808361_53808691	3.58605	2.23135		chr1_69759562_69760063	2.99143	12.0053
chr1_55838145_55838529	1.21596	1.92264		chr1_57377268_57378374	41.4358	39.9884	58.7367	49.0116		chr1_53816389_53816838	7.88931	14.2249		chr1_69768874_69769378	3.26338	7.45157
chr1_55874216_55874530	0.793018	1.99706		chr1_57394095_57394388	5.76499	3.19907	3.04138	1.9908		chr1_53818242_53818477	3.34698	5.02054		chr1_69790384_69790624	0.906495	6.62362
chr1_56089566_56089890	0.951622	1.98466		chr1_57406009_57407253	38.193	37.7491	45.3356	40.9536		chr1_53823530_53824311	23.4289	44.1621		chr1_70283359_70283743	2.99143	7.45157
chr1_56713362_56713777	3.31746	1.78619		chr1_57436259_57436795	6.48561	4.79861	6.08277	4.5504		chr1_53824863_53825404	4.54233	14.5038		chr1_70284085_70285030	8.70235	22.7687
chr1_56789654_56790107	1.73142	2.76612		chr1_57437116_57437328	2.16187	1.91944	2.66121	2.0856		chr1_53838110_53838512	3.58605	6.60108		chr1_70552148_70552372	0.453248	3.72579
chr1_56795202_56795594	1.79751	2.35678		chr1_57594803_57595226	5.40467	6.39815	4.37199	5.78279		chr1_53844980_53845916	16.5755	21.7557		chr1_70855667_70856359	5.89222	14.4892
chr1_56832811_56833227	3.21172	4.36625		chr1_57774472_57774679	1.80156	1.27963	1.90087	2.2752		chr1_53850790_53851793	38.809	64.0583		chr1_71003664_71004130	4.71377	7.45157
chr1_56833407_56833713	1.96933	2.26995		chr1_57774730_57775408	1.80156	3.51898	5.03729	5.214		chr1_53855761_53856093	4.7814	10.32		chr1_71004153_71004400	0.906495	5.38169
chr1_56972231_56972456	0.911971	1.77379		chr1_57840110_57840351	0.360312	1.27963	1.33061	3.0336		chr1_53856735_53857208	7.33148	9.76216		chr1_71070930_71071175	1.45039	4.13976
chr1_56972588_56973794	9.71447	19.214		chr1_57852714_57852929	2.52218	2.87917	2.8513	3.0336		chr1_53870852_53871138	1.03597	5.4854		chr1_71100148_71100608	12.9629	30.0133
chr1_57370572_57370828	2.27332	2.394		chr1_57969412_57970464	44.6786	46.7065	57.3111	59.5343		chr1_53875918_53876566	7.25179	12.7373		chr1_71102200_71102675	15.5011	52.161
chr1_57377256_57378488	16.0718	25.751		chr1_57989299_57989580	4.32374	5.75833	2.56617	3.2232		chr1_53882567_53882918	4.06419	7.43783		chr1_71102794_71103950	79.0464	213.405
chr1_57394170_57394532	1.83716	2.23274		chr1_57995484_57996568	53.3261	51.5051	48.0919	43.7976		chr1_53883099_53883487	4.38295	6.41513		chr1_71115813_71116230	7.52391	16.5591
chr1_57405901_57407425	13.7192	26.3836		chr1_58029430_58030144	4.32374	7.67778	7.98363	5.87759		chr1_53888090_53888399	2.15163	4.83459		chr1_71126897_71127891	20.3961	51.1261
chr1_57436333_57436797	1.77107	2.93978		chr1_58031166_58031417	4.68405	4.1588	2.28104	1.896		chr1_53889383_53889888	6.05644	8.9254		chr1_71131472_71131941	5.80157	21.5268
chr1_57594845_57595244	2.32619	3.3243		chr1_58089496_58089696	0.720623	0.639815	2.09095	0.758399		chr1_53890423_53890765	7.01272	8.08864		chr1_71556687_71557901	35.5346	110.532
chr1_57775120_57775320	0.621197	1.04195		chr1_58195602_58195806	4.32374	2.55926	2.09095	3.1284		chr1_53894489_53894850	1.67349	3.71892		chr1_72202159_72202421	1.63169	4.55374
chr1_57852788_57853048	0.991272	1.5133		chr1_58244441_58244941	6.48561	5.75833	3.42156	6.16199		chr1_53906238_53906487	0.63752	2.60324		chr1_72211890_72212473	4.35118	16.1451
chr1_57890366_57890594	0.793018	1.33964		chr1_58291915_58292246	3.2428	4.79861	4.37199	3.6024		chr1_53909164_53909494	2.31101	3.06811		chr1_72214537_72215018	5.52962	15.3171
chr1_57969381_57970665	19.918	31.0351		chr1_58296382_58296702	4.68405	7.99769	3.70669	3.2232		chr1_53974953_53975364	4.86109	5.67135		chr1_72215205_72215423	0.997145	8.27953
chr1_57989282_57989590	1.14988	1.56292		chr1_58303460_58304177	13.3315	10.8769	13.211	14.7888		chr1_53978353_53978905	2.55008	4.09081		chr1_72225709_72226137	5.52962	24.4246
chr1_57995523_57996660	16.7855	29.2737		chr1_58311184_58311779	6.84592	8.15764	6.65303	6.16199		chr1_54250193_54251487	16.0177	32.1686		chr1_72226286_72226819	6.07352	19.4569
chr1_58029583_58030102	2.49801	3.52277		chr1_58392396_58393687	59.4514	55.9838	73.6585	78.6839		chr1_54421828_54422064	1.83287	2.23135		chr1_72236217_72236795	6.07352	16.5591
chr1_58195446_58195890	1.30848	2.18313		chr1_58422918_58424463	60.3522	69.1	65.865	67.4975		chr1_54438428_54439523	16.8146	28.8216		chr1_72237441_72237777	3.08208	10.3494
chr1_58244602_58244965	2.07506	2.76612		chr1_58444850_58446260	47.9214	43.8273	49.0423	48.348		chr1_54492505_54492960	4.22357	7.06594		chr1_72243665_72244652	28.2826	90.2468
chr1_58291849_58292215	1.45387	1.61254		chr1_58454200_58454771	7.92686	9.59722	7.60346	9.95399		chr1_54493559_54494008	6.69396	5.95027		chr1_72254244_72255650	27.3762	76.5856
chr1_58296410_58296724	1.18953	2.34438		chr1_58504472_58505611	67.1981	62.062	55.4102	53.9411		chr1_54556847_54558344	24.943	50.0194		chr1_72283893_72284660	14.5039	48.4352
chr1_58303491_58304156	4.04439	7.31843		chr1_58585700_58586995	50.0833	50.3854	47.0464	48.4428		chr1_54563786_54564468	3.74543	6.22919		chr1_72306822_72308173	25.0193	67.4781
chr1_58311197_58311963	3.7404	4.08096		chr1_58651680_58653266	45.039	55.0241	60.8277	51.4764		chr1_54568952_54569467	7.1721	9.29729		chr1_72313887_72314087	0.815846	2.06988
chr1_58392345_58393870	20.288	41.653		chr1_58669542_58670222	7.20623	5.75833	4.46703	6.82559		chr1_54570965_54571391	4.06419	4.4627		chr1_72317156_72317377	1.26909	2.89783
chr1_58423003_58424539	24.5836	39.1102		chr1_58677658_58678038	5.04436	6.07824	3.42156	2.4648		chr1_54584826_54585898	29.1665	47.1373		chr1_72582494_72583920	39.3419	105.978
chr1_58444827_58446327	15.3845	30.8739		chr1_58710696_58710898	9.00779	9.43727	5.22738	6.35159		chr1_54586185_54586592	5.49861	9.29729		chr1_72696349_72696662	6.07352	1.24193
chr1_58454314_58454789	3.72718	4.89963		chr1_58711062_58712152	35.1304	32.9505	42.1992	41.1432		chr1_54592613_54593041	2.47039	4.64865		chr1_72710881_72711710	16.4076	49.4702
chr1_58504336_58505529	19.9312	30.9483		chr1_58712163_58712500	16.9346	18.3947	9.69441	8.81639		chr1_54637334_54637651	1.5938	2.51027		chr1_72717111_72717397	2.53819	4.13976
chr1_58585660_58587027	15.9661	28.2566		chr1_58720791_58721324	16.5743	16.3153	10.3597	12.798		chr1_54660673_54661115	2.3907	5.02054		chr1_72719008_72719208	0.362598	3.31181
chr1_58651648_58653597	21.1604	33.0942		chr1_58727078_58727475	5.40467	9.59722	6.65303	5.49839		chr1_54666033_54666329	1.75318	2.4173		chr1_73753269_73753625	4.16988	7.45157
chr1_58669642_58670174	2.06185	4.22981		chr1_58734019_58734294	1.08093	2.23935	1.52069	2.9388		chr1_54690682_54690976	1.43442	2.13838		chr1_73824354_73824679	2.53819	5.38169
chr1_58677532_58677952	1.70499	2.0963		chr1_58742630_58742898	2.88249	3.19907	3.13643	4.3608		chr1_54741126_54741340	1.75318	1.67351		chr1_73940893_73941232	2.90078	5.79567
chr1_58697714_58697936	0.885537	1.09156		chr1_58743488_58743726	5.76499	5.43843	3.89677	2.7492		chr1_54765800_54766018	0.55783	1.67351		chr1_73963012_73963221	1.90364	3.31181
chr1_58710712_58712064	16.8384	27.624		chr1_58744679_58745007	4.68405	4.1588	4.65712	3.0336		chr1_54798390_54798880	2.70946	4.36973		chr1_74007825_74008031	1.35974	5.79567
chr1_58712161_58712490	5.8419	7.54171		chr1_58761439_58761783	2.52218	3.19907	2.75625	4.266		chr1_54810201_54810539	1.91256	2.78919		chr1_74027516_74027848	1.63169	7.86555
chr1_58712854_58713321	6.71422	8.44721		chr1_58770168_58770550	9.3681	6.39815	7.12824	7.20479		chr1_54826457_54827058	3.26729	4.09081		chr1_74083340_74083562	1.08779	1.65591
chr1_58720843_58721294	5.12818	6.21446		chr1_58773860_58774393	18.3759	19.5144	18.3434	13.6512		chr1_54827767_54828214	3.02822	4.92756		chr1_74085704_74085984	1.72234	4.96772
chr1_58722274_58722805	3.51571	5.1229		chr1_58795042_58796392	41.7961	36.7894	39.1578	38.394		chr1_54832894_54833160	2.07194	3.81189		chr1_74125106_74125572	3.08208	8.27953
chr1_58725912_58726136	0.819452	2.36919		chr1_58797334_58797792	23.4203	15.0356	16.9177	16.4004		chr1_54841732_54842220	7.65024	13.574		chr1_74205982_74206351	2.90078	4.55374
chr1_58727078_58727489	3.19851	4.45308		chr1_58802046_58803074	33.8693	26.3924	34.2156	32.8008		chr1_54854544_54854807	1.99225	2.88216		chr1_74227210_74227898	8.33975	29.3923
chr1_58742633_58742867	0.845886	1.45128		chr1_58803598_58803925	11.8903	9.43727	3.32651	4.3608		chr1_54860558_54860818	1.67349	1.85946		chr1_74236047_74236684	16.5889	60.0266
chr1_58743436_58743830	2.35262	2.80333		chr1_58806695_58806993	8.28717	8.31759	6.84312	7.96319		chr1_54862806_54863010	0.95628	3.81189		chr1_74237083_74237313	3.89793	8.27953
chr1_58744825_58745088	1.11023	1.83581		chr1_58856806_58857183	2.88249	5.11852	3.99182	4.9296		chr1_54871269_54871815	5.49861	11.6216		chr1_74238227_74238489	5.25767	14.4892
chr1_58761536_58761861	1.13666	1.55052		chr1_58859624_58860126	10.449	9.91713	8.55389	6.25679		chr1_54882745_54883352	5.49861	8.73945		chr1_74248752_74249251	9.60885	31.8762
chr1_58770164_58770677	2.85486	4.89963		chr1_58860500_58860815	1.80156	3.03912	2.37608	4.1712		chr1_54888368_54889409	5.41892	10.7849		chr1_74249529_74249822	2.53819	7.45157
chr1_58773434_58773658	1.49352	2.07149		chr1_58883267_58883584	2.52218	6.07824	2.8513	1.7064		chr1_54896283_54897032	3.1876	6.04324		chr1_74284262_74285338	43.4211	115.913
chr1_58773878_58774415	6.51596	8.91856		chr1_58897430_58897980	8.28717	7.67778	8.26876	7.29959		chr1_54907104_54907423	2.78915	5.57838		chr1_74295223_74296088	8.9743	27.3224
chr1_58778335_58778590	1.41422	2.08389		chr1_58936935_58938165	20.1774	22.0736	13.3061	15.3576		chr1_54912361_54912655	3.50636	5.85729		chr1_74303886_74304485	3.80728	14.4892
chr1_58795034_58795942	12.0803	20.6901		chr1_58949698_58949964	7.38639	4.4787	5.32242	7.39439		chr1_54913324_54913936	19.8428	26.1254		chr1_74313397_74313670	2.35689	6.62362
chr1_58796094_58796407	2.65661	3.98172		chr1_58953674_58954490	25.5821	31.6708	28.513	29.862		chr1_54914424_54914832	9.24404	9.85513		chr1_74332143_74333086	15.773	58.7846
chr1_58797435_58797824	6.48953	10.4691		chr1_58956192_58956673	19.2767	19.5144	17.678	20.0976		chr1_54923895_54924375	7.33148	16.5492		chr1_74375071_74375320	1.63169	3.31181
chr1_58802365_58803540	13.1641	19.5861		chr1_58962470_58962779	7.20623	4.31875	3.99182	6.06719		chr1_54925555_54926737	18.0099	30.5881		chr1_74381607_74381885	2.62884	7.86555
chr1_58803718_58803949	2.55087	2.49323		chr1_58966863_58967223	4.32374	5.75833	4.65712	5.87759		chr1_54944820_54945057	1.19535	1.11568		chr1_74386665_74387380	26.2884	73.6878
chr1_58806758_58807093	3.21172	5.25935		chr1_58972992_58974269	59.0911	58.2231	69.2865	66.1703		chr1_55026164_55026406	2.94853	7.06594		chr1_74389993_74390402	5.62027	18.8359
chr1_58859765_58860212	2.70948	5.20973		chr1_58995306_58995776	4.68405	7.03796	7.22329	7.01519		chr1_55027038_55027852	41.4388	78.841		chr1_74391373_74392160	17.4954	53.8169
chr1_58860656_58861077	1.87681	3.53517		chr1_59119472_59120620	62.3339	55.6639	68.3361	71.8583		chr1_55028816_55029521	20.7991	35.9805		chr1_74397084_74398562	31.7273	103.08
chr1_58883491_58883747	0.87232	1.32724		chr1_59142960_59143198	2.88249	6.39815	2.09095	1.896		chr1_55042453_55042658	1.91256	2.51027		chr1_74415332_74415532	1.45039	3.31181
chr1_58897444_58897944	2.69626	4.62674		chr1_59236653_59238238	68.8195	71.3394	82.8777	79.6319		chr1_55042693_55042921	0.63752	2.13838		chr1_74505430_74506565	39.0699	120.881
chr1_58937231_58938241	6.01372	8.47201		chr1_59316044_59316386	3.2428	3.19907	5.51251	1.896		chr1_55052143_55053402	62.0785	103.293		chr1_74587722_74588629	19.9429	69.962
chr1_58949785_58950058	2.61696	3.33671		chr1_59481401_59482498	41.0755	50.8653	44.9555	45.2196		chr1_55076047_55076326	1.51411	1.85946		chr1_74600872_74601811	9.1556	29.8063
chr1_58953769_58954473	12.4107	18.6062		chr1_59584674_59585016	2.16187	2.55926	3.89677	3.6024		chr1_55087316_55089077	86.9418	153.219		chr1_74661353_74662542	12.3283	36.0159
chr1_58956245_58956727	6.83317	10.4071		chr1_59602366_59603118	9.72841	9.91713	10.93	7.96319		chr1_55130657_55132006	47.3358	85.4421		chr1_74698997_74699223	0.815846	5.38169
chr1_58962517_58962774	2.15437	2.97699		chr1_59608233_59609287	19.4568	20.794	17.2979	17.4432		chr1_55192976_55193707	3.66574	6.32216		chr1_74702048_74702628	4.26053	10.3494
chr1_58967026_58967232	1.30848	2.07149		chr1_59613870_59614237	3.60312	0.959722	3.70669	2.2752		chr1_55201848_55202399	2.23132	5.39243		chr1_74712452_74712826	3.17273	6.62362
chr1_58972943_58974447	18.9135	38.0186		chr1_59623344_59623675	2.88249	4.1588	4.84721	3.6024		chr1_55208794_55209149	3.9845	6.69405		chr1_74712975_74713656	2.35689	13.2472
chr1_58993300_58993515	0.687282	1.38926		chr1_59669926_59671414	45.7596	43.8273	53.8895	49.6752		chr1_55210160_55210803	16.7349	25.1027		chr1_74773114_74773506	3.80728	9.72844
chr1_58995337_58995794	2.56409	3.94451		chr1_59684168_59685445	61.9736	45.1069	42.9596	39.0576		chr1_55215267_55216002	24.3054	44.4411		chr1_74787955_74788279	2.53819	4.96772
chr1_59119488_59120816	19.3364	38.2915		chr1_59719820_59720067	5.04436	2.87917	0.950433	1.1376		chr1_55216218_55216474	2.15163	5.95027		chr1_74791285_74791619	3.26338	10.7634
chr1_59142958_59143165	1.51995	1.35205		chr1_59762526_59764278	52.2452	52.3049	68.6212	64.1795		chr1_55226277_55226990	4.46264	6.22919		chr1_74800580_74800795	1.26909	5.79567
chr1_59186490_59186729	0.753367	1.26522		chr1_59883768_59884135	4.32374	3.83889	2.66121	4.74		chr1_55236827_55238260	34.8245	66.1037		chr1_74803000_74803419	3.44468	6.62362
chr1_59236624_59238358	28.4561	48.7606		chr1_59895434_59896282	11.8903	8.95741	9.02911	8.34239		chr1_55239357_55239621	3.34698	3.90486		chr1_74806663_74806918	1.81299	4.96772
chr1_59316154_59316375	1.01771	1.22801		chr1_59912448_59914246	121.785	107.489	125.837	127.885		chr1_55363130_55364271	15.2208	24.8238		chr1_74808201_74808486	4.07923	6.62362
chr1_59481467_59482407	17.2217	25.9494		chr1_59923213_59923638	10.0887	8.31759	4.75216	6.06719		chr1_55383112_55383537	2.3907	5.4854		chr1_74816603_74817629	10.8779	40.9837
chr1_59584758_59585063	1.17631	1.52571		chr1_60016036_60016811	13.3315	13.756	11.5002	9.95399		chr1_55404533_55404846	4.30326	4.83459		chr1_74854698_74855044	2.35689	8.6935
chr1_59602404_59603017	3.00025	3.75845		chr1_60016917_60017183	6.84592	4.1588	2.09095	1.896		chr1_55405141_55406850	28.4493	51.2281		chr1_75124416_75125629	23.4782	95.2146
chr1_59608157_59609272	6.79352	9.25347		chr1_60070565_60071153	12.2506	11.5167	15.0168	11.9448		chr1_55418948_55419335	2.62977	3.34703		chr1_75141134_75143362	29.9143	91.0748
chr1_59623423_59623749	1.65212	2.43121		chr1_60074979_60075254	3.60312	3.19907	3.80173	4.5504		chr1_55506490_55506712	0.87659	2.51027		chr1_75168174_75169226	22.1185	77.6206
chr1_59669951_59671544	17.1953	29.6583		chr1_60097423_60098829	109.895	114.847	120.705	121.913		chr1_55507118_55507497	2.15163	3.99784		chr1_75179408_75179639	1.81299	6.20965
chr1_59684001_59685465	21.0678	24.3741		chr1_60158118_60159414	21.6187	21.7537	15.302	15.2628		chr1_55512289_55512496	0.7969	2.4173		chr1_75180157_75180789	10.4247	37.6718
chr1_59685533_59685776	1.61247	1.92264		chr1_60179931_60181245	133.315	134.681	137.242	137.839		chr1_55512822_55513132	1.83287	1.95243		chr1_75191363_75192445	24.2034	86.1071
chr1_59719949_59720152	0.462594	0.955117		chr1_60236266_60236634	7.20623	7.35787	2.47112	3.9816		chr1_55612671_55613386	6.21582	4.83459		chr1_75192596_75192981	3.89793	16.3521
chr1_59762412_59764291	22.9447	47.1108		chr1_60272495_60272712	2.88249	5.75833	1.33061	0.947999		chr1_55618588_55619171	3.34698	4.4627		chr1_75210347_75211096	12.6909	36.2229
chr1_59883806_59884108	1.99576	1.68696		chr1_60342833_60344155	87.5557	92.6132	91.4316	100.109		chr1_55623109_55623376	0.87659	1.30162		chr1_75218267_75218591	4.80442	9.93543
chr1_59895494_59895819	1.58604	2.29476		chr1_60361251_60361451	1.26109	1.59954	1.61574	2.844		chr1_55628639_55628974	2.78915	5.57838		chr1_75219055_75219592	15.2291	52.575
chr1_59897899_59898212	1.07057	1.78619		chr1_60409034_60410324	39.6343	32.9505	49.4225	52.9932		chr1_55732308_55732559	1.51411	1.30162		chr1_75234757_75235056	4.53248	13.6612
chr1_59912503_59914284	33.69	68.1979		chr1_60416830_60417242	3.2428	7.35787	4.27695	3.0336		chr1_55736484_55736723	1.99225	4.64865		chr1_75236055_75237229	25.5632	68.7201
chr1_59917563_59917769	2.94738	2.25755		chr1_60428954_60429285	6.84592	5.11852	3.42156	3.9816		chr1_55738812_55739606	8.60652	13.76		chr1_75245009_75245226	1.63169	3.72579
chr1_59921723_59921923	1.37456	2.00947		chr1_60447063_60447542	7.56654	8.79745	7.41337	5.49839		chr1_55755788_55756139	3.26729	3.16108		chr1_75248502_75248729	1.63169	7.0376
chr1_59923174_59923608	4.03117	4.77559		chr1_60460562_60461059	2.16187	5.11852	3.99182	4.266		chr1_55762328_55762790	3.02822	4.09081		chr1_75251432_75252160	10.9686	32.7041
chr1_59944000_59944310	0.832669	1.36445		chr1_60503464_60503815	5.76499	4.79861	3.61164	2.844		chr1_55766823_55767248	4.22357	3.25405		chr1_75317007_75318282	55.4775	228.515
chr1_60016075_60016856	4.40125	6.37572		chr1_60530738_60531100	4.68405	2.87917	4.1819	2.5596		chr1_55792848_55793289	2.15163	4.36973		chr1_75435706_75436489	7.43326	28.1504
chr1_60017013_60017307	1.17631	2.26995		chr1_60565478_60565694	1.80156	3.51898	2.66121	3.792		chr1_55807027_55807511	5.25954	9.66918		chr1_75478783_75479744	12.8722	45.9514
chr1_60070683_60071154	3.60823	6.6238		chr1_60566169_60567360	16.9346	18.8745	28.8932	27.8712		chr1_55808791_55809386	3.1876	5.85729		chr1_75521180_75522375	22.2091	64.9943
chr1_60075051_60075421	1.87681	2.81574		chr1_60579859_60580310	5.04436	3.83889	3.99182	5.214		chr1_55836859_55837060	1.03597	1.95243		chr1_75524762_75525146	4.80442	15.5241
chr1_60097420_60098812	39.7302	72.0927		chr1_60627456_60627714	1.44125	0.639815	2.47112	1.422		chr1_55838145_55838529	1.51411	3.16108		chr1_75559323_75559872	4.26053	15.3171
chr1_60158274_60159374	7.78479	10.4815		chr1_60627854_60628093	2.88249	2.55926	2.56617	2.1804		chr1_55874216_55874530	1.91256	2.23135		chr1_75565466_75566040	8.6117	21.5268
chr1_60179718_60181315	45.5192	79.1011		chr1_60652508_60653034	8.28717	9.91713	7.50842	7.10999		chr1_56089532_56089890	2.31101	4.64865		chr1_75597748_75597953	1.26909	2.89783
chr1_60236314_60236650	1.92968	2.35678		chr1_60702602_60703011	6.84592	7.03796	3.61164	5.1192		chr1_56713503_56713710	1.35473	1.48757		chr1_76039293_76039678	1.35974	4.96772
chr1_60342888_60344266	32.0379	57.2822		chr1_60735175_60735468	2.88249	0.479861	1.52069	3.4128		chr1_56789654_56790107	3.74543	3.53297		chr1_76450946_76451146	1.26909	4.55374
chr1_60361293_60361529	1.00449	1.25282		chr1_60745854_60746601	25.9424	25.2727	20.0541	22.8468		chr1_56795153_56795594	2.31101	3.16108		chr1_77213622_77213943	1.26909	2.89783
chr1_60361699_60361980	0.56833	1.40167		chr1_60758181_60758624	10.9895	11.1968	9.40928	8.24759		chr1_56832829_56833683	8.84559	9.48324		chr1_77280788_77281063	2.26624	6.20965
chr1_60401882_60402255	1.37456	1.7986		chr1_60760005_60760294	9.00779	6.71806	3.04138	3.1284		chr1_56972157_56973794	19.6834	36.0735		chr1_77281892_77282126	0.906495	4.96772
chr1_60408991_60410389	13.5474	28.6907		chr1_60776950_60777417	10.449	11.8366	12.5457	12.2292		chr1_57370388_57370827	2.86884	5.76432		chr1_77298604_77299149	6.88936	12.4193
chr1_60416832_60417217	1.95611	2.394		chr1_60781681_60782212	11.1697	9.75718	6.08277	5.97239		chr1_57377256_57378488	27.8915	58.48		chr1_77442102_77442398	1.63169	6.20965
chr1_60428898_60429342	2.08828	2.80333		chr1_60786063_60786310	1.08093	1.59954	2.8513	0.568799		chr1_57394131_57394532	2.15163	3.06811		chr1_77515023_77515399	2.90078	7.86555
chr1_60447151_60447621	3.13242	3.46075		chr1_60793864_60794099	5.04436	3.51898	3.23147	2.37		chr1_57405901_57407425	21.4366	45.3708		chr1_77832328_77832557	2.90078	4.55374
chr1_60460586_60461000	1.83716	2.1211		chr1_60797864_60798260	0.720623	2.23935	2.47112	4.6452		chr1_57436259_57436797	3.82512	5.95027		chr1_78422575_78423064	12.147	29.8063
chr1_60503589_60503918	1.42743	1.89783		chr1_60804240_60804505	2.88249	2.55926	2.8513	3.6024		chr1_57437116_57437328	0.47814	2.60324		chr1_78424034_78424414	6.61741	16.1451
chr1_60530301_60530581	0.819452	1.38926		chr1_60805143_60805467	4.68405	3.83889	4.65712	4.0764		chr1_57594803_57595244	3.42667	4.27675		chr1_78435927_78436478	9.60885	34.153
chr1_60530804_60531090	1.21596	1.78619		chr1_60813510_60813753	3.2428	5.27847	2.8513	1.6116		chr1_57774472_57774679	1.27504	1.85946		chr1_78488533_78489817	38.7073	104.529
chr1_60535095_60535296	0.925188	1.15358		chr1_60822744_60823331	6.1253	6.39815	7.12824	7.29959		chr1_57774730_57775408	2.78915	4.92756		chr1_78490235_78490542	5.25767	15.3171
chr1_60565466_60565855	1.29526	2.44361		chr1_60852421_60852711	1.80156	3.51898	3.13643	3.1284		chr1_57840110_57840351	0.39845	1.30162		chr1_78525270_78525594	1.72234	7.0376
chr1_60566309_60567382	7.17681	14.1531		chr1_60853175_60853629	5.40467	6.39815	3.42156	5.78279		chr1_57852714_57853048	1.75318	3.25405		chr1_78536875_78538061	21.9372	48.8492
chr1_60579837_60580331	2.65661	3.85768		chr1_60857608_60858092	5.40467	5.11852	5.89268	7.77359		chr1_57890366_57890594	1.43442	1.48757		chr1_78657488_78658216	22.1185	81.1394
chr1_60615783_60616041	0.713716	0.99233		chr1_60860434_60860988	10.449	7.35787	5.7026	5.68799		chr1_57969381_57970464	33.5495	56.3416		chr1_78658533_78658874	4.35118	8.27953
chr1_60652350_60653102	4.34838	5.7307		chr1_60868200_60868888	9.00779	7.03796	6.65303	8.53199		chr1_57989282_57989590	1.83287	2.69621		chr1_78666131_78666331	0.725196	4.96772
chr1_60702719_60703126	2.48479	3.28709		chr1_60882835_60883218	7.92686	4.1588	2.75625	3.792		chr1_57995558_57996660	29.0868	47.0443		chr1_78674695_78674967	3.08208	4.13976
chr1_60745677_60746621	9.54265	14.1531		chr1_60898339_60899092	9.00779	11.9965	6.84312	9.10079		chr1_58029430_58030144	3.9845	7.80973		chr1_78702887_78703326	3.44468	16.1451
chr1_60755951_60756212	2.66983	3.42354		chr1_60899253_60899526	7.20623	3.19907	5.79764	3.792		chr1_58031166_58031417	1.43442	2.23135		chr1_78724520_78725061	4.35118	13.6612
chr1_60758079_60758719	4.53342	7.19439		chr1_60902631_60902845	3.96343	4.4787	1.90087	3.8868		chr1_58089496_58089696	0.95628	2.0454		chr1_79561145_79561560	2.62884	7.86555
chr1_60759854_60760308	2.43192	3.72124		chr1_60908787_60909212	10.8093	8.6375	8.74398	7.29959		chr1_58195446_58195890	2.55008	3.34703		chr1_79581571_79581784	1.26909	4.13976
chr1_60777030_60777436	4.86384	7.03314		chr1_60916217_60916953	15.4934	14.3958	13.9714	16.2108		chr1_58244441_58244965	4.38295	3.71892		chr1_79629792_79630185	4.16988	13.6612
chr1_60781741_60782242	2.60374	4.5027		chr1_60940671_60941698	41.0755	44.1472	33.0751	32.6112		chr1_58291849_58292246	2.55008	4.64865		chr1_79642779_79643172	4.16988	7.45157
chr1_60793872_60794149	1.401	1.58773		chr1_60954813_60955178	5.76499	8.6375	5.03729	4.5504		chr1_58296392_58296724	1.99225	3.44		chr1_79643888_79644223	3.44468	7.86555
chr1_60805332_60805615	1.45387	2.1087		chr1_60974137_60974459	9.3681	4.4787	4.37199	3.5076		chr1_58303460_58304177	8.44714	12.9232		chr1_79671063_79671658	6.98001	22.7687
chr1_60813526_60813774	1.51995	1.26522		chr1_60977616_60978104	11.53	11.8366	11.1201	10.5228		chr1_58311184_58311936	5.17985	6.69405		chr1_79671811_79672532	14.3226	34.36
chr1_60822881_60823337	2.4187	3.64681		chr1_60990278_60990843	4.68405	4.4787	3.61164	4.74		chr1_58392345_58393870	39.5262	75.3081		chr1_79684121_79684502	2.26624	8.27953
chr1_60852244_60852724	2.35262	2.25755		chr1_61001883_61002247	3.2428	5.43843	3.70669	5.0244		chr1_58422935_58424539	39.3668	65.267		chr1_79710967_79712280	8.88365	25.2526
chr1_60853038_60853650	2.22045	3.37392		chr1_61030589_61030812	1.08093	5.11852	1.61574	0.758399		chr1_58444856_58446327	30.5213	47.8811		chr1_79746207_79746419	1.35974	4.13976
chr1_60857709_60858065	2.65661	3.21267		chr1_61046196_61046654	6.30545	7.67778	5.51251	3.0336		chr1_58454200_58454789	4.38295	7.43783		chr1_79751143_79751812	7.34261	23.5967
chr1_60860671_60861007	2.32619	3.57239		chr1_61067973_61068476	7.20623	5.11852	2.66121	5.3088		chr1_58504336_58505529	32.9916	55.9697		chr1_79751990_79752851	8.06781	26.0805
chr1_60863201_60863558	1.79751	2.61727		chr1_61135579_61136308	20.1774	10.5569	9.12415	8.24759		chr1_58585660_58587027	30.84	46.6724		chr1_79761520_79762012	11.8751	35.188
chr1_60868411_60868811	2.74913	3.9197		chr1_61139295_61139506	0.720623	4.63866	2.47112	3.5076		chr1_58651648_58653478	30.5213	61.734		chr1_79762618_79763187	6.98001	25.2526
chr1_60898600_60898967	2.76235	3.07622		chr1_61181152_61181690	6.1253	6.39815	5.51251	6.06719		chr1_58669542_58670222	5.10016	4.36973		chr1_79775704_79776660	22.6624	50.0911
chr1_60899240_60899726	2.2601	3.48556		chr1_61373529_61374221	5.76499	7.03796	8.17372	8.72159		chr1_58677532_58677952	1.83287	3.34703		chr1_79824067_79824391	1.45039	3.72579
chr1_60902532_60903037	3.0399	4.09336		chr1_61602103_61602443	7.56654	3.83889	4.56208	3.6972		chr1_58697714_58697936	0.71721	1.95243		chr1_79848626_79849169	5.98287	15.3171
chr1_60908852_60909242	3.02669	3.95691		chr1_61638538_61639638	18.0156	16.6352	23.1906	20.6664		chr1_58710712_58712152	29.0072	46.3935		chr1_80030219_80030635	5.16702	9.52146
chr1_60916293_60916857	5.86833	8.91856		chr1_61698002_61698260	0.720623	0.959722	2.66121	0.853199		chr1_58712161_58712458	8.28776	9.29729		chr1_80213808_80214233	1.99429	9.93543
chr1_60937313_60937626	1.86359	3.59719		chr1_61698453_61698842	4.68405	5.43843	5.7026	4.9296		chr1_58712924_58713321	8.7659	12.6443		chr1_80340495_80341585	57.5624	187.738
chr1_60940577_60941662	17.9354	25.5277		chr1_61709826_61710204	6.84592	6.87801	3.23147	4.0764		chr1_58720791_58721324	8.20807	10.134		chr1_80371588_80371914	3.80728	7.0376
chr1_60954887_60955196	2.39227	2.45602		chr1_61771226_61771792	13.1514	12.1565	7.41337	7.96319		chr1_58722274_58722699	5.81737	6.32216		chr1_80389383_80390076	7.61456	24.0106
chr1_60961195_60961486	1.86359	1.82341		chr1_61927107_61927876	21.6187	23.3532	13.6862	17.538		chr1_58725912_58726136	2.47039	2.69621		chr1_80401890_80402377	7.97716	17.801
chr1_60973868_60974469	2.76235	3.72124		chr1_61927908_61928482	23.0599	27.8319	19.864	10.2384		chr1_58727078_58727489	3.9845	6.88		chr1_80408689_80408947	2.90078	11.1774
chr1_60977604_60978063	3.75362	5.54464		chr1_61933436_61934444	33.8693	36.7894	18.1533	19.8132		chr1_58734019_58734294	0.47814	1.48757		chr1_80410300_80410539	1.45039	4.13976
chr1_60990234_60990971	2.19402	3.9073		chr1_61956044_61956324	5.40467	7.35787	2.66121	2.0856		chr1_58742630_58742898	1.43442	3.06811		chr1_80416496_80416736	2.53819	6.20965
chr1_61001894_61002217	1.75786	2.19553		chr1_61966994_61967512	5.76499	8.31759	6.3679	5.49839		chr1_58743436_58743830	3.1876	4.18378		chr1_80418809_80419099	2.62884	7.0376
chr1_61045801_61046012	0.647631	1.11637		chr1_61998656_61998975	4.32374	2.87917	2.75625	2.5596		chr1_58744679_58745088	2.31101	4.64865		chr1_80440740_80441338	5.80157	12.8333
chr1_61046332_61046567	1.16309	1.12877		chr1_62200655_62201405	10.8093	10.0771	6.27286	6.63599		chr1_58761439_58761861	1.11566	3.16108		chr1_80451861_80452500	3.35403	5.79567
chr1_61068099_61068492	1.74464	2.22034		chr1_62201762_62202033	3.2428	6.71806	2.28104	2.9388		chr1_58770164_58770662	5.17985	7.25189		chr1_80628112_80628447	3.89793	7.86555
chr1_61135557_61136501	6.27806	7.36805		chr1_62252451_62252799	2.52218	5.43843	3.23147	3.9816		chr1_58773434_58773658	1.67349	2.97513		chr1_80637087_80637875	12.9629	35.602
chr1_61146100_61146407	0.753367	1.30243		chr1_62283785_62283985	4.32374	3.35903	2.186	2.0856		chr1_58773860_58774411	9.24404	17.9438		chr1_80641414_80641625	2.53819	9.10748
chr1_61181232_61181539	1.85038	2.05908		chr1_62328863_62329200	1.80156	5.75833	0.950433	2.6544		chr1_58778335_58778590	1.91256	1.48757		chr1_80644001_80644303	2.53819	9.72844
chr1_61373773_61374248	2.2601	2.92737		chr1_62482917_62483654	24.5012	21.1139	19.1987	15.7368		chr1_58795034_58796407	23.1101	38.4908		chr1_80661713_80662012	3.80728	11.5913
chr1_61376525_61376764	0.621197	1.06675		chr1_62591724_62591924	2.16187	0.959722	0.950433	2.2752		chr1_58797347_58797824	10.9972	17.293		chr1_80665069_80665620	13.8694	45.9514
chr1_61376833_61377482	2.14115	3.16305		chr1_62665211_62665480	0.720623	3.19907	1.42565	2.6544		chr1_58802046_58803540	22.871	39.2346		chr1_80670384_80670783	6.98001	16.1451
chr1_61602180_61602528	1.75786	2.61727		chr1_62679605_62679805	1.08093	1.91944	2.47112	0.568799		chr1_58806695_58807093	6.29551	7.06594		chr1_80703279_80703736	6.25482	19.0429
chr1_61638496_61639818	7.53367	13.0367		chr1_62701136_62701386	4.68405	6.07824	4.94225	4.3608		chr1_58856806_58857183	2.15163	3.90486		chr1_80722740_80723044	3.71663	8.27953
chr1_61698504_61698938	2.74913	3.85768		chr1_62703031_62703772	19.8171	16.6352	23.4757	20.382		chr1_58859624_58860212	6.13613	9.11135		chr1_80728263_80728599	3.62598	14.4892
chr1_61709870_61710214	2.66983	3.10103		chr1_62706632_62706852	3.96343	1.91944	4.65712	2.37		chr1_58860500_58861077	3.1876	4.83459		chr1_80730722_80731005	2.08494	5.38169
chr1_61714990_61715455	2.1015	1.99706		chr1_62721010_62721816	21.6187	22.3935	18.5334	19.5288		chr1_58883267_58883467	1.03597	2.32432		chr1_80746056_80746721	10.6966	24.4246
chr1_61771318_61771892	5.19427	4.85001		chr1_62735739_62736342	15.8537	15.9954	13.211	12.798		chr1_58883491_58883747	1.75318	1.76649		chr1_80747232_80747483	2.08494	8.27953
chr1_61927009_61927881	9.52943	11.0645		chr1_62736357_62736951	9.72841	12.7963	8.74398	11.0916		chr1_58897430_58897980	5.5783	8.08864		chr1_80757460_80757742	4.16988	10.5564
chr1_61928072_61928575	8.9611	11.0645		chr1_62750444_62750794	4.32374	4.1588	5.03729	4.74		chr1_58936935_58938241	10.1206	13.2022		chr1_80758460_80759110	9.8808	28.1504
chr1_61933572_61934125	10.3621	11.8707		chr1_62751239_62751657	3.60312	3.35903	4.75216	5.1192		chr1_58949698_58950039	5.73768	5.57838		chr1_80765489_80766081	11.6938	39.7417
chr1_61956105_61956474	2.77556	1.58773		chr1_62759939_62760664	19.2767	26.5523	20.5293	21.33		chr1_58953674_58954490	21.0382	27.8919		chr1_82150926_82151160	1.17844	3.72579
chr1_61967170_61967569	2.802	4.32904		chr1_62766840_62767230	5.40467	2.87917	3.70669	3.6024		chr1_58956202_58956683	10.5191	17.293		chr1_82282695_82284186	31.7273	85.2791
chr1_61998798_61999094	1.90324	1.52571		chr1_62773772_62774588	5.76499	7.83773	8.83902	7.67879		chr1_58962510_58962779	3.26729	3.90486		chr1_82291221_82291863	4.80442	10.3494
chr1_62200909_62201607	3.76684	3.70883		chr1_62795613_62796176	5.40467	6.39815	3.80173	6.63599		chr1_58966863_58967232	1.91256	4.55567		chr1_82316154_82317261	29.3704	84.0372
chr1_62201908_62202251	1.70499	2.7041		chr1_62813130_62813695	3.60312	5.75833	4.84721	6.25679		chr1_58972943_58974447	33.6292	68.8		chr1_82724210_82725397	22.5717	61.2685
chr1_62202525_62202731	1.05736	1.5133		chr1_62829686_62830122	6.84592	4.4787	3.61164	4.0764		chr1_58993300_58993515	1.19535	2.60324		chr1_82787492_82787738	1.08779	5.79567
chr1_62283754_62283977	1.36135	1.2156		chr1_62872575_62872800	1.44125	2.23935	3.99182	2.7492		chr1_58995306_58995794	3.74543	7.06594		chr1_82798378_82798631	1.17844	5.79567
chr1_62482808_62483799	11.2344	12.9251		chr1_62875591_62876140	8.64748	13.756	11.5002	11.6604		chr1_59119472_59120816	41.8372	68.0562		chr1_82819347_82819748	2.35689	8.48651
chr1_62701174_62701443	1.70499	3.02661		chr1_62876739_62877065	5.04436	6.39815	2.66121	4.5504		chr1_59142958_59143165	1.83287	1.67351		chr1_82832413_82833012	8.9743	33.9461
chr1_62703084_62703760	4.78454	11.6847		chr1_62929535_62929743	1.80156	2.23935	2.94634	1.8012		chr1_59186490_59186729	0.95628	1.48757		chr1_82839019_82839939	7.61456	34.36
chr1_62706529_62706921	1.78429	3.37392		chr1_62986411_62986735	2.52218	4.4787	3.32651	1.422		chr1_59236624_59238336	49.7265	82.0021		chr1_82862263_82862463	1.45039	2.06988
chr1_62719826_62720160	2.66983	3.77085		chr1_63001783_63002167	6.48561	7.03796	4.37199	5.40359		chr1_59316044_59316386	1.43442	5.39243		chr1_82900727_82900945	0.543897	4.55374
chr1_62720931_62721351	3.29102	4.47789		chr1_63085000_63085200	0.360312	0.639815	2.47112	0.3792		chr1_59481401_59482498	30.4416	43.9762		chr1_82972219_82972453	2.35689	3.31181
chr1_62721451_62722045	5.65686	9.36511		chr1_63112906_63114939	82.3312	80.2968	109.015	107.787		chr1_59584674_59585063	1.75318	3.81189		chr1_82973896_82974275	1.99429	8.27953
chr1_62729654_62729973	1.09701	1.811		chr1_63119766_63120124	7.20623	11.1968	4.84721	5.97239		chr1_59602366_59603118	3.1876	10.6919		chr1_82974310_82974510	0.634547	4.76073
chr1_62735827_62736476	5.43217	8.86895		chr1_63129788_63130753	17.295	19.1944	17.3929	18.96		chr1_59608157_59609287	8.92528	17.5719		chr1_82975786_82975991	1.45039	5.79567
chr1_62736567_62737041	3.80649	5.48262		chr1_63176217_63177423	52.9658	59.6627	74.7991	68.7299		chr1_59613870_59614237	0.63752	3.62594		chr1_83497473_83497722	1.45039	1.65591
chr1_62750536_62750801	1.16309	1.7986		chr1_63180988_63181458	32.0677	28.1519	27.5625	28.44		chr1_59623344_59623749	2.47039	4.74162		chr1_84218805_84219005	0.453248	4.13976
chr1_62751194_62751542	1.09701	2.04668		chr1_63437621_63437891	4.32374	3.19907	1.80582	4.1712		chr1_59669951_59671544	28.6884	53.5524		chr1_84240162_84240695	8.70235	19.0429
chr1_62760022_62760671	7.5601	11.5234		chr1_63658220_63658420	1.08093	0.959722	1.52069	0.947999		chr1_59684001_59684317	1.51411	4.64865		chr1_84241587_84241819	1.90364	6.83061
chr1_62767022_62767254	1.09701	1.46369		chr1_63729981_63731182	45.039	47.6662	40.3934	43.608		chr1_59684401_59685465	17.2927	39.0486		chr1_84245452_84245681	2.53819	3.93278
chr1_62774391_62774751	1.53317	2.49323		chr1_63946919_63947209	2.88249	3.83889	3.70669	1.3272		chr1_59685533_59685776	2.3907	2.0454		chr1_84251320_84251674	3.08208	6.62362
chr1_62795773_62796146	1.11023	2.28236		chr1_63953500_63953850	3.96343	5.11852	3.61164	3.6024		chr1_59719949_59720152	0.71721	1.11568		chr1_84284444_84284908	2.53819	6.20965
chr1_62813234_62813709	1.75786	3.06382		chr1_64000440_64001093	17.4751	15.9954	15.4921	18.486		chr1_59762412_59764291	44.5467	69.1719		chr1_84286895_84287208	2.71949	4.55374
chr1_62829770_62830041	1.33491	1.92264		chr1_64018694_64018894	1.44125	2.23935	1.99591	1.8012		chr1_59883768_59884135	1.43442	2.60324		chr1_84305674_84306069	1.63169	6.62362
chr1_62875627_62876143	3.54215	6.49976		chr1_64040784_64041140	3.2428	1.91944	5.32242	3.0336		chr1_59895434_59896087	3.34698	7.9027		chr1_84317809_84318200	3.98858	8.48651
chr1_62876785_62877265	2.37905	3.18786		chr1_64043842_64044068	6.1253	3.83889	2.47112	2.7492		chr1_59897899_59898212	2.07194	0.371892		chr1_84318505_84319076	6.43611	12.4193
chr1_62986504_62986776	1.20274	1.72417		chr1_64044569_64044818	6.1253	4.4787	4.37199	5.40359		chr1_59912448_59914284	69.0912	123.561		chr1_84350266_84350854	5.43897	12.6263
chr1_63001745_63002270	2.86808	3.77085		chr1_64052247_64052714	8.64748	9.27731	4.27695	7.67879		chr1_59921723_59921923	1.83287	2.60324		chr1_84406883_84407277	4.62312	9.10748
chr1_63112864_63114936	33.4918	56.9473		chr1_64078393_64079256	22.3393	24.313	22.3352	19.6236		chr1_59923174_59923630	5.49861	5.20648		chr1_84838663_84839065	4.80442	15.3171
chr1_63119806_63120158	2.23367	3.72124		chr1_64087865_64088879	20.7179	21.7537	20.3393	18.2964		chr1_59944000_59944310	0.71721	1.67351		chr1_84839230_84840194	21.8465	59.1986
chr1_63129799_63130755	6.58205	12.615		chr1_64097866_64098115	2.88249	1.59954	1.52069	3.1284		chr1_60016042_60016856	7.01272	11.2497		chr1_85680301_85680512	1.99429	4.13976
chr1_63176199_63177570	22.0723	44.7789		chr1_64104655_64104944	2.52218	2.87917	2.28104	3.6024		chr1_60017013_60017307	2.55008	2.97513		chr1_85686687_85687070	2.53819	9.10748
chr1_63181078_63181468	10.7983	13.1732		chr1_64121082_64122662	209.341	206.82	224.872	236.431		chr1_60070565_60071154	6.61427	14.6897		chr1_85687229_85687903	7.97716	25.2526
chr1_63413961_63414183	1.26883	0.84348		chr1_64189402_64189966	12.6109	10.5569	12.9259	11.376		chr1_60074979_60075421	3.02822	4.27675		chr1_85697810_85698126	0.997145	6.62362
chr1_63437669_63437919	0.859103	1.53811		chr1_64192921_64193823	24.5012	18.8745	17.7731	17.538		chr1_60097420_60098829	74.5101	118.076		chr1_85698156_85698569	4.07923	8.27953
chr1_63659621_63659944	1.04414	1.99706		chr1_64198843_64199247	7.20623	7.99769	3.5166	5.68799		chr1_60158118_60159414	11.9535	14.9686		chr1_85703274_85704257	28.3733	81.1394
chr1_63729948_63731260	18.0808	27.3883		chr1_64222953_64223188	2.52218	2.23935	2.47112	1.3272		chr1_60179718_60181315	82.8776	137.786		chr1_85720560_85720983	3.26338	7.86555
chr1_63946891_63947214	1.46708	1.60013		chr1_64223310_64223555	1.08093	0.639815	0.950433	2.4648		chr1_60236348_60236650	1.91256	2.23135		chr1_85732643_85732910	2.99143	13.2472
chr1_63953558_63953937	1.38778	2.56765		chr1_64226020_64226415	4.32374	4.79861	3.70669	3.5076		chr1_60342833_60344266	57.9346	89.4399		chr1_85735602_85736195	12.5096	42.2256
chr1_64000549_64001255	6.74065	12.032		chr1_64295454_64295929	4.68405	9.27731	4.56208	5.40359		chr1_60361251_60361529	1.35473	1.85946		chr1_85736415_85736831	8.33975	18.215
chr1_64003422_64003754	1.78429	2.46842		chr1_64301823_64302023	4.86421	5.75833	6.46294	3.9816		chr1_60361699_60361980	1.5938	2.4173		chr1_85750795_85751016	1.45039	6.20965
chr1_64018721_64019117	1.36135	2.14591		chr1_64302659_64303479	38.193	30.0713	30.0337	24.7428		chr1_60401882_60402255	2.31101	2.69621		chr1_85751408_85751997	7.25196	27.7364
chr1_64020899_64021182	0.925188	1.24041		chr1_64305359_64305951	18.3759	20.4741	18.8186	19.1496		chr1_60408991_60410389	27.493	48.9967		chr1_85761789_85762176	2.53819	8.27953
chr1_64043986_64044246	1.54639	2.33197		chr1_64308435_64308983	9.00779	5.43843	8.17372	8.72159		chr1_60416830_60417242	2.3907	4.18378		chr1_85793183_85793731	6.07352	15.7311
chr1_64044672_64044954	2.20723	2.19553		chr1_64374280_64375116	9.00779	7.67778	8.74398	9.85919		chr1_60428898_60429318	3.34698	3.53297		chr1_85793787_85794008	1.45039	6.62362
chr1_64048702_64048947	1.5596	2.00947		chr1_64446007_64446333	5.04436	3.51898	3.42156	4.9296		chr1_60447063_60447621	2.23132	7.43783		chr1_85794240_85794506	2.53819	6.83061
chr1_64052245_64052695	2.84165	3.98172		chr1_64448183_64448993	12.2506	17.275	10.5498	11.1864		chr1_60460562_60461059	2.62977	3.90486		chr1_85838001_85838536	8.2491	28.5644
chr1_64078427_64079433	7.45437	13.8058		chr1_64477065_64477291	1.44125	1.27963	0.760346	2.7492		chr1_60503464_60503918	2.47039	4.09081		chr1_85843501_85843850	2.17559	9.10748
chr1_64087878_64088893	8.32669	14.2399		chr1_64481999_64482503	14.7728	17.5949	13.6862	12.1344		chr1_60530301_60530581	1.99225	1.11568		chr1_85853306_85853673	3.08208	10.7634
chr1_64108837_64109105	1.73142	2.33197		chr1_64482636_64482883	6.48561	4.79861	2.28104	2.6544		chr1_60530738_60531100	2.07194	4.09081		chr1_85894444_85894791	2.90078	7.45157
chr1_64120531_64120758	3.78005	6.3137		chr1_64508498_64508856	8.64748	8.31759	5.98773	4.3608		chr1_60535095_60535296	0.95628	1.11568		chr1_85895312_85895941	5.80157	21.5268
chr1_64120994_64122719	76.9624	133.915		chr1_64527589_64527965	21.6187	18.5546	14.4466	9.57479		chr1_60565466_60565855	2.62977	3.25405		chr1_85960990_85961286	2.35689	9.10748
chr1_64139339_64139808	2.20723	2.46842		chr1_64531904_64533646	131.514	133.721	178.016	172.441		chr1_60566169_60567382	13.1488	28.2638		chr1_85981822_85982244	3.26338	9.10748
chr1_64189458_64189988	4.65237	5.97879		chr1_64543854_64544151	3.96343	6.39815	5.41747	4.74		chr1_60579837_60580331	3.66574	4.09081		chr1_85988389_85988772	3.53533	9.52146
chr1_64192938_64193664	6.83317	10.7792		chr1_64580630_64580830	2.88249	1.27963	1.42565	2.5596		chr1_60615783_60616041	1.27504	2.88216		chr1_85997397_85997613	1.54104	2.89783
chr1_64198553_64199279	3.84614	5.16011		chr1_64600769_64601075	6.48561	2.55926	3.23147	3.4128		chr1_60627456_60627714	0.55783	2.4173		chr1_85997927_85998531	5.80157	21.9407
chr1_64226084_64226472	0.964839	2.23274		chr1_64616575_64617971	59.8117	59.8227	76.1297	79.3475		chr1_60627854_60628093	0.71721	2.51027		chr1_86007940_86008205	1.63169	4.13976
chr1_64295570_64296011	2.53766	3.17545		chr1_64690241_64691546	79.9892	90.8537	124.697	113.665		chr1_60652350_60653070	5.5783	8.83243		chr1_86059403_86059814	3.98858	11.1774
chr1_64302750_64303458	14.0232	18.9783		chr1_64704780_64704980	1.44125	0.639815	1.61574	0.568799		chr1_60702656_60703126	4.94078	3.81189		chr1_86064121_86064904	13.4161	38.2928
chr1_64305325_64305968	6.0005	9.05501		chr1_64705044_64705667	11.1697	7.35787	7.12824	5.3088		chr1_60735175_60735468	1.27504	1.48757		chr1_86144479_86144953	1.99429	9.10748
chr1_64308608_64308964	2.81521	3.52277		chr1_64717258_64717995	18.0156	16.3153	15.2069	15.2628		chr1_60745677_60746621	17.0537	21.2908		chr1_86154230_86155062	15.4104	45.5374
chr1_64374605_64375143	2.94738	3.65922		chr1_64736131_64736610	12.4308	12.4764	15.0168	16.4952		chr1_60755951_60756212	2.07194	4.18378		chr1_86160563_86160820	1.90364	2.48386
chr1_64446092_64446452	2.1808	2.91497		chr1_64737214_64738503	94.762	89.894	106.258	112.243		chr1_60758079_60758719	7.33148	9.48324		chr1_86161232_86161467	1.26909	1.86289
chr1_64447944_64449001	6.18554	8.1371		chr1_64738642_64738895	4.86421	7.51782	9.2192	11.0916		chr1_60759854_60760308	3.42667	4.09081		chr1_86178981_86179264	2.17559	7.86555
chr1_64482072_64482555	5.97407	8.09989		chr1_64756430_64756704	1.80156	1.27963	2.66121	2.844		chr1_60776987_60777429	7.33148	11.6216		chr1_86214156_86214647	2.62884	16.1451
chr1_64482756_64483015	1.69177	1.87302		chr1_64757297_64757500	2.52218	1.91944	2.37608	2.9388		chr1_60781681_60782242	3.90481	5.95027		chr1_86216535_86216830	2.53819	6.00266
chr1_64508518_64508909	2.98703	2.91497		chr1_64797103_64797943	11.53	8.31759	10.1696	10.0488		chr1_60786063_60786310	0.71721	2.78919		chr1_86228189_86228398	1.54104	8.27953
chr1_64527680_64528018	6.72744	9.10462		chr1_64835839_64836133	2.16187	2.55926	2.75625	2.1804		chr1_60793873_60794149	2.55008	3.34703		chr1_86228595_86229140	3.98858	22.3547
chr1_64529779_64529983	2.86808	3.88249		chr1_64876352_64876617	4.68405	3.19907	3.5166	3.9816		chr1_60797864_60798260	0.95628	2.4173		chr1_86229612_86229845	0.634547	4.13976
chr1_64531982_64533426	38.2235	80.54		chr1_64918927_64919223	3.96343	3.19907	2.94634	2.844		chr1_60804240_60804505	0.87659	2.78919		chr1_86233940_86234203	1.45039	6.20965
chr1_64543879_64544130	2.22045	2.44361		chr1_64919342_64919670	3.42296	2.23935	3.89677	2.6544		chr1_60805143_60805615	2.94853	5.4854		chr1_86253391_86253857	3.17273	11.1774
chr1_64600722_64600937	0.806235	1.5133		chr1_64925621_64926154	28.4646	33.5903	28.608	32.3268		chr1_60813526_60813749	1.03597	2.78919		chr1_86258199_86258541	3.08208	9.93543
chr1_64603525_64603829	1.3217	1.5133		chr1_64927484_64927717	5.40467	8.31759	7.50842	2.9388		chr1_60822744_60823337	2.86884	7.06594		chr1_86263533_86264182	5.52962	19.0429
chr1_64616678_64618060	22.5217	41.4546		chr1_64927818_64928318	17.295	14.7157	17.0127	16.6848		chr1_60852421_60852724	1.67349	3.34703		chr1_86265119_86265440	3.80728	5.79567
chr1_64690359_64691953	35.2364	65.1837		chr1_64928459_64928925	21.2584	27.3521	16.1574	20.2872		chr1_60853038_60853650	3.02822	4.18378		chr1_86301265_86302043	9.06495	19.0429
chr1_64705226_64705683	2.39227	3.03901		chr1_64949320_64949769	6.1253	7.67778	5.13234	7.48919		chr1_60857608_60858092	4.06419	5.76432		chr1_86339495_86339797	1.72234	6.20965
chr1_64709957_64710284	1.50673	1.83581		chr1_64956157_64957549	36.7518	34.2301	38.8727	38.1096		chr1_60860671_60861007	3.82512	4.74162		chr1_86358886_86360307	29.6424	123.365
chr1_64717356_64718020	6.18554	8.90616		chr1_64970545_64971218	16.214	16.6352	14.7317	11.0916		chr1_60863201_60863558	2.3907	2.78919		chr1_86406454_86406683	1.99429	3.72579
chr1_64736147_64736587	4.12369	6.82227		chr1_64978379_64978666	3.78327	6.39815	2.75625	2.844		chr1_60868363_60868888	4.14388	6.41513		chr1_86407099_86407350	1.63169	5.79567
chr1_64737348_64738564	31.7207	62.033		chr1_64986042_64986532	6.84592	7.51782	6.27286	5.1192		chr1_60882921_60883218	1.91256	2.4173		chr1_86430136_86430363	1.17844	7.86555
chr1_64738723_64739129	4.34838	6.42533		chr1_65010169_65010486	2.52218	3.51898	4.56208	2.6544		chr1_60898339_60899092	5.5783	6.69405		chr1_86434086_86434893	17.2234	64.9943
chr1_64756672_64757163	1.11023	2.04668		chr1_65107635_65107889	2.16187	2.23935	2.56617	3.0336		chr1_60899240_60899726	4.7814	6.32216		chr1_86440557_86440969	6.52676	20.4918
chr1_64797163_64797833	3.18529	5.16011		chr1_65112019_65113147	18.3759	15.0356	9.59937	8.62679		chr1_60902532_60903037	3.66574	4.74162		chr1_86441379_86441904	12.0564	31.0482
chr1_64802811_64803034	0.687282	1.2156		chr1_65113601_65113879	2.16187	3.35903	2.56617	2.844		chr1_60908792_60909242	3.10791	8.64648		chr1_86441991_86442344	5.52962	21.3198
chr1_64876324_64876679	1.74464	2.91497		chr1_65177973_65180175	108.634	123.484	115.383	119.448		chr1_60916217_60916953	9.16435	13.667		chr1_86442400_86442960	5.52962	21.1128
chr1_64907856_64908130	1.22918	1.36445		chr1_65185873_65187156	90.4382	92.7731	100.746	106.745		chr1_60937313_60937626	3.10791	5.95027		chr1_86470424_86471132	4.35118	15.3171
chr1_64919162_64919568	1.21596	2.00947		chr1_65227643_65228133	10.8093	12.4764	9.8845	8.15279		chr1_60940577_60941662	25.8992	33.7492		chr1_86472276_86472878	2.90078	12.0053
chr1_64925705_64926156	9.35761	17.1921		chr1_65230571_65230953	10.8093	13.756	5.32242	7.29959		chr1_60954840_60955180	2.07194	4.92756		chr1_86479096_86479617	7.61456	24.0106
chr1_64927569_64928351	7.90375	13.4709		chr1_65237627_65238070	13.6918	10.5569	7.79355	6.82559		chr1_60961213_60961450	2.31101	2.32432		chr1_86487077_86487957	24.838	73.6878
chr1_64928488_64928962	9.08006	11.8087		chr1_65282799_65283123	2.88249	6.5581	3.04138	3.5076		chr1_60973868_60974469	4.14388	6.69405		chr1_86492275_86492603	4.98572	16.1451
chr1_64949389_64949824	2.53766	3.59719		chr1_65705462_65705662	4.32374	1.27963	2.28104	1.2324		chr1_60977604_60978104	4.94078	10.8778		chr1_86498114_86498437	3.89793	9.72844
chr1_64956235_64957680	14.2082	22.4018		chr1_66113921_66114136	1.44125	1.91944	2.94634	1.5168		chr1_60990234_60990971	4.7814	3.90486		chr1_86500025_86500225	3.44468	9.93543
chr1_64970633_64971371	5.48504	8.88135		chr1_66115340_66115556	2.52218	2.23935	2.66121	1.9908		chr1_61001883_61002247	2.62977	3.62594		chr1_86503411_86503776	4.07923	19.4569
chr1_64978430_64978724	1.29526	1.53811		chr1_66174843_66175806	20.5378	25.9125	22.8104	22.6572		chr1_61045801_61046012	0.47814	1.11568		chr1_86503991_86504839	15.3198	50.5051
chr1_64986189_64986557	1.94289	2.61727		chr1_66187340_66187586	3.2428	2.23935	1.33061	3.0336		chr1_61046273_61046654	2.31101	5.20648		chr1_86509429_86509924	5.80157	21.5268
chr1_65010193_65010561	1.74464	2.31957		chr1_66196278_66196550	5.76499	3.19907	1.14052	3.2232		chr1_61067973_61068492	1.99225	2.60324		chr1_86515981_86516510	5.16702	21.1128
chr1_65032778_65032996	0.74015	1.16599		chr1_66225711_66225920	5.40467	2.87917	3.70669	1.896		chr1_61135557_61136442	7.1721	10.0411		chr1_86525171_86525712	11.9657	43.4675
chr1_65107707_65107999	1.00449	1.94745		chr1_66228236_66228582	8.64748	7.35787	4.84721	6.44639		chr1_61139295_61139506	1.03597	2.4173		chr1_86525725_86525940	2.62884	10.7634
chr1_65112158_65112444	1.77107	1.60013		chr1_66231853_66232414	5.40467	7.67778	8.26876	7.10999		chr1_61146100_61146407	0.7969	1.30162		chr1_86526101_86526843	33.4497	132.679
chr1_65112884_65113341	2.27332	3.26228		chr1_66279257_66279457	3.60312	5.75833	1.99591	1.6116		chr1_61181152_61181690	2.78915	5.39243		chr1_86528187_86528520	4.53248	24.4246
chr1_65178013_65180247	43.6821	71.0508		chr1_66279533_66280061	7.56654	7.03796	5.51251	5.40359		chr1_61373529_61374248	3.10791	8.08864		chr1_86532336_86532743	3.71663	12.8333
chr1_65185978_65187269	36.7696	60.8298		chr1_66280315_66280694	3.96343	3.19907	3.32651	3.2232		chr1_61376525_61376764	1.11566	2.4173		chr1_86582207_86583219	18.5831	66.2362
chr1_65227715_65228136	4.45412	6.10283		chr1_66305017_66305251	1.44125	1.27963	0.950433	2.5596		chr1_61376833_61377482	2.62977	3.16108		chr1_86587040_86587433	0.906495	11.5913
chr1_65230579_65231004	4.69202	4.80039		chr1_66320744_66321326	10.8093	5.43843	4.08686	3.5076		chr1_61602103_61602528	2.70946	4.74162		chr1_86703321_86704519	7.52391	26.4945
chr1_65235052_65235319	1.92968	2.82814		chr1_66386713_66387662	24.1409	17.5949	16.7276	13.5564		chr1_61638496_61639808	12.1926	23.6151		chr1_87213370_87214643	13.2348	46.3653
chr1_65237715_65238080	4.95636	4.10576		chr1_66399474_66400060	11.1697	11.0368	8.36381	6.82559		chr1_61698002_61698260	0.71721	2.60324		chr1_87273481_87273833	1.81299	7.0376
chr1_65282909_65283135	1.20274	1.53811		chr1_66552379_66553137	23.4203	24.313	13.8763	14.5044		chr1_61698453_61698938	4.22357	5.57838		chr1_87326553_87327402	16.4982	56.7148
chr1_66114083_66114313	1.46708	1.31484		chr1_66694352_66694614	4.32374	1.27963	3.04138	1.5168		chr1_61709870_61710214	3.66574	3.16108		chr1_87607440_87608187	5.25767	19.4569
chr1_66115506_66115706	1.07057	1.10397		chr1_66700215_66701653	93.3207	95.1725	102.362	91.0079		chr1_61714990_61715444	1.67349	2.23135		chr1_87608426_87608751	2.53819	6.62362
chr1_66174899_66175814	7.46759	12.6026		chr1_66753408_66753618	1.6214	1.91944	1.71078	2.9388		chr1_61771226_61771792	4.14388	7.25189		chr1_87620011_87620606	6.79871	30.2203
chr1_66187295_66187737	1.17631	1.98466		chr1_66759315_66759745	7.56654	12.1565	3.80173	3.2232		chr1_61927009_61927881	9.96125	14.3178		chr1_87621184_87621544	2.81013	10.3494
chr1_66228285_66228639	3.07955	3.64681		chr1_66798295_66798755	7.92686	7.35787	4.1819	7.01519		chr1_61927908_61928568	11.3957	19.9892		chr1_87626350_87626814	10.606	35.602
chr1_66231988_66232369	2.49801	3.72124		chr1_66815966_66818155	182.318	174.19	222.021	231.975		chr1_61933436_61934119	13.4676	15.8054		chr1_87632233_87632481	1.35974	11.3843
chr1_66279304_66280009	4.50699	5.19733		chr1_66838279_66838982	12.2506	12.1565	9.31424	8.91119		chr1_61966994_61967569	4.62202	6.41513		chr1_87637431_87637938	11.1499	36.4299
chr1_66282636_66282997	2.47157	1.94745		chr1_66847470_66847902	4.32374	4.4787	4.27695	2.9388		chr1_61998656_61999087	1.19535	2.88216		chr1_87638141_87638595	3.17273	15.7311
chr1_66320843_66321202	1.44065	1.71177		chr1_66862418_66864006	82.8717	99.4912	101.221	100.014		chr1_62200805_62201522	3.90481	6.60108		chr1_87640288_87640788	3.80728	14.9031
chr1_66386511_66387653	8.63068	9.99772		chr1_66895886_66896999	21.979	18.0748	14.0664	12.2292		chr1_62201908_62202251	2.55008	3.25405		chr1_87650587_87651160	9.06495	37.0509
chr1_66388646_66388947	1.37456	1.93504		chr1_66897091_66897467	6.48561	5.43843	4.27695	4.74		chr1_62202525_62202731	1.03597	1.48757		chr1_87658154_87658428	1.35974	7.86555
chr1_66399468_66400122	4.55985	5.09809		chr1_66987142_66988383	38.5533	32.9505	26.6121	29.5776		chr1_62252451_62252799	1.43442	3.16108		chr1_87659189_87659643	3.62598	12.4193
chr1_66552531_66553112	9.7409	11.4118		chr1_67027264_67027523	5.40467	2.55926	3.13643	2.7492		chr1_62283754_62283977	1.11566	2.32432		chr1_87706471_87706793	3.08208	9.52146
chr1_66655874_66656131	1.53317	1.14118		chr1_67038259_67039643	73.5036	71.3394	73.9437	71.3843		chr1_62328863_62329200	1.5938	0.929729		chr1_87712407_87712704	2.81013	5.58868
chr1_66700380_66701800	34.1659	58.6467		chr1_67061444_67061817	3.96343	3.19907	4.94225	5.49839		chr1_62482932_62483761	12.6707	19.5243		chr1_87755285_87756190	15.0478	33.3251
chr1_66753244_66753654	1.70499	2.25755		chr1_67397827_67398101	0	1.59954	2.75625	1.3272		chr1_62591724_62591924	0.55783	0.929729		chr1_87766247_87766511	0.997145	5.38169
chr1_66759217_66759776	3.5025	3.87009		chr1_67477018_67477636	5.76499	7.67778	7.22329	8.15279		chr1_62665211_62665480	0.87659	1.39459		chr1_87828168_87828824	14.232	61.2685
chr1_66767874_66768175	0.87232	1.5133		chr1_68145300_68145579	3.2428	5.43843	0.190087	0.1896		chr1_62679605_62679805	1.27504	2.4173		chr1_87829608_87830115	6.16417	22.7687
chr1_66798227_66798828	4.32195	3.72124		chr1_68192599_68192864	3.2428	2.55926	1.52069	2.844		chr1_62701136_62701443	1.91256	5.02054		chr1_87846872_87847607	13.7787	40.1557
chr1_66814798_66815039	3.70075	5.81753		chr1_68435579_68435821	2.16187	3.51898	1.52069	2.5596		chr1_62703045_62703772	10.4394	22.7784		chr1_87853005_87853422	9.60885	42.2256
chr1_66815950_66818305	68.3317	129.263		chr1_68498562_68498800	3.2428	3.83889	2.09095	0.568799		chr1_62706529_62706921	2.62977	6.5081		chr1_87854924_87855172	4.89507	15.3171
chr1_66838288_66839009	5.1414	4.71357		chr1_68761983_68762192	1.08093	0.959722	0.380173	1.7064		chr1_62719826_62720160	2.94853	5.39243		chr1_87856978_87857179	5.25767	11.1774
chr1_66847562_66847860	1.58604	1.62494		chr1_68815511_68815738	1.08093	3.19907	1.71078	2.844		chr1_62720931_62722045	13.2285	23.8011		chr1_87866620_87867110	4.26053	19.8709
chr1_66862389_66863733	31.0599	50.6584		chr1_69241870_69242070	1.08093	4.1588	1.99591	2.844		chr1_62729654_62729973	2.23132	4.27675		chr1_87876178_87876413	3.08208	7.86555
chr1_66863827_66864042	3.47606	3.17545		chr1_69291355_69291667	4.68405	7.35787	2.66121	2.1804		chr1_62735739_62736991	16.0177	20.547		chr1_87961517_87961919	2.17559	7.86555
chr1_66895798_66896945	8.53816	11.387		chr1_69499029_69499408	7.02608	5.11852	3.89677	3.5076		chr1_62750444_62750801	2.23132	4.92756		chr1_88008146_88009083	6.52676	24.4246
chr1_66897223_66897634	2.81521	3.75845		chr1_69513645_69513928	3.60312	3.83889	1.42565	3.318		chr1_62751194_62751657	1.91256	4.83459		chr1_88205538_88206009	3.80728	8.27953
chr1_66987428_66988276	10.5471	14.8229		chr1_69545185_69545606	10.0887	7.35787	6.08277	6.92039		chr1_62759939_62760664	11.555	20.0822		chr1_88207235_88207543	4.53248	6.00266
chr1_66992860_66993139	1.34813	1.82341		chr1_69559744_69560181	8.28717	6.71806	5.7026	5.40359		chr1_62766840_62767254	1.43442	3.62594		chr1_88562514_88562831	1.81299	6.20965
chr1_67014394_67014596	1.62569	1.30243		chr1_69657154_69657554	2.52218	4.1588	3.23147	3.792		chr1_62773772_62774751	4.54233	8.83243		chr1_88567292_88567581	2.08494	6.62362
chr1_67017608_67017823	1.11023	1.31484		chr1_69686870_69688006	23.9607	30.7111	35.071	35.9292		chr1_62795613_62796176	2.62977	3.71892		chr1_88575824_88576661	3.89793	19.4569
chr1_67027284_67027545	0.700499	1.84821		chr1_69689071_69689348	7.92686	7.67778	8.07868	6.44639		chr1_62813130_62813709	1.83287	4.74162		chr1_88587172_88587803	8.6117	22.7687
chr1_67038228_67039714	28.2579	45.9201		chr1_69759540_69760033	10.0887	7.99769	7.12824	5.87759		chr1_62829686_62830122	1.51411	3.53297		chr1_88622511_88622790	1.81299	8.6935
chr1_67061506_67061832	1.79751	2.05908		chr1_69767952_69768152	0.720623	3.19907	0.57026	0.947999		chr1_62872575_62872800	1.03597	3.90486		chr1_88625294_88625527	1.54104	5.79567
chr1_67477081_67477634	3.43641	5.1229		chr1_69768627_69769215	7.20623	7.35787	7.0332	7.01519		chr1_62875611_62876143	6.69396	11.2497		chr1_88638703_88638991	0.906495	9.52146
chr1_67495442_67495836	2.56409	1.93504		chr1_70284085_70284908	18.0156	22.0736	10.6448	11.9448		chr1_62876739_62877139	1.91256	2.97513		chr1_88644601_88644833	2.26624	5.38169
chr1_68420634_68420834	0.885537	1.06675		chr1_70552148_70552372	3.2428	1.91944	1.23556	0.853199		chr1_62929535_62929743	1.67349	2.88216		chr1_88654730_88655454	8.15846	27.9434
chr1_68427464_68427664	0.806235	0.942713		chr1_70855667_70856280	12.2506	13.4361	10.4548	6.82559		chr1_62986411_62986776	1.5938	3.44		chr1_88684901_88685101	1.72234	1.86289
chr1_68462596_68462854	1.58604	0.235678		chr1_71003571_71004041	6.1253	6.39815	6.08277	5.214		chr1_63001745_63002270	3.42667	4.27675		chr1_88702021_88702573	4.44183	20.6988
chr1_68497980_68498187	0.74015	0.967521		chr1_71004153_71004400	4.68405	3.19907	1.33061	1.5168		chr1_63085000_63085200	0.31876	2.4173		chr1_88705733_88706166	4.16988	17.387
chr1_68637367_68637695	1.3217	1.53811		chr1_71036991_71037352	5.40467	5.11852	3.13643	5.1192		chr1_63112864_63114939	53.1532	107.105		chr1_89069651_89070607	11.7844	46.3653
chr1_68744407_68744636	0.700499	1.06675		chr1_71077773_71078014	3.60312	2.87917	2.47112	2.6544		chr1_63119766_63120158	4.14388	4.83459		chr1_89450122_89450507	1.72234	4.13976
chr1_68766723_68767026	1.79751	0.682227		chr1_71099976_71100543	30.9868	35.5097	33.6453	38.1096		chr1_63129788_63130755	12.5113	17.014		chr1_89454561_89454965	3.08208	11.1774
chr1_68767318_68767521	0.581546	0.967521		chr1_71102158_71103573	214.385	197.383	208.24	197.468		chr1_63176199_63177570	40.3231	75.1221		chr1_89555453_89555712	1.54104	6.62362
chr1_68857121_68857342	1.05736	1.02954		chr1_71103639_71103917	22.3393	21.4338	17.0127	18.96		chr1_63180988_63181465	12.1129	27.1481		chr1_89644141_89644517	2.35689	9.10748
chr1_68973463_68973673	0.343641	0.942713		chr1_71115778_71116467	19.0965	19.6743	10.7399	13.9356		chr1_63437621_63437919	0.39845	1.85946		chr1_90181319_90181748	3.80728	14.9031
chr1_69031906_69032122	1.26883	1.27762		chr1_71127053_71127954	40.3549	39.0287	24.0459	23.226		chr1_63658220_63658420	0	1.48757		chr1_90203807_90204112	2.35689	6.62362
chr1_69291453_69291717	1.24239	1.64975		chr1_71131472_71131935	18.7362	15.3556	10.7399	12.7032		chr1_63659621_63659944	2.15163	2.78919		chr1_90368674_90368874	0.725196	5.38169
chr1_69382539_69382763	1.04414	1.29003		chr1_71149187_71149730	3.96343	6.07824	8.55389	6.35159		chr1_63729948_63731260	28.2899	39.9784		chr1_90412803_90413046	1.08779	3.93278
chr1_69499068_69499456	2.11471	2.29476		chr1_71556557_71558022	99.446	93.0931	106.068	106.176		chr1_63946891_63947214	2.15163	3.62594		chr1_90602869_90603795	12.0564	42.0186
chr1_69513545_69514021	2.48479	3.36152		chr1_71652940_71653404	3.60312	2.55926	3.61164	4.0764		chr1_63953500_63953937	2.62977	3.53297		chr1_91038063_91038351	1.81299	3.72579
chr1_69545332_69545633	2.59053	2.93978		chr1_71956918_71957397	5.40467	7.67778	4.46703	2.4648		chr1_64000469_64001255	13.4676	16.3632		chr1_91052826_91053602	17.4954	58.7846
chr1_69559672_69560099	2.45836	3.0142		chr1_72106697_72106939	1.80156	2.87917	3.04138	2.0856		chr1_64003422_64003754	2.86884	3.16108		chr1_91057645_91058042	9.79015	32.2902
chr1_69638433_69638665	0.674065	1.15358		chr1_72123582_72123891	3.96343	2.87917	0.855389	4.3608		chr1_64018694_64019117	1.5938	2.97513		chr1_91062466_91062788	5.89222	16.1451
chr1_69657052_69657560	2.47157	2.60487		chr1_72202057_72202506	4.68405	6.07824	5.03729	6.63599		chr1_64020899_64021182	1.11566	1.67351		chr1_91065035_91065538	6.88936	18.6289
chr1_69686786_69688038	10.4282	21.7196		chr1_72211828_72212502	15.1331	11.8366	16.7276	18.96		chr1_64040784_64041140	1.19535	5.20648		chr1_91074756_91074957	0.906495	4.13976
chr1_69689043_69689359	3.67432	3.6096		chr1_72214487_72214989	14.0522	15.0356	14.0664	15.0732		chr1_64043986_64044246	2.31101	2.78919		chr1_91080258_91080792	5.43897	16.1451
chr1_69759562_69760218	3.92544	4.8252		chr1_72215205_72215423	7.20623	3.83889	3.61164	5.1192		chr1_64044569_64044954	2.47039	4.55567		chr1_91096645_91096874	3.17273	3.72579
chr1_69768708_69769378	3.67432	4.2174		chr1_72225633_72226671	36.0312	34.8699	41.0587	38.7732		chr1_64048702_64048947	1.35473	3.44		chr1_91099028_91099289	1.17844	5.79567
chr1_69790384_69790737	1.28205	1.84821		chr1_72236182_72237093	16.0339	22.5535	21.5748	23.7948		chr1_64052245_64052714	3.42667	4.18378		chr1_91179059_91179526	2.44754	12.8333
chr1_70270211_70270482	0.991272	1.46369		chr1_72237441_72237666	7.92686	6.23819	3.61164	3.6024		chr1_64078404_64079433	14.2645	22.6854		chr1_91193342_91193717	1.81299	6.20965
chr1_70283359_70283743	2.3394	2.59246		chr1_72243574_72244694	79.9892	76.4579	90.8614	88.1639		chr1_64087865_64088893	17.2927	20.0822		chr1_91216503_91216838	2.62884	9.31447
chr1_70284210_70285140	8.33991	9.38992		chr1_72254170_72255611	66.2973	83.9757	78.2206	77.0723		chr1_64097866_64098115	1.35473	1.48757		chr1_91220432_91220683	1.54104	4.13976
chr1_70855482_70856359	5.9212	6.78505		chr1_72283858_72284704	42.5168	29.7514	36.3065	36.3084		chr1_64104655_64104944	1.51411	2.23135		chr1_91249740_91250505	20.5774	60.0266
chr1_71003567_71004130	4.16334	3.70883		chr1_72306780_72308125	59.4514	60.4625	55.6954	52.7088		chr1_64108837_64109105	2.31101	3.06811		chr1_91251422_91251642	3.17273	4.96772
chr1_71036995_71037385	1.49352	2.64208		chr1_72316988_72317332	3.96343	5.43843	3.04138	2.844		chr1_64120531_64120758	5.73768	10.32		chr1_91282744_91282965	2.35689	4.96772
chr1_71070930_71071175	1.85038	1.33964		chr1_72429273_72429524	4.32374	4.1588	1.80582	2.6544		chr1_64120994_64122711	136.589	223.042		chr1_91297854_91298680	19.8522	66.6502
chr1_71077888_71078119	0.991272	1.11637		chr1_72582659_72583831	85.7542	99.9711	87.82	88.5431		chr1_64139339_64139808	3.34698	3.34703		chr1_91299080_91299341	1.81299	7.86555
chr1_71099949_71100608	14.1818	22.9724		chr1_72710755_72711902	45.3993	48.9458	51.0382	56.6903		chr1_64189485_64189966	7.01272	11.7146		chr1_91380663_91380865	0.181299	2.06988
chr1_71102200_71104015	92.6906	150.71		chr1_72718871_72719209	3.60312	7.99769	2.37608	3.9816		chr1_64192921_64193823	14.9817	17.3859		chr1_91398399_91399468	19.127	52.575
chr1_71115798_71116519	7.33542	9.37751		chr1_72870296_72870496	2.88249	2.23935	2.28104	2.4648		chr1_64198553_64199279	5.65799	5.29946		chr1_91413048_91414297	22.2091	69.134
chr1_71126897_71127891	17.2746	19.1892		chr1_73746305_73746639	2.88249	4.1588	3.32651	2.7492		chr1_64222953_64223188	1.11566	2.4173		chr1_91459101_91460002	28.192	88.5909
chr1_71131590_71131941	5.70973	7.49209		chr1_73753117_73753625	7.20623	10.5569	4.84721	6.25679		chr1_64223310_64223555	0.23907	0.929729		chr1_91494286_91495168	7.97716	32.2902
chr1_71149131_71149674	2.14115	4.41587		chr1_73824283_73824739	5.04436	5.43843	5.7026	6.54119		chr1_64226020_64226472	1.67349	3.99784		chr1_91533586_91533900	3.62598	6.20965
chr1_71289684_71289888	0.859103	1.12877		chr1_73826314_73826548	1.80156	1.91944	1.52069	2.6544		chr1_64295551_64296011	2.31101	4.36973		chr1_91539636_91541003	28.6452	99.3543
chr1_71556725_71557901	32.6723	58.0141		chr1_73902514_73902714	2.70234	2.23935	2.47112	2.6544		chr1_64301823_64302023	3.26729	6.32216		chr1_92051606_92051844	1.72234	2.06988
chr1_71653146_71653408	0.885537	1.60013		chr1_73936938_73937207	1.80156	1.59954	2.37608	2.37		chr1_64302659_64303479	17.2927	29.3794		chr1_92052242_92052632	3.44468	8.6935
chr1_71767746_71768049	1.12344	1.68696		chr1_73940749_73941139	5.04436	7.03796	5.60755	7.01519		chr1_64305325_64305968	10.5988	18.8735		chr1_92058820_92059073	1.90364	5.38169
chr1_71938639_71938876	0.885537	1.14118		chr1_73962875_73963419	3.96343	3.83889	6.17781	5.97239		chr1_64308435_64308983	5.25954	7.99567		chr1_92064395_92064736	1.26909	9.93543
chr1_71953040_71953264	0.581546	1.05435		chr1_73966289_73966560	2.52218	0.959722	2.28104	3.0336		chr1_64374280_64375143	4.14388	8.55351		chr1_92069593_92069861	1.26909	2.48386
chr1_71956947_71957362	1.61247	2.35678		chr1_73987955_73988176	2.88249	1.27963	1.99591	2.4648		chr1_64446007_64446405	3.90481	3.53297		chr1_92079941_92080565	6.70806	17.387
chr1_72106769_72107040	1.09701	1.84821		chr1_73998432_73998833	5.40467	6.39815	5.22738	5.40359		chr1_64448035_64449001	6.93303	10.9708		chr1_92180090_92181398	46.3219	159.174
chr1_72123656_72124014	1.38778	1.94745		chr1_74000385_74000681	2.16187	4.1588	3.42156	5.1192		chr1_64477065_64477291	0.31876	0.743783		chr1_92468818_92469286	2.71949	10.7634
chr1_72134685_72134907	0.753367	1.06675		chr1_74001511_74001722	2.34203	2.23935	4.65712	3.1284		chr1_64481999_64482541	6.45489	13.3881		chr1_92473676_92474651	13.4161	36.4299
chr1_72142032_72142249	1.00449	1.35205		chr1_74007600_74007992	4.32374	6.39815	7.0332	6.25679		chr1_64482805_64483015	2.07194	2.13838		chr1_92641568_92642806	13.5974	40.9837
chr1_72202159_72202443	1.79751	2.03428		chr1_74008494_74009136	5.58483	8.79745	7.31833	9.76439		chr1_64508501_64508886	1.91256	6.04324		chr1_92647947_92648605	2.71949	12.8333
chr1_72211571_72212538	5.15462	11.4986		chr1_74015673_74015873	1.08093	1.59954	2.09095	1.7064		chr1_64527680_64528018	7.1721	13.667		chr1_92648714_92648950	0.997145	6.20965
chr1_72214533_72215018	5.1414	8.09989		chr1_74025262_74025485	1.08093	0.959722	0.475216	2.5596		chr1_64529779_64529983	4.54233	7.53081		chr1_92831173_92831759	3.98858	11.1774
chr1_72220144_72220347	1.09701	1.40167		chr1_74027505_74027848	6.84592	3.83889	6.17781	3.6972		chr1_64531904_64533646	84.3917	174.138		chr1_92906744_92907163	5.89222	21.9407
chr1_72221841_72222098	1.50673	2.31957		chr1_74031131_74031377	3.60312	2.55926	3.42156	2.9388		chr1_64543854_64544151	2.78915	5.29946		chr1_92907227_92907854	13.0535	41.1906
chr1_72225495_72226819	14.0761	24.3741		chr1_74034706_74034961	4.5039	4.4787	3.23147	4.1712		chr1_64580630_64580830	0.63752	1.39459		chr1_92910343_92910921	5.34832	15.3171
chr1_72236208_72236871	5.33965	11.97		chr1_74036900_74037270	4.32374	5.43843	5.79764	3.6024		chr1_64600722_64601075	1.91256	3.16108		chr1_92933874_92935037	25.6538	86.1071
chr1_72237485_72237777	3.25137	2.86535		chr1_74053170_74053596	5.40467	5.43843	5.79764	4.5504		chr1_64603525_64603829	1.67349	2.4173		chr1_92971980_92972373	1.26909	9.72844
chr1_72243634_72244798	28.0596	53.1517		chr1_74068450_74068747	2.52218	1.27963	1.80582	3.318		chr1_64616575_64618060	41.9169	74.6573		chr1_92973005_92973258	1.99429	4.55374
chr1_72254212_72255735	27.8878	51.4523		chr1_74083039_74083481	3.96343	4.4787	6.27286	6.54119		chr1_64690241_64691887	63.752	126.815		chr1_92976330_92976540	1.54104	2.89783
chr1_72283920_72284660	13.1641	20.9506		chr1_74084598_74084898	3.2428	3.51898	3.70669	4.5504		chr1_64704780_64704980	0.55783	1.58054		chr1_93115188_93115421	0.906495	6.20965
chr1_72284704_72284944	1.14988	1.72417		chr1_74085691_74085962	4.68405	4.4787	5.22738	3.5076		chr1_64705044_64705667	3.90481	6.97297		chr1_93211525_93211919	2.44754	7.45157
chr1_72306822_72308173	23.5262	32.474		chr1_74094467_74094810	2.88249	2.87917	3.70669	3.0336		chr1_64709957_64710284	1.5938	1.11568		chr1_93235622_93236015	2.53819	9.10748
chr1_72313887_72314087	1.07057	0.868288		chr1_74124408_74125570	11.53	12.1565	16.8227	16.116		chr1_64717321_64718020	11.0769	14.6897		chr1_93305637_93306519	9.79015	27.3224
chr1_72316947_72317377	1.90324	1.64975		chr1_74130988_74131318	2.16187	1.91944	2.09095	2.844		chr1_64736131_64736610	6.61427	14.6897		chr1_93342600_93343897	35.5346	101.838
chr1_72582494_72583920	38.924	58.0513		chr1_74178680_74178933	0.720623	1.27963	3.23147	2.37		chr1_64737214_64738564	62.9551	104.037		chr1_93401760_93402020	1.17844	2.06988
chr1_72696347_72696662	4.40125	2.38159		chr1_74200999_74201510	6.48561	7.99769	5.60755	3.6024		chr1_64738642_64739129	8.44714	12.6443		chr1_93444734_93446243	12.2377	42.2256
chr1_72710799_72711978	18.9135	31.6677		chr1_74205829_74206378	5.76499	7.35787	3.61164	7.39439		chr1_64756430_64757163	2.23132	5.02054		chr1_93477849_93479575	65.5396	221.684
chr1_72717008_72717397	2.1808	2.35678		chr1_74206651_74206892	1.44125	1.59954	1.42565	2.37		chr1_64757297_64757500	1.5938	2.32432		chr1_93511540_93512568	17.1328	49.6772
chr1_72718859_72719225	1.44065	1.98466		chr1_74227143_74227942	25.9424	36.7894	21.4798	27.2076		chr1_64797103_64797943	5.25954	9.9481		chr1_93635304_93636614	35.8972	132.058
chr1_72870294_72870592	0.925188	1.46369		chr1_74235975_74237349	62.6942	69.1	86.9646	81.7175		chr1_64802811_64803034	1.27504	1.95243		chr1_93668032_93668315	1.17844	6.62362
chr1_73753174_73753616	3.95187	4.58952		chr1_74238204_74238452	12.9712	14.7157	8.64894	8.34239		chr1_64835839_64836133	1.5938	2.69621		chr1_93668635_93669531	7.16131	26.4945
chr1_73824381_73824713	2.22045	3.07622		chr1_74248728_74249311	29.1852	27.9919	26.0419	21.804		chr1_64876324_64876660	4.70171	3.81189		chr1_93687948_93688611	3.17273	16.973
chr1_73826425_73826640	0.594763	1.11637		chr1_74284126_74285322	102.328	121.245	107.114	110.252		chr1_64907856_64908130	2.07194	2.78919		chr1_93753988_93755568	21.9372	70.79
chr1_73940843_73941232	2.49801	3.96932		chr1_74295223_74296175	24.1409	24.7928	24.9013	25.8804		chr1_64918927_64919670	2.70946	6.88		chr1_93801726_93802349	12.7816	57.5427
chr1_73962951_73963337	1.82394	3.3243		chr1_74303701_74304493	13.6918	13.756	16.4425	16.4004		chr1_64925621_64926156	17.6912	27.9848		chr1_93803648_93804561	28.0107	88.5909
chr1_73966367_73966767	1.07057	1.99706		chr1_74313332_74313869	6.48561	4.79861	6.46294	6.06719		chr1_64927484_64928351	13.3879	23.987		chr1_93824523_93826092	48.4975	143.236
chr1_73987955_73988167	0.793018	1.04195		chr1_74332038_74333055	52.9658	54.3843	55.7904	47.3052		chr1_64928459_64928910	11.316	15.8054		chr1_94034892_94035969	15.1385	46.3653
chr1_73992637_73992838	0.383292	1.09156		chr1_74352761_74353057	6.1253	2.55926	2.56617	3.6024		chr1_64949320_64949824	4.22357	5.02054		chr1_94058485_94058696	0.362598	4.13976
chr1_73998625_73998954	1.08379	2.24515		chr1_74360314_74360602	1.80156	1.91944	2.75625	3.0336		chr1_64956250_64957680	20.56	38.7697		chr1_94079039_94079632	5.25767	16.1451
chr1_73999183_73999416	0.885537	1.42647		chr1_74361842_74362238	3.42296	2.87917	3.99182	3.792		chr1_64970545_64971365	10.7581	15.0616		chr1_94091576_94092255	8.793	19.4569
chr1_74000456_74000656	0.700499	1.32724		chr1_74368205_74368771	5.40467	5.27847	6.74807	5.3088		chr1_64978405_64978724	2.86884	2.60324		chr1_94146716_94147628	5.16702	15.7311
chr1_74001571_74001836	1.12344	2.26995		chr1_74374990_74375370	3.60312	2.23935	4.94225	4.0764		chr1_64986107_64986557	3.02822	5.20648		chr1_94356741_94357140	2.17559	5.79567
chr1_74007657_74008037	1.6389	2.72891		chr1_74380308_74380508	1.44125	4.31875	1.33061	0.947999		chr1_65010169_65010561	2.47039	4.4627		chr1_94869110_94869352	0.815846	2.27687
chr1_74008639_74009295	2.70948	4.73837		chr1_74381465_74381990	8.64748	10.8769	10.5498	9.00599		chr1_65032778_65032996	1.51411	2.13838		chr1_95113627_95113968	2.81013	0.827953
chr1_74013481_74013813	1.70499	2.25755		chr1_74386595_74387329	62.6942	56.4637	71.1874	69.2039		chr1_65107635_65107999	1.43442	2.78919		chr1_95225097_95225484	2.62884	7.86555
chr1_74014689_74014894	0.819452	1.2156		chr1_74389933_74390419	19.0965	20.3141	24.8063	20.382		chr1_65112721_65113341	3.74543	6.97297		chr1_95267947_95268903	10.6966	27.7364
chr1_74016775_74016975	0.541896	0.955117		chr1_74391250_74392356	53.6864	57.2634	65.2947	64.7483		chr1_65113601_65113879	1.67349	2.51027		chr1_95312900_95314370	76.4175	223.133
chr1_74027535_74027949	1.89003	3.44835		chr1_74397035_74398402	90.4382	76.7778	97.0392	94.5155		chr1_65177973_65180193	76.1836	113.055		chr1_95323000_95323460	8.88365	24.8386
chr1_74034756_74035067	1.11023	1.811		chr1_74415202_74415515	4.32374	3.51898	4.08686	2.5596		chr1_65185873_65187269	61.7597	99.3881		chr1_95380698_95381641	13.8694	42.2256
chr1_74036914_74037374	1.18953	1.89783		chr1_74435792_74436087	2.52218	1.91944	3.42156	4.266		chr1_65227643_65228136	6.77365	9.66918		chr1_95381890_95382382	4.98572	16.5591
chr1_74053220_74053536	1.44065	1.811		chr1_74438189_74438398	2.52218	2.23935	2.28104	2.844		chr1_65230571_65231004	6.45489	5.39243		chr1_95436735_95437053	5.16702	9.93543
chr1_74068463_74068790	0.634414	1.46369		chr1_74452727_74453078	4.68405	4.79861	3.42156	2.844		chr1_65235052_65235319	3.9845	3.62594		chr1_95437352_95437902	10.334	22.3547
chr1_74074841_74075092	0.687282	1.11637		chr1_74505373_74506565	106.832	105.409	100.081	114.234		chr1_65237627_65238067	4.54233	7.62378		chr1_95449884_95450122	5.62027	15.1101
chr1_74077462_74077698	0.885537	1.41407		chr1_74587392_74588674	66.6576	70.0597	79.2661	69.9623		chr1_65282799_65283135	1.75318	2.97513		chr1_95459308_95459748	6.34547	20.6988
chr1_74083042_74083622	2.31297	2.84054		chr1_74594236_74594766	5.04436	5.11852	5.51251	8.53199		chr1_66113921_66114313	2.31101	3.16108		chr1_95468189_95468453	2.99143	11.5913
chr1_74085694_74086088	1.83716	3.13824		chr1_74600834_74601903	27.3837	23.0333	25.2815	23.9844		chr1_66115340_66115706	1.43442	2.97513		chr1_95518696_95519159	1.45039	9.93543
chr1_74094586_74094844	0.806235	1.71177		chr1_74661273_74662369	30.9868	36.7894	33.5503	41.0484		chr1_66174843_66175803	11.7144	22.3135		chr1_95528762_95529101	4.80442	16.5591
chr1_74124444_74125661	4.75811	7.67815		chr1_74686074_74686465	3.60312	4.4787	3.99182	4.5504		chr1_66187295_66187737	1.35473	1.48757		chr1_95571298_95571549	5.52962	9.10748
chr1_74178684_74179049	1.22918	1.97226		chr1_74698997_74699223	4.68405	3.51898	2.47112	2.0856		chr1_66196278_66196483	1.91256	1.11568		chr1_95572761_95573725	19.127	42.4326
chr1_74200981_74201446	1.73142	2.60487		chr1_74702016_74702674	9.3681	11.1968	9.97954	5.0244		chr1_66225711_66225920	1.51411	3.62594		chr1_95590096_95590547	22.0278	48.8492
chr1_74205893_74206351	2.37905	2.76612		chr1_74712273_74712816	7.92686	6.87801	7.0332	5.214		chr1_66228236_66228639	4.30326	4.83459		chr1_95596911_95597258	13.3255	30.2203
chr1_74227134_74227899	8.84215	14.6121		chr1_74713041_74713787	11.53	9.27731	14.7317	13.4616		chr1_66231853_66232414	4.06419	8.08864		chr1_95598107_95598494	6.88936	28.9783
chr1_74236019_74237344	19.006	37.6837		chr1_74715655_74715949	5.04436	3.51898	5.22738	4.266		chr1_66279353_66279983	5.02047	7.06594		chr1_95605486_95605927	10.9686	19.0429
chr1_74238117_74238510	4.42768	6.42533		chr1_74773026_74773526	9.00779	13.1162	8.07868	8.05799		chr1_66280315_66280694	1.51411	3.25405		chr1_95623291_95623491	1.63169	9.10748
chr1_74248823_74249304	8.81572	12.5282		chr1_74787846_74788225	5.40467	6.39815	6.55799	6.06719		chr1_66282636_66282876	1.03597	1.76649		chr1_95624252_95624777	9.1556	21.5268
chr1_74249521_74249897	2.55087	3.15065		chr1_74791233_74791626	9.72841	6.07824	7.12824	6.82559		chr1_66305017_66305251	0.63752	0.929729		chr1_95655550_95656062	16.4982	39.9487
chr1_74284121_74285610	39.6509	63.9308		chr1_74791701_74791965	2.52218	3.51898	3.61164	1.3272		chr1_66320768_66321202	2.47039	3.81189		chr1_95657178_95657748	18.5831	45.5374
chr1_74295386_74296155	7.50724	11.8459		chr1_74800481_74800955	7.20623	6.07824	7.6985	6.25679		chr1_66386511_66387653	10.28	18.3157		chr1_95664397_95664671	9.24625	24.0106
chr1_74303617_74304497	4.96958	9.26588		chr1_74802975_74803456	6.1253	12.4764	14.0664	10.902		chr1_66388646_66388947	2.47039	1.67351		chr1_95665035_95665340	11.1499	36.8439
chr1_74313251_74313754	1.99576	3.57239		chr1_74806524_74806887	5.40467	8.6375	6.17781	7.01519		chr1_66399468_66400062	4.38295	8.18162		chr1_95666306_95666544	9.1556	24.8386
chr1_74332080_74333086	16.0454	26.0114		chr1_74808113_74808521	7.20623	7.67778	8.17372	7.20479		chr1_66552379_66553137	10.8378	13.574		chr1_95667416_95668244	54.3897	146.755
chr1_74352840_74353052	0.898754	1.10397		chr1_74816510_74817595	37.1121	33.5903	32.885	35.6448		chr1_66694352_66694614	0.47814	2.97513		chr1_95674175_95674539	6.52676	10.3494
chr1_74360161_74360442	1.05736	1.32724		chr1_74854514_74855147	8.64748	8.6375	9.2192	5.59319		chr1_66700334_66701671	58.5721	98.6443		chr1_95694152_95694352	2.35689	2.89783
chr1_74361916_74362258	1.29526	2.15832		chr1_74900983_74901237	2.16187	0.959722	3.42156	1.6116		chr1_66753244_66753654	2.70946	2.60324		chr1_95699853_95700286	1.45039	9.52146
chr1_74368132_74368670	1.67855	3.23748		chr1_75124306_75125524	83.5923	77.7375	86.2042	81.1487		chr1_66759217_66759776	3.50636	4.18378		chr1_95754172_95755150	9.06495	26.4945
chr1_74375060_74375320	1.54639	1.94745		chr1_75141171_75143332	77.1067	73.8986	102.076	105.418		chr1_66767874_66768175	0.55783	2.0454		chr1_95762176_95762761	12.147	30.0133
chr1_74381614_74381960	2.57731	3.41113		chr1_75168145_75169242	68.279	68.4602	65.7699	82.2863		chr1_66798227_66798755	5.02047	4.4627		chr1_96190772_96190972	1.72234	3.31181
chr1_74386646_74387380	23.1561	41.2065		chr1_75179944_75180786	35.6708	36.1495	27.8477	33.5592		chr1_66814798_66815039	5.17985	11.8076		chr1_96437905_96438164	1.17844	1.65591
chr1_74389932_74390448	7.26933	13.0119		chr1_75191363_75192874	88.0962	82.856	87.5348	87.6899		chr1_66815950_66818305	125.91	221.09		chr1_96872198_96872556	3.17273	3.72579
chr1_74391390_74392072	13.587	28.269		chr1_75210347_75211284	32.428	36.4694	44.7654	45.6936		chr1_66838288_66838982	4.70171	9.11135		chr1_97580279_97581422	30.7302	78.2415
chr1_74392234_74392439	1.98254	4.36625		chr1_75218109_75219716	66.8378	75.0183	76.1297	79.3475		chr1_66847470_66847902	2.55008	4.18378		chr1_97623382_97623876	9.6995	29.3923
chr1_74397032_74398562	29.2888	55.0247		chr1_75223570_75223770	4.86421	6.07824	3.61164	2.6544		chr1_66862389_66863733	52.436	93.7167		chr1_97633032_97633232	1.35974	3.72579
chr1_74415240_74415566	1.4803	2.56765		chr1_75234648_75235026	14.4125	11.6766	16.8227	13.6512		chr1_66895798_66896944	10.8378	14.1319		chr1_97650083_97650551	3.71663	9.52146
chr1_74435707_74436052	1.16309	1.98466		chr1_75235964_75237282	60.8927	68.1403	71.6626	71.9531		chr1_66897091_66897634	4.86109	5.02054		chr1_97659331_97659884	18.4925	55.4728
chr1_74452690_74453163	1.86359	2.74131		chr1_75248231_75248751	8.28717	9.59722	11.8804	10.3332		chr1_66987428_66988383	16.4958	24.9167		chr1_97661422_97662254	22.8437	63.3384
chr1_74505326_74506723	36.6771	61.1647		chr1_75251354_75252160	29.9059	23.6731	24.6162	28.1556		chr1_66992860_66993139	1.5938	2.51027		chr1_97662421_97662743	5.98287	19.4569
chr1_74587433_74588699	21.4908	40.884		chr1_75254162_75254574	5.94514	4.4787	7.88859	5.0244		chr1_67017608_67017823	2.07194	2.78919		chr1_97672972_97673194	1.63169	4.13976
chr1_74594446_74594829	1.66534	2.80333		chr1_75316972_75318248	199.973	187.146	208.81	222.685		chr1_67027264_67027545	1.51411	3.16108		chr1_97676295_97676555	2.35689	6.62362
chr1_74600810_74602011	8.78928	13.2104		chr1_75342996_75343196	2.16187	1.91944	2.28104	1.6116		chr1_67038228_67039590	41.4388	72.147		chr1_97680126_97680362	0.362598	5.79567
chr1_74661256_74662542	13.6663	23.9027		chr1_75344345_75344986	3.2428	3.51898	5.98773	6.54119		chr1_67061444_67061832	2.78915	4.83459		chr1_97688800_97689253	5.71092	16.1451
chr1_74686188_74686696	1.50673	2.86535		chr1_75381996_75382261	2.52218	1.91944	2.28104	2.7492		chr1_67397827_67398101	1.27504	2.69621		chr1_97746431_97746744	2.17559	3.72579
chr1_74702048_74702663	3.67432	4.08096		chr1_75398826_75399034	1.44125	3.19907	1.90087	3.5076		chr1_67477018_67477636	6.05644	7.06594		chr1_97768965_97769678	10.7873	26.9085
chr1_74712199_74712451	1.22918	2.35678		chr1_75435623_75436545	26.6631	24.6329	22.1451	20.6664		chr1_67495451_67495836	1.91256	2.32432		chr1_97769772_97771061	47.7723	127.505
chr1_74712539_74712829	2.60374	2.4064		chr1_75445797_75446147	1.44125	3.19907	3.61164	4.8348		chr1_68192599_68192864	0.23907	1.48757		chr1_97781791_97782256	2.71949	8.6935
chr1_74712975_74714123	5.41896	9.3403		chr1_75467596_75467832	0.720623	2.55926	3.23147	1.9908		chr1_68420634_68420834	0.95628	1.30162		chr1_97802438_97802835	2.53819	6.20965
chr1_74715689_74715894	1.401	1.77379		chr1_75477403_75477761	4.68405	5.11852	7.79355	5.87759		chr1_68427464_68427664	0.55783	1.30162		chr1_97910949_97911170	1.17844	3.10482
chr1_74773022_74773552	3.48928	4.80039		chr1_75478738_75479753	40.3549	39.6685	48.8522	52.8036		chr1_68435579_68435821	1.5938	1.48757		chr1_97918590_97918875	1.08779	3.93278
chr1_74787904_74788279	2.15437	2.93978		chr1_75521026_75522208	56.9292	49.2657	51.5134	52.0452		chr1_68497980_68498187	0.95628	1.67351		chr1_98002776_98002976	0.815846	4.96772
chr1_74791278_74791858	3.15885	4.53991		chr1_75524737_75525133	13.6918	15.0356	14.1614	13.0824		chr1_68498562_68498800	0.47814	2.0454		chr1_98094592_98095981	10.4247	47.1933
chr1_74800513_74800837	1.401	2.80333		chr1_75546288_75546789	3.60312	1.59954	7.31833	3.8868		chr1_68637367_68637695	1.19535	0.929729		chr1_98129928_98130417	7.25196	19.4569
chr1_74802977_74803462	3.40998	5.48262		chr1_75559309_75559963	14.4125	15.0356	17.1078	13.1772		chr1_68744407_68744636	1.11566	1.67351		chr1_98131164_98131800	7.97716	21.3198
chr1_74806580_74806918	2.2601	3.59719		chr1_75565224_75566070	23.0599	22.0736	14.8267	15.4524		chr1_68761983_68762192	0.63752	0.371892		chr1_98589121_98589593	1.81299	9.93543
chr1_74808102_74808486	2.70948	3.63441		chr1_76039069_76039407	2.88249	4.1588	3.23147	3.5076		chr1_68767318_68767521	0.63752	0.743783		chr1_98727919_98728150	1.08779	6.41663
chr1_74816552_74817660	11.3798	19.0775		chr1_76450946_76451146	3.96343	2.23935	2.09095	2.0856		chr1_68815511_68815738	1.35473	1.67351		chr1_99145539_99145746	1.63169	2.89783
chr1_74854696_74855105	2.29975	3.12584		chr1_76641392_76641725	5.04436	5.43843	3.04138	3.6024		chr1_68857121_68857342	0.7969	2.60324		chr1_99230214_99230460	1.35974	2.06988
chr1_75124262_75125629	26.0374	49.8149		chr1_77213461_77213903	2.88249	4.79861	3.70669	3.9816		chr1_68973463_68973673	0.87659	0.743783		chr1_99276219_99276439	0.362598	5.38169
chr1_75141134_75143378	27.2402	55.0867		chr1_77280594_77280990	7.02608	6.39815	6.84312	7.39439		chr1_69031906_69032122	1.27504	0.929729		chr1_99776686_99776974	0.362598	4.96772
chr1_75168098_75169361	23.09	42.2608		chr1_77298540_77299169	10.8093	14.3958	10.7399	10.2384		chr1_69241870_69242070	1.11566	1.95243		chr1_99812107_99812453	3.62598	7.0376
chr1_75179408_75179639	1.73142	1.57532		chr1_77330982_77331201	2.16187	1.27963	1.52069	3.0336		chr1_69291453_69291717	1.35473	2.4173		chr1_100079764_100080394	9.79015	25.6665
chr1_75179837_75180789	11.5516	16.0633		chr1_77441777_77442446	6.84592	6.71806	4.84721	5.49839		chr1_69499029_69499456	1.75318	3.81189		chr1_100136241_100136441	1.08779	4.55374
chr1_75191385_75192981	29.1698	49.3684		chr1_77514812_77515473	7.92686	9.59722	8.74398	11.4708		chr1_69513545_69514021	3.10791	2.78919		chr1_100143840_100144472	5.89222	19.8709
chr1_75208930_75209156	1.85038	2.65448		chr1_77832225_77832467	3.96343	4.79861	2.8513	2.2752		chr1_69545185_69545633	3.26729	5.95027		chr1_100526311_100526556	0.906495	4.55374
chr1_75210317_75211165	12.4504	25.23		chr1_78422443_78423138	28.1043	25.9125	21.86	20.4768		chr1_69559672_69560181	3.66574	5.57838		chr1_100534911_100535190	0.362598	4.13976
chr1_75218140_75219790	25.4427	45.027		chr1_78423948_78424391	14.4125	16.9551	11.9755	9.76439		chr1_69638433_69638665	0.95628	1.67351		chr1_100558491_100558729	0.906495	2.06988
chr1_75229271_75229484	1.09701	1.35205		chr1_78435823_78436510	30.9868	35.8296	21.6699	24.174		chr1_69657052_69657554	2.31101	3.90486		chr1_100558817_100559096	1.26909	3.31181
chr1_75234726_75235062	4.00474	6.28889		chr1_78485303_78485630	12.2506	12.6363	8.55389	8.24759		chr1_69686786_69688038	23.1101	36.6313		chr1_101248728_101248940	1.26909	4.55374
chr1_75236019_75237249	21.9137	38.8373		chr1_78488490_78489701	87.1954	85.2553	82.1174	82.2863		chr1_69689043_69689359	2.94853	7.9027		chr1_101337338_101337640	1.72234	1.24193
chr1_75245009_75245226	1.21596	2.13351		chr1_78490183_78490528	13.3315	11.8366	10.3597	11.6604		chr1_69759551_69760218	5.5783	7.80973		chr1_101901945_101903615	39.7045	88.5909
chr1_75248169_75248798	3.52893	7.2192		chr1_78525238_78525594	6.1253	4.1588	4.1819	3.4128		chr1_69768627_69769303	4.22357	7.06594		chr1_102199093_102199405	1.45039	4.96772
chr1_75251432_75252328	9.67482	17.5642		chr1_78536770_78537210	10.0887	10.5569	7.79355	8.24759		chr1_69790422_69790737	1.27504	1.67351		chr1_102538382_102538582	0.362598	5.38169
chr1_75316878_75318383	57.5467	114.85		chr1_78537383_78538095	32.0677	31.031	38.9677	34.3176		chr1_70270211_70270482	1.67349	1.95243		chr1_103597035_103597288	1.45039	1.65591
chr1_75345204_75345529	0.634414	1.61254		chr1_78657424_78658702	77.2868	72.9389	87.5348	89.1119		chr1_70283507_70283738	1.91256	1.95243		chr1_104217221_104217440	1.08779	1.65591
chr1_75360229_75360437	0.700499	1.12877		chr1_78674592_78674925	4.32374	7.03796	3.99182	2.6544		chr1_70284128_70285140	7.57055	11.9005		chr1_104295996_104296229	1.63169	3.72579
chr1_75398829_75399059	0.74015	1.2156		chr1_78686910_78687293	3.60312	5.11852	3.89677	1.7064		chr1_70855482_70856358	7.65024	11.3427		chr1_104398477_104398694	0.725196	1.65591
chr1_75435651_75436628	8.27382	12.6646		chr1_78702787_78703403	14.9529	12.1565	10.3597	7.20479		chr1_71003567_71004077	2.94853	5.95027		chr1_104986375_104986576	1.08779	1.65591
chr1_75445844_75446333	1.42743	2.60487		chr1_78724335_78725061	12.9712	8.31759	8.93407	8.72159		chr1_71036991_71037385	2.23132	3.25405		chr1_105169873_105170577	12.6003	28.3574
chr1_75467774_75468008	0.621197	1.35205		chr1_78819672_78819872	3.60312	2.23935	2.56617	2.4648		chr1_71077773_71078119	1.35473	2.97513		chr1_105171003_105171575	6.25482	19.8709
chr1_75477345_75477796	2.0222	4.78799		chr1_79560818_79561540	8.64748	6.71806	4.75216	7.58399		chr1_71099949_71100583	20.7194	35.0508		chr1_105199342_105199717	2.81013	9.10748
chr1_75478638_75479757	13.5606	28.9264		chr1_79581333_79581841	5.04436	3.19907	5.51251	6.06719		chr1_71102167_71103528	131.807	202.495		chr1_105257259_105257540	1.17844	4.13976
chr1_75487558_75487758	0.634414	1.12877		chr1_79629650_79630185	12.2506	10.5569	10.2647	9.19559		chr1_71103639_71104015	13.3082	19.5243		chr1_105266873_105267209	2.35689	6.62362
chr1_75521120_75522375	19.3893	32.598		chr1_79642739_79643175	6.48561	9.27731	5.22738	2.7492		chr1_71115798_71116519	8.52683	10.7849		chr1_105274814_105275248	8.33975	24.0106
chr1_75524786_75525156	4.13691	6.47495		chr1_79643791_79644154	7.20623	5.75833	5.7026	4.8348		chr1_71127044_71127954	19.3647	23.6151		chr1_105275434_105275642	1.63169	2.89783
chr1_75546308_75546810	1.37456	2.89016		chr1_79644202_79644593	2.52218	5.75833	3.70669	6.06719		chr1_71131487_71131939	8.04869	10.5059		chr1_105663067_105664141	44.4183	123.986
chr1_75559320_75559997	3.88579	7.78979		chr1_79671056_79672461	49.0024	56.6236	63.2038	61.9991		chr1_71149131_71149730	5.41892	8.36756		chr1_105680690_105680895	1.63169	5.79567
chr1_75565152_75566249	8.8818	13.1112		chr1_79683760_79684480	9.72841	11.1968	5.51251	8.34239		chr1_71289684_71289888	0.55783	2.13838		chr1_105709420_105709853	2.26624	6.62362
chr1_75597748_75597953	1.12344	0.645014		chr1_79710856_79712069	21.6187	25.5926	23.9509	24.4584		chr1_71556675_71558022	54.8267	103.2		chr1_105787073_105787404	2.35689	7.0376
chr1_76039153_76039678	2.49801	2.14591		chr1_79734881_79735173	3.96343	4.1588	3.13643	3.318		chr1_71652940_71653408	1.99225	3.53297		chr1_105803026_105803226	0.906495	2.06988
chr1_76641394_76641657	1.20274	1.62494		chr1_79746088_79746288	3.2428	3.19907	2.66121	3.318		chr1_71767746_71768049	2.23132	1.58054		chr1_105890960_105891455	2.26624	8.6935
chr1_77213469_77214004	2.29975	2.87776		chr1_79751090_79751812	21.2584	20.1542	16.0623	13.4616		chr1_71938639_71938876	1.43442	1.76649		chr1_105922027_105922234	2.35689	4.55374
chr1_77280494_77281063	3.8197	4.63914		chr1_79751977_79752847	23.4203	25.5926	19.769	22.752		chr1_71953040_71953264	1.19535	1.48757		chr1_105925667_105925972	1.45039	4.55374
chr1_77281794_77282152	1.90324	2.64208		chr1_79760911_79762159	46.8405	46.0667	53.8895	56.8799		chr1_71956947_71957397	2.62977	4.18378		chr1_105971523_105972728	17.3141	46.7793
chr1_77298634_77299246	5.88155	8.09989		chr1_79762595_79763187	22.5195	20.3141	15.6821	17.064		chr1_72106697_72107040	2.23132	3.16108		chr1_105980682_105981583	11.2405	31.4622
chr1_77331007_77331275	0.898754	1.45128		chr1_79768039_79768431	5.04436	8.95741	7.22329	4.5504		chr1_72123582_72124014	1.67349	1.20865		chr1_105990077_105990821	31.546	130.61
chr1_77442012_77442406	2.12793	2.25755		chr1_79775572_79776590	46.1199	51.5051	59.307	62.8523		chr1_72134685_72134907	0.95628	1.95243		chr1_105993892_105994243	9.60885	28.5644
chr1_77514919_77515414	3.51571	4.97405		chr1_79782440_79782707	2.88249	1.91944	2.66121	2.6544		chr1_72142032_72142249	1.19535	1.76649		chr1_106019864_106020242	1.54104	7.0376
chr1_77515688_77515910	0.845886	1.14118		chr1_79824039_79824572	5.04436	5.27847	4.75216	3.1284		chr1_72202064_72202506	1.5938	4.92756		chr1_106030287_106030745	4.26053	14.4892
chr1_77516170_77516419	0.793018	1.26522		chr1_79848299_79849156	14.7728	17.275	17.3929	13.0824		chr1_72211571_72212538	12.4316	18.5946		chr1_106032058_106032299	1.81299	2.48386
chr1_77832284_77832557	1.74464	1.31484		chr1_79858059_79859165	7.92686	8.95741	14.6367	10.902		chr1_72214487_72214989	8.12838	13.76		chr1_106061197_106061596	4.53248	13.2472
chr1_77978832_77979036	0.409726	1.15358		chr1_79864954_79865154	2.88249	2.23935	2.28104	2.37		chr1_72220144_72220347	1.51411	1.48757		chr1_106071357_106071788	3.26338	8.6935
chr1_78422564_78423104	8.9611	13.2972		chr1_80030219_80030695	8.28717	7.67778	5.32242	5.1192		chr1_72221841_72222098	2.70946	2.97513		chr1_106142820_106143096	2.17559	3.31181
chr1_78424037_78424414	6.39701	7.13237		chr1_80213681_80214233	9.00779	8.6375	3.70669	6.06719		chr1_72225495_72226763	21.8351	43.2324		chr1_106148989_106149440	8.88365	16.973
chr1_78435877_78436485	10.719	15.2199		chr1_80331237_80331447	2.52218	3.83889	1.04548	2.5596		chr1_72236182_72237093	11.4754	21.1049		chr1_106151769_106152272	7.43326	18.215
chr1_78437203_78437411	1.05736	1.78619		chr1_80340046_80341500	172.589	166.992	197.595	199.459		chr1_72243574_72244798	51.5594	89.4399		chr1_106162206_106162468	2.81013	6.20965
chr1_78454425_78455000	1.44065	2.77852		chr1_80371446_80371885	6.48561	7.35787	7.60346	3.9816		chr1_72254170_72255735	54.9064	77.6324		chr1_106162559_106163066	15.3198	46.7793
chr1_78485404_78485641	3.00025	4.16778		chr1_80372024_80372270	3.96343	3.51898	2.94634	3.6024		chr1_72283858_72284944	25.4211	37.3751		chr1_106171074_106171968	62.5482	185.875
chr1_78488507_78489817	33.3596	52.8788		chr1_80384154_80384446	2.88249	5.43843	3.70669	4.4556		chr1_72306780_72308078	32.1151	54.0173		chr1_106199699_106200126	1.99429	7.45157
chr1_78490179_78490542	5.36609	6.74784		chr1_80389332_80390159	22.3393	19.6743	17.1078	16.4004		chr1_72316947_72317303	1.43442	3.16108		chr1_106231309_106231714	2.71949	9.52146
chr1_78525310_78525549	1.29526	1.67456		chr1_80401864_80402373	15.8537	11.8366	14.0664	13.272		chr1_72429273_72429524	0.7969	1.76649		chr1_106274715_106275257	6.07352	13.2472
chr1_78536796_78538108	18.6359	25.3664		chr1_80408602_80408945	10.449	9.91713	7.79355	7.39439		chr1_72582659_72583885	54.9861	86.0929		chr1_106321310_106322090	11.1499	24.4246
chr1_78657450_78658874	25.707	47.4954		chr1_80410232_80410495	2.88249	3.19907	4.84721	3.0336		chr1_72696347_72696661	1.83287	0		chr1_106345374_106345628	1.81299	4.96772
chr1_78666065_78666332	1.36135	1.58773		chr1_80416499_80416710	5.40467	3.51898	4.37199	2.2752		chr1_72710755_72711978	34.9839	50.7632		chr1_106351714_106351984	1.81299	4.55374
chr1_78674695_78674967	2.60374	2.04668		chr1_80418630_80419115	7.56654	8.31759	6.84312	6.82559		chr1_72717008_72717377	1.91256	3.53297		chr1_106375085_106375289	1.17844	4.13976
chr1_78686955_78687277	1.08379	1.5133		chr1_80440851_80441330	10.449	10.237	8.26876	6.54119		chr1_72718859_72719225	2.55008	2.60324		chr1_106389741_106390126	2.35689	5.79567
chr1_78702850_78703394	3.63467	5.09809		chr1_80442389_80442620	1.44125	3.51898	3.42156	0.568799		chr1_72870294_72870592	1.03597	2.60324		chr1_106395454_106395946	4.07923	8.90049
chr1_78724376_78725307	4.45412	6.43774		chr1_80614337_80614586	3.42296	4.1588	3.42156	2.0856		chr1_73746305_73746639	1.99225	3.25405		chr1_106511671_106512140	4.07923	12.0053
chr1_78819321_78819548	0.674065	1.07916		chr1_80614747_80614993	3.96343	5.75833	2.09095	3.0336		chr1_73753117_73753616	5.41892	4.74162		chr1_106515695_106516074	3.35403	7.86555
chr1_78819714_78819963	1.18953	1.53811		chr1_80628045_80628480	7.56654	9.27731	6.27286	6.73079		chr1_73824283_73824739	2.62977	5.57838		chr1_106544992_106545250	2.90078	8.6935
chr1_78863991_78864191	0.60798	1.32724		chr1_80637082_80637857	30.2662	32.9505	28.3229	26.8284		chr1_73826314_73826640	0.7969	2.23135		chr1_106549083_106549496	6.43611	20.6988
chr1_78895932_78896134	0.832669	1.17839		chr1_80644001_80644317	8.46732	9.27731	5.41747	4.8348		chr1_73902514_73902714	1.43442	2.4173		chr1_106552925_106553311	6.61741	16.973
chr1_79561187_79561613	1.85038	2.67929		chr1_80646799_80647044	7.20623	7.03796	3.61164	5.78279		chr1_73936938_73937207	1.03597	2.32432		chr1_106569625_106570139	7.16131	33.7391
chr1_79581350_79581797	1.91646	3.46075		chr1_80655294_80655496	3.60312	2.23935	4.37199	2.0856		chr1_73940749_73941197	4.54233	5.67135		chr1_106570843_106571443	8.06781	26.4945
chr1_79629711_79630193	4.00474	6.18966		chr1_80656365_80656575	2.70234	4.4787	4.56208	2.5596		chr1_73962875_73963419	3.26729	6.04324		chr1_106577814_106578197	3.98858	19.4569
chr1_79642779_79643172	2.53766	2.61727		chr1_80661638_80662039	13.1514	15.3556	11.3101	8.81639		chr1_73966289_73966767	2.55008	2.88216		chr1_106581840_106582207	4.80442	17.594
chr1_79643888_79644223	3.13242	2.0963		chr1_80664951_80665630	42.8771	44.4671	34.9759	37.5408		chr1_73987955_73988176	1.27504	1.95243		chr1_106600439_106601297	6.34547	28.7714
chr1_79671024_79672532	21.2925	37.4604		chr1_80670300_80670792	14.0522	14.5558	11.8804	14.0304		chr1_73992637_73992838	1.75318	1.67351		chr1_106607063_106607359	1.99429	10.3494
chr1_79684080_79684688	3.21172	4.35385		chr1_80699861_80700066	3.60312	1.91944	2.28104	3.9816		chr1_73998432_73998954	4.06419	6.5081		chr1_106612517_106613118	5.98287	22.3547
chr1_79710967_79712280	10.5339	14.6741		chr1_80703200_80703736	17.6553	17.9148	13.4011	12.5136		chr1_73999183_73999416	0.7969	2.51027		chr1_106647452_106647775	3.08208	7.0376
chr1_79735006_79735260	1.01771	1.63734		chr1_80721955_80722190	2.88249	2.55926	1.61574	4.4556		chr1_74000385_74000681	1.35473	3.34703		chr1_106654374_106654618	2.35689	3.72579
chr1_79746156_79746427	1.73142	2.20793		chr1_80722617_80723052	9.3681	9.59722	9.40928	7.96319		chr1_74001511_74001836	1.75318	5.02054		chr1_106678178_106678450	1.81299	7.0376
chr1_79751163_79751729	6.47631	7.98825		chr1_80728175_80728618	13.1514	11.5167	8.93407	8.72159		chr1_74007600_74008037	2.70946	7.06594		chr1_106682965_106683261	2.17559	7.0376
chr1_79751941_79752851	9.11971	12.4661		chr1_80730678_80731031	6.1253	8.95741	6.08277	7.39439		chr1_74008494_74009295	5.25954	8.46054		chr1_106688263_106688559	3.89793	7.0376
chr1_79760996_79762045	14.3008	28.1449		chr1_80746021_80747008	24.5012	23.6731	25.2815	20.2872		chr1_74013481_74013813	2.70946	4.09081		chr1_106695781_106696242	6.25482	22.3547
chr1_79762198_79763184	11.6309	15.716		chr1_80747120_80747516	8.64748	6.07824	5.51251	8.53199		chr1_74014689_74014894	1.19535	2.69621		chr1_106713961_106714644	12.0564	47.6073
chr1_79768184_79768410	1.73142	2.24515		chr1_80755784_80755989	7.56654	10.8769	5.32242	4.4556		chr1_74015673_74015873	0.31876	2.0454		chr1_106714722_106715058	3.98858	10.7634
chr1_79774235_79774471	2.06185	2.15832		chr1_80757296_80757671	9.00779	15.3556	9.2192	10.428		chr1_74016775_74016975	0.39845	2.69621		chr1_106738079_106738406	1.08779	7.0376
chr1_79775681_79776669	21.504	33.7392		chr1_80757864_80759013	31.7074	27.3521	44.2902	41.4276		chr1_74025262_74025485	0.39845	0.464865		chr1_106758786_106759191	2.90078	13.0403
chr1_79782524_79782825	0.951622	1.35205		chr1_80765452_80766047	34.9502	32.7905	16.9177	15.3576		chr1_74027505_74027949	4.38295	6.22919		chr1_106759328_106760632	30.6395	90.0399
chr1_79823820_79824570	2.78878	3.22507		chr1_82150798_82151123	3.60312	4.79861	3.99182	2.7492		chr1_74031131_74031377	1.03597	3.34703		chr1_106796240_106797413	23.4782	66.6502
chr1_79848546_79849169	5.39252	8.08749		chr1_82235514_82235719	0	1.59954	0.665303	1.7064		chr1_74034706_74035067	2.23132	3.53297		chr1_106818398_106818670	1.90364	5.38169
chr1_79858220_79859122	2.59053	5.7307		chr1_82282656_82284185	74.2242	79.8169	70.0469	76.1243		chr1_74036900_74037374	3.02822	5.85729		chr1_107243240_107243766	3.08208	8.6935
chr1_79864871_79865184	1.3217	1.84821		chr1_82290813_82291853	12.9712	20.4741	26.327	25.7856		chr1_74053170_74053596	2.86884	5.67135		chr1_107243862_107244113	0.997145	2.89783
chr1_80030249_80030644	4.62594	4.63914		chr1_82315923_82317185	76.0257	83.4958	94.1879	89.0171		chr1_74068450_74068790	0.95628	2.23135		chr1_107328959_107329452	6.07352	12.8333
chr1_80030842_80031050	0.779801	1.32724		chr1_82724210_82725477	54.7674	56.9435	58.5467	60.4823		chr1_74074841_74075092	1.51411	1.48757		chr1_107355610_107356136	5.80157	17.387
chr1_80213673_80214223	2.56409	3.26228		chr1_82787361_82787807	6.1253	8.31759	5.51251	3.8868		chr1_74077462_74077698	1.91256	1.95243		chr1_107377078_107377448	5.43897	14.9031
chr1_80317790_80317990	0.462594	1.10397		chr1_82796057_82796357	3.96343	2.55926	4.37199	3.0336		chr1_74083039_74083622	2.47039	6.32216		chr1_107389550_107390256	6.98001	20.2848
chr1_80340157_80341585	55.2998	104.195		chr1_82798416_82798731	5.04436	3.83889	4.1819	3.1284		chr1_74084598_74084898	2.3907	3.62594		chr1_107390392_107390795	3.17273	8.27953
chr1_80362466_80362988	1.75786	2.65448		chr1_82807006_82807661	8.64748	11.3567	7.22329	9.47999		chr1_74085691_74086088	3.34698	5.11351		chr1_107393753_107394046	4.07923	7.45157
chr1_80371568_80371914	3.71397	3.53517		chr1_82819156_82819789	10.0887	10.397	9.78946	8.05799		chr1_74094467_74094844	0.95628	3.62594		chr1_107404094_107404298	2.62884	4.55374
chr1_80372041_80372328	1.21596	1.53811		chr1_82831767_82833056	37.1121	33.7502	35.166	32.9904		chr1_74124408_74125661	7.969	16.6422		chr1_107435498_107436035	21.3933	53.8169
chr1_80383709_80383984	1.08379	2.25755		chr1_82839023_82840207	32.7884	31.3509	44.005	43.608		chr1_74130988_74131318	0.55783	2.0454		chr1_107445585_107445819	7.16131	14.0752
chr1_80384152_80384547	1.42743	3.07622		chr1_82861986_82862456	3.60312	3.19907	2.47112	4.1712		chr1_74178680_74179049	1.83287	3.44		chr1_107447167_107448410	41.7894	109.911
chr1_80389406_80390076	6.22519	8.49682		chr1_82900641_82900911	4.32374	4.1588	3.04138	2.844		chr1_74200981_74201510	2.94853	5.85729		chr1_107479871_107480344	5.34832	17.801
chr1_80401909_80402406	5.82868	7.827		chr1_82972155_82972382	2.52218	2.87917	3.5166	3.0336		chr1_74205829_74206378	2.78915	3.53297		chr1_107481490_107481872	3.44468	15.3171
chr1_80403277_80403584	1.38778	2.20793		chr1_82973896_82974264	7.20623	5.27847	4.46703	5.0244		chr1_74206651_74206892	1.19535	1.39459		chr1_107489803_107490003	2.17559	3.31181
chr1_80408574_80408953	3.44963	4.61433		chr1_82974310_82974713	5.76499	1.91944	3.89677	5.40359		chr1_74227134_74227942	15.1411	21.0119		chr1_107506304_107506541	1.08779	3.72579
chr1_80410288_80410544	1.87681	2.67929		chr1_82975760_82976105	5.76499	5.59838	4.65712	5.68799		chr1_74235975_74237349	36.7371	85.0702		chr1_107582959_107583263	2.44754	7.86555
chr1_80412608_80412946	1.36135	2.79093		chr1_82987764_82988210	4.68405	3.83889	4.08686	2.37		chr1_74238117_74238510	7.65024	9.29729		chr1_107583945_107584502	3.71663	7.45157
chr1_80416405_80416755	2.04863	2.72891		chr1_83038120_83038518	5.04436	3.51898	4.56208	2.9388		chr1_74248729_74249311	14.2645	25.4746		chr1_107589985_107590193	1.08779	3.72579
chr1_80418766_80419138	2.44514	3.53517		chr1_83159712_83159912	2.88249	2.23935	1.90087	1.9908		chr1_74249521_74249897	4.06419	5.39243		chr1_107927304_107927511	1.08779	3.31181
chr1_80440740_80441341	4.38803	4.22981		chr1_83747523_83747760	2.16187	1.91944	0.760346	3.2232		chr1_74284121_74285610	64.0707	107.477		chr1_108419123_108419504	2.17559	2.48386
chr1_80451861_80452550	3.1192	2.46842		chr1_84218805_84219005	3.60312	1.59954	1.14052	0.758399		chr1_74295299_74296175	12.9895	23.7081		chr1_108464680_108464905	0.906495	5.38169
chr1_80613666_80613910	0.978055	1.63734		chr1_84240064_84240675	16.214	18.8745	15.2069	11.0916		chr1_74303617_74304497	9.16435	16.0843		chr1_108483621_108483821	1.08779	3.31181
chr1_80614815_80615015	1.28205	1.60013		chr1_84245379_84245746	5.22452	3.51898	4.37199	6.63599		chr1_74313251_74313869	2.55008	7.15891		chr1_108558563_108558839	1.81299	4.55374
chr1_80628112_80628463	4.00474	3.73364		chr1_84251264_84251813	6.84592	10.8769	5.51251	8.72159		chr1_74332038_74333085	28.4493	54.7611		chr1_108944551_108944906	1.08779	8.6935
chr1_80635759_80636208	2.29975	4.55231		chr1_84284195_84285077	8.28717	6.39815	9.78946	11.1864		chr1_74352761_74353057	1.51411	2.51027		chr1_109032944_109033327	1.45039	4.55374
chr1_80637181_80637875	10.9701	17.7255		chr1_84286804_84287213	4.68405	6.71806	5.51251	5.3088		chr1_74360161_74360602	1.5938	3.16108		chr1_109034491_109034704	1.45039	0.827953
chr1_80641414_80641625	2.89452	3.27469		chr1_84302854_84303087	2.16187	2.55926	2.94634	3.2232		chr1_74361842_74362258	1.99225	4.09081		chr1_109507658_109507863	2.17559	3.72579
chr1_80644058_80644303	2.52444	2.56765		chr1_84305615_84306052	5.58483	4.95856	5.7026	6.44639		chr1_74368132_74368771	3.82512	6.88		chr1_109747193_109747500	1.54104	1.24193
chr1_80646785_80647038	1.99576	3.21267		chr1_84306544_84306929	1.44125	3.51898	4.37199	2.7492		chr1_74374990_74375370	1.91256	4.83459		chr1_110531503_110531796	0.906495	6.62362
chr1_80655352_80655591	1.51995	2.19553		chr1_84317809_84318217	7.38639	7.03796	6.84312	3.792		chr1_74381465_74381990	4.14388	10.32		chr1_110541458_110541800	2.26624	4.13976
chr1_80656480_80656732	1.38778	2.35678		chr1_84318505_84319049	10.8093	13.1162	8.74398	5.59319		chr1_74386595_74387370	40.8013	69.8227		chr1_110549344_110549544	0.362598	2.89783
chr1_80661713_80662051	4.12369	4.09336		chr1_84350113_84350777	12.6109	12.4764	8.55389	8.15279		chr1_74389932_74390448	12.9895	24.9167		chr1_110656706_110656918	0.362598	6.62362
chr1_80665043_80665620	13.6399	22.6251		chr1_84406849_84407387	8.64748	7.99769	9.50433	9.10079		chr1_74391250_74392439	34.5854	64.5232		chr1_110677081_110677332	1.26909	6.62362
chr1_80670316_80670766	6.06659	6.69822		chr1_84838393_84840382	75.3051	75.1782	93.3325	92.0507		chr1_74397032_74398543	52.6751	95.2972		chr1_110942750_110943323	2.99143	2.89783
chr1_80671100_80671378	1.85038	2.64208		chr1_85680037_85680611	4.68405	7.35787	6.84312	6.44639		chr1_74415202_74415566	3.34698	4.09081		chr1_111000106_111000373	1.63169	1.24193
chr1_80703235_80703709	5.57756	7.18199		chr1_85686656_85687192	10.0887	10.237	8.07868	7.20479		chr1_74435707_74436087	3.1876	3.53297		chr1_111438983_111439213	0.543897	5.38169
chr1_80719552_80719777	1.41422	2.28236		chr1_85687214_85687903	21.979	22.0736	21.3847	17.3484		chr1_74438189_74438398	0.39845	2.23135		chr1_111470403_111470731	0.543897	5.38169
chr1_80722530_80723063	4.32195	6.18966		chr1_85697810_85698554	12.2506	15.3556	12.1655	11.7552		chr1_74452690_74453163	3.02822	3.53297		chr1_111660474_111660676	1.63169	2.06988
chr1_80728126_80728619	4.22943	6.00359		chr1_85703215_85704242	70.6211	89.894	69.0014	68.2559		chr1_74505326_74506723	61.9988	99.9459		chr1_111673319_111673521	0	4.13976
chr1_80730625_80731071	2.85486	4.85001		chr1_85720539_85720968	6.84592	8.31759	7.88859	4.6452		chr1_74587392_74588699	36.2589	77.5394		chr1_111864115_111865284	18.4925	60.8545
chr1_80746053_80746721	9.68804	14.1283		chr1_85732613_85732876	11.1697	8.31759	9.40928	9.76439		chr1_74594236_74594829	4.38295	5.39243		chr1_112263314_112263527	1.26909	5.79567
chr1_80747232_80747483	2.97382	3.3119		chr1_85735575_85736844	55.488	57.5833	57.4061	62.1887		chr1_74600810_74602011	13.2285	25.1957		chr1_112769912_112770112	0.906495	4.96772
chr1_80757427_80757923	4.40125	8.81933		chr1_85744515_85744734	5.04436	1.91944	2.47112	3.792		chr1_74661256_74662369	22.632	32.8194		chr1_112796719_112796946	1.35974	1.24193
chr1_80758037_80759110	11.7234	21.8933		chr1_85750700_85750986	6.84592	6.71806	4.46703	7.29959		chr1_74686074_74686696	3.26729	5.02054		chr1_113618366_113618572	1.54104	0.413976
chr1_80765530_80766081	10.8643	11.6475		chr1_85751363_85752278	28.4646	26.3924	32.1246	30.1464		chr1_74702016_74702663	5.10016	9.76216		chr1_113919338_113919538	0.725196	4.13976
chr1_80766314_80766679	1.90324	2.65448		chr1_85752393_85752727	6.84592	4.79861	6.27286	5.97239		chr1_74712199_74712829	5.33923	8.18162		chr1_114173186_114173414	0.543897	4.55374
chr1_80785470_80785779	0.779801	1.5009		chr1_85758151_85758561	3.60312	5.75833	4.37199	5.3088		chr1_74713041_74714123	9.24404	15.9913		chr1_114208769_114208983	1.08779	4.55374
chr1_81927846_81928143	1.05736	1.56292		chr1_85761766_85762074	7.20623	6.71806	4.75216	4.3608		chr1_74715655_74715949	2.62977	5.11351		chr1_114663704_114663980	2.53819	3.31181
chr1_82150872_82151178	1.75786	1.61254		chr1_85793013_85794686	29.5456	35.1898	46.6662	45.3144		chr1_74773022_74773552	4.14388	7.9027		chr1_114739955_114740159	0.634547	2.89783
chr1_82235747_82236025	0.845886	1.1908		chr1_85809261_85809589	3.2428	3.19907	3.32651	2.1804		chr1_74787846_74788257	2.70946	6.41513		chr1_114759675_114759884	0.997145	1.24193
chr1_82282699_82284201	29.91	48.5373		chr1_85838001_85838509	24.5012	22.3935	16.1574	13.272		chr1_74791233_74791965	5.17985	10.5059		chr1_115135324_115135545	0.634547	4.55374
chr1_82290866_82291863	5.80225	12.4537		chr1_85840390_85841032	11.8903	11.1968	10.2647	12.4188		chr1_74800481_74800955	4.46264	7.53081		chr1_115607585_115607808	2.17559	1.24193
chr1_82316039_82317261	28.4033	52.3826		chr1_85843411_85843878	10.0887	11.3567	10.6448	8.91119		chr1_74802975_74803462	5.10016	13.9459		chr1_117914870_117915096	2.81013	1.24193
chr1_82636440_82636640	0.766584	1.26522		chr1_85853187_85853674	10.0887	6.23819	4.37199	5.1192		chr1_74806539_74806906	3.9845	5.95027		chr1_118310784_118312440	19.399	68.7201
chr1_82724302_82725617	21.6758	37.7457		chr1_85894193_85895912	32.0677	37.5891	39.0628	34.602		chr1_74808102_74808521	3.10791	8.08864		chr1_118321297_118322433	13.7787	42.2256
chr1_82725845_82726136	1.44065	2.51804		chr1_85935535_85935849	3.60312	2.87917	2.47112	3.6972		chr1_74816510_74817660	21.0382	32.2616		chr1_118388083_118389650	41.4268	123.779
chr1_82787501_82787791	1.30848	2.45602		chr1_85960870_85961230	8.28717	6.07824	8.07868	4.6452		chr1_74854514_74855147	3.10791	9.01837		chr1_118448353_118448577	1.45039	3.5188
chr1_82795652_82795977	0.991272	1.69936		chr1_85962207_85962468	2.88249	3.83889	3.04138	4.6452		chr1_74900983_74901237	0.95628	3.34703		chr1_118453646_118454016	8.15846	19.2499
chr1_82796217_82796429	0.515462	1.55052		chr1_85977697_85978076	4.32374	7.03796	5.60755	4.9296		chr1_75124262_75125606	50.7625	85.907		chr1_118454987_118455223	4.71377	16.5591
chr1_82798306_82798631	1.69177	2.56765		chr1_85981734_85982253	7.92686	10.237	8.64894	8.15279		chr1_75141171_75143378	52.6751	100.597		chr1_118458887_118460006	40.4297	103.494
chr1_82807100_82807590	1.98254	3.65922		chr1_85985932_85986178	3.78327	1.91944	1.80582	4.74		chr1_75168098_75169361	47.7343	65.9178		chr1_118476982_118477280	2.53819	7.0376
chr1_82819248_82819812	3.22494	4.67635		chr1_85988263_85988747	9.00779	8.47755	8.17372	9.10079		chr1_75179837_75180767	17.3724	27.7989		chr1_118498417_118498686	1.54104	4.96772
chr1_82831472_82832210	4.61272	8.11229		chr1_85997913_85998547	19.0965	19.3544	12.5457	14.4096		chr1_75191387_75192930	50.0453	84.8843		chr1_118627833_118628033	1.08779	5.79567
chr1_82832434_82833097	8.86858	14.4632		chr1_86007582_86008171	3.96343	6.07824	4.37199	5.87759		chr1_75208930_75209156	2.55008	3.81189		chr1_119457197_119457607	2.35689	8.6935
chr1_82838976_82840201	9.75412	19.7598		chr1_86059070_86059762	12.6109	12.7963	10.5498	11.5656		chr1_75210317_75211284	27.0149	43.7902		chr1_119458378_119458619	1.08779	4.13976
chr1_82862159_82862463	1.45387	1.40167		chr1_86064109_86065145	35.6708	30.0713	40.3934	42.4704		chr1_75218140_75219790	47.4155	75.1221		chr1_119476794_119477356	3.62598	8.27953
chr1_82894597_82894801	0.674065	0.99233		chr1_86144327_86144960	9.3681	7.35787	5.41747	5.97239		chr1_75229271_75229484	0.87659	2.51027		chr1_119492115_119492801	5.62027	18.8359
chr1_82900690_82900945	1.59925	1.72417		chr1_86154201_86155063	39.9946	42.8676	43.2447	43.3236		chr1_75234648_75235062	7.25179	16.7351		chr1_119504270_119505258	24.2034	79.0695
chr1_82972170_82972458	1.92968	2.20793		chr1_86161073_86161413	1.44125	6.71806	4.27695	2.844		chr1_75236000_75237282	37.6137	69.6367		chr1_119525670_119526700	12.0564	55.4728
chr1_82974032_82974281	1.65212	1.89783		chr1_86178829_86179346	6.84592	9.27731	6.84312	6.54119		chr1_75248169_75248798	7.88931	12.1795		chr1_119648261_119649390	9.6995	24.8386
chr1_82974435_82974738	1.33491	2.05908		chr1_86194067_86194355	4.68405	4.79861	1.90087	2.844		chr1_75251354_75252328	19.285	26.3113		chr1_119675145_119675350	0.906495	1.65591
chr1_82975900_82976125	1.13666	1.5133		chr1_86214156_86214675	14.0522	9.27731	9.12415	9.76439		chr1_75254162_75254574	2.23132	7.71675		chr1_119713019_119713438	4.35118	10.7634
chr1_83038102_83038560	1.65212	2.48082		chr1_86215377_86215622	5.40467	6.39815	3.61164	4.8348		chr1_75316878_75318383	121.288	206.214		chr1_119818887_119819198	1.45039	8.27953
chr1_83497473_83497722	1.07057	0.347315		chr1_86216413_86216847	6.66576	8.95741	9.8845	10.8072		chr1_75342996_75343196	0.87659	2.23135		chr1_119836707_119837068	4.26053	10.7634
chr1_84240248_84240695	7.57332	7.36805		chr1_86228306_86229140	23.7806	16.6352	15.5871	16.59		chr1_75344345_75344986	2.31101	5.85729		chr1_119837227_119838245	30.8208	101.838
chr1_84241495_84241819	2.39227	2.26995		chr1_86229406_86229958	6.1253	12.4764	8.36381	8.62679		chr1_75345204_75345529	0.7969	2.69621		chr1_119895121_119895373	1.54104	5.38169
chr1_84245387_84245691	2.89452	3.54758		chr1_86233782_86234193	6.1253	8.6375	6.93816	7.01519		chr1_75360229_75360437	0.95628	2.13838		chr1_119912766_119913539	21.3933	49.2632
chr1_84250914_84251193	1.5596	2.35678		chr1_86253318_86253758	9.72841	9.59722	6.93816	4.8348		chr1_75381996_75382261	0.7969	2.23135		chr1_120033103_120033481	2.62884	10.3494
chr1_84251308_84251735	3.43641	4.01893		chr1_86258197_86258579	8.64748	8.31759	6.46294	6.63599		chr1_75398826_75399059	1.11566	1.85946		chr1_120055378_120056181	12.5096	45.9514
chr1_84284413_84285083	2.51122	4.56472		chr1_86263432_86264321	19.4568	17.9148	19.1037	16.0212		chr1_75435623_75436628	11.6347	22.3135		chr1_120057329_120057599	2.99143	9.93543
chr1_84286849_84287222	1.94289	2.4064		chr1_86265076_86265389	5.04436	7.03796	7.60346	5.78279		chr1_75445797_75446333	2.07194	4.92756		chr1_120073566_120074088	4.71377	14.0752
chr1_84302805_84303112	1.26883	2.24515		chr1_86300960_86301934	18.0156	25.4326	24.9964	21.5196		chr1_75467596_75468008	1.35473	3.53297		chr1_120075579_120075789	1.35974	4.13976
chr1_84305804_84306081	1.95611	2.67929		chr1_86303469_86303912	6.48561	5.11852	5.60755	8.05799		chr1_75477345_75477796	5.25954	8.36756		chr1_120099575_120099987	5.71092	10.7634
chr1_84306678_84306917	1.34813	1.30243		chr1_86338999_86339363	1.26109	1.91944	3.61164	1.7064		chr1_75478638_75479757	30.9994	50.7632		chr1_120120419_120121978	34.1749	107.22
chr1_84317799_84318208	3.38354	3.88249		chr1_86339470_86339842	5.76499	4.1588	3.70669	3.6024		chr1_75487558_75487758	0.87659	1.67351		chr1_120145995_120146269	2.90078	4.96772
chr1_84318648_84319076	4.65237	5.1105		chr1_86344197_86344674	4.14358	3.83889	5.60755	2.6544		chr1_75521026_75522312	35.223	51.2281		chr1_120162563_120163046	3.80728	12.4193
chr1_84350044_84350854	5.88155	5.85474		chr1_86358759_86360212	107.013	113.887	123.176	131.393		chr1_75524737_75525156	4.86109	14.2249		chr1_120174895_120175461	7.43326	22.5617
chr1_84406902_84407295	3.15885	4.03134		chr1_86371990_86372302	2.52218	2.87917	2.75625	4.0764		chr1_75546288_75546810	1.99225	7.34486		chr1_120197325_120197580	1.26909	4.55374
chr1_84838390_84840537	27.5838	52.5687		chr1_86380914_86381169	1.44125	1.91944	1.52069	3.2232		chr1_75559320_75559997	7.969	16.7351		chr1_120208588_120208896	2.35689	4.96772
chr1_84935829_84936036	0.819452	1.04195		chr1_86398368_86398652	4.68405	3.03912	3.99182	2.9388		chr1_75565152_75566249	13.3082	16.3632		chr1_120231493_120231703	1.72234	1.86289
chr1_85668116_85668488	0.713716	2.04668		chr1_86399254_86399576	2.16187	3.19907	3.70669	1.3272		chr1_76039069_76039444	1.83287	3.34703		chr1_120245586_120245925	2.35689	5.38169
chr1_85680250_85680606	1.98254	2.82814		chr1_86406496_86406696	2.88249	2.87917	2.66121	3.0336		chr1_76641394_76641725	2.55008	2.97513		chr1_120259336_120259551	2.17559	6.41663
chr1_85686674_85687912	9.78055	14.6369		chr1_86406964_86407403	6.1253	2.87917	4.94225	6.63599		chr1_77213461_77214004	2.94853	4.09081		chr1_120264814_120265688	15.5917	43.0535
chr1_85698084_85698569	3.76684	4.88722		chr1_86415168_86415582	4.68405	4.4787	4.65712	2.4648		chr1_77280494_77281053	4.14388	7.34486		chr1_120293945_120294199	2.62884	5.38169
chr1_85703183_85704257	27.8746	45.6596		chr1_86416094_86416321	0.720623	0.959722	2.56617	1.7064		chr1_77281794_77282152	2.47039	3.81189		chr1_121314786_121315440	8.88365	25.6665
chr1_85720559_85721112	2.90773	5.34618		chr1_86416397_86416605	1.44125	1.27963	3.13643	1.5168		chr1_77298540_77299246	10.9175	10.5989		chr1_121327057_121328566	38.798	105.978
chr1_85732643_85732922	2.90773	3.99413		chr1_86434006_86435099	60.172	58.5431	54.5548	62.3783		chr1_77330982_77331275	1.11566	1.67351		chr1_121430670_121432065	27.7387	84.8651
chr1_85735609_85736195	11.5516	19.4497		chr1_86440507_86440929	17.295	14.7157	21.2897	19.434		chr1_77441777_77442446	3.34698	4.74162		chr1_121440982_121441452	2.17559	5.38169
chr1_85736337_85736838	6.88604	11.3994		chr1_86441328_86441924	28.4646	28.1519	33.6453	32.4216		chr1_77514812_77515473	5.33923	8.55351		chr1_121461935_121462552	10.334	35.602
chr1_85739955_85740164	1.05736	2.34438		chr1_86441927_86442950	38.5533	29.4315	45.9059	42.5652		chr1_77515688_77515910	1.35473	0.65081		chr1_121462631_121463001	3.08208	12.4193
chr1_85750770_85751083	2.43192	3.96932		chr1_86470424_86471116	13.3315	10.7169	13.6862	12.0396		chr1_77516170_77516419	0.87659	2.78919		chr1_121567189_121568453	10.7873	41.3976
chr1_85751408_85752554	9.4237	17.8123		chr1_86472189_86472881	11.1697	8.95741	13.116	11.1864		chr1_77832284_77832490	0.87659	2.78919		chr1_123919663_123919965	2.62884	5.38169
chr1_85761843_85762176	2.22045	2.38159		chr1_86478922_86479557	21.2584	21.7537	14.8267	16.0212		chr1_77978832_77979036	1.27504	1.30162		chr1_123934205_123934706	3.62598	13.8682
chr1_85793121_85794807	11.5384	24.3617		chr1_86487066_86488185	68.8195	90.3738	101.601	106.555		chr1_78422443_78423138	15.1411	21.3838		chr1_124195433_124195822	2.26624	3.31181
chr1_85799949_85800151	0.726933	1.11637		chr1_86492171_86492673	16.214	12.7963	14.0664	16.4952		chr1_78423948_78424392	7.65024	11.7146		chr1_124289538_124289740	1.54104	2.89783
chr1_85838080_85838536	8.31347	9.88608		chr1_86498114_86498359	7.7467	7.35787	6.84312	8.53199		chr1_78435823_78436485	17.1333	21.1978		chr1_125039447_125039704	1.99429	4.55374
chr1_85840437_85840664	1.59925	2.45602		chr1_86499968_86500168	8.28717	9.27731	7.50842	10.428		chr1_78437203_78437411	2.3907	3.81189		chr1_125406706_125406944	0.634547	3.72579
chr1_85840831_85841131	2.12793	2.97699		chr1_86503350_86504752	62.5141	57.2634	69.5717	78.1151		chr1_78454425_78455000	2.94853	4.64865		chr1_125434480_125434950	14.5946	40.9837
chr1_85843528_85843860	2.55087	3.78326		chr1_86509336_86509965	20.5378	21.1139	21.0046	23.1312		chr1_78485389_78485641	4.70171	8.18162		chr1_125435387_125436196	43.7837	137.44
chr1_85853301_85853673	1.81072	2.07149		chr1_86515933_86516535	18.3759	16.6352	12.5457	16.6848		chr1_78488490_78489779	51.161	81.6302		chr1_125438065_125438294	6.98001	23.1827
chr1_85894307_85895953	10.2035	20.4792		chr1_86525109_86526843	163.942	172.11	210.331	192.159		chr1_78490179_78490528	6.29551	10.134		chr1_125441277_125442123	22.1185	63.7524
chr1_85896879_85897145	1.30848	2.34438		chr1_86528049_86528507	24.5012	18.2347	31.1742	32.706		chr1_78525238_78525549	1.5938	4.09081		chr1_125459214_125459456	2.44754	5.38169
chr1_85902259_85902586	0.964839	1.7986		chr1_86532372_86532735	10.8093	10.8769	8.17372	7.96319		chr1_78536770_78537212	6.85334	7.62378		chr1_125464157_125464391	4.35118	11.1774
chr1_85933313_85933822	1.08379	2.35678		chr1_86582045_86583271	59.4514	61.4222	60.8277	62.3783		chr1_78537383_78538108	17.6115	38.1189		chr1_125466571_125467150	12.6909	38.0858
chr1_85959632_85959903	1.46708	1.7986		chr1_86586993_86587445	10.8093	7.99769	10.5498	9.10079		chr1_78657424_78658833	49.8062	86.6508		chr1_125467897_125468261	6.52676	21.9407
chr1_85960974_85961293	2.16758	3.54758		chr1_86703206_86704364	22.6996	25.2727	24.6162	23.8896		chr1_78666065_78666332	0.95628	2.4173		chr1_125473277_125473788	5.43897	19.0429
chr1_85962226_85962433	1.16309	2.13351		chr1_87035637_87036547	6.48561	7.67778	9.78946	6.25679		chr1_78674617_78674966	1.5938	3.90486		chr1_125519214_125519740	4.89507	10.3494
chr1_85977868_85978119	0.925188	1.88543		chr1_87187027_87187227	1.44125	3.83889	2.94634	2.2752		chr1_78686910_78687293	1.51411	3.81189		chr1_125560145_125561179	21.9372	68.3061
chr1_85981822_85982300	2.82843	3.64681		chr1_87213292_87214625	40.3549	40.4683	47.7117	47.9688		chr1_78702787_78703403	4.38295	10.134		chr1_125584073_125584295	1.63169	2.27687
chr1_85987371_85987635	1.05736	1.68696		chr1_87245998_87246479	3.96343	3.83889	4.37199	3.2232		chr1_78724335_78725307	6.3752	10.413		chr1_125663166_125663479	1.54104	5.79567
chr1_85988389_85988772	3.84614	3.68402		chr1_87258569_87258799	1.08093	1.59954	1.71078	3.0336		chr1_78819321_78819548	1.67349	1.0227		chr1_126817276_126818143	8.15846	23.1827
chr1_85997395_85997705	1.3217	1.811		chr1_87273454_87273992	6.1253	6.71806	6.17781	8.05799		chr1_78819672_78819963	1.91256	2.51027		chr1_127204672_127205581	12.3283	42.2256
chr1_85997941_85998565	5.12818	7.8394		chr1_87326523_87327582	51.1642	45.1069	50.9432	59.9135		chr1_78863991_78864191	0.7969	2.4173		chr1_127206069_127206330	3.26338	6.62362
chr1_86007656_86008205	2.19402	3.23748		chr1_87607150_87608787	25.5821	30.0713	24.236	21.9936		chr1_78895932_78896134	0.63752	1.58054		chr1_127215492_127215710	2.53819	2.89783
chr1_86038315_86038515	0.515462	1.1908		chr1_87620011_87620926	28.8249	27.512	32.1246	29.388		chr1_79560818_79561613	2.94853	4.83459		chr1_127230405_127231019	7.25196	18.4219
chr1_86059402_86059814	3.70075	4.71357		chr1_87621124_87621651	13.3315	9.91713	12.6408	12.6084		chr1_79581333_79581841	3.10791	5.39243		chr1_127233200_127233555	2.17559	5.79567
chr1_86064104_86065282	12.5826	25.2052		chr1_87621852_87622119	8.28717	8.31759	9.50433	7.10999		chr1_79629650_79630193	6.3752	10.0411		chr1_127239904_127240337	5.80157	12.0053
chr1_86144535_86144963	2.24688	2.19553		chr1_87626289_87626840	30.9868	31.6708	23.6658	26.2596		chr1_79642809_79643110	1.83287	4.55567		chr1_127242499_127243227	9.97145	22.3547
chr1_86153921_86155140	16.0057	27.9217		chr1_87632190_87632499	10.2689	6.23819	6.17781	5.214		chr1_79643791_79644160	1.99225	5.67135		chr1_127270365_127270973	5.16702	13.2472
chr1_86160563_86160849	2.06185	1.73658		chr1_87637417_87637957	31.7074	27.512	25.5666	21.7092		chr1_79644202_79644593	1.75318	3.62594		chr1_127296826_127297256	2.35689	10.3494
chr1_86161204_86161478	1.73142	2.08389		chr1_87638141_87638661	13.6918	10.5569	7.50842	10.3332		chr1_79671024_79672497	35.9402	63.1286		chr1_127305657_127305877	0.906495	2.89783
chr1_86178832_86179390	2.2601	4.34144		chr1_87640228_87640757	13.6918	13.4361	14.4466	13.272		chr1_79683760_79684688	6.21582	5.76432		chr1_127321744_127322044	1.26909	7.65856
chr1_86194175_86194398	0.700499	1.2156		chr1_87650468_87651163	33.6891	22.0736	28.2278	25.9752		chr1_79710919_79712188	16.7349	24.173		chr1_127322347_127322850	4.35118	16.1451
chr1_86214285_86214647	2.76235	4.63914		chr1_87657949_87658447	7.92686	8.31759	8.26876	9.00599		chr1_79734881_79735260	1.99225	3.25405		chr1_127425152_127425624	2.17559	7.45157
chr1_86216490_86216830	2.52444	4.22981		chr1_87659189_87659686	10.8093	7.99769	8.93407	7.39439		chr1_79746088_79746427	2.15163	3.06811		chr1_127500550_127501126	2.44754	13.2472
chr1_86228182_86229084	7.5601	10.7544		chr1_87706341_87706847	9.3681	7.35787	4.94225	5.78279		chr1_79751090_79751711	8.20807	15.0616		chr1_127501764_127502025	1.99429	4.13976
chr1_86229530_86229858	2.43192	3.55998		chr1_87712036_87712730	6.1253	9.59722	9.12415	6.82559		chr1_79751941_79752764	10.9175	18.9665		chr1_127511506_127511712	3.08208	9.10748
chr1_86233779_86234311	2.29975	4.94924		chr1_87755285_87756545	33.3288	29.7514	36.2115	34.5072		chr1_79760911_79762045	28.8478	51.2281		chr1_127513759_127514104	4.53248	21.1128
chr1_86253411_86253857	3.51571	4.32904		chr1_87766185_87766616	6.1253	2.55926	5.51251	4.74		chr1_79762198_79763184	15.7786	20.733		chr1_127514418_127515075	13.7787	48.4352
chr1_86258297_86258541	2.20723	2.26995		chr1_87813746_87814043	4.68405	5.11852	3.42156	4.4556		chr1_79768039_79768431	3.10791	7.06594		chr1_127587235_127587443	0.997145	1.24193
chr1_86263484_86264225	4.94315	8.57125		chr1_87828168_87828773	52.6055	54.0644	42.9596	44.556		chr1_79774235_79774471	1.67349	2.69621		chr1_127625683_127625981	2.90078	4.96772
chr1_86265119_86265440	2.82843	3.07622		chr1_87829608_87830238	20.8981	19.0345	23.8559	21.8988		chr1_79775681_79776669	33.8682	57.5502		chr1_127638081_127638281	0.725196	3.31181
chr1_86300863_86302043	7.59976	11.3746		chr1_87840933_87841367	1.08093	6.07824	4.65712	3.2232		chr1_79782440_79782825	1.83287	2.97513		chr1_127666343_127666692	1.45039	6.62362
chr1_86303163_86303667	1.99576	3.70883		chr1_87846825_87847614	36.0312	40.6282	38.9677	46.926		chr1_79823820_79824572	2.86884	5.20648		chr1_127673439_127673915	5.07637	9.52146
chr1_86339495_86339799	1.17631	1.53811		chr1_87852882_87853516	42.1565	37.7491	47.2365	46.2624		chr1_79848299_79849156	6.45489	17.014		chr1_127677750_127678078	2.26624	7.45157
chr1_86358802_86360309	33.1746	61.5616		chr1_87854862_87855204	13.6918	18.3947	13.9714	15.8316		chr1_79858059_79859165	5.10016	14.3178		chr1_127756500_127756910	2.71949	7.0376
chr1_86380964_86381419	1.3217	2.49323		chr1_87856840_87857184	13.3315	14.7157	6.17781	7.96319		chr1_79864871_79865184	1.99225	2.23135		chr1_127773543_127774490	36.0785	108.462
chr1_86389382_86389636	0.793018	1.25282		chr1_87866574_87867115	17.8354	21.7537	13.3061	12.7032		chr1_80030262_80030695	4.54233	5.20648		chr1_127781038_127781278	1.81299	5.79567
chr1_86398423_86398666	1.00449	1.32724		chr1_87876027_87876443	9.00779	11.8366	8.36381	6.54119		chr1_80030842_80031050	1.19535	1.67351		chr1_127796456_127796735	2.26624	4.13976
chr1_86399407_86399714	1.20274	2.62967		chr1_87879731_87880189	7.92686	7.67778	5.7026	6.16199		chr1_80213673_80214205	4.62202	3.44		chr1_127827464_127827720	1.81299	5.38169
chr1_86406454_86406761	1.36135	1.95985		chr1_87890945_87891199	2.16187	5.75833	1.52069	1.896		chr1_80317790_80317990	1.75318	0.836756		chr1_127850136_127850565	2.35689	8.07254
chr1_86406973_86407426	1.92968	2.96458		chr1_87892977_87893235	2.88249	2.87917	2.09095	2.7492		chr1_80331237_80331447	1.11566	1.0227		chr1_127858813_127859583	11.2405	31.4622
chr1_86415251_86415679	1.65212	2.07149		chr1_87899765_87899965	1.44125	1.91944	3.04138	1.8012		chr1_80340046_80341585	103.756	194.22		chr1_127868532_127869378	10.9686	40.5697
chr1_86430132_86430363	2.07506	2.7041		chr1_87900842_87901334	3.60312	5.11852	4.84721	5.1192		chr1_80362466_80362988	1.75318	4.09081		chr1_128016231_128016452	0.997145	2.89783
chr1_86433983_86435030	16.6534	31.3328		chr1_87906516_87907008	4.68405	5.11852	6.27286	5.68799		chr1_80371446_80371885	3.50636	7.43783		chr1_128057428_128057740	2.62884	2.48386
chr1_86440585_86440969	6.0798	10.7792		chr1_87961505_87961931	6.84592	7.03796	7.98363	5.40359		chr1_80372024_80372328	0.7969	2.97513		chr1_128076810_128077536	9.06495	22.9757
chr1_86441411_86443162	22.3367	46.0193		chr1_88007824_88008892	23.0599	19.8343	19.5789	18.7704		chr1_80383709_80383984	1.19535	3.16108		chr1_128102294_128103590	64.5424	194.362
chr1_86470602_86471132	3.78005	5.38339		chr1_88094193_88094393	1.80156	0.319907	2.56617	2.5596		chr1_80384152_80384547	2.94853	4.92756		chr1_128243767_128245345	26.651	71.6179
chr1_86472120_86472878	4.24265	6.59899		chr1_88205342_88205961	7.92686	10.8769	9.02911	10.3332		chr1_80389332_80390159	9.96125	16.7351		chr1_128357589_128357789	1.72234	4.55374
chr1_86479009_86479617	7.36185	10.097		chr1_88207127_88207526	6.1253	3.83889	5.60755	5.97239		chr1_80401874_80402406	7.25179	13.76		chr1_128359338_128360232	24.566	74.9297
chr1_86487050_86488264	26.9494	51.4771		chr1_88450635_88450928	3.60312	1.91944	3.70669	1.2324		chr1_80403277_80403584	2.07194	4.55567		chr1_128416589_128417747	20.3055	55.4728
chr1_86492210_86492687	4.94315	9.20386		chr1_88456803_88457041	2.16187	2.55926	2.186	2.844		chr1_80408574_80408953	5.25954	8.36756		chr1_128447210_128447579	1.99429	8.90049
chr1_86492824_86493031	1.59925	2.65448		chr1_88474688_88475062	2.52218	3.19907	3.32651	4.4556		chr1_80410232_80410544	3.74543	5.29946		chr1_128548353_128549401	10.1527	25.0456
chr1_86498076_86498437	3.68753	5.18492		chr1_88475354_88475780	3.60312	2.23935	3.32651	4.6452		chr1_80412608_80412946	2.94853	4.27675		chr1_128552665_128552961	1.72234	7.86555
chr1_86500025_86500225	3.15885	4.29183		chr1_88506397_88506702	1.44125	1.59954	3.32651	2.844		chr1_80416405_80416755	2.23132	5.4854		chr1_128560905_128561279	4.62312	10.7634
chr1_86503540_86503752	2.65661	4.05615		chr1_88562370_88562784	4.68405	6.39815	5.51251	6.06719		chr1_80418630_80419138	4.30326	6.88		chr1_128575189_128575494	2.62884	8.6935
chr1_86503891_86504858	14.2215	28.7403		chr1_88567252_88567546	5.94514	9.27731	2.8513	4.74		chr1_80440766_80441341	3.90481	8.36756		chr1_128583429_128583638	1.08779	2.06988
chr1_86509427_86509929	6.30449	11.1389		chr1_88575634_88576714	20.1774	17.9148	18.4384	18.486		chr1_80442389_80442620	0.7969	3.34703		chr1_128590777_128591545	15.9543	60.8545
chr1_86510397_86510602	0.885537	1.95985		chr1_88587034_88587838	22.6996	21.4338	23.4757	21.5196		chr1_80452077_80452550	1.43442	3.34703		chr1_128592125_128592883	23.2063	69.341
chr1_86515992_86516547	5.77581	8.59606		chr1_88595738_88595938	1.80156	1.27963	2.37608	1.422		chr1_80613666_80613910	1.99225	2.51027		chr1_128601446_128601763	5.07637	17.801
chr1_86525000_86526855	51.6916	102.681		chr1_88622511_88622758	7.02608	4.1588	2.75625	4.1712		chr1_80614337_80614586	0.95628	3.34703		chr1_128607928_128608528	17.9486	64.5803
chr1_86528048_86528524	6.37058	14.9966		chr1_88625231_88625619	5.76499	6.5581	4.94225	5.214		chr1_80614815_80615015	2.15163	1.95243		chr1_128614437_128615468	30.2769	109.29
chr1_86532336_86532763	3.76684	6.16485		chr1_88638703_88638991	8.28717	2.0794	3.80173	1.6116		chr1_80628105_80628480	3.02822	6.13621		chr1_128615587_128615845	6.07352	18.215
chr1_86581991_86583219	19.2836	35.0913		chr1_88644468_88644838	6.48561	5.43843	5.79764	5.59319		chr1_80635759_80636208	5.17985	5.29946		chr1_128623105_128623447	2.35689	10.5564
chr1_86586891_86587458	3.56858	6.37572		chr1_88654697_88655429	24.8615	23.9931	24.3311	29.862		chr1_80637109_80637861	16.0974	27.7059		chr1_128667225_128667785	5.89222	13.6612
chr1_86703118_86704519	8.28704	14.3144		chr1_88684794_88684994	2.16187	4.4787	2.56617	2.844		chr1_80644108_80644317	1.91256	3.90486		chr1_128675402_128676111	8.70235	26.9085
chr1_87035724_87036205	1.45387	2.56765		chr1_88701807_88702617	19.8171	25.2727	37.9223	31.6632		chr1_80646785_80647044	3.34698	3.53297		chr1_128695874_128696372	4.07923	16.1451
chr1_87187000_87187240	0.462594	1.22801		chr1_88705733_88706188	15.1331	16.3153	13.116	16.59		chr1_80655294_80655591	2.07194	4.83459		chr1_128703417_128703646	2.90078	8.27953
chr1_87213370_87214702	12.49	25.0811		chr1_88720629_88720834	1.44125	1.27963	1.52069	2.844		chr1_80656365_80656732	1.5938	5.4854		chr1_128704969_128705638	19.399	62.0965
chr1_87246082_87246528	1.37456	2.18313		chr1_88720899_88721104	1.08093	1.27963	0.760346	1.9908		chr1_80661638_80662051	5.89706	11.1568		chr1_128712873_128713314	6.16417	14.4892
chr1_87273405_87273912	2.12793	3.12584		chr1_88745318_88745549	2.52218	5.43843	1.71078	2.37		chr1_80664951_80665630	20.6397	34.214		chr1_128722196_128722519	2.71949	8.6935
chr1_87326460_87327918	16.8252	32.3996		chr1_89069508_89070694	41.7961	34.55	40.3934	39.5316		chr1_80670300_80670792	6.69396	11.6216		chr1_128724563_128724786	2.26624	6.62362
chr1_87418825_87419062	1.05736	1.32724		chr1_89450020_89450542	4.68405	5.43843	6.84312	7.48919		chr1_80671100_80671378	3.1876	5.39243		chr1_128766747_128767489	12.8722	34.774
chr1_87447721_87447921	0.819452	1.09156		chr1_89454389_89455137	11.8903	8.79745	14.4466	16.3056		chr1_80699861_80700066	1.5938	2.23135		chr1_128787293_128787652	3.53533	13.2472
chr1_87607430_87608193	5.44539	8.38519		chr1_89555367_89555920	6.84592	7.99769	5.41747	4.5504		chr1_80703200_80703709	9.00497	12.7373		chr1_128791026_128791280	2.44754	7.86555
chr1_87608402_87608835	2.43192	2.91497		chr1_89575020_89575248	1.44125	1.91944	2.8513	1.0428		chr1_80719552_80719777	1.99225	3.81189		chr1_128824363_128824633	1.35974	9.52146
chr1_87619987_87621003	9.72769	17.0805		chr1_89580119_89580321	1.44125	0.959722	2.09095	2.4648		chr1_80721955_80722190	1.19535	1.58054		chr1_128832202_128833005	6.52676	12.8333
chr1_87621086_87621763	4.42768	7.46728		chr1_89643967_89644559	8.64748	6.71806	8.93407	8.34239		chr1_80722530_80723063	5.73768	10.413		chr1_128875425_128875689	1.45039	3.31181
chr1_87621936_87622176	2.03541	4.03134		chr1_90181266_90181759	12.9712	9.91713	8.07868	6.63599		chr1_80728126_80728619	5.5783	9.57621		chr1_129956750_129957140	3.89793	4.13976
chr1_87626371_87626841	8.68355	15.2199		chr1_90203807_90204109	5.76499	4.4787	4.08686	3.9816		chr1_80730625_80731071	5.41892	6.41513		chr1_129990931_129991154	1.63169	3.72579
chr1_87632268_87632532	1.6389	3.15065		chr1_90289557_90289757	1.44125	2.87917	2.56617	2.4648		chr1_80746021_80747008	14.7426	24.7308		chr1_130342665_130342868	0.725196	3.31181
chr1_87637439_87637978	9.51622	13.8802		chr1_90368674_90368953	5.04436	3.19907	2.66121	3.0336		chr1_80747120_80747516	4.46264	5.39243		chr1_130387349_130387622	1.81299	4.96772
chr1_87638128_87638595	3.33068	6.00359		chr1_90412702_90413111	5.40467	2.87917	2.8513	5.87759		chr1_80757392_80759064	32.5135	53.5524		chr1_130428759_130429084	1.17844	8.6935
chr1_87640247_87640794	4.22943	6.15244		chr1_90490351_90490751	3.2428	3.51898	3.89677	4.74		chr1_80765488_80766047	12.9098	16.5492		chr1_130462213_130463174	16.1356	57.5427
chr1_87650568_87651191	8.59103	15.8897		chr1_90493402_90493820	1.44125	6.39815	2.09095	4.5504		chr1_80766314_80766679	2.86884	2.78919		chr1_130474920_130475409	8.6117	33.9461
chr1_87657965_87658428	3.0399	5.59426		chr1_90592978_90593181	1.44125	2.23935	2.56617	1.422		chr1_80785470_80785779	1.5938	2.0454		chr1_130508601_130508997	3.62598	11.5913
chr1_87659291_87659730	3.19851	4.47789		chr1_90602812_90603857	36.7518	31.031	42.7695	36.024		chr1_81927846_81928143	1.03597	1.95243		chr1_130547753_130548427	12.147	29.8063
chr1_87706470_87706799	2.39227	3.3243		chr1_90973262_90973519	2.88249	1.91944	1.23556	3.9816		chr1_82150798_82151178	2.31101	3.90486		chr1_130549237_130549563	6.34547	13.6612
chr1_87712165_87712770	2.97382	4.88722		chr1_90980645_90980924	3.2428	2.87917	2.8513	2.9388		chr1_82235514_82235719	0.95628	0.65081		chr1_130550813_130551151	5.25767	17.801
chr1_87755449_87756677	12.7544	18.8046		chr1_91017173_91017464	2.16187	2.23935	2.28104	3.5076		chr1_82235747_82236025	1.43442	2.78919		chr1_130551381_130551804	6.79871	19.0429
chr1_87766275_87766623	0.87232	2.03428		chr1_91023996_91024315	4.14358	5.27847	3.32651	3.5076		chr1_82282699_82283910	45.742	63.9654		chr1_130563760_130563980	1.08779	5.79567
chr1_87813785_87813992	0.991272	1.48849		chr1_91038079_91038340	3.2428	4.1588	3.99182	4.1712		chr1_82283940_82284201	3.1876	4.64865		chr1_130633808_130634436	7.07066	14.9031
chr1_87828192_87828824	14.0893	22.2282		chr1_91052751_91053914	62.3339	63.8215	72.0428	79.8215		chr1_82290813_82291853	11.7144	25.7535		chr1_130715589_130716396	20.1242	65.4083
chr1_87829127_87829333	1.87681	3.27469		chr1_91054936_91055180	11.8903	10.237	14.7317	10.7124		chr1_82316029_82317178	49.089	91.2994		chr1_130717155_130717997	13.2348	33.1181
chr1_87829420_87830202	7.70549	17.2665		chr1_91057628_91058027	27.744	25.2727	25.2815	23.9844		chr1_82636440_82636640	1.35473	1.30162		chr1_130741293_130741690	5.98287	11.3843
chr1_87846802_87847624	12.12	27.9341		chr1_91062352_91062832	16.0339	17.275	15.4921	19.2444		chr1_82724306_82725617	38.2512	57.4573		chr1_130820579_130821438	8.15846	35.188
chr1_87852958_87853479	10.5604	19.5365		chr1_91064872_91065570	17.6553	17.5949	22.4302	19.8132		chr1_82725845_82726136	2.94853	3.25405		chr1_130838295_130838750	2.90078	12.8333
chr1_87854882_87855235	4.21621	7.38045		chr1_91074678_91074972	4.32374	3.51898	4.08686	3.0336		chr1_82787361_82787807	3.1876	5.39243		chr1_130838970_130839170	0.815846	3.31181
chr1_87856978_87857179	3.60823	3.49796		chr1_91080149_91080823	14.4125	14.7157	13.5912	12.798		chr1_82795652_82795977	1.03597	2.69621		chr1_130850325_130851016	11.5125	37.6718
chr1_87866587_87867154	5.44539	8.86895		chr1_91086298_91086498	2.70234	3.51898	1.71078	1.0428		chr1_82796057_82796429	2.31101	4.74162		chr1_130863869_130864143	2.08494	7.86555
chr1_87876145_87876440	2.08828	3.65922		chr1_91096558_91097004	4.32374	10.8769	5.79764	8.05799		chr1_82798306_82798731	2.3907	4.4627		chr1_130864222_130864742	9.6995	26.9085
chr1_87879714_87880025	1.58604	3.06382		chr1_91098935_91099270	5.04436	5.43843	4.65712	6.25679		chr1_82807100_82807661	3.02822	6.69405		chr1_130865539_130866001	4.80442	24.8386
chr1_87890998_87891257	1.08379	1.46369		chr1_91144863_91145187	2.88249	1.59954	3.42156	3.2232		chr1_82819156_82819812	4.94078	9.76216		chr1_130873016_130873267	1.72234	8.6935
chr1_87899768_87900008	0.74015	1.38926		chr1_91179040_91179526	11.1697	8.95741	7.22329	8.62679		chr1_82831472_82833097	22.632	38.1189		chr1_130979651_130979857	0.815846	2.69085
chr1_87901045_87901407	1.95611	2.24515		chr1_91179838_91180167	3.60312	4.63866	5.41747	3.0336		chr1_82838976_82840207	18.0099	43.6043		chr1_130987596_130987883	1.81299	3.31181
chr1_87906667_87907004	1.24239	2.30717		chr1_91193164_91193736	6.48561	9.43727	6.84312	7.86839		chr1_82861986_82862463	1.35473	2.4173		chr1_131021039_131021261	1.99429	4.13976
chr1_87935154_87935373	1.08379	1.31484		chr1_91211211_91211484	2.88249	1.91944	3.13643	2.6544		chr1_82894597_82894801	1.5938	1.48757		chr1_131096825_131097202	4.07923	12.4193
chr1_87936623_87936850	0.383292	1.22801		chr1_91216376_91216907	9.3681	9.59722	10.7399	6.73079		chr1_82900641_82900935	1.5938	3.16108		chr1_131097613_131098186	15.4104	42.8466
chr1_87960184_87960414	1.00449	1.37686		chr1_91220342_91220706	4.32374	5.11852	6.65303	5.97239		chr1_82972155_82972458	1.75318	3.90486		chr1_131103825_131104238	5.16702	11.5913
chr1_87961386_87961919	3.47606	4.55231		chr1_91239145_91239416	3.96343	3.83889	3.80173	3.5076		chr1_82973957_82974281	1.19535	3.99784		chr1_131110390_131111394	7.16131	30.2203
chr1_88007920_88009083	7.05786	10.5187		chr1_91249719_91250609	54.4071	59.5028	51.1333	51.2868		chr1_82974435_82974738	1.75318	2.69621		chr1_131119181_131119444	2.81013	4.13976
chr1_88205483_88206023	3.37033	4.94924		chr1_91282605_91282990	5.04436	5.43843	5.60755	4.9296		chr1_82975760_82976125	1.51411	4.55567		chr1_131125975_131126618	3.80728	15.7311
chr1_88206995_88207543	3.76684	4.88722		chr1_91297746_91298756	59.0911	47.9861	62.6335	61.0511		chr1_82987764_82988210	2.3907	3.99784		chr1_131135196_131135526	2.44754	14.9031
chr1_88456816_88457103	1.25561	1.88543		chr1_91299012_91299328	6.84592	7.19792	7.22329	3.792		chr1_83038102_83038560	3.02822	4.64865		chr1_131138165_131138705	9.79015	38.9138
chr1_88474636_88474974	1.29526	1.72417		chr1_91366162_91367062	6.48561	4.79861	6.55799	9.29039		chr1_83159712_83159912	0.7969	1.85946		chr1_131138751_131139042	5.34832	12.4193
chr1_88475593_88475882	0.674065	1.52571		chr1_91398159_91399409	51.5246	44.1472	57.4061	52.14		chr1_83747523_83747760	1.67349	0.743783		chr1_131146141_131146720	5.71092	18.215
chr1_88492153_88492368	0.74015	1.16599		chr1_91405670_91405943	3.60312	1.27963	2.56617	2.37		chr1_84240064_84240667	10.6785	14.8757		chr1_131152865_131153721	9.5182	29.3923
chr1_88562431_88562846	2.40549	3.87009		chr1_91412631_91414554	67.3783	75.1782	75.7495	74.3231		chr1_84241495_84241756	2.07194	3.62594		chr1_131188554_131188991	3.89793	11.1774
chr1_88567330_88567599	1.74464	2.4064		chr1_91428662_91429026	3.2428	4.4787	2.75625	3.6024		chr1_84245379_84245746	4.62202	4.27675		chr1_131199266_131199466	1.45039	5.79567
chr1_88575574_88576723	5.08853	9.67521		chr1_91436229_91436625	3.2428	4.4787	4.75216	2.844		chr1_84250914_84251193	2.62977	2.51027		chr1_131200012_131200558	18.4925	46.3653
chr1_88587065_88587827	7.29577	10.4691		chr1_91446129_91446395	3.60312	2.55926	3.13643	2.5596		chr1_84251264_84251813	4.14388	5.39243		chr1_131204481_131204867	5.98287	9.10748
chr1_88616643_88616873	1.04414	1.47609		chr1_91458891_91459997	81.0701	74.2185	81.5471	79.8215		chr1_84284195_84285083	6.05644	9.66918		chr1_131239022_131239222	1.35974	2.48386
chr1_88622339_88622795	1.90324	3.53517		chr1_91494207_91495448	32.0677	29.7514	33.2651	38.4888		chr1_84286804_84287222	2.62977	5.39243		chr1_131245106_131245532	1.81299	10.7634
chr1_88625294_88625652	1.46708	2.59246		chr1_91523807_91524014	2.88249	5.11852	2.94634	2.2752		chr1_84302805_84303112	2.07194	3.34703		chr1_131245617_131246224	3.08208	11.5913
chr1_88644428_88644833	2.20723	3.47315		chr1_91533454_91533904	5.40467	8.31759	6.65303	6.92039		chr1_84305615_84306081	2.94853	5.57838		chr1_131246535_131246798	0.906495	4.13976
chr1_88652640_88652977	1.85038	3.03901		chr1_91539636_91541019	86.4748	81.5764	81.9273	84.4667		chr1_84306544_84306929	1.83287	4.27675		chr1_131278798_131279005	2.44754	6.83061
chr1_88654724_88655492	7.11073	14.9594		chr1_91984578_91984864	2.16187	4.4787	2.94634	3.4128		chr1_84317799_84318217	3.50636	6.69405		chr1_131279544_131279794	0.725196	7.24459
chr1_88656203_88656473	1.54639	2.69169		chr1_92051702_92052648	11.53	13.4361	16.1574	18.3912		chr1_84318548_84319055	6.05644	8.55351		chr1_131280276_131280557	1.45039	7.45157
chr1_88684803_88685101	1.38778	2.28236		chr1_92058706_92059080	4.86421	7.03796	4.75216	6.06719		chr1_84350044_84350800	5.5783	8.73945		chr1_131366007_131366236	1.54104	3.10482
chr1_88701948_88702751	5.89477	15.1206		chr1_92064269_92064800	8.64748	10.237	6.08277	9.00599		chr1_84406849_84407387	4.14388	9.29729		chr1_131384396_131384923	6.34547	22.9757
chr1_88705144_88705449	2.29975	3.38632		chr1_92069440_92069771	2.16187	3.51898	3.42156	4.0764		chr1_84838390_84840537	53.6314	94.1816		chr1_131447385_131447738	4.44183	8.27953
chr1_88705795_88706189	4.89028	7.07035		chr1_92080002_92080609	15.1331	14.7157	9.97954	12.324		chr1_84935829_84936036	0.95628	1.76649		chr1_131473671_131474094	2.17559	8.48651
chr1_89069542_89070765	12.186	20.6901		chr1_92083041_92083396	3.2428	7.99769	3.5166	2.6544		chr1_85668116_85668488	1.5938	0.836756		chr1_131481548_131481910	2.44754	8.27953
chr1_89450120_89450532	2.31297	2.96458		chr1_92102470_92102687	1.44125	2.23935	1.52069	2.7492		chr1_85680037_85680611	2.3907	6.69405		chr1_131492520_131492812	2.44754	2.48386
chr1_89454378_89455073	3.43641	7.2192		chr1_92103606_92103806	4.68405	4.1588	2.75625	1.5168		chr1_85686674_85687912	15.938	27.427		chr1_131526927_131528119	86.389	263.289
chr1_89552560_89552765	0.859103	1.05435		chr1_92119203_92119555	1.44125	2.87917	3.42156	0.947999		chr1_85697942_85698512	4.22357	10.7849		chr1_131555296_131555544	2.26624	5.79567
chr1_89555480_89555908	1.65212	2.14591		chr1_92127786_92128076	2.16187	1.91944	3.42156	1.6116		chr1_85703183_85704223	45.503	67.6843		chr1_131613445_131613831	4.16988	10.3494
chr1_89643927_89644566	2.86808	5.7307		chr1_92130557_92130805	3.2428	2.55926	1.42565	2.7492		chr1_85720539_85721112	5.81737	8.08864		chr1_131637950_131639168	16.8608	35.602
chr1_90181299_90181743	4.21621	4.65155		chr1_92180029_92181311	139.08	144.598	153.02	149.405		chr1_85732613_85732922	4.30326	9.39026		chr1_131653074_131653430	3.08208	8.6935
chr1_90203785_90204194	2.04863	3.22507		chr1_92216217_92216447	0	3.51898	1.99591	2.6544		chr1_85735575_85736844	31.1588	56.1556		chr1_131657915_131658462	7.52391	17.801
chr1_90248267_90248515	0.978055	1.46369		chr1_92235717_92235917	1.44125	2.23935	2.37608	2.37		chr1_85739955_85740164	1.5938	4.09081		chr1_131661627_131662039	3.08208	7.86555
chr1_90289302_90289811	1.4803	2.85295		chr1_92468818_92469274	9.3681	4.79861	9.40928	7.77359		chr1_85744515_85744734	1.67349	2.4173		chr1_131672342_131672812	2.81013	14.4892
chr1_90370779_90370988	0.581546	1.27762		chr1_92473416_92474610	32.428	35.5097	41.4389	37.7304		chr1_85750700_85751083	3.1876	4.74162		chr1_131674351_131674580	1.81299	4.55374
chr1_90412666_90413202	2.00898	3.2995		chr1_92641417_92642678	36.3915	31.9907	36.5917	35.8344		chr1_85751363_85752727	18.1693	37.5611		chr1_131700534_131700752	1.99429	4.96772
chr1_90428718_90428993	0.449377	1.2032		chr1_92647844_92649030	18.7362	17.5949	13.5912	12.5136		chr1_85758151_85758561	1.91256	4.27675		chr1_131702335_131702547	0.271949	4.96772
chr1_90490341_90490735	0.898754	1.89783		chr1_92675891_92676461	6.84592	2.87917	4.65712	5.40359		chr1_85761766_85762144	2.78915	5.02054		chr1_131702613_131702868	1.35974	3.72579
chr1_90493347_90493859	1.34813	2.38159		chr1_92696888_92697148	1.44125	0.959722	2.47112	1.896		chr1_85793071_85794807	23.9867	46.9513		chr1_131827366_131828670	20.7587	67.0642
chr1_90602812_90603820	12.2918	22.9104		chr1_92774796_92775219	2.16187	1.91944	5.13234	2.844		chr1_85799949_85800151	1.19535	0.836756		chr1_131866959_131868084	17.3141	42.6396
chr1_90973358_90973662	1.09701	2.24515		chr1_92803528_92803764	1.44125	1.91944	2.94634	0.1896		chr1_85809261_85809589	0.95628	3.25405		chr1_131909818_131910699	23.6595	72.4459
chr1_90975102_90975306	0.753367	1.33964		chr1_92806781_92807078	1.80156	3.67894	2.37608	3.318		chr1_85838001_85838509	9.24404	15.8054		chr1_131910778_131911394	4.35118	17.801
chr1_90980681_90981091	1.57282	1.811		chr1_92831007_92831854	11.53	11.1968	16.3474	16.4004		chr1_85840390_85841131	5.17985	11.0638		chr1_131995055_131995341	0.906495	5.79567
chr1_90998371_90998875	1.36135	2.28236		chr1_92833990_92834279	3.60312	4.1588	1.99591	4.1712		chr1_85843411_85843878	5.5783	10.413		chr1_132007295_132007744	13.96	36.0159
chr1_91013878_91014185	0.898754	1.94745		chr1_92895097_92895297	1.44125	1.59954	1.90087	2.844		chr1_85853187_85853674	2.31101	4.27675		chr1_132007855_132008440	16.4076	62.5104
chr1_91017261_91017464	0.555113	1.06675		chr1_92906652_92907814	55.8483	57.9032	59.6872	64.8431		chr1_85894307_85895953	19.8428	38.1189		chr1_132011076_132011280	5.07637	9.10748
chr1_91024067_91024306	1.36135	1.62494		chr1_92910418_92911103	14.0522	20.794	30.699	27.7764		chr1_85896879_85897145	1.35473	4.27675		chr1_132026951_132027301	2.71949	9.52146
chr1_91038063_91038388	1.6389	2.18313		chr1_92933858_92935173	76.0257	84.4556	91.7168	87.4055		chr1_85902259_85902586	2.07194	2.78919		chr1_132102287_132102502	1.72234	3.31181
chr1_91052796_91053660	18.3055	37.4232		chr1_92956633_92957307	5.40467	9.91713	7.22329	8.81639		chr1_85933313_85933822	1.83287	1.95243		chr1_132139641_132139975	2.44754	6.20965
chr1_91053727_91054081	3.80649	7.69055		chr1_92971907_92972456	9.3681	7.35787	7.50842	7.48919		chr1_85935535_85935849	1.67349	2.4173		chr1_132155693_132155934	1.08779	6.62362
chr1_91055021_91055234	3.19851	4.96165		chr1_92972892_92973329	4.68405	5.43843	7.41337	7.58399		chr1_85959632_85959903	1.11566	2.88216		chr1_132311163_132311767	5.98287	22.7687
chr1_91057663_91058081	8.84215	13.7438		chr1_93071363_93071885	4.68405	6.07824	5.89268	6.54119		chr1_85960870_85961293	4.46264	8.08864		chr1_132315837_132316304	6.07352	32.0832
chr1_91062449_91062843	4.11048	6.85948		chr1_93115188_93115421	5.40467	4.4787	2.56617	1.422		chr1_85962207_85962468	2.94853	2.97513		chr1_132337083_132337365	4.07923	8.27953
chr1_91064926_91065538	6.33093	10.1342		chr1_93174421_93174769	2.16187	4.79861	4.08686	2.0856		chr1_85977720_85978119	3.66574	5.76432		chr1_132341726_132342557	18.5831	53.8169
chr1_91074709_91074989	1.401	2.23274		chr1_93210396_93210672	2.16187	1.91944	3.61164	3.2232		chr1_85981734_85982300	4.14388	8.64648		chr1_132355832_132356277	4.35118	15.7311
chr1_91080258_91080777	4.03117	7.24401		chr1_93211414_93211980	7.92686	8.31759	7.60346	8.05799		chr1_85985932_85986178	1.67349	1.76649		chr1_132367741_132368250	5.25767	16.973
chr1_91093446_91093737	1.16309	2.14591		chr1_93229297_93229542	2.70234	4.1588	1.90087	2.2752		chr1_85987371_85987635	1.83287	2.0454		chr1_132374169_132374577	3.98858	9.93543
chr1_91096528_91096898	2.53766	3.87009		chr1_93235523_93236590	11.53	15.0356	18.8186	16.4004		chr1_85988263_85988747	4.30326	7.99567		chr1_132390352_132390560	1.81299	3.31181
chr1_91098853_91099305	2.08828	4.04374		chr1_93290441_93290722	0.720623	2.23935	2.28104	1.0428		chr1_85997395_85997705	1.75318	3.06811		chr1_132391653_132392093	2.17559	9.52146
chr1_91179170_91179536	2.0222	3.84528		chr1_93305456_93306473	24.1409	25.9125	28.608	24.4584		chr1_85997913_85998565	8.04869	12.2724		chr1_132417061_132418310	13.0535	33.9461
chr1_91179804_91180210	1.16309	2.66689		chr1_93342520_93343991	90.4382	103.33	113.957	99.2555		chr1_86007582_86008192	2.3907	4.27675		chr1_132476570_132477778	13.7787	43.0535
chr1_91187555_91187763	0.806235	1.55052		chr1_93401424_93402056	4.68405	7.35787	8.17372	7.86839		chr1_86038315_86038515	0.47814	1.39459		chr1_132534008_132534289	2.17559	5.1747
chr1_91193342_91193762	2.28654	3.70883		chr1_93444716_93446202	36.7518	45.7468	52.654	48.6324		chr1_86059070_86059803	4.94078	10.5989		chr1_133012411_133012845	5.89222	12.2123
chr1_91216473_91216873	2.63018	4.04374		chr1_93477817_93479578	193.307	179.788	203.298	209.129		chr1_86064104_86065282	22.871	39.9784		chr1_133025076_133026164	15.6824	51.3331
chr1_91220398_91220701	1.82394	2.34438		chr1_93485133_93485456	2.88249	2.39931	2.8513	0.758399		chr1_86144327_86144963	3.10791	5.29946		chr1_133033501_133034150	6.88936	24.0106
chr1_91225207_91225410	0.634414	1.05435		chr1_93511528_93512515	42.8771	39.9884	55.5053	54.2255		chr1_86153921_86155140	25.6602	44.4411		chr1_133039416_133039982	4.26053	10.3494
chr1_91239181_91239488	1.11023	1.77379		chr1_93634968_93636574	119.984	115.806	113.482	127.411		chr1_86160617_86160849	1.19535	1.76649		chr1_133045074_133045482	1.17844	5.79567
chr1_91249740_91250588	19.8254	33.1438		chr1_93667970_93668378	7.20623	7.03796	5.22738	4.4556		chr1_86161073_86161478	3.02822	4.18378		chr1_133045898_133046465	3.35403	17.387
chr1_91251385_91251693	2.55087	3.65922		chr1_93668544_93669592	23.4203	20.794	21.955	24.2688		chr1_86178832_86179390	4.06419	6.97297		chr1_133046662_133047034	1.99429	5.38169
chr1_91282680_91282977	1.65212	2.43121		chr1_93685467_93686026	5.04436	5.43843	7.60346	6.44639		chr1_86194149_86194398	0.7969	2.23135		chr1_133052987_133053422	3.62598	16.973
chr1_91297774_91298727	17.4993	34.5579		chr1_93687783_93688632	15.8537	11.5167	17.1078	15.5472		chr1_86214189_86214675	5.10016	8.9254		chr1_133073390_133073858	4.71377	15.7311
chr1_91298970_91299426	2.98703	4.86242		chr1_93694949_93695236	3.96343	2.23935	4.46703	3.6024		chr1_86215377_86215622	2.47039	3.53297		chr1_133083080_133083667	9.06495	31.4622
chr1_91366263_91366742	1.05736	2.34438		chr1_93753898_93755517	62.6942	54.7042	80.2165	80.8643		chr1_86216413_86216847	6.21582	9.66918		chr1_133084387_133084658	3.35403	12.0053
chr1_91380509_91380865	1.50673	1.52571		chr1_93794625_93794898	3.60312	3.03912	3.5166	3.6024		chr1_86228182_86229130	11.7144	16.7351		chr1_133087686_133087961	1.72234	8.6935
chr1_91398201_91399547	16.1643	30.601		chr1_93801668_93802360	51.5246	57.5833	55.2201	56.8799		chr1_86229406_86229858	4.62202	7.15891		chr1_133130727_133131721	35.3533	97.6984
chr1_91405592_91406011	0.832669	1.811		chr1_93803527_93804562	80.3495	87.6546	118.329	113.76		chr1_86233779_86234311	5.10016	7.53081		chr1_133159118_133159715	5.07637	19.8709
chr1_91412875_91414622	24.0549	43.9478		chr1_93816242_93816442	2.52218	1.91944	2.56617	1.0428		chr1_86253318_86253829	5.10016	6.78702		chr1_133177436_133177642	0.543897	5.38169
chr1_91428772_91429013	1.03092	1.42647		chr1_93818796_93819039	3.2428	4.4787	4.27695	4.3608		chr1_86258228_86258579	3.82512	5.67135		chr1_133237081_133237421	1.63169	9.10748
chr1_91436400_91436839	1.73142	2.31957		chr1_93824556_93826009	122.506	109.888	126.693	127.221		chr1_86263437_86264321	8.7659	18.6876		chr1_133237777_133238307	3.80728	11.1774
chr1_91446150_91446428	0.991272	1.86062		chr1_94034814_94035779	37.1121	38.3889	42.8645	47.6844		chr1_86265076_86265408	2.86884	7.43783		chr1_133251680_133251882	0.815846	4.13976
chr1_91458857_91460049	24.8611	43.9726		chr1_94056152_94056381	2.16187	2.55926	2.37608	3.4128		chr1_86300863_86302011	12.1926	25.4746		chr1_133347945_133348534	3.44468	7.45157
chr1_91483468_91483697	0.700499	1.35205		chr1_94078280_94078798	6.66576	9.27731	4.27695	7.01519		chr1_86303163_86303912	4.86109	9.48324		chr1_133418193_133418598	1.63169	9.52146
chr1_91494133_91495280	10.6793	18.9659		chr1_94078925_94079538	14.9529	9.59722	12.7358	9.47999		chr1_86338999_86339363	1.35473	3.53297		chr1_133660688_133662038	19.399	52.161
chr1_91523871_91524139	0.687282	1.52571		chr1_94091616_94092230	16.214	17.9148	8.74398	9.29039		chr1_86339470_86339842	1.91256	3.62594		chr1_133689724_133690384	9.6995	42.2256
chr1_91533458_91533933	3.1192	4.77559		chr1_94146716_94147733	14.0522	12.7963	9.31424	7.39439		chr1_86344197_86344674	2.86884	5.4854		chr1_133694810_133695381	11.2405	37.2579
chr1_91539691_91541094	27.4516	48.0908		chr1_94356689_94357038	4.32374	5.11852	2.94634	3.6024		chr1_86358759_86360309	65.5052	121.33		chr1_133711492_133711692	1.63169	5.38169
chr1_91984625_91984900	0.766584	1.60013		chr1_94582027_94582458	5.40467	6.71806	5.03729	2.6544		chr1_86371990_86372302	0.7969	2.69621		chr1_133800827_133801435	5.98287	25.6665
chr1_92006815_92007021	0.581546	1.05435		chr1_94791458_94791891	3.60312	2.23935	1.52069	4.0764		chr1_86380914_86381419	1.91256	2.23135		chr1_133815690_133816460	4.53248	19.8709
chr1_92051596_92052632	5.61721	9.70002		chr1_94858450_94858814	3.96343	4.4787	3.89677	3.6024		chr1_86389382_86389636	1.11566	1.95243		chr1_133821312_133821676	3.44468	5.79567
chr1_92058820_92059121	2.00898	3.16305		chr1_95026933_95027215	2.52218	3.19907	3.04138	1.5168		chr1_86398368_86398666	1.43442	3.90486		chr1_133825667_133826083	4.26053	9.93543
chr1_92064390_92064767	2.03541	3.72124		chr1_95113576_95113776	0.720623	3.83889	2.66121	2.2752		chr1_86399254_86399714	2.55008	4.18378		chr1_133896036_133896564	2.99143	10.3494
chr1_92069593_92069861	1.91646	1.82341		chr1_95225024_95225496	7.92686	8.31759	0.950433	1.1376		chr1_86406490_86406761	1.51411	2.88216		chr1_134053176_134053631	2.71949	9.93543
chr1_92079865_92080597	6.97856	8.4348		chr1_95230817_95231075	1.08093	0.639815	3.42156	1.7064		chr1_86406964_86407426	3.10791	4.92756		chr1_134060762_134061476	27.8294	88.5909
chr1_92130510_92130722	0.621197	1.10397		chr1_95267866_95268774	24.5012	20.9539	22.8104	19.0548		chr1_86415168_86415679	1.43442	5.20648		chr1_134063094_134063614	15.3198	49.2632
chr1_92180040_92181399	44.105	85.6008		chr1_95285785_95286005	2.16187	1.27963	2.37608	1.896		chr1_86416094_86416321	0.39845	2.51027		chr1_134065270_134065771	11.3312	37.2579
chr1_92216801_92217104	0.938405	1.48849		chr1_95312900_95314528	199.793	185.386	203.393	200.312		chr1_86416397_86416605	0.7969	3.06811		chr1_134067182_134067535	6.34547	25.2526
chr1_92235765_92235971	0.515462	1.14118		chr1_95322948_95323461	22.6996	19.3544	11.025	10.5228		chr1_86430132_86430356	2.78915	5.57838		chr1_134073252_134073586	4.80442	11.5913
chr1_92468943_92469393	2.72269	4.42827		chr1_95352632_95352897	1.08093	1.91944	2.66121	1.1376		chr1_86433983_86435099	31.9557	53.5524		chr1_134077759_134077974	3.71663	9.10748
chr1_92473430_92474706	12.9526	25.5649		chr1_95366131_95366344	3.96343	5.75833	3.80173	2.7492		chr1_86440507_86440948	10.0409	21.2908		chr1_134078228_134078447	2.17559	9.10748
chr1_92641321_92642806	12.2125	20.7521		chr1_95371638_95371978	3.2428	2.23935	4.37199	4.74		chr1_86441328_86443162	47.8937	80.1427		chr1_134078918_134079530	27.1042	79.8974
chr1_92647851_92648643	3.15885	4.99886		chr1_95380618_95381404	35.1304	33.5903	16.2524	17.4432		chr1_86470509_86471124	6.13613	13.0162		chr1_134083317_134083517	1.26909	5.79567
chr1_92648749_92649132	1.3217	1.87302		chr1_95381776_95382169	11.8903	11.5167	6.74807	8.15279		chr1_86472120_86472881	5.97675	13.0162		chr1_134092852_134093557	21.5746	78.6555
chr1_92774984_92775187	0.700499	1.26522		chr1_95397313_95397592	7.56654	11.9965	5.32242	6.25679		chr1_86478990_86479601	8.28776	14.6897		chr1_134093845_134094248	10.0621	27.7364
chr1_92831168_92832001	3.88579	9.25347		chr1_95423312_95423555	3.2428	3.51898	2.28104	3.4128		chr1_86487050_86488264	55.4642	100.318		chr1_134099037_134099741	18.0393	61.0615
chr1_92906765_92907854	17.3407	33.9873		chr1_95436584_95436977	9.00779	9.27731	9.2192	8.72159		chr1_86492171_86492687	10.7581	13.9459		chr1_134106832_134107159	2.35689	9.93543
chr1_92910343_92911007	5.78903	11.9452		chr1_95437191_95437823	20.3576	19.5144	13.8763	9.29039		chr1_86492824_86493031	2.70946	3.62594		chr1_134196330_134196791	4.07923	18.6289
chr1_92933746_92935190	25.707	51.7872		chr1_95449363_95449565	12.9712	12.4764	10.2647	7.29959		chr1_86498076_86498415	5.89706	7.62378		chr1_134302761_134303200	4.16988	12.4193
chr1_92956683_92957460	2.73591	3.98172		chr1_95458966_95459212	6.1253	6.39815	5.41747	3.792		chr1_86499968_86500168	4.46264	7.34486		chr1_134361645_134362550	8.2491	35.602
chr1_92971854_92972432	2.31297	3.67162		chr1_95459308_95459791	18.7362	17.9148	11.8804	10.5228		chr1_86503350_86504858	34.4261	69.5437		chr1_134405677_134406634	11.2405	26.9085
chr1_92972986_92973264	1.98254	2.08389		chr1_95468098_95468615	12.6109	9.59722	7.50842	8.62679		chr1_86509336_86509965	13.5473	20.547		chr1_134414651_134415865	25.5632	64.1663
chr1_92976330_92976540	1.07057	1.01714		chr1_95477053_95477253	1.98171	3.83889	2.8513	2.844		chr1_86510397_86510602	1.83287	4.36973		chr1_134426365_134426748	5.16702	12.4193
chr1_93069509_93069712	0.594763	1.01714		chr1_95492984_95493434	8.28717	7.67778	6.27286	5.3088		chr1_86515933_86516547	8.60652	12.2724		chr1_134435484_134435897	1.90364	8.6935
chr1_93071346_93071920	1.69177	2.67929		chr1_95518559_95519111	9.00779	7.67778	5.79764	4.266		chr1_86525000_86526855	96.6639	208.538		chr1_134455021_134456020	11.5125	24.0106
chr1_93174532_93174759	1.05736	1.1908		chr1_95519148_95519417	1.80156	5.11852	1.52069	0.474		chr1_86528048_86528524	14.3442	30.5881		chr1_134460695_134461052	2.90078	6.20965
chr1_93211485_93211939	2.73591	3.28709		chr1_95519700_95520080	5.04436	5.43843	2.47112	3.2232		chr1_86532358_86532763	6.29551	8.18162		chr1_134493930_134495319	32.7245	115.913
chr1_93229387_93229763	0.911971	1.68696		chr1_95528705_95529139	14.7728	13.4361	6.08277	7.39439		chr1_86581991_86583165	37.534	59.3167		chr1_134518633_134519059	2.53819	9.52146
chr1_93235567_93236076	3.72718	6.64861		chr1_95559715_95559947	2.16187	2.23935	1.90087	2.9388		chr1_86586891_86587458	6.85334	12.0865		chr1_134526902_134527273	3.89793	10.3494
chr1_93236316_93236538	0.56833	1.1908		chr1_95571160_95571437	7.20623	8.95741	4.27695	5.87759		chr1_86703118_86704422	12.7504	25.1027		chr1_134556729_134557547	12.5096	45.1234
chr1_93286034_93286237	0.634414	1.00473		chr1_95572748_95573587	35.3105	34.55	23.1906	17.4432		chr1_87035637_87036547	3.50636	9.57621		chr1_134559906_134560363	5.62027	19.6639
chr1_93305514_93306519	7.5601	13.136		chr1_95589993_95590515	45.3993	53.7444	24.8063	21.804		chr1_87187000_87187240	1.67349	2.88216		chr1_134679519_134679836	3.80728	7.0376
chr1_93342508_93344030	37.0868	61.326		chr1_95591144_95591499	8.64748	12.6363	6.74807	12.4188		chr1_87213292_87214702	24.8633	47.0443		chr1_134803701_134803981	0.362598	7.45157
chr1_93401259_93402179	2.90773	5.56945		chr1_95596854_95597284	27.744	28.9516	16.7276	15.2628		chr1_87245998_87246528	1.75318	4.36973		chr1_134850506_134850751	1.26909	5.79567
chr1_93444640_93446247	14.3536	28.0953		chr1_95598075_95598491	25.5821	14.0759	8.93407	10.9968		chr1_87258569_87258799	0.71721	1.67351		chr1_134872769_134873024	1.45039	7.45157
chr1_93477862_93479839	64.327	120.531		chr1_95604867_95605088	5.40467	8.6375	7.50842	4.8348		chr1_87273405_87273992	3.34698	6.41513		chr1_134955338_134955579	1.54104	2.48386
chr1_93511549_93512765	14.7369	28.4302		chr1_95605407_95605962	18.0156	26.5523	19.5789	17.8224		chr1_87326460_87327918	33.9479	54.1102		chr1_134955607_134956417	12.5096	38.4998
chr1_93635026_93636614	36.0162	65.6054		chr1_95617714_95618160	4.68405	9.27731	4.37199	6.54119		chr1_87418825_87419062	1.35473	2.32432		chr1_134962231_134963336	16.8608	49.6772
chr1_93667916_93669533	10.0845	17.0309		chr1_95623291_95623491	7.92686	4.79861	0.190087	1.1376		chr1_87447721_87447921	0.47814	2.0454		chr1_135094866_135095086	1.54104	4.96772
chr1_93685484_93685736	1.38778	2.15832		chr1_95624224_95624911	21.979	28.4718	20.0541	15.8316		chr1_87607150_87608193	11.4754	17.293		chr1_135095245_135095603	3.08208	7.0376
chr1_93687926_93688669	4.00474	8.28595		chr1_95644273_95644573	5.76499	9.27731	4.27695	2.4648		chr1_87608392_87608835	3.34698	6.32216		chr1_135112842_135113046	1.08779	3.10482
chr1_93694996_93695318	1.29526	2.14591		chr1_95646075_95646365	7.20623	5.59838	6.17781	4.5504		chr1_87619987_87621003	17.7709	32.4475		chr1_135131067_135131416	4.16988	16.5591
chr1_93727063_93727432	1.26883	1.73658		chr1_95655473_95656062	36.2113	42.8676	25.3766	25.6908		chr1_87621086_87621763	8.7659	14.1319		chr1_135132422_135133015	5.71092	26.0805
chr1_93753871_93755581	19.1249	39.656		chr1_95657157_95657707	38.9137	42.8676	25.0914	27.5868		chr1_87621852_87622176	5.33923	9.76216		chr1_135133035_135133328	3.98858	13.2472
chr1_93794702_93794995	0.753367	1.82341		chr1_95664324_95664771	29.5456	23.5132	31.3643	34.602		chr1_87626331_87626841	16.974	22.9643		chr1_135146409_135146958	7.34261	25.6665
chr1_93801681_93802671	19.9048	36.8899		chr1_95665013_95665401	34.9502	31.3509	33.5503	33.4644		chr1_87632190_87632532	3.82512	6.04324		chr1_135147208_135148070	8.06781	23.5967
chr1_93803521_93804587	29.2095	60.3709		chr1_95665880_95666519	46.8405	47.1863	41.724	39.7212		chr1_87637417_87637978	15.5395	25.1027		chr1_135154561_135154894	2.26624	6.83061
chr1_93818770_93819065	1.20274	2.62967		chr1_95666865_95667123	17.295	13.5961	17.678	17.8224		chr1_87638128_87638661	4.7814	7.80973		chr1_135282725_135284548	11.2405	24.0106
chr1_93824523_93826092	45.0566	76.0373		chr1_95667314_95668224	127.911	121.245	149.598	149.499		chr1_87640228_87640794	8.04869	14.1319		chr1_135313351_135314384	14.0507	47.1933
chr1_93832935_93833180	0.56833	0.893097		chr1_95692061_95692278	1.44125	2.71921	2.28104	2.7492		chr1_87650468_87651191	18.0099	27.8919		chr1_135430036_135431068	11.4218	37.2579
chr1_94034850_94036139	16.2701	27.2394		chr1_95693640_95693945	3.42296	5.11852	0.665303	0.1896		chr1_87657949_87658447	5.97675	8.08864		chr1_135631466_135631909	2.71949	11.1774
chr1_94052396_94052804	1.37456	2.87776		chr1_95699853_95700286	8.28717	5.43843	3.23147	1.1376		chr1_87659189_87659730	5.17985	9.01837		chr1_135659367_135660132	5.25767	22.7687
chr1_94056071_94056286	1.14988	1.7986		chr1_95754073_95754932	20.5378	17.5949	12.5457	16.2108		chr1_87706341_87706847	4.62202	4.83459		chr1_135660854_135661097	0.906495	5.79567
chr1_94058485_94058698	1.24239	1.72417		chr1_95762176_95762694	25.0417	31.031	13.8763	14.4096		chr1_87712036_87712770	6.61427	9.11135		chr1_135670476_135670836	2.99143	9.52146
chr1_94078387_94078645	1.74464	2.1211		chr1_95866391_95866636	0.360312	0.319907	2.66121	0.758399		chr1_87755415_87756677	16.3364	35.7016		chr1_135688070_135688466	2.08494	11.1774
chr1_94079209_94079632	3.63467	5.1105		chr1_96311070_96311295	2.16187	0.959722	0.760346	2.844		chr1_87766185_87766623	2.31101	5.39243		chr1_135719570_135720541	9.60885	22.3547
chr1_94091576_94092280	7.37507	7.50449		chr1_96345351_96345575	3.2428	1.27963	1.14052	2.844		chr1_87813746_87814043	2.70946	3.34703		chr1_135725900_135726409	7.07066	24.4246
chr1_94146843_94147628	5.40574	4.40346		chr1_96381395_96381613	1.08093	1.59954	1.90087	1.7064		chr1_87828180_87828784	24.5445	42.0238		chr1_135728731_135729479	14.9572	49.6772
chr1_94356741_94357140	2.1808	2.08389		chr1_96871960_96872501	4.68405	5.43843	7.79355	4.74		chr1_87829127_87829333	3.74543	5.57838		chr1_135739463_135739839	1.08779	9.72844
chr1_94582147_94582456	1.3217	1.93504		chr1_97565352_97565561	1.80156	1.91944	2.66121	1.7064		chr1_87829420_87830238	18.249	26.1254		chr1_135752869_135753349	6.52676	17.801
chr1_94711400_94711603	1.17631	1.04195		chr1_97568894_97569405	6.30545	3.67894	4.56208	6.25679		chr1_87841087_87841367	2.55008	3.71892		chr1_135787957_135788170	0.997145	2.89783
chr1_94858483_94858957	1.51995	2.24515		chr1_97580262_97581335	67.018	71.0194	60.4475	65.6015		chr1_87846802_87847624	28.4493	38.4908		chr1_135941621_135941983	1.81299	8.6935
chr1_94869110_94869352	1.34813	0.731843		chr1_97623131_97624087	33.1487	30.3912	22.2401	22.752		chr1_87852882_87853516	19.8428	46.2075		chr1_136007897_136008287	3.98858	8.27953
chr1_95027057_95027304	0.885537	1.48849		chr1_97632468_97632881	5.04436	6.39815	6.17781	5.87759		chr1_87854882_87855235	7.57055	13.574		chr1_136017788_136018353	8.06781	25.2526
chr1_95113534_95113968	2.00898	2.22034		chr1_97632929_97633256	3.60312	3.83889	5.79764	3.9816		chr1_87866579_87867154	8.68621	13.3881		chr1_136018543_136019093	4.53248	16.973
chr1_95225184_95225484	2.19402	0.483761		chr1_97649987_97650539	9.3681	9.27731	5.7026	10.1436		chr1_87876075_87876443	3.1876	7.9027		chr1_136116344_136116617	3.35403	6.62362
chr1_95267931_95268950	10.3753	14.2027		chr1_97659313_97659847	48.6421	47.3463	39.443	41.3328		chr1_87879714_87880189	3.9845	5.76432		chr1_136117038_136117404	4.71377	16.1451
chr1_95312986_95314609	74.6362	120.332		chr1_97660678_97662680	98.9055	105.25	139.048	157.083		chr1_87890998_87891257	1.51411	1.30162		chr1_136118920_136119407	3.44468	22.3547
chr1_95322392_95322592	1.77107	2.1087		chr1_97672867_97673089	3.2428	2.87917	3.80173	1.7064		chr1_87892977_87893235	0.95628	2.0454		chr1_136131112_136131551	16.1356	51.747
chr1_95322971_95323483	7.4015	8.7201		chr1_97676271_97676471	5.76499	1.91944	3.42156	3.1284		chr1_87899765_87900008	1.19535	3.16108		chr1_136135023_136135504	19.8522	67.0642
chr1_95366153_95366436	2.22045	2.53044		chr1_97680126_97680362	5.04436	3.19907	1.04548	1.2324		chr1_87900842_87901407	2.94853	5.02054		chr1_136140018_136140684	14.5039	36.4299
chr1_95380459_95381641	16.3494	16.6463		chr1_97688748_97689267	14.4125	16.6352	6.84312	10.2384		chr1_87906516_87907008	3.02822	6.13621		chr1_136170078_136170449	1.81299	8.27953
chr1_95381889_95382382	6.4631	6.51216		chr1_97718400_97718748	5.04436	5.43843	3.23147	4.1712		chr1_87935154_87935373	0.95628	1.20865		chr1_136173978_136174232	0.181299	5.38169
chr1_95396784_95397053	1.62569	2.53044		chr1_97768958_97770928	133.315	138.2	145.321	156.515		chr1_87936623_87936850	1.67349	1.48757		chr1_136179773_136179984	1.72234	3.10482
chr1_95397338_95397675	3.14564	4.96165		chr1_97781647_97782132	7.20623	5.75833	4.65712	4.74		chr1_87960184_87960414	0.7969	2.69621		chr1_136344966_136345389	4.26053	7.86555
chr1_95436659_95437053	5.51147	5.81753		chr1_97802342_97802902	6.30545	8.31759	3.42156	5.1192		chr1_87961386_87961931	4.46264	7.80973		chr1_136345824_136346717	11.6031	45.9514
chr1_95437322_95437902	9.38405	7.90142		chr1_97918623_97918837	2.88249	2.55926	2.47112	2.0856		chr1_88007824_88009075	11.555	19.9892		chr1_136347253_136347494	2.35689	9.10748
chr1_95449309_95449685	7.5601	9.77445		chr1_97976832_97977462	5.04436	7.99769	8.07868	7.48919		chr1_88094193_88094393	0.47814	2.51027		chr1_136414686_136415878	27.5574	71.4109
chr1_95449884_95450122	7.05786	6.14004		chr1_98002828_98003094	5.04436	5.75833	2.47112	1.896		chr1_88205342_88206023	5.41892	8.83243		chr1_136427781_136428027	1.45039	6.20965
chr1_95459379_95459810	7.62619	7.80219		chr1_98094719_98095989	40.3549	23.9931	31.4593	34.9812		chr1_88206995_88207528	4.70171	6.78702		chr1_136429154_136429403	1.72234	6.41663
chr1_95468188_95468616	3.47606	5.23454		chr1_98129888_98130427	17.295	18.8745	15.7772	12.798		chr1_88450635_88450928	1.35473	3.62594		chr1_136430198_136430522	2.26624	7.0376
chr1_95486296_95486671	2.45836	3.16305		chr1_98131164_98131898	19.637	20.4741	9.59937	11.4708		chr1_88456803_88457103	1.51411	2.13838		chr1_136444997_136445236	1.72234	6.00266
chr1_95493073_95493460	2.9606	3.57239		chr1_98589121_98589700	8.82763	7.67778	5.03729	5.1192		chr1_88474636_88475062	2.23132	3.53297		chr1_136465944_136466684	19.3083	59.1986
chr1_95507887_95508162	1.03092	1.53811		chr1_98589812_98590069	2.16187	2.55926	3.42156	2.4648		chr1_88475354_88475882	2.94853	3.44		chr1_136581962_136582317	1.72234	7.86555
chr1_95518761_95519159	2.74913	2.49323		chr1_98727919_98728150	5.58483	1.91944	1.33061	0.947999		chr1_88492153_88492368	1.27504	2.78919		chr1_136608476_136608727	1.26909	4.55374
chr1_95519552_95519808	0.832669	1.29003		chr1_99074135_99074478	1.44125	2.23935	1.71078	3.2232		chr1_88506397_88506702	1.19535	3.25405		chr1_136609037_136609273	0.362598	4.13976
chr1_95527865_95528119	1.6389	2.25755		chr1_99094558_99094806	1.08093	1.91944	0.950433	1.7064		chr1_88562370_88562846	4.06419	5.39243		chr1_136617255_136617682	3.26338	6.20965
chr1_95528762_95529134	3.96509	4.83761		chr1_99125608_99125829	2.52218	1.27963	1.71078	1.7064		chr1_88567265_88567599	2.62977	2.78919		chr1_136624081_136625401	21.8465	78.6555
chr1_95571282_95571549	5.04888	3.82047		chr1_99235430_99235665	1.80156	1.59954	2.47112	0.2844		chr1_88575574_88576723	9.24404	18.7805		chr1_136672501_136673053	4.80442	15.3171
chr1_95572721_95573739	15.9661	16.0013		chr1_99252026_99252290	0.720623	4.1588	0.760346	1.422		chr1_88587034_88587832	13.3082	22.9643		chr1_136683965_136684251	3.53533	12.0053
chr1_95590108_95590547	18.7284	17.5394		chr1_99252863_99253119	2.52218	0.639815	1.14052	2.37		chr1_88595738_88595938	0.23907	2.32432		chr1_136685143_136686104	19.0364	43.8815
chr1_95591307_95591514	3.43641	4.61433		chr1_99276219_99276439	4.68405	0.959722	1.52069	0.568799		chr1_88616643_88616873	0.55783	1.85946		chr1_136695060_136695292	1.63169	4.96772
chr1_95596942_95597271	10.719	10.804		chr1_99435649_99435889	1.44125	2.87917	2.66121	1.1376		chr1_88622339_88622795	2.86884	3.99784		chr1_136699128_136699420	1.54104	5.79567
chr1_95598175_95598627	7.21646	7.65334		chr1_99461933_99462174	1.6214	1.59954	2.09095	1.1376		chr1_88625231_88625652	3.10791	4.92756		chr1_136726195_136726482	1.81299	7.0376
chr1_95605456_95606098	11.3534	14.364		chr1_99774165_99774446	4.68405	2.87917	1.90087	3.4128		chr1_88644428_88644838	3.58605	6.13621		chr1_136859528_136859769	2.71949	5.38169
chr1_95610774_95610994	2.22045	2.72891		chr1_99776686_99776974	4.32374	0.959722	1.04548	0.568799		chr1_88652640_88652977	3.10791	5.20648		chr1_137798894_137799102	1.63169	5.79567
chr1_95617698_95618144	4.16334	4.29183		chr1_99811900_99812446	7.56654	12.7963	5.60755	7.20479		chr1_88654697_88655492	14.902	23.894		chr1_137806451_137807122	3.44468	9.93543
chr1_95618282_95618483	1.83716	2.14591		chr1_100079744_100080340	22.6996	22.2336	12.2606	14.5992		chr1_88656203_88656473	2.62977	5.20648		chr1_137852441_137852641	1.08779	2.69085
chr1_95618733_95618978	1.65212	2.00947		chr1_100136241_100136441	3.96343	2.39931	2.66121	1.1376		chr1_88684794_88685071	2.47039	2.69621		chr1_137898268_137898826	17.7673	44.7094
chr1_95624273_95624778	8.55138	10.0845		chr1_100143840_100144470	17.295	20.1542	8.45885	10.0488		chr1_88701807_88702751	17.1333	38.8627		chr1_137899011_137899211	2.53819	6.20965
chr1_95640156_95640457	2.16758	2.18313		chr1_100159246_100159446	1.80156	3.83889	0.950433	0.947999		chr1_88705144_88705449	4.22357	6.88		chr1_137917376_137917947	7.43326	25.6665
chr1_95644312_95644534	2.12793	2.23274		chr1_100526311_100526556	3.96343	1.91944	0.950433	0.1896		chr1_88705772_88706189	7.88931	12.5513		chr1_137921708_137921950	1.81299	7.45157
chr1_95646059_95646377	3.43641	3.22507		chr1_100534911_100535190	3.60312	2.55926	0.760346	0.3792		chr1_88720629_88720834	1.11566	1.48757		chr1_137922730_137923091	4.16988	13.6612
chr1_95655503_95656090	14.5651	19.9706		chr1_100578508_100578708	1.80156	1.27963	0.665303	2.2752		chr1_88720899_88721104	0.95628	0.743783		chr1_138044697_138044897	1.17844	2.89783
chr1_95657268_95657800	17.7372	22.4515		chr1_101081127_101081327	2.16187	0.959722	0.57026	2.1804		chr1_89069508_89070765	18.3287	40.2573		chr1_138125250_138125692	5.62027	20.2848
chr1_95664261_95664838	13.1773	21.0002		chr1_101184588_101184788	0.720623	4.1588	0.57026	0.3792		chr1_89450020_89450542	2.55008	6.69405		chr1_138130213_138130429	2.53819	9.52146
chr1_95665082_95665406	11.6574	19.6109		chr1_101202169_101202377	0.720623	0	0.475216	2.4648		chr1_89454378_89455137	7.09241	14.1319		chr1_138136371_138136878	13.4161	40.5697
chr1_95665951_95666544	19.0589	25.5897		chr1_101270854_101271064	1.44125	3.19907	0.190087	1.1376		chr1_89552560_89552765	0.87659	0.929729		chr1_138145559_138145820	1.81299	9.10748
chr1_95666872_95668284	61.5514	101.292		chr1_101551456_101551795	3.42296	1.59954	0.855389	2.5596		chr1_89555367_89555908	2.70946	5.29946		chr1_138157040_138157398	3.89793	14.0752
chr1_95674175_95674539	4.5995	4.5275		chr1_101825438_101825638	3.2428	3.83889	0.950433	1.7064		chr1_89575020_89575248	0.55783	2.78919		chr1_138159100_138159316	2.44754	10.7634
chr1_95691998_95692232	0.832669	1.09156		chr1_101901714_101903382	75.3051	80.9366	77.3652	73.2803		chr1_89580119_89580321	1.03597	2.0454		chr1_138175158_138176078	13.8694	49.2632
chr1_95694152_95694402	1.07057	1.12877		chr1_102199093_102199405	4.32374	1.91944	1.14052	0.947999		chr1_89643927_89644566	5.65799	8.73945		chr1_138191552_138192672	23.4782	84.0372
chr1_95699986_95700350	1.53317	2.05908		chr1_102538382_102538582	4.68405	1.27963	0.475216	0.3792		chr1_90181266_90181759	5.89706	7.9027		chr1_138223955_138224193	1.45039	8.27953
chr1_95754094_95755185	10.8379	11.8335		chr1_102814812_102815120	0.720623	1.43958	1.42565	3.0336		chr1_90203785_90204194	3.9845	4.18378		chr1_138224214_138224691	4.98572	12.4193
chr1_95761253_95761499	2.12793	2.33197		chr1_102828285_102828487	2.52218	0.639815	2.09095	0.663599		chr1_90248267_90248515	1.11566	2.0454		chr1_138233074_138233453	5.71092	20.9058
chr1_95762316_95762761	11.4062	9.71243		chr1_103711537_103711785	0.720623	2.87917	1.04548	2.37		chr1_90289302_90289811	2.23132	3.99784		chr1_138244018_138244327	2.81013	13.6612
chr1_96190772_96190972	1.21596	0.310103		chr1_103857690_103857939	1.80156	2.23935	2.186	0.758399		chr1_90368714_90368953	0.7969	2.4173		chr1_138246794_138247180	7.88651	19.4569
chr1_96437905_96438164	1.25561	0.694631		chr1_103908378_103908656	3.96343	3.67894	2.94634	0.758399		chr1_90370779_90370988	0.95628	1.39459		chr1_138248184_138248486	5.80157	17.801
chr1_96872087_96872559	2.48479	3.39873		chr1_103996771_103997007	0.720623	0.639815	2.47112	1.7064		chr1_90412666_90413202	4.86109	3.53297		chr1_138248727_138249101	9.8808	24.0106
chr1_97580367_97581422	29.9364	43.8982		chr1_104003644_104003851	3.60312	1.91944	2.09095	1.9908		chr1_90428718_90428993	0.63752	1.30162		chr1_138261440_138261955	8.793	30.6342
chr1_97623363_97624111	12.5165	15.195		chr1_104019555_104019850	2.16187	1.59954	1.52069	2.6544		chr1_90490341_90490751	2.31101	3.81189		chr1_138267547_138268085	6.34547	21.1128
chr1_97632583_97632924	1.78429	2.85295		chr1_104096917_104097156	1.80156	0.639815	0.475216	3.2232		chr1_90493347_90493859	2.23132	2.88216		chr1_138275869_138276288	4.62312	14.0752
chr1_97633032_97633232	1.74464	1.71177		chr1_104107374_104107579	3.2428	5.11852	0.950433	1.5168		chr1_90592978_90593181	0.7969	2.51027		chr1_138290064_138290436	3.71663	12.4193
chr1_97649977_97650551	4.34838	6.33851		chr1_104254904_104255108	1.08093	0.959722	0.760346	2.4648		chr1_90602812_90603857	22.632	41.8378		chr1_138291598_138291805	2.81013	5.58868
chr1_97659391_97659892	18.6359	27.227		chr1_104295996_104296229	3.2428	1.59954	0.380173	0.568799		chr1_90973262_90973662	3.02822	1.48757		chr1_138299461_138300257	15.3198	36.0159
chr1_97660566_97662322	28.8791	68.6568		chr1_104354728_104355069	3.2428	2.87917	3.04138	1.1376		chr1_90975102_90975306	1.51411	2.51027		chr1_138303376_138303788	5.71092	20.2848
chr1_97662421_97662743	7.22968	8.32316		chr1_104410072_104410308	1.26109	2.55926	1.14052	2.9388		chr1_90980645_90981091	1.99225	3.44		chr1_138304213_138304798	6.70806	22.7687
chr1_97672831_97673196	2.29975	2.67929		chr1_104522226_104522431	1.44125	2.23935	2.56617	0.568799		chr1_90998371_90998875	1.5938	2.69621		chr1_138322685_138323033	2.99143	8.48651
chr1_97676280_97676555	2.0222	2.50563		chr1_105169689_105170480	25.5821	23.9931	16.3474	23.0364		chr1_91013878_91014185	1.91256	2.4173		chr1_138323090_138323478	3.53533	12.2123
chr1_97676817_97677171	1.41422	1.93504		chr1_105170743_105171685	22.1592	21.1139	14.5416	16.6848		chr1_91017173_91017464	1.11566	2.23135		chr1_138328035_138328555	4.53248	14.2822
chr1_97688830_97689253	5.24714	6.40053		chr1_105199243_105199677	7.92686	6.07824	6.46294	4.74		chr1_91023996_91024315	1.11566	3.25405		chr1_138348719_138348925	1.90364	1.65591
chr1_97718437_97718815	1.67855	2.58006		chr1_105205697_105206136	3.2428	3.83889	3.89677	4.1712		chr1_91038067_91038388	1.19535	3.90486		chr1_138383958_138384774	4.53248	15.3171
chr1_97746364_97746744	2.3394	2.25755		chr1_105257175_105257445	3.96343	4.4787	2.09095	2.5596		chr1_91052751_91054081	39.3668	73.2627		chr1_138517045_138517794	4.62312	15.7311
chr1_97752641_97752846	1.05736	1.09156		chr1_105266839_105267176	6.1253	4.79861	2.75625	4.266		chr1_91054936_91055234	6.13613	14.6897		chr1_138542099_138542576	3.17273	9.93543
chr1_97768937_97771061	56.6611	92.5595		chr1_105274778_105275596	23.7806	18.5546	17.488	18.2964		chr1_91057628_91058081	14.8223	25.4746		chr1_138559462_138560012	3.80728	10.1424
chr1_97781681_97782256	2.68304	2.72891		chr1_105282510_105282797	5.04436	2.87917	3.80173	2.4648		chr1_91062352_91062843	8.36745	15.1546		chr1_138587930_138588198	3.44468	10.7634
chr1_97802370_97802840	2.56409	2.48082		chr1_105356023_105356953	6.84592	9.27731	7.88859	7.29959		chr1_91064872_91065570	8.52683	21.9416		chr1_138590455_138590670	2.26624	5.58868
chr1_97904155_97904430	0.87232	1.40167		chr1_105663056_105664353	110.796	116.126	133.061	134.237		chr1_91074678_91074989	2.94853	3.99784		chr1_138614605_138615026	10.606	31.8762
chr1_97910928_97911284	1.70499	2.22034		chr1_105680690_105680895	5.04436	3.83889	1.90087	2.844		chr1_91080149_91080823	7.01272	13.2951		chr1_138617913_138618358	10.7873	46.3653
chr1_97918373_97918908	2.19402	2.67929		chr1_105709460_105709717	4.32374	4.95856	1.52069	1.9908		chr1_91093446_91093737	2.47039	4.4627		chr1_138619032_138619610	18.3112	65.8222
chr1_97976909_97977480	1.70499	3.54758		chr1_105780303_105780907	5.76499	5.11852	7.12824	8.91119		chr1_91096528_91096908	4.38295	5.67135		chr1_138619707_138620430	8.793	36.0159
chr1_98002757_98003100	1.41422	1.46369		chr1_105787053_105787401	6.1253	3.67894	4.37199	2.844		chr1_91098853_91099305	3.82512	5.02054		chr1_138822365_138822847	2.81013	10.3494
chr1_98094592_98096050	12.3579	22.3522		chr1_105790329_105790685	3.2428	8.31759	2.37608	3.792		chr1_91144863_91145187	1.51411	3.34703		chr1_138856485_138857207	10.606	33.1181
chr1_98129837_98130603	8.24739	10.097		chr1_105801204_105801579	2.88249	5.11852	2.8513	5.59319		chr1_91179040_91179536	3.42667	7.06594		chr1_138923008_138923392	1.81299	5.79567
chr1_98131251_98131857	6.6217	6.69822		chr1_105802994_105803407	2.52218	4.79861	4.94225	4.3608		chr1_91179804_91180210	2.70946	5.29946		chr1_138928899_138929134	1.72234	3.72579
chr1_98589304_98590103	3.17207	5.17252		chr1_105890960_105891563	8.64748	6.71806	7.98363	5.3088		chr1_91187555_91187763	1.51411	1.95243		chr1_138963052_138964437	18.4018	66.4432
chr1_98727892_98728095	0.806235	0.893097		chr1_105921864_105922224	3.96343	2.87917	4.1819	1.9908		chr1_91193164_91193762	3.82512	6.88		chr1_138973560_138973970	4.62312	19.0429
chr1_99002913_99003114	0.713716	0.806268		chr1_105925486_105926006	4.68405	8.31759	6.46294	6.54119		chr1_91211211_91211484	0.87659	3.06811		chr1_138976005_138976384	6.07352	16.5591
chr1_99145539_99145746	1.20274	0.645014		chr1_105965246_105965516	2.16187	1.91944	3.23147	2.5596		chr1_91216376_91216907	3.90481	10.5059		chr1_138982184_138982567	2.35689	11.1774
chr1_99230197_99230460	1.45387	1.17839		chr1_105971523_105972763	41.0755	45.7468	30.6039	33.2748		chr1_91220342_91220706	2.15163	6.5081		chr1_138983576_138983784	0.906495	0.827953
chr1_99430961_99431175	0.687282	1.06675		chr1_105980576_105981557	29.1852	36.1495	27.4675	26.6388		chr1_91225207_91225410	1.03597	1.85946		chr1_139036374_139036675	3.62598	12.2123
chr1_99812046_99812818	5.94763	6.43774		chr1_105989871_105991897	148.448	146.518	187.71	187.704		chr1_91239145_91239488	1.91256	3.90486		chr1_139037264_139037490	1.54104	7.24459
chr1_100079689_100080394	9.01397	10.3822		chr1_105993774_105994236	25.9424	24.6329	36.9718	36.6876		chr1_91249767_91250609	31.0791	49.3686		chr1_139040015_139040259	2.71949	7.45157
chr1_100136417_100136649	1.17631	1.33964		chr1_106019544_106020264	9.72841	10.8769	5.60755	8.53199		chr1_91251385_91251693	3.02822	4.4627		chr1_139067186_139067794	5.25767	11.5913
chr1_100136968_100137170	0.911971	1.09156		chr1_106030241_106031044	15.6736	10.8769	16.5375	19.1496		chr1_91282605_91282990	2.86884	5.4854		chr1_139263115_139263949	6.70806	17.387
chr1_100143977_100144523	5.61721	6.36331		chr1_106031973_106032226	2.52218	8.95741	3.5166	4.1712		chr1_91297774_91298756	36.8168	60.8043		chr1_139346642_139347161	3.80728	7.45157
chr1_100180171_100180374	5.0621	3.57239		chr1_106036925_106037262	5.40467	5.11852	3.89677	4.74		chr1_91298970_91299426	6.13613	8.64648		chr1_139421429_139422967	41.4268	130.403
chr1_100558491_100558729	1.25561	0.446548		chr1_106061011_106061574	12.2506	11.5167	9.12415	7.48919		chr1_91366162_91367062	4.22357	6.41513		chr1_139454295_139455578	34.6281	100.596
chr1_100558817_100559096	1.36135	0.0744247		chr1_106071289_106071672	7.20623	6.07824	4.08686	5.78279		chr1_91380509_91380833	2.31101	2.0454		chr1_139503475_139503675	1.90364	1.65591
chr1_101248728_101248940	1.05736	0.719439		chr1_106142736_106143169	5.04436	9.27731	5.22738	5.59319		chr1_91398159_91399547	31.2385	57.7362		chr1_139504298_139504498	0.725196	5.58868
chr1_101337338_101337640	1.11023	0.520973		chr1_106145505_106145784	5.04436	3.83889	6.46294	4.9296		chr1_91405592_91406011	1.51411	2.88216		chr1_139834532_139834745	0.634547	5.38169
chr1_101619724_101619937	1.04414	1.32724		chr1_106148989_106149459	16.214	16.9551	12.9259	8.62679		chr1_91412631_91414622	46.8577	75.0291		chr1_140049112_140049653	2.71949	6.83061
chr1_101901817_101903615	35.1968	48.7358		chr1_106151769_106152319	15.8537	23.9931	15.1119	14.9784		chr1_91428662_91429026	1.03597	2.69621		chr1_140108107_140108504	1.26909	7.86555
chr1_103528248_103528498	1.73142	1.66215		chr1_106158086_106158547	6.84592	10.5569	7.79355	13.4616		chr1_91436229_91436839	2.55008	5.11351		chr1_140116533_140116733	1.08779	2.06988
chr1_103597035_103597288	1.24239	0.917905		chr1_106162428_106163068	42.5168	39.0287	34.2156	32.3268		chr1_91446129_91446428	2.47039	3.06811		chr1_140311513_140311818	1.99429	1.65591
chr1_103696920_103697170	0.951622	1.17839		chr1_106163470_106163671	2.16187	2.87917	4.56208	3.792		chr1_91458857_91460049	39.7653	80.7005		chr1_140531732_140531932	1.26909	5.79567
chr1_104081942_104082255	1.65212	1.35205		chr1_106171019_106172927	175.111	167.951	180.107	175.475		chr1_91483468_91483697	1.5938	1.67351		chr1_140709451_140709675	0.815846	2.06988
chr1_104217221_104217440	1.14988	0.359719		chr1_106199699_106200144	6.48561	8.47755	4.08686	6.16199		chr1_91494133_91495448	18.4881	33.1913		chr1_140931264_140931464	1.45039	2.48386
chr1_104398412_104398694	1.85038	1.53811		chr1_106231299_106231662	8.10701	4.95856	5.13234	5.87759		chr1_91523807_91524139	1.67349	3.25405		chr1_141666800_141667000	1.72234	1.65591
chr1_104986375_104986576	1.26883	1.35205		chr1_106273852_106274057	3.60312	4.79861	4.65712	2.0856		chr1_91533458_91533933	4.14388	6.5081		chr1_141926998_141927389	2.90078	7.45157
chr1_105169801_105170577	10.3885	12.8507		chr1_106274489_106275257	14.0522	15.6755	11.5002	11.376		chr1_91539642_91541094	52.1969	80.6075		chr1_142036693_142037076	1.54104	2.89783
chr1_105170712_105171575	8.49851	10.1342		chr1_106286914_106287198	3.60312	3.51898	3.5166	2.844		chr1_91984578_91984900	1.35473	2.88216		chr1_142894153_142894568	3.17273	11.5913
chr1_105179523_105179745	0.726933	0.893097		chr1_106316961_106317250	7.92686	7.67778	6.65303	6.06719		chr1_92006815_92007021	0.47814	0.557838		chr1_143000333_143000676	3.44468	9.10748
chr1_105199408_105199717	2.0222	2.4064		chr1_106321310_106322048	20.5378	25.4326	17.8681	15.2628		chr1_92051596_92052648	11.0769	16.3632		chr1_143319554_143320097	3.71663	11.5913
chr1_105205806_105206112	1.46708	1.61254		chr1_106341400_106341849	3.2428	5.11852	5.7026	1.2324		chr1_92058706_92059121	1.83287	4.83459		chr1_143466123_143466508	1.63169	6.62362
chr1_105257254_105257540	1.28205	1.86062		chr1_106351566_106351781	2.88249	4.1588	2.94634	3.1284		chr1_92064269_92064800	3.50636	5.95027		chr1_143524473_143524817	0.725196	8.6935
chr1_105266855_105267258	2.61696	2.59246		chr1_106374825_106375383	5.76499	4.79861	4.37199	5.214		chr1_92069440_92069844	2.47039	3.34703		chr1_143644223_143644631	2.71949	9.52146
chr1_105274585_105275672	10.2431	13.6941		chr1_106389466_106390108	7.20623	7.35787	8.26876	6.82559		chr1_92079865_92080609	7.33148	10.9708		chr1_143653625_143654033	3.35403	9.52146
chr1_105282599_105282845	1.08379	1.27762		chr1_106395446_106395895	8.10701	9.59722	4.37199	6.82559		chr1_92102470_92102687	1.35473	1.48757		chr1_143702221_143703533	38.1634	118.811
chr1_105356085_105356389	0.621197	1.09156		chr1_106425272_106425666	3.96343	2.87917	3.42156	2.2752		chr1_92103606_92103806	0.87659	2.69621		chr1_143710502_143710835	1.26909	2.06988
chr1_105356625_105356942	0.87232	1.89783		chr1_106511573_106512093	10.8093	16.3153	10.6448	12.324		chr1_92119203_92119555	1.83287	3.34703		chr1_143738888_143740484	40.611	111.774
chr1_105630590_105630790	1.04414	1.14118		chr1_106515615_106516028	6.48561	7.67778	6.17781	6.73079		chr1_92127786_92128076	1.03597	3.34703		chr1_143776564_143777705	42.6959	143.236
chr1_105662966_105664453	46.8145	77.0172		chr1_106544963_106545250	7.92686	6.39815	6.46294	5.68799		chr1_92130510_92130805	1.19535	1.48757		chr1_143777710_143777967	2.53819	10.7634
chr1_105680712_105680950	1.04414	1.27762		chr1_106549029_106549511	18.0156	17.9148	16.8227	20.7612		chr1_92180029_92181399	84.6308	150.523		chr1_143788918_143789203	1.81299	8.48651
chr1_105707097_105707339	0.449377	1.07916		chr1_106552795_106553270	16.5743	14.8757	17.2979	15.7368		chr1_92216217_92216447	0.87659	1.95243		chr1_143803543_143804040	7.61456	21.9407
chr1_105709420_105709853	1.91646	1.56292		chr1_106560986_106561402	9.00779	7.67778	5.51251	9.10079		chr1_92216801_92217104	1.19535	1.58054		chr1_143813907_143814460	7.25196	25.6665
chr1_105780530_105780936	1.14988	2.34438		chr1_106561462_106561678	5.04436	6.07824	5.22738	6.35159		chr1_92235717_92235971	1.03597	2.51027		chr1_143888893_143889153	1.81299	2.48386
chr1_105787107_105787404	2.08828	1.91023		chr1_106569572_106570076	27.744	27.8319	23.1906	22.752		chr1_92468838_92469393	6.77365	9.66918		chr1_143916396_143917219	24.838	65.4083
chr1_105790338_105790916	2.11471	3.41113		chr1_106570843_106571366	21.979	18.8745	17.1078	18.6756		chr1_92473416_92474706	26.5368	40.7221		chr1_143917761_143918013	3.17273	12.6263
chr1_105801312_105801601	1.51995	1.88543		chr1_106577814_106578251	17.6553	12.4764	10.4548	11.1864		chr1_92641321_92642690	19.8428	36.5384		chr1_143918214_143918710	6.61741	26.0805
chr1_105803022_105803747	1.69177	3.2995		chr1_106581733_106582301	18.7362	13.756	14.9218	14.1252		chr1_92647844_92648643	6.93303	9.85513		chr1_143919038_143919286	4.35118	13.8682
chr1_105891021_105891456	2.63018	3.58479		chr1_106595319_106595684	4.32374	4.1588	5.51251	2.37		chr1_92648749_92649132	2.23132	3.71892		chr1_143956247_143956536	2.81013	6.20965
chr1_105922018_105922285	1.46708	1.71177		chr1_106600622_106601355	22.6996	22.3935	15.5871	16.116		chr1_92675891_92676461	2.07194	4.55567		chr1_144003885_144004739	47.2284	154.827
chr1_105925545_105926133	2.37905	3.84528		chr1_106606961_106607264	7.92686	7.99769	5.89268	6.54119		chr1_92696888_92697148	0.55783	2.4173		chr1_144006515_144007030	15.4104	45.9514
chr1_105965304_105965507	0.687282	1.2156		chr1_106612447_106613214	20.5378	25.9125	19.1987	17.9172		chr1_92774796_92775219	2.23132	5.02054		chr1_144018580_144018954	2.17559	3.31181
chr1_105971406_105972768	17.2085	23.0096		chr1_106627198_106627614	7.56654	6.71806	5.79764	7.39439		chr1_92803528_92803764	0.87659	2.88216		chr1_144173467_144174089	18.4925	43.8815
chr1_105980599_105981591	13.0716	18.9411		chr1_106628915_106629124	3.60312	3.35903	2.94634	2.844		chr1_92806781_92807078	1.51411	2.32432		chr1_144178298_144178769	9.79015	28.1504
chr1_105989842_105990899	36.2938	71.9191		chr1_106647338_106647776	7.7467	12.6363	5.7026	7.01519		chr1_92831007_92832001	8.84559	16.5492		chr1_144184989_144185697	7.43326	25.2526
chr1_105991461_105992155	6.76709	16.2246		chr1_106654300_106654574	3.2428	6.07824	1.99591	3.792		chr1_92833990_92834279	1.35473	1.95243		chr1_144197787_144198124	5.80157	10.7634
chr1_105993666_105994243	10.9569	20.7645		chr1_106666339_106666548	1.98171	1.91944	3.04138	2.2752		chr1_92895097_92895297	1.27504	1.85946		chr1_144200494_144200921	7.25196	21.1128
chr1_106019677_106020312	2.82843	5.1105		chr1_106678136_106678457	6.48561	5.43843	4.94225	2.6544		chr1_92906652_92907831	39.0481	58.8519		chr1_144215358_144215669	1.81299	6.83061
chr1_106030324_106031128	5.55113	7.90142		chr1_106682767_106683273	7.92686	5.43843	9.2192	6.54119		chr1_92910376_92911103	13.7864	30.5881		chr1_144243516_144243961	6.25482	12.2123
[truncated: 65,568 more rows]

## Sheet: Supplementary Fig.2d-2e
Generated with bigwig file

## Sheet: Supplementary Fig.2f
https://www.dropbox.com/scl/fi/pdnct3097vjxefusauzvp/Supplementary-Figure2f.gz?rlkey=t11hwnj6spg6a0ndjpefkx5y6&dl=0

## Sheet: Supplementary Fig.2g
		Bulk_No-RV				Bulk_RV
		frequency	length			frequency	length
		25	21			12	21
		43	22			18	22
		66	23			22	23
		98	24			34	24
		175	25			53	25
		945	26			103	26
		1887	27			276	27
		2744	28			371	28
		2919	29			454	29
		3645	30			543	30
		5435	31			882	31
		9393	32			1340	32
		13431	33			1667	33
		15616	34			1555	34
		19437	35			1618	35
		26065	36			1965	36
		33299	37			2397	37
		39955	38			3249	38
		50750	39			4453	39
		72355	40			6806	40
		110629	41			11799	41
		157501	42			19600	42
		184709	43			28408	43
		164162	44			33438	44
		124234	45			35037	45
		93619	46			36947	46
		76916	47			41542	47
		69527	48			48138	48
		70115	49			61014	49
		78920	50			81831	50
		100672	51			119582	51
		126814	52			178730	52
		144585	53			239186	53
		134757	54			268731	54
		109680	55			258488	55
		83677	56			229978	56
		67051	57			211549	57
		57827	58			201692	58
		54716	59			206231	59
		57348	60			229723	60
		65819	61			275489	61
		79398	62			343392	62
		90364	63			409280	63
		89738	64			429447	64
		79528	65			400666	65
		64468	66			342744	66
		51839	67			296209	67
		44452	68			263085	68
		40601	69			246373	69
		39636	70			246321	70
		42266	71			263949	71
		47094	72			297932	72
		53247	73			337430	73
		56351	74			356445	74
		52603	75			345347	75
		45392	76			309309	76
		38552	77			272169	77
		32077	78			238290	78
		28512	79			219241	79
		26935	80			209080	80
		27032	81			209222	81
		28818	82			220927	82
		31539	83			238373	83
		33287	84			253470	84
		32886	85			255054	85
		30279	86			240352	86
		26423	87			217611	87
		22510	88			193942	88
		20093	89			177253	89
		18439	90			166043	90
		17817	91			162437	91
		18211	92			163279	92
		19089	93			169976	93
		19939	94			177486	94
		20762	95			181733	95
		19697	96			178136	96
		17871	97			167486	97
		15973	98			152789	98
		14042	99			140274	99
		12699	100			129856	100
		11953	101			125294	101
		11978	102			123786	102
		12292	103			125020	103
		12710	104			128060	104
		13008	105			130548	105
		12773	106			130074	106
		11913	107			125500	107
		10793	108			118177	108
		9943	109			110214	109
		8980	110			104510	110
		8488	111			100729	111
		8227	112			99826	112
		8379	113			100705	113
		8417	114			102673	114
		8597	115			103194	115
		8669	116			100445	116
		8208	117			97739	117
		7729	118			93118	118
		6888	119			88474	119
		6261	120			83859	120
		6083	121			80960	121
		5863	122			79451	122
		6028	123			80340	123
		5977	124			81296	124
		6025	125			82210	125
		5843	126			80510	126
		5782	127			78259	127
		5435	128			75440	128
		4998	129			72223	129
		4709	130			68919	130
		4434	131			67016	131
		4258	132			65069	132
		4248	133			65126	133
		4096	134			65433	134
		3985	135			65705	135
		4115	136			65535	136
		3867	137			64253	137
		3802	138			62656	138
		3531	139			59533	139
		3335	140			57603	140
		3193	141			56124	141
		3058	142			53690	142
		2937	143			53606	143
		2829	144			53566	144
		2911	145			53993	145
		2921	146			53151	146
		2850	147			53369	147
		2723	148			51907	148
		2718	149			50720	149
		2495	150			48942	150
		2306	151			47758	151
		2320	152			46955	152
		2252	153			46475	153
		2119	154			46286	154
		2225	155			46633	155
		2195	156			46074	156
		2088	157			46356	157
		2038	158			45105	158
		2029	159			44319	159
		1895	160			42715	160
		1738	161			41530	161
		1648	162			40797	162
		1660	163			40588	163
		1636	164			40511	164
		1600	165			40383	165
		1556	166			40484	166
		1549	167			40133	167
		1559	168			39341	168
		1424	169			38224	169
		1413	170			37443	170
		1341	171			36385	171
		1291	172			35505	172
		1197	173			35460	173
		1214	174			35394	174
		1185	175			35373	175
		1237	176			35150	176
		1178	177			34866	177
		1156	178			34750	178
		1142	179			34078	179
		1037	180			32754	180
		1056	181			32225	181
		999	182			31249	182
		957	183			31044	183
		896	184			31128	184
		945	185			30778	185
		938	186			30327	186
		881	187			30701	187
		903	188			29804	188
		905	189			29833	189
		861	190			29044	190
		786	191			28306	191
		819	192			27963	192
		742	193			27407	193
		715	194			27106	194
		682	195			26884	195
		643	196			26730	196
		666	197			26446	197
		684	198			26017	198
		670	199			25707	199
		644	200			25289	200
		619	201			24811	201
		566	202			24342	202
		594	203			23860	203
		565	204			23844	204
		537	205			23740	205
		560	206			22812	206
		496	207			23093	207
		497	208			23006	208
		507	209			22657	209
		466	210			22270	210
		456	211			21616	211
		471	212			21312	212
		458	213			21001	213
		451	214			20664	214
		397	215			20227	215
		394	216			20214	216
		365	217			19914	217
		418	218			19690	218
		369	219			19465	219
		362	220			19169	220
		362	221			18925	221
		342	222			18564	222
		320	223			18208	223
		334	224			18020	224
		324	225			17807	225
		318	226			17653	226
		274	227			17131	227
		343	228			17325	228
		297	229			17060	229
		267	230			16537	230
		261	231			16564	231
		285	232			15896	232
		260	233			15753	233
		235	234			15604	234
		259	235			15329	235
		248	236			15281	236
		254	237			15024	237
		220	238			14519	238
		249	239			14693	239
		230	240			14430	240
		231	241			14225	241
		219	242			14170	242
		212	243			13878	243
		208	244			13717	244
		169	245			13586	245
		196	246			13345	246
		181	247			12885	247
		186	248			13167	248
		191	249			12901	249
		195	250			12587	250
		157	251			12466	251
		162	252			12430	252
		155	253			12312	253
		162	254			12066	254
		155	255			11860	255
		163	256			11891	256
		158	257			11612	257
		149	258			11517	258
		146	259			11281	259
		138	260			11296	260
		106	261			10999	261
		126	262			10786	262
		135	263			10647	263
		116	264			10747	264
		101	265			10490	265
		130	266			10485	266
		94	267			10181	267
		101	268			10037	268
		90	269			10038	269
		108	270			9849	270
		115	271			9909	271
		96	272			9557	272
		105	273			9596	273
		106	274			9585	274
		84	275			9294	275
		105	276			9131	276
		85	277			8956	277
		78	278			9077	278
		88	279			9055	279
		70	280			8950	280
		70	281			8587	281
		74	282			8702	282
		83	283			8603	283
		75	284			8579	284
		96	285			8315	285
		74	286			8389	286
		71	287			8300	287
		72	288			7979	288
		77	289			8065	289
		63	290			7879	290
		58	291			7940	291
		72	292			7835	292
		78	293			7885	293
		57	294			7660	294
		53	295			7583	295
		64	296			7461	296
		66	297			7351	297
		54	298			7251	298
		52	299			7403	299
		68	300			7180	300
		55	301			7109	301
		52	302			7109	302
		48	303			7107	303
		59	304			7038	304
		35	305			6780	305
		49	306			6814	306
		38	307			6770	307
		59	308			6658	308
		46	309			6586	309
		43	310			6616	310
		48	311			6350	311
		30	312			6377	312
		40	313			6366	313
		43	314			6350	314
		41	315			6331	315
		38	316			5946	316
		38	317			6163	317
		34	318			6071	318
		35	319			6044	319
		28	320			6067	320
		32	321			5949	321
		30	322			5820	322
		30	323			5931	323
		27	324			5835	324
		28	325			5816	325
		24	326			5565	326
		27	327			5702	327
		24	328			5399	328
		21	329			5584	329
		36	330			5522	330
		23	331			5376	331
		16	332			5434	332
		25	333			5255	333
		31	334			5258	334
		19	335			5338	335
		19	336			5057	336
		21	337			5142	337
		29	338			5088	338
		23	339			4944	339
		12	340			5002	340
		27	341			4831	341
		21	342			4813	342
		17	343			4909	343
		6	344			4737	344
		13	345			4741	345
		16	346			4601	346
		22	347			4656	347
		16	348			4463	348
		18	349			4488	349
		15	350			4497	350
		11	351			4344	351
		16	352			4366	352
		15	353			4470	353
		14	354			4275	354
		13	355			4238	355
		15	356			4357	356
		15	357			4171	357
		14	358			4072	358
		13	359			4174	359
		11	360			4141	360
		14	361			4081	361
		11	362			3945	362
		10	363			3872	363
		12	364			3845	364
		16	365			3828	365
		11	366			3814	366
		13	367			3790	367
		9	368			3729	368
		7	369			3695	369
		10	370			3559	370
		11	371			3623	371
		17	372			3521	372
		4	373			3503	373
		10	374			3500	374
		6	375			3432	375
		7	376			3495	376
		9	377			3466	377
		5	378			3313	378
		11	379			3260	379
		12	380			3228	380
		4	381			3305	381
		10	382			3231	382
		6	383			3136	383
		11	384			3007	384
		7	385			3130	385
		9	386			2982	386
		5	387			3075	387
		11	388			3041	388
		4	389			2855	389
		7	390			3044	390
		3	391			2909	391
		9	392			2847	392
		5	393			2885	393
		3	394			2807	394
		11	395			2826	395
		6	396			2776	396
		3	397			2654	397
		3	398			2629	398
		1	399			2641	399
		5	400			2605	400
		3	401			2518	401
		5	402			2534	402
		6	403			2526	403
		4	404			2428	404
		5	405			2538	405
		9	406			2396	406
		2	407			2539	407
		1	408			2372	408
		9	409			2255	409
		4	410			2257	410
		6	411			2350	411
		2	412			2294	412
		3	413			2286	413
		3	414			2214	414
		4	415			2136	415
		4	416			2149	416
		4	417			2140	417
		1	418			2034	418
		3	419			2094	419
		4	420			2080	420
		2	421			2030	421
		3	422			2024	422
		6	423			1957	423
		1	424			1933	424
		1	425			1906	425
		4	426			1913	426
		4	427			1897	427
		3	428			1847	428
		3	429			1920	429
		5	430			1841	430
		5	431			1816	431
		2	432			1763	432
		4	434			1700	433
		5	435			1725	434
		1	436			1690	435
		3	437			1739	436
		2	438			1654	437
		3	439			1662	438
		2	440			1604	439
		2	441			1625	440
		3	443			1534	441
		2	444			1534	442
		2	445			1656	443
		4	446			1559	444
		4	447			1525	445
		2	448			1542	446
		1	449			1513	447
		1	450			1503	448
		1	451			1493	449
		2	452			1431	450
		1	454			1430	451
		3	455			1363	452
		3	456			1349	453
		2	457			1289	454
		2	458			1398	455
		2	459			1386	456
		2	462			1306	457
		3	463			1348	458
		1	464			1244	459
		2	466			1268	460
		2	468			1263	461
		2	470			1206	462
		1	471			1158	463
		2	473			1248	464
		2	474			1191	465
		1	475			1222	466
		2	476			1210	467
		1	477			1182	468
		1	480			1106	469
		1	481			1185	470
		2	483			1149	471
		1	484			1141	472
		1	491			1129	473
		1	492			1096	474
		3	493			1094	475
		2	494			1000	476
		2	497			1063	477
		1	498			1094	478
		1	499			1064	479
		1	500			991	480
						993	481
						1018	482
						1001	483
						1007	484
						1000	485
						992	486
						966	487
						910	488
						940	489
						949	490
						927	491
						913	492
						877	493
						888	494
						896	495
						864	496
						871	497
						925	498
						903	499
						842	500

## Sheet: Supplementary Fig.2h
BulkATAC-NoRV-R1	32288
BulkATAC-NoRV-R2	32736
BulkATAC-RV-R1	47755
BulkATAC-RV-R2	47864
Fresh	89328

## Sheet: Supplementary Fig.2i
BulkRV_rep1			BulkNoRV_rep1			BulkRV_rep2			BulkNoRV_rep2			Fresh
Feature	Frequency		Feature	Frequency		Feature	Frequency		Feature	Frequency		Feature	Frequency
Promoter (<=1kb)	32.0929		Promoter (<=1kb)	41.1012		Promoter (<=1kb)	32.0929		Promoter (<=1kb)	41.1012		Promoter (<=1kb)	19.777
Promoter (1-2kb)	3.80497		Promoter (1-2kb)	3.62402		Promoter (1-2kb)	3.80497		Promoter (1-2kb)	3.62402		Promoter (1-2kb)	3.79119
Promoter (2-3kb)	2.92916		Promoter (2-3kb)	2.59169		Promoter (2-3kb)	2.92916		Promoter (2-3kb)	2.59169		Promoter (2-3kb)	3.16288
5' UTR	0.20743		5' UTR	0.179806		5' UTR	0.20743		5' UTR	0.179806		5' UTR	0.398488
3' UTR	1.61125		3' UTR	1.28964		3' UTR	1.61125		3' UTR	1.28964		3' UTR	2.4873
1st Exon	1.68458		1st Exon	1.47875		1st Exon	1.68458		1st Exon	1.47875		1st Exon	2.03414
Other Exon	2.53316		Other Exon	1.85076		Other Exon	2.53316		Other Exon	1.85076		Other Exon	4.38058
1st Intron	10.1284		1st Intron	8.89109		1st Intron	10.1284		1st Intron	8.89109		1st Intron	10.8583
Other Intron	18.2098		Other Intron	15.4323		Other Intron	18.2098		Other Intron	15.4323		Other Intron	19.7066
Downstream (<=300)	0.0775243		Downstream (<=300)	0.0806027		Downstream (<=300)	0.0775243		Downstream (<=300)	0.0806027		Downstream (<=300)	0.101939
Distal Intergenic	26.7207		Distal Intergenic	23.4802		Distal Intergenic	26.7207		Distal Intergenic	23.4802		Distal Intergenic	33.3015

## Sheet: Supplementary Fig.2j
Bulk_NoRV_Observed			Bulk_NoRV_predicted			Bulk_RV_Observed			Bulk_RV_predicted			Frozen_RV_Observed			Frozen_RV_Predicted
total_reads	distinct_reads		TOTAL_READS	EXPECTED_DISTINCT		total_reads	distinct_reads		TOTAL_READS	EXPECTED_DISTINCT		total_reads	distinct_reads		TOTAL_READS	EXPECTED_DISTINCT
0	0		0	0		0	0		0	0		0	0		0	0
1000000	766538		1000000	766502		1000000	829678		1000000	829813		1000000	908880		1000000	908896
2000000	1.49536e+06		2000000	1.49535e+06		2000000	1.6136e+06		2000000	1.61385e+06		2000000	1.76605e+06		2000000	1.76613e+06
3000000	2.2096e+06		3000000	2209635		3000000	2.37341e+06		3000000	2373760		3000000	2.58979e+06		3000000	2.58998e+06
4000000	2.91113e+06		4000000	2911200		4000000	3.11205e+06		4000000	3.11255e+06		4000000	3.38536e+06		4000000	3.38557e+06
5000000	3.60084e+06		5000000	3.6009e+06		5000000	3.83126e+06		5000000	3.83191e+06		5000000	4.15587e+06		5000000	4.15613e+06
6000000	4.27931e+06		6000000	4279360		6000000	4.53232e+06		6000000	4533106		6000000	4.90374e+06		6000000	4.90409e+06
7000000	4.94703e+06		7000000	4947065		7000000	5.2163e+06		7000000	5.21722e+06		7000000	5.63086e+06		7000000	5631196
8000000	5.60438e+06		8000000	5604399		8000000	5.88411e+06		8000000	5.88517e+06		8000000	6.33864e+06		8000000	6.33903e+06
9000000	6.2517e+06		9000000	6.25171e+06		9000000	6.53658e+06		9000000	6.53777e+06		9000000	7.02842e+06		9000000	7028841
10000000	6.88931e+06		10000000	6.88931e+06		10000000	7.17444e+06		10000000	7175751		10000000	7.70129e+06		10000000	7701762
11000000	7.5175e+06		11000000	7.51749e+06		11000000	7.79835e+06		11000000	7799786		11000000	8.35815e+06		11000000	8.35865e+06
12000000	8.13652e+06		12000000	8136502		12000000	8.40894e+06		12000000	8410487		12000000	8.99993e+06		12000000	9.00044e+06
13000000	8.74664e+06		13000000	8.74663e+06		13000000	9.00675e+06		13000000	9.00841e+06		13000000	9.62728e+06		13000000	9627823
14000000	9.34808e+06		14000000	9.34808e+06		14000000	9.59231e+06		14000000	9.59408e+06		14000000	1.02409e+07		14000000	1.02415e+07
15000000	9.94106e+06		15000000	9.94109e+06		15000000	1.01661e+07		15000000	10167952		15000000	1.08414e+07		15000000	10842059
16000000	1.05258e+07		16000000	1.05258e+07		16000000	1.07286e+07		16000000	1.07305e+07		16000000	1.14294e+07		16000000	11430041
17000000	1.11025e+07		17000000	11102467		17000000	1.12801e+07		17000000	11282156		17000000	1.20053e+07		17000000	12006020
18000000	1.16713e+07		18000000	1.16713e+07		18000000	1.18212e+07		18000000	1.18233e+07		18000000	1.25697e+07		18000000	1.25704e+07
19000000	1.22325e+07		19000000	1.22324e+07		19000000	1.23522e+07		19000000	1.23542e+07		19000000	1.31229e+07		19000000	1.31236e+07
20000000	1.27861e+07		20000000	12786040		20000000	1.28733e+07		20000000	12875377		20000000	1.36654e+07		20000000	1.36662e+07
21000000	1.33325e+07		21000000	1.33323e+07		21000000	1.3385e+07		21000000	1.33871e+07		21000000	1.41976e+07		21000000	14198315
22000000	1.38716e+07		22000000	1.38715e+07		22000000	1.38875e+07		22000000	1.38896e+07		22000000	1.47197e+07		22000000	14720501
23000000	1.44038e+07		23000000	14403609		23000000	1.43812e+07		23000000	14383311		23000000	1.52322e+07		23000000	1.5233e+07
24000000	1.49291e+07		24000000	14928877		24000000	1.48664e+07		24000000	14868419		24000000	1.57354e+07		24000000	1.57362e+07
25000000	1.54476e+07		25000000	15447430		25000000	1.53432e+07		25000000	15345214		25000000	1.62295e+07		25000000	1.62303e+07
26000000	1.59596e+07		26000000	1.59594e+07		26000000	1.58119e+07		26000000	1.58139e+07		26000000	1.67148e+07		26000000	1.67156e+07
27000000	1.64652e+07		27000000	1.6465e+07		27000000	1.62728e+07		27000000	1.62749e+07		27000000	1.71916e+07		27000000	17192492
28000000	1.69645e+07		28000000	16964193		28000000	1.67262e+07		28000000	1.67282e+07		28000000	1.76602e+07		28000000	17661084
29000000	1.74575e+07		29000000	1.74573e+07		29000000	1.71721e+07		29000000	17174096		29000000	1.81208e+07		29000000	18121677
30000000	1.79446e+07		30000000	17944260		30000000	1.76109e+07		30000000	17612860		30000000	1.85736e+07		30000000	1.85745e+07
31000000	1.84256e+07		31000000	18425331		31000000	1.80428e+07		31000000	18044655		31000000	1.90188e+07		31000000	1.90198e+07
32000000	1.89009e+07		32000000	18900583		32000000	1.84678e+07		32000000	18469667		32000000	1.94568e+07		32000000	1.94577e+07
33000000	1.93705e+07		33000000	19370130		33000000	1.88863e+07		33000000	1.88881e+07		33000000	1.98875e+07		33000000	1.98884e+07
34000000	1.98344e+07		34000000	19834082		34000000	1.92983e+07		34000000	19300072		34000000	2.03113e+07		34000000	2.03122e+07
35000000	2.02929e+07		35000000	2.02925e+07		35000000	1.97041e+07		35000000	1.97058e+07		35000000	2.07283e+07		35000000	2.07293e+07
36000000	2.0746e+07		36000000	2.07456e+07		36000000	2.01038e+07		36000000	20105442		36000000	2.11388e+07		36000000	21139688
37000000	2.11938e+07		37000000	21193411		37000000	2.04975e+07		37000000	20499176		37000000	2.15428e+07		37000000	2.15437e+07
38000000	2.16364e+07		38000000	2.1636e+07		38000000	2.08855e+07		38000000	2.08871e+07		38000000	2.19405e+07		38000000	21941460
39000000	2.20739e+07		39000000	2.20735e+07		39000000	2.12678e+07		39000000	2.12694e+07		39000000	2.23321e+07		39000000	2.23331e+07
40000000	2.25064e+07		40000000	22506041		40000000	2.16446e+07		40000000	21646259		40000000	2.27178e+07		40000000	22718793
41000000	2.2934e+07		41000000	2.29336e+07		41000000	2.2016e+07		41000000	2.20177e+07		41000000	2.30977e+07		41000000	2.30987e+07
42000000	2.33567e+07		42000000	2.33564e+07		42000000	2.23822e+07		42000000	22383868		42000000	2.34719e+07		42000000	23472894
43000000	2.37748e+07		43000000	23774476		43000000	2.27432e+07		43000000	2.27449e+07		43000000	2.38406e+07		43000000	2.38416e+07
44000000	2.41882e+07		44000000	2.41879e+07		44000000	2.30993e+07		44000000	2.3101e+07		44000000	2.42038e+07		44000000	24204856
45000000	2.4597e+07		45000000	2.45967e+07		45000000	2.34504e+07		45000000	23452101		45000000	2.45618e+07		45000000	24562869
			46000000	2.5001e+07		46000000	2.37968e+07		46000000	23798460		46000000	2.49147e+07		46000000	2.49157e+07
			47000000	2.5401e+07		47000000	2.41384e+07		47000000	24140141		47000000	2.52625e+07		47000000	2.52635e+07
			48000000	2.57965e+07					48000000	2.44772e+07		48000000	2.56053e+07		48000000	25606410
			49000000	2.61879e+07					49000000	2.48099e+07		49000000	2.59434e+07		49000000	2.59445e+07
			50000000	26575002					50000000	2.51382e+07		50000000	2.62768e+07		50000000	2.62779e+07
			51000000	26958013					51000000	2.54622e+07		51000000	2.66055e+07		51000000	2.66066e+07
			52000000	2.7337e+07					52000000	2.5782e+07		52000000	2.69298e+07		52000000	26930924
			53000000	2.77119e+07					53000000	2.60978e+07		53000000	2.72497e+07		53000000	2.72508e+07
			54000000	2.8083e+07					54000000	2.64095e+07		54000000	2.75652e+07		54000000	27566366
			55000000	28450199					55000000	2.67173e+07		55000000	2.78766e+07		55000000	2.78777e+07
			56000000	2.88136e+07					56000000	2.70212e+07		56000000	2.81838e+07		56000000	28184938
			57000000	29173280					57000000	2.73213e+07		57000000	2.8487e+07		57000000	28488126
			58000000	2.95293e+07					58000000	2.76178e+07		58000000	2.87862e+07		58000000	28787357
			59000000	2.98817e+07					59000000	2.79106e+07		59000000	2.90815e+07		59000000	29082711
			60000000	3.02305e+07					60000000	28199918		60000000	2.93731e+07		60000000	29374269
			61000000	3.05758e+07					61000000	2.84857e+07		61000000	2.96609e+07		61000000	2.96621e+07
			62000000	3.09177e+07					62000000	2.87681e+07		62000000	2.99451e+07		62000000	29946326
			63000000	3.12562e+07					63000000	2.90471e+07		63000000	3.02257e+07		63000000	30226951
			64000000	3.15914e+07					64000000	2.93229e+07		64000000	3.05029e+07		64000000	3.05041e+07
			65000000	3.19232e+07					65000000	2.95954e+07		65000000	3.07766e+07		65000000	30777808
			66000000	3.22518e+07					66000000	2.98648e+07		66000000	3.10469e+07		66000000	3.10482e+07
			67000000	3.25772e+07					67000000	3.0131e+07		67000000	3.1314e+07		67000000	3.13152e+07
			68000000	3.28995e+07					68000000	3.03943e+07		68000000	3.15778e+07		68000000	3.1579e+07
			69000000	3.32186e+07					69000000	30654489		69000000	3.18384e+07		69000000	31839680
			70000000	3.35347e+07					70000000	3.09118e+07		70000000	3.2096e+07		70000000	32097225
			71000000	3.38478e+07					71000000	3.11663e+07		71000000	3.23504e+07		71000000	3.23517e+07
			72000000	34158000					72000000	3.1418e+07		72000000	3.26019e+07		72000000	32603213
			73000000	3.44652e+07					73000000	3.16669e+07		73000000	3.28505e+07		73000000	32851781
			74000000	3.47696e+07					74000000	3.1913e+07		74000000	3.30962e+07		74000000	3.30975e+07
			75000000	3.50712e+07					75000000	3.21565e+07		75000000	3.3339e+07		75000000	3.33403e+07
			76000000	3.53699e+07					76000000	3.23973e+07		76000000	3.35791e+07		76000000	3.35804e+07
			77000000	3.56659e+07					77000000	3.26355e+07		77000000	3.38165e+07		77000000	3.38178e+07
			78000000	3.59592e+07					78000000	3.28712e+07		78000000	3.40512e+07		78000000	3.40524e+07
			79000000	3.62499e+07					79000000	33104382		79000000	3.42832e+07		79000000	34284504
			80000000	3.65379e+07					80000000	3.33351e+07		80000000	3.45127e+07		80000000	3.4514e+07
			81000000	36823260					81000000	3.35634e+07		81000000	3.47396e+07		81000000	34740916
			82000000	3.71061e+07					82000000	3.37893e+07		82000000	3.49641e+07		82000000	34965378
			83000000	3.73864e+07					83000000	34012939		83000000	3.51861e+07		83000000	35187394
			84000000	3.76643e+07					84000000	3.42342e+07		84000000	3.54057e+07		84000000	3.5407e+07
			85000000	3.79397e+07					85000000	3.44533e+07		85000000	3.56229e+07		85000000	35624248
			86000000	38212542					86000000	3.46703e+07		86000000	3.58379e+07		86000000	35839181
			87000000	3.8483e+07					87000000	34885088		87000000	3.60505e+07		87000000	3.60518e+07
			88000000	3.87511e+07					88000000	3.50978e+07		88000000	3.62609e+07		88000000	36262255
			89000000	39016812					89000000	3.53083e+07		89000000	3.64692e+07		89000000	3.64705e+07
			90000000	3.92803e+07					90000000	3.55169e+07		90000000	3.66752e+07		90000000	3.66765e+07
			91000000	3.95415e+07					91000000	3.57233e+07		91000000	3.68791e+07		91000000	3.68804e+07
			92000000	3.98004e+07					92000000	3.59277e+07		92000000	3.7081e+07		92000000	37082286
			93000000	4.00572e+07					93000000	3.613e+07		93000000	3.72808e+07		93000000	3.72821e+07
			94000000	4.03118e+07					94000000	3.63304e+07		94000000	3.74785e+07		94000000	3.74798e+07
			95000000	4.05642e+07					95000000	36528852		95000000	3.76743e+07		95000000	37675595
			96000000	4.08145e+07					96000000	36725331		96000000	3.78681e+07		96000000	37869411
			97000000	4.10627e+07					97000000	3.69198e+07		97000000	3.806e+07		97000000	38061304
			98000000	4.13089e+07					98000000	3.71123e+07		98000000	3.825e+07		98000000	38251305
			99000000	4.15528e+07					99000000	3.7303e+07		99000000	3.84382e+07		99000000	3.84394e+07
			100000000	4.17946e+07					100000000	37491841		100000000	3.86245e+07		100000000	3.86258e+07
			101000000	4.20345e+07					101000000	3.76788e+07		101000000	3.8809e+07		101000000	3.88103e+07
			102000000	4.22723e+07					102000000	3.78639e+07		102000000	3.89917e+07		102000000	38993005
			103000000	4.25083e+07					103000000	3.80473e+07		103000000	3.91727e+07		103000000	39173998
			104000000	4.27423e+07					104000000	3.82292e+07		104000000	3.9352e+07		104000000	3.93533e+07
			105000000	4.29744e+07					105000000	3.84095e+07		105000000	3.95296e+07		105000000	39530858
			106000000	4.32046e+07					106000000	3.85881e+07		106000000	3.97055e+07		106000000	3.97068e+07
			107000000	4.34329e+07					107000000	3.87651e+07		107000000	3.98798e+07		107000000	39881071
			108000000	4.36595e+07					108000000	3.89407e+07		108000000	4.00525e+07		108000000	40053744
			109000000	4.38844e+07					109000000	3.91149e+07		109000000	4.02236e+07		109000000	40224834
			110000000	44107749					110000000	3.92873e+07		110000000	4.03931e+07		110000000	40394358
			111000000	4.43293e+07					111000000	3.94581e+07		111000000	4.05611e+07		111000000	4.05623e+07
			112000000	4.45492e+07					112000000	3.96273e+07		112000000	4.07276e+07		112000000	4.07288e+07
			113000000	44767292					113000000	3.97955e+07		113000000	4.08926e+07		113000000	4.08938e+07
			114000000	4.49837e+07					114000000	3.99618e+07		114000000	4.10561e+07		114000000	41057305
			115000000	4.51984e+07					115000000	4.01263e+07		115000000	4.12182e+07		115000000	41219369
			116000000	45411036					116000000	4.02892e+07		116000000	4.13788e+07		116000000	4.138e+07
			117000000	4.56222e+07					117000000	4.04495e+07		117000000	4.15381e+07		117000000	4.15392e+07
			118000000	4.5832e+07					118000000	4.06088e+07		118000000	4.16959e+07		118000000	41697087
			119000000	4.60402e+07					119000000	4.07683e+07		119000000	4.18524e+07		119000000	4.18536e+07
			120000000	4.62469e+07					120000000	4.09257e+07		120000000	4.20076e+07		120000000	42008715
			121000000	4.64519e+07					121000000	4.10816e+07		121000000	4.21614e+07		121000000	42162533
			122000000	4.66554e+07					122000000	4.12369e+07		122000000	4.23139e+07		122000000	42315047
			123000000	46857423					123000000	4.13906e+07		123000000	4.24652e+07		123000000	4.24663e+07
			124000000	47057906					124000000	4.15428e+07		124000000	4.26152e+07		124000000	4.26162e+07
			125000000	4.72566e+07					125000000	4.16931e+07		125000000	4.27639e+07		125000000	4.27649e+07
			126000000	4.74534e+07					126000000	4.18429e+07		126000000	4.29114e+07		126000000	4.29124e+07
			127000000	4.76487e+07					127000000	4.19915e+07		127000000	4.30576e+07		127000000	4.30587e+07
			128000000	47842527					128000000	42139307		128000000	4.32027e+07		128000000	4.32038e+07
			129000000	4.80349e+07					129000000	4.22868e+07		129000000	4.33466e+07		129000000	4.33477e+07
			130000000	4.82267e+07					130000000	4.24331e+07		130000000	4.34894e+07		130000000	43490389
			131000000	4.84171e+07					131000000	4.25768e+07		131000000	4.3631e+07		131000000	4.3632e+07
			132000000	4.86056e+07					132000000	42719403		132000000	4.37714e+07		132000000	4.37724e+07
			133000000	4.87928e+07					133000000	4.2861e+07		133000000	4.39108e+07		133000000	4.39118e+07
			134000000	4.89776e+07					134000000	4.30015e+07		134000000	4.4049e+07		134000000	44049991
			135000000	4.91594e+07					135000000	4.31406e+07		135000000	4.41862e+07		135000000	44187142
			136000000	4.93425e+07					136000000	4.32785e+07		136000000	4.43223e+07		136000000	44323226
			137000000	4.95242e+07					137000000	4.34154e+07		137000000	4.44573e+07		137000000	44458251
			138000000	4.97047e+07					138000000	4.35499e+07		138000000	4.45913e+07		138000000	44592235
			139000000	4.98839e+07					139000000	4.36847e+07		139000000	4.47243e+07		139000000	44725194
			140000000	5.00621e+07					140000000	4.38179e+07		140000000	4.48563e+07		140000000	44857139
			141000000	5.02395e+07					141000000	43949319		141000000	4.49872e+07		141000000	44988086
			142000000	5.04157e+07					142000000	4.40804e+07		142000000	4.51172e+07		142000000	45118043
			143000000	5.05907e+07					143000000	4.42105e+07		143000000	4.52462e+07		143000000	45247030
			144000000	5.0764e+07					144000000	4.43404e+07		144000000	4.53742e+07		144000000	45375055
			145000000	5.09359e+07					145000000	4.44694e+07		145000000	4.55013e+07		145000000	4.55021e+07
			146000000	5.11068e+07					146000000	4.45969e+07		146000000	4.56275e+07		146000000	4.56283e+07
			147000000	5.12746e+07					147000000	44723418		147000000	4.57527e+07		147000000	45753493
			148000000	5.14415e+07					148000000	4.48493e+07		148000000	4.58771e+07		148000000	4.58778e+07
			149000000	5.16086e+07					149000000	4.49735e+07		149000000	4.60005e+07		149000000	4.60012e+07
			150000000	5.17747e+07					150000000	4.50955e+07		150000000	4.6123e+07		150000000	46123727
			151000000	5.19402e+07					151000000	4.5218e+07		151000000	4.62447e+07		151000000	4.62454e+07
			152000000	5.21053e+07					152000000	4.53395e+07		152000000	4.63655e+07		152000000	4.63661e+07
			153000000	5.22692e+07					153000000	4.546e+07		153000000	4.64854e+07		153000000	4.64861e+07
			154000000	5.24302e+07					154000000	45580133		154000000	4.66045e+07		154000000	4.66052e+07
			155000000	5.25902e+07					155000000	4.56994e+07		155000000	4.67228e+07		155000000	4.67234e+07
			156000000	5.2749e+07					156000000	4.58175e+07		156000000	4.68402e+07		156000000	46840826
			157000000	5.2908e+07					157000000	4.59347e+07		157000000	4.69569e+07		157000000	46957437
			158000000	5.3066e+07					158000000	4.60511e+07		158000000	4.70727e+07		158000000	4.70732e+07
			159000000	5.3223e+07					159000000	4.6167e+07		159000000	4.71877e+07		159000000	4.71883e+07
			160000000	5.33789e+07					160000000	4.62814e+07		160000000	4.7302e+07		160000000	47302503
			161000000	5.35303e+07					161000000	4.63952e+07		161000000	4.74155e+07		161000000	4.7416e+07
			162000000	5.36836e+07					162000000	4.65083e+07		162000000	4.75282e+07		162000000	47528665
			163000000	5.38367e+07					163000000	4.66205e+07		163000000	4.76401e+07		163000000	47640612
			164000000	5.39888e+07					164000000	4.6732e+07		164000000	4.77514e+07		164000000	47751813
			165000000	54139884					165000000	4.68426e+07		165000000	4.78619e+07		165000000	4.78623e+07
			166000000	5.42901e+07					166000000	4.69522e+07		166000000	4.79716e+07		166000000	47972017
			167000000	5.44388e+07					167000000	4.70607e+07		167000000	4.80807e+07		167000000	4.8081e+07
			168000000	5.45858e+07					168000000	4.71684e+07		168000000	4.8189e+07		168000000	4.81893e+07
			169000000	5.47327e+07					169000000	4.72754e+07		169000000	4.82966e+07		169000000	48296956
			170000000	54878161					170000000	4.73816e+07		170000000	4.84036e+07		170000000	4.84039e+07
			171000000	5.50227e+07					171000000	4.74883e+07		171000000	4.85098e+07		171000000	4.85101e+07
			172000000	5.51654e+07					172000000	4.75947e+07		172000000	4.86154e+07		172000000	4.86157e+07
			173000000	5.5307e+07					173000000	4.77002e+07		173000000	4.87203e+07		173000000	4.87205e+07
			174000000	55447659					174000000	4.7804e+07		174000000	4.88245e+07		174000000	48824773
			175000000	5.55877e+07					175000000	4.79071e+07		175000000	4.89281e+07		175000000	48928344
			176000000	5.57281e+07					176000000	4.80095e+07		176000000	4.90311e+07		176000000	4.90313e+07
			177000000	5.58678e+07					177000000	4.81113e+07		177000000	4.91334e+07		177000000	49133559
			178000000	5.60067e+07					178000000	4.82123e+07		178000000	4.92351e+07		178000000	4.92352e+07
			179000000	5.61451e+07					179000000	4.83125e+07		179000000	4.93361e+07		179000000	49336251
			180000000	5.62829e+07					180000000	4.84121e+07		180000000	4.94366e+07		180000000	4.94367e+07
			181000000	5.64192e+07					181000000	4.85109e+07		181000000	4.95364e+07		181000000	49536476
			182000000	5.65546e+07					182000000	4.86083e+07		182000000	4.96356e+07		182000000	4.96357e+07
			183000000	5.66893e+07					183000000	4.87051e+07		183000000	4.97343e+07		183000000	49734290
			184000000	5.68231e+07					184000000	4.88012e+07		184000000	4.98323e+07		184000000	4.98323e+07
			185000000	5.6956e+07					185000000	4.88975e+07		185000000	4.99298e+07		185000000	49929746
			186000000	5.70882e+07					186000000	4.89936e+07		186000000	5.00267e+07		186000000	50026607
			187000000	5.72189e+07					187000000	4.9089e+07		187000000	5.0123e+07		187000000	50122898
			188000000	57348782					188000000	4.91838e+07		188000000	5.02187e+07		188000000	5.02186e+07
			189000000	5.74779e+07					189000000	4.9278e+07		189000000	5.03139e+07		189000000	50313797
			190000000	5.76062e+07					190000000	4.93716e+07		190000000	5.04086e+07		190000000	5.04084e+07
			191000000	5.77331e+07					191000000	4.94646e+07		191000000	5.05027e+07		191000000	5.05025e+07
			192000000	5.78587e+07					192000000	4.95569e+07		192000000	5.05962e+07		192000000	50596025
			193000000	57984793					193000000	4.96484e+07		193000000	5.06893e+07		193000000	50689027
			194000000	5.81103e+07					194000000	4.97392e+07		194000000	5.07818e+07		194000000	50781500
			195000000	5.8236e+07					195000000	4.98295e+07		195000000	5.08737e+07		195000000	50873452
			196000000	5.83613e+07					196000000	49919147		196000000	5.09652e+07		196000000	50964888
			197000000	5.84859e+07					197000000	5.00083e+07		197000000	5.10562e+07		197000000	51055813
			198000000	58609712					198000000	5.00968e+07					198000000	5.11462e+07
			199000000	5.87324e+07					199000000	5.01848e+07					199000000	5.12362e+07
			200000000	5.88543e+07					200000000	5.02723e+07					200000000	5.13256e+07
			201000000	5.89756e+07					201000000	5.03592e+07					201000000	5.14145e+07
			202000000	5.90961e+07					202000000	5.04459e+07					202000000	5.1503e+07
			203000000	5.9216e+07					203000000	5.0532e+07					203000000	5.15909e+07
			204000000	5.93351e+07					204000000	5.06177e+07					204000000	5.16784e+07
			205000000	5.94535e+07					205000000	5.07023e+07					205000000	5.17655e+07
			206000000	5.95713e+07					206000000	5.07864e+07					206000000	5.1852e+07
			207000000	5.96885e+07					207000000	5.087e+07					207000000	5.19381e+07
			208000000	5.98051e+07					208000000	5.09531e+07					208000000	5.20238e+07
			209000000	5.9921e+07					209000000	5.10357e+07					209000000	5.2109e+07
			210000000	6.00363e+07					210000000	5.11177e+07					210000000	5.21937e+07
			211000000	6.0151e+07					211000000	5.11993e+07					211000000	5.2278e+07
			212000000	6.0265e+07					212000000	5.12802e+07					212000000	5.23619e+07
			213000000	6.03784e+07					213000000	5.13607e+07					213000000	5.24453e+07
			214000000	6.04912e+07					214000000	5.14407e+07					214000000	5.25284e+07
			215000000	6.06031e+07					215000000	5.15203e+07					215000000	5.2611e+07
			216000000	6.07127e+07					216000000	5.15993e+07					216000000	5.26931e+07
			217000000	6.08241e+07					217000000	5.16779e+07					217000000	5.27749e+07
			218000000	6.09352e+07					218000000	5.1756e+07					218000000	5.28562e+07
			219000000	6.10455e+07					219000000	5.18338e+07					219000000	5.29372e+07
			220000000	6.11546e+07					220000000	5.19113e+07					220000000	5.30178e+07
			221000000	61263080					221000000	5.19883e+07					221000000	5.30979e+07
			222000000	6.1371e+07					222000000	5.20648e+07					222000000	5.31777e+07
			223000000	6.14783e+07					223000000	5.21409e+07					223000000	5.32571e+07
			224000000	6.15851e+07					224000000	5.22165e+07					224000000	5.33361e+07
			225000000	6.16912e+07					225000000	52291699					225000000	5.34147e+07
			226000000	6.17969e+07					226000000	52366627					226000000	5.34929e+07
			227000000	6.19019e+07					227000000	5.24412e+07					227000000	5.35708e+07
			228000000	6.20064e+07					228000000	5.25155e+07					228000000	5.36482e+07
			229000000	6.21104e+07					229000000	5.25893e+07					229000000	5.37253e+07
			230000000	6.22138e+07					230000000	5.26627e+07					230000000	5.38021e+07
			231000000	6.23166e+07					231000000	5.27357e+07					231000000	5.38785e+07
			232000000	6.2419e+07					232000000	5.28083e+07					232000000	5.39545e+07
			233000000	6.25207e+07					233000000	5.28805e+07					233000000	5.40301e+07
			234000000	6.2622e+07					234000000	5.29521e+07					234000000	5.41055e+07
			235000000	6.27227e+07					235000000	5.30233e+07					235000000	54180424
			236000000	6.28229e+07					236000000	5.3094e+07					236000000	5.4255e+07
			237000000	6.29226e+07					237000000	5.31643e+07					237000000	54329316
			238000000	63021818					238000000	53234264					238000000	5.44033e+07
			239000000	6.31205e+07					239000000	5.33038e+07					239000000	5.44768e+07
			240000000	6.32187e+07					240000000	5.3373e+07					240000000	5.45501e+07
			241000000	6.33168e+07					241000000	5.34418e+07					241000000	5.4623e+07
			242000000	6.34145e+07					242000000	5.35102e+07					242000000	5.46957e+07
			243000000	6.35117e+07					243000000	5.35782e+07					243000000	5.47679e+07
			244000000	6.36081e+07					244000000	5.36459e+07					244000000	5.48399e+07
			245000000	6.37039e+07					245000000	5.3713e+07					245000000	5.49115e+07
			246000000	6.37992e+07					246000000	5.37797e+07					246000000	5.49829e+07
			247000000	6.3894e+07					247000000	5.38461e+07					247000000	55053888
			248000000	6.39874e+07					248000000	5.39121e+07					248000000	5.51246e+07
			249000000	6.40803e+07					249000000	5.39777e+07					249000000	55194990
			250000000	6.41727e+07					250000000	5.4043e+07					250000000	5.52651e+07
			251000000	6.42654e+07					251000000	5.4108e+07					251000000	5.53349e+07
			252000000	6.43579e+07					252000000	54172547					252000000	5.54044e+07
			253000000	6.44499e+07					253000000	5.42368e+07					253000000	55473560
			254000000	6.45404e+07					254000000	5.43007e+07					254000000	5.55425e+07
			255000000	64630192					255000000	5.43642e+07					255000000	5.56111e+07
			256000000	6.47196e+07					256000000	54427481					256000000	5.56794e+07
			257000000	6.48085e+07					257000000	5.44905e+07					257000000	5.57474e+07
			258000000	6.4897e+07					258000000	5.45531e+07					258000000	5.58152e+07
			259000000	6.49853e+07					259000000	54615468					259000000	5.58826e+07
			260000000	6.50731e+07					260000000	5.46775e+07					260000000	5.59498e+07
			261000000	6.5161e+07					261000000	5.47391e+07					261000000	5.60167e+07
			262000000	6.52484e+07					262000000	5.48005e+07					262000000	56083383
			263000000	6.53349e+07					263000000	5.48615e+07					263000000	5.61497e+07
			264000000	6.5421e+07					264000000	54922260					264000000	5.62158e+07
			265000000	6.55067e+07					265000000	5.49827e+07					265000000	5.62817e+07
			266000000	6.5592e+07					266000000	5.50428e+07					266000000	5.63472e+07
			267000000	65676821					267000000	5.51025e+07					267000000	56412538
			268000000	6.57613e+07					268000000	5.5162e+07					268000000	5.64776e+07
			269000000	6.58453e+07					269000000	5.52212e+07					269000000	5.65424e+07
			270000000	6.59289e+07					270000000	5.528e+07					270000000	5.66069e+07
			271000000	6.60122e+07					271000000	55338606					271000000	5.66712e+07
			272000000	6.6095e+07					272000000	5.53969e+07					272000000	5.67352e+07
			273000000	6.61774e+07					273000000	5.54548e+07					273000000	5.67989e+07
			274000000	6.62595e+07					274000000	5.55125e+07					274000000	5.68625e+07
			275000000	6.63411e+07					275000000	5.55699e+07					275000000	5.69257e+07
			276000000	6.64224e+07					276000000	55627000					276000000	5.69888e+07
			277000000	6.65032e+07					277000000	5.56838e+07					277000000	5.70515e+07
			278000000	66583712					278000000	5.57405e+07					278000000	5.71141e+07
			279000000	6.66638e+07					279000000	5.57969e+07					279000000	57176400
			280000000	6.67436e+07					280000000	5.5853e+07					280000000	5.72385e+07
			281000000	6.68229e+07					281000000	5.59089e+07					281000000	5.73003e+07
			282000000	6.69019e+07					282000000	5.59645e+07					282000000	5.73619e+07
			283000000	6.69805e+07					283000000	5.60198e+07					283000000	5.74233e+07
			284000000	6.70588e+07					284000000	5.60748e+07					284000000	5.74844e+07
			285000000	6.71366e+07					285000000	5.61296e+07					285000000	5.75453e+07
			286000000	6.72142e+07					286000000	5.61841e+07					286000000	5.7606e+07
			287000000	6.72915e+07					287000000	5.62384e+07					287000000	5.76665e+07
			288000000	6.73684e+07					288000000	5.62924e+07					288000000	5.77268e+07
			289000000	6.74454e+07					289000000	5.63462e+07					289000000	5.77868e+07
			290000000	6.75221e+07					290000000	5.63997e+07					290000000	5.78466e+07
			291000000	6.75984e+07					291000000	56452928					291000000	5.79062e+07
			292000000	6.76745e+07					292000000	5.65059e+07					292000000	57965561
			293000000	6.77501e+07					293000000	56558636					293000000	5.80247e+07
			294000000	6.78256e+07					294000000	5.66111e+07					294000000	5.80837e+07
			295000000	6.79007e+07					295000000	5.66633e+07					295000000	5.81424e+07
			296000000	6.79754e+07					296000000	5.67153e+07					296000000	5.8201e+07
			297000000	6.80499e+07					297000000	5.67669e+07					297000000	5.82593e+07
			298000000	68123945					298000000	5.68182e+07					298000000	58317397
			299000000	6.81977e+07					299000000	5.68692e+07					299000000	58375314
			300000000	6.82706e+07					300000000	5.692e+07					300000000	5.8433e+07
			301000000	68343385					301000000	5.69706e+07					301000000	5.84905e+07
			302000000	6.84161e+07					302000000	5.70209e+07					302000000	5.85479e+07
			303000000	6.84887e+07					303000000	5.7071e+07					303000000	5.8605e+07
			304000000	6.85612e+07					304000000	5.71208e+07					304000000	58661924
			305000000	6.86335e+07					305000000	5.71704e+07					305000000	5.87187e+07
			306000000	6.87054e+07					306000000	5.72198e+07					306000000	5.87753e+07
			307000000	68777000					307000000	5.72689e+07					307000000	5.88317e+07
			308000000	68848299					308000000	5.73178e+07					308000000	5.88879e+07
			309000000	6.89193e+07					309000000	5.73666e+07					309000000	5.89439e+07
			310000000	6.899e+07					310000000	57415591					310000000	5.89997e+07
			311000000	6.90603e+07					311000000	5.74643e+07					311000000	5.90553e+07
			312000000	6.91304e+07					312000000	5.75128e+07					312000000	5.91107e+07
			313000000	6.92002e+07					313000000	57561089					313000000	5.9166e+07
			314000000	6.92697e+07					314000000	5.76091e+07					314000000	5.92211e+07
			315000000	6.93388e+07					315000000	5.7657e+07					315000000	5.92759e+07
			316000000	6.94077e+07					316000000	5.77046e+07					316000000	5.93306e+07
			317000000	6.94763e+07					317000000	5.7752e+07					317000000	5.93852e+07
			318000000	6.95446e+07					318000000	5.7799e+07					318000000	5.94395e+07
			319000000	6.96126e+07					319000000	5.78455e+07					319000000	5.94937e+07
			320000000	6.96803e+07					320000000	5.78918e+07					320000000	5.95477e+07
			321000000	6.97478e+07					321000000	5.79378e+07					321000000	5.96015e+07
			322000000	69814525					322000000	5.79837e+07					322000000	5.96552e+07
			323000000	6.98808e+07					323000000	5.80293e+07					323000000	5.97087e+07
			324000000	6.99468e+07					324000000	5.80748e+07					324000000	5.9762e+07
			325000000	7.00125e+07					325000000	5.812e+07					325000000	5.98151e+07
			326000000	70077976					326000000	58165052					326000000	5.98681e+07
			327000000	7.01431e+07					327000000	5.82099e+07					327000000	5.99209e+07
			328000000	7.0208e+07					328000000	5.82545e+07					328000000	5.99736e+07
			329000000	7.02726e+07					329000000	5.8299e+07					329000000	6.00261e+07
			330000000	7.0337e+07					330000000	5.83432e+07					330000000	6.00784e+07
			331000000	7.04011e+07					331000000	5.83873e+07					331000000	6.01306e+07
			332000000	7.04649e+07					332000000	5.84311e+07					332000000	6.01826e+07
			333000000	7.05284e+07					333000000	5.84748e+07					333000000	6.02344e+07
			334000000	7.05917e+07					334000000	5.85183e+07					334000000	6.02861e+07
			335000000	7.06547e+07					335000000	5.85615e+07					335000000	6.03377e+07
			336000000	7.07174e+07					336000000	5.86046e+07					336000000	6.0389e+07
			337000000	7.07799e+07					337000000	5.86475e+07					337000000	6.04403e+07
			338000000	7.08421e+07					338000000	5.86903e+07					338000000	6.04913e+07
			339000000	7.09041e+07					339000000	5.87328e+07					339000000	60542259
			340000000	7.09658e+07					340000000	5.87754e+07					340000000	6.0593e+07
			341000000	7.10273e+07					341000000	58817719					341000000	6.06437e+07
			342000000	7.10885e+07					342000000	5.88599e+07					342000000	6.06941e+07
			343000000	7.11494e+07					343000000	5.89019e+07					343000000	6.07445e+07
			344000000	7.12102e+07					344000000	58943706					344000000	60794634
			345000000	7.12711e+07					345000000	5.89853e+07					345000000	6.08447e+07
			346000000	7.13317e+07					346000000	5.90268e+07					346000000	6.08946e+07
			347000000	7.13921e+07					347000000	5.90681e+07					347000000	6.09443e+07
			348000000	7.14522e+07					348000000	5.91091e+07					348000000	6.09939e+07
			349000000	7.15121e+07					349000000	5.91498e+07					349000000	6.10434e+07
			350000000	7.15717e+07					350000000	5.91904e+07					350000000	6.10927e+07
			351000000	7.16314e+07					351000000	5.92308e+07					351000000	6.11419e+07
			352000000	7.16909e+07					352000000	5.9271e+07					352000000	6.11909e+07
			353000000	71750212					353000000	5.9311e+07					353000000	6.12398e+07
			354000000	7.18093e+07					354000000	5.93509e+07					354000000	6.12886e+07
			355000000	7.18681e+07					355000000	5.93906e+07					355000000	6.13372e+07
			356000000	7.19268e+07					356000000	5.94302e+07					356000000	6.13857e+07
			357000000	71985138					357000000	5.94695e+07					357000000	6.14341e+07
			358000000	7.20433e+07					358000000	5.95088e+07					358000000	6.14823e+07
			359000000	7.21012e+07					359000000	59547809					359000000	6.15304e+07
			360000000	7.21589e+07					360000000	5.95867e+07					360000000	6.15784e+07
			361000000	7.22164e+07					361000000	5.96254e+07					361000000	6.16262e+07
			362000000	7.22737e+07					362000000	5.9664e+07					362000000	6.16739e+07
			363000000	7.23307e+07					363000000	5.97024e+07					363000000	6.17215e+07
			364000000	7.23876e+07					364000000	5.97407e+07					364000000	6.17689e+07
			365000000	7.24442e+07					365000000	59778760					365000000	6.18161e+07
			366000000	7.25006e+07					366000000	5.98167e+07					366000000	6.18632e+07
			367000000	7.25567e+07					367000000	5.98545e+07					367000000	6.19102e+07
			368000000	7.26126e+07					368000000	5.98921e+07					368000000	6.19571e+07
			369000000	7.26682e+07					369000000	5.99296e+07					369000000	6.20038e+07
			370000000	7.27236e+07					370000000	5.99669e+07					370000000	6.20503e+07
			371000000	7.27788e+07					371000000	6.00041e+07					371000000	6.20967e+07
			372000000	7.28337e+07					372000000	6.00411e+07					372000000	6.2143e+07
			373000000	7.28885e+07					373000000	6.0078e+07					373000000	6.21891e+07
			374000000	7.2943e+07					374000000	6.01147e+07					374000000	6.22352e+07
			375000000	7.29974e+07					375000000	6.01513e+07					375000000	6.22811e+07
			376000000	7.30515e+07					376000000	6.01878e+07					376000000	6.23269e+07
			377000000	73105414					377000000	6.0224e+07					377000000	6.23726e+07
			378000000	7.31591e+07					378000000	60260185					378000000	6.24181e+07
			379000000	7.32127e+07					379000000	6.02962e+07					379000000	6.24635e+07
			380000000	7.3266e+07					380000000	6.0332e+07					380000000	6.25089e+07
			381000000	73319111					381000000	6.03678e+07					381000000	62554056
			382000000	7.3372e+07					382000000	6.04033e+07					382000000	6.25991e+07
			383000000	7.34248e+07					383000000	6.04388e+07					383000000	6.26441e+07
			384000000	7.34773e+07					384000000	60474060					384000000	6.26889e+07
			385000000	7.35296e+07					385000000	60509215					385000000	6.27337e+07
			386000000	7.35813e+07					386000000	6.05442e+07					386000000	6.27783e+07
			387000000	73632557					387000000	60579112					387000000	62822777
			388000000	7.36836e+07					388000000	6.06139e+07					388000000	6.28672e+07
			389000000	7.37345e+07					389000000	6.06485e+07					389000000	6.29114e+07
			390000000	7.37851e+07					390000000	6.06829e+07					390000000	6.29556e+07
			391000000	7.38356e+07					391000000	6.07173e+07					391000000	6.29996e+07
			392000000	7.38859e+07					392000000	6.07515e+07					392000000	6.30435e+07
			393000000	7.3936e+07					393000000	6.07856e+07					393000000	6.30873e+07
			394000000	7.3986e+07					394000000	60819497					394000000	6.3131e+07
			395000000	7.40357e+07					395000000	6.08533e+07					395000000	63174589
			396000000	74085263					396000000	6.0887e+07					396000000	6.32181e+07
			397000000	7.41346e+07					397000000	6.09205e+07					397000000	6.32614e+07
			398000000	7.41838e+07					398000000	6.0954e+07					398000000	6.33047e+07
			399000000	7.42328e+07					399000000	6.09873e+07					399000000	6.33478e+07
			400000000	7.42817e+07					400000000	6.10204e+07					400000000	6.33909e+07
			401000000	7.43303e+07					401000000	6.10535e+07					401000000	6.34338e+07
			402000000	7.43788e+07					402000000	6.10864e+07					402000000	6.34766e+07
			403000000	7.44271e+07					403000000	61119173					403000000	6.35195e+07
			404000000	7.44752e+07					404000000	6.11518e+07					404000000	63562216
			405000000	7.45232e+07					405000000	6.11844e+07					405000000	6.36049e+07
			406000000	74570980					406000000	61216802					406000000	6.36474e+07
[truncated: 27,718 more rows]

[truncated: 58 more sheets: Supplementary Fig.3a, Supplementary Fig.3b, Supplementary Fig.4a, Supplementary Fig.4b, Supplementary Fig.4c, Supplementary Fig.5a, Supplementary Fig.5b, Supplementary Fig.5c, Supplementary Fig.5d, Supplementary Fig.5e, Supplementary Fig.5f, Supplementary Fig.5g, Supplementary Fig.5h, Supplementary Fig6, Supplementary Fig.7a, Supplementary Fig.7b, Supplementary Fig.7c, Supplementary Fig.7d, Supplementary Fig.8, Supplementary Fig.9 …]
