# Supplementary material for: scFFPE-ATAC enables high-throughput single cell chromatin accessibility profiling in formalin-fixed paraffin-embedded samples
Source: Nat Commun. 2025 Nov 14;16:10022. doi: 10.1038/s41467-025-66170-4 (PMC12618699; doi:10.1038/s41467-025-66170-4)
Supplement: Supplementary file 27 — Source Data [file 41467_2025_66170_MOESM27_ESM.zip › Source Data/Mainfigure.xlsx]

## Sheet: Fig.1a
chr	start	end	Fresh	Bulk_NO_RV	Bulk_RV		SingleCell_RV	SingleCell_NoRV
chr1	3147284	3148196	117	8	14		67	66
chr1	3171280	3172168	120	18	26		45	50
chr1	3301593	3302472	90	20	21		52	39
chr1	3784440	3785316	123	18	24		71	69
chr1	4161652	4162517	97	16	8		54	70
chr1	4493307	4493755	49	13	25		82	31
chr1	4496143	4497005	231	46	50		188	89
chr1	4571618	4572192	40	26	63		150	79
chr1	4623292	4623657	25	22	49		114	67
chr1	4671039	4671867	92	26	26		36	44
chr1	4735962	4736200	11	4	2		10	8
chr1	4768208	4769023	247	40	54		138	100
chr1	4769749	4770575	328	36	77		153	96
chr1	4774901	4775764	168	22	51		116	87
chr1	4779821	4780691	300	38	54		161	125
chr1	4784848	4786593	4187	380	698		1902	1009
chr1	4807118	4808525	4036	407	860		1886	947
chr1	4824635	4824845	10	6	6		18	12
chr1	4826031	4826256	8	6	10		19	29
chr1	4826967	4827220	12	14	6		10	6
chr1	4837398	4837598	6	8	4		12	20
chr1	4857089	4858982	6488	496	1099		2386	1286
chr1	4859645	4859880	48	14	24		66	57
chr1	4867560	4867806	36	24	36		50	45
chr1	4870254	4871105	176	42	44		131	126
chr1	4873375	4874872	209	72	96		301	266
chr1	4893993	4894248	8	4	2		16	13
chr1	4900685	4901441	92	16	14		47	39
chr1	5019227	5019747	67	20	59		79	63
chr1	5046684	5046963	19	2	13		6	6
chr1	5082538	5084185	3632	296	622		1250	711
chr1	5090239	5090444	8	0	8		18	11
chr1	5096651	5096851	2	2	2		7	9
chr1	5137735	5138000	15	2	2		13	14
chr1	5170185	5171079	365	6	8		491	209
chr1	5849717	5850595	118	18	17		52	42
chr1	5856906	5857648	76	10	2		45	42
chr1	6213762	6215564	7900	552	1311		2868	1300
chr1	6223848	6224676	222	20	56		98	89
chr1	6226423	6227324	159	34	34		97	92
chr1	6257466	6257681	11	20	2		18	16
chr1	6262394	6262641	218	22	22		106	75
chr1	6262671	6263942	1116	102	109		352	271
chr1	6271929	6272830	378	64	71		185	180
chr1	6282468	6283509	102	24	22		75	55
chr1	6382425	6383322	270	46	68		150	69
chr1	6406122	6407119	591	111	170		420	323
chr1	6409640	6410560	80	28	42		135	96
chr1	6417759	6418637	138	44	16		72	93
chr1	6441418	6441747	19	4	11		26	13
chr1	6453917	6454767	149	26	24		81	103
chr1	6465010	6465220	21	14	16		45	35
chr1	6466776	6467710	196	60	143		319	197
chr1	6523561	6524189	35	44	60		216	134
chr1	6558933	6559277	12	28	52		96	62
chr1	6760352	6761184	173	24	24		69	65
chr1	6859136	6859336	36	20	18		33	46
chr1	6938473	6938707	15	4	12		14	25
chr1	6952299	6952681	37	6	14		37	26
chr1	6969680	6969880	17	12	10		31	36
chr1	6975073	6975977	333	64	50		237	179
chr1	6976013	6976940	285	76	71		253	216
chr1	6979121	6979998	132	42	46		108	87
chr1	6990956	6991163	9	2	1		9	6
chr1	7004770	7005059	14	6	10		16	23
chr1	7010194	7011053	189	30	28		130	104
chr1	7045119	7046004	116	28	31		92	65
chr1	7047364	7047566	35	8	20		39	38
chr1	7050571	7051455	130	22	35		68	68
chr1	7076794	7078151	1668	130	181		466	356
chr1	7082397	7082659	127	8	15		53	24
chr1	7085784	7086695	379	56	97		262	198
chr1	7087977	7089710	11425	1250	2713		5882	2905
chr1	7090450	7090748	210	38	55		174	134
chr1	7095693	7096584	347	66	124		268	158
chr1	7102574	7103283	134	26	40		115	68
chr1	7103413	7104144	124	46	44		132	115
chr1	7111137	7112036	624	114	150		416	277
chr1	7118765	7119298	98	26	46		94	67
chr1	7121030	7121230	26	26	10		19	38
chr1	7137913	7138225	19	4	7		29	32
chr1	7141392	7141844	73	38	29		84	140
chr1	7143132	7143498	3	14	2		12	33
chr1	7146700	7147580	307	88	151		275	200
chr1	7148491	7148691	22	10	7		32	20
chr1	7163487	7164419	367	96	132		276	244
chr1	7164725	7164925	37	8	38		58	40
chr1	7165163	7166009	527	102	138		427	412
chr1	7173820	7174602	105	46	16		83	68
chr1	7176643	7176908	8	2	4		9	17
chr1	7204475	7205417	268	102	84		221	188
chr1	7206083	7207027	391	56	86		226	127
chr1	7388241	7388581	37	22	7		55	64
chr1	7389949	7390245	10	16	0		17	41
chr1	7391187	7391441	9	12	1		8	34
chr1	7391743	7391984	16	12	15		19	34
chr1	7392882	7393129	8	10	6		8	38
chr1	7395238	7396056	417	56	100		225	269
chr1	7396933	7398956	10836	1442	2954		7120	3740
chr1	7412777	7413394	44	28	28		65	80
chr1	7414103	7415010	114	44	128		274	165
chr1	7454916	7455469	79	54	72		148	141
chr1	7559030	7559963	97	18	16		50	55
chr1	7762960	7763699	64	14	22		55	68
chr1	7815750	7816629	119	24	22		101	62
chr1	8015803	8016636	94	24	26		74	77
chr1	8020448	8020648	26	20	10		17	31
chr1	8274170	8274401	14	10	2		13	36
chr1	8385587	8385835	17	16	30		17	21
chr1	8423487	8424328	95	30	28		72	61
chr1	8445034	8445418	9	38	4		25	58
chr1	8469971	8470931	163	26	26		54	80
chr1	8508594	8508937	38	32	12		35	45
chr1	8574843	8575731	149	22	20		66	88
chr1	8702461	8703303	76	10	4		51	78
chr1	8854285	8855162	96	18	20		43	75
chr1	8976384	8977256	101	34	34		72	71
chr1	9009016	9009934	127	26	10		59	78
chr1	9027408	9028261	101	20	18		76	75
chr1	9039567	9040378	95	10	10		30	46
chr1	9174595	9175500	84	22	24		48	65
chr1	9296492	9296692	8	12	24		39	14
chr1	9541010	9541920	355	36	42		104	62
chr1	9544618	9545800	5714	746	1270		2999	1787
chr1	9548662	9549563	239	42	49		140	93
chr1	9573007	9573960	482	60	87		248	178
chr1	9588334	9589251	377	108	72		322	242
chr1	9591738	9592624	1337	152	212		763	446
chr1	9593523	9594409	585	116	166		449	354
chr1	9607655	9608547	176	48	60		149	114
chr1	9621607	9621946	47	14	26		93	57
chr1	9627404	9627783	28	44	63		180	85
chr1	9630049	9630580	106	28	74		127	80
chr1	9635408	9635967	107	16	16		74	53
chr1	9655286	9655518	8	6	0		11	16
chr1	9673595	9674679	256	110	82		248	211
chr1	9675030	9675276	19	6	8		46	33
chr1	9676876	9677744	91	18	40		94	64
chr1	9695232	9696055	116	30	18		56	90
chr1	9696480	9697333	333	72	64		179	203
chr1	9699861	9701278	4892	563	1248		2865	1358
chr1	9702834	9703705	426	50	70		180	151
chr1	9721119	9721368	9	6	0		3	22
chr1	9728362	9728580	6	20	4		41	41
chr1	9731518	9731734	24	26	12		31	31
chr1	9732250	9732469	20	6	0		32	19
chr1	9733392	9733706	18	8	6		36	28
chr1	9736602	9736802	36	12	22		44	18
chr1	9738472	9738803	14	16	6		34	41
chr1	9739258	9739558	27	6	18		38	23
chr1	9742606	9742912	33	18	19		48	54
chr1	9744913	9745201	247	50	35		113	133
chr1	9747487	9748917	7802	833	1606		3697	2303
chr1	9749031	9749293	69	21	22		66	55
chr1	9772633	9773512	633	76	144		328	303
chr1	9776354	9776762	65	32	50		165	103
chr1	9780322	9780830	77	56	52		192	124
chr1	9782343	9782543	36	2	8		50	29
chr1	9783629	9784223	63	20	33		84	75
chr1	9788049	9788249	16	2	22		29	17
chr1	9797026	9799452	4217	406	713		1765	1089
chr1	9805530	9806393	568	48	85		191	113
chr1	9807451	9808290	208	28	26		82	78
chr1	9810155	9811047	234	30	29		117	101
chr1	9822867	9823678	506	84	105		289	175
chr1	9825911	9826136	97	22	44		75	66
chr1	9826730	9827665	254	42	56		112	99
chr1	9833188	9834116	209	70	76		190	152
chr1	9839638	9840044	19	10	0		33	33
chr1	9841490	9842400	413	52	52		173	113
chr1	9847793	9848787	2363	250	523		1261	650
chr1	9850685	9851575	335	48	71		211	137
chr1	9857237	9858053	278	50	118		231	166
chr1	9858401	9858667	37	8	11		46	36
chr1	9858899	9859851	1479	144	241		600	375
chr1	9863767	9864065	25	18	8		54	50
chr1	9876541	9877597	885	162	202		535	425
chr1	9878102	9878840	232	28	52		125	103
chr1	9882868	9883733	418	44	56		160	127
chr1	9892982	9893462	92	34	51		117	111
chr1	9897290	9897490	23	2	10		19	11
chr1	9898697	9898975	17	10	2		15	14
chr1	9908284	9909212	161	14	30		30	33
chr1	9943287	9943595	197	28	28		116	86
chr1	9943669	9944756	3916	498	900		2037	1277
chr1	9952958	9953238	33	16	20		51	42
chr1	9966806	9968744	1826	92	268		594	279
chr1	9970782	9971094	86	14	5		34	29
chr1	9979954	9980171	4	2	2		9	21
chr1	9991489	9992397	149	36	72		122	99
chr1	9997304	9998215	117	14	12		56	37
chr1	10006926	10007793	304	38	30		104	90
chr1	10028206	10028481	9	0	8		21	22
chr1	10037496	10038890	5206	466	987		2460	1278
chr1	10039451	10040334	4315	242	618		1274	632
chr1	10052200	10052419	11	8	6		25	10
chr1	10089245	10090119	506	40	70		173	103
chr1	10114625	10114836	26	6	8		16	12
chr1	10130482	10131405	101	14	25		85	53
chr1	10143832	10144107	16	4	2		26	18
chr1	10148225	10148456	18	2	4		10	7
chr1	10174428	10174660	10	6	2		7	18
chr1	10210896	10211763	135	22	50		102	112
chr1	10217173	10217668	57	18	32		58	52
chr1	10220049	10220752	195	28	52		118	98
chr1	10225242	10226083	233	50	81		208	106
chr1	10231551	10233829	6482	378	960		1914	890
chr1	10245828	10246028	17	8	22		23	22
chr1	10251825	10252734	291	56	123		313	244
chr1	10254591	10254906	37	33	48		84	66
chr1	10257246	10258142	120	24	20		91	76
chr1	10260912	10261769	119	20	38		60	82
chr1	10263364	10263580	2	2	2		9	13
chr1	10266537	10267405	138	30	45		95	101
chr1	10268531	10268756	27	4	10		28	22
chr1	10279991	10280814	198	66	122		216	157
chr1	10285006	10285214	8	2	1		13	7
chr1	10302500	10302752	18	4	12		12	10
chr1	10325244	10326465	189	46	70		187	106
chr1	10374970	10375844	65	4	10		29	27
chr1	10990689	10991214	17	34	56		87	74
chr1	10993145	10993895	49	68	98		246	115
chr1	11033323	11033823	23	33	54		148	92
chr1	11125958	11126210	14	10	8		15	20
chr1	11229283	11230181	104	74	62		194	151
chr1	11873193	11874076	104	24	26		60	62
chr1	11942072	11942983	106	28	26		75	54
chr1	11974345	11974545	11	20	12		15	35
chr1	12146044	12146920	105	28	20		60	65
chr1	12405526	12405836	31	28	23		45	36
chr1	12438149	12439081	104	20	30		44	47
chr1	12718163	12718711	48	14	26		75	41
chr1	12836342	12837259	116	16	14		83	59
chr1	12841159	12841993	92	16	18		37	38
chr1	12863794	12864527	400	36	41		101	69
chr1	12864902	12865810	1155	43	110		308	158
chr1	12871968	12872187	19	9	20		22	21
chr1	12875046	12875258	31	10	15		28	34
chr1	12875289	12876166	292	54	66		217	157
chr1	12983041	12983869	198	22	60		137	85
chr1	12989939	12990781	836	26	76		119	62
chr1	12991073	12992939	4202	202	424		884	464
chr1	13001811	13002697	292	20	14		51	42
chr1	13012307	13013174	156	14	24		46	44
chr1	13049921	13050839	301	26	42		74	61
chr1	13051808	13052722	501	24	58		125	74
chr1	13117617	13118450	73	4	4		21	20
chr1	13124703	13125656	272	14	18		31	23
chr1	13126043	13126296	99	0	8		13	9
chr1	13128029	13128724	221	16	20		34	21
chr1	13134031	13134903	181	12	23		35	31
chr1	13150893	13151773	461	28	39		93	72
chr1	13155052	13156228	190	22	22		84	45
chr1	13161102	13161851	221	22	40		82	77
chr1	13162217	13163063	585	54	56		139	110
chr1	13170939	13171861	189	24	41		73	89
chr1	13206698	13207599	102	12	21		45	30
chr1	13214116	13214909	96	34	28		66	46
chr1	13227153	13227983	115	16	19		54	42
chr1	13233040	13233252	30	12	10		27	29
chr1	13243494	13244270	245	18	43		76	70
chr1	13244864	13245208	45	10	13		29	18
chr1	13245404	13246273	152	12	34		89	52
chr1	13267103	13268262	1404	128	136		406	295
chr1	13273729	13273988	19	2	2		16	18
chr1	13274369	13274579	11	12	11		29	28
chr1	13279915	13280859	128	16	22		51	49
chr1	13287730	13288772	344	46	58		205	118
chr1	13288788	13289579	255	59	66		219	139
chr1	13293086	13293952	775	102	157		314	218
chr1	13294717	13295385	342	52	82		265	162
chr1	13295498	13295857	171	12	30		84	54
chr1	13301342	13302352	653	50	166		284	153
chr1	13311521	13312407	339	22	36		98	66
chr1	13313879	13314691	270	24	28		67	48
chr1	13315405	13315605	14	2	4		24	18
chr1	13328150	13329052	337	48	36		96	74
chr1	13335770	13336679	808	72	90		220	151
chr1	13342243	13343097	197	28	39		81	51
chr1	13355312	13356171	184	30	32		74	58
chr1	13360385	13361243	392	38	90		197	136
chr1	13363911	13364138	46	12	8		33	25
chr1	13372190	13373752	10198	600	1481		3050	1340
chr1	13373886	13374916	3347	194	480		1041	490
chr1	13382028	13382807	221	24	55		88	68
chr1	13383248	13384132	708	62	54		204	178
chr1	13388287	13389150	155	24	18		56	52
chr1	13400903	13401136	7	2	2		13	7
chr1	13404850	13405060	8	4	2		12	7
chr1	13424751	13425311	145	36	35		110	76
chr1	13426040	13427309	1943	170	224		654	346
chr1	13454324	13455129	151	32	28		69	46
chr1	13494514	13495407	202	26	40		105	71
chr1	13500189	13500973	161	16	28		76	39
chr1	13513437	13514437	1159	90	201		451	263
chr1	13514530	13514742	39	12	10		23	15
chr1	13521051	13521348	46	14	18		19	17
chr1	13521662	13521962	65	29	11		51	30
chr1	13522648	13522848	17	12	1		9	20
chr1	13530369	13530577	19	4	2		16	11
chr1	13531190	13532072	497	32	48		133	89
chr1	13559316	13560433	775	98	76		237	191
chr1	13565928	13566169	9	0	2		14	6
chr1	13568813	13569064	45	6	24		73	52
chr1	13573816	13574862	890	98	146		379	239
chr1	13585390	13586210	449	62	38		122	118
chr1	13587915	13588736	684	64	65		258	187
chr1	13589102	13590710	4520	312	715		1554	746
chr1	13592999	13593935	1848	128	205		490	282
chr1	13598646	13599681	739	48	103		221	141
chr1	13599832	13600709	783	64	106		245	135
chr1	13613160	13614018	122	6	26		54	36
chr1	13623444	13624289	99	20	20		35	35
chr1	13639227	13640105	113	24	28		75	54
chr1	13647563	13648470	478	40	64		161	94
chr1	13659661	13661095	5210	324	623		1383	830
chr1	13706063	13706966	236	20	38		107	66
chr1	13747033	13747919	463	40	73		157	119
chr1	13752401	13753192	62	14	8		27	26
chr1	13770876	13771755	193	18	26		60	41
chr1	13784309	13785091	170	26	18		67	58
chr1	13786821	13787749	107	8	16		46	38
chr1	13789007	13789904	230	30	44		118	117
chr1	13809535	13810414	66	16	10		39	41
chr1	13834612	13835484	125	8	15		21	19
chr1	13839679	13840563	147	18	22		39	40
chr1	13873733	13874532	74	22	18		31	41
chr1	13980033	13980948	931	158	177		515	382
chr1	13984645	13985417	264	58	83		162	118
chr1	13985547	13986202	137	20	41		80	61
chr1	14004559	14005401	86	14	14		58	33
chr1	14064547	14065532	646	38	49		123	91
chr1	14095377	14096256	107	16	14		48	31
chr1	14104282	14105176	655	78	98		262	245
chr1	14105416	14106170	456	20	30		76	42
chr1	14109116	14109386	19	2	31		31	20
chr1	14143618	14144536	1293	120	124		460	325
chr1	14149812	14150431	153	24	48		68	59
chr1	14150555	14151427	289	56	48		181	151
chr1	14156039	14156900	90	26	14		40	32
chr1	14195971	14196232	48	8	12		25	20
chr1	14196313	14197157	533	50	64		168	117
chr1	14264097	14264983	161	14	20		36	29
chr1	14296634	14297437	131	12	12		55	36
chr1	14304387	14305190	395	36	59		108	84
chr1	14307016	14307929	447	36	48		176	167
chr1	14308659	14308905	108	20	23		90	55
chr1	14309228	14309442	157	10	22		75	47
chr1	14309463	14310460	1202	76	133		337	177
chr1	14316702	14317009	29	6	4		8	12
chr1	14464663	14465493	164	4	28		56	27
chr1	14506932	14507761	300	10	7		41	22
chr1	14595663	14596504	349	44	62		150	124
chr1	14643815	14644056	30	6	6		22	14
chr1	14755319	14755688	24	12	23		44	13
chr1	14795379	14795625	12	15	27		31	30
chr1	14924567	14925482	91	8	24		34	47
chr1	14995061	14995939	154	24	26		68	61
chr1	15026570	15026828	26	4	6		16	24
chr1	15544196	15544396	21	18	15		54	37
chr1	15791498	15792432	327	24	49		127	97
chr1	15805029	15806424	5353	438	925		2221	1204
chr1	15843247	15843447	5	4	0		6	5
chr1	15850233	15850435	18	8	8		10	18
chr1	15850458	15851343	178	20	40		58	71
chr1	15883016	15883819	103	20	14		59	50
chr1	16059710	16060591	119	16	38		78	56
chr1	16092764	16093637	270	10	43		81	40
chr1	16104007	16106054	11562	656	1540		3327	1667
chr1	16106338	16106921	449	38	88		228	131
chr1	16111389	16111611	13	20	12		35	20
chr1	16111729	16112650	97	30	42		77	59
chr1	16115088	16115880	184	32	47		102	70
chr1	16116403	16117206	86	24	16		68	76
chr1	16118522	16118987	8	16	14		32	35
chr1	16124539	16124774	9	10	0		13	19
chr1	16139119	16139435	14	10	37		64	33
chr1	16151780	16151980	19	4	8		10	18
chr1	16162496	16162822	29	26	14		43	27
chr1	16177423	16178298	390	46	72		270	108
chr1	16179897	16180355	26	36	57		106	54
chr1	16186574	16186869	11	12	11		38	25
chr1	16227785	16228905	366	72	217		442	285
chr1	16344743	16345650	711	96	176		453	325
chr1	16433375	16433790	77	18	20		44	65
chr1	16439986	16440875	146	32	50		115	98
chr1	16462782	16463021	5	10	3		23	16
chr1	16468595	16469418	131	22	35		72	67
chr1	16503551	16503798	24	4	12		25	11
chr1	16504625	16505544	106	30	28		58	55
chr1	16513303	16513509	6	6	3		18	25
chr1	16518553	16520196	2852	176	436		1040	459
chr1	16533557	16534741	886	76	153		396	270
chr1	16549735	16550306	116	8	14		42	42
chr1	16552491	16553413	201	16	40		103	56
chr1	16562753	16562961	15	12	9		13	11
chr1	16570634	16571458	107	26	26		92	93
chr1	16602314	16603232	124	12	14		47	34
chr1	16606764	16607005	31	6	8		23	13
chr1	16607264	16607564	19	10	13		26	25
chr1	16616148	16616980	333	46	61		118	82
chr1	16617150	16618337	1270	102	144		409	294
chr1	16618501	16620025	5166	462	975		2022	1075
chr1	16628132	16628500	23	8	5		41	29
chr1	16636039	16636245	10	9	8		19	14
chr1	16637264	16638147	507	70	83		191	156
chr1	16641830	16642756	405	78	100		297	182
chr1	16656392	16657708	6774	626	1332		3132	1645
chr1	16664823	16665924	2554	272	543		1111	581
chr1	16688004	16689183	2575	304	424		1212	746
chr1	16689646	16690319	246	42	54		137	110
chr1	16696396	16697240	128	34	57		102	58
chr1	16699067	16699314	22	26	7		26	22
chr1	16722397	16722664	5	4	15		9	13
chr1	16735420	16735742	15	6	6		18	19
chr1	16737683	16738336	34	26	41		117	79
chr1	16745706	16746531	369	76	101		292	188
chr1	16746892	16747863	773	156	252		664	435
chr1	16748180	16748407	29	17	18		49	25
chr1	16758442	16759607	746	166	238		610	389
chr1	16760359	16760812	143	68	85		189	162
chr1	16772539	16772768	22	16	6		26	13
chr1	16780961	16781923	117	38	95		150	127
chr1	16783609	16784123	14	24	20		69	41
chr1	16785047	16785280	3	4	0		15	13
chr1	16797723	16798796	320	60	115		238	196
chr1	16817206	16817538	7	4	2		12	22
chr1	16936097	16936423	5	12	10		40	39
chr1	16938267	16938704	43	18	34		69	42
chr1	16942552	16942869	31	18	20		37	28
chr1	16943717	16944152	24	14	11		52	41
chr1	16944241	16944798	62	19	38		92	55
chr1	16944968	16945168	12	6	12		24	20
chr1	16945462	16945709	16	7	6		41	30
chr1	16956604	16956813	4	4	6		10	10
chr1	16968412	16969002	30	12	11		49	61
chr1	16974314	16974516	11	8	2		3	11
chr1	16978500	16978801	5	4	0		11	14
chr1	16982751	16982967	7	2	12		21	10
chr1	17002468	17002816	9	6	3		11	19
chr1	17077264	17077522	5	4	4		6	7
chr1	17096746	17097049	44	20	33		72	23
chr1	17097271	17098223	292	66	220		424	176
chr1	17101847	17102072	14	12	8		35	24
chr1	17123203	17124084	116	32	34		110	71
chr1	17570253	17570620	14	38	34		64	42
chr1	17709392	17709674	45	8	32		38	27
chr1	17718546	17718752	9	8	22		68	36
chr1	17727189	17727523	25	4	26		53	34
chr1	17788876	17789704	91	18	16		38	50
chr1	18212965	18213870	111	32	34		64	63
chr1	18447451	18447674	13	23	4		13	23
chr1	18472123	18472943	121	16	16		46	34
chr1	18494227	18494427	25	8	14		20	15
chr1	18666624	18667492	102	24	18		38	94
chr1	18837715	18837920	16	16	8		21	22
chr1	18955134	18955334	14	2	2		7	29
chr1	18995790	18996537	70	14	16		53	50
chr1	19490704	19491578	116	24	22		79	73
chr1	19731722	19731977	43	24	8		23	20
chr1	19739533	19740379	83	30	23		78	75
chr1	19899392	19900321	110	18	22		81	81
chr1	19930830	19931036	27	12	2		28	14
chr1	19941645	19942440	104	26	12		52	63
chr1	20131520	20132387	96	22	30		50	63
chr1	20801895	20802117	27	12	16		30	17
chr1	20803454	20803656	28	4	20		43	31
chr1	20819264	20820863	3325	624	961		2376	1622
chr1	20824740	20825591	210	73	66		184	171
chr1	20826690	20826890	22	12	16		35	16
chr1	20889939	20891593	2263	272	536		1332	699
chr1	20899067	20899971	94	21	20		54	42
chr1	20902887	20903263	4	10	10		21	27
chr1	20912186	20913162	637	58	80		178	125
chr1	20933189	20934333	692	64	114		250	179
chr1	20935238	20935540	55	6	20		58	29
chr1	20938753	20939616	497	88	88		237	173
chr1	20941039	20941942	132	16	26		104	66
chr1	20951093	20952346	2217	304	561		1155	672
chr1	20981588	20982393	170	22	30		93	67
chr1	20986107	20987004	453	56	90		179	132
chr1	20995086	20996034	326	38	71		188	127
chr1	21014482	21014694	54	18	28		58	31
chr1	21018280	21019191	336	30	40		110	53
chr1	21025664	21026231	80	16	28		73	44
chr1	21028953	21029848	212	28	54		109	74
chr1	21030756	21031443	111	22	30		70	60
chr1	21034863	21035118	32	22	9		65	63
chr1	21035739	21036518	279	98	146		357	236
chr1	21040118	21040858	906	82	194		394	275
chr1	21051985	21052858	233	46	66		129	94
chr1	21063140	21063390	17	12	6		17	19
chr1	21068528	21068789	37	16	24		67	63
chr1	21069879	21070746	150	48	64		159	95
chr1	21078596	21080052	5664	622	1398		2869	1459
chr1	21088855	21089060	3	4	3		22	11
chr1	21100918	21101830	462	46	75		231	118
chr1	21161502	21162417	261	36	86		171	109
chr1	21165975	21166896	374	78	102		268	163
chr1	21192145	21193072	112	16	33		86	49
chr1	21213315	21214204	221	10	25		105	70
chr1	21218213	21219451	2906	410	804		2000	1106
chr1	21227785	21227994	29	6	16		55	21
chr1	21271088	21272880	956	120	224		513	334
chr1	21304007	21304875	288	32	29		132	89
chr1	21324291	21325207	235	56	88		170	127
chr1	21333311	21334506	848	137	251		563	398
chr1	21335452	21336325	282	62	107		238	190
chr1	21336497	21337241	84	46	33		113	79
chr1	21343239	21343439	38	20	9		43	19
chr1	21344047	21344926	405	52	121		236	162
chr1	21348770	21349622	96	12	18		52	19
chr1	21354177	21355077	83	18	30		57	36
chr1	21411030	21411924	186	36	48		163	85
chr1	21460897	21461739	227	34	49		124	105
chr1	21461851	21462058	28	10	5		8	14
chr1	21480014	21480300	6	14	2		21	13
chr1	21520267	21520572	28	22	38		81	65
chr1	21543892	21544804	109	18	14		47	59
chr1	21554391	21555309	374	42	52		136	106
chr1	21559153	21560052	60	16	26		34	43
chr1	21618439	21619344	337	48	62		155	117
chr1	21630084	21630776	86	20	17		40	26
chr1	21634099	21634373	58	16	36		62	53
chr1	21761171	21761376	4	10	4		14	16
chr1	21780655	21781540	184	34	43		89	83
chr1	21788040	21788245	29	6	6		22	27
chr1	21794249	21794449	25	12	32		55	22
chr1	21829560	21830635	659	224	256		884	652
chr1	21856165	21856991	193	56	62		132	130
chr1	21879693	21880815	358	98	76		221	148
chr1	21883537	21884460	136	38	44		79	67
chr1	21891859	21892592	171	28	22		76	76
chr1	21896059	21896884	211	52	48		143	137
chr1	21939781	21940047	29	8	10		33	21
chr1	21940684	21941471	114	32	24		87	96
chr1	21945574	21945890	49	4	7		13	34
chr1	21959989	21961828	6645	475	1019		2400	1226
chr1	21962002	21962422	576	59	149		361	164
chr1	21963008	21963944	1960	250	384		963	586
chr1	21967155	21967460	148	22	29		94	96
chr1	21974088	21974292	4	8	0		7	26
chr1	22006601	22007135	44	10	13		24	14
chr1	22268701	22269629	144	34	8		83	63
chr1	22486667	22487548	104	24	10		53	56
chr1	22805848	22806692	98	8	23		53	46
chr1	23175981	23176550	28	16	9		26	28
chr1	23188145	23188561	22	22	42		85	72
chr1	23255759	23257157	1671	324	714		1612	824
chr1	23271493	23272453	110	30	46		130	96
chr1	23279805	23280255	13	30	49		159	117
chr1	23282570	23282906	46	26	47		131	120
chr1	23286772	23287041	46	16	32		72	41
chr1	23321101	23321901	76	36	45		115	76
chr1	23323853	23324728	85	36	19		56	60
chr1	23335399	23336322	83	32	48		177	155
chr1	23378874	23379487	108	26	34		104	81
chr1	23379892	23380818	502	120	183		503	288
chr1	23381664	23382422	336	80	88		269	203
chr1	23382606	23383768	2647	464	1106		2406	1243
chr1	23397582	23398219	114	46	64		163	112
chr1	23399267	23400145	335	110	162		416	341
chr1	23400698	23400919	25	13	44		69	29
chr1	23410668	23410898	9	2	2		19	24
chr1	23418718	23419634	173	36	52		146	113
chr1	23426439	23426734	30	12	32		53	35
chr1	23433450	23434326	160	68	70		204	154
chr1	23495489	23495853	11	22	20		87	67
chr1	23705337	23706189	271	20	70		130	89
chr1	23720230	23721799	2187	238	362		976	651
chr1	23726662	23727493	252	18	20		54	39
chr1	23761311	23762453	625	34	108		183	110
chr1	23762550	23763457	1685	56	179		345	175
chr1	23767486	23768309	315	34	49		100	104
chr1	23771118	23771872	67	8	18		55	38
chr1	23792589	23793442	360	26	48		123	89
chr1	23826980	23828164	384	92	80		240	144
chr1	23833930	23834813	255	88	92		218	152
chr1	23840928	23841533	127	18	23		84	51
chr1	23843760	23844099	41	20	50		71	51
chr1	23854990	23855233	7	6	2		23	22
chr1	23864219	23864476	27	14	10		34	17
chr1	23867410	23867610	45	16	27		88	57
chr1	23883425	23883648	19	2	8		19	10
chr1	23883779	23883983	16	10	6		22	11
chr1	23892613	23892975	13	4	4		29	26
chr1	23893832	23894087	31	12	24		43	17
chr1	23905714	23906638	191	65	20		99	165
chr1	23915274	23916140	566	118	122		368	342
chr1	23921501	23923013	4546	451	898		2005	1137
chr1	23951123	23951680	17	14	12		28	35
chr1	23958781	23959591	107	22	54		91	70
chr1	23966207	23966640	57	46	56		175	151
chr1	23968194	23968409	14	14	12		73	50
chr1	23982797	23983832	606	138	138		405	304
chr1	23998092	23998474	14	24	16		80	53
chr1	23999253	23999472	33	24	27		54	35
chr1	24004938	24006173	2363	515	914		2116	1218
chr1	24013820	24014023	11	4	14		17	11
chr1	24033678	24034511	135	26	18		84	75
chr1	24045681	24045921	37	10	20		34	20
chr1	24053331	24053532	6	4	2		11	9
chr1	24099739	24101132	748	184	450		926	452
chr1	24102532	24103317	103	18	26		86	70
chr1	24134991	24135267	18	18	12		43	22
chr1	24137268	24137478	44	20	29		47	35
chr1	24171651	24171869	29	10	14		42	24
chr1	24248963	24249652	66	16	10		61	53
chr1	24292731	24293589	67	8	16		41	44
chr1	24294768	24295141	34	20	24		85	64
chr1	24380224	24380449	21	4	8		13	8
chr1	24677664	24679431	8356	646	1326		3164	1576
chr1	24680760	24681617	1350	182	205		529	453
chr1	24685458	24686154	1430	205	328		758	460
chr1	24686260	24686620	579	78	85		241	196
chr1	24699320	24699822	245	36	89		173	98
chr1	24718136	24719035	348	46	45		122	126
chr1	24719559	24720005	178	29	22		43	58
chr1	24720530	24720730	29	10	2		31	19
chr1	24720731	24721584	96	10	14		59	45
chr1	25101915	25102816	112	28	17		76	81
chr1	25105413	25105672	22	22	14		48	39
chr1	25185331	25186199	118	8	20		50	46
chr1	25251349	25251581	16	20	6		21	21
chr1	25278055	25278975	116	14	30		56	39
chr1	25413872	25414193	64	12	33		25	23
chr1	25422515	25422812	37	10	30		45	35
chr1	25865136	25865968	131	20	31		84	92
chr1	25885097	25885320	29	4	4		22	25
chr1	25942636	25942851	33	6	27		27	39
chr1	25996627	25997437	103	24	22		64	63
chr1	26010723	26011608	106	6	20		48	35
chr1	26032274	26032474	35	10	24		33	34
chr1	26073743	26073943	21	6	22		14	26
chr1	26118535	26118735	55	10	16		29	14
chr1	26160426	26160626	20	22	4		10	32
chr1	26241463	26241663	24	12	0		22	23
chr1	26302430	26303252	96	32	22		54	101
chr1	26373174	26374010	118	28	26		57	65
chr1	26525271	26525518	38	2	14		45	31
chr1	26580822	26581749	139	28	36		66	65
chr1	26656973	26657565	55	22	4		19	49
chr1	26685829	26686724	308	58	46		357	295
chr1	26687744	26688265	299	66	74		293	270
chr1	26709340	26710186	96	24	32		59	71
chr1	26737425	26737644	39	4	10		31	34
chr1	26843017	26843782	159	20	27		80	79
chr1	26862961	26863728	104	16	30		53	85
chr1	26872800	26873619	127	30	24		75	58
chr1	26903290	26903490	15	4	24		17	22
chr1	27048707	27049428	70	28	16		46	89
chr1	27107024	27107246	51	8	5		29	17
chr1	27109057	27109862	134	24	18		64	60
chr1	27251904	27252841	147	32	14		79	101
chr1	27285723	27286636	126	32	18		61	78
chr1	27359410	27360229	100	14	26		77	85
chr1	27372561	27373444	99	46	22		74	108
chr1	27402277	27403159	86	28	24		89	98
chr1	27435455	27436308	161	24	12		66	55
chr1	27470307	27471210	152	50	26		97	97
chr1	27503234	27504054	112	14	20		39	34
chr1	27509554	27509784	40	3	18		32	12
chr1	27540880	27541752	131	36	26		80	80
chr1	27552488	27553433	124	36	24		96	100
chr1	27555893	27556093	30	10	22		24	15
chr1	27571539	27572309	105	48	40		85	77
chr1	27582881	27583258	28	15	45		63	68
chr1	27584534	27584736	34	16	0		9	44
chr1	27598696	27599564	175	32	20		66	109
chr1	27670833	27671033	13	12	29		21	22
chr1	27712785	27713195	41	32	35		61	47
chr1	27784341	27785193	121	38	22		71	96
chr1	27819335	27819582	20	6	12		26	42
chr1	27825898	27826811	137	44	32		70	124
chr1	27834568	27835320	129	28	30		103	107
chr1	27902783	27903628	114	20	25		68	82
chr1	28067526	28067861	18	35	2		19	91
chr1	28083743	28084615	108	26	18		64	70
chr1	28091981	28092848	101	34	22		75	71
chr1	28122144	28123076	196	20	27		67	89
chr1	28175522	28175806	53	6	32		36	27
chr1	28182153	28182354	11	6	16		19	22
chr1	28193263	28194068	118	32	17		86	73
chr1	28239846	28240118	52	18	27		48	40
chr1	28247711	28248398	135	38	28		65	84
chr1	28296937	28297170	35	14	9		26	30
chr1	28321239	28322023	159	48	26		71	96
chr1	28322661	28323604	137	38	20		74	121
chr1	28339691	28339955	29	24	10		30	23
chr1	28346871	28347091	14	10	26		33	33
chr1	28360457	28361342	100	42	26		67	94
chr1	28397897	28398523	85	26	8		40	40
chr1	28424957	28425689	85	14	18		81	82
chr1	28459239	28460136	115	42	22		97	114
chr1	28487949	28488418	63	20	10		45	38
chr1	28552910	28553134	38	4	24		27	31
chr1	28597876	28598118	48	22	26		57	40
chr1	28604506	28604752	30	8	19		33	33
chr1	28617167	28618111	92	54	20		52	109
chr1	28628605	28628806	25	2	14		21	27
chr1	28633898	28634836	114	34	36		106	144
chr1	28722097	28722339	33	8	8		27	26
chr1	28808789	28809647	121	28	18		60	92
chr1	28821907	28822175	48	10	10		51	36
chr1	28848002	28848275	46	12	19		48	30
chr1	29023988	29024831	120	18	18		54	72
chr1	29036293	29036495	20	10	12		37	33
chr1	29058438	29058691	30	14	4		26	63
chr1	29074316	29075079	157	22	36		90	95
chr1	29088691	29088925	27	11	8		31	35
chr1	29207143	29207472	26	20	40		47	55
chr1	29332350	29333236	153	35	14		68	83
chr1	29367697	29368007	12	10	6		28	60
chr1	29426665	29427537	134	28	28		60	88
chr1	29535134	29535996	120	40	12		78	113
chr1	29627197	29627983	98	26	18		65	76
chr1	29683774	29684572	74	22	16		68	76
chr1	29808827	29809041	12	20	0		5	45
chr1	29847964	29848164	5	16	2		20	31
chr1	29869727	29869973	38	6	20		30	25
chr1	29982498	29982698	29	12	14		19	27
chr1	30047196	30048093	108	16	18		54	42
chr1	30059590	30059832	45	6	0		30	19
chr1	30090053	30090326	14	6	10		29	12
chr1	30100568	30100791	10	10	6		23	26
chr1	30198578	30198828	2	4	14		14	28
chr1	30259591	30259818	44	24	14		28	32
chr1	30370065	30370348	38	24	10		24	33
chr1	30495767	30496000	23	12	26		29	24
chr1	30778284	30779199	128	44	34		123	97
chr1	30802652	30802916	12	12	2		13	17
chr1	30817350	30817589	10	4	8		22	19
chr1	30821576	30822363	116	20	22		71	58
chr1	30846975	30847619	146	22	15		69	38
chr1	30851651	30852878	156	44	36		159	115
chr1	30853066	30853291	15	2	6		25	16
chr1	30860053	30860386	16	14	6		21	27
chr1	30861213	30861413	12	6	6		12	27
chr1	30862618	30862825	11	2	5		21	17
chr1	30863672	30864106	18	6	4		24	22
chr1	30871713	30872269	385	30	23		99	99
chr1	30872508	30874434	7151	420	996		2068	902
chr1	30874509	30875336	455	128	149		463	367
chr1	30920684	30921492	419	26	40		96	87
chr1	30921572	30921779	43	0	20		29	27
chr1	30940486	30941347	144	14	10		56	37
chr1	30943470	30943811	81	6	8		40	23
chr1	30948394	30950602	10716	758	1679		3528	1816
chr1	31050300	31050716	43	22	46		86	62
chr1	31153792	31154609	102	18	46		104	90
chr1	31392907	31393787	100	22	20		41	33
chr1	31478862	31479645	69	22	12		43	50
chr1	31528708	31529495	87	20	9		42	45
chr1	31530443	31531325	88	20	14		61	55
chr1	31792076	31792310	13	28	10		21	79
chr1	31793179	31794038	56	78	38		132	241
chr1	31794095	31794513	7	38	20		64	136
chr1	32139050	32139446	26	8	10		23	24
chr1	32317412	32318336	122	14	24		48	45
chr1	32383720	32384670	96	12	12		43	60
chr1	32385781	32386658	89	32	8		46	64
chr1	32527986	32528907	65	18	14		45	63
chr1	32551797	32552715	74	32	12		55	66
chr1	33106194	33107047	99	16	8		59	50
chr1	33281626	33282546	205	6	24		56	40
chr1	33483743	33484188	15	6	10		28	29
chr1	33502814	33503181	81	18	33		111	58
chr1	33529282	33530162	150	26	38		140	86
chr1	33544398	33544627	14	4	7		24	14
chr1	33551103	33551997	1326	152	212		507	357
chr1	33563122	33563884	254	26	76		155	110
chr1	33564010	33564568	162	32	36		88	62
chr1	33565327	33566432	743	52	98		293	170
chr1	33571124	33572012	113	22	38		78	51
chr1	33573108	33573950	92	30	32		78	77
chr1	33574147	33574357	29	14	5		26	31
chr1	33574508	33574729	73	16	53		83	52
chr1	33577887	33578176	130	18	34		109	45
chr1	33578337	33579249	1009	128	264		585	361
chr1	33582832	33583673	544	84	142		348	186
chr1	33587558	33587759	6	10	2		27	18
chr1	33589293	33590232	136	36	76		157	97
chr1	33591915	33592787	183	42	51		176	106
chr1	33595552	33596695	580	148	236		577	371
chr1	33597030	33597745	200	32	34		87	98
chr1	33624943	33625273	31	36	32		89	56
chr1	33627367	33627597	21	12	4		34	30
chr1	33627598	33628327	71	34	30		77	59
chr1	33631252	33631508	68	26	35		109	52
chr1	33637678	33637893	24	4	4		16	12
chr1	33646958	33647816	106	12	26		81	50
chr1	33662999	33663839	227	24	35		103	97
chr1	33669294	33670843	3078	288	599		1230	599
chr1	33672239	33673121	313	24	34		115	95
chr1	33684211	33685108	274	22	28		70	43
chr1	33719262	33720897	2924	230	430		926	525
chr1	33739055	33739872	566	48	68		179	116
chr1	33742515	33743386	284	16	38		76	44
chr1	33749642	33749844	6	4	6		17	10
chr1	33756809	33757037	149	10	35		56	45
chr1	33757166	33758078	1180	68	128		395	204
chr1	33758265	33758474	82	14	19		37	25
chr1	33797621	33798420	84	20	26		46	49
chr1	33813500	33813835	208	38	43		101	65
chr1	33813868	33815014	3825	176	402		759	386
chr1	33882863	33884005	1090	86	128		409	266
chr1	33892908	33893162	49	18	18		42	31
chr1	33903400	33904217	178	26	42		121	96
chr1	33907098	33908308	528	38	86		195	105
chr1	33964288	33965078	90	30	16		54	37
chr1	33965966	33966820	104	16	34		58	40
chr1	34005454	34006353	340	40	60		165	75
chr1	34010849	34012009	792	70	139		283	131
chr1	34021669	34022508	107	4	16		40	34
chr1	34024002	34024637	63	8	4		31	30
chr1	34028503	34029418	295	39	66		136	78
chr1	34060732	34061552	112	12	22		50	42
chr1	34187385	34188204	115	4	10		32	21
chr1	34218123	34218996	193	20	22		79	57
chr1	34236109	34237003	140	28	36		94	49
chr1	34409560	34410527	185	64	86		132	99
chr1	34432787	34433722	985	78	140		363	205
chr1	34433838	34435374	3965	242	422		1022	610
chr1	34439122	34440448	8467	598	1358		2767	1460
chr1	34443646	34444392	96	12	14		53	30
chr1	34459276	34460425	2690	174	408		861	422
chr1	34462511	34463401	1214	86	214		431	224
chr1	34464170	34465061	1035	48	135		324	182
chr1	34465310	34465543	82	22	27		63	35
chr1	34472332	34473572	4173	244	561		1385	679
chr1	34478706	34479630	1656	174	260		653	424
chr1	34480836	34481240	362	99	113		327	224
chr1	34482025	34482225	134	31	53		104	61
chr1	34484154	34484970	653	64	91		231	173
chr1	34485497	34486345	1645	88	211		372	215
chr1	34487279	34488038	209	12	27		53	50
chr1	34490166	34490560	87	16	36		130	86
chr1	34491481	34492030	135	26	39		99	57
chr1	34492132	34492882	265	26	36		106	75
chr1	34493246	34493473	18	4	6		21	15
chr1	34510216	34511430	2081	196	325		842	451
chr1	34519989	34520372	17	8	6		12	10
chr1	34536572	34537469	126	14	16		49	30
chr1	34579272	34580157	289	10	26		48	25
chr1	34583719	34584633	88	10	12		27	12
chr1	34602062	34602904	417	36	56		123	57
chr1	34642204	34643042	81	12	16		32	15
chr1	34738154	34739028	184	18	22		61	46
chr1	34774011	34774211	6	0	2		8	2
chr1	34801251	34802718	2080	144	309		591	328
chr1	34827664	34828568	345	36	34		100	75
chr1	34832179	34833195	238	26	30		98	73
chr1	34837984	34838772	721	76	74		203	191
chr1	34839083	34839912	1015	52	124		231	142
chr1	34842471	34843780	4805	258	652		1339	604
chr1	34849441	34850888	2553	236	418		1051	522
chr1	34852481	34853156	180	28	37		125	72
chr1	34858409	34859322	721	78	146		392	231
chr1	34866950	34867849	837	72	90		213	168
chr1	34896679	34897526	212	8	22		41	24
chr1	35385209	35386066	98	16	10		32	21
chr1	35388336	35388553	24	2	10		32	14
chr1	35503191	35503512	4	0	3		11	2
chr1	35579904	35580128	48	6	16		48	26
chr1	35580267	35581168	410	32	54		146	99
chr1	35586056	35586955	109	20	18		34	29
chr1	35611128	35611474	3	10	13		19	15
chr1	35618870	35620089	625	80	136		325	201
chr1	35624773	35625611	141	26	17		71	36
chr1	35625977	35626770	184	34	36		108	65
chr1	35628901	35629212	8	2	0		17	15
chr1	35643856	35644161	15	6	0		20	19
chr1	35650911	35651145	20	12	8		37	28
chr1	35653017	35653900	1352	144	218		498	348
chr1	35656225	35657160	606	56	95		282	161
chr1	35673474	35674383	114	42	52		139	80
chr1	35681613	35682010	5	0	2		18	16
chr1	35685505	35686372	171	32	28		63	33
chr1	35688091	35688291	18	4	6		10	2
chr1	35708228	35708884	100	20	28		59	63
chr1	35709007	35709730	145	36	46		98	78
chr1	35710026	35710237	6	6	8		29	13
chr1	35717557	35717784	9	2	3		14	9
chr1	35719365	35720050	6	6	0		5	22
chr1	35726428	35727287	179	6	30		56	35
chr1	35765461	35766366	225	14	28		54	35
chr1	35810275	35811163	278	20	64		134	92
chr1	35813382	35814301	757	54	58		181	87
chr1	35822135	35823037	240	38	58		101	72
chr1	35826423	35827237	208	12	24		55	29
chr1	35827562	35828337	118	4	12		15	28
chr1	35835581	35835794	0	6	4		9	3
chr1	35839182	35840097	357	16	38		73	72
chr1	35850159	35850528	71	38	23		92	52
chr1	35860548	35861408	1151	44	108		214	141
chr1	35862203	35862737	151	43	52		144	116
chr1	35869238	35870333	205	86	145		306	208
chr1	35870402	35870643	20	6	11		37	28
chr1	35883262	35883634	5	16	6		27	24
chr1	35890050	35890935	957	36	47		110	81
chr1	35935141	35935768	63	42	32		101	74
chr1	35935957	35936177	14	4	7		25	14
chr1	35971531	35972199	180	8	16		39	29
chr1	35973461	35973916	58	18	41		95	43
chr1	35983090	35983982	96	4	8		17	17
chr1	36024718	36025607	317	44	31		94	49
chr1	36030187	36030689	27	20	56		140	72
chr1	36052407	36053283	1017	78	117		272	163
chr1	36053400	36053856	126	16	30		77	48
chr1	36054329	36054592	48	8	10		35	12
chr1	36054623	36054871	60	20	18		64	48
chr1	36064578	36065485	2561	108	241		594	337
chr1	36067897	36068725	3444	133	383		857	374
chr1	36069190	36070025	742	90	92		189	124
chr1	36073168	36073412	116	14	19		70	50
chr1	36082273	36082600	74	16	40		71	56
chr1	36088083	36089006	291	28	32		118	63
chr1	36090447	36090708	20	16	43		76	30
chr1	36090854	36091734	172	67	89		258	163
chr1	36095551	36096460	226	40	70		204	120
chr1	36097411	36097803	51	8	16		39	16
chr1	36125792	36126601	109	14	14		58	34
chr1	36128716	36129631	880	46	103		189	115
chr1	36130287	36130534	196	34	57		113	83
chr1	36131223	36132025	443	52	72		169	107
chr1	36133614	36133927	339	28	44		101	75
chr1	36134343	36135187	650	30	53		146	101
chr1	36144949	36145775	202	26	23		62	54
chr1	36148551	36149847	669	36	74		147	107
chr1	36160021	36160872	447	42	87		138	92
chr1	36162370	36163256	279	54	101		199	108
chr1	36198448	36198930	34	10	9		31	21
chr1	36204965	36205187	7	2	0		11	2
chr1	36212246	36212448	2	4	2		2	4
chr1	36224485	36225377	245	22	24		83	44
chr1	36230733	36231605	382	46	64		118	99
chr1	36239295	36240133	215	22	32		88	56
chr1	36243844	36244736	3555	113	260		531	296
chr1	36252575	36253482	858	64	113		218	143
chr1	36255808	36256025	22	2	2		24	14
chr1	36261646	36262710	1457	176	292		665	367
chr1	36263905	36265086	2650	214	357		822	465
chr1	36270310	36271047	575	38	116		232	137
chr1	36272459	36273938	3771	292	575		1266	718
chr1	36274434	36275134	644	48	98		231	144
chr1	36277012	36277929	975	72	97		230	130
chr1	36278904	36279829	1397	54	122		246	154
chr1	36281653	36282553	1938	190	270		532	345
chr1	36289101	36289451	23	4	14		25	26
chr1	36293135	36293888	334	34	43		103	70
chr1	36294281	36295084	624	76	98		250	132
chr1	36296386	36297214	952	76	134		332	196
chr1	36297515	36298222	361	36	40		131	84
chr1	36303193	36304023	406	35	73		163	109
chr1	36307274	36308664	7756	309	710		1469	764
chr1	36309429	36310291	1598	80	172		352	231
chr1	36321505	36322435	364	26	49		84	49
chr1	36323593	36324686	482	32	47		106	61
chr1	36360209	36360504	11	6	10		24	16
chr1	36368389	36369602	4526	120	273		613	305
chr1	36381566	36381821	12	2	2		6	6
chr1	36434918	36435251	26	2	14		22	14
chr1	36444615	36445976	3908	282	406		898	546
chr1	36446155	36447283	588	76	74		228	178
chr1	36461595	36462506	633	58	106		193	145
chr1	36462890	36463488	60	12	16		34	58
chr1	36470822	36471983	4203	254	701		1211	594
chr1	36495191	36495810	43	12	19		34	35
chr1	36501037	36501938	655	16	42		120	64
chr1	36507908	36508780	143	30	32		62	68
chr1	36511377	36512356	4400	240	457		884	461
chr1	36513968	36514192	49	6	4		15	15
chr1	36527419	36527627	12	8	5		8	6
chr1	36539269	36539480	14	6	24		60	21
chr1	36546506	36547745	4710	262	503		1013	589
chr1	36555580	36556279	240	18	34		98	42
chr1	36556541	36558388	2368	154	358		572	257
chr1	36569397	36569827	44	28	58		92	49
chr1	36571404	36572264	259	80	145		301	212
chr1	36580152	36581061	205	43	76		163	68
chr1	36589410	36589710	18	12	48		65	28
chr1	36591140	36592017	198	6	32		76	49
chr1	36596142	36596394	25	20	18		73	31
chr1	36602961	36603789	180	34	28		65	46
chr1	36604195	36604941	292	8	26		78	53
chr1	36611209	36612108	77	18	18		35	32
chr1	36634622	36635499	333	8	20		55	35
chr1	36664573	36664804	39	6	18		18	11
chr1	36683836	36684749	1034	46	72		180	125
chr1	36690877	36691937	4438	264	458		1015	550
chr1	36709299	36710783	4686	350	536		1120	662
chr1	36718976	36719800	197	30	52		64	36
chr1	36720000	36720599	120	22	29		81	37
chr1	36722930	36723800	327	14	20		45	26
chr1	36726454	36726665	19	0	5		11	9
chr1	36737090	36737966	408	24	36		78	63
chr1	36744258	36745157	882	26	47		140	58
chr1	36749839	36750043	4	2	2		8	8
chr1	36751952	36752252	7	12	4		16	11
chr1	36753674	36754556	162	18	28		51	42
chr1	36760000	36760719	118	12	16		46	33
chr1	36761310	36762249	947	62	90		243	133
chr1	36763942	36764845	381	26	64		114	70
chr1	36766472	36767632	1194	68	130		302	165
chr1	36772149	36772973	114	18	21		37	19
chr1	36782015	36782933	140	8	24		41	28
chr1	36784509	36785337	798	26	46		103	52
chr1	36787445	36787652	3	4	0		7	4
chr1	36789401	36790229	177	24	25		54	28
chr1	36797209	36798114	1341	34	99		200	102
chr1	36801391	36802339	180	10	10		42	29
chr1	36806707	36807645	214	12	17		60	37
chr1	36820989	36821269	16	2	4		18	6
chr1	36821874	36822647	132	8	10		30	19
chr1	36831044	36831892	152	24	40		40	27
chr1	36836096	36836978	137	16	24		50	35
chr1	36874795	36875624	341	26	65		130	88
chr1	36883559	36884381	315	36	31		104	69
chr1	36884752	36884976	43	18	22		36	21
chr1	36898396	36898611	29	6	7		24	14
chr1	36903933	36904738	359	14	30		83	47
chr1	36910578	36910786	58	16	4		28	27
chr1	36911325	36912206	381	50	46		122	75
chr1	36913538	36914433	655	52	49		159	123
chr1	36919635	36920701	1293	237	319		765	471
chr1	36921631	36922572	1141	59	134		271	167
chr1	36926422	36926631	75	12	14		39	26
chr1	36930474	36930784	31	6	7		20	20
chr1	36930795	36931588	237	30	39		101	65
chr1	36937497	36937724	60	4	4		24	33
chr1	36939365	36940921	7642	334	746		1660	684
chr1	36947183	36948255	809	74	130		300	191
chr1	36948363	36948601	25	14	11		14	17
chr1	36948942	36949174	37	4	11		27	5
chr1	36949672	36949929	37	12	13		54	28
chr1	36949980	36950875	84	28	26		72	52
chr1	36960251	36961309	1068	118	220		449	303
chr1	36961744	36962031	76	10	15		32	34
chr1	36962069	36962966	414	40	99		206	128
chr1	36964193	36964402	9	10	12		15	17
chr1	36968336	36968681	42	12	7		35	27
chr1	36982456	36982702	32	8	8		9	16
chr1	36986887	36987701	663	60	63		255	121
chr1	36988104	36988926	592	50	94		202	119
chr1	36995843	36996358	152	28	26		42	45
chr1	37000022	37001153	1114	140	150		350	274
chr1	37006172	37006533	5	6	4		42	26
chr1	37012201	37012442	29	0	9		17	20
chr1	37012847	37013709	152	26	44		84	50
chr1	37014162	37014452	24	6	8		17	19
chr1	37028790	37029705	1315	66	154		296	165
chr1	37029901	37030317	248	30	24		114	69
chr1	37030683	37031430	341	44	43		114	66
chr1	37041577	37041806	6	2	5		21	11
chr1	37045700	37046539	69	12	14		26	26
chr1	37059235	37059714	24	14	24		31	23
chr1	37081885	37082367	114	16	24		44	39
chr1	37103600	37103915	19	2	2		9	14
chr1	37107136	37107438	17	4	2		3	11
chr1	37113455	37114363	127	12	13		34	32
chr1	37132611	37132811	22	0	10		12	6
chr1	37168503	37169376	101	2	16		18	6
chr1	37232855	37233115	28	0	0		15	8
chr1	37242038	37242993	148	0	12		12	20
chr1	37243079	37243553	30	4	2		7	14
chr1	37250275	37251209	366	28	22		58	66
chr1	37254699	37255463	131	18	32		82	46
chr1	37256312	37256742	10	8	2		13	6
chr1	37272189	37273100	405	22	36		79	49
chr1	37276602	37276804	6	0	0		6	2
chr1	37286427	37287326	111	12	18		18	24
chr1	37288581	37289485	90	4	6		32	22
chr1	37299431	37300445	3742	248	469		960	463
chr1	37300848	37301056	170	20	30		94	42
chr1	37307415	37308283	519	40	80		142	89
chr1	37308385	37309242	1378	48	74		215	104
chr1	37309677	37310570	1510	44	70		169	134
chr1	37317233	37318293	631	34	98		192	132
chr1	37319338	37319543	43	4	6		17	6
chr1	37327076	37327912	197	20	32		85	32
chr1	37335243	37335577	32	6	8		20	15
chr1	37344005	37344205	11	6	3		6	5
chr1	37357470	37358246	220	18	18		41	27
chr1	37359306	37360248	634	18	24		51	59
chr1	37401337	37402206	318	14	28		55	42
chr1	37419184	37420074	1224	42	98		210	127
chr1	37427112	37427965	194	22	26		64	56
chr1	37429461	37430788	5478	242	476		1072	567
chr1	37436497	37436700	30	8	11		29	7
chr1	37438960	37439160	7	6	4		8	9
chr1	37446815	37447563	74	14	17		38	20
chr1	37448122	37449083	382	22	50		86	54
chr1	37453368	37453576	1	2	2		5	5
chr1	37455288	37455749	37	8	18		29	18
chr1	37466073	37467088	795	46	62		177	121
chr1	37467916	37468157	139	20	28		40	51
chr1	37470772	37471848	415	68	83		184	134
chr1	37472997	37473699	578	64	118		256	165
chr1	37474052	37475096	2208	98	163		432	331
chr1	37477703	37478555	1182	114	141		337	195
chr1	37478824	37479607	736	43	76		166	124
chr1	37480617	37481164	399	50	65		139	100
chr1	37481270	37481817	427	32	29		94	71
chr1	37486168	37487061	674	56	91		188	163
chr1	37491489	37492486	2195	113	262		580	312
chr1	37495815	37496541	1060	98	148		365	285
chr1	37496635	37497037	440	24	65		119	87
chr1	37502591	37503511	147	30	36		76	71
chr1	37504376	37504576	22	0	8		13	11
chr1	37505208	37505602	67	15	28		71	29
chr1	37520911	37521288	23	2	2		22	18
chr1	37531450	37532321	258	32	48		103	91
chr1	37532487	37533075	126	34	36		62	46
chr1	37534308	37535234	284	32	32		85	50
chr1	37540197	37541601	3954	206	480		1013	458
chr1	37544036	37544960	308	38	65		160	82
chr1	37546462	37547320	192	12	20		69	36
chr1	37554487	37554826	19	14	12		30	20
chr1	37560082	37560491	135	8	6		31	26
chr1	37561684	37562580	393	30	60		113	79
chr1	37566272	37567201	441	52	51		107	81
chr1	37574405	37575272	81	12	22		54	32
chr1	37584767	37585163	85	16	23		62	60
chr1	37585787	37586701	1922	112	194		423	214
chr1	37600428	37601322	332	32	57		90	55
chr1	37602407	37602661	84	12	23		41	24
chr1	37605889	37606207	60	8	16		34	38
chr1	37608980	37609193	20	4	6		13	9
chr1	37614156	37615411	828	70	96		222	121
chr1	37619222	37620044	287	22	31		83	49
chr1	37621666	37622576	254	20	26		78	38
chr1	37623921	37624845	542	22	44		111	54
chr1	37634383	37635298	531	34	60		162	97
chr1	37635917	37636796	302	26	26		99	47
chr1	37638854	37639731	567	34	70		137	70
chr1	37665342	37666242	146	6	16		32	22
chr1	37678155	37679005	253	12	22		34	17
chr1	37690891	37691650	135	8	16		38	26
chr1	37696654	37697406	150	14	6		30	20
chr1	37719461	37720352	385	12	50		75	22
chr1	37852436	37853247	89	4	12		20	19
chr1	37864488	37865696	9753	626	1366		2977	1294
chr1	37865936	37866240	62	12	21		56	49
chr1	37871749	37873278	1982	154	245		613	370
chr1	37884280	37885138	178	22	20		54	50
chr1	37889481	37890801	4283	199	374		993	465
chr1	37891479	37892081	204	24	30		68	65
chr1	37902888	37903740	201	22	23		56	27
chr1	37984832	37985108	10	2	2		5	14
chr1	37985605	37986502	87	8	7		61	43
chr1	37996739	37998445	12226	556	1071		2493	1241
chr1	38011674	38012711	423	74	101		233	174
chr1	38013056	38013760	91	24	15		43	52
chr1	38065832	38066053	2	0	0		2	2
chr1	38113978	38114582	51	6	6		25	25
chr1	38120733	38121621	304	14	26		93	72
chr1	38121853	38122685	238	32	36		80	59
chr1	38128873	38129196	633	22	59		110	47
chr1	38129288	38130697	5327	264	671		1274	511
chr1	38139109	38140010	644	34	74		191	90
chr1	38141062	38141312	91	4	12		35	8
chr1	38149702	38150665	470	20	22		76	38
chr1	38184520	38184735	8	4	8		12	11
chr1	38185330	38186185	366	28	26		64	42
chr1	38188535	38188778	36	2	5		15	16
chr1	38193883	38194110	4	2	0		4	7
chr1	38220929	38221165	14	2	1		7	10
chr1	38229885	38230749	168	8	14		35	22
chr1	38252457	38253314	226	8	18		41	26
chr1	38288355	38288610	18	4	4		6	5
chr1	38298931	38299263	26	0	4		12	15
chr1	38323673	38323875	12	2	0		7	5
chr1	38354351	38354551	8	2	2		8	10
chr1	38391467	38392361	299	16	24		61	27
chr1	38393057	38393320	174	12	4		33	18
chr1	38394989	38395816	212	18	18		35	30
chr1	38439662	38440471	122	8	12		38	18
chr1	38447404	38448259	139	32	56		149	98
chr1	38467478	38467684	50	2	6		18	8
chr1	38469005	38469897	124	4	16		31	28
chr1	38470201	38471108	174	8	29		63	46
chr1	38495012	38495925	617	32	22		78	60
chr1	38503740	38504629	126	8	24		45	25
chr1	38509076	38509835	86	6	6		26	21
chr1	38519196	38519624	17	6	0		5	14
chr1	38528612	38529008	58	6	8		20	17
chr1	38543834	38544091	16	2	11		25	17
chr1	38548725	38549577	237	26	48		50	44
chr1	38557373	38558274	1113	50	73		174	98
chr1	38567690	38567966	33	8	2		11	10
chr1	38578956	38579175	57	12	14		18	6
chr1	38580276	38581084	213	20	8		41	43
chr1	38601508	38602431	402	30	40		97	64
chr1	38614142	38614567	53	6	13		33	13
chr1	38620712	38620926	11	4	6		7	3
chr1	38627105	38627927	1131	8	68		114	51
chr1	38630829	38631052	162	4	13		38	20
chr1	38632208	38633056	682	22	28		81	45
chr1	38637717	38638628	129	28	18		41	31
chr1	38643356	38644247	202	10	36		62	32
chr1	38649077	38649744	199	24	32		61	48
chr1	38649860	38650430	229	14	20		50	36
chr1	38650860	38651597	275	14	28		64	46
chr1	38654142	38654812	131	6	12		26	13
chr1	38654939	38655713	156	14	14		43	23
chr1	38657469	38658288	631	34	85		156	90
chr1	38664636	38666088	4478	204	394		891	483
chr1	38673257	38673459	7	2	10		21	5
chr1	38687604	38687996	24	4	6		12	22
chr1	38693928	38694802	936	78	106		289	163
chr1	38695985	38696882	338	8	34		63	38
chr1	38713199	38713963	131	12	10		29	9
chr1	38714503	38715332	224	12	16		47	41
chr1	38715495	38715789	27	6	2		18	32
chr1	38720153	38721055	163	12	16		66	22
chr1	38755210	38755413	7	2	2		2	7
chr1	38767590	38768366	244	12	26		48	41
chr1	38769648	38770565	391	14	54		68	51
chr1	38776495	38776828	134	2	10		36	18
chr1	38777252	38778190	1378	40	84		145	110
chr1	38787516	38788558	632	40	62		88	65
chr1	38788896	38789626	176	4	11		26	29
chr1	38799122	38800000	80	12	18		29	20
chr1	38830973	38831205	6	0	0		4	6
chr1	38835071	38835271	20	0	0		11	5
chr1	38838194	38838643	10	2	2		5	7
chr1	38847747	38848640	187	14	10		22	18
chr1	38856351	38856584	53	2	8		22	12
chr1	38861968	38862836	167	10	14		38	22
chr1	38883552	38884357	234	26	45		87	61
chr1	38885728	38886647	367	34	89		159	84
chr1	38889208	38889539	44	8	20		24	18
chr1	38897210	38898405	2410	102	254		527	233
chr1	38902290	38903177	1284	84	130		251	173
chr1	38904557	38905588	559	34	44		113	66
chr1	38916544	38916825	12	6	3		7	10
chr1	38931285	38931494	0	2	0		2	3
chr1	38934508	38935349	165	8	26		36	20
chr1	38936504	38937412	182	10	22		39	41
chr1	38985528	38985736	22	2	2		5	11
chr1	38986144	38986351	27	8	6		18	14
chr1	38987177	38988260	4253	312	610		1262	637
chr1	39000854	39001759	213	24	36		65	61
chr1	39007608	39007814	15	8	28		45	18
chr1	39010366	39011600	398	32	44		119	55
chr1	39025074	39025886	158	6	30		54	27
chr1	39046519	39047379	111	10	18		32	22
chr1	39089494	39090330	283	24	68		98	70
chr1	39090959	39091830	320	46	59		117	61
chr1	39096517	39097372	185	24	30		114	40
chr1	39097657	39098333	99	18	58		75	48
chr1	39101907	39102785	243	18	48		87	72
chr1	39105115	39106038	172	26	42		79	57
chr1	39123303	39123613	42	16	2		25	26
chr1	39185529	39186409	189	10	10		36	29
chr1	39192293	39193138	303	31	26		83	40
chr1	39196516	39197414	168	20	29		72	53
chr1	39204798	39205690	232	20	32		46	34
chr1	39206687	39207530	140	10	17		36	15
chr1	39210764	39211662	61	6	20		27	22
chr1	39234577	39235485	83	8	8		24	14
chr1	39253801	39254008	23	2	9		10	4
chr1	39280749	39281648	363	50	89		180	107
chr1	39284811	39285072	5	32	21		36	33
chr1	39340411	39341300	156	8	22		64	37
chr1	39344848	39345742	95	16	8		41	29
chr1	39367416	39368681	4265	196	521		1133	538
chr1	39368950	39369155	132	12	18		58	32
chr1	39380685	39381599	142	8	14		36	29
chr1	39392050	39392920	227	22	50		88	45
chr1	39408512	39409369	155	16	43		78	47
chr1	39417516	39418400	219	36	62		119	64
chr1	39438194	39438428	21	2	8		16	11
chr1	39444757	39444974	10	4	6		12	13
chr1	39449080	39449962	118	4	22		55	34
chr1	39454415	39454738	9	4	15		46	19
chr1	39468743	39469635	81	24	36		76	37
chr1	39478173	39479104	1112	96	220		407	165
chr1	39482011	39482701	122	18	31		62	43
chr1	39487368	39488225	81	12	26		42	31
chr1	39493149	39493396	78	20	28		69	27
chr1	39493450	39494106	137	12	12		34	35
chr1	39499477	39499879	58	10	24		42	23
chr1	39502925	39503897	495	72	114		262	125
chr1	39504160	39504826	107	22	25		59	31
chr1	39511562	39512481	128	20	43		69	48
chr1	39522319	39523173	221	24	24		78	64
chr1	39527193	39528072	536	36	61		125	70
chr1	39530001	39530919	785	36	38		160	89
chr1	39535235	39536360	4402	192	514		909	382
chr1	39545546	39546164	84	14	24		34	25
chr1	39555577	39556484	243	30	44		106	77
chr1	39558789	39559677	198	24	24		69	51
chr1	39576646	39578083	5643	294	696		1298	674
chr1	39590030	39590890	138	32	27		81	66
chr1	39608304	39609164	146	26	30		53	36
chr1	39614488	39615454	313	24	70		149	75
chr1	39618005	39618269	16	8	2		17	11
chr1	39645638	39645921	18	2	6		5	8
chr1	39650437	39651333	430	14	33		84	38
chr1	39655752	39655989	5	2	0		0	1
chr1	39670717	39671109	8	0	2		7	3
chr1	39675528	39676120	6	10	0		9	14
chr1	39680173	39681102	99	18	16		45	20
chr1	39684989	39685527	92	10	14		48	31
chr1	39685593	39686455	334	22	53		75	65
chr1	39702368	39703290	150	10	20		30	29
chr1	39706584	39706900	26	4	4		13	13
chr1	39710022	39710905	261	20	58		101	79
chr1	39713666	39714682	833	94	138		297	175
chr1	39734146	39735078	790	44	96		164	95
chr1	39735797	39736816	1041	65	117		256	166
chr1	39746257	39747199	283	34	48		114	75
chr1	39749335	39750285	315	42	76		156	103
chr1	39758532	39759065	49	8	27		34	26
chr1	39761168	39761789	475	26	49		147	83
chr1	39761900	39762404	312	50	60		183	111
chr1	39770341	39770733	17	22	24		33	31
chr1	39775733	39776015	5	4	0		9	12
chr1	39781588	39782487	113	20	10		40	43
chr1	39820796	39821021	17	2	8		6	9
chr1	39839577	39840284	222	18	32		63	40
chr1	39842087	39843000	1050	46	99		239	123
chr1	39843103	39843910	525	14	50		123	64
chr1	39846857	39847764	345	26	38		141	89
chr1	39851049	39852045	103	22	38		62	47
chr1	39871636	39871915	39	10	6		20	7
chr1	39878567	39878932	35	18	4		7	41
chr1	39886130	39886688	56	26	18		52	47
chr1	39895202	39896130	1617	94	147		419	230
chr1	39896348	39897175	1993	136	205		455	283
chr1	39900250	39901190	3304	144	432		840	364
chr1	39901539	39901792	508	44	59		140	66
chr1	39902076	39902422	494	40	42		157	59
chr1	39904093	39905323	949	94	122		300	218
chr1	39911224	39912133	671	64	68		143	97
chr1	39917693	39918445	1196	78	120		322	155
chr1	39918569	39919092	707	54	107		214	119
chr1	39922558	39923274	1003	110	165		356	238
chr1	39923392	39923888	495	30	89		173	71
chr1	39926209	39926506	69	18	26		65	32
chr1	39935875	39936135	159	8	20		49	14
chr1	39936164	39937075	2683	110	235		486	257
chr1	39941334	39942264	427	16	53		117	77
chr1	39944135	39945028	845	60	92		193	137
chr1	39948861	39949677	382	46	82		134	76
chr1	39949762	39950704	408	34	56		125	83
chr1	39954491	39955356	283	26	56		84	51
chr1	39960764	39961597	272	20	35		76	64
chr1	39969149	39969423	89	12	24		45	35
chr1	39978610	39979536	572	26	66		118	68
chr1	39981109	39981411	89	12	12		42	32
chr1	39982736	39983570	146	28	20		72	42
chr1	39986632	39987518	235	50	42		85	77
chr1	39991003	39991238	4	2	0		1	7
chr1	40000566	40001424	350	12	28		68	35
chr1	40002011	40002844	378	24	29		75	59
chr1	40007682	40008528	182	8	15		43	44
chr1	40009989	40010371	35	8	11		29	9
chr1	40022467	40023374	449	62	68		177	103
chr1	40027032	40027917	421	24	67		133	54
chr1	40045502	40046762	803	56	101		216	147
chr1	40050933	40051739	315	36	36		55	42
chr1	40052161	40052951	181	16	28		45	43
chr1	40054729	40055653	510	22	46		122	82
chr1	40058835	40059714	606	26	65		82	58
chr1	40061150	40062037	202	10	22		61	35
chr1	40064395	40065243	147	8	17		50	35
chr1	40072758	40073651	299	14	10		65	36
chr1	40079252	40080173	195	30	26		64	53
chr1	40080834	40081721	466	28	46		102	66
chr1	40081858	40082067	6	2	14		19	8
chr1	40084204	40085107	1227	58	66		157	91
chr1	40085497	40086393	1051	34	85		235	148
chr1	40090062	40090985	225	24	18		39	34
chr1	40091436	40092273	327	22	22		68	53
chr1	40095298	40096054	181	16	22		50	32
chr1	40104846	40105047	0	2	2		5	1
chr1	40115008	40115801	328	30	44		92	57
chr1	40116171	40117077	697	30	61		124	72
chr1	40129159	40129986	339	10	32		54	37
chr1	40191562	40191835	6	4	0		16	8
chr1	40201935	40203032	202	38	49		89	89
chr1	40224503	40225413	137	50	116		202	102
chr1	40225551	40226226	69	6	30		67	56
chr1	40230248	40231251	235	72	99		308	237
chr1	40240197	40241291	963	60	64		171	127
chr1	40250246	40251143	133	18	12		64	45
chr1	40262276	40263427	2707	40	97		235	169
chr1	40266343	40267169	450	50	81		187	93
chr1	40270779	40271678	238	26	34		84	59
chr1	40285017	40285217	16	6	4		11	7
chr1	40294465	40295689	272	34	52		130	85
chr1	40301367	40301579	16	6	0		12	8
chr1	40303310	40303531	34	10	21		56	36
chr1	40315230	40316154	93	10	24		45	30
chr1	40324296	40325428	1039	122	137		317	248
chr1	40330210	40330871	76	10	15		58	45
chr1	40339865	40340095	13	10	1		18	18
chr1	40341046	40341410	18	8	8		16	19
chr1	40352288	40352679	26	12	30		48	54
chr1	40354302	40355127	227	18	32		49	29
chr1	40355668	40356583	387	28	53		136	70
chr1	40359002	40359286	19	0	14		27	16
chr1	40375131	40375517	15	12	41		64	36
chr1	40378504	40379374	332	34	44		106	94
chr1	40379881	40380705	446	20	26		123	54
chr1	40380888	40381731	338	22	38		72	59
chr1	40382594	40383509	436	36	48		113	85
chr1	40386587	40387026	32	8	14		33	13
chr1	40390976	40391834	77	14	24		40	28
chr1	40393038	40393817	86	8	15		27	25
chr1	40397129	40397935	85	12	10		23	23
chr1	40409714	40410586	94	28	10		48	38
chr1	40428841	40429741	110	26	26		80	59
chr1	40436870	40437656	62	10	10		24	30
chr1	40441812	40442392	48	4	6		16	19
chr1	40451247	40452098	70	14	10		33	23
chr1	40465232	40466119	762	42	90		167	110
chr1	40469695	40470572	508	51	86		193	109
chr1	40471034	40471401	55	20	20		50	36
chr1	40473457	40474334	817	60	58		219	130
chr1	40475440	40476340	751	58	81		211	141
chr1	40476825	40477611	316	28	39		115	71
chr1	40479250	40480117	679	50	70		192	121
chr1	40501456	40502380	274	22	60		117	78
chr1	40504239	40505188	131	16	17		53	33
chr1	40514872	40515831	379	56	88		178	123
chr1	40523792	40524692	166	24	30		78	52
chr1	40544304	40545103	201	6	31		62	53
chr1	40597511	40598388	70	6	10		21	16
chr1	40600159	40601077	206	20	18		53	33
chr1	40768381	40769231	79	4	24		46	32
chr1	40790066	40791308	2314	204	418		916	496
chr1	40797033	40797896	217	16	34		51	40
chr1	40802514	40803423	173	20	14		68	58
chr1	41344547	41344782	22	16	0		5	56
chr1	41390082	41390889	53	72	85		285	197
chr1	41480871	41481123	22	30	12		19	28
chr1	41652699	41653018	20	12	27		67	50
chr1	41664097	41664306	5	22	0		16	27
chr1	41676425	41677228	93	16	16		54	51
chr1	41708190	41709124	115	36	41		90	109
chr1	42696045	42696840	134	8	18		39	17
chr1	42773758	42774568	111	30	40		114	76
chr1	42795368	42796010	25	26	46		103	81
chr1	42850706	42851996	4455	442	771		1832	977
chr1	42858226	42858473	5	4	0		19	10
chr1	42914819	42915675	130	22	18		54	57
chr1	42952668	42953433	265	14	47		105	53
chr1	43065563	43066486	115	10	28		53	31
chr1	43070463	43071386	212	26	50		127	77
chr1	43091642	43093246	2786	182	519		1009	519
chr1	43098020	43099655	4422	390	767		1636	841
chr1	43104458	43104730	6	2	2		8	11
chr1	43110290	43111200	479	64	55		174	126
chr1	43112688	43113584	195	24	28		88	55
chr1	43127501	43128395	82	16	26		80	43
chr1	43130209	43130527	44	20	14		37	37
chr1	43139398	43140268	528	52	106		239	154
chr1	43163375	43164252	644	48	113		256	136
chr1	43168269	43169020	84	4	28		41	19
chr1	43206889	43207685	113	12	34		59	40
chr1	43209333	43209728	8	8	6		16	20
chr1	43220014	43220253	37	2	3		20	20
chr1	43223908	43226326	1269	236	306		765	517
chr1	43234595	43234905	71	14	15		40	35
chr1	43236629	43237079	78	34	28		48	54
chr1	43241022	43242107	886	168	247		485	397
chr1	43249849	43250105	12	4	11		29	18
chr1	43253391	43253637	20	0	4		16	22
chr1	43253830	43254714	184	40	36		99	84
chr1	43263700	43263969	26	10	7		27	22
chr1	43264101	43265021	368	54	74		170	148
chr1	43269879	43270079	11	2	4		20	11
chr1	43299254	43300139	412	44	72		208	127
chr1	43302790	43303070	33	18	52		47	40
chr1	43310166	43310542	28	12	11		40	28
chr1	43311327	43311656	37	22	20		48	50
chr1	43326942	43327754	139	12	32		63	57
chr1	43337348	43337856	36	32	57		126	96
chr1	43339946	43340164	10	16	4		14	13
chr1	43353186	43353937	87	19	23		73	79
chr1	43358100	43358848	810	120	141		440	280
chr1	43359117	43359332	210	47	14		79	114
chr1	43359486	43359691	113	14	24		78	41
chr1	43360301	43360785	501	86	116		320	229
chr1	43361190	43362100	1706	136	261		634	349
chr1	43370875	43371083	18	14	22		39	35
chr1	43374680	43375527	1473	128	170		421	314
chr1	43375885	43376478	573	46	76		251	155
chr1	43381366	43381568	5	22	6		22	24
chr1	43399267	43400139	104	30	41		92	70
chr1	43403080	43403965	216	38	48		115	82
chr1	43414342	43414544	36	12	22		55	34
chr1	43429786	43430637	166	16	12		68	50
chr1	43445383	43446606	3500	207	501		1031	440
chr1	43450839	43451689	259	30	42		115	115
chr1	43456705	43457614	671	92	149		366	282
chr1	43459797	43460001	47	10	7		66	32
chr1	43464678	43465561	570	108	140		393	296
chr1	43467550	43468503	460	76	116		327	214
chr1	43471917	43472818	535	47	93		260	181
chr1	43473783	43475219	1448	153	272		705	393
chr1	43477623	43478532	168	38	54		108	104
chr1	43482218	43482422	3	8	19		30	24
chr1	43489855	43490341	86	12	22		40	29
chr1	43499935	43500786	432	52	74		209	129
chr1	43501049	43501760	221	48	68		138	119
chr1	43507808	43508140	32	30	24		65	43
chr1	43511489	43512264	102	18	28		73	38
chr1	43516136	43516981	113	46	26		95	49
chr1	43519962	43520728	386	44	44		136	114
chr1	43520849	43521474	302	38	69		152	128
chr1	43537486	43538233	389	44	78		219	140
chr1	43539544	43540483	399	90	116		285	205
chr1	43542145	43543080	875	110	186		450	292
chr1	43543114	43543370	62	20	23		52	38
chr1	43552153	43552943	114	24	24		95	55
chr1	43557040	43557273	19	2	4		23	12
chr1	43562025	43562892	579	54	88		260	153
chr1	43568320	43568662	18	6	10		37	16
chr1	43577929	43578146	9	8	4		14	5
chr1	43592691	43593639	490	82	71		258	172
chr1	43606864	43607182	11	6	9		17	14
chr1	43635414	43636313	162	26	44		99	72
chr1	43678578	43678811	4	2	0		3	4
chr1	43749435	43749815	15	6	2		14	14
chr1	43759940	43760809	228	40	34		106	68
chr1	43767159	43767455	18	16	10		23	20
chr1	43768276	43769138	318	46	54		124	120
chr1	43775142	43775395	6	2	4		4	14
chr1	43791862	43792076	9	8	7		8	6
chr1	43794725	43795171	32	6	16		31	26
chr1	43805109	43806017	98	18	28		76	69
chr1	43810629	43811594	459	98	156		392	283
chr1	43811677	43812483	223	40	74		190	142
chr1	43818159	43818980	73	28	33		70	66
chr1	43826984	43828706	7335	850	1571		3753	2251
chr1	43842225	43842633	77	26	21		67	52
chr1	43843304	43844122	209	21	44		104	94
chr1	43855812	43856088	14	14	12		19	15
chr1	43879910	43880990	544	96	86		318	246
chr1	43881090	43881391	22	4	15		40	29
chr1	43888129	43889022	536	50	80		202	156
chr1	43896654	43896855	37	10	8		40	37
chr1	43896870	43897881	587	82	84		233	186
chr1	43898752	43899613	616	56	86		173	127
chr1	43902489	43903586	553	76	63		170	165
chr1	43903864	43904313	26	24	11		44	28
chr1	43910537	43911101	98	10	14		54	49
chr1	43912311	43913200	268	60	55		159	156
chr1	43916322	43916591	42	16	9		31	28
chr1	43917060	43917335	44	14	8		20	31
chr1	43922829	43923089	6	6	6		33	16
chr1	43933105	43934566	8772	632	1385		3061	1505
chr1	43934660	43935050	271	44	30		106	107
chr1	43939066	43939886	212	54	46		136	119
chr1	43957757	43958566	107	18	24		58	37
chr1	43966599	43967495	187	36	40		67	61
chr1	43971220	43971516	44	4	18		35	29
chr1	43993558	43994403	114	20	24		53	54
chr1	43997991	43998191	17	2	2		24	20
chr1	44028598	44028866	6	8	4		14	8
chr1	44041808	44042836	1464	168	276		725	455
chr1	44042986	44043200	99	12	40		77	48
chr1	44044688	44045560	224	40	56		159	87
chr1	44061130	44061944	284	38	56		152	101
chr1	44062257	44063005	148	26	32		75	78
chr1	44064351	44065257	453	58	55		152	120
chr1	44100989	44101196	143	18	25		94	59
chr1	44101332	44102916	6881	382	865		1951	1045
chr1	44118229	44120562	3320	440	873		2016	1193
chr1	44121993	44122886	520	78	150		346	209
chr1	44141350	44141567	1	4	15		13	17
chr1	44147127	44147357	133	32	32		106	71
chr1	44147377	44148870	3713	354	586		1451	786
chr1	44155046	44155916	215	48	72		111	93
chr1	44157152	44157533	13	4	6		20	15
chr1	44161931	44162855	294	44	81		129	88
chr1	44539584	44540460	76	14	20		41	46
chr1	44551707	44552775	105	45	80		148	110
chr1	44591825	44592126	24	21	39		57	45
chr1	44630308	44630591	22	20	38		56	24
chr1	44774646	44775598	113	20	30		80	81
chr1	44844616	44845534	109	22	16		47	71
chr1	45214060	45214945	110	20	22		60	79
chr1	45299315	45299515	15	22	10		34	25
chr1	45305659	45305877	29	8	24		33	11
chr1	45502950	45503380	35	28	38		71	63
chr1	45765769	45766671	116	42	31		126	104
chr1	45794479	45796098	6556	643	1433		3136	1733
chr1	45815152	45816028	113	20	38		69	42
chr1	45816634	45817496	230	41	65		144	153
chr1	45824951	45825618	197	32	61		166	106
chr1	45837729	45838068	12	36	40		89	63
chr1	45858110	45858340	11	18	32		64	39
chr1	45864602	45864954	36	42	78		163	129
chr1	45865344	45866299	164	54	101		215	144
chr1	45868446	45869330	169	58	70		216	154
chr1	45881111	45882002	159	62	67		175	109
chr1	45905128	45905739	57	58	97		235	139
chr1	45925137	45926103	268	89	174		448	224
chr1	45926284	45927038	156	24	65		221	143
chr1	45948671	45948879	6	8	12		34	27
chr1	46066531	46067230	58	34	82		152	93
chr1	46272112	46272956	96	14	16		51	41
chr1	46830422	46830681	9	18	6		22	33
chr1	46831688	46832554	345	40	60		147	142
chr1	46842000	46842220	13	6	2		12	21
chr1	46849600	46850466	955	143	165		587	414
chr1	46852722	46854689	15032	1798	3562		8484	4498
chr1	46863961	46864829	345	88	108		355	269
chr1	46873745	46874488	215	50	56		175	124
chr1	46886738	46887646	277	82	68		278	264
chr1	46891958	46892824	186	74	80		258	227
chr1	46894098	46895405	1239	370	629		1867	1238
chr1	46901226	46902123	123	50	77		206	166
chr1	46905530	46906440	433	186	187		506	413
chr1	46908628	46908870	139	42	19		113	114
chr1	46914140	46915032	303	58	105		222	167
chr1	46915061	46915263	29	28	17		83	57
chr1	46921378	46922299	709	228	294		880	684
chr1	46922740	46923527	302	64	71		233	212
chr1	46926891	46927766	253	82	64		225	226
chr1	46938367	46938581	24	14	10		30	24
chr1	46939356	46939729	102	24	36		71	63
chr1	46939900	46940155	35	8	18		47	25
chr1	46970331	46971204	426	82	105		265	216
chr1	47101949	47102472	29	12	10		23	41
chr1	47103198	47103470	9	8	6		8	23
chr1	47328971	47329245	20	0	28		29	17
chr1	47498659	47498889	46	6	0		25	19
chr1	47529537	47529737	12	30	2		13	30
chr1	47537411	47538339	131	22	30		65	90
chr1	47558594	47559350	79	10	22		69	63
chr1	47601688	47602554	166	26	21		68	68
chr1	47638674	47639484	106	12	20		67	55
chr1	47674254	47675215	100	16	20		53	73
chr1	47838658	47838986	27	20	20		94	65
chr1	47839177	47839377	10	14	17		95	76
chr1	47854012	47854239	20	14	28		59	33
chr1	47877432	47878155	80	26	30		59	49
chr1	47965075	47965874	128	36	30		79	93
chr1	48009213	48010054	90	30	26		82	113
chr1	48142292	48142492	14	9	22		26	26
chr1	48253989	48254922	153	22	20		54	57
chr1	48295619	48295861	16	24	10		38	28
chr1	48389091	48389401	9	24	10		23	49
chr1	48479667	48480470	113	15	40		57	43
chr1	48736565	48736784	27	26	8		20	41
chr1	48742326	48742577	20	8	29		33	31
chr1	48748375	48748575	32	8	23		36	22
chr1	48790106	48791031	142	32	49		90	104
chr1	48799537	48799747	10	26	2		6	45
chr1	48811627	48811827	18	23	2		23	47
chr1	48875167	48876053	134	40	36		95	93
chr1	48910722	48911540	107	36	34		88	97
chr1	48939838	48940697	131	42	23		77	85
chr1	48979721	48980644	124	28	22		75	69
chr1	49001263	49001464	12	10	29		33	28
chr1	49031766	49031992	31	14	26		45	19
chr1	49040956	49041167	63	12	18		35	39
chr1	49049409	49050243	92	44	22		73	126
chr1	49054656	49055411	70	26	14		70	89
chr1	49064115	49064341	54	4	18		30	29
chr1	49073298	49073978	71	14	26		64	82
chr1	49096143	49097050	86	42	38		107	117
chr1	49211894	49212698	142	18	34		68	65
chr1	49227868	49228792	126	28	44		78	85
chr1	49260630	49261484	125	20	34		63	94
chr1	49298114	49298329	6	24	0		9	25
chr1	49474231	49474431	16	12	11		20	28
chr1	49483779	49484695	153	16	21		64	68
chr1	49592346	49593190	121	24	26		90	56
chr1	49602384	49603272	189	44	32		84	94
chr1	49643349	49643570	27	4	2		22	29
chr1	49688434	49689365	111	22	34		87	114
chr1	49698265	49699037	86	12	18		54	64
chr1	49711913	49712822	113	32	38		52	50
chr1	49838953	49839227	59	18	24		34	50
chr1	49858022	49858956	107	36	32		61	75
chr1	49863541	49863747	25	20	10		24	48
chr1	49910328	49911082	86	6	12		60	75
chr1	49925255	49926119	142	54	38		62	90
chr1	49975850	49976172	39	24	8		31	20
chr1	50025652	50026343	73	46	55		121	85
chr1	50102957	50103869	152	22	25		77	72
chr1	50104615	50104835	32	28	4		20	27
chr1	50121170	50121574	49	18	10		32	59
chr1	50136187	50136995	113	14	24		98	80
chr1	50139477	50139706	10	24	10		20	27
chr1	50286239	50287097	122	20	8		61	52
chr1	50289926	50290150	13	22	2		13	22
chr1	50339188	50339388	37	2	20		25	25
chr1	50355707	50356500	120	22	18		50	53
chr1	50720823	50721710	95	24	23		46	48
chr1	50927437	50927637	25	6	24		62	30
chr1	50962309	50962860	55	48	45		115	119
chr1	51265076	51265535	12	44	55		140	82
chr1	51265922	51266370	6	32	58		132	99
chr1	51288818	51289379	8	44	61		209	127
chr1	51300237	51300702	8	22	85		202	107
chr1	51333616	51334454	144	46	76		199	155
chr1	51448546	51449403	97	6	17		42	24
chr1	51458808	51459689	489	42	74		167	104
chr1	51466211	51467099	273	66	60		174	133
chr1	51476560	51476841	462	32	52		147	105
chr1	51477744	51479132	8022	733	1618		3697	2066
chr1	51480171	51481065	1087	142	164		528	348
chr1	51493580	51494551	389	70	129		305	212
chr1	51500947	51501795	277	58	126		237	188
chr1	51506493	51506713	25	8	9		40	31
chr1	51508814	51509678	661	96	177		377	276
chr1	51512875	51513793	353	60	66		187	124
chr1	51514225	51515055	262	72	139		334	215
chr1	51516611	51516824	13	12	10		28	32
chr1	51519642	51519939	28	6	12		33	36
chr1	51520195	51520412	50	31	32		98	70
chr1	51520438	51520756	51	20	36		118	100
chr1	51525349	51526250	144	24	28		112	83
chr1	51529567	51530500	395	72	136		274	213
chr1	51536109	51536968	105	46	34		126	91
chr1	51539359	51540291	361	76	136		277	227
chr1	51543367	51543589	13	2	4		31	29
chr1	51553827	51554049	28	22	8		38	29
chr1	51563928	51564128	0	4	6		22	23
chr1	51566071	51566984	187	38	78		184	108
chr1	51570406	51571244	204	38	44		115	85
chr1	51572296	51573224	355	38	74		209	138
chr1	51577512	51578398	703	148	218		537	384
chr1	51579852	51580727	410	98	141		355	258
chr1	51584522	51585597	2783	260	467		1202	709
chr1	51586364	51587135	255	66	90		231	158
chr1	51592056	51592911	269	62	72		169	112
chr1	51593690	51594557	523	58	70		218	128
chr1	51596813	51597682	1024	80	144		443	256
chr1	51600168	51601044	291	34	38		81	77
chr1	51614687	51615947	264	46	40		140	74
chr1	51626338	51626664	79	22	28		95	59
chr1	51644099	51644988	222	52	30		107	81
chr1	51724694	51725111	11	8	0		6	32
chr1	51726481	51726769	0	6	2		5	9
chr1	51804963	51805876	661	70	102		246	139
chr1	51871148	51872095	114	26	14		68	52
chr1	51875324	51876140	146	20	15		49	41
chr1	51879341	51879567	33	6	18		44	21
chr1	51907477	51908568	835	102	164		420	257
chr1	51908688	51908888	20	16	11		35	22
chr1	51915047	51916187	992	64	130		272	144
chr1	51930123	51931186	1123	104	135		338	200
chr1	51934301	51935198	1845	246	391		1025	599
chr1	51944539	51945432	227	58	28		112	118
chr1	51996731	51997133	40	13	44		90	48
chr1	51998302	51999143	249	38	28		114	80
chr1	51999581	52000399	215	20	34		100	75
chr1	52003944	52004821	965	106	156		331	199
chr1	52008173	52009057	3098	232	404		1020	627
chr1	52009130	52009432	364	28	62		171	82
chr1	52010927	52011734	1422	239	349		918	540
chr1	52012331	52013234	1125	194	243		690	491
chr1	52014185	52015009	297	64	66		205	206
chr1	52018911	52019295	71	36	19		78	79
chr1	52019426	52020441	1363	184	260		749	491
chr1	52021928	52022850	1026	180	226		654	490
chr1	52034857	52035637	428	66	62		178	131
chr1	52038999	52039859	255	32	53		121	96
chr1	52040343	52041177	157	34	46		76	91
chr1	52041662	52041986	28	6	19		55	28
chr1	52047990	52048205	13	14	4		19	15
chr1	52058233	52058778	68	24	29		98	92
chr1	52075653	52075869	8	12	2		12	19
chr1	52076183	52077022	87	30	38		98	68
chr1	52080161	52080417	33	6	10		26	20
chr1	52085381	52085941	112	12	22		73	31
chr1	52086006	52086879	205	26	33		103	104
chr1	52098551	52099460	463	46	77		176	117
chr1	52100307	52101198	919	102	152		373	233
chr1	52113221	52114251	5581	442	834		1845	918
chr1	52118730	52120013	4803	290	687		1524	822
chr1	52120209	52120968	860	110	155		382	251
chr1	52129759	52130599	155	30	40		113	61
chr1	52132939	52133824	142	36	58		148	126
chr1	52141372	52141688	84	16	6		72	40
chr1	52141930	52142455	162	20	24		62	41
chr1	52143445	52144336	461	36	33		107	88
chr1	52146274	52147112	396	32	53		123	80
chr1	52149972	52150307	120	18	58		113	65
chr1	52150502	52151211	253	34	48		116	79
chr1	52158625	52158940	29	22	31		83	41
chr1	52166618	52167009	157	16	57		128	76
chr1	52170200	52170458	371	18	43		99	44
chr1	52183668	52184470	219	22	16		63	60
chr1	52216866	52217093	50	16	14		21	22
chr1	52225561	52226132	329	24	44		100	66
chr1	52226235	52226848	345	34	22		95	122
chr1	52231647	52233826	10149	674	1669		3472	1757
chr1	52238762	52239616	101	16	16		29	48
chr1	52264803	52265017	6	2	4		11	12
chr1	52267424	52268272	226	30	41		107	96
chr1	52274015	52274898	231	26	30		49	51
chr1	52294387	52295384	307	84	60		141	155
chr1	52298169	52299069	472	54	88		217	161
chr1	52300965	52301729	176	22	36		86	76
chr1	52302725	52303015	108	14	29		123	65
chr1	52306721	52307606	143	8	28		194	179
chr1	52328295	52329224	102	16	14		62	51
chr1	52331156	52331971	112	24	32		58	63
chr1	52354067	52354893	107	46	66		189	144
chr1	52355017	52355696	68	10	8		51	33
chr1	52363641	52363976	85	22	18		46	53
chr1	52365110	52365329	5	16	16		31	17
chr1	52366093	52366922	148	52	77		168	119
chr1	52372416	52373030	82	18	16		47	28
chr1	52373164	52373910	265	16	27		63	45
chr1	52374256	52374456	39	8	20		27	17
chr1	52374538	52375359	349	58	60		145	109
chr1	52386834	52387569	124	26	42		84	69
chr1	52388135	52388342	182	20	20		74	44
chr1	52388865	52389576	159	20	22		70	60
chr1	52390538	52390796	56	8	20		30	31
chr1	52392770	52393624	92	10	10		69	68
chr1	52397240	52398156	174	34	32		73	77
chr1	52398564	52398856	14	2	7		19	14
chr1	52409136	52409531	68	8	18		34	46
chr1	52419156	52420046	209	22	24		72	60
chr1	52430235	52431204	1040	96	109		322	228
chr1	52440125	52440399	0	4	4		12	16
chr1	52441173	52441438	2	6	4		9	20
chr1	52441540	52441838	4	8	6		19	18
chr1	52447524	52448435	157	42	39		100	78
chr1	52451464	52451707	22	7	16		50	31
chr1	52458302	52458534	55	12	18		32	25
chr1	52463784	52464075	10	18	5		17	20
chr1	52470700	52471629	321	46	54		125	86
chr1	52481103	52481356	6	6	4		16	11
chr1	52489492	52490387	404	46	56		152	99
chr1	52499690	52501230	4148	384	958		1865	890
chr1	52501893	52502170	321	60	82		192	116
chr1	52511572	52512419	491	74	120		333	229
chr1	52513665	52514507	282	38	60		175	130
chr1	52521121	52522026	839	98	185		387	216
chr1	52522527	52522871	44	18	24		56	46
chr1	52532697	52532918	17	8	7		28	22
chr1	52566652	52567075	32	14	17		52	49
chr1	52578054	52578937	918	174	245		701	457
chr1	52579984	52580872	484	52	91		304	216
chr1	52581511	52582413	200	38	32		118	112
chr1	52586996	52587392	35	8	16		28	41
chr1	52588503	52588722	15	2	9		24	14
chr1	52595784	52595984	39	6	22		49	17
chr1	52597577	52598382	435	64	95		229	149
chr1	52607401	52608208	137	27	46		106	76
chr1	52625571	52625784	13	8	4		10	14
chr1	52630402	52631527	5860	358	674		1407	791
chr1	52631721	52631948	374	21	45		93	73
chr1	52647880	52648784	637	58	89		229	138
chr1	52649803	52650656	483	74	72		201	127
chr1	52653092	52653916	1393	136	137		408	319
chr1	52654877	52655731	1144	92	167		412	303
chr1	52657741	52658582	202	30	64		117	82
chr1	52663537	52663867	12	4	6		30	21
chr1	52676183	52676461	35	16	26		58	29
chr1	52679306	52679506	26	10	25		68	30
chr1	52680863	52681068	11	6	7		26	22
chr1	52687500	52687737	15	4	2		27	10
chr1	52688534	52688734	9	10	14		15	22
chr1	52693876	52694109	15	6	6		23	5
chr1	52697185	52697417	63	6	16		33	17
chr1	52702111	52702311	22	8	2		15	16
chr1	52702889	52703776	129	12	34		86	49
chr1	52707449	52707693	6	6	1		12	8
chr1	52722281	52723163	418	52	82		181	103
chr1	52726252	52727757	2885	204	365		802	417
chr1	52748010	52748926	417	30	79		186	183
chr1	52753594	52754508	217	32	52		117	91
chr1	52763809	52764726	267	48	74		193	114
chr1	52779921	52780122	1	6	0		12	11
chr1	52788693	52789168	17	14	10		21	36
chr1	52793465	52794318	179	26	34		87	75
chr1	52799047	52799895	887	104	202		501	339
chr1	52800046	52800921	2029	312	487		1355	795
chr1	52816522	52818105	3507	236	475		1105	596
chr1	52824108	52824366	66	4	10		29	17
chr1	52844295	52845892	5738	766	1471		3587	1941
chr1	52853715	52854558	243	70	45		162	144
chr1	52857887	52858798	120	30	20		67	65
chr1	52877359	52877636	20	10	6		15	15
chr1	52909494	52910335	110	10	14		39	21
chr1	52952640	52953645	1068	52	85		165	101
chr1	52954768	52955558	229	22	29		72	53
chr1	53049652	53050486	107	14	28		75	57
chr1	53052870	53053734	145	24	35		65	60
chr1	53179818	53180218	4	14	8		58	38
chr1	53205952	53206152	9	4	0		10	10
chr1	53210077	53210294	10	2	0		10	12
chr1	53264660	53265506	750	16	32		91	58
chr1	53272795	53273043	42	12	12		35	18
chr1	53288281	53289113	48	12	6		39	38
chr1	53289253	53290133	73	22	24		57	61
chr1	53292339	53293209	66	22	8		57	51
chr1	53296232	53296527	151	22	19		89	73
chr1	53296536	53297976	4877	426	899		1986	1090
chr1	53313137	53314425	2432	315	485		1407	859
chr1	53329088	53329448	22	6	8		13	11
chr1	53348051	53348941	268	70	70		182	165
chr1	53352238	53353278	4008	428	742		1677	1030
chr1	53664046	53664957	286	20	23		83	58
chr1	53702942	53703804	182	16	22		36	41
chr1	53706332	53707218	550	34	32		135	59
chr1	53715328	53716264	597	62	72		211	152
chr1	53743626	53744229	16	10	11		31	34
chr1	53754299	53754565	173	8	37		59	43
chr1	53765302	53765502	77	22	27		72	25
chr1	53765757	53766187	163	14	33		86	58
chr1	53773442	53773693	617	42	62		168	95
chr1	53773730	53774608	3563	236	327		834	581
chr1	53776586	53776961	1021	118	129		322	283
chr1	53781179	53781878	1189	112	176		423	316
chr1	53784237	53784632	1840	80	188		385	251
chr1	53784676	53785563	5517	394	944		1844	833
chr1	53791164	53792292	4783	406	702		1534	859
chr1	53796996	53797670	628	132	165		446	260
chr1	53797803	53798397	397	86	132		279	140
chr1	53808055	53808944	277	68	50		218	182
chr1	53815642	53815989	87	16	26		88	51
chr1	53816136	53816993	659	104	182		416	232
chr1	53823492	53824419	3296	284	481		1022	676
chr1	53824859	53825541	745	106	175		339	271
chr1	53830168	53830966	176	30	36		145	91
chr1	53838110	53838455	178	22	71		184	113
chr1	53844877	53845861	1282	218	239		654	457
chr1	53846339	53847273	864	120	156		392	278
chr1	53848854	53849059	56	18	16		71	52
chr1	53850790	53852316	7525	564	750		1910	1315
chr1	53853156	53853437	168	36	43		114	72
chr1	53855345	53856183	659	82	152		344	247
chr1	53856578	53857415	626	80	122		364	237
chr1	53862514	53862766	22	18	16		54	51
chr1	53865496	53865752	23	20	18		38	46
chr1	53866050	53866423	61	16	11		34	82
chr1	53870525	53871415	269	34	99		148	122
chr1	53875676	53876590	609	102	156		363	252
chr1	53882469	53883522	1429	100	161		421	339
chr1	53887600	53888531	211	64	102		253	199
chr1	53889142	53889976	387	76	117		280	194
chr1	53889995	53891099	849	78	127		286	230
chr1	53894300	53895066	212	22	50		130	92
chr1	53895187	53895617	73	12	15		26	25
chr1	53905925	53906850	451	26	34		107	74
chr1	53908853	53909759	617	44	48		114	111
chr1	53924563	53924875	52	10	8		29	28
chr1	53927205	53928135	217	42	35		93	77
chr1	53935872	53936519	131	16	22		48	28
chr1	53940003	53941042	299	26	24		85	77
chr1	53945511	53946409	239	22	24		70	78
chr1	53974721	53975547	207	38	72		195	149
chr1	53975972	53976813	275	16	18		61	42
chr1	53978353	53978812	27	14	38		123	72
chr1	54068068	54068997	121	14	18		26	39
chr1	54250332	54251403	1135	188	336		634	377
chr1	54279323	54280165	70	18	16		57	35
chr1	54294653	54294880	15	2	4		18	9
chr1	54381136	54382057	158	36	32		67	72
chr1	54385154	54385357	5	6	0		4	7
chr1	54421647	54422401	355	52	38		86	81
chr1	54431160	54431393	5	10	11		9	11
chr1	54438396	54439509	2368	134	310		662	385
chr1	54474567	54474908	33	8	6		24	15
chr1	54478134	54478353	9	4	2		14	12
chr1	54483999	54484199	11	4	0		6	8
chr1	54491757	54491965	24	2	6		20	13
chr1	54492253	54493161	763	66	93		192	146
chr1	54493344	54494180	584	54	79		251	157
chr1	54500384	54501231	238	18	10		52	42
chr1	54514004	54514256	39	17	6		19	20
chr1	54525020	54525325	12	2	1		17	19
chr1	54532641	54533418	78	14	12		42	25
chr1	54555416	54555845	238	28	20		67	43
chr1	54556834	54558410	3931	310	547		1214	635
chr1	54563622	54564510	285	42	74		242	137
chr1	54568786	54569667	459	88	102		275	193
chr1	54570777	54571624	370	52	80		200	124
chr1	54578357	54579180	445	42	44		89	98
chr1	54584941	54585982	5506	312	507		1095	642
chr1	54586185	54586644	957	84	103		274	206
chr1	54592336	54593199	971	46	56		207	129
chr1	54599948	54600928	147	28	26		101	64
chr1	54633116	54633493	9	10	0		11	11
chr1	54637004	54637943	550	48	47		127	112
chr1	54647112	54647989	254	38	20		52	53
chr1	54653607	54653851	28	4	6		14	8
chr1	54660536	54661316	253	32	57		148	72
chr1	54665643	54666559	569	32	41		107	89
chr1	54676577	54677439	113	20	21		41	38
chr1	54683194	54683523	24	0	10		14	19
chr1	54684177	54684551	24	16	14		42	22
chr1	54693143	54693474	42	6	2		18	14
chr1	54706463	54707330	332	28	16		58	65
[truncated: 127,303 more rows]

## Sheet: Fig.1c
https://www.dropbox.com/scl/fo/yz2yem4fx86a9abh8ak0b/ACigr4ccKKJQRK1yMQTczx8?rlkey=f0yel7rbfb2i4itfw8d2h9vp9&dl=0

## Sheet: Fig.1d
	peaks
FFPE-RV	42584
FFPE+RV	61515
Fresh	89328

## Sheet: Fig.1e
Bulk-RV			Bulk-No-RV			Fresh
Feature	Frequency		Feature	Frequency		Feature	Frequency
Promoter (<=1kb)	27.5694		Promoter (<=1kb)	35.4606		Promoter (<=1kb)	19.777
Promoter (1-2kb)	4.22402		Promoter (1-2kb)	4.13998		Promoter (1-2kb)	3.79119
Promoter (2-3kb)	3.16354		Promoter (2-3kb)	2.92012		Promoter (2-3kb)	3.16288
5' UTR	0.203626		5' UTR	0.19546		5' UTR	0.398488
3' UTR	1.66648		3' UTR	1.4318		3' UTR	2.4873
1st Exon	1.63227		1st Exon	1.45064		1st Exon	2.03414
Other Exon	2.54777		Other Exon	1.96166		Other Exon	4.38058
1st Intron	10.7303		1st Intron	9.62462		1st Intron	10.8583
Other Intron	19.5644		Other Intron	17.1698		Other Intron	19.7066
Downstream (<=300)	0.122176		Downstream (<=300)	0.0706481		Downstream (<=300)	0.101939
Distal Intergenic	28.5761		Distal Intergenic	25.5746		Distal Intergenic	33.3015

## Sheet: Fig.1f,g,h
FFPE				Frozen				FFPE-RV				FFPE-No-RV
Dups	FRiP	Final		Dups	FRiP	Final		Dups	FRiP	Final		Dups	FRiP	Final
31.96	23.23	2499		1.82237	38.2878	1904		67.59	42.36	1611		53.12	41.02	1865
28.15	20.56	4344		32.844	39.2601	19246		68.85	39.8	1721		68.48	55.58	6123
29.98	16.92	10058		40.3429	40.7465	21997		68.46	33.62	2036		61.87	50.39	1668
30.55	18.35	1629		44.9035	8.31017	14392		69.54	38.01	3249		61.64	65.52	2471
35.49	19.24	6023		37.0162	47.3122	18993		69.88	17.32	2102		54.09	24.67	3636
31.86	20.7	6482		36.7191	26.1254	3621		68.11	42.49	6805		55.94	27.79	6528
32.88	23.73	2322		34.505	31.862	20027		67.3	33.27	1641		55.77	38.68	2827
30.47	19.59	1787		2.58118	35.4945	3023		69.53	29.69	1635		54.21	23.74	1548
34.16	19.15	3212		44.7596	37.6557	47358		68.79	26.31	2632		59.35	12.43	1561
25.87	21.29	1954		3.42523	50.8329	1741		67.66	35.24	2341		63.92	52.97	3044
30.49	20.91	6465		45.2825	51.524	26640		67.75	25.05	3687		56.76	33.54	6587
33.47	23.44	3172		36.4463	34.6018	8225		70	20.9	2227		54.88	38.76	1584
31.53	19.87	2089		41.9704	46.1564	17809		69.31	28.93	1540		54.2	30.02	2340
31.19	17.6	64299		5.89808	55.3071	3175		67.92	22.45	2098		59.35	22.77	1992
30.4	16.57	4626		1.8315	27.724	1551		68.68	29.48	1586		56.67	45.94	2059
32.51	20.35	1907		2.85401	42.4329	1751		69.46	36.56	1540		59.75	54.32	3168
26.78	18.79	2102		35.0955	36.2145	8168		67.75	31.86	1874		61.32	19.29	2240
31.85	16.13	14213		37.499	41.1106	27246		69.26	26.71	1685		58.11	20.58	3246
35.01	22.61	2059		35.2985	26.2711	35697		67.62	33.78	2315		60.17	19.61	2404
39.62	15.44	9841		30.4657	35.2707	17825		70.04	17.99	1595		53.42	25.8	2221
27.86	16.61	4223		38.9434	38.155	5821		63.56	25.01	1847		55.92	24.91	1592
27.49	12.92	27581		37.4339	38.2987	5196		69.16	36.39	1774		60.25	27.82	3300
34.34	26.8	3398		33.1595	25.3881	28537		68.72	23.71	3170		60.44	50.83	2101
32.76	23.4	3761		6.82723	41.3823	6974		69.98	31.3	2091		57.02	52.99	1505
29.5	11.19	4916		6.36784	56.5122	4123		69.58	32.64	6167		61.1	11.42	1891
34.81	19.98	5887		4.88734	52.5988	2251		68.03	39.92	2009		54.88	30.65	1571
31.88	11.6	7872		29.916	45.4777	9807		68.15	23.66	2920		57.32	46.13	2479
30.42	14.53	3648		34.4435	31.9562	33934		69.25	25.76	1869		55.52	49.06	2965
36	12.24	6419		1.8807	43.3771	1676		67.87	30.57	2265		54.4	33.22	1585
33.43	23.81	2761		39.6188	44.4124	18040		69.55	18.84	1882		58.18	55.27	3025
28.64	13.72	3725		38.2051	39.1927	17243		66.19	35.16	2686		58.84	28.83	2104
29	22.88	3689		36.7712	42.2728	7823		67.94	20.57	1536		58.17	29.35	1586
29.77	18.26	2147		39.9325	60.0897	7354		70.68	26	1967		61.13	52.73	4336
32.53	20.31	4040		34.765	45.1392	11994		68.14	38.3	4230		56.18	39.02	2797
31.5	24.17	3006		33.4514	33.8143	2079		71.41	20.48	2078		52.78	20.36	1579
25.67	14.61	5144		44.4219	40.5135	72440		70.99	70.01	1822		56.76	33.5	1830
26.45	18.51	10181		43.3418	47.7937	23252		66.86	25.66	2900		61.88	41.06	2294
33.98	18.45	7587		37.0562	43.1129	8770		71.46	21.76	2596		59.58	21.87	4477
34.96	21.26	2119		44.9076	38.2481	24579		67.76	28.94	2816		60.38	44.18	4690
28.51	16.03	18601		32.5625	41.6561	21375		70.52	30.23	5477		52.93	23.44	1557
31.19	16.39	10660		37.8625	36.8472	18669		69.42	35.99	2105		55.73	21.47	2040
30.92	22.11	7875		27.7437	44.3865	9388		69.42	40.48	1712		54.98	13.01	2286
35.31	30.3	2294		38.1307	2.80115	10103		69.64	30.37	3266		52.63	28.37	3285
28.35	22.22	2941		47.6936	54.0154	8592		69.99	16.18	2089		64.53	50.64	3518
31.03	23.9	4942		30.9706	38.21	14190		67.39	41.02	2054		61.35	51.45	2551
37.19	16.35	3887		40.7046	6.99761	3344		70.25	31.59	1996		52.22	32.15	1636
30.38	18.07	2949		39.563	38.9411	7876		67.04	31.95	1992		53.53	17.48	2557
32.78	24.42	4351		44.6999	5.54758	14637		69.1	14.42	1744		54.52	21.94	2327
28.72	21.21	2416		13.8564	31.3072	2402		70.36	38.7	2765		54.65	14.94	2065
36.23	20.04	4538		24.8982	28.7807	2321		67.48	30.16	1782		66.41	52.69	4734
31.66	15.06	1779		31.789	44.4233	7890		66.96	52.64	2085		63.02	62.91	4963
30.01	18.33	7915		33.4567	27.9274	12776		70.08	18.89	2380		59.32	30.98	1677
29.17	20.73	2971		3.67647	46.181	1702		68.38	39.3	2725		53.93	10.47	1634
30.98	21.52	1545		4.09771	49.122	2278		70.34	38.77	7671		56.94	44.46	2444
26.62	10.93	14435		48.1678	32.6052	6272		67.4	12.28	1503		54.28	10.19	1658
30.12	15.97	6985		43.8555	51.5506	10512		66.48	45.05	2385		60.06	22.07	1663
28.93	24.36	3095		44.7464	38.1872	14607		69.42	18.74	2343		61.8	13.12	2188
29.79	19.8	2189		45.675	38.6912	30516		67.04	18.41	4084		56.78	13.26	1765
29.07	13.99	30996		31.6108	49.6056	6465		69.47	29.24	2365		57.82	28.23	1642
34.97	15.62	3229		28.7145	36.8429	6316		70.67	29.08	4499		55.44	16.62	1919
35.34	22.63	5496		35.1199	25.7169	6591		70.63	21.99	2190		54.91	22.08	1832
36.28	23.22	2423		27.5285	33.506	25476		71.32	22.64	4267		57.23	58.16	1863
32.79	25.34	3058		30.5167	46.6229	22223		67.85	26.49	1691		60.49	15.47	1655
32.3	19.74	1717		40.5935	46.4331	38395		70.31	36.56	2031		58.75	30.22	1512
34.65	23.37	1598		40.0289	39.2715	15869		70.08	32.87	2959		56.01	19.04	2419
31.87	15.78	9372		3.79057	46.3874	2865		71.38	21.68	2366		53.26	25.67	1714
29.47	20.94	4212		3.76518	44.7109	1626		70.21	48.76	4443		57.2	13.27	2298
31.02	28.3	3182		39.6642	39.9207	3026		65.67	9.33	2539		59.56	11.85	1815
29.95	19.57	13405		50.2379	36.5813	10817		67.87	38.51	4652		58.27	32.62	1611
32.69	20.95	4421		3.65245	29.8457	2657		68.09	49.57	1993		56.49	20.03	1735
33.6	18.97	2599		4.21468	43.1238	2036		68.72	13.93	1873		62.62	30.37	4162
30.27	20.54	24309		4.67849	42.5371	3303		67.06	29.59	1693		60.7	36.91	3385
31.66	20.67	1710		28.3116	41.8712	5419		67.8	13.86	2114		61.2	33.24	2002
30.47	11.71	6999		28.7026	34.3079	14810		72.11	23.67	1954		61.32	28.35	1605
31.43	13.51	9978		42.0598	49.0101	11365		67.66	29.21	4070		58.19	37.6	1818
32.07	20.04	5530		37.6197	42.0623	22431		66.85	34.75	2347		60.56	25.29	2299
31.46	19.29	1700		34.5787	39.269	14719		67.81	64.86	1531		54.62	37.49	1503
29.93	20.36	2186		33.8359	50.2981	15261		69.25	15	2114		63.85	52.25	3703
30.06	16.12	9241		43.1232	43.0507	27744		66.67	30.24	1726		60.58	68.91	2652
28.66	21.46	5714		38.0007	29.0129	14821		70.58	29.11	3610		58.89	40.51	1518
33.43	24.15	6663		2.3118	49.2628	1967		66.41	29.87	1967		59.3	53.58	2683
28.62	23.59	2348		37.0221	49.4179	18726		70.33	35.78	1938		54.7	23.94	1531
30.74	20.94	46218		33.3981	39.3047	7508		67.06	31.05	1720		55.49	12.43	1689
33.45	16.51	9533		2.43108	43.4273	2731		69.3	24.07	1556		54.41	22.38	2384
26.94	20.95	4526		42.983	45.3096	43013		65.53	35.74	2465		57.82	21.13	1782
30.69	13.01	9711		36.7476	23.6152	23379		67.74	36.8	3390		59.51	19.64	1907
27.86	21.85	4019		31.6724	43.8162	22834		70.67	55.2	2877		59.86	21.91	4434
29.78	19.7	1990		34.3276	42.7592	14591		69.62	36.32	2193		55.3	22.82	2347
35.39	16.31	7981		49.2178	46.2471	28285		66.92	36.72	1773		53.21	26.04	2383
27.3	18.15	6401		39.6011	36.5483	8367		68.93	28.62	1562		58.75	43.49	3011
32.09	19.77	4613		43.3547	24.5955	3708		70.52	9.99	1856		60.33	29.69	1652
32.22	22.03	2104		38.0202	34.9009	4742		71.52	38.68	5262		58.96	19.49	1614
37.86	23.9	3350		17.3671	36.6837	4885		68.22	36.69	2118		60.26	36.97	1592
28.09	17.97	7090		35.519	35.7306	5687		70.16	28.26	1766		60.97	67.93	1570
33.18	20.38	6407		54.4106	47.0689	38108		65.53	34.19	3093		56.29	36.08	1720
30.76	19.64	5836		42.72	49.4336	11387		71.81	15.44	1762		63.74	36.15	3069
35.24	20.29	1565		42.293	32.6514	9972		65.48	29.1	1811		64.24	40.55	6600
26.75	14.25	6927		3.21791	58.6751	2219		69.25	17.59	1922		59.38	20.54	2300
30.5	15.18	8493		41.1052	49.6567	16310		68.24	43.03	3795		56.58	12.65	2981
27.83	19.45	3010		27.6613	33.6495	7064		72.21	23.14	1804		54.82	23.52	1724
34.17	13.48	79530		31.7718	41.8683	4132		70.53	27.89	2537		57.55	48.54	2434
32.15	21.04	3613		31.2111	32.4165	23960		67.64	24.89	1806		53.14	42.7	1958
28.16	17.31	5199		6.3523	69.9469	2073		67.18	27.14	2469		62.92	27.78	2333
27.69	21.35	2646		43.8921	49.0885	25232		68.79	26.92	1664		53.78	37.69	1547
30.98	19.6	1964		41.4067	40.7318	7024		73.12	37.12	8196		55.83	31.33	1631
25.18	18.92	3737		10.2144	69.8225	1690		70.3	17.55	2160		58.38	22.68	1510
29.34	16.12	14495		8.50783	63.8715	3983		70.98	40.03	1539		54.25	20.22	3892
31.44	23.87	7533		30.3304	28.3694	2404		68.62	14.51	2646		61.74	40.51	1670
33.04	16.68	5787		37.8946	34.1432	10989		69.79	37.15	1506		50.69	45.06	1871
29.92	22.23	3007		33.9182	50.439	7859		65.23	18.08	1612		59.97	13.02	4653
36.31	21.02	3257		48.2302	43.303	29991		68.41	28.24	2162		64.67	55.66	2429
28.81	24.46	2488		39.7579	52.0051	12643		69.54	31.84	1542		55.57	45.48	1791
33.7	20.54	1933		4.00244	41.2281	2508		69.83	20.63	1590		56.92	33.46	3767
34.85	19.94	30489		39.0095	19.3365	10219		68.35	21.53	3156		53.08	19.07	2404
32.14	22.58	9796		41.2158	51.9079	7600		68.8	22.51	1679		55.68	41.43	2516
32	14.35	5238		5.65569	37.6393	2423		65.34	30.35	1651		56.85	42.82	1901
32.21	14.07	10457		49.6942	37.6316	16627		68.99	27.89	2677		62.17	40.47	2229
32.19	15.96	12916		29.934	34.6175	7372		69.24	25.5	4358		56.43	29.94	3833
32.28	24.59	3241		2.26904	52.321	1508		66.86	43.34	2035		61.27	27.75	2668
24.04	15.12	5190		14.8696	32.2079	2251		68.06	14.03	2859		57.94	17.14	2234
27.23	18.99	6671		37.1967	27.6481	5570		67.3	31.39	2190		54.64	36.27	2258
31.78	21.01	4680		24.2947	48.5396	3595		70.07	33.89	3905		56.56	24.82	1513
34.42	29.51	1940		28.0238	36.4496	2749		66.59	38.93	3486		59.87	45.19	1642
31.26	19.93	4525		32.5232	43.7743	4626		67.23	29.12	2050		61.23	49.09	2259
32.06	21.01	5572		42.3551	2.95715	3314		66	6.95	3562		63.55	54.71	2602
30.06	26.15	4942		41.5926	46.2906	14005		67.29	29.73	1998		54.63	20.2	1837
28.19	25.28	4122		45.6423	54.2456	12401		72.72	52.24	3393		55.6	21.65	2817
30.99	14.11	7688		44.5004	53.3882	12632		67.69	29.85	2466		53.92	15.67	2249
26.28	15.13	3489		44.4246	49.2956	34356		70.27	20.89	2324		55.35	15.93	1855
29.43	12.41	4375		43.257	47.2942	11623		68.65	17.25	1835		57.27	28.85	6596
29.69	17.98	11177		40.516	47.442	6294		69.1	24.03	1600		54.68	25.47	1820
31.09	20.88	5350		49.7675	54.528	14609		67.5	22.4	2096		54.59	14.27	2571
32.32	21.54	4611		38.1318	45.539	11511		69.47	31.04	3510		61.74	44.21	1987
29.11	17.97	1614		47.0063	51.1808	12026		69.13	27.39	2200		56.87	6.4	1625
31.19	16.19	4769		38.6603	25.9232	4008		66.37	10.02	2355		55.31	18.8	1739
34.44	22.54	7645		54.3661	34.5953	5943		68.16	34.64	2077		58.63	31.22	2212
36.52	27.58	3685		45.7314	47.7626	14794		70.71	22.5	5104		54.32	26.62	1910
31.62	18.16	6225		37.515	43.1597	14970		69	26.6	1827		59.84	28.04	5330
30.19	25.52	2696		25.2674	31.2508	14838		70.58	21.46	1820		57.17	26.62	3417
30.01	22.15	6962		38.7069	36.4043	7381		67.33	25.64	1718		60.04	24.08	2218
27	19.2	6466		33.5317	37.859	7277		69.18	24.31	1528		57.42	25.77	1554
31.97	15.26	3362		46.3429	52.6786	6944		71.63	48.94	4422		53.27	29.9	1654
32.18	16.02	8023		39.8731	46.5379	16984		68.43	53.22	1725		54.89	22.87	2086
29.01	17.68	7437		40.0557	45.3044	14290		69.39	20.98	1580		58.45	13.18	1802
33.21	19.75	5671		39.1029	38.8447	8292		68.5	42.12	4755		60.69	29.24	2859
31.48	20.83	14073		45.4052	20.5773	4296		68.96	31.91	1733		58.39	30.33	1853
31.73	21.27	7848		41.8669	29.2732	6412		68.57	34.93	1838		53.59	20.69	1554
30.34	17.51	2810		11.6919	35.4529	3853		68.85	17.68	1674		60.77	12.97	1503
31.03	20.04	5234		39.4813	40.488	11312		65.24	29.22	1571		60.81	20.18	1519
29.7	21.05	5067		52.1748	7.43866	9007		68.29	23.63	1528		60.55	11.27	1673
25.47	24.34	1635		46.1839	8.22912	8956		64.03	27.04	2210		57.06	39.36	4080
31.38	21.42	2136		29.7682	41.2629	2518		67.03	23.68	2346		58.98	60.33	2294
27.57	19.4	7323		36.1273	40.5331	2176		68.84	37.45	1769		58.99	39.83	2587
28.21	11.94	4898		29.1829	41.7542	3808		65.84	18.17	1698		61.74	11.95	3909
27.21	16.63	12250		37.0713	33.8985	9378		68.71	31.87	1964		55.67	16.28	1652
28.44	21.93	2481		39.2716	42.1929	13033		70.59	27.54	1919		59.99	23.56	2695
35.85	20.15	7825		51.5336	50.0289	17330		69.87	31.9	2188		59.26	23.01	1545
33.86	21.11	2020		39.0514	44.6628	8497		66.44	17.83	1551		55.66	21.55	1868
30.58	19.28	7684		21.3293	45.6976	4788		68.75	30.92	2579		60.76	61.23	3273
33.21	24.87	4768		4.91803	34.2368	2804		66.47	14.95	1742		55.15	20.88	2409
31.86	22.09	2745		31.0212	37.8452	5866		68.76	35.88	5131		60.27	24.07	2941
30.08	18.6	3295		28.1806	5.1784	10370		67.69	24.77	2101		56.21	34.52	2164
29.95	24.16	1548		37.2393	49.0748	10755		72.52	30.29	1606		51.88	23.57	1625
27.03	20.77	3017		35.7192	3.89558	4980		69.84	19.05	3213		54.68	18.61	1593
33.58	22.24	3968		19.0147	50.4466	2575		67.34	26.83	2756		63.29	51.27	1973
33.82	24.87	3161		40.4304	36.3937	23309		71.65	28.19	2386		54.47	35.39	1721
30.7	23.54	4355		36.6812	40.8054	9114		68.33	39.58	2726		55.75	45.74	3811
32.02	14.82	23145		8.27267	48.3236	1879		66.33	22.25	1730		52.61	22.68	2932
32.78	20.79	3608		43.4056	49.9046	8388		67.37	18.18	1768		53.99	23.88	1535
31.42	14.37	11666		34.0507	39.1169	8357		70.7	17.39	1504		57.24	30.76	5741
30.58	22.05	2333		40.3883	56.086	11625		71.68	33.83	7299		59.64	33.04	1931
30.4	19.64	6129		34.2435	43.3296	6259		69.53	24.83	2008		65.44	46.36	5313
30.9	20.56	2510		30.0627	45.7373	17747		70.39	37.94	4870		58.86	23.25	1559
28.55	23.53	2121		36.6959	3.1682	1736		66.19	31.9	2064		63.74	41.52	3356
36.4	19.95	3968		22.4098	30.9752	7732		69.06	26.59	1632		59.98	31.37	1683
25.28	12.63	1951		33.7305	14.1041	4169		68.49	25.78	1579		62	44.03	2914
32.59	21.03	2273		24.434	41.3324	5434		70.12	20.33	1594		63.19	46.92	1768
34.03	12.24	5664		43.0529	32.9734	36208		68.8	31.25	1837		61.73	36.9	3514
29.59	14.25	6244		8.65165	45.7668	2067		72.29	37.34	8777		54.35	35.87	1543
31.34	13.53	3528		36.2839	52.9677	5324		67.33	26.71	2505		53.92	29.17	2556
28.98	15.99	2789		42.7124	50.1356	7374		68.93	32.13	1894		58.26	60.84	2482
26.89	22.04	2144		28.7872	41.1889	4727		71.49	34.94	8079		54.88	54.37	1966
38.94	20.99	2232		4.25335	32.4792	1561		66.85	25.22	1711		60.34	38.17	2688
33.16	22.94	2234		50.79	27.0994	48894		68.49	28.4	3891		53.16	24.74	2243
34.92	26.6	2331		47.3081	51.274	3493		71.22	9.44	1567		55.41	45.2	2554
29.27	21.98	1606		2.8083	24.9233	2933		67.89	35.91	1650		56.22	5.58	3877
31.48	15.24	21935		3.06513	29.4533	1701		68.2	15.31	3247		58.35	72.01	1547
27.87	12.07	1661		33.9743	27.7964	22931		68.8	23.38	1527		53.19	17.23	1793
33.95	18.52	6831		26.8274	45.6779	6756		69.6	28.98	1953		56.43	51.81	2070
29.76	20.23	3883		28.748	39.9251	6144		70.67	26.24	2296		54.49	31.69	1652
22.16	20.37	5286		2.51256	55.7949	1950		67.53	44.44	2447		54.81	31.63	2186
30.06	19.7	4472		3.34158	48.9264	1956		66.44	40.51	2150		56.09	10.79	1622
32.72	23.83	3497		45.7899	43.2678	10227		71.58	22.16	1742		54.05	24.45	1591
26.85	20.49	2196		41.7451	45.2523	15871		70.66	26.31	2081		54.91	18.44	3295
26.49	13.1	11848		39.5773	47.0436	5801		71.46	22.96	1627		54.05	13.8	1775
38.65	19.35	3122		43.86	39.7944	8657		68.66	29.91	1633		59.34	31.24	2598
31.57	18.77	2560		31.4228	39.142	13962		67.38	51.62	1632		51.35	15.41	1596
31.03	15.39	5508		15.6893	39.0081	4799		66.78	46.8	2409		60.24	23.49	1558
30.29	9.27	1624		32.6627	27.1207	18119		68.11	39.88	1991		55.1	19.54	1589
27.04	19.68	3168		26.4768	26.61	23277		68.79	49.77	1758		53.84	27.36	1599
31.34	21.74	3753		1.11111	29.1883	1922		67.76	30.57	1714		55.81	41.93	1958
27.66	17.78	1524		27.9936	29.4839	12885		71.19	25.38	3800		59.1	35.89	2423
31.06	20.21	5050		22.2015	39.9911	4496		68	16.45	2109		62.38	16.41	3424
34.73	19.8	4641		19.0535	50.9972	4663		71.29	40.03	4964		62.51	23.08	2119
33.1	25.64	1650		39.4843	21.4004	46714		70.03	22.93	1596		62.07	27.46	2061
34.72	19.05	37266		10.9974	43.7545	5556		70.1	27.89	2214		60.89	46.99	2440
30.04	19.78	3576		37.4455	40.2092	17205		67.69	44.87	1814		61.18	11.84	1507
31.53	24.77	4352		30.4771	37.7962	14602		68.62	19.92	1998		56.54	49.14	2494
27.65	22.44	1874		22.5006	6.01409	5537		69.82	20.99	1918		62.7	46.64	2589
28.51	19.32	2083		26.4639	3.57143	2128		69.25	16.72	1600		55.9	25.6	1535
29.69	18.92	15152		19.2452	46.4741	8863		68.16	32.92	1748		61.81	57.88	1510
30.41	12.61	9823		25.879	48.833	7241		70.09	19.02	1901		57.43	38.79	4199
31.14	19.91	1991		30.5228	53.24	8071		71.83	24.28	1812		55.51	21.22	2780
29.74	17.05	5530		24.4578	40.5099	2471		70.05	18.13	1726		61.11	50.28	2702
27.5	21.78	2472		37.1123	33.0427	12157		71.44	33.99	2033		55.02	15.96	2118
33.72	23.45	2663		45.994	47.6629	10868		70.07	27.7	2626		56.75	45.16	3412
26.71	13.4	7632		36.4225	43.1559	7028		68.37	30.17	4368		60.9	48.15	3537
27.53	19.45	3205		36.6921	11.4085	4558		70.38	20.25	1832		61	22.74	1829
26.39	18.2	4786		2.89389	46.2973	1931		66.03	20.07	2118		54.05	29.57	1897
36.37	16.44	7821		38.8091	26.0976	24964		69.36	22.26	2017		63.63	11.46	1575
26.58	21.47	3228		41.7003	36.5758	27551		67.03	26.6	3726		54.76	24.97	1768
26.97	22.93	2093		39.0966	51.3947	12476		68.33	23.08	1787		54.57	42.11	1508
34.22	23.04	2018		31.4178	40.0151	14602		69.99	21.75	1653		58.42	57.21	1629
30.78	17.01	1675		2.52511	45.7341	2016		68	19.17	2348		56.28	52.99	1536
28.82	18.09	3446		2.70354	40.8245	1504		69.29	32.31	1594		56.14	20.59	2147
37.21	20.08	3585		31.6058	43.7552	14412		67.45	33.55	1565		52.61	12.34	5217
34.62	13.99	6742		45.2424	37.391	17424		67.49	12.84	1702		54.71	22.72	1681
31.77	24.06	1970		31.5297	40.0718	7801		69.93	22.39	1686		55.99	38.5	2531
30.16	24.25	3921		5.8925	67.849	1748		67.86	25.55	1814		53.35	29.41	1566
25.37	17.37	3704		34.5742	38.9731	20586		69.25	19.15	1799		52.39	24.48	1777
23.4	13.9	6951		41.1174	48.4537	11867		65.53	34.26	1684		62.08	45.45	1815
31.56	23.7	3340		33.4373	40.6016	12534		68.86	32	3838		56.32	21.11	3335
30.39	13.11	2185		4.83256	57.591	1594		67.21	30.78	1558		55.53	28.88	2022
30.77	16.9	10815		39.8394	29.2411	8789		66.13	48.75	1753		55.19	47.22	1981
32.65	28.11	3460		34.0609	54.0256	10073		68.34	45.99	3102		55.71	23.05	1861
27.98	16.9	2355		31.9512	18.0581	4336		70.04	28.88	1719		63.78	41.41	4376
32.51	20.77	5235		34.7088	3.43688	16643		67.75	37.49	1539		51.68	23.46	1560
26.33	20.5	4204		6.02837	28.9666	2603		68.06	30.88	1692		61.59	31.97	1761
29.96	20.9	6271		7.38184	36.2205	3683		71.19	44.97	2604		60.9	26.82	1540
33.67	27.37	2055		6.47402	46.7133	2145		68.32	37.84	5515		56.1	45.22	2875
29.26	15.85	4920		4.76298	43.7947	2377		70.19	14.85	1838		57.32	40.61	2986
27.76	19.5	5047		40.4517	36.1902	24747		72.63	27.57	1614		52.48	8.84	1549
31.47	24.91	2234		2.20318	41.5468	1668		69.28	39.73	3767		58.6	32.52	1525
34.77	20.89	3128		4.38762	40.9924	3547		68.34	32.71	2276		61.13	24.07	1969
32.81	25.22	3586		39.8697	40.31	10129		70.68	20.97	1872		53.97	22.97	2484
32.04	18.04	2994		5.01567	33.4154	2436		68.91	31.5	1511		62.46	20.34	1549
30.77	25.67	4388		4.64286	64.386	2207		66.19	15.38	1951		53.92	10.58	1815
26.13	18.65	3461		35.2241	44.2457	23756		70.49	12.36	2286		55.66	16.93	1624
35.14	22.15	5505		45.7442	50.3225	17207		70.76	40.59	4010		56.84	17.47	1517
30.64	20.18	3461		3.88186	57.2344	1873		66.76	27.87	2309		64.38	50.15	3257
30.36	23.29	3651		1.92061	52.1212	1815		69.01	18.2	1621		63.02	25.17	2330
29.26	21.78	3292		32.5826	34.9544	18876		68.17	35.06	1991		55.96	29.53	1602
30.8	13.61	34130		34.719	39.1191	9944		68.93	28.21	1783		53.73	27.08	1691
31.12	12.04	19913		38.6459	40.5808	25172		67.36	17.66	2907		53.92	36.42	2264
32.66	19.86	8788		3.53468	50.9014	2829		69.93	26.36	1559		55.78	18.17	3423
29.52	12.39	2409		44.8921	37.237	3945		70.86	37.48	2181		58.01	63.47	2818
31.85	20.53	1734		32.7648	33.9581	20593		68.02	17.55	2026		60.04	41.23	2593
33.27	19.6	4790		30.8619	44.1881	7975		68.69	23.19	1507		57.4	23.45	1823
33.31	20.7	2266		36.6837	51.4974	13857		69.8	25.88	2257		63.16	39.16	1660
30.38	19.95	2694		47.1156	52.251	12239		67	27.39	2032		58.88	59.44	1987
33.87	26.74	10200		55.6764	40.4325	43517		68.89	28.54	1834		61.46	37.7	1902
34.42	26.36	2900		2.7632	52.1661	2216		66.19	30.64	1831		57.54	21.01	1787
34.03	17.96	2366		36.391	19.1873	25913		69.17	46.84	2262		59.26	25.08	1822
31.94	20.8	3562		37.5857	43.685	15289		70.92	50.7	3265		54.43	16.56	1658
28.21	17.16	4925		20.6628	41.4817	8382		67.72	38.02	2793		55.09	10.56	1614
31.7	22.67	2045		26.0065	5.1216	6209		67.28	43.78	2097		55.66	24.58	3533
30.88	21.47	7692		21.4063	5.8296	5129		67.35	8.02	1745		58.47	27.42	4449
30.64	20.07	1729		24.3355	5.15901	5660		71.6	34.83	5322		63.65	42.74	2714
30.3	21.51	6446		30.1446	3.45871	2313		68.81	53.19	2181		54.52	20.13	1582
24.34	17.75	3615		25.8187	42.3827	6413		65.98	24.24	1574		61.71	22.27	3567
32.12	13.79	12730		28.1999	47.7069	7152		69.26	30.83	1641		59.88	37.22	2669
32.16	16.43	6605		40.8194	37.0723	7774		67.57	36.6	1769		60.2	27.06	2127
35.68	19.76	12697		25.2955	38.0228	1578		70.26	17.77	1505		53.08	10.73	1975
33.13	13.15	14557		37.5733	46.3894	8295		68.95	20.97	1600		54.85	17.52	1638
33.62	26.19	4214		42.8196	29.4719	6949		65.66	32.79	1557		61.63	43.44	3178
28.18	16.68	14878		2.39829	55.662	1775		68.45	45.77	2385		54.09	11.72	1784
30.36	23.26	1930		34.5363	45.2541	23220		70.61	25.75	4010		55.66	25.89	1765
32.71	15.44	14271		28.7542	48.9853	7145		69.45	14.68	2881		53.64	15.86	1825
31.17	17.28	2448		30.4567	44.9929	14689		68.12	23.45	1868		55.99	23.06	6846
33.73	18.84	5805		46.4152	44.5411	32067		69.23	30.04	1891		62.47	32.34	1546
30.72	18.86	3863		15.1563	32.2791	2909		67.31	35.09	6482		55.9	32.62	2494
30.22	17.18	4905		13.7377	43.3207	3174		68.31	23.62	1653		55.22	31.05	2018
31.77	19.95	6975		18.2226	26.0353	2946		66.04	36.52	1943		60.47	17.68	2178
28.64	21.23	4347		14.5029	43.7206	9348		67.88	42.83	1542		59.6	22.5	2522
32.47	17.61	6417		16.9725	41.2217	11967		69.98	19.24	2910		55.02	34.89	2181
28.88	20.39	2072		12.2777	46.8961	2964		67.73	17.7	1791		54.9	28.84	3528
30.54	21.36	4809		11.674	43.4983	5437		69.67	17.44	1669		53.3	25.83	1715
29.71	15.72	7117		35.7268	49.5188	8001		67.6	27.8	1838		58.36	26.11	1662
32.29	15.65	4754		36.5692	43.6758	14919		69.86	21.69	1803		55.23	15.94	2052
34.38	22.98	5486		5.92409	54.3655	3940		69.15	47.4	1981		57.31	28.61	3888
31	22.58	1942		3.70711	50.3054	1801		72.2	22.29	1862		61.7	55.05	3345
28.74	19.49	2514		48.2403	49.3392	29283		67.7	35.35	1938		54.96	36.37	2006
31.24	22.73	3106		3.16082	43.8505	1927		65.32	20.07	1906		68.25	55.24	6366
31.96	17.71	101493		43.0484	45.2388	10113		68.93	41.11	1507		53.79	22.12	2195
30.45	18.95	3090		41.9051	46.6157	11642		69.25	35.94	1710		60.78	26.03	1583
29.92	24.97	2317		39.9936	49.7048	7961		71.42	34.15	3142		60.54	43.3	2708
26.27	22.77	3410		38.6654	53.2716	18997		67	22.92	1547		55.37	12	1742
30.25	23.15	2564		1.20682	38.215	1591		64.53	34.58	1605		54.42	29.42	2269
24.95	17.92	1512		23.2827	38.9603	1866		65.53	34.46	2136		54.79	36.83	1564
28.85	23.12	1693		19.4899	48.9848	8570		68.28	34.44	2291		53.05	22.78	2858
30.19	20.53	3575		21.2698	47.8734	7712		66.51	43.05	4666		54.55	37.58	1928
30.45	20.72	4195		20.7345	41.1276	5055		68.07	29.08	2022		57	14.02	1787
26.94	21.44	3512		14.5753	33.8892	2039		67.78	31.91	1567		53.82	31.38	1748
25.2	18.58	12596		29.0767	34.1292	6408		66.62	24.48	1742		54.99	25.57	3629
31.65	24.53	2917		2.25381	19.8511	2015		68.41	34.04	3610		54.19	26.66	2961
25.82	20.17	8345		40.7302	21.299	33180		70.16	18.45	1805		59.67	16.59	3671
27.09	24.58	3950		41.9245	39.4278	3845		68.74	30.23	2236		56.16	17.24	1540
27.7	16.35	5506		8.39751	24.5221	1517		67.72	45.69	1856		62.03	18.07	2109
30.86	20.91	4783		42.767	45.4443	29238		70.28	17.44	1717		62.33	20.36	1756
34.08	21.35	1522		52.636	31.2828	49385		70.23	22.66	3021		55.53	39.32	1521
34.44	11.12	21024		43.467	51.9072	6895		70.39	54.98	1999		62.48	21.1	2036
31.68	23.46	1969		2.57456	41.1254	2648		69.62	24.36	2102		60.94	24.41	2003
29.82	17.03	6878		35.277	34.7027	7132		68.46	19.95	2065		61.56	51.14	2016
28.92	20.51	5129		40.7707	41.2184	21881		68.59	46.43	1735		64.4	67.28	1725
32.32	22.86	3463		35.3287	46.2214	6722		70.79	34.1	1541		57.08	29.95	4155
28.38	16.16	5374		3.83331	49.1191	2838		70.17	24.8	4084		55.09	24.02	2217
29.03	18.39	7895		2.27642	27.152	1882		69.42	41.63	3411		56.61	8.14	1659
32.46	17.95	5362		33.0778	34.5648	4412		68.29	31.65	1869		59.91	35.85	1626
35.82	26.07	6727		42.1499	36.7674	12473		69.14	33.02	1505		63.41	64.95	1893
30.65	20.9	3351		41.9554	24.268	47029		65.17	33.83	1682		53.93	37.83	1598
29.08	19.33	4853		15.2235	40.3267	4714		68.68	29.48	2705		54.3	16.08	1654
29.34	15.12	17728		39.1722	52.1157	4632		66.39	33.38	1766		63.51	53.14	2497
26.03	15.12	20188		36.115	43.3897	20521		70.03	32.67	7034		53.57	27.99	2169
29.98	21.71	1513		37.0911	29.2558	24108		70.3	21.08	2936		59.32	25.54	2473
30.6	19.45	3005		11.6499	35.3462	7121		65.77	24.89	1804		54.34	32.61	1501
28.96	16.9	2397		16.5933	34.7034	10535		64.56	27.17	1754		60.45	33.1	2879
32.79	21.38	1747		12.2708	41.7708	2801		69.84	51.65	2395		59.25	20.99	1534
23.68	12.83	3169		13.8478	48.3688	5119		70.05	17.47	2524		57.58	19.77	1717
35.22	21.7	18578		16.3434	36.3188	2635		68.4	35.51	2029		55.62	13.02	3479
32.26	18.24	4775		15.1457	39.8556	2770		66.34	26.72	3217		52.24	24.61	1538
27.76	10.09	15245		12.3753	31.6622	2972		68.76	30.71	1553		61.26	20.46	2681
31.41	21.08	4939		38.1541	45.5883	14133		70.08	44.64	1969		50.36	26.4	1538
32.19	24.5	1892		28.5225	36.8765	6115		65.72	31.24	1860		60.04	12.52	1537
25.39	23.25	5119		34.957	41.9062	10125		70.4	36.86	2229		60.49	20.24	1591
35.26	23.27	2512		42.0056	47.6641	10895		70.08	25.36	2652		61.02	26.36	1527
31.12	22.86	1590		43.752	31.9842	10624		68.62	19.54	1809		61.32	27.9	2149
31.27	12.23	9492		52.063	30.0554	25077		70.43	27.06	1661		62.44	13.64	1675
30.07	18.2	1610		3.43161	43.1931	1616		68.13	45.12	1834		59.03	20.38	2179
33.1	18.1	7715		20.2846	43.3387	6200		67.99	27.66	2021		58.63	20.41	1509
32.71	22.04	4500		4.61931	23.8787	2341		65.69	25.46	1860		56.95	57.18	1512
29.83	9.09	9784		1.04354	34.8966	1983		69.94	21.28	1527		53.9	34.54	2008
27.46	18.92	2698		13.5887	35.1201	26976		71.53	34.82	2016		60.33	25	1824
31.17	17.65	15439		8.7681	43.8631	2045		65.66	31.94	1678		52.61	22.16	1841
39.65	18.68	3378		15.0391	19.3652	4348		67.27	38.5	3049		64.22	63.51	1651
34.85	16.36	9992		15.123	15.8814	4924		68.89	21.67	1786		55.78	26.35	1518
28.37	19.76	4702		11.0365	38.9738	3469		71.18	42.85	6318		55.72	52.3	1627
32.81	21.09	4095		27.021	38.7901	17489		67.69	31.59	1649		55.4	39.02	1757
32.24	23.39	6893		26.2778	45.1364	6600		67.23	30.85	3322		56.46	18.5	1905
34.78	20.89	4301		35.2002	4.05759	2292		68.6	26.06	1915		65.52	39.27	13354
28.73	17.45	4226		1.92651	37.5363	3442		68.79	31.87	2162		54.58	21.34	2078
31.37	21.15	6010		28.9544	18.3516	1820		69.03	17.07	1526		58.9	30.89	2504
28.46	18.58	1666		38.6459	39.0917	74911		70.86	23.17	1826		61.56	42.18	6404
29.73	12.11	4406		1.20627	49.0496	2420		67.76	22.96	1790		57.27	50.52	1637
29.71	20.09	2879		26.2703	41.5156	8934		65.41	27.7	1677		54.5	22.61	1610
25.89	22.44	4586		38.0822	37.4473	25150		70.47	41.44	2465		54.48	32.2	1683
32.2	11.02	12610		28.9672	45.9646	7236		68.39	28.36	2119		53.76	54.52	1503
30.16	14.54	3808		1.3886	52.5758	2737		72.34	36.66	1563		53.01	26.98	1562
29.24	19.25	5778		40.0164	45.6041	7234		71.75	24.39	1669		53.03	16.28	2039
35.59	19.78	5479		27.9833	34.5945	6819		69.4	29.14	1596		53.78	24.28	2356
27.97	21.69	3984		43.097	41.5123	6586		68.05	31.17	2607		63.44	49.73	2200
32.3	22.75	4050		35.9113	52.6713	13121		68.79	30.61	1846		55.16	26.98	1809
26.19	14.35	10188		2.64694	51.2075	2029		68.84	35.17	2084		55.08	20.05	2135
30.57	21.3	5919		42.8933	46.244	13232		67.65	38.72	2282		54.9	19.84	1696
28.16	23.32	3863		4.43715	27.4973	4655		70	44.35	2193		57.72	31.64	1566
29.72	15.73	3744		53.309	28.6772	51438		66.45	31.2	2822		64.83	51.87	3416
31.49	24.49	4606		8.64133	53.5158	2631		69.28	16.07	2088		57.92	50.59	2460
28.18	27.97	1516		11.2188	32.8909	11225		68.82	15.27	1598		54.08	38.74	2802
32.93	19.77	2426		38.5085	41.3678	10791		67.16	46.33	2343		56.4	38.96	1853
36.24	24.19	4112		37.7553	51.9496	10720		67.96	31.81	1633		64.37	36.86	7049
33.27	24.04	2223		36.6749	34.161	13855		68.74	47.66	3676		53.07	13.36	1620
26.45	23.53	1653		34.4089	44.454	10422		67.32	20.58	1652		53.21	22.47	2296
26.52	13.63	6350		34.3105	4.40983	4558		71.04	39.23	1583		58.69	46.99	3291
31.08	24.87	2324		53.9864	32.9307	47609		68.81	47.32	2255		54.73	44.88	2245
29.92	14.93	6710		2.97542	41.8295	2252		71.43	18.5	2514		56.08	52.81	1725
32.01	23.11	7160		2.49077	36.9488	1973		68.14	34.06	2296		55.79	43.87	2023
29.36	18.87	1733		44.3325	40.1045	28528		71.91	34.74	1504		58.99	19.98	2658
31.7	22.96	3974		29.0056	36.5591	1581		69.59	57.24	1574		59.14	34.23	1801
31.9	17.75	3957		28.8215	39.0887	8954		71.32	16.76	2488		60.91	29.82	1623
30.83	21.09	5586		38.8208	50.6159	7387		67.23	9.28	2210		50.66	21.99	2181
34.07	23.23	2960		20.1891	41.5167	10615		69.3	22.77	1522		55.66	39.73	1943
33.52	16.83	21782		36.3918	43.8898	9435		67.37	36.36	1712		56.11	39.58	3124
32.36	14.48	4233		3.62524	34.3408	1555		71.06	41.91	4472		55.71	30.29	3059
31.85	21.31	2809		5.43651	45.0505	1980		68.83	20.02	3235		53.85	41.07	1674
31.76	21.3	5912		41.4126	55.6518	7387		68.89	33.7	1880		55.06	26.46	1695
27.13	15.1	6743		43.4096	41.094	13912		68.54	17.87	3643		51.93	20.07	1525
30.9	21.02	3133		44.1105	36.626	14031		67.57	54.14	2763		63.66	48.36	3713
32.36	23.25	2594		37.6017	34.4395	5424		67.16	26.97	2332		60.92	8.98	1620
28.53	21.19	2213		40.5982	32.0812	17677		68.4	21.01	2099		57.5	51.22	2294
30.98	20.46	12917		51.9976	45.0374	18700		70.01	35.67	1696		55.09	25.47	1869
32.09	22.3	2043		49.285	63.0937	9348		66.13	40.37	4136		60.42	17.64	1738
30.39	15.95	21608		45.6646	56.0522	7047		70.77	31.43	2533		61.85	29.36	3679
30.33	19.25	5415		32.0793	37.3641	9477		66.42	53.66	1558		60.24	36.13	2728
29.82	21.66	5958		43.5162	26.6007	1921		69.45	22.37	1766		62.53	40.47	3438
30.21	15.08	3319		37.1039	27.3973	1752		68.34	38.75	2645		56.08	19.1	2024
35.1	25.69	1888		43.536	37.7119	5192		69.7	17.22	1617		59.84	29.82	2602
33.74	28.19	3212		40.752	43.9314	8577		67.41	46.98	2304		56	33.24	1590
26.43	20.25	2595		40.2998	25.6892	4099		63.4	32.36	1675		57.24	21.06	2488
30.86	18.73	2733		39.7233	40.4205	13842		68.39	29.72	2135		53.63	21.33	4262
27.71	15.36	8104		38.947	32.6653	10978		67.81	49.31	2310		59.66	19.26	1739
29.39	22.97	4593		43.4341	16.1555	25106		70.01	17.44	1554		60.51	10.24	1690
30.01	23.49	6387		45.3302	6.03891	5448		70.24	29.11	1829		55.46	54.28	1508
31.99	25.71	2015		43.9175	58.2164	8623		68.03	22.96	1781		54.28	20.16	1761
31.12	20.16	13668		40.2115	22.9126	7210		68.94	24.63	2209		53.67	14.18	1615
30.97	21.08	4926		39.6261	36.0872	9865		65.94	4.93	1997		57.64	18.1	1583
24.13	18.49	2699		38.2888	50.9001	10943		68.7	32.19	1502		53.77	12.18	2426
29.22	23.92	1626		54.48	37.1518	41500		70.65	38.87	2494		54.37	19.51	2163
26.68	25.96	3347		49.8478	29.3656	4461		67.27	39.9	1733		60.84	23.06	1763
27.04	16.21	15502		42.0853	52.7206	13600		69.21	20.96	1722		60.8	25.67	1893
36.02	17.88	2983		44.4787	4.58515	10076		66.66	38.12	2109		54.32	17	2174
32.85	22.35	3729		44.6824	54.6255	9545		68.39	24.28	5171		61.07	37.16	3541
31.54	19.47	27233		48.3001	34.5637	26496		67.63	33.47	1552		60.76	24.27	1978
25.82	16.23	3330		49.0847	9.60835	15039		66.48	24.54	1801		63.95	49.32	3240
29.94	18.79	9982		39.4506	33.8614	10416		66.19	29.2	1541		56.46	13.49	2239
27.15	15.74	22851		36.0844	27.7943	2684		66.92	24.47	1647		54.65	33.71	2360
30.86	19.34	5948		35.7189	42.5639	4774		69.53	28.18	1551		55.16	16.5	1685
25.49	19.47	1993		44.8739	33.9377	15829		69.15	28.33	1908		55.25	31.09	1631
31.01	21.45	2173		46.6873	5.86692	22874		70.08	20.73	1722		61.05	42.63	1792
31.33	17.49	9642		47.0679	33.3988	28525		74.13	58.93	6639		54.98	12.35	1680
26.14	18.08	1748		41.2729	38	9600		68.6	29.61	1937		64.29	19.11	1580
32.29	16.7	16128		49.4054	23.9643	27662		65.7	40.31	1837		53.98	20.59	3688
31.79	22.14	3117		8.6682	39.177	3548		70.58	28.58	1944		54.11	25.87	1734
33.94	23.9	3124		8.31674	6.3933	4536		68.59	32.72	1999		54.04	10.86	1864
28.4	20.59	2492		11.1539	37.9951	6893		68.63	18.07	2172		62.15	19.27	2122
28.87	13.87	4518		9.68606	12.8739	3410		70.22	31.4	1677		56.06	24.46	1531
28.3	20.36	2171		44.8391	36.0845	13679		68.13	24.98	2204		59.78	32.81	1981
27.95	20.02	6390		7.34021	37.9953	1716		68.48	39.44	4550		60.51	24.79	3058
29.08	17.62	2381		8.99958	28.9051	5480		69.3	44.08	2916		60.37	27.65	1763
33.43	21.63	3481		7.93839	42.8491	1783		66.8	23	1502		56.03	18	2253
28.68	23.3	1959		10.0352	42.439	2870		69.38	25	2146		54.79	9.01	2143
32.19	19.56	2365		53.6316	43.0397	33720		69.36	14.98	1522		60.2	31.29	1999
34.52	22.54	3043		4.01883	53.8605	2150		64.53	22.73	1588		56.34	35.92	4797
31.75	16.05	7462		10.0547	53.3535	3638		67.07	28.96	2153		60.71	39.19	1831
31.42	21.81	2038		43.8692	18.2873	3877		69.09	43.17	2575		61.01	31.59	1532
34.54	24.84	3966		55.0757	39.4194	20566		67.94	41.69	2203		56.91	33.85	4813
26.55	23.26	1511		6.11062	51.8519	1809		67.73	32.59	3237		60.39	23.37	1812
29.68	12.7	6109		48.5593	52.7144	6926		68.62	13.91	2373		52.07	23.28	2133
31.5	21.9	2094		52.4525	13.9647	5607		66.95	19.53	1521		62.11	34.62	3840
32.58	21.36	3228		38.0536	5.37328	10515		70.94	45.04	2964		55.77	24.77	2031
24.5	20.88	2634		37.7624	54.2706	4929		70.08	44.21	2134		57.4	52.41	2859
34.32	16.58	34652		32.196	35.4572	8585		68.14	15.14	1902		61.29	67.04	2013
30.03	21.29	3182		9.66482	4.30622	2090		71.32	32.39	2391		61.79	23.81	3482
34.68	22.73	8861		43.3664	3.26788	6671		70.6	18.44	2196		61.35	28.68	1792
33.55	19.9	3505		44.0293	4.64835	9100		72.39	26.16	2661		61.14	61.1	2176
28.5	23.07	3522		45.6736	56.2695	6739		70.83	45.37	5693		56.94	46.73	2830
28.09	21.58	1995		50.9056	36.8803	10187		67.26	58.42	1502		57.02	35.59	1752
31.39	21.43	7773		7.32225	5.67073	1640		68.84	34.49	3023		59.98	37.08	1606
32.81	23.63	2184		53.9202	37.0579	53840		66.47	35.7	1783		60.46	18.98	1515
32.07	18.2	6224		33.0899	47.5686	14806		69.29	19.69	1841		53.27	28.14	1848
27.54	21.5	4922		36.1727	45.6158	11108		68.61	20.89	1534		56.3	26.58	1714
31.78	24.72	2678		17.6063	52.4983	4463		70.87	18.82	2726		57.25	9.64	2344
29.97	19.07	3277		43.0013	34.3312	14331		71.11	23.55	2000		62.7	56.3	2189
27.49	21.76	1705		15.8796	32.147	4355		69.36	29.75	1731		63.38	39.08	4532
32.99	20.43	3165		44.9198	4.83148	12936		65.27	23.51	1908		56.88	32.52	4004
34.31	18.19	1696		49.9044	4.36797	31937		66.73	30.26	1783		54.16	11.32	2394
33.09	14.48	12313		32.0258	22.4029	3812		69.44	27.5	3271		61.32	15.06	1925
32.38	17.15	3244		34.2581	40.8285	18154		68.87	51.58	1775		60.88	42.97	1701
29.27	21.8	5419		40.1952	39.7845	30253		68.29	33.02	2403		55.41	25.62	1940
33.19	26.12	6208		55.2048	63.938	11605		66.63	24.11	1879		55.66	47.3	1631
33.48	20.48	4117		49.1379	45.6674	16999		66.71	28.72	1821		62.41	20.51	1621
31.51	12.6	3330		4.78446	67.9584	1729		69.75	44.88	2199		55.8	21.3	1716
27.99	22.01	1842		2.83912	48.0782	1535		68.12	27.7	1610		62.04	25.66	3593
36.21	20.86	2908		49.3223	49.5815	29985		69.17	35.63	2105		56.87	43.91	2999
27.4	18.76	5995		3.65805	62.2055	2122		70.24	37.78	3180		55.05	10.06	1521
30.06	17.25	5525		38.2087	59.54	10608		68.24	27.89	2169		60.98	18.77	1859
28.44	13.59	3679		3.90829	60.5739	1603		69.43	24.24	2112		55.99	48.24	2363
34.46	22.67	2715		46.6766	45.7699	25744		69.84	22.18	2984		55.94	27.94	1718
28.43	16.6	1587		2.21138	37.2668	2466		67.83	50.63	3232		67.13	53.46	9173
31.53	17.34	4130		49.5834	40.3972	47585		69.56	46.73	3675		60.05	18.81	3671
28.02	18.61	2174		46.0622	37.4346	1910		69.71	33	1703		55.7	21.61	2550
32.16	21.51	4263		32.6047	9.96001	5251		68.54	32.19	1581		53.61	20.71	2465
24.31	20.3	6604		28.401	18.076	3264		67.13	31.47	2742		52.85	15.35	1863
33.22	20.55	5268		26.718	36.935	14271		63	24.99	2263		61.2	28.49	2278
25.35	20.38	1752		29.7154	8.33681	4798		69.19	18.31	1513		59.59	34.8	1549
29.81	21.45	3794		24.0623	45.8859	6891		67.66	5.28	1942		61.08	38.89	2404
31.41	21.54	2521		4.51699	41.8505	3264		69.24	39.77	1828		59.59	31.28	2195
27.28	17.86	1540		6.76515	6.74618	2683		67.86	18.37	1848		55.32	29.21	1587
28.21	24.86	2802		17.1768	32.0086	3724		69.78	26.7	1689		55.77	20.23	5492
34.31	26.1	1575		17.7677	4.0015	2674		68.84	39.78	5494		62.45	9.18	1563
26.67	10.32	15602		42.6762	42.0199	17882		67.2	9.11	1625		56.21	15.02	1565
22.81	12.51	4256		5.96843	62.7957	1860		67.19	6.48	2277		56.24	23.09	3406
31.32	18.47	3633		41.0904	41.3622	20202		67.96	24.41	1639		55.16	28.65	1698
28.7	18.45	4998		23.2665	37.9836	11942		65.68	24.54	1693		60.76	21.19	1647
28.97	11.23	20839		23.9554	39.596	10001		68.1	43.58	3998		56.44	22.65	1552
31.55	18.14	8351		22.7105	26.393	4361		69.47	31.35	4341		61.05	13.25	1992
35.62	21.7	3933		48.1212	50.9991	16114		71.14	20.26	1871		60.5	36.28	1837
30.13	23.22	2901		45.4026	47.8533	2399		70.6	29.64	2161		53.54	15.13	2561
30.08	22.59	3885		8.42893	50.1588	4723		69.04	21.78	1738		60.09	37.92	1602
32.3	19.06	3930		6.72237	63.9894	1880		69.69	41.62	1677		52.65	39.52	1871
33.89	23.78	3638		13.6423	46.0454	4185		68.82	23.82	1587		61.67	41.89	1664
27.83	23.46	10626		8.42621	44.1634	8618		69.81	27.49	1597		61.4	26.39	1641
32.58	22.05	3385		6.57194	55.7674	4144		69.26	43.01	1544		56.05	25.41	2261
26.91	14.89	4880		8.67311	56.3866	3249		67.1	34.97	2491		60.34	19.24	2791
32.08	17.25	20728		47.6105	55.3967	11331		68.36	28.31	1978		62.67	55.96	1879
27.82	25.81	2150		5.97366	31.0802	1509		68.17	22.02	2073		59.33	18.76	1538
30.86	24.39	2314		5.86682	46.4681	2619		70.93	37.21	1611		55.34	9.14	1647
30.11	22.03	4814		33.674	52.4037	12335		69.56	28.92	2652		54.1	33.47	2517
29.63	18.55	3819		5.60626	61.7184	2223		70.1	25.93	1801		59.57	20.62	3752
29.88	18.58	4916		5.71771	60.0214	1866		67.53	28.27	2844		58.33	47.55	4900
28.48	9.43	1511		50.5189	47.2934	25974		67.14	39.64	1674		62.36	34.62	2881
31.92	21.32	16344		13.0421	70.9175	2376		69.89	40.81	4353		59.45	9.64	1826
30.77	19.01	3519		51.4571	46.7465	21884		69.13	55.32	4977		61	46.53	1902
31.46	24.72	2579		4.82337	55.5857	2211		67.98	36.93	1680		52.04	25.3	1520
28.45	26.38	2043		5.61911	57.7533	2270		65.79	23.56	1914		58.23	64.12	1994
31.19	22.63	1646		6.05391	40.0924	1731		69.39	23.73	1572		55.93	40.01	2612
27.38	20.5	1610		4.42881	41.2914	1843		68.11	20.95	1618		63.56	51.73	3883
30.58	18.52	5571		55.3625	52.653	31134		71.09	48.12	2680		63.1	46.91	1714
31.3	21.65	5174		51.7302	38.4558	16190		66.73	36.46	2039		53.91	14.71	1509
27.95	17.62	4574		27.5983	50.7638	4255		71.43	50.39	1687		62.24	39.69	1610
27.08	16.45	3428		18.2877	44.4713	3310		67.6	29.88	2045		55.71	36.1	1996
31.41	18.67	4669		11.7581	55.7512	1817		70.59	19.98	1907		58.66	46.36	2241
34.32	20.73	5723		48.5466	31.9842	6078		66.55	35.04	2105		60.17	38.84	1550
30.68	21.74	8072		2.29537	47.2037	1949		72.84	50.51	3839		60.41	17.18	1636
32.11	17.91	3761		6.17704	65.4184	1709		67.41	23.41	1901		54.96	24.42	5075
27.36	20.02	2208		53.6048	45.1058	32375		67.45	35.15	1757		61.68	56.79	3556
32.16	20.34	4916		3.49762	56.2852	2132		68.39	12.54	2352		52.33	18.19	1534
28.55	14.04	11082		4.64744	65.7534	1533		68.73	30.73	2758		56.53	36.52	1525
31.06	17.99	17587		48.9343	46.6472	24010		70.36	29.78	1956		60.41	22.62	2126
31.31	21.73	3288		4.5844	59.3588	1934		71.25	19.54	3327		59.6	26.6	1564
28.58	13.91	7996		50.6938	23.8952	33718		67.29	28.02	4046		58.74	52.45	2247
28.07	19.29	3006		1.82692	41.6468	1676		68.47	20.46	1532		53.63	24.78	1568
35.15	23.97	3965		29.7472	29.0162	6424		68.81	28.15	1581		56.6	26.77	1963
30.1	16.43	8684		37.2976	43.767	12891		67.66	15.9	1821		61.73	39.79	2655
30.09	19.82	3920		28.3006	35.5654	3838		70.16	31.64	1569		54.04	12.9	1597
30	20.53	6858		2.67086	45.4273	2001		68.83	24.56	2032		56.54	31.72	1783
28.91	20.32	11422		52.7652	27.0261	2875		66.03	48.15	1569		61.3	38.38	1893
33.03	19.62	3553		52.4196	44.0179	28134		71.4	41.81	4254		66.8	52.18	6428
25.65	22.65	1927		29.5548	41.5378	4851		70.88	21.48	1753		61.99	39.81	1506
28.03	19.22	3363		26.9085	28.4561	7559		69.84	20.07	1557		55.03	35.6	3024
33.92	25.5	5719		35.7507	55.4455	6363		68.85	17.6	1517		56.44	44.98	1974
29.64	14.8	16922		30.8813	23.2987	2116		69.16	29.26	1661		66.31	69.62	2505
31.99	24.07	7188		38.6224	50.6042	4634		68.9	22.04	1765		61.53	25.76	2572
32.22	19.46	18913		36.1817	6.6883	11094		71.91	40.22	11046		56.37	11.02	1693
29.75	14.3	6372		43.2589	33.0006	12221		67.65	19.12	1637		61.32	24.6	1683
26.97	10.9	7660		32.5979	31.5379	10638		69.98	17.82	2590		58.84	46.7	3654
26.14	10.68	4100		50.3033	46.3698	14820		69.64	21.95	2868		58.79	27.39	2349
31.95	23.33	12306		4.86799	56.1115	2978		70.56	41.22	3743		54.55	34.49	2254
30.28	17.67	3019		49.5459	45.312	25960		68.19	12.13	2853		61.25	29.16	3921
31.83	18.35	5519		1.22911	38.0547	1645		70.36	19.88	1685		58.33	51.53	3369
36.21	18.65	13693		49.1185	36.0124	50266		68.19	30.57	2787		57.76	39.84	5905
29.15	11.87	5854		38.1588	7.66495	12655		70.24	22.29	1754		63.01	52.01	1744
29.71	15.69	18296		48.9685	57.5093	13683		67.71	34.35	1565		63.04	19.75	2058
29.66	17.86	10726		48.7383	5.00541	10169		69.85	35.78	2605		56.94	13.84	2958
36.57	24.04	4963		49.1443	40.7011	42333		67.46	30.88	1540		58.37	57.87	1797
35.3	25.24	2122		5.13684	50.1805	3878		69.53	27.99	1640		62.14	60.33	2256
26.98	9.81	7148		30.2607	39.6837	7144		71.22	32.94	1709		59.5	24.47	1663
28.92	23.44	3006		50.6625	53.4495	8262		70.89	40.18	3957		55.65	21.86	1594
30.34	18.97	5074		40.358	38.9734	26808		68.42	31.99	1799		56.08	38.91	1821
28.75	16.01	21573		8.73494	9.15888	2140		67.86	30.06	3233		61.24	40.13	2523
31.29	24.56	2368		7.50726	69.2627	1926		69.5	47.35	2869		60.35	30.8	1992
35.52	23.66	3299		43.0508	35.6048	8614		68.33	16.17	1929		54.41	21.57	1762
32.91	18.14	3867		6.91108	52.819	3370		68.22	32.24	1650		55.9	43.45	1557
33.25	19.31	7148		46.07	56.081	14611		68.89	43.85	4059		60.55	15.88	2431
30.07	17.4	9073		5.06035	65.1438	1773		65.16	17.69	1659		56.37	33.31	1854
30.03	18.28	4212		2.96638	47.8604	2407		69.67	28.69	2438		60.68	44.03	2597
35.59	24.97	3671		54.9639	31.8372	44737		68.33	38.39	1714		65.37	71.71	2165
30.58	11.89	14323		45.0111	41.5607	14083		69.23	28.24	1965		60.88	38.17	1931
28.9	20.34	5665		52.9366	11.3855	3645		69.06	21.47	2101		60.78	33.51	1637
32.2	24.43	4110		2.87405	50.5882	1870		71.1	19.6	3013		59.48	32.95	1619
34.54	24.59	2698		2.39105	35.3123	1937		69.69	21.78	1593		55.59	30.59	2635
29.2	19.94	3910		35.5032	43.2855	6836		71.01	16.54	1675		55.38	24.25	1606
34.68	16.95	6097		47.9904	52.7632	6840		68.81	22.71	1889		54.84	29.31	2180
30.98	22.48	4889		45.3258	14.4553	10024		68.38	40.12	1964		64.13	53.17	3197
30.76	14.25	9193		47.8316	24.5679	3761		68.49	24.51	1518		61.02	23.48	1787
35.28	25.8	2994		50.5683	55.6389	4398		68.92	28.69	2541		61.35	19.61	1507
29.1	22.14	2599		49.0326	33.0528	7724		66.08	21.78	1566		63.73	54.75	2560
27.34	24.34	3120		45.3639	6.99131	18523		71.84	7.06	2629		54.74	24.18	2370
33.52	24.2	1959		47.1272	47.795	36939		66.31	17.74	2007		56.53	42.91	2778
36.75	17.25	10760		47.5566	51.3956	28411		70.33	13.73	2057		53.25	23.25	1557
29.97	13.76	7346		44.5683	37.6538	10238		70.9	15.15	3947		61.72	14.07	2534
35.45	21.09	2577		2.65902	56.4791	1528		71.52	13.4	1687		54.65	32.37	1798
28.6	20.83	3504		48.0108	45.2345	19704		69.04	27.59	1508		56.78	49.89	1786
32.25	21.52	5936		4.79018	58.5588	3844		71.45	25.4	2041		63.39	36.86	2405
30.89	22.99	5113		5.41972	48.4735	1867		69.93	15.5	1871		59.54	20.9	1507
26.48	17.47	7904		7.00872	40.45	2089		64.03	26.39	1546		54.98	10.27	1558
34.4	24.6	9600		7.72566	31.413	1840		68.82	22.44	1618		56.16	26.77	3039
28.4	16.39	3158		36.3948	24.658	2705		67.51	13.46	1672		62.32	29.32	1900
27.48	14.96	12220		52.1296	40.9965	19087		67.82	20.57	2521		59.77	32.75	1904
33.56	16.17	3510		8.75137	63.4529	1784		66.31	33.63	1744		59.97	17.92	1565
30.35	19.32	3613		26.3558	43.4485	8334		68.68	40.86	2330		61.57	24.86	4302
28.88	19.41	2622		46.1194	47.3041	12686		67.71	26.72	1609		54.72	19.48	1917
30.04	20.58	2361		36.6492	6.85087	5284		70.24	22.95	2129		56.7	36.93	2678
34.84	30.73	1505		6.23361	45.5581	3073		71.58	16.74	2405		60.63	6.77	4358
32.88	17.71	3969		18.9321	47.2048	4633		70.22	29.24	1546		62.97	16.65	1625
29.22	8.55	8022		2.35126	39.9699	1994		69.3	44.36	2020		53.52	23.04	1736
31	24.88	1509		19.0754	39.9616	15640		71.8	17.07	3140		55.24	8.7	2086
22.84	12.64	8608		20.6056	26.943	10255		67.35	21.02	1544		63.93	51.33	3151
30.8	19.33	3194		18.4994	26.0995	5525		68.81	28.67	1690		60.9	43.75	3202
32.76	18.22	2835		17.91	48.5655	3834		66.42	35.38	2446		54.1	29.82	2555
30.78	26.85	2872		21.3419	37.0335	8333		68.83	49.25	2540		61.48	46.02	3024
32.23	16.02	22172		16.7773	49.9486	7776		67.6	23.56	1617		50.34	17.87	1642
30.9	20.45	2826		22.0395	30.9967	9772		66.77	28.64	2381		57.93	44.25	3190
31.87	19.56	1674		36.6396	51.5165	9001		70.09	29.17	1882		60.13	44.23	1914
28.87	22.45	3372		3.51377	42.8047	2995		67.43	48.07	2795		60.97	48.38	2957
33.17	28.33	1883		38.0126	44.0208	30974		70.67	28.43	1523		53.31	28.11	1827
31.45	23	4319		46.1265	33.619	14004		69.36	29.64	2289		55.03	26.79	5751
31.62	19.47	5053		48.892	39.538	13984		69.64	45.52	3627		56.19	42.03	2134
32.47	15.24	4695		8.25432	52.3006	2608		68.21	19.99	1706		63.39	55.24	3006
33.19	22.48	1828		41.1153	30.8778	23091		67.53	31.36	1886		53.49	20.07	1614
30.19	12.54	18125		45.0364	38.8801	17680		69.7	22.21	3600		61.29	18.58	2592
33.95	21.87	4700		2.61606	37.7943	1614		68.41	52.99	1974		61.4	12.43	1858
23.75	16.69	12672		49.7701	55.6266	9224		65.81	39.49	1503		64.2	50.24	2668
27.19	19.84	2485		40.5196	32.6739	7633		67.09	36.33	1660		58.01	55.54	2526
31.74	18.22	1866		45.8071	56.1787	15068		68.38	59.91	1827		53.63	26.51	1754
30.25	20.21	1519		11.9201	46.0829	3255		70.86	24.81	2968		56.68	44.89	1828
29.33	17.85	4251		14.8612	29.1259	3066		65.92	36.16	2081		61.68	29.45	2158
35.45	23.74	9058		9.82116	3.88946	1954		70.74	13.44	1537		55.03	4.12	1991
29.91	19.11	19139		47.1891	31.3613	10953		66.12	23.21	1506		60.71	47.59	1890
34.14	24.61	1678		44.1575	4.87281	8373		66.53	37.73	3166		54.53	26.23	2665
29.82	19.67	6519		4.83871	51.018	1719		68.4	41.67	1866		59.15	46.17	3627
32.17	21.66	4218		53.0566	52.8681	15847		67.09	35.22	2585		60.53	26.23	1727
35.33	18.64	6474		37.0108	30.608	18126		67.71	27.84	1760		53.68	40.54	1575
30.17	13.24	11145		34.9072	28.9703	10100		66.59	33.68	2951		52.58	35.01	1851
32.25	15.26	17437		2.59618	57.6327	2129		67.86	32.63	1603		62.19	37.32	1609
27.41	22.14	4363		37.0768	53.4899	7837		68.45	17.03	1565		55.15	20.09	2686
34.48	25.08	3591		39.1974	34.5139	17054		65.94	45.91	1638		61.7	43.03	1700
35.76	22.67	2559		41.9454	40.4139	14834		70.25	21.6	2243		58.24	39.23	1787
30.79	18.01	1849		11.8752	24.0829	5016		68.21	24.59	1700		57.92	46.4	3943
32.47	18.5	4147		16.0465	56.1926	4465		68.86	24.88	1726		54.43	25.97	1854
32.87	16.78	8068		14.6649	39.2412	5140		65.39	34.97	1790		59.58	37.47	1684
26.66	21.42	5048		43.2396	18.9968	17603		67.3	59.12	1820		61.71	52.72	1766
31.93	21.42	8071		44.5808	50.7464	11589		68.39	40.4	1948		55.53	32.08	1936
30.52	15.7	15305		45.7924	34.4561	14874		67.28	52.41	3366		56.02	49.12	1703
30.63	15.83	14156		42.8126	59.6591	6512		69.82	28.86	3125		56.38	41.07	1618
20.28	11.42	4005		16.7127	59.5897	1950		69.63	17.6	1543		61.21	34.73	1654
35.06	21.02	4324		8.33009	41.2336	1751		66.52	37.85	1946		59.59	49.97	1674
27.5	22.64	1809		10.977	55.9412	2449		65.73	17.81	1502		60.09	29.87	1766
32.22	20.97	5695		14.9899	66.4169	2135		70.1	19.13	2619		56.24	41.34	4213
27.76	14.82	15530		2.54594	37.7882	2342		70.58	25.41	1814		61.48	47.45	2765
29.23	15.67	6717		47.1272	38.3496	15596		67.06	26	1733		62.84	47.97	2732
32.32	19.37	2633		52.2101	47.1241	41257		67.57	18.73	2002		62.17	68.52	1955
28.97	21.92	6130		42.0619	47.6827	20131		67.56	18.75	1736		61.51	45.02	1566
33.82	19.89	9527		48.5946	33.0674	4512		70.06	19.96	1581		58.79	48.79	2775
27.2	16.09	26147		3.72588	44.6735	2037		71.21	24.9	1556		56.93	56.63	1713
29.45	25.3	2344		38.4772	57.0891	3456		68.02	25.3	1832		60.02	31.05	1620
30.24	13.97	10730		34.6373	47.2947	6857		66.82	30.19	2102		54.12	20.96	1722
33.25	25.19	2281		1.99203	47.1725	2069		69.28	27.2	1579		56.71	44.54	1970
28.48	16.57	19295		1.28205	45.2208	1517		71.34	28.39	1703		54.61	18.28	2453
32.8	17.08	24505		39.4635	55.6053	11623		67.78	24.34	1773		60.3	49.13	1615
35.55	18.21	3769		19.9431	33.2405	38047		67.58	40.88	1875		64.41	57.5	3120
29.55	31.53	1908		20.5948	44.0906	10864		66.76	39.85	1891		60.41	59.64	4037
29.25	19.76	2503		20.0656	28.4649	12475		66.7	40.56	5722		56.25	28.96	2001
31.68	13.2	11253		36.3964	3.06011	12810		68.62	19.98	2262		55.54	21.39	2151
39.38	29.83	2910		44.3987	48.0282	8647		67.64	30.23	1535		60.97	17.15	1974
33.24	21.2	3132		47.1074	7.16662	13828		69.73	18.71	1598		57.37	38.36	1589
29.07	19.03	3176		35.4478	19.9974	23183		70.25	35.78	2352		53.73	14.95	1646
30.08	19.91	6945		33.5124	50.1593	10361		69.32	35.01	1618		52.81	25.08	1603
32.51	19.81	5127		29.6533	9.94355	2303		69.97	32.63	1580		63.85	68.08	2508
29.26	21.4	2196		37.8453	50.4762	8295		67.97	24.18	1679		64.07	14.77	1517
26.71	20.44	3282		38.3507	38.0525	48186		69.2	61.24	2073		55	15.4	1581
25.67	27.44	3322		2.77575	54.2041	1891		69.62	18.28	2872		62.05	49.94	1684
29.53	23.47	2740		3.68053	51.2755	1960		68.39	19.38	1589		56.83	27.39	2868
18.83	19.7	1744		42.4108	44.4379	23741		71.79	50.17	1787		60.83	52.42	1673
30.33	17.99	7492		42.1995	40.538	21972		69.78	18.21	2246		52.41	34.8	2066
31.26	19.58	9773		10.0192	4.41989	2353		68.19	43.14	2696		56.72	27.35	1512
31.68	20.78	2387		39.8474	41.1574	14843		66.56	25.7	1605		61.05	12.26	1595
23.65	11.62	6301		40.0734	56.1189	11301		70.49	31.65	5322		54.32	15.5	1735
32.97	27.35	1552		37.7024	42.781	7688		65.99	36.39	2454		54.76	36.49	1558
28.54	22.45	3076		31.7427	37.7157	3940		68.18	25.91	1822		55.53	11.97	1696
34.16	15.48	5187		34.0218	36.084	6568		70.5	46.52	3502		55.53	39.74	2183
24.87	10.17	5627		34.4448	40.9075	2821		66.97	16.72	1516		54.53	10.37	1538
33.22	22.52	8842		27.2775	43.314	2752		68.82	33.57	4112		60.41	25	2046
30.48	21.32	7489		33.4996	42.4434	4903		66.61	27.31	1730		52.92	33.37	1627
37.51	20.49	7639		34.1896	41.4623	26096		67.54	42.01	2303		53.42	24.67	1658
34.93	19.02	18370		24.1061	17.9187	2902		66.68	35.29	2417		60.14	10.32	1861
30.17	27.92	2228		18.9753	47.346	6575		65.81	28.36	1749		53.95	15.38	1749
31.01	21.29	4673		28.9521	50.5008	6689		69.93	50.37	2442		60.35	64.54	3404
29.69	15.86	4171		25.1206	26.8882	13002		70.45	16.01	1583		54.11	24.01	2599
27	19.83	4788		23.4106	38.51	3812		69.21	43.76	2869		55.41	30.47	2401
31.75	13.25	6311		24.8312	38.7422	10797		66.71	39.64	1912		61.05	35.09	1610
33.08	19.43	3812		37.0238	57.3488	11587		66.71	22.55	1752		58.16	21.62	1855
31.45	18.67	2285		27.2327	41.1277	6030		71.04	25.07	2098		62.39	37.7	1858
35.5	15.43	5296		35.4644	33.8332	20938		67.5	34.78	2530		53.97	20.99	1520
28.02	25.23	4338		30.9578	47.4388	6950		69.24	36.87	1858		56.85	15.33	1683
30.64	13.62	16861		36.888	38.0201	22617		69.22	30.47	2412		61.62	25.89	2607
35.7	24.09	1947		43.7144	60.8987	13731		70.24	26.24	1881		58.63	26.31	2501
31.97	17.7	3607		24.7283	41.9232	12115		69.74	20.42	2280		62.01	41.4	4512
30.69	22.22	2477		32.1934	57.5887	8203		67.07	40.11	1663		53.91	26.98	2641
28.88	17.8	6078		23.6474	31.4135	13300		71.56	20.97	1564		55.25	23.64	1730
31.63	15.62	5753		23.3229	44.8491	4174		69.52	25.78	1699		55.11	34.77	1943
22.45	17.12	9120		25.3276	14.4661	2931		64.42	21.9	1605		59.62	34.18	1520
26.74	12.96	3153		20.9631	42.6946	6064		65.75	43.74	2644		56.96	30.7	1684
30.2	24.01	1710		31.0605	36.2054	21378		69.23	30.77	2797		54.74	24.41	1612
32.79	20.65	2675		15.6418	37.0553	6493		70.62	39.23	2641		54.1	24.84	1683
31.31	16.93	11720		5.44662	38.475	2282		69.4	39.84	3577		54.73	31.66	2263
31.06	19.48	4861		54.3676	48.0617	28091		69.78	50.9	5191		56.41	38.62	1814
31.95	13.72	9943		2.48254	52.1512	1534		69.7	43.73	2049		53.1	19.93	1636
28.82	23.69	2347		36.7557	42.1697	10453		70.38	46.42	2765		55.06	22.59	1545
28.61	22.9	1967		34.8111	42.0107	5232		65.05	32.87	2180		60.45	27.32	1598
28.62	24.68	1570		31.8188	46.056	7391		68.93	21.2	1748		55.94	32.15	1910
31.24	18.12	2619		48.7893	41.0535	26938		71.98	14.94	1800		54.21	14.48	1516
30.47	24.28	4170		4.11311	41.2602	2952		69.46	38.82	4180		62.53	50.74	3491
33.61	20.08	5315		34.7915	43.2678	23514		69.48	28.96	2258		55.2	46.03	1587
31.12	14.3	3583		37.5702	40.9322	11199		66.86	29.05	3134		56.53	36.34	2269
30.47	22.38	13548		40.9036	40.1141	8416		69.44	43.73	4516		54.08	26.66	1791
27.9	19.29	9221		6.2145	43.2854	1601		67.25	12.03	1501		55.68	31.62	3030
27.49	19.91	2371		5.13668	38.427	2670		67.76	7.42	3267		57.86	34.48	7247
31.72	23.5	1713		35.7041	44.9468	4512		68.8	32.58	2359		54.42	9.78	1620
30.55	12.81	5810		38.9691	45.4876	10715		67.57	23.52	2054		58.64	26.74	2010
31.06	22.27	2387		42.9276	46.3901	10776		70.2	17.47	1714		62.28	46.59	2964
36.23	29.36	4061		7.54933	60.1959	2246		67.99	25.1	1578		52.97	25.42	2073
32.25	17.68	6935		42.3003	46.3029	8723		69.12	25.62	2225		55.58	40.38	1742
28.51	26.94	3064		45.5405	55.1507	7630		68.65	49.58	2128		55.8	31.72	3536
31.86	16.38	10294		40.5543	39.965	21709		68.1	40.72	4398		56.61	15.63	1625
36.73	23.28	7711		44.0894	36.281	11331		70.27	27.88	1605		61.92	74.33	1521
32.73	21.15	3350		44.2082	33.9555	20786		70.11	15.57	1567		55.29	25.49	2281
33.11	18.9	2834		52.4304	55.0907	16874		69.03	32.52	1659		53.69	23.9	1653
30.94	22.89	1636		45.2607	49.9127	27480		69.39	17.13	1821		60.13	36.65	1554
28.32	20.52	1759		7.68714	56.9181	1843		68.85	48.93	1830		62.06	61.89	1522
33.34	20.22	2448		33.4289	22.3392	2565		68.56	44.11	2829		57.84	13.48	2229
34.18	23.16	2995		33.7393	49.5921	9562		72.08	33.77	2030		58.55	28.18	2399
29.07	16.81	10693		34.3394	49.2464	10417		65.92	31.44	1743		63.08	50.13	2278
26.86	21.42	1739		7.61367	61.1934	2363		70.4	30.35	1860		54.2	24	1629
22.68	16.95	2498		34.5472	40.8644	18094		67.77	27.99	2101		58.98	18.93	1508
31.36	17.23	3206		2.24248	44.6121	2320		67.76	18.48	1502		64.52	58.78	1976
29.75	20.59	1542		7.53049	50.789	2028		70.8	12.46	3130		54.62	26.79	2139
28.46	15.53	6679		44.5321	4.4656	13548		68.18	30.75	2416		55.77	25.21	1565
31.71	21.7	8862		7.39477	14.6389	1537		69.74	15.6	1567		53.78	13.34	2260
39.1	16.68	10622		37.8978	41.924	18877		67.9	31.25	1608		54.54	12.79	2486
31.45	24.11	3382		32.7936	40.9312	3909		67.06	22.73	1916		59.26	64.6	2452
36.49	16.99	7945		37.1105	10.7238	7861		68.18	35.31	1954		53.66	17.28	1565
29.59	19.21	3402		36.3027	28.258	21056		71.44	44.47	1583		56.95	18.27	1913
29.33	27.93	1588		38.538	35.8051	11638		71.81	39.74	2470		62.7	60.63	2093
33.45	18.67	10973		38.0533	21.6342	5140		69.5	35.15	1757		55.24	22.76	2023
40.22	21.72	2845		30.4194	41.8739	4504		69.51	31.64	1743		57.45	41.29	2866
29.88	20.41	6180		38.3641	19.8764	1942		71.44	22.24	2104		54.22	22	1977
35.49	23.8	4514		37.5623	43.6889	11971		67.87	6.38	1535		53.87	44.85	1911
34.68	26.92	1913		43.0569	4.67567	19548		67.71	25.24	2375		52.44	32.71	1865
35.3	22.32	4944		43.1711	23.3941	4172		66.35	36.41	1501		55.63	44.07	1854
29.21	17.65	3810		5.50055	6.41921	2290		68.84	35.91	4069		59.32	24.06	1827
28.52	24.71	5208		5.02969	4.09612	1831		68.1	37.63	2353		55.57	25.95	1769
28.98	13.98	11401		3.5858	28.4652	1883		67.99	38.59	2296		56.15	12.07	2474
35.39	13.96	6494		31.8632	38.0185	10921		68.15	22.15	1526		56.9	39.5	2576
29.09	14.26	8847		38.3704	34.4442	37417		68.54	37.45	2852		55.25	22.73	3036
7.82	22.98	3142		27.2833	42.7758	6146		69.71	32.52	3711		60.42	44.72	1573
31.67	11.41	9769		30.7277	44.8558	7591		69.97	30.42	2459		53.86	36.87	2899
29.8	22.79	1740		37.8068	30.2284	5647		68.61	27.19	2120		61.14	15.77	2146
23.34	20.33	4056		30.3054	36.8015	19328		68.43	30.47	2734		55.61	15.29	2087
31.1	14.69	8375		37.5557	38.7191	23531		66.47	37.01	2676		61.09	33.88	1830
28.04	19.84	4222		39.1676	34.6465	24242		64.56	37.57	1516		60.63	37.86	2023
32.38	18.16	2885		32.0388	41.7475	11342		70.49	23.66	3459		52.72	13.71	1674
35.66	26.37	3335		23.8754	35.684	14365		66.91	29.49	3388		58.36	28.56	1901
24.96	19.07	3434		16.4866	41.982	4228		70.32	31.43	3331		58.9	7.93	1506
29.75	19.24	8772		18.8822	27.0352	2985		66.58	6.91	4033		64.81	66.35	3621
35.31	27.07	1585		17.6277	39.4159	3869		69.82	23.02	1655		55.69	26.76	1775
35.33	27.96	2809		25.3831	43.9852	7548		67.79	4.78	2145		58.88	38.3	2145
31.9	19.23	8303		31.8749	41.288	23261		68.74	32.82	1572		52.77	25.43	2310
32.43	24.66	2747		27.8605	41.8617	7434		66.24	41.47	2438		55.41	8.52	2617
30.68	21.87	1630		30.3929	36.5677	17242		68.4	19.22	2360		62.39	33.28	4365
34.39	25.76	3519		15.888	34.5384	10096		67.88	6.11	2545		52.9	27.48	2009
29.56	21.31	2649		20.4434	31.7262	12652		66.24	19.2	1526		59.24	25.43	5470
33.48	8.15	23033		17.2819	39.7191	6123		67.61	34.48	1804		58.16	9.02	2490
27.55	21.44	2869		38.2335	30.0166	22864		66.03	27.34	1880		54.86	26.68	1535
28.91	22.37	1770		40.9108	22.3259	22942		68.88	17.93	1523		55.14	29.59	2295
32.31	20.75	3414		39.8183	19.8107	4755		72.25	51.89	8402		61.27	24.84	2275
29.56	18.4	4435		45.2309	45.966	8478		66.79	43.44	2082		55.6	48.9	2127
33.75	18.63	6714		2.80655	35.5764	2021		70.46	21.54	2426		60.19	39.06	2221
30.81	21.49	4517		51.0353	33.0764	25559		67.73	37.73	2955		54.09	34.31	2559
30.1	27.78	1719		17.9181	34.5726	10167		68.01	27.88	1600		62.85	10.92	1562
31.56	19.54	5334		13.9678	38.4163	3738		68.11	30.93	1552		60.2	48.98	3710
28.03	15.22	4927		13.334	41.8441	3991		70.05	14.57	2927		56.25	55.5	1564
36.66	17.53	2279		18.191	39.8515	13061		69.48	27.11	1608		61.28	45.8	1881
31.91	20.25	2556		41.7669	23.6759	7307		66.86	31.44	2611		57.23	27.19	1732
33.35	18.72	4792		30.2148	21.8558	2608		68.46	51.06	2068		60.13	29.56	5339
22.18	7.59	4736		54.8636	51.5567	26594		70.46	36.31	1508		56.14	28.32	8137
25.01	19.65	2555		52.9755	42.3443	40643		71.04	14.97	1980		62.33	42.73	2505
33.88	24.05	2331		20.5149	5.69578	6022		72.24	20.48	1536		57.33	22.94	1816
35.56	15.9	9671		23.3797	48.3972	8610		69.26	32.29	2106		59.99	25.88	1557
27.12	18.72	4593		22.8938	46.3448	10232		71.42	44.46	1797		61.87	26.66	2341
31.82	16.38	11899		15.8361	37.4513	1797		67.42	13.66	1954		59.23	31.17	1580
31.3	24.56	1967		17.0297	27.9407	3103		68.19	33.22	1770		63.63	51.89	2804
37.41	16.38	4661		37.4232	40.4693	10314		68.05	48.59	1985		54.18	44.02	1740
31.13	20.58	3297		31.5534	45.456	6074		68.04	40.54	1839		55.49	15.55	1518
28.77	18.8	8468		34.423	42.5747	11380		66.8	31.05	3003		58.57	29.85	2447
35.95	21.67	5078		45.4296	42.1037	16913		72.51	43.09	10409		54.1	40.05	1840
30.65	13.64	6959		5.51462	35.9842	3282		68.61	31.02	1652		61.9	36.83	3023
27.07	18.35	5064		5.27831	26.3941	3497		69.17	32.44	1563		62.31	37.33	2013
33.05	11.39	14712		7.21154	53.0864	1539		66.61	25.35	1580		59.09	28.05	2073
30.72	19.99	2174		8.26603	50.586	3157		68.23	24.14	1508		60.77	58.22	1678
29.96	25.02	2680		10.0069	39.5988	5932		67.03	58.42	1550		55.81	21.36	1568
32.26	21.14	5070		47.4769	51.3656	6444		66.85	35.99	1681		57.76	22.22	1512
28.48	22.61	4261		46.6208	28.1097	16553		68.49	18	2433		55.28	49.1	1506
34.54	17.57	2502		8.10031	42.3465	3469		69.57	18.42	2818		54.34	40.99	1554
28.38	18.44	10730		7.03408	22.9847	1836		71.89	21.54	2143		55.76	29.6	1740
32.18	21.4	6968		11.7621	56.9672	4148		69.39	21.2	1781		57.13	19.94	1723
34.54	17.46	2623		45.9917	47.1775	22799		66.24	32.37	1957		56.47	28.47	1535
26.35	19.67	16304		41.0111	45.655	12244		68.51	30.37	2066		62.04	15.76	1761
28.09	19.2	3443		45.4039	37.7428	9525		67.31	33.54	2639		60.29	30.91	1548
29.02	17.93	1788		4.25623	30.0258	1552		70.37	22.9	2581		55.96	45.14	1564
30.44	21.19	2178		36.2156	21.871	1582		71.52	11.33	3648		55.94	27.6	1748
28.76	18.86	10411		43.8672	52.202	7743		67.94	30.67	2934		54.35	27.28	1624
32.4	24.64	4981		12.4374	37.2126	2827		67.36	28.22	2477		59.62	26.02	2154
31.17	11.29	11552		32.173	49.5475	4309		70.9	26.31	1532		59.14	25.94	2263
32.44	18.2	1967		35.0938	41.3838	4567		68.8	57.4	2407		61.66	33.69	4019
31.91	17.93	8217		33.7835	33.1079	3401		70.29	21.08	4493		55.96	13.12	1738
28.52	12.23	13054		35.2793	44.5692	2762		70.39	26.67	4066		55.83	17.99	2657
33.67	22.54	6835		12.2732	3.5343	5291		68.33	24.35	1758		57.16	16.17	1936
35.66	22.93	1544		10.7456	41.1692	2429		67.01	34.09	1706		52.14	16.56	2240
34.46	20.56	6211		40.6891	23.5169	8496		66.42	23.12	2243		52.69	19.31	3838
30.55	22.43	3794		40.1365	47.4708	10794		66.01	21.62	1524		55.96	11.98	1699
29.03	19.02	1648		16.4046	35.5765	2229		66.76	23.24	1678		60.98	25.89	1740
33.06	22.48	3879		20.7208	42.9982	6784		67.15	27.5	1540		61.75	47.15	1629
31.42	21.87	8527		33.5533	30.0444	8108		68.59	23.37	1949		59	31.38	1654
36.95	19.16	1542		31.4594	43.9217	7206		67.6	28.61	1634		55.96	42.77	1543
30.8	13.7	16807		16.1375	46.5028	4761		70.2	40.52	6168		59.24	40.49	2167
31.88	18.32	3970		19.1833	50.473	5708		67.81	50.27	1828		58.62	35.9	2564
28.72	19.12	2811		15.3111	47.0226	4064		71.04	30.46	2928		58.9	31.23	1670
25.44	17.15	6964		17.0388	53.4117	4338		70.87	19.74	1659		60.84	15.77	1728
32.13	26.63	1720		15.2342	20.064	2811		70.51	20.81	1975		60.55	27.74	2253
32.88	21.51	8942		17.2194	42.5049	3082		68.48	13.22	2057		57.84	11.8	1847
25.88	16.57	25916		19.1763	32.1057	30982		68.73	37.61	1707		55.13	13.03	1781
33.86	11.91	23245		1.88758	32.2923	1601		64.08	19.63	1505		63	57.57	5043
31.15	22.6	4095		15.8327	31.5771	11711		71.26	25.21	1767		54.57	47.52	3048
27.08	16.07	2608		18.9091	4.31333	6932		68.3	32.68	2601		55.41	36.31	1676
33.31	14.39	10099		22.2283	37.524	18255		69.18	26.9	2645		57.25	43.92	1964
31.55	19.43	9598		18.5617	6.33519	6456		66.54	39.87	1535		60.03	27.79	1531
30.08	14.08	9699		30.3971	33.4801	14540		70.47	29.65	1889		60.45	55.93	2059
29.6	21.57	4187		42.0253	50.5214	5946		67.46	27.2	2608		52.99	27.59	1992
30.6	20.26	4345		7.42331	28.4333	2483		69.76	40.13	2314		56.12	17.34	2635
28.96	18.95	2789		5.87139	47.6407	2204		68.45	17.98	2997		61.72	57.8	2353
29.4	20.75	4519		15.113	22.4337	2679		69.64	27.53	1927		61.93	31.03	2662
27.77	8.38	1599		21.5094	26.5616	8245		68.79	31.67	1882		54.85	10.86	1657
25.02	12.59	5226		20.9425	30.9031	7009		70.93	12.71	1802		51.43	23.64	2198
27.2	17.05	4532		15.3504	45.5721	3557		71.75	25.82	1619		54.64	22.71	1550
28.34	15.48	4739		18.4691	51.7195	6630		70.24	19.5	1890		60.75	30.04	1796
29.77	14.42	4378		33.6421	51.1584	9107		70.37	27.27	1683		54.36	11.06	1541
32.44	24.08	5270		43.7769	55.1543	12213		69.01	34.46	1525		56.62	46.46	2962
28.66	20.23	5739		47.0847	48.3373	2977		69.5	28.48	2897		60.1	22.49	4698
30.33	17.68	2754		32.6466	25.4332	5540		69.22	34.23	1725		63.5	62	1812
30.36	19.39	2243		35.6262	29.0049	13546		67.93	50.1	1923		54.32	23.33	1644
24.36	21.57	1799		36.2817	51.4421	10748		68.53	34.85	1819		61.57	32.06	2102
35.35	19.39	4112		34.9361	39.9364	8491		69.29	45.55	4456		63.68	53.58	2988
29.77	15.03	7442		38.3603	19.6284	29870		66.78	35.77	1708		57.65	39.15	3898
31.14	22.16	6051		39.3565	34.7195	29096		66.05	21.23	3036		57.26	29.83	1745
32.38	23.71	3001		33.1145	47.5624	7815		69.07	36.64	2185		61.51	16.16	1829
31.72	22.63	2399		40.8967	8.19209	5664		67.91	45.85	1592		55.87	10.09	2657
30.07	18.62	2419		39.1838	7.11019	2405		68.43	31.24	2076		55.07	15.54	1589
26.36	20.76	3516		47.9513	35.1041	15944		67.3	26.43	4289		54.92	14.49	1515
30.71	23.32	3306		3.57398	31.2377	2545		69.84	36.89	2628		59.16	55.26	3543
32.69	19.07	4084		35.9604	34.5035	57287		66.09	36.3	1737		53.64	32.88	1729
30.02	22.68	7516		34.549	34.8225	25070		68.69	17.37	1569		53.26	23.82	1505
35.09	18.77	3332		30.9851	21.8072	5622		70.39	18.05	3047		64.95	54.68	3379
31.68	24.89	4270		30.1095	45.3507	5689		66.65	32.56	2093		60.22	38.33	2006
31.49	19.94	2239		35.853	56.812	9153		71.72	26.98	1842		61.91	37.87	1772
28.8	21.16	2486		32.8828	4.78156	11628		70.75	38.9	1734		55.3	14.85	2535
29.12	23.42	1830		43.5793	40.5396	35992		68.6	35.53	1641		55.55	41.03	1833
33.05	17.69	4842		38.4094	6.70742	12434		67.01	32.59	1798		51.5	20.69	1815
31.75	22.68	5100		3.45805	60.182	2637		66.04	23.15	1663		61.32	33.6	4382
34.89	22.1	1518		18.1475	52.0278	13660		68.94	52.77	2801		52.48	18.92	1641
35.49	24.45	9359		21.7003	48.7179	2145		69.87	21.62	1899		56.51	40.41	1622
24.53	19.72	4361		33.7726	49.3659	10408		72.11	31.56	2921		55.43	20.43	4214
33.38	19.73	1693		35.8117	32.597	7062		70.22	28.22	1616		56.3	37.49	1559
32.8	13.86	9276		42.1527	59.1	8978		66.21	55.73	1780		62.16	52.38	1660
26.97	19.64	2266		39.4323	6.74724	18037		65.88	25.83	2071		59.93	23.1	2522
29.32	19.59	3318		44.7344	46.7025	13010		69.28	20.66	1694		62.04	42.89	1920
35.63	18.68	2356		34.5239	55.6179	5527		66.34	29.42	1526		54.62	44.48	1901
6.93	21.95	1820		42.3259	37.7567	26300		69.3	28.43	2816		53.67	17.69	1535
31.63	20.03	5782		3.44572	36.2319	2001		68.35	20.59	2304		60.41	29.28	2271
31.88	21.09	5035		41.284	45.9607	12626		70.39	43.3	2052		56.13	11.65	2249
31.66	28.51	2275		29.3079	43.2536	4684		69.64	41.98	1859		57.79	58.69	2285
28.56	9.28	1816		31.3494	39.8116	7008		69.63	33.12	1718		63.24	17.72	2432
34.68	23.72	3474		34.6641	39.5073	13924		68.78	28.73	2515		54.63	29.43	1556
33.41	29.6	1684		46.115	44.7977	6353		70.84	17.03	1544		58.51	71.37	1727
29.96	11.4	8840		4.39443	36.8155	2575		68.95	48.36	1894		54.4	29.5	1737
30.03	17.97	27182		6.16733	42.2634	3561		69.56	20.94	1729		55.29	28.31	2745
35.35	22.75	4528		5.15588	7.25146	1710		69.82	34.7	4217		55	11.81	1647
29.34	13.84	3812		37.4102	29.296	20938		69.28	37.31	1603		64.38	50.89	2419
25.96	20.51	1563		5.38856	43.4704	1654		69.65	20.93	2155		59.97	41.6	1524
30.3	24.06	3429		5.65293	26.6715	2767		68.02	26.36	2589		60.76	23.33	2128
27.71	17.21	1557		37.7133	39.9008	17333		68.27	49.9	4150		56.73	47.86	2504
31	19.49	2670		47.1383	30.0353	6236		70.32	46.72	4923		55.53	18.23	1637
34.44	20.16	6867		42.3058	31.2554	4636		68.02	15.47	1674		55.43	51.34	2350
26.12	22.57	1910		31.7519	41.2877	7036		68.69	30.86	2341		55.12	18.69	1552
32.67	17.26	5675		36.6924	55.0749	12089		66.58	13.24	1639		65.96	62.9	3779
24.45	21.51	2146		48.0028	6.11144	1669		71.62	43.02	2341		64.95	41.82	5927
26.92	16.45	12305		32.0821	21.861	5352		70.54	35.25	1634		55.33	26.01	2055
31.09	18.53	3200		29.2732	43.5586	1894		66.27	40.68	1577		58.89	35.95	1964
31.88	22.68	4178		37.6726	38.626	10524		67.56	37.13	3213		58.09	56.19	2229
26.32	20.89	1833		34.9075	47.2264	22191		68.15	31.87	1983		58.77	55.08	3259
30.29	14.75	20038		33.8366	39.8438	24965		66.97	17.94	3041		58.39	55.04	2182
35.22	25.93	4024		37.0603	10.8805	1590		66.46	13.91	1876		56.42	52.16	1900
27.69	21.17	1689		1.21601	45.2537	2444		69.64	25.22	1812		59.38	30.16	1608
29.06	24.51	3274		0.954774	37.1385	1971		72.17	24.64	2364		52.01	37.44	2117
32.47	22.8	2759		29.632	38.2954	41475		69.14	48.85	1871		58.19	60.76	2575
31.36	20.58	4791		35.8159	41.2749	7828		70.84	35.57	1636		57.36	45.81	2723
29.77	19.8	9126		33.7672	43.5883	17312		67.75	31.82	1895		56.3	36.17	1605
30.62	22.05	3311		2.43151	47.965	1941		70.88	38.99	2020		53.15	25.04	1829
31.6	15.8	6476		46.5631	14.9343	3194		68.19	28.66	1577		58.85	19.76	2227
29.01	24.34	2469		42.9765	46.6344	23176		67.22	25.39	4709		53	26.54	1639
32.06	24.98	2284		49.0311	21.4691	52834		69.12	32.56	1565		61.75	16.95	2669
33.09	24.14	1862		33.8227	49.5527	19452		71.57	26.81	3116		60.14	23.82	2005
26.72	22.55	2277		1.86158	25.5365	2796		68.61	30.47	1690		53.82	24.7	1575
30.05	22.11	5774		44.4251	48.459	20182		67.16	40.49	1862		56.48	23.44	1967
30.14	17.55	2063		31.8045	40.792	5707		66.32	39.84	2259		60.47	23.31	1600
28.55	16.87	1968		24.8898	37.2478	2776		67.02	30.72	2585		54.78	25.22	1570
30.35	14.46	10890		40.9427	41.5507	5172		70.76	37.98	2587		56.34	8.16	1771
33.73	17.44	10258		32.4931	39.4473	19578		68.3	17.58	1593		60.1	32.22	2519
32.91	21.09	46370		28.3077	38.7186	10863		69.59	34.45	1910		52.41	23.16	1509
32.14	21.18	3024		34.3072	32.185	12279		69.36	32.29	1688		55.8	45.02	1948
27.31	21.31	2541		26.2083	47.4892	6970		71.1	20.45	2467		55.2	18.93	1920
31.31	21.94	3639		30.668	46.7311	8688		68.7	19.47	2098		61.5	21.91	1862
34.98	19.36	2577		27.1685	46.426	9779		66.71	38.75	1515		62.96	47.9	3240
31.62	18.12	7039		41.348	56.1433	6446		69.53	11.24	1535		54.32	27.77	1964
28.83	18.19	5834		32.4017	8.53024	2497		68.23	28.02	2329		54.19	24.71	1558
34.69	24.8	3123		29.6628	47.9229	6331		67.48	24.94	1648		56.29	39.56	2892
38.33	23.61	5127		28.2753	44.3165	9642		67.83	19.44	1523		54.09	36	1564
32.99	24.5	7899		35.9315	42.4743	8059		68.21	33.32	1853		54.32	41.05	1709
30.93	17.04	6198		27.6186	39.4393	3210		69.9	12.09	1592		53.51	12.86	1777
30.31	18.29	1791		6.71162	40.4577	7341		67.76	5.16	1928		59.38	19.78	2472
31.13	16.65	3502		7.32807	14.9749	1596		65.56	28.89	2738		58.74	30.41	1557
31.57	21.54	1957		6.24208	27.9333	5753		70.38	24.16	3195		54.01	25.52	1526
32.22	13.59	12809		37.5186	34.4458	36466		69.26	30.23	2868		62.06	37.14	2231
25.68	13.28	5413		39.099	22.401	35293		70.58	25.92	1964		54.68	22.56	1549
27.6	17.96	3149		1.80645	30.4539	2049		66.06	22.97	1763		55.77	34.09	1744
33.32	18.2	2011		44.7603	53.9166	6115		67.51	21.83	1562		62.43	48.17	2514
35.19	19.91	2587		40.2935	11.3361	9236		66.39	34.3	1685		63.43	44.11	2675
34.67	20.46	3874		6.28978	49.4688	1506		67.3	19.69	2644		59.4	49.61	2418
27.66	23.21	2589		34.6756	47.9389	13561		68.11	42.9	1506		60.4	34.32	1620
36.13	18.96	2945		35.0056	28.4453	19483		69.71	29.73	2326		55.43	8.18	1553
32.84	22.51	5770		1.85667	30.7001	1557		68.07	20.04	1567		60.43	22.02	1662
25.55	10.73	1812		34.3417	33.1335	29852		70.2	23.11	2428		56.93	41.53	4190
31.06	20.85	6821		36.8453	48.4531	7628		68.87	14.85	1613		60.63	24.01	1718
29.99	23.03	8528		36.6039	39.181	5934		67.33	47.11	1678		53.95	9.89	1507
33.71	9.43	5239		34.161	44.4728	10575		68.88	13.32	1614		54.07	17.45	3051
26.57	26.02	3371		40.706	49.9185	20237		69.09	14.96	1544		56.01	37.06	2744
32.8	14.24	8324		41.2127	30.6591	43390		68.56	26.11	1953		53.3	30.16	1618
27.14	19.21	8021		36.2505	44.3232	6139		69.45	42.57	4760		56.14	11.34	2086
36.02	26.65	3551		2.72302	38.2129	2630		69.42	30.27	5470		51.27	17.3	1581
25.38	18.16	11912		30.7018	37.0202	9014		69.04	19.83	4679		59.83	30.95	2323
30.96	14.12	24696		40.4814	5.48651	5632		68.08	33.98	1932		61.63	22.66	1798
32.2	19.16	10928		38.8693	54.5177	6220		68.61	36.59	1764		54.14	16.98	2173
28.05	16.71	17478		48.642	58.7832	10503		67.88	30.36	1517		55.48	29.36	2359
35.12	17.37	1575		34.0216	45.6923	13000		66.95	14.81	1891		63.09	18.7	1524
28.61	27.07	1949		38.6377	28.5792	7383		71.53	22.47	1729		60.81	38.23	1525
31.12	13.23	20707		33.8881	34.3564	7559		68.11	10.65	2592		61.87	47.65	1684
30.75	23	2137		0.363813	21.4096	1504		69.77	22.19	1631		61.05	33.72	2727
28.97	22.29	4917		22.999	19.3769	1605		69	35.47	1645		57.46	26	1608
26.26	18.06	4612		42.1374	19.8792	145645		69.03	36.27	1522		59.65	13.64	3639
33.2	20.48	14426		49.8115	19.8357	4139		64.78	29.81	2239		64.27	69.97	3478
29.85	20.12	1528		42.0613	6.05518	16201		69.19	31.84	2566		62.61	33.17	1527
31.75	23.03	2523		0.808989	24.8944	4025		67.05	28.31	3292		62.31	68.82	3579
33.2	21.21	4020		0.370523	18.0185	1726		69.5	24.55	1982		60.43	28.03	2203
30.47	16.48	5110		0.763359	17.7769	2537		70.79	32.55	3008		62.32	14.68	1679
30.78	21.92	2219		2	23.3076	10503		67.58	14.99	2135		62.1	36.98	2973
31.73	18.38	1885		30.8336	48.0599	10876		70.19	21.62	2079		61.6	31.64	1795
29.79	17.63	3770		44.7073	31.6002	9174		69.85	29.96	1729		52.48	21.49	1552
30.02	14.76	26601		33.2266	39.1002	7046		69.19	23	1841		54.39	29.93	1751
27.08	21.13	4584		35.1904	30.034	7931		69.61	28.81	1581		54.77	39.57	3169
28.34	18.77	9043		40.9049	27.4443	12396		68.07	40.02	1664		56.39	13.55	1705
31.96	14.1	20805		44.0412	37.8946	7856		68.42	56.13	2512		55.08	36.29	1638
27.82	21.06	2372		37.9124	48.3255	15288		71.71	22.67	2148		56.27	45.38	1874
27.31	23.43	2224		43.6851	36.023	9580		67.74	37.68	1904		59.66	27.28	1820
29.12	19.92	2995		29.3292	42.0672	4015		67.83	45.45	1647		56.61	34.5	1642
29.27	16.57	1913		37.4032	38.5413	13889		66.59	42.02	1722		62.45	38.86	1521
28.42	19.91	1595		33.1754	48.1192	9597		66.85	42.97	1864		59.88	49.01	1827
32.49	18.97	6862		31.097	42.159	23103		67.67	22.63	1752		54.01	12.32	1786
30.97	16.48	2837		34.5968	22.0976	2765		67.84	37.94	7714		64.01	62.63	1916
31.04	13.83	6843		36.2979	7.26059	14682		69.62	27.28	1791		53.46	31.18	1823
29.48	20.68	13840		32.1337	48.1103	11166		67.64	14.6	1606		60.56	20.46	1674
33.4	21.87	4085		38.2573	38.1291	12358		67.24	37.08	1672		60.85	26.1	1659
33.13	26.4	2383		38.9335	11.2268	9985		71.18	26	1704		54.36	30.14	1654
30.94	17.64	3038		30.8202	48.0912	10399		71.45	23.92	1710		55.5	47.47	2470
30.23	14.59	10881		26.385	29.622	3889		65.85	34.63	2066		61.03	46.47	2282
29.64	19.16	6888		39.2956	38.1771	6221		68.51	24.39	2284		55.27	30.5	1541
32.99	22.84	2686		39.8505	50.1256	25879		67.73	39.32	1844		55.78	31.59	1586
31.57	20.55	11051		32.2999	45.7778	12008		69.21	26.17	1689		61.56	45.27	2156
33.23	25.04	1903		2.29568	37.1268	1775		70.92	23.69	1876		58.5	16.93	2368
26.95	15.89	8809		1.1261	22.598	5027		67.19	44.28	2037		55.85	19.22	1530
32.55	15.85	5220		43.3879	33.2712	6970		68.55	18.08	2268		53.63	23.42	1678
28.59	15.81	3722		43.3171	32.6521	14532		68.14	42.49	2045		57.88	48.43	2451
27.38	15.8	2222		37.3415	44.9801	4771		70.85	54.65	1851		57.89	48.95	5132
30.29	14.38	17433		39.265	48.5326	13630		68.31	37.81	2293		54.24	18.41	3571
27.48	25.54	1907		31.6178	38.6791	17004		69.3	11.55	1948		62.16	14.3	1566
33.46	23.94	3638		3.86338	53.203	1842		67.64	20.9	1620		59.35	24.24	1582
30.06	23.65	1911		49.1945	53.1513	6299		69.53	30.19	2685		55.8	36.89	1915
32.23	14.12	8480		48.486	5.72835	16654		68.28	42.94	1750		59.91	34.12	2129
27	16.06	2460		43.1582	45.1455	5325		70.64	18.87	2040		57.82	11.89	1581
30.32	19.29	2159		31.1931	51.1117	7871		69.82	21.91	3873		55.36	28.34	3176
30.12	23.23	2880		27.6109	45.0425	2824		67.56	24.65	1590		57.75	47.62	3355
39.15	19.56	1948		39.3127	31.0646	9844		70.62	30.85	3329		58.25	63.91	1768
31.1	22.58	5196		32.7774	35.675	5993		71.2	17.38	1936		60.06	38.37	1509
26.57	11.79	1909		36.1121	18.8454	2096		68.59	30.84	1566		56.06	52.98	2031
39.06	24.67	4234		17.6043	27.3902	2709		68.49	40.52	2168		63.27	52.61	2032
28.01	14.92	1981		18.362	26.8871	9313		66.35	30.47	1989		54.12	28.33	2404
30.5	19.72	1978		13.7043	30.9809	3670		71.51	49.11	2766		59.56	31.86	1632
29.52	23.75	2444		31.5887	33.6156	28817		64.14	29.49	1999		54.94	13.87	1564
29.86	21.39	3161		29.5536	46.3567	12132		66.98	18.11	2449		54.92	25.37	2052
36.31	26.96	2876		24.6869	19.2275	2356		66.64	27.25	2973		54.3	30.48	2669
27.08	16.8	4401		24.3461	33.6042	11445		68.41	28.51	1643		53.82	24.78	1965
29.07	17.46	16016		10.9549	37.1757	20118		70.1	47.96	3243		58.08	44.36	1551
28.18	14.54	8099		37.6636	16.0958	24174		67.35	29.17	1745		56.66	40.11	1981
29.32	14.87	3118		39.3212	50.1779	12083		72.28	10.32	1507		57.65	26.1	2649
38.65	20.15	1893		30.3023	40.8357	6940		70.02	32.4	1818		59.73	32.85	1950
32.54	20.02	12617		34.6295	38.7906	11196		66.69	27.38	1616		64.57	64.13	5085
30.78	21.49	2587		44.7455	41.5596	32457		68.52	18.92	1509		61.3	24.1	1859
30.69	14.88	6439		28.886	38.0079	14768		68.64	28.13	3340		54.16	33.41	2553
30.96	15.63	4427		1.80239	42.7812	2258		69.93	37.12	6434		63.47	10.66	1852
32.39	20.73	3784		29.0022	45.3635	9781		70.38	23.32	1709		58.21	34.52	1537
26.51	22.05	6302		30.2936	50.8786	6317		69.52	14.72	2725		54.05	29.8	1673
28.06	21.1	6480		25.6905	35.2273	15664		71.11	53.31	3743		60.19	39.83	2774
31.02	15.68	22538		25.3029	37.1308	7110		71.32	24.31	2423		54.57	18.35	1583
31	17.31	2929		21.5858	41.4802	7283		71.51	17.41	2122		54.49	15.28	1685
34.62	22.36	2118		28.3039	48.7783	8922		69.64	23.82	1631		62.01	12.05	1594
33.24	21.38	2392		33.3613	5.55525	18289		72.08	22.72	1510		52.22	21.56	1892
32.18	18.19	4235		31.89	4.58913	6973		70.32	11.82	1908		62.7	55.96	1737
30.38	15.45	4017		27.8966	53.7275	9014		67.11	36.21	1505		59.3	12.58	2278
28.2	14.04	7552		26.8948	41.9244	7888		69.32	18.05	2329		55.36	18.05	1759
32.76	23.43	1577		30.5205	53.3144	12310		67.66	30.99	1636		58.17	57.16	1599
31.76	17.64	9093		19.8017	43.9224	6491		67.55	30.16	2515		60.09	27.44	1538
25.53	22	2248		23.956	36.5783	5886		69.63	35.7	1608		55.03	41.89	2533
30.89	23.47	2424		19.8722	37.9516	5702		70.74	11.51	1681		59.62	27.22	1798
29.34	22.17	2424		30.8864	4.98897	17218		70.24	35.62	2612		66.52	49.62	6220
34.02	19.92	3020		26.1307	41.6423	7526		66.71	27.3	2524		57.79	39.74	2350
27.49	21.02	4812		23.1474	34.3319	6309		69.9	35.56	1711		58.79	15.4	2955
30.96	19.87	3422		25.0391	46.9587	7168		71.13	31.73	2340		53.43	9.77	1504
28.99	20.7	2691		24.8094	34.3293	6493		67.73	13.52	1661		53.42	14.58	1632
30.37	9.05	5156		31.8972	4.40856	6873		71.09	29.23	1803		63.25	58.14	5365
29.69	15.59	5014		25.0329	46.824	9745		70.47	19.4	1776		60.64	10.34	1586
29.1	21.69	12207		3.47789	33.2894	1517		67.74	34.61	1546		58.49	50.91	1697
32.84	21.84	2383		5.68519	57.0607	1565		67.6	51.74	1607		55.97	34.98	2617
33.2	20.52	6305		18.4311	50.2011	2984		71.87	43.01	5363		53.32	25.47	2038
32.37	23.98	2717		17.8479	36.9953	9139		70.03	13.24	2058		57.17	42.1	2406
32.41	18.67	7897		44.8638	31.614	8414		69.85	26.67	1618		54.35	23.57	1867
24.87	17.92	1861		36.7794	27.245	25234		72.34	38.93	1847		53.73	32.13	2255
33.39	18.11	3188		44.8485	38.8039	16019		69.54	48.83	2655		58.59	40.66	1825
28.68	18.62	2288		50.8265	51.9276	24461		66.91	35.43	2578		52.55	23.81	2184
34.46	21.01	4814		20.713	48.8169	1606		67.71	26.71	1535		55.32	35.75	1818
27.33	18.6	5892		50.0089	45.0876	24082		66.53	41.27	2022		58.75	28.4	2204
29.15	18.18	4924		43.8729	46.2398	42165		64.55	31.4	2019		53.74	18.65	5076
23.09	16.01	14921		41.4026	46.4457	24140		68.09	27.69	3008		54.53	21.41	3193
29.94	14.3	5370		32.1427	44.2093	9593		68.76	64.22	1899		63.34	45.45	2561
33.61	13.17	5104		38.8683	35.145	18583		71.18	35.97	1885		62.17	54.76	1576
30.09	20.73	2127		39.6252	47.1857	6769		70.12	37.9	5768		53.1	17.93	1559
32.18	21.14	2133		3.92625	55.6729	2177		69.07	28.82	3220		56.19	18.45	3304
29.51	18.19	6303		1.4246	50.758	1781		67.96	32.4	1741		53.28	19.24	1707
26.39	20.65	2218		2.30185	31.3595	2398		68.09	20.34	2692		54.51	29.85	1615
28.38	23.53	1936		40.0063	35.017	39498		72.34	34.62	2454		54.94	32.19	1679
28.61	20.16	3244		33.9906	47.8928	9515		68.35	36.91	2456		55.36	8.45	3012
32.19	20.65	7439		28.5664	38.4056	7978		66.69	29.11	1790		54.97	25.2	2125
31.39	21.83	2634		17.8561	4.46846	3424		70.12	35.84	2475		54.41	27.29	1843
34.14	21.73	3486		18.7642	23.3697	4677		67.66	25.39	1609		54.59	28.3	1576
30.31	20.64	7247		18.4152	38.8735	7208		68.67	14.37	1879		59.7	44.83	4162
23.66	9.18	4607		2.51889	53.2502	1523		68.35	18.14	1734		61.12	24.38	5510
26.95	22.99	1679		2.0757	53.3854	2304		65.83	55.48	1688		55.02	48	2103
34.58	22.51	5254		1.72902	40.2985	1943		69.26	17.39	7586		56.55	41.9	1660
30.63	15.8	5191		35.0747	34.7042	38370		68.91	34.76	2018		61.21	44.19	1584
32.18	21.95	4531		35.6925	47.9448	14135		69.02	41.68	1520		60.58	32.38	1652
28.49	20.24	3805		43.0726	42.6486	15412		70.81	28.6	1561		52.86	22.95	1745
32.24	23.54	4035		41.6341	40.1946	9250		68.24	28.49	1713		57.19	18.15	1595
31.75	21.83	4022		40.505	31.7034	4397		68.53	30.12	2226		54.9	17.52	3053
32.24	20.83	2458		36.3481	48.035	11527		66.79	12.81	1526		59.39	26	1692
30.74	18.4	2965		42.824	49.9766	8558		64.64	31.82	1656		59.86	24.86	1842
30.02	23.32	2028		44.7593	53.1609	2088		68.05	28.09	2038		61.57	14.61	2539
27.07	19.09	8747		36.6798	46.6934	12959		69.62	36.72	1867		54.47	23.72	2215
28.9	16.99	12151		37.4041	26.8268	9073		65.58	13.39	2621		57.39	26.28	1771
33.72	16.58	4475		43.5939	53.3373	8300		67.96	22.07	2608		62.37	45.3	3658
25.78	8.57	2060		37.9253	43.1441	15133		71.91	20.13	1726		59.59	30.27	1804
31.93	8.83	12691		47.8362	5.11787	14635		66.15	42.78	1573		57.67	22.02	1601
32.66	19.34	7264		2.55062	43.4123	2110		70.07	18.83	2634		57.03	24.41	2065
31.95	19.67	4384		10.6143	55.5761	1623		69.99	41.68	5327		60.78	35.84	1532
34.57	19.47	3094		9.97746	48.8042	2676		68.75	49.12	1708		52.17	23.3	1577
33.43	19.45	1812		11.7399	33.3459	5290		70.94	37.39	3009		60.62	45.89	1693
31.54	25.71	1902		10.9881	25.2915	3088		69.63	25.85	1619		60.51	41.6	2005
30.55	17.98	5615		40.9552	41.0503	25174		69.82	41.45	2806		54.96	14.84	1712
31.21	14.91	5525		38.7056	45.4397	17192		67.44	32.51	1984		60.6	30.13	2184
26.89	19.3	2730		32.3653	46.7886	6726		70.6	26.34	1646		61.42	51.59	2045
29.09	22.82	2599		38.8309	50.2544	16705		70.35	25.13	1733		63.06	46.36	7976
32	22.36	1742		28.2928	41.0875	4892		65.82	4.59	2319		58.57	10.66	1834
30.87	23.16	3046		42.6868	33.6343	14176		67.27	30.59	1633		60.74	14.46	1757
9.57	22.39	7793		31.1302	38.8592	4488		69.12	32.69	2830		55.37	35.69	1576
28.98	23.48	2061		24.1479	49.2529	3681		70.56	41.82	5626		61.28	52.29	1663
32.11	15.6	5627		25.6369	43.5581	5992		68.28	45.96	1871		58.35	30.42	1563
33.44	17.87	4612		31.0901	27.216	12816		65.34	38.21	2078		57.43	19.23	1812
32.54	21.55	3752		32.1823	19.9467	8262		67.01	22.86	1529		55.58	33.61	1961
28.65	21.09	3587		17.0696	44.6109	11746		68.4	34.04	1877		52.38	18.69	1581
30.31	20.91	2657		12.1975	47.371	2073		68.84	10.59	4903		54.81	20.34	5342
31.12	15.68	2124		15.295	48.9016	2276		68.11	23.14	1642		59.91	19.59	3991
27.82	19.12	4259		20.1507	39.7203	7223		69.93	19.47	1821		52.77	26.88	2007
32.68	17.48	1942		18.75	50.6166	10137		70.89	21.86	1574		53.46	12.03	1596
28.12	20.48	1819		14.9101	53.5667	3743		70.81	15.78	2170		62.31	26.46	3422
30.17	23.47	1768		19.7008	57.1867	9128		67.75	62.67	1622		60.11	32.31	1778
31.99	20.77	7246		43.8518	51.208	9727		74.35	52.76	7937		59.79	23.9	1703
33.8	24.44	2968		34.0262	31.7141	6114		70.74	17.46	2048		55.41	24.4	1629
31.78	18.85	2541		35.9291	41.5436	4535		70.09	18.95	1810		60.82	29.01	1865
28.38	13.59	8479		46.942	21.4975	6424		66.4	35.92	1594		63.33	12.93	2076
27.45	19.17	17291		42.1287	34.0613	9295		67.29	33.5	3515		61.64	12.81	1620
32.6	16.15	5740		46.6102	43.0739	14366		70.86	46.2	1788		56.04	8.33	1915
28.73	18.7	2147		36.9477	52.8865	1507		68.99	16.59	2983		56.21	19.42	1586
32.05	16.91	5009		36.9303	38.3822	8728		70.41	26.34	2082		60.66	25.29	1724
31.72	16.85	4113		47.3748	56.9814	13629		68.68	25.09	1718		52.7	34.11	1510
32.86	19.37	10078		12.1875	43.7148	2665		69.4	31.81	1660		54	33.9	1643
33.95	22.64	3768		37.9773	53.483	2584		68.3	4.77	2328		59.24	14.35	1509
35.35	19.08	2702		48.6801	54.0906	19227		69.93	19.89	1511		61.16	68.89	1837
26.21	19.96	5526		43.6675	35.6589	8256		68.16	23.94	1667		62.34	54.95	1746
29.36	16.47	5403		32.2362	44.3997	4223		68.42	41.38	2065		55.78	31.59	2447
28.04	22.02	4568		9.65394	29.527	9493		70.85	18.14	1861		55.76	45.65	1678
25.86	20.8	6399		2.03834	38.6837	2112		69.84	41.41	2939		54.1	31.81	1630
22.57	18.24	2900		44.3843	28.6631	43774		69.12	24.73	1975		61.08	23.03	1598
32.3	22.91	1720		39.9597	52.3459	7332		68.53	20.1	3712		55.71	36.86	1583
36.05	20.51	3361		41.2101	50.4957	6355		68.66	18.31	1513		55.86	21.76	1893
31.61	21.29	3622		22.8068	43.1212	3787		67.42	19.22	1798		60.73	23.91	2532
33.22	20.01	2529		24.3805	50.76	2829		70.02	24.9	1707		55.42	26.25	1884
34.03	17.64	5965		24.5714	55.2465	2049		67.41	20.2	1790		60.08	25.54	1572
29.77	18.58	6005		23.1826	44.0068	4113		71	19.24	1520		56.97	53.8	2340
33.27	23.14	2042		40.7176	41.4108	7003		69.85	25.63	1617		63.73	51.04	3975
25.99	17.92	4515		9.80959	42.8963	5469		68.81	36.04	2543		59.87	40.03	1615
31.59	15.17	16535		10.1977	51.5747	2699		67.49	18.33	1541		60.57	40.22	2239
31.72	22.48	5955		29.5428	44.9411	10447		66.92	35.35	2222		64.23	46.53	3373
32.88	22.18	3179		9.35622	34.2627	1614		71.67	21.7	1537		61.65	41.8	2561
23.36	16.21	16203		44.7846	7.17675	5058		67.12	32.64	1662		59.18	39.32	2294
36.31	22.36	12730		1.26214	45.5488	1640		69.56	25.23	2465		58.79	54.74	2174
28.96	17.21	1511		48.2464	33.8725	68938		68.22	27.74	1521		55.54	41.55	1746
33.78	13.47	8469		5.27877	42.1839	1740		70.86	24.2	1688		60.03	36.34	2109
27.23	20.95	2002		11.0795	32.7689	14822		73.12	18.74	1510		64.6	52.73	1942
25.71	23.71	3191		7.22513	45.5624	1938		67.44	33.72	1840		54.38	8.98	1631
28.66	12.04	2271		10.8755	27.8821	3088		68.78	39.8	3078		64.33	53.35	1714
29.7	21.96	16872		6.50764	43.1357	2564		71.23	50.64	2432		54.52	52.08	1704
35.24	23.5	3619		3.20203	29.0266	2856		67.35	22.44	1553		55.15	11.15	1955
31.76	18.94	8563		3.19662	47.9833	3843		70.23	18.89	1580		53.86	30.62	1625
28.56	20.42	4929		46.4002	27.5266	14001		70.08	27.86	2631		60.17	13.61	1764
28.31	19.45	13763		30.9092	44.8807	8380		70.05	36.74	5408		55.85	28.04	2953
32.66	19.53	5529		33.9852	41.8493	12134		70.61	45.53	1633		55.17	18	1672
31.64	26.04	3935		27.1715	54.6871	4427		70.49	41.98	1889		55.78	15.29	2126
28.8	23.2	1610		28.1651	28.9638	26906		68.69	48.51	1743		61.26	43.29	1588
33.73	17.47	3203		29.1649	48.9657	6623		66.93	30.04	1626		60.46	39.13	5237
38.98	20.89	2556		48.3964	53.5924	13459		71.06	31.02	2297		54.65	21.37	2050
29.87	21.67	5834		42.21	43.2579	22278		71.6	46.03	3251		60.86	22.44	1945
30.96	20.73	4073		35.3266	28.3245	10415		66.48	36.19	1597		54.76	19.85	1874
29.11	24.86	2156		36.9405	23.8066	8212		67.37	36.31	1658		55.33	26.75	2903
27.53	9.78	16924		44.5692	30.1875	9600		68.84	40.78	2282		62.37	39.32	2946
32.1	24.52	5023		30.1218	46.6943	9635		68.52	18.75	1525		54.1	37.86	1920
23.48	25.35	3115		41.0818	22.5456	9381		66.32	41.61	2212		59.11	27.75	1697
29.28	17.43	13001		46.5193	45.5462	20522		68.8	33.9	1581		54.16	17.17	3657
29.89	23.21	2544		7.79298	53.8949	3633		67.24	32.27	3263		54.19	24.28	1936
29.7	21.09	3063		3.9641	39.1106	1754		70.48	32.29	1818		67.37	52.52	6591
27.21	18.38	2878		35.2399	51.9294	5494		67.91	27.87	1972		61.04	54.22	2024
35.92	17.46	4137		41.2465	35.3634	19096		66.34	34.82	2358		60.11	39.24	1728
36.31	24.09	1596		40.1305	45.5782	1617		69.39	36.35	1791		61.92	36.67	2570
27.17	26.4	3419		39.4712	21.3326	5508		65.23	24.51	1695		54.45	26.61	1550
27.16	22.84	2093		36.3793	44.575	9364		67.64	27.1	1913		58.85	46.22	3257
32.74	23.95	7588		30.3207	41.9982	7967		70.28	23.09	1516		61.47	20.92	2474
28.59	17.35	4609		36.5093	51.8745	3921		70.87	39.32	3545		54.48	17.38	1614
28.59	20.05	2927		6.63786	69.7974	3258		69.02	28.34	1609		58.83	57.29	2242
31.7	19.06	7307		4.22535	66.1295	3165		68.52	34.92	1645		60.95	9.95	2187
33.48	18.09	16592		39.0489	36.7043	3896		69.92	51.6	1786		54.15	26.34	1602
30.32	14.12	8047		7.84887	58.6971	5864		72.13	27.39	1621		56.97	27.49	1986
27.58	10.54	6064		40.1695	51.3862	7827		66.86	29.37	1527		53.99	28.68	1562
28.13	18.25	4046		46.056	55.8739	36790		72.64	20.02	1728		52.47	29.35	1608
29.04	25.98	3545		4.93806	56.5229	3871		66.49	37.15	1906		62.71	34.6	1734
32.11	17.05	14012		6.42029	54.525	2221		64.06	31.93	1851		62.09	40.61	2226
29.78	21.76	3013		37.1951	52.3482	30129		70.57	20.87	1816		54.08	20.92	2933
29.23	14.23	11634		40.9623	52.5252	13999		71.98	20.42	2825		61.48	18.9	1735
30.18	18.87	2130		48.6409	34.3784	7368		67.76	28.57	1507		55.98	9.66	2061
25.98	18.56	3629		36.4738	9.40731	2902		69.6	25.84	1792		58.71	29.64	2232
31.6	21.47	1726		46.3197	41.6638	17226		68.68	32.6	2788		60.36	13.96	1601
33.61	22.25	5463		5.96074	3.08186	3115		67.36	28.88	2479		55.74	26.93	1896
33.44	23.82	4946		5.41301	34.3988	3285		68.13	23.21	1954		56.96	36.93	1626
27.99	13.19	9610		36.2947	43.2598	11921		68	26.38	1702		62.21	47.29	3024
34.84	15.18	4443		35.2375	3.61922	20474		70.55	26.07	1519		60.7	25.4	1884
29.3	19.61	7498		39.0944	35.2869	9009		71.13	45.23	1980		60.9	23.4	3073
33.08	23.84	12214		27.5999	46.4593	6750		71.63	38.98	2787		63.7	60.86	2182
31.06	19.27	1580		35.6465	54.2196	5664		69.36	53.91	2581		56.44	56.56	1691
31.92	23.57	1621		35.4042	41.012	28716		68.11	43	1528		63.16	55.62	2578
26.05	17.74	2435		36.7503	18.5563	5389		68.59	43.34	3212		56.91	53.61	2089
32.4	18.16	4844		44.5001	52.4749	14647		72.07	33.62	2430		62.74	10.42	1967
29.49	17.26	4554		43.0316	36.4218	2655		70.68	20.21	3464		60.69	29.96	2670
28.89	23.17	2616		15.1161	35.7464	11355		67.25	35.39	2143		61.1	33.98	1551
29.43	15.45	4177		14.6621	31.1135	2793		66.76	37.37	1972		58	41.2	2602
28.94	14.38	5945		38.2984	50.5709	6393		68.37	32.49	2033		59.03	28.22	1823
31.27	18.87	2494		35.5598	29.205	6629		65.3	30.93	1917		53.52	11.13	1967
32.88	25.1	3769		38.7207	47.4193	8273		69.54	39.23	1834		55.21	36.4	2659
35.11	17.88	3034		13.599	43.5741	2630		68.07	14.63	1719		55.86	35.65	2195
31.55	17.24	5337		40.5538	39.0062	26765		68.8	19.51	1579		61.27	15.68	3148
30.95	20.98	4698		30.4454	39.1862	3588		70.18	22.05	2215		53.26	25.09	1620
29.58	21.69	2720		14.2602	38.9808	1511		69.75	40.8	2526		59.21	45.94	1526
30.58	21.98	2736		33.7336	42.2525	5789		69.58	35.99	2558		57.42	43.31	4312
31.36	19.8	4240		2.37871	44.4557	1966		70.47	32.41	1620		61.21	44.76	1757
30.8	21.65	22847		50.4118	51.2715	18010		66.58	32.36	2373		57.67	59.97	1726
29.34	15.68	12867		36.3675	23.9394	5681		67.9	27.1	1533		54.55	24.03	3030
30.71	16.37	9411		42.1711	33.8154	17217		67.47	21.87	1628		59.13	34.82	1653
28.11	14.95	7440		23.0276	29.1103	4957		69.67	13.37	2382		58.04	22.35	2172
34.67	15.57	5448		30.2826	23.4049	3166		68.78	24.23	2154		55.6	28.73	1848
32.31	12.29	4900		38.7404	42.1636	22370		70.06	15.92	1709		53.87	27.65	1593
34.12	20.11	2553		35.0357	26.6032	9762		70.97	38.58	1839		53.1	21.2	1769
31.15	22.83	4024		2.6424	48.5159	1954		70.08	47.47	1856		56.25	22.6	1533
32.17	19.79	2949		26.9299	47.597	8843		67.56	14.62	2535		59.79	17.3	2072
36.01	25.2	2805		3.30594	34.3914	3812		68.97	25.3	1593		56.07	28.54	2982
31.87	20.15	4259		41.7905	36.3284	46231		66.25	19.18	1603		64.32	67.56	2164
34.43	15.58	8107		2.38215	33.0922	2212		67.31	39.25	1934		54.03	17.36	1642
33.45	19.66	3662		35.2106	37.1523	32897		70.46	48.15	3054		54.75	38.12	1666
26.06	18.65	2727		7.04772	28.8486	2319		72.38	54.62	5953		54.69	37.01	1551
35.1	24.92	2954		43.1085	41.8721	15779		68.05	24.03	1758		54.2	31.41	1533
31.93	16.35	2538		32.9334	47.8678	6777		68.97	17.55	2314		62.27	39.82	3070
29.93	19.44	5034		45.5948	50.4126	4120		69.72	27.49	4794		55.03	21.95	1932
28.78	19.15	3483		44.6109	50.0326	9206		64.44	36.21	2114		56.34	63.58	1679
35.2	28.52	1657		40.4052	3.75502	12197		68.65	52.68	1980		54.2	24.28	1520
29.9	21.24	2330		40.679	47.2483	12447		68.1	25.23	1936		59.53	30.5	1505
28.81	18.52	1812		36.1845	30.1772	30702		68.75	24.27	1706		55.53	20.15	1506
30.59	14.33	4650		14.3483	46.3508	4453		66.75	35.65	2523		56.21	48.81	2105
29.99	16.17	4402		29.3604	35.8041	26321		70.75	16.23	1559		52.92	36.02	1588
29.89	22.78	3051		14.5616	22.426	1690		66.86	30.92	1711		57.75	43.77	3184
36.88	9.56	5141		16.2107	39.981	9487		71.07	32.21	2690		56.09	28.46	1801
32.96	24.44	3371		16.2913	24.16	4375		70.37	40.13	1860		60.86	25.39	1727
27.31	27.95	2116		16.145	35.5829	14847		67.63	23.61	1514		56.53	48.25	1773
29.5	18.61	12326		1.33753	36.2685	1624		68.69	35.57	1552		52.38	29.7	1973
27.39	22.56	1937		2.6441	33.5315	2019		66.02	27.2	1860		63.01	51.49	3728
25.72	25.41	2694		26.7637	36.7268	18123		68.22	40.36	2848		59.17	33.89	1971
32.06	20.76	4460		30.5252	27.1109	15621		68.67	44.08	2956		59.77	33.23	2823
33.09	17.03	12904		21.1937	3.15207	4156		70.08	22.43	2216		53.91	21.51	2008
31.2	13.49	7873		22.1458	30.8237	16961		69.11	45.45	1924		60.27	25.69	1522
30.73	23.7	2376		17.6887	34.5036	4643		70.53	20.64	1664		54.65	48.35	1791
29.16	21.15	5618		4.17607	28.0062	1946		67.68	27.95	3574		56.78	59.29	2147
32.54	14.18	3790		18.6315	53.7019	6132		69.94	21.39	1529		60.49	31.95	1579
30.23	17.7	13170		19.2808	33.0752	4907		70.53	6.48	1830		53.21	14.59	1518
32.08	23.36	4244		2.12361	35.7387	2342		68.43	34.97	2079		53.54	34.59	2359
28.58	15.12	9896		18.4709	34.5074	20952		69.79	22.68	2850		59.83	9.25	1616
35.94	24.8	2018		13.3979	35.0158	11729		66.32	15.42	3748		56.69	65.49	1604
25.63	19.57	2465		21.4497	49.355	1783		66.64	33.46	1886		55.54	25.63	2015
34.67	21.87	3549		1.50754	36.2109	1726		68.81	26.73	2983		60.46	28.78	1536
30.13	19.24	5352		31.1921	37.8566	36979		69.05	47.81	1551		57.51	13.54	1987
31.59	20.61	6042		3.35893	43.2319	4536		69.35	21.99	1651		62	42.53	1532
34.17	20.71	6973		7.26083	50.9224	2331		69.37	37.72	1506		59.78	19.97	1675
30.01	20.81	1725		4.37763	49.0249	2205		70.6	12.11	1825		54.66	26.86	1664
30.03	16.2	3352		45.8429	45.5614	14205		72.02	27.24	2186		64.32	62.27	2510
29.57	15.81	5836		34.0845	43.5628	13585		71.45	34.32	2398		54.15	33.5	1588
26.78	20.19	2038		40.7116	36.1289	4531		67.22	18	1683		63.02	23.78	1697
40.82	23.37	3034		49.026	51.5892	16707		70.22	20.99	1529		64.33	75.16	2583
27.25	12.44	7889		45.344	44.4711	29997		68.36	41.47	2033		56.7	43.13	2607
24.06	19.92	5448		5.98527	70.3153	1681		70.65	27.99	1770		55.69	29.19	2326
29.28	13.32	9398		7.91824	50.1192	5874		68.69	19.97	1825		56.23	16.96	1533
34.14	20.77	1803		7.16712	55.5364	2321		67.46	23.66	1885		56.16	17.45	2218
29.48	21.44	3510		45.4581	49.5533	6492		69.98	14.92	1756		60.82	62.62	3236
33.94	15.37	10089		6.59748	11.2516	1582		67.09	32.79	1839		56.69	12.65	3602
31.89	20.32	3391		48.2578	41.584	7563		69.88	38.88	2617		63.33	43.3	2896
27.53	19.07	4528		30.9981	35.1402	2140		68.28	20.16	1731		56.25	15.76	2304
30.75	17.01	2375		37.9846	49.2174	2300		65.26	17.09	1951		59.66	51.68	3924
26.08	17.2	1730		41.1798	4.57666	5681		69.36	27.13	2503		56.09	57.76	1934
31.08	17.07	24059		8.03465	5.89363	2087		66.57	21.14	1672		56.36	24.06	2305
39.91	21.95	3439		10.8152	36.2562	1608		68.51	34.75	2010		58.99	29.1	1732
32.04	22.21	13242		13.3172	49.4754	4289		72.17	22.79	3850		60.61	38.52	1708
28.81	19.36	5287		38.6299	54.571	7482		69.82	27.82	2315		60.92	18.77	1550
34.88	23	1611		40.0053	7.1959	13063		66.87	31.12	1833		57.96	30.2	1722
35.01	26.04	4307		40.7567	36.058	7793		67.74	17.2	3521		61.66	21.84	2154
36.71	23.01	9381		40.2957	54.7073	5056		65.16	33.37	2047		59.98	19.49	2201
27.36	12.58	18728		37.523	18.9693	1824		68.79	32.06	3094		54.6	11.45	1786
25.92	21.2	2733		29.392	37.357	5244		69.61	46.54	4319		66.34	58.29	4359
29.26	21.5	22997		14.6715	40.5344	6587		72.55	38.24	1837		61.93	42.97	1756
32.15	21.24	6298		16.2282	47.8488	6322		70.95	24.69	1529		62.33	49.12	1526
35.6	16.28	1668		14.3387	21.4201	10140		69.07	29.58	4724		59.43	49.49	3019
29.5	17.43	11422		30.1374	35.8346	8369		67.12	31.85	2896		57.01	18.05	1607
33.04	16.62	7973		17.7128	41.5162	5817		68.34	14.72	1729		60.9	31.3	4125
27.29	13.43	13157		16.2967	57.9175	6233		69.73	29.04	2001		60.95	25.69	1841
33.28	22.23	4093		36.7368	55.2181	35559		67.48	41.35	1699		55.87	16.61	2781
29.15	20.79	4910		34.4809	36.5538	6500		68.26	25.96	1504		60.51	20.94	2820
33.01	19.59	3576		23.437	17.6304	4237		70.94	38.45	4666		56.91	50.32	2488
27.26	17.25	11734		2.38916	21.8598	2054		70.36	41.39	3148		60.53	14.7	1691
29.79	10.47	6636		36.4098	50.5455	14116		67.24	36.99	1864		63.66	18.29	1588
35.58	15.88	1848		30.2676	24.2514	20972		68.82	27.73	1760		56.78	43.27	1902
29.54	18.43	5057		34.2404	41.963	15802		68.91	30.96	2169		60.15	32.83	2341
30.87	21.24	6138		47.8115	52.8413	4945		68.21	35.96	2440		53.67	34.23	3326
31.44	17.5	3591		29.4323	44.033	6184		69.89	40.79	2806		53.17	20.95	1671
25.04	11.11	7783		31.2843	46.7487	7966		66.37	41.46	2647		60.99	15.08	1920
28.33	21.77	3030		27.6688	51.9773	13933		67.09	24.54	1830		52.97	26.09	1679
28.39	17.43	3262		33.8846	26.8325	6753		70.31	20.1	1542		60.95	21.26	1893
35.57	16.08	11089		3.47826	6.54384	1574		69.47	24.84	2226		62.83	53.59	1812
30.41	18.22	7732		44.3065	5.80801	18199		68.2	27.57	1516		56.14	12.84	1815
30.22	29.48	1596		43.8412	3.21036	7725		67.65	18.99	2075		57.18	18.32	1616
33.88	18.48	3733		5.15534	56.5604	1913		67.74	35.6	1688		56.47	39.41	1940
28.38	21.75	4298		6.50499	39.2202	2180		67.49	16.08	1527		59	18.42	1686
37.14	21.8	5688		13.3924	33.1195	3741		70.12	19.88	1793		63.01	41.45	2276
30.29	16.43	5117		14.123	33.9704	2773		68.99	29.39	2647		59.65	60.18	1738
27.76	18.83	1543		18.5439	53.2832	17818		70.68	17.83	1601		61.4	45.61	2141
30.88	20.95	3158		34.6328	37.8186	5767		67.77	24.26	2088		60.83	53.31	1646
29.64	20.69	9095		42.5649	23.9094	35668		67.9	36.62	2204		55.84	18.15	1518
29.63	14.39	2930		36.6446	38.8023	16883		70.99	15.41	2459		56.02	16.44	1688
27.41	20.21	3172		32.5118	43.6606	11184		70.19	42.08	6632		63.33	41.99	3204
31.79	23.16	7479		35.6299	10.3162	3131		70.13	18.11	1563		60.43	29.05	1511
26.76	17.28	10726		35.0734	34.2335	32550		69.83	51.27	2983		58.96	43.3	1507
28.89	19.88	3086		41.8134	40.0201	32856		66.49	30.23	1510		54.05	37.52	1563
28.28	19.32	2492		38.2495	35.889	7643		68.77	40.43	2231		54.18	25.12	2144
30.91	19.85	5888		40.7166	3.17767	7773		68.94	17.5	1546		54.85	15.64	1784
28.33	24.05	2023		28.2348	38.9556	7162		68.41	31.55	1832		57.13	35.34	1883
29.78	20.4	8642		49.0874	51.1117	39265		71.45	23.67	1555		51.64	29.61	1881
40.05	16.95	15062		40.1896	16.3048	5066		69.69	19.59	2488		61.64	28.11	1510
27.68	18.29	2884		4.24268	38.4942	1647		64.76	47.58	2065		55.07	43.64	2153
37.04	18.79	3217		3.86358	36.2034	2439		68.1	34.31	2059		55.76	34.66	2053
29.79	22.21	2085		5.71565	62.8857	3597		67.08	23.52	1992		62.21	13.84	1604
32.16	17.86	3119		1.64182	45.1887	1881		66.24	21.37	1956		61.15	26.6	2329
30.78	12.95	10668		2.48396	47.9327	2080		67.28	18.4	1677		61.49	15.11	1539
30.12	17.29	9708		20.2374	5.80664	3496		67.43	43.35	1713		65.04	54.6	3980
31.17	23.7	2082		15.8913	37.3009	2260		70.02	48.3	1769		60.13	47.7	1654
32.59	14.24	12492		21.5309	41.4949	5726		68.97	26.2	2061		60.63	14.66	1671
31.44	16.96	7213		18.7244	22.9874	3093		67.39	20.27	1517		58.39	10.82	2006
30.86	18.39	9194		49.155	56.5643	18494		65.68	24.93	1739		52.16	25	1972
26.2	15.97	1537		28.729	42.6146	5125		71.31	29.72	3220		51.48	32.7	1642
30.26	12.94	9644		27.9944	46.809	4215		68.05	31.77	2235		53.46	7.9	2818
33.35	19.31	3405		36.4152	38.3649	14813		71.03	19.59	1909		56.52	15.16	1504
27.05	20.69	3917		4.05016	50.5556	1800		69.82	34.8	1701		57.3	52.53	2349
27.69	16.04	5168		37.165	4.08163	1519		68.54	21	1902		64.99	50.58	4514
29.98	20.97	5363		20.7646	41.0517	4431		70.2	60.56	2310		63.6	25.8	1789
32.41	20.01	6658		23.2011	40.9595	10547		69.78	25.07	2006		62.96	42.94	1799
29.49	14.99	4371		9.03898	41.1091	1659		67.63	56.97	1556		57.97	26.06	1646
34.12	21.99	2231		16.8981	46.5909	1760		67.74	31.41	1592		52.69	20.75	1728
30.09	19.71	10867		6.66462	47.5336	1561		67.36	24.2	1775		59.51	55.92	3066
31.55	19.73	7935		7.14406	46.6921	3673		69.18	37.4	1540		52.47	8.01	2829
30.62	17.03	3531		47.6286	30.5412	6375		69.97	43.35	2595		61.89	53.36	1549
30.15	21.89	2124		15.3928	45.8837	5126		69.73	14.15	1845		56.61	10.22	1639
27.59	20.96	2670		37.7998	31.211	16334		68.44	32.62	2089		54.05	19.61	3162
27.6	23.38	9110		39.1323	55.1529	7258		69	34.89	2763		58.79	49.3	5165
26.74	22.97	3555		39.0516	35.1346	5496		69.54	27.78	2462		60.46	37.82	1798
25.87	16.39	7213		29.8725	38.2588	8994		67.21	30.69	3747		60.2	24.32	1610
27.04	19.27	2921		3.8674	43.5783	1565		67.12	24.14	1831		59.31	25.17	1577
26.08	20.45	8618		3.69393	58.5014	1735		70.31	48.7	2147		62.47	67.86	3580
27.03	21.46	5315		43.3591	49.9342	10644		67.65	46.83	1781		60.59	23.81	1686
28.71	18.84	2075		44.6655	53.4587	15526		66.83	31.28	2257		63.27	61.5	2413
26.94	20.85	4048		47.8355	55.0914	23029		67.09	31.26	2263		57	32.01	1937
34.14	20.66	118714		51.6738	38.9518	30910		70.44	25.25	1970		60.87	48.58	1617
36.31	20.31	2555		51.0057	32.6525	17870		68.77	26.04	1628		61.99	52.32	1875
32.75	20.7	3148		44.4715	41.0093	10027		67.79	17.54	1662		57.82	50.41	1599
37.56	25.69	2151		5.8844	50.7382	2032		68.6	23.11	1577		63.86	61.14	1898
7.57	21.82	3030		6.45352	18.8332	1954		67.63	29.22	1677		61.85	42.25	2631
28.43	22.31	4465		7.5	6.34441	2317		64.85	43.56	1513		56.85	13.94	1754
28.28	22.26	3462		8.38658	31.5906	2716		67.2	25.56	1608		52.27	17.88	1773
33.44	17.49	4855		6.32624	51.0595	2454		69.81	33.78	3900		54.78	15.17	1523
35.34	22.55	3783		6.80886	38.6056	4217		69.48	32.03	2730		54.81	32.86	1543
24.06	17.29	6734		5.95094	51.1523	1779		65.07	54.95	2666		56.47	58.5	1611
30.62	13.56	14156		41.7825	24.5084	2746		67.77	46.18	3536		54.84	47.48	2022
31.78	15.9	9083		45.6834	51.1485	21027		67.27	37.16	1678		62.52	62.95	1776
25.73	22.15	9724		8.51809	48.7463	2353		67.11	53.94	1511		54.53	38.3	2060
27.5	19.32	3123		40.8931	20.262	12975		69.48	25.49	2191		56.82	20.47	2675
26.22	15.89	15801		48.4428	6.42063	19780		70.96	28.42	1965		56.52	13.18	2918
32.02	14.43	1996		40.4731	47.9597	16860		68.37	20.85	2156		60.27	52.42	1609
29.98	24.1	3075		42.9945	43.1661	24876		70.83	42.69	2428		58.5	36.04	3610
27.65	25.42	1707		3.49431	40.6547	1894		67.97	36.85	2369		63.83	17.82	1625
30.04	13.9	7215		2.78083	51.4046	2029		69.71	29.16	1737		55.57	17.46	1575
30.59	28.42	2778		41.7922	52.7722	11417		69.31	13.46	1575		54.09	34.11	1960
29.08	16.71	14300		42.2749	47.4323	11041		70.1	24.79	1686		56.41	49.3	2557
29.06	16.72	5608		42.8148	29.4031	5462		70.05	32.58	1800		60.17	60.03	2512
23.32	17.18	7416		4.15441	56.6818	1766		67.38	19.33	1852		58.23	40.76	3584
28.89	21.83	1578		45.4181	46.6936	13368		68.93	22.37	3143		56.35	38.56	1587
32.15	18.97	5519		47.1668	25.458	2129		70.62	22.29	1579		55.93	17.92	1582
30.07	24.15	1828		48.6066	46.3441	10353		70.98	22.76	1538		63.69	19.92	1724
31.2	24.91	5377		5.52699	60.6537	2417		69.66	22.22	2043		63.09	42.77	2255
30.27	13.22	13690		6.2879	46.6042	2135		71.06	34.81	2314		54.1	10.16	1668
28.38	20.46	5239		47.1967	31.2722	17741		71.82	27.01	3406		56.9	53.29	1521
35.23	24.68	2097		46.8885	2.89626	7596		68.84	20.17	3146		60.77	50.11	1740
32.09	24.76	2367		48.8735	48.5766	18863		70.03	56.07	3779		53.07	12.06	1878
29.84	22.85	1812		36.258	46.431	8854		67.63	27.89	3098		55.97	39.63	1640
32.25	17.44	11799		41.0286	46.3249	15428		67.72	31.03	1616		51.73	28.54	2164
29.07	21.44	3192		4.05467	57.4775	1665		67.01	40.58	2112		58.32	58.79	2980
27.34	20.09	1829		4.91507	60.3153	2157		72.72	24.83	2080		58.61	28.26	1509
30.64	19.19	18623		48.509	50.3759	18356		66.9	43.88	1984		61.06	26.61	1977
28.53	19.22	5493		53.7102	53.8675	12980		68.61	51.88	2504		61.02	18.88	1528
28.31	26.09	1535		51.5169	32.7495	2455		67.07	29.46	1777		52.62	10.16	2422
27.25	20.29	15050		34.7249	50.0393	11451		67.15	6.96	2025		54.1	7.82	1669
33.45	20.49	2658		44.5847	39.3305	7498		68.08	36.18	4617		55.2	9.28	1552
28.09	20.81	4462		43.2563	53.9135	7423		66.71	34.37	1683		54.84	26.38	1867
23.2	17.92	4623		42.3296	8.57649	11858		69.59	38.78	1992		56.11	16.98	1631
30.31	21.61	3864		48.8422	37.4435	17704		68.25	41.89	1560		57.31	54.73	2113
27.61	21.13	3017		39.8413	38.2166	24649		66.96	26.56	3929		61.37	37.14	1505
36.51	24.46	4646		41.5804	20.665	4331		68.93	26.29	1894		52.59	12.48	1590
38.23	19.47	2424		33.8178	32.8235	23535		68.71	29.94	1548		56.88	52.6	2042
33.19	21.42	2330		32.2397	49.531	1599		69.27	19.82	2048		60.78	29.66	1549
28.28	18.08	7021		36.6895	48.6366	7408		65.99	36.18	2218		51.81	33.22	1979
27.77	20.15	4464		45.2064	44.2148	27484		69.96	28.06	2309		60.26	33.22	5602
30.31	20.24	2100		36.4771	37.4426	28310		69.44	56	2259		56.36	37.43	1723
27.8	9.59	4292		14.5849	57.7129	2431		67.18	26.77	1556		60.46	33.62	1896
26.53	18.67	8816		38.6374	6.0369	20325		67.1	38.55	3213		61.13	50.81	3787
37.56	20.52	2853		24.7526	39.7416	5108		67.24	28.78	1595		56.15	7.53	2657
30.88	22.64	3708		14.6818	6.72043	8556		70.33	21.83	3443		54.64	19.82	1849
29.68	20.86	4508		7.85391	46.5702	1866		69.52	18.61	3092		53.07	7.62	1733
32.59	19.1	6567		14.2758	56.9689	4025		67.9	43.57	1634		53.21	16.29	1519
32.54	19.31	4469		12.439	47.1906	2545		66.21	19.68	2099		55.59	26.95	1510
34.23	20.15	3762		33.4449	51.5938	7937		67.01	29.3	2258		54.59	18.38	1640
29.2	17.48	3944		41.5879	18.9635	4303		67.44	23.33	1766		55.08	31.71	2794
28.01	16.04	13947		35.6079	6.74556	2535		72.88	23.11	1967		53.63	23.55	1722
30.16	19.17	1521		4.08922	4.89703	2185		67.67	43.25	2354		56.75	47.75	2291
31.16	22.61	4748		32.5492	36.9747	7781		66.59	25.14	2842		58.75	29.14	1647
32.29	23.16	20105		31.8441	43.8414	12584		65.44	35.28	1529		57.35	32.66	2044
29.7	25.36	3356		43.5883	5.02918	18850		68.92	46.86	2165		56.13	23.97	1529
26.7	20.03	1997		28.9271	39.1246	5255		69.88	25.19	1846		60.56	14.53	1576
33.95	20.43	2952		33.388	52.0464	5082		67.56	25.73	2299		56.25	52.46	2049
30.43	18.45	3982		31.7251	28.5409	12186		68.47	21.78	1605		58.69	42.23	1609
28.37	21.48	5642		35.4208	21.7164	5360		71.04	20.15	1824		53.88	15.41	1856
32.93	30.14	2502		34.1729	42.9474	17887		66.28	40.13	1879		55.96	21.41	1658
25.24	13.63	6207		37.1134	49.9791	4788		70.64	34.13	1786		55.84	24.24	1586
31.27	21.81	5622		24.9259	43.1411	5584		69.28	28	1668		60.99	9.34	1708
29.12	22	8425		16.6764	41.0359	1757		69.95	30.06	2878		62.34	60.26	1555
29.95	19.46	9250		18.2909	38.4793	3472		68.34	27.89	1522		51.63	22.87	1880
25.24	23.6	2398		2.19625	29.8649	2960		68.18	22.5	1680		54.13	16.22	1803
31.37	21.52	4901		41.6776	30.807	49703		67.5	14.94	1650		57.83	45.3	2689
31.58	17.35	8727		29.8239	37.7413	5180		70.92	44.51	3745		54.15	21.45	1643
34.52	21.57	3783		30.1022	25.5878	26071		69.78	39.76	2431		62.03	22.6	1564
31.63	29.8	2602		1.89524	35.6808	2343		70.04	32.51	1572		55.69	35.79	1826
29.43	24.32	2181		33.9592	16.6631	23279		66.45	4.95	1668		65.56	51.63	4265
32.26	19.34	5888		29.0784	42.4921	5674		68.27	11.13	4885		57.16	55.25	2019
28.28	18.48	2982		4.07779	12.5387	1938		66.5	42.11	2701		53.75	43.33	1611
33.64	18.51	3330		32.8503	43.1469	8580		69.78	21.26	2719		63.06	10.67	1584
23.96	9.83	2096		28.119	40.8763	10111		66.28	47.56	1782		56.09	15.84	1948
31.55	18.81	6291		6.34096	28.4932	3471		65.12	31.07	1778		60.62	32.73	1752
31.18	20.97	2124		33.867	38.05	4318		66.82	32.13	1654		55.19	12.73	2585
25.16	21.77	1534		31.1879	49.566	8179		67.98	7.57	2484		57.26	34.43	1923
29.47	23.79	4695		31.6593	31.6076	20745		69.13	20.63	2785		57.47	47.75	1914
35.9	20.18	17645		38.7175	23.2952	7860		71.03	39.79	1816		55.11	24.75	2402
28.12	19.81	2161		32.5128	50.6596	7959		67.93	40.1	2647		63.36	25.51	1680
33.15	18.58	3207		38.1313	32.7879	27071		70.57	25.56	2459		58.87	24.88	1650
27	21.65	3281		36.4292	30.0154	4531		71.61	25.5	2900		52.86	25.31	1841
28.21	19.02	5538		28.6836	37.9428	5872		66.47	32.91	1653		58.35	41.27	2338
33.26	15.9	3057		16.3639	37.9226	3668		67.31	25.61	1753		62.19	75.71	1589
30.9	25	2526		14.3228	30.4471	3176		66.72	52.37	1603		57.38	15.15	1574
24.95	19.31	2121		30.5496	47.3512	6097		70.68	40.99	5929		55.28	26.38	2163
27.9	20.1	3865		1.96592	40	2310		67.44	16.69	1567		55.78	21.75	1846
28.33	21.04	21344		4.72189	36.3786	1817		67	30.89	1533		54.19	26.04	3975
33.71	23.12	3794		48.1339	36.3835	21551		69.33	22.75	2776		54.97	30.39	2256
25.97	11.88	7451		47.8618	23.483	23468		68.2	27.48	2027		56.41	16.42	1580
30.08	24.62	2764		52.1144	30.2717	53545		68.22	24.28	2121		54.66	19.82	1597
26.09	23.3	1573		40.7633	10.3052	4784		69.62	34.61	2972		55.91	16.78	1517
31.25	25.32	2713		4.43368	41.54	2039		69.18	32.46	1762		55.44	46.04	2503
32.03	23.48	4830		49.0488	32.0822	10604		67.74	29.36	1737		61.25	26.97	2925
35.55	25.12	2215		49.8677	30.1721	19296		69.97	33.06	1570		57.04	16.64	1893
30.86	16.04	9605		48.2662	56.6995	12374		66.82	24.59	2208		59.41	62.69	2191
31.39	17.69	2298		5.29915	52.8515	1771		68.38	30.96	1788		61.51	34.26	2036
32.87	17.58	14549		24.3617	43.9147	11725		66.51	25.34	1535		56.48	41.98	2818
31.02	20.29	7636		54.4695	55.722	17022		66.99	19.96	1786		62.1	28.25	1736
30.65	24.38	5399		54.5707	40.6618	28346		68.72	46.73	2107		55.21	37.98	1576
31.06	18.72	6612		2.66075	44.2484	1530		70.06	22.38	2332		59.04	20.65	1688
27.59	15.22	10720		43.7772	28.0069	3467		67.59	19.21	1577		64.6	48.25	2850
27.84	12.78	21928		7.35057	63.8794	2057		70.21	17.31	2172		55.14	11.05	1638
32.1	15.37	6073		47.6534	30.3991	10849		70.47	8.84	1640		61.3	25.98	1788
31.34	13.04	5895		41.6156	49.3061	14268		73.17	14.96	1524		56.74	22.32	1718
32.42	20.79	2054		2.81602	41.4059	2333		67.8	42.79	2366		60.87	33.06	1532
27.96	23.12	5568		38.3967	16.0602	16351		67.97	31.56	2939		55.63	33.65	1544
33.21	24.91	2955		38.3878	36.039	28952		68.7	20.56	1712		54.27	20.67	1814
24.75	12.89	6469		4.62725	45.0528	1516		69.56	25.16	2079		55.24	28.06	1620
29.14	19.1	2055		41.9868	51.5642	8279		71.91	23.41	1576		55.5	34.12	2031
31.97	18.93	18031		19.1322	59.1445	5260		68.39	38.77	1835		56.28	20.32	1890
30.7	22.19	3432		16.1627	32.6143	1947		67.08	23.9	1795		63.9	57.44	3119
33.48	18.96	2629		18.5976	18.6195	7997		70.16	17.08	2032		57.44	25.86	1574
27.27	18.39	1906		19.6046	40.5564	15026		66.89	48.04	1605		54.47	33.87	1916
30.42	17.44	4528		36.1647	53.5683	8996		66	42.26	1661		60.83	37.24	2391
31.94	24.47	6150		33.6667	27.3893	4133		69.99	40.65	2096		53.22	3.07	2280
26.05	21.76	3203		46.5176	50.9964	5018		66.09	26.55	1725		55.65	10.87	2157
30.37	21.03	2216		43.0794	42.0843	15324		68.6	24	1642		57.79	46.1	2383
30.45	18.94	2336		8.97436	48.2158	2354		70.39	55.88	2041		52.26	6.08	1506
33.4	17.29	3650		42.3077	30.1038	1734		69.1	18.56	1703		56.33	51.13	1722
27.07	17.91	34547		46.9373	49.8497	14634		71.03	23.98	2502		60.3	48.4	3289
29.43	9.75	2148		35.7298	20.5399	9002		66.53	35.19	1890		60.37	45.1	1531
36.21	23.17	7139		48.5852	4.11076	18707		69.89	40.74	1982		55.1	22.18	1614
29.86	17.09	3614		52.7956	5.66334	8917		70.26	19.84	1535		57.11	20.16	1513
28.69	18.77	1609		47.6365	33.026	14752		67.56	31.19	1603		62.42	44.62	1609
32.53	16.26	7234		39.4539	29.0285	1719		71.43	29.12	2407		61.89	27.02	1806
32.19	19.17	23476		25.242	26.1352	7113		65.89	17.75	1758		62.33	57.8	2225
27.6	19.17	5448		19.4068	21.0076	3156		72.56	19.37	2186		54.56	26.02	2406
33.84	20.54	4957		43.4959	3.73391	19497		69.95	23.86	1704		55.4	23.88	2387
37.66	22.8	2272		3.35549	31.0737	2198		69.42	23.22	2830		59.44	41.17	1545
27.76	24.01	4551		48.9905	7.51731	7077		68.55	18.05	1742		68.64	60.02	6012
27.97	13.66	12572		46.5569	34.533	33397		69.58	38.48	1749		59.39	13.52	1609
31.38	19.28	8267		1.8385	42.7195	1765		67.71	19.2	1508		55.57	16.34	1900
28.88	22.12	4055		44.6446	40.4488	20767		69.72	20.29	1994		63.23	64.52	1743
30.56	15.45	9306		41.7898	16.0267	2396		68.53	22.94	1953		60.33	26.63	2283
35.1	17.47	16353		35.6025	19.5992	2046		70.07	17.68	3120		68.08	65.34	5107
35.09	15.66	20844		41.5287	53.298	14903		69.02	31.87	2385		57.67	45.56	3309
35.18	15.82	12699		9.57273	60.0828	3139		69.96	30.43	1870		55.45	15.86	2348
31.9	17.54	3527		3.39943	61.0308	1591		68.89	20.31	1940		56.07	52.4	1522
25.79	15.29	11070		46.0422	3.88109	3633		68.7	37.12	1592		56.72	14.62	1556
32.5	18.41	2306		7.17833	30.9272	1607		69.87	18.04	2908		56.05	30.71	1537
31.88	14.14	1885		7.52158	42.588	4884		71.6	24.45	2370		59.59	53.07	2993
33.53	22.12	1555		47.0194	41.5598	32594		66.58	21.4	1624		60.09	14.77	1638
33.06	20.84	3700		2.97513	55.9312	1745		66.45	35.11	1702		62.2	45.5	1523
31.62	24.9	2215		6.79925	32.8042	2646		65.75	27.92	1524		60.03	32.76	1694
30.79	19.17	18451		7.12423	35.4265	4443		71.61	39.95	1696		59.98	7.37	1561
30.85	19.22	3439		44.1043	45.3904	11628		67.97	20.75	1706		63.3	55.79	2548
33.39	24.72	5022		50.2692	37.415	14406		67.8	9.82	2459		60.05	10.34	1731
31.19	17.86	2727		44.8109	26.0732	6965		71.08	38.22	3307		61.44	33.14	3475
28.48	16.57	9049		4.22177	58.7834	1611		70.32	50.51	3238		60.61	30.33	1901
30.96	23.02	1970		43.7827	53.028	12467		71.28	22.5	2316		62.24	35.99	2398
28.3	20.42	5671		53.4493	42.3865	33999		70.05	40.28	1899		55.02	20.51	2526
30.96	15.81	15437		43.786	54.2097	7554		67.72	10.41	2949		63.06	66.11	2163
31.88	25.6	2113		8.82852	72.0291	1927		68.07	42.64	1616		57.38	63.97	1510
30.28	22.59	4513		44.4337	50.1486	4712		71.28	28.01	2608		56.61	51.45	1555
28.97	16.12	5029		37.8789	6.95673	4183		69.26	56.05	1670		60.19	25.74	1585
35.77	15.36	2979		44.6659	56.8262	6226		70.94	45.12	3250		53.59	19.04	1505
28.99	18.65	4225		38.6868	41.4141	3861		69.97	39.16	2735		51.85	21.86	1798
27.57	12.97	12430		39.1201	27.7792	3895		67.68	20.68	1857		62.71	37.06	2512
27.34	18.19	1693		47.8852	37.1134	26481		71.08	32.62	3886		62.26	52.58	1666
35.25	15.2	15632		46.0962	51.847	13725		73.98	55.23	5556		60.88	42.72	2094
31.97	22.99	2251		7.20948	46.9136	3807		69.19	38.57	1920		54.66	23.52	2644
29.94	17.2	4110		7.65577	28.5217	6034		68.23	23.46	2148		61.03	33.77	1661
28.61	22.28	2646		7.39454	41.7657	4293		68.03	28.86	2022		61.14	22.97	1548
33.51	23.11	2806		8.21429	34.7247	2851		71.72	18.25	1693		60.06	13.29	1738
27.59	16.41	1694		37.4246	3.93505	5235		69.88	20.02	1933		57.98	26.25	2196
35.54	22.04	3305		43.0427	49.1979	2057		68.73	34.07	2727		58.84	33.84	2441
31.4	21.95	2408		26.7485	36.1782	1863		69.06	22.4	2007		60.29	23.96	1809
27.41	25	2624		41.7378	50.2114	4967		68.85	22.08	2165		59.5	11.39	1795
32.73	23.27	1758		6.18004	43.3866	3319		69.75	29.89	7410		63.78	60.75	1767
32.91	23.06	2253		7.53564	59.1084	1817		67.82	10.46	1846		52.07	26.96	1923
31.45	18.45	5046		43.7695	6.57404	9644		67.03	28.2	2261		62.56	35.73	2782
35.18	15.98	6545		37.4838	46.495	8274		68.71	32.75	2649		55.04	12.2	2078
30.2	16.81	7063		54.0556	40.5284	23090		65.8	26.94	1765		56.2	12.51	1899
26.99	16.24	11186		51.3619	22.487	38907		67.32	41.33	2083		55.9	21.46	1710
32.98	6.84	11771		2.32346	34.5315	1558		70.19	34.94	1640		58.84	20.68	2002
31.2	19.75	3497		50.9565	55.4518	6640		69.39	39.12	3438		57.54	56.24	2379
29.35	12.68	9868		53.5401	30.4662	17416		71.87	28.62	2448		59.92	41.31	4201
33.91	19.44	1901		50.3238	35.433	26814		70.54	40.05	5004		58.07	58.72	2203
30.37	11.45	10020		53.1613	52.2308	14524		66.7	25.02	1627		56.5	46.51	2261
37.28	17.6	4996		42.7867	44.4575	5945		67.33	35.32	2143		53.64	18.69	1597
34.12	23.05	1818		38.6176	50.1177	11896		67.11	20.82	2952		54.34	15.83	1864
29.1	19.88	2510		46.3972	32.0865	9384		69.17	28.12	1888		55.68	26.66	2277
30.36	18.71	6395		45.7179	3.71595	24193		70.22	37.58	1578		54.92	56	1624
30.67	22.95	17028		52.7904	7.28395	20250		69.71	36.63	1533		61.13	36.3	1515
27.93	16.28	4115		46.4476	59.4933	6710		71.05	20.91	2977		55.3	37.38	1791
30.93	10.64	5748		55.8328	28.823	12889		67.23	38.83	3773		58.24	21.29	1912
31.5	23.33	3967		48.2651	55.7858	11580		68.01	23.42	2707		55.6	25.34	1815
31.29	15.23	5100		51.0972	52.9284	24023		68.63	18.03	1919		54.29	22.48	1997
34.7	19.65	2158		46.8477	60.6544	13234		70.57	27.8	3304		55.95	46.41	1546
30.35	23.35	4534		40.9724	30.2318	9619		69.38	11.94	2860		62.94	6.82	2377
27.55	16.93	4579		54.7746	48.1252	23229		67.41	42.24	2248		55.73	18.53	1886
27.14	15.82	11275		49.1934	37.5233	5911		70.52	48.87	1809		54.79	34.91	2287
30.46	17.47	11320		44.512	45.7254	18996		68.71	19.49	2481		53.85	28.15	1799
34.05	17.03	10496		37.9315	44.3332	13579		66.96	30.9	2275		56.92	46.33	1796
33.58	12.77	4408		39.7068	29.9852	28354		67.57	23.41	2745		64.12	69.57	1704
38.8	23.29	6428		39.9163	38.9329	11995		68.15	48.2	1579		52.63	31.56	1920
30.78	19.91	8405		58.6757	40.5736	2371		67.84	24.56	2771		62.1	52.07	2176
28.11	15.38	2126		48.2347	41.6803	12212		71.19	10.93	1624		54.36	22.63	1814
28.42	19.2	2445		47.4504	48.1798	8076		68.64	29.3	1870		60.69	62.27	2258
28.25	21.13	4734		45.5042	4.24877	23395		70.6	35.4	4209		54.63	19.09	1891
33.01	20.24	4686		45.4705	55.9032	6903		66.09	5.9	1644		64.41	67.57	2001
30.38	14.4	13315		44.9703	60.0333	4809		70.03	33.52	2151		63.28	23.83	1544
34.51	20.88	4237		46.1404	51.8531	9012		67.24	36.56	1674		61.5	46.04	1792
28.63	16.52	2001		41.725	40.0544	8456		69.89	44.24	3384		62.06	37.41	1727
26.32	11.37	4500		9.71616	57.8415	1779		71.47	28.35	1700		62.7	43.97	4124
32.91	22.61	3909		52.5853	55.1181	8763		71.78	19.55	3891		62.03	54.14	2209
32.89	20.27	3543		55.5985	34.2681	14620		70	20.27	1527		59.64	41.46	1733
30.59	21.7	2855		55.5039	52.7866	18535		63.57	25	1774		54.69	49.74	2142
31.21	20.26	2300		47.2183	51.2692	5594		66.36	30.37	1615		54.47	43.89	2143
34.8	19.41	2488		52.5487	33.4079	33064		66.72	45.54	2554		51.78	23.58	2345
27.44	21.27	6941		45.3842	35.878	14920		66.5	17.24	1659		61.46	14.14	1676
28.53	15.35	4196		46.1918	37.0036	24503		70.96	43.12	2007		59.89	20.29	1528
27.14	12.09	7603		2.72285	42.9391	2266		67.65	32.83	3165		62.22	36.34	1801
36.14	18.62	7103		40.545	34.8541	13568		68.21	22.77	3348		60.82	25.9	1612
33.71	26.07	3257		49.5143	55.1957	14079		67.83	21.43	1717		52.99	22.11	1999
26.8	20.48	3066		4.61808	26.6437	2905		66.91	21.12	2022		51.87	10.92	2052
30.27	20.05	3414		6.3854	48.1102	1852		64.72	40.97	2188		60.57	43.16	2675
34.34	17.78	4598		5.19542	38.6632	1526		68.94	13.84	2385		62.46	14.05	2644
29.25	17.74	6674		8.25959	42.6021	3305		71.32	42.67	2503		53.91	46.85	1524
35.84	22.91	1958		9.63969	41.0974	3718		69.99	47.51	1704		64.12	54.85	2198
24.08	18.72	4543		50.3797	29.8619	2535		69.91	63.13	1527		59.31	44.26	1847
27.24	22.25	1784		51.4907	21.6036	4939		67.85	55.51	2504		62.77	3.49	1532
31.7	17.11	3335		49.1715	58.0894	7380		69.92	17.24	1633		54.71	34.58	2600
30.28	21.56	1628		49.258	44.2697	11893		68.7	30.15	1763		60.41	35.99	2412
26.61	21.55	6202		47.6646	32.0319	16827		69.94	19.07	5015		62.62	14.17	1591
31.25	23.02	2984		45.6429	11.9858	2528		70.92	30.97	2756		56.33	39.65	1541
30.76	22.17	20695		48.714	51.3414	17370		68.27	7.28	5153		55.27	24.77	2059
34.61	20.03	3469		46.7016	25.0921	2443		64.84	41.49	4944		63.34	13.08	1540
29.65	22.4	3906		44.1617	43.3299	6889		66.48	21.3	1688		55.88	48.31	2006
31.73	17.95	4404		6.48148	38.9049	2429		67.12	11.16	2325		60.57	22.29	2360
27.96	17.87	2975		48.029	50	17936		68.18	28.74	1630		62.35	62.66	1516
29.26	21.48	4030		6.95898	59.4482	2646		69.9	53.03	2543		61.09	44.9	3021
35.53	20.42	1670		37.0697	50.7109	12309		64.22	33.66	1591		62.22	49.31	2626
28.75	19.7	1906		42.2269	32.9889	11128		68.82	29.98	1571		55.32	40.29	1575
33.08	25.84	3966		56.8387	12.6767	4670		66.37	18.44	1692		61.5	59.11	1614
29.15	21.57	2406		39.3316	52.85	5228		68.85	14.18	2038		59.17	19.8	1553
30.44	17.59	4809		12.2362	38.4738	1887		67.18	49.91	1755		62.96	33.8	5035
30.77	14.98	7031		40.4552	31.8283	6268		67.64	17.97	1959		56.17	39.47	1818
31.96	24.88	3227		46.8772	15.0499	4505		71.31	23.27	1530		55.69	16.24	2161
29.2	25.08	1816		50.6467	9.48339	5420		70.68	31.99	1538		60.74	41.21	1644
31.36	23.37	1720		26.7285	48.9234	5852		68.07	26.58	1682		60.84	20.55	1535
30.22	19.27	3772		29.1376	55.8365	3401		70.97	33.31	4177		62.74	30.76	1663
31.89	20.63	1578		25.3121	4.44539	2362		73.49	18.64	1639		57.69	50.19	2347
31.8	21.15	5221		34.5504	51.2978	4893		71.05	45.11	1883		62.35	47.69	1837
30.33	19.78	6744		7.6	40.2122	3959		68.92	39.16	1582		55.46	36.59	1734
32.21	16.4	11862		47.7558	41.5324	27812		69.88	23.37	2238		53.92	8.97	2174
25.22	21.71	3646		45.7728	50.4969	11472		67.52	17.21	1673		57.31	48.59	2016
36.69	17.14	9228		7.89418	48.3584	3594		70.17	23.08	1549		56.18	23.36	1886
28.57	11.93	3480		44.6712	48.3473	19997		68.42	18.74	1574		55.4	26.71	2029
27.42	20.35	3958		33.0145	53.7449	7597		68.87	17.84	1642		53.06	24.22	1862
29.99	18.9	2011		30.1287	39.3111	5632		67.93	47.89	2062		55.38	13.36	2152
29.84	18.62	3869		13.1973	48.203	9933		70.88	37.42	2958		62.9	45.95	2432
33.17	18.17	7356		9.5442	48.9605	2357		70.15	36.25	1691		56.44	56.64	2160
30.36	20.58	2320		53.49	48.6923	36934		67.79	18.21	3559		59.91	35.52	1906
28.97	15.83	5419		43.4647	42.7183	27480		67.88	27.16	1528		56.7	57.01	2140
28.81	16.84	9266		50.5736	53.249	6402		65.3	29.65	1575		58.93	28.8	1547
31.16	18.65	2163		44.2968	26.5089	27685		69.58	19.38	1507		54.37	24.05	1686
31.68	21.1	2045		48.2173	57.6383	6690		69.81	21.11	1755		53.7	16.15	1644
34.12	24.84	2896		40.2843	42.6338	16053		68.11	20.02	1673		56.38	33.89	2368
29.32	19.97	3948		39.5868	34.496	13016		70.52	27.38	2210		55.88	13.16	1964
29.42	22.37	1750		16.0669	50.8537	2987		67.8	29.76	1502		56.85	27.4	2423
31.17	18.3	4541		44.9567	33.5871	2102		70.08	23.69	1636		62.52	66.34	1542
33.63	18.9	5411		44.1937	52.3203	8792		71.29	26.96	1623		58.88	49.75	2189
33.75	21.96	2272		45.7579	47.2513	15953		73.93	24.92	2434		56.1	23.9	1504
28.07	18.42	6500		2.75862	27.6726	1955		71.36	21.24	1843		56.23	27.33	1756
29.05	21.79	3198		44.9416	55.4268	13719		68.66	32.04	1812		63.17	39.62	5851
33.61	27.59	4268		34.7716	26.3089	5348		69.79	30.93	1513		53.3	21.31	1793
28.67	17.9	7147		43.1947	18.1889	5168		68.75	17.35	2104		60.54	42.26	3184
31.95	19.73	5722		47.6117	39.9261	18409		66.11	26.87	1658		53.19	8.69	1565
33.79	22.49	3981		35.1702	36.7186	9118		68.33	23.54	3227		62.32	44.08	3026
21.85	19.71	1598		46.7574	48.7025	4162		66.27	25.53	1729		61.05	49.63	1897
35.78	26.41	2486		50.0537	58.6663	16945		71.09	18.22	1822		55.29	38.92	2320
30.2	22.6	2436		45.9942	41.075	11367		67.34	25.28	1624		61.47	64.57	1616
32.52	14.68	14459		42.8833	54.4724	16557		67.21	38.14	2217		62.78	56.43	2630
27.83	20.73	1715		41.4784	26.6037	3601		70.25	31.76	2653		55.56	19.91	2097
31.17	20.31	8536		40.5722	48.8602	6361		66.85	36.67	1579		55.02	12.25	1915
32.03	26.72	2912		46.1696	54.999	9962		70.11	20.42	2471		55.77	40.21	2003
27.45	20.2	5776		38.6984	31.7325	9183		69.14	28.61	2288		52.09	45.23	1530
29.73	21.43	4104		40.2807	37.9604	18759		69.11	40.09	1881		55.05	32.09	1898
30.94	24.74	4788		49.6916	51.3655	6481		69.32	29.37	1529		54.11	27.61	1583
24.68	22.13	5093		55.9235	34.3903	24568		67.57	31.99	2552		61.53	33.66	2865
29.03	11.62	11846		48.0194	51.3875	10631		67.56	11.28	1826		56.41	22.83	1859
36.33	15.74	11133		39.3163	24.6946	4584		69	41.84	2175		57.26	37.85	2219
33.87	19.05	35765		48.8108	48.8771	10197		68.97	16.98	1776		60.01	21.49	1654
33.35	16.57	2297		27.4229	35.8762	1809		69.03	18.77	1505		68.96	56.64	5600
28.89	19.78	2621		39.325	57.0228	11185		70.54	18.63	2710		53.07	24.18	1646
32.28	21.79	2077		42.9009	56.2715	26987		69.81	18.53	1597		54.23	35.4	1544
29.4	15.77	19080		48.0346	58.5328	11532		68.74	33.24	2154		63.75	46.36	1758
34.86	21.95	2137		37.0148	22.9664	3897		70.45	48.69	3371		61.69	58.26	1870
30.04	14.94	4636		36.9815	17.0492	1525		70.49	25.51	1568		55.64	20.32	1629
31.6	22.33	97088		2.58169	55.8709	1797		70.55	23.74	1708		62.38	64.36	1542
29	22.09	4849		54.0972	34.9272	21144		68.89	39.24	2171		52.74	29.6	1860
32.38	21.05	2693		36.2069	50.7725	3301		70.41	23.94	1504		55.95	24.43	1576
27.33	19.07	11493		46.955	6.807	16057		68.81	24.51	1532		62.46	32.7	2405
27.75	19.1	3720		44.5944	54.63	18175		69.45	21.2	1554		61.85	42	1725
30.1	21.05	4559		41.8342	58.3861	7262		68.54	28.97	2950		59.16	24.16	1583
35.41	18.57	9547		44.2348	38.4668	11701		70.85	54.14	2610		59.86	33.17	1634
30.5	18.57	1613		48.5451	53.2218	15659		65.15	35.89	2530		56.01	17.3	2586
32.78	21.37	4600		49.9125	52.3141	13115		72.07	51.91	2438		53.34	5.22	2195
30.2	20.7	2027		44.369	30.9115	16379		70.18	48.98	1624		54.56	23.9	1730
27.16	19.17	4494		46.5064	35.9341	18200		66.3	26.15	1853		54.94	35.71	1802
27.69	20.86	3873		40.9783	51.8358	4848		66.33	25.66	1972		56.91	44.69	3022
36.05	19.17	9435		46.0334	45.04	5373		68.3	13.9	2310		58.45	26.74	2651
25.6	20.52	2632		48.7598	34.6305	5859		70.9	11.08	1660		61.22	44.12	2006
27.59	19.91	6214		45.6549	25.8417	5673		72.35	19.85	2365		57.71	35.63	1987
27.37	16.68	5496		52.3433	45.5464	26911		70.78	28.1	1776		57.51	46.2	2472
32.19	19.38	11226		2.80452	24.837	1534		69.01	39.65	1527		53.06	24.69	1614
31.64	19.76	8194		3.62669	52.4703	3198		69.34	35.53	1558		53.29	20.57	2117
28.83	20.15	9933		39.9507	53.9214	5113		69.84	23.02	4038		55.82	46.58	1610
30.94	28.75	1602		9.14466	46.1629	1707		68.14	35.74	1704		59.1	43.04	1673
30.64	18.43	3264		10.4359	2.72214	1947		68.83	15.04	2085		57.21	43.32	1909
28.87	16.95	3800		53.1641	39.421	13125		68.32	69.06	1810		60.49	29.64	1675
32.32	19.16	7021		50.0557	4.44677	3823		68.7	14.83	2272		53.19	21.73	1567
34.11	20.5	3269		48.8007	31.6418	27726		68.04	11.53	1739		63.3	52.8	1819
30.26	21.09	4374		45.0694	33.1017	3166		71.26	29.15	2180		59.5	25.04	1763
28.05	20.85	2760		43.0367	39.8058	11021		69.72	28.81	1678		61.05	65.63	1887
27.25	26	2519		29.822	45.394	10953		70.61	59.08	2108		54.79	49.07	2689
27.12	21.18	3010		40.3634	51.5674	10208		72.92	33.99	3908		56.51	18.93	1624
29.71	22.89	2604		20.0349	32.1319	4550		68.24	59.1	1957		61.71	16.84	1520
26.48	17.84	5331		44.1214	55.1923	10949		70.29	47.89	3648		55.19	27.06	1700
33.11	23.2	2554		51.1457	58.1262	4344		67.24	29.54	1559		59.53	18.58	1806
28.73	19.05	1832		30.8833	39.9587	1937		67.18	31.92	2282		54.17	21.55	1715
30.4	25.22	3888		41.3987	46.5384	8002		65.24	27.26	1629		61.44	14.42	1664
33.14	14.89	11534		38.0853	24.7656	2560		70.91	21.72	1572		59.62	57.53	2671
30.7	21.2	1618		50.1391	38.156	39674		66.76	50.8	1571		59.8	19.02	1585
28.2	19.18	1674		25.1888	56.7442	6450		68.4	43.13	1733		61.09	36.48	1793
31.64	20.64	6660		24.7025	32.4426	7672		70.49	17.44	2657		56.61	10.07	1623
26.1	14.4	7244		29.2581	48.6912	4317		67.08	27.82	2353		57.71	72.64	1994
27.78	25.56	2428		38.2769	47.4527	32348		67.05	15.91	2458		56.11	54.93	1997
28.77	21.47	2999		36.2793	41.9621	8348		66.56	11.65	3973		60.55	16.41	2312
29.87	23.73	4512		34.2342	45.5655	9505		71.48	20.6	2398		54.42	38.32	1575
40.27	27.46	2198		30.6258	44.1326	4525		68.72	35.94	1903		61.12	26.47	3640
34.62	15.96	5816		29.4907	28.8444	8532		65.61	30.34	2164		55.91	41.63	2867
29.68	20.6	5321		39.5318	43.8017	33017		68.82	33.36	1710		59.65	19.33	1637
31.67	16.29	8470		37.9132	36.8746	8594		65.14	35.24	3165		62.37	20.76	1539
33.46	20.75	3641		27.6551	51.7924	6667		67.31	16.04	1824		61.98	40.53	2380
32.78	22.17	6000		26.761	46.9761	4051		66.88	23.42	1610		56.16	14.18	2313
25.63	17.54	5852		36.1546	41.2163	9899		66.52	35.63	2822		62.16	26.74	1780
32.25	27.51	2377		29.2359	41.2417	4510		67.05	43.84	2550		53.45	20.77	1733
29.65	18.86	3534		42.587	37.5797	5958		70.64	50.1	1978		54.51	38.58	1751
31.98	17.47	3394		46.9724	51.8567	11499		68.34	30.88	1797		64.37	50.27	1643
26.99	20.95	7598		40.1954	21.3385	3332		69.53	9.36	2542		56.1	39.36	1871
27.33	20.62	2342		44.1598	51.621	13880		68.66	22.91	1635		57.47	29.78	2260
32.51	13.91	4547		2.24615	24.3556	2250		71.86	14.17	2234		63.87	48.74	3904
27.66	23.58	1571		37.122	37.3243	3700		68	29.1	1593		54.71	22.18	1939
29.47	18.51	2509		38.3046	51.8608	9566		66.26	50.71	2547		53.24	35.95	1569
28.95	23.93	4402		43.3384	23.797	37572		65.16	32.81	2827		62.19	54.04	1694
33.65	14.31	13893		42.7667	21.8383	12849		70.86	13.86	4141		60.69	19.32	1703
32.38	16.31	2241		45.8181	48.3569	6299		70.07	41.08	2063		61.59	11.77	1517
30.48	23.03	1817		48.4783	41.0203	12584		70.05	17.05	1651		55.32	36.62	1823
29.11	23.05	4094		42.7158	49.9043	22467		67.82	18.17	1692		52.8	16.54	1502
35.38	26.57	2121		43.0961	42.0328	10901		69.91	38.74	2060		61.93	68.42	1631
33.53	23.28	3761		46.989	38.654	2838		71.65	26.6	1825		60.01	28.17	2167
35.24	23.26	5632		43.5365	43.1025	5415		66.15	34.51	1669		60.85	55.04	1837
29.71	21.42	3320		7.35168	59.0128	1803		69.32	21.05	1779		56.97	38.92	3426
28.78	16.37	3321		6.6765	54.3103	2088		67.48	42.05	1553		55.22	15.12	2239
34.85	21.38	4325		11.708	33.3635	2212		68.11	32.94	3857		52.01	42.2	1711
29.86	16.42	14345		47.233	49.7348	17720		71.63	21.04	1744		57.88	23.04	1608
32.78	28.03	2310		4.71429	58.4071	2147		70.94	24.32	1665		56.35	21.49	1654
37.26	17.97	11016		43.3204	51.4981	17923		66.22	55.95	2437		55.14	25.28	2108
31.19	14.8	6947		42.0577	54.6231	4683		67.1	37.18	1615		55.5	36.11	1584
33.67	21.61	3418		44.3665	28.353	4839		69.93	25.4	3006		51.66	37.67	1667
30.94	21.93	10834		55.3503	53.4674	12632		68.78	73.31	1510		59.21	12.22	1563
36.08	22.85	3620		42.1674	51.323	7143		70.46	30.98	3149		52.6	16.32	1541
31.93	17.81	3775		41.6035	44.6429	3472		66.57	28.14	1750		56.25	39.79	1832
30.02	21.74	9751		43.8613	42.1017	10458		71.33	20.65	1872		57.67	53.12	2277
29.05	24.36	1759		50.0899	50.4366	6527		69.48	21.17	4363		52.72	28.18	1909
30.72	20.17	3885		51.6027	8.19879	18210		69.7	22.63	3681		60.13	53.45	3157
31.17	19.02	4185		51.1266	33.7724	7136		66.74	28.32	1508		62.4	20.24	1601
34.52	21.83	4168		18.6703	47.6426	5048		71.6	40.44	9137		63.26	17.71	1657
28.67	16.59	13468		18.1588	46.9353	5857		70.47	21.56	1605		56.32	25.4	1980
36.99	21.44	4249		17.6228	32.447	2783		68.83	32.45	1675		56.23	15.37	1669
30.87	18.59	3047		13.8205	48.9339	3799		67.66	44.51	1558		57	8.14	1573
31.24	15.07	7274		16.0834	38.2943	4186		71.2	26.04	2554		52.83	23.75	1783
31.52	23.15	2056		15.998	46.6667	9390		73.58	30.73	1930		63.15	56.22	2180
30.28	11.18	4259		16.839	45.9725	2545		70.58	18.56	1554		55.91	11.07	1590
31.01	16.08	8674		19.4748	36.9071	5503		67.71	31.52	2300		61.61	50.95	2638
32.39	23.59	2298		1.92616	20.2933	1705		70.06	30.91	2996		54.19	21.95	1747
24.77	17.3	3124		17.104	20.9232	15815		67.51	29.72	1886		56.23	26.72	1654
32.18	21.93	3844		17.7031	19.4366	5680		70.78	20.33	2098		58.74	63.78	2141
29.54	21.74	4588		55.6132	43.7054	36444		68.98	28.66	3030		56.68	52.33	1779
28.1	23.3	1822		3.33193	57.113	1912		69.27	28.93	2420		59.76	39.17	1791
29.63	19.64	3269		26.5069	53.5111	11250		69.85	22.09	2472		54.06	13.62	2382
36.71	14.76	9439		25.3911	45.2737	19201		68.01	15.39	2330		53.75	23.9	1954
28.86	16.32	3860		28.2188	55.7656	10051		69.9	55.52	1947		55.1	27.64	1545
31.27	17.57	2382		7.26471	47.1986	2231		69.15	40.2	1622		55.88	18.19	2537
32	15.65	4524		44.4567	37.5521	4077		70.43	29.31	1873		60.77	39.94	1938
31.14	20.58	4337		46.3054	47.2667	6677		70.47	32.65	2727		58.81	22.86	1986
32.07	12.13	14381		43.6293	23.9766	11774		68.03	26.39	2579		54.56	13.47	1797
22.17	21.65	2007		38.6447	16.0772	9274		67.51	35.82	2966		60.66	53.37	1721
30.21	23.13	2828		34.1643	23.9804	3261		70.14	44.83	1819		58.21	33.53	2507
36.14	16.36	4267		48.259	46.6659	16436		66.32	18.28	2084		55.85	23.14	1897
28.46	25.27	1951		39.2047	15.3765	1886		72.66	25.5	1788		56.47	36.95	1762
33.46	15.09	11912		19.2297	47.7674	2150		68.31	17.5	1554		54.56	10.18	1586
27.25	17.94	9759		49.7209	56.5194	14618		70.27	17.43	1670		53.1	10.94	1609
28.84	17.13	9605		52.8073	5.11648	15968		70.28	24.24	1611		53.84	25.3	3363
35.26	21.41	1677		41.711	20.5278	9056		70.14	48.64	1615		52.63	27.97	1523
24.16	21.5	1679		40.1219	22.5269	5580		69.85	49.84	1835		54.9	43.56	1818
22.47	20.34	2225		41.6115	50.835	6946		72.85	35.01	1861		59.47	64.43	2460
27.14	14.03	9356		23.2377	7.00297	1685		69.86	13.39	1942		54.68	49.5	1707
25.88	20.21	1596		21.8232	31.9698	3447		70.72	12.46	1762		59.37	31.96	1508
30.22	13.02	17130		43.7433	31.9062	3924		67.06	30.82	1689		55.98	38.25	1706
31.5	20.85	6582		36.1068	33.9604	2020		70.03	25.73	1508		57.29	40.99	2685
24.06	22.95	2264		3.51377	64.9497	1689		66.26	20.89	2573		54.31	25.82	2022
31.14	25.06	2247		57.3351	52.2373	32025		69.81	16.72	1531		56.19	33.78	1924
33.59	25.83	3176		48.8586	45.4658	11314		71.37	26.98	1768		56.94	30.28	1732
32.83	22.7	4493		49.5419	49.9443	12572		69.9	18.91	2036		61.95	21.61	1518
29.36	17.83	7459		55.2691	52.4615	36055		70.41	39.97	1546		60.71	41.92	1777
27.98	25.21	2378		2.95186	66.7785	1788		70.56	32.32	1717		54.41	37.89	1606
31.92	22.45	2412		50.9836	29.4517	8699		69.36	29.94	2051		61.89	18.33	1612
25	20.82	2344		21.5494	36.6871	2614		70.11	38.28	1549		58.71	51.83	2651
32.28	26.1	2918		38.8898	38.8825	14693		69.94	21.34	2980		56.75	22.77	1537
32.42	21.56	4117		46.4452	29.0099	5474		68.31	20.18	2629		59.08	28.25	2690
24.88	20.38	1965		40.8252	49.2907	10221		71.16	28.64	3682		55.61	26.9	2520
34.66	20.41	15218		41.8433	59.43	14878		65.58	37.7	2383		61.28	39.27	2475
29.51	17.94	4400		6.78867	39.412	2177		67.85	34.57	1662		54.33	27.21	1731
28.46	15.51	6942		42.7456	20.2746	2476		71.35	22.56	3101		54.5	21.58	1573
30.83	25.8	7733		39.4569	28.1402	1855		67.18	17.34	1969		61.94	56.06	2054
30.26	18.61	4819		40.9443	37.8003	4828		67.9	38	1733		56.43	50	1531
32.86	14.25	7020		35.4764	48.197	2274		70.17	22.02	1651		62.14	29.55	2132
33.78	22.49	3951		43.9829	17.4891	17245		68.04	17.7	1726		64.63	52.89	2910
26.75	18.99	3462		48.6827	34.542	12796		69.63	20.53	2026		57.7	29.05	1551
32.79	15.87	17338		41.5968	22.2928	12125		67.26	50.38	2620		55.96	41.26	1768
28.16	17.4	2759		43.8276	53.0183	11977		68.95	68.27	2168		58.8	55.39	2302
30.98	20.77	2725		48.6682	39.4423	9898		69.87	54.63	1535		56.33	16.02	1904
30.21	21.13	3756		45.1604	39.382	11424		70.67	29.84	1711		54.8	40.56	1558
23.99	20.38	4315		38.477	27.8689	3599		71.64	18.39	2406		56.57	34.52	2545
37.82	22.71	2746		4.67461	50	1560		71.37	33.67	2116		57.85	52.12	1535
24.7	19.33	3212		4.23875	41.1067	2277		69.45	26.2	2714		52.89	17.84	1589
32.83	14.27	6363		45.1341	32.7029	6874		67.98	16.34	2044		57.38	20.75	1892
33.48	13.06	17219		43.1076	40.6989	13364		71.29	21.78	1591		55.7	8.36	1967
34.66	21.17	4483		48.1319	56.0733	7426		72.48	27.11	1538		54.19	34.35	2179
25.38	18.68	2283		45.7546	53.3298	11412		69.4	26.66	1806		62.6	57.8	2410
31.51	22.2	2254		36.966	11.7159	2168		67.15	34.87	2178		61.65	21.62	1533
30.33	22.02	10113		47.1228	55.7748	21490		67.27	44.14	2075		61.45	63.25	3310
24.76	13.89	2646		38.4901	47.1015	13921		66.11	28.92	2106		55.17	23.97	2545
31.73	21.51	1932		44.6213	48.9771	27521		69	36.14	1584		52.98	39.35	1878
29.31	15.46	4599		46.3637	10.1176	3657		66.36	24.44	1737		61.35	43.38	1548
32.77	22.12	9833		43.7506	44.0017	6902		67.95	27.19	1710		61.21	43.6	1681
23.83	16.51	1557		44.1325	24.4498	9632		69.68	29	2126		53.99	25.68	1737
33.62	19.26	16147		19.0631	42.7045	2714		69.12	15.36	1644		61.12	46.39	2355
28.35	24.96	4656		18.1356	46.1781	3166		72.17	31.8	1753		59.43	51.55	2871
31.15	23.82	2769		49.8971	49.8936	10334		66.53	32.23	2031		55.45	22.33	1505
26.37	17.61	6679		35.8648	32.7813	5012		66.87	27.26	2814		53.03	22.41	1959
31.08	15.69	3707		26.7165	44.9144	8062		66.76	29.78	1827		55.04	30.93	1696
32.03	19.78	1805		41.2857	47.3084	18595		69.32	25.07	4365		56.83	38.61	2358
25.9	17.81	5359		43.6088	19.3689	23863		67.52	39.67	1859		59.08	73.18	1581
28.65	23.89	2488		50.533	48.4339	46614		69.69	36.02	1949		58.37	24.98	1513
33.49	20.96	4831		39.9598	51.7724	12723		68.27	20.84	2483		54.75	20.42	2081
37.31	21.85	4878		43.4073	51.8131	6398		68.56	41.92	1646		55.76	56.18	1838
29.99	24.12	6251		16.3709	56.9654	2656		69.82	30.37	1717		54.26	37.94	1749
33.93	23.41	2119		13.2122	57.7209	4177		68.42	19.88	1876		53.29	16.55	1547
29.51	19.76	2822		11.1255	53.9936	1565		71.66	24.99	2117		60.97	32.01	2376
28.28	12.82	6394		16.8535	22.7394	9776		68.99	33.82	1715		54.5	26.76	1637
31.94	17.14	3985		14.6789	56.6952	3159		69.85	16.53	1624		55.93	34.22	3765
35.98	22.3	5025		20.1446	52.6779	19904		71.26	39.79	1890		54.07	44.51	1622
30.02	18.2	4666		32.8161	48.4842	4717		67.25	59.94	1589		56.85	54.36	1684
26.99	19.98	3261		41.1195	49.0647	7965		68.59	25.81	1610		54.84	21.1	1524
22.8	20.71	3517		41.4237	43.8076	17029		70.88	18.42	1528		58.32	61.47	1757
28.69	22.84	2703		44.1355	43.8799	10588		73.08	21.39	1685		55.84	36.07	2678
30.36	18.69	3237		43.2667	40.8059	4492		66.24	22.5	2004		62.19	22.33	1843
32.24	20.92	5696		46.0358	16.3951	6813		70.81	32.28	1724		54.35	23.7	1675
30.63	19.79	3941		6.85446	22.6685	2241		68.96	37.12	1720		60.64	26.94	1984
30.55	17.8	5105		38.528	41.543	12469		71.61	53.11	1529		58.92	18.78	2079
33.68	16.72	6658		44.13	20.5404	16543		66.67	24.48	1546		60.27	52.66	3608
27.42	17.98	2411		51.7553	55.469	13476		69.19	41.41	3156		56.06	35.42	1567
29.69	19.58	4101		52.8609	50.7	10286		68.89	31.43	2369		55.84	34.28	1931
33.99	22.45	2325		46.3644	38.5179	2321		68.25	48.01	4903		61.57	50.43	1522
27.73	18.38	3618		51.0428	52.4047	13016		69.57	19.33	1635		61.08	44.18	1820
26.95	22.25	3213		40.6274	50.8108	2775		71.68	23.64	1523		55.8	47.17	1608
34.65	20.14	6656		19.4536	36.0837	7405		70.41	32.86	1657		61.67	56.77	1899
31.82	16.27	5098		15.6986	35.7906	7203		69.82	17.17	1855		58.83	22.7	1562
29.1	18.2	4557		47.2302	52.6206	5762		66.41	31.55	2200		62.92	21.47	1551
32.75	20.46	7079		44.3524	37.6149	9794		70.56	16.06	3033		54.1	40.09	1700
29.81	22.43	2537		33.9213	42.3608	10073		70.29	23.82	1528		55.66	38.77	2334
34.27	28.7	1937		31.6563	37.8976	2578		69.25	38.32	2462		61.25	52.05	2095
27.37	19.88	2706		49.2176	41.58	18076		71.45	42.67	4232		60.45	31.13	1505
31.95	18.25	2269		52.494	61.3904	12212		69.1	36.99	2083		56.44	47.4	2500
29.66	25.6	2119		44.5459	53.5644	7070		65.97	29.82	1769		60.18	17.67	1859
30.62	15.16	5546		55.2488	47.6927	15386		68.3	25.45	1792		54.47	16.95	1764
30.75	19.67	2069		6.19666	40.8922	1883		72.48	26.87	2257		59.23	24.25	1674
30.54	18.65	6349		57.2446	32.5804	19214		66.92	12.75	1643		58.66	22.79	1685
33.89	19.72	5985		47.5395	51.5775	6371		67.33	9.86	1598		58.13	30.88	2074
33.38	26.64	2870		47.9609	30.0293	5468		70.35	22.46	2208		61.62	19.23	1513
27.43	21.43	4740		47.0235	38.4117	2934		70.46	45.99	1747		62.76	21.66	1812
26.84	13.2	4393		57.4825	7.61965	1588		68.97	34.56	2234		61.29	12.81	1624
33.42	17.37	3190		40.2454	40.7018	12282		70.31	22.8	2294		63.18	60.03	2044
31.65	20.07	6175		9.36303	30.5949	2824		69.09	20.66	1718		56.53	49.79	2375
33.1	18.73	4875		47.9359	43.1805	17582		69.9	23.36	1554		55.05	49.13	1786
33.44	12.1	5551		49.7081	56.6421	12097		70.24	49.36	2026		61.76	29.5	1505
36.31	12.07	21001		41.5262	52.9059	9016		66.92	43.1	3593		56.26	31.06	1766
28.73	21.44	3953		42.6221	7.44612	7749		67.14	44.84	1949		60.24	31.26	1678
27.97	18.62	2390		55.9457	44.4274	11108		68.89	32.91	3563		59.16	52.82	2640
33.43	20.32	4243		53.3476	51.9561	11017		69.13	16.05	1841		59.41	9.39	2512
31.88	20.33	4034		49.0979	41.9785	20713		70.35	60.5	2452		61.35	46.53	2046
32.06	21.33	5661		47.5251	40.9273	19195		70.43	38.93	1522		60.6	24.42	1636
29.26	19.39	12695		43.1932	29.7257	6745		71.5	29.63	1937		61.75	20.2	1535
30.78	21.25	2303		42.9296	36.3859	4892		71.08	27.83	2709		61.3	17.3	1830
30.13	12.85	1961		2.27177	3.04233	1512		68.14	24.67	1690		59.4	32.87	1620
29.45	16.93	1542		53.7762	34.4396	1597		67.35	29.27	1674		60.99	33.56	1974
33.37	19.36	3274		43.7107	3.43669	27672		66.48	46.38	2849		53.8	37.88	2000
27.97	17.38	18410		46.3557	50.3655	14502		67.04	49.81	2089		65.49	60.3	2921
28.12	16.49	5361		44.8594	40.9752	4881		70.66	42.63	1662		52.56	18.6	1675
30.7	16.27	9571		42.2455	53.7251	5463		70.25	52.24	1946		60.67	56.7	1619
34.18	24.88	4908		40.6539	10.7738	5040		65.61	37.68	3126		61.23	31.48	1852
29.93	18.53	6656		42.6812	51.2296	5327		66.79	19.69	2656		53.99	44.38	1522
37.35	22.17	5990		49.4578	43.3259	10301		69.4	20.69	2298		56.83	28.07	1532
32.77	16.65	13702		39.2923	4.95963	2601		70.67	30.22	6034		57.04	53.02	2447
36.74	24.12	1816		39.0598	57.3357	3926		71.33	34.34	2659		53.3	34.75	2089
25.83	24.92	1653		36.8118	23.1515	1650		69.64	23.44	1551		54.74	40.22	1524
36.26	23.61	1542		51.0272	51.3529	7022		69.44	31.09	1592		61.21	55.4	1519
39.18	19.63	8992		48.4331	38.8889	10170		69.01	79.05	1745		57.18	36.73	1982
37.8	22.97	3565		17.0075	19.5599	9862		71.36	43.59	2660		56.43	56.28	1705
30.46	21.7	2108		4.46462	41.2466	1845		70.21	24.47	1749		62.94	60.88	2660
29.6	22.53	6581		17.5606	30.6946	3815		69.13	30.8	2232		59.66	21.89	1512
29.28	23.13	4088		21.4914	7.1369	10789		66.94	30.88	1548		60.17	7.34	2139
24.31	15.06	7571		2.35554	37.0629	2145		70.48	26.05	2236		59.96	22.83	2085
32.45	26.12	2000		15.9192	36.7092	15285		69.28	17.38	1502		63.4	66.33	2336
29.04	12.35	6262		53.7363	48.1257	26250		71.27	25.96	1716		52.93	21.59	1758
28.23	18.15	1815		4.02212	63.6364	1595		71.02	44.29	2231		63.4	47.68	3733
27.04	19.28	3223		51.8827	52.3094	15783		65.78	24.31	1637		56.83	36.33	2256
30.15	24.59	2054		8.09461	41.6483	2718		66.34	72.19	1620		59.05	16.25	1735
30.66	18.26	4895		8.82263	46.7421	2210		72.02	15.66	1880		57.99	63.69	1749
29.31	17.99	3252		51.6093	47.5975	18751		68.28	22.12	2179		61.67	25.84	3330
28.02	17.07	2959		46.3605	40.2792	6661		68.75	27.3	1579		52.05	28.98	1898
31.5	20.78	3024		4.53382	49.304	2227		68.29	46.81	1788		53.44	26.01	1628
29.83	16.66	4330		45.1062	51.7175	11499		69.42	8.98	2495		61.49	42.1	1601
27.94	19.37	1789		5.20219	41.251	3709		67.45	57.15	1796		58.28	59.27	1565
28.83	21.57	2684		3.24032	39.5117	1802		68.15	23.21	2268		55.49	45.11	1585
39.35	22.59	2521		52.1202	30.4767	38285		70.4	39.4	2405		61.52	42.26	2279
31.11	23.36	1629		52.8301	51.565	14537		69.1	8.76	2307		57.6	8.4	1541
28.72	17.3	1578		47.6831	43.0608	3718		69.26	37.36	2594		56.69	43.35	2339
28.14	21.24	2811		43.9725	48.0051	1554		69.55	22.67	1522		53.72	29.65	2113
28.44	20.79	5896		48.4639	40.2555	2740		67.8	30.91	1902		52.07	35.53	1897
32.71	18.03	5767		43.9179	40.5971	6599		66.73	47.55	3310		58.31	53.31	1588
29.8	20.73	2323		11.1512	34.6224	5508		64.96	38.58	1607		60.94	51.32	2887
28.9	20.93	4821		15.1095	26.7432	3485		67.2	45.97	2605		61.95	33.74	3448
36.96	19.56	3491		14.704	8.95141	4301		68.07	24.02	1536		62.57	59.08	1646
29.88	24.91	2844		49.5296	7.91816	22581		68.72	24.36	1923		53.02	28.72	1875
29.51	26.77	2133		42.4235	33.2013	8581		67.81	40.99	1814		60.74	38.55	1799
33.29	20.65	3431		41.7499	22.9232	21812		68.2	35.09	2119		61.21	26.21	1555
28.59	17.14	4633		19.1631	44.2728	6731		66.48	16.02	1704		59.11	29.54	1557
33.26	18.62	7844		44.1078	39.7702	39854		66.15	42.32	1914		57.11	16.95	2856
36.03	24.06	3439		4.70053	42.6197	4092		67.67	30.84	2049		53.9	43.29	1668
29.3	20.74	9513		46.6487	40.1375	18180		69.13	27.94	2022		55.76	20.81	1639
30.74	20.96	11571		9.10183	57.1243	2309		69.54	28.95	2596		56.27	53.45	1520
30.18	18.39	15447		48.0529	38.683	5558		69.9	21.78	1740		56.95	63.96	1519
30.55	13.23	2490		8.71921	59.2239	1572		70.28	38.09	3263		62.94	58.14	1830
30.81	18.47	3373		8.09623	45.4889	3436		71.84	24.58	2124		62.67	45.25	1538
30.99	25.43	3282		42.0545	30.4692	8717		70.14	13.47	2364		55.35	24.96	2047
35.58	22.02	3912		29.7056	38.5334	14673		69.79	37.9	1612		53.78	12.46	1810
29.31	18.93	6652		37.3298	10.8527	10191		67.22	22.2	1538		58.7	29.76	1806
32.14	14.78	4347		45.5803	54.3044	8259		70.28	22.8	1522		62.34	12.99	1736
32.17	26.5	6874		47.617	49.6515	6743		72.77	28.03	2437		56.24	46.81	1725
25.96	22.71	3205		43.425	44.3534	5977		69.28	41.81	1806		59.96	26.86	1571
26.42	18.41	3279		47.4847	37.9442	3658		72.29	26.27	1772		59.82	45.74	1633
32.8	14.64	14323		52.6295	47.9513	1806		67.42	16.16	1578		61.33	37.49	1830
29.95	25.15	2169		50.037	37.2327	13139		67.25	27.21	1878		55.09	10.29	1735
24.69	10.18	6804		52.218	36.7257	12027		67.31	35.47	1724		55.45	24.16	1556
31.27	21.7	2002		53.7617	56.3153	10720		72.4	17.75	1631		63.17	37.11	1994
30.97	18.42	15585		6.97127	42.3168	1692		69.33	24.04	2277		64.36	65.13	2261
41.83	18.02	7546		45.8917	41.991	13129		69.8	14.76	2574		53.6	30.61	1596
32.67	25.68	3283		46.8739	56.9157	9811		71.44	41.63	4975		57.41	33.45	2353
29.2	25.38	2461		48.5891	53.6281	10405		67.79	37.43	1837		61.03	45.05	1606
31.25	15.12	5845		44.4752	35.0955	6337		69.98	32.81	1681		53.77	21.48	1520
31.78	17.7	7734		8.12313	55.0725	1587		69.92	32.55	2046		56.18	31.6	1535
33.17	19.21	6998		8.75991	51.523	1937		68.93	15.89	1891		61.14	38.97	1664
33.6	15.48	3701		4.61598	29.7229	1985		70.04	37.66	1864		56.9	24.91	2529
34.46	24.74	6625		8.73102	51.4435	2494		70.7	22.96	2182		56.98	42.38	1648
32.37	20.14	1748		7.26127	29.2627	2170		67.66	32.52	2260		61.28	9.94	1675
30.15	22.56	2562		36.9191	52.4586	7423		71.89	19.37	1871		58.62	52.59	1698
32.36	31.44	1942		34.9058	30.5598	17559		65.75	29.66	1561		62.61	61.81	1706
31.37	19.09	7029		50.2646	40.4757	14799		69.61	20.06	1555		59.35	63.76	1682
34.22	13.97	3077		53.044	37.4415	13453		68.64	52.11	3030		62.36	58.27	1547
26.77	22.85	3796		29.4714	40.4461	5380		69.99	20.69	2978		53.84	32.34	1594
32.74	15.62	4014		37.1527	3.7872	2218		67.13	36.04	2887		62.78	53.98	1859
31.4	14.13	6368		48.5193	31.1996	2234		69.18	23.82	1543		61.39	24.49	1921
32.42	28.21	2262		45.886	42.6891	6121		72.86	28.02	2630		60.79	39.94	1501
29.42	18.67	4130		48.6689	59.4988	6943		67.42	48.83	2947		60.8	54.14	1520
30.4	21.66	2927		43.5383	48.768	13636		68.43	23.41	1809		54.78	32.75	1574
30.91	15.61	6584		47.1887	31.6148	16021		67.66	27.28	1602		61.14	44.63	2311
36.36	20.08	5149		41.0742	49.6146	11805		70.81	36.77	1750		61.29	45.35	1593
34.38	21.74	7303		39.4096	39.2052	19880		65.85	34.91	1544		56.6	36.77	1599
32.64	23.71	4239		51.6718	52.2601	22189		69.74	26.6	1515		56.05	29.62	1617
31.07	21.1	4386		43.4416	32.2924	7525		69.5	31.02	2829		60.58	41.26	1756
31.84	19.49	2740		38.8168	15.8572	3109		70.4	39.17	2119		54.19	36.94	1535
23.27	17.98	3643		34.0526	44.5672	6157		69.03	29.28	2710		63.34	64.61	1591
29.65	22.67	5735		43.1311	19.7042	7912		67.99	10.93	1972		55.36	11.69	1548
31.14	23.73	3120		34.2031	46.0117	20460		66.9	29.67	1542		61.17	24	1527
29.15	15.7	8717		41.39	54.6299	7538		67.75	26.49	1523		54.27	16.11	1707
32.88	21.14	3699		45.2469	32.7322	15471		71.72	32.98	2065		54.18	29.47	1880
25.37	20.06	1917		30.9208	50.4156	9745		68.99	16.47	2380		53.7	18.47	2057
33.4	22.28	2884		22.3698	40.4307	5711		68.38	27.18	1604		61.08	34.01	1504
33.8	15.32	17852		30.939	4.53417	25385		69.4	32.31	1718		62.26	47.24	1666
29.97	18.05	8259		37.731	40.6615	10521		67.39	27.29	1519		55.59	61.1	1897
30.35	12.5	5341		56.195	45.1081	39392		68.26	31.65	2711		64.56	64.57	2035
29.13	17.29	5389		28.0446	9.39411	1799		71.68	23.04	2057		55.18	24.73	2972
28.95	22.86	13637		38.223	54.8316	7306		69.84	26.96	3639		61.95	55.52	1532
32.32	19.23	4721		5.99463	47.756	1738		65.4	32.74	1863		55.92	41.32	1549
29.17	15.43	5588		10.1564	35.2129	2607		69.29	26.35	2038		55.99	30.78	1727
36.38	20.95	8772		11.0321	41.5001	7853		68.75	27.58	1539		54.86	44.16	2199
36.86	22.95	5443		5.7475	4.38909	4215		68.5	43.88	2858		62.73	55.92	2364
30.16	26.28	1870		34.0266	45.0156	6400		66.17	32.94	1975		60.52	32.4	1548
28.65	22.62	1797		37.7323	36.0761	22799		68.71	33.1	1941		63.62	58.4	1881
31.6	23.78	2187		31.451	21.0137	4321		71.88	5.11	3032		61.45	41.89	1800
29.05	18.02	8306		31.9775	44.8924	9251		67.67	17.96	1620		56.48	41.44	2232
26.53	17.53	4350		9.16905	40.3787	2588		68.56	31.19	3653		56.55	12.12	1539
29.26	23.6	3525		6.92712	30.7672	3793		68.72	25.36	1595		60.45	20.11	1678
29.34	17.8	7985		42.3021	42.2313	45284		66.71	27.74	2354		65.45	56.14	2199
30.95	10.38	16212		42.3524	48.2845	5567		71.18	27.41	2266		55.5	19.57	1541
29.86	18.08	5722		39.34	4.10773	5161		69.47	23.66	1957		60.47	33.18	1798
28.17	16.26	2792		40.1925	45.8545	5500		71.27	25.56	3179		55.47	42.74	1556
31.73	14.09	5083		37.8815	38.0414	19555		72.6	19.26	1638		61.14	15.94	1873
31.54	22.47	3009		4.32605	34.7717	1599		70.09	25.96	1780		59.83	37.94	1629
32.16	21.43	5126		40.8768	22.0558	2938		65.79	37.69	1547		59.85	13.15	1738
27.65	13.72	9526		42.5803	35.0114	3496		69.66	39.83	1913		59.49	36.56	2032
36.88	18.57	1925		50.5598	35.0449	1558		70.92	48.09	2433		65.25	56.12	2320
30.87	20.87	2710		34.2469	41.9636	18690		65.72	36.9	1584		64.04	67.85	2143
39.82	14.68	15797		54.7876	37.0926	45505		70.13	31.3	1826		57.15	58.32	2008
30.3	18.97	2238		33.2182	50.1669	7489		65.82	25.52	2075		60.42	21.9	2135
32.4	24.26	5691		3.05655	49.5742	2818		68.65	13.24	1654		58.57	56.96	1660
26.5	25.23	2071		46.2847	6.90216	43030		69.66	45.99	1807		62.73	67.14	1517
30.09	19.16	1610		38.0216	40.9461	24183		69.1	38.04	1835		62.48	27.67	1684
33.85	17.81	21589		41.3725	23.0359	5244		68.73	23.39	2595		61.23	51.04	2346
30.1	18.64	5747		45.3427	51.3098	21721		69.35	31.5	1546		56.11	21.1	1595
31.36	16.87	9410		41.5542	52.6112	16506		70.23	47.33	3422		57.97	57	1692
30.15	20.54	2895		38.6893	36.9461	8756		67.4	25.94	1968		57.59	53.69	1692
25.28	21.99	1921		32.3099	48.3315	10788		65.04	27.83	3031		55.96	50.26	2280
33.39	19.84	2931		36.8851	42.497	9876		71.71	28.6	1619		54.67	25.13	1725
32.69	21.86	3045		49.9574	48.5478	12567		68.26	27.64	3281		51.82	30.45	1532
25.58	23.94	4814		41.1897	44.2882	19836		71.29	41.2	4933		57.77	63.52	1979
26.79	23.32	2429		32.7511	45.0426	9158		68.55	18.59	1762		60.84	53.26	1595
34.73	20.86	3195		43.3222	48.9979	12474		68.97	27.77	1853		56.67	43.67	1555
30.94	18.18	1867		5.77674	70.2719	1618		69.9	42.01	1821		54.3	33.09	1535
33.61	21.11	2904		45.7746	47.4107	13575		70.91	22.4	2036		59.12	53.63	2754
29.95	16.6	6107		32.7093	23.1966	3535		72.1	17.24	1537		58.33	57.68	2579
34.13	18.88	2563		3.64644	40.3235	1669		67.84	33.84	1606		63.49	52.15	1743
32.16	20.99	6112		4.52416	41.9076	3355		71.85	56.35	3069		62.86	60.24	1606
28.83	21.35	2955		34.4652	16.7104	4578		68.93	27.63	1757		59.6	68.83	1646
27.28	19.55	4161		32.6558	29.9898	7836		68.71	46.42	1564		54.82	23.54	1878
27.64	21.76	2852		31.9494	37.831	4758		68.17	16.97	1570		54.61	43.24	2122
29.35	23.61	2524		13.6349	35.1781	1825		68.83	27.83	2215		64.44	61.63	1729
26.27	21.47	3787		36.7716	48.0894	7249		71.22	23.07	2514		56.96	49.79	2830
32.02	14.09	10571		31.4603	35.6035	14448		67.65	53.38	1597		56.42	39.32	1610
30.53	20.83	2768		32.0238	46.3187	10920		69.52	18.43	1913		58.43	67.57	1614
32.5	23.17	2380		34.9562	35.3981	25750		68.78	14.77	1561		61.47	48.17	1584
28.8	21.27	6785		42.1751	30.6105	22832		68.67	43.88	2698		61.75	59.32	2012
25.97	17.37	2349		50.1243	49.0857	35273		71.32	19.73	2587		57.97	62.91	3319
31.99	23.15	9154		38.3398	17.4341	2237		71.31	50.85	1772		55.33	63.78	1593
30.46	22.38	6326		48.3635	9.64677	35359		71.81	31.17	1795		56.05	64.52	1629
33.58	18.56	25273		2.32797	9.38794	2173		71.84	37.91	2354		53.31	38.43	1551
32.49	21.21	2902		34.8821	16.4795	3028		67.34	12.23	1742		61.35	18.99	1614
30.25	22.45	3062		32.6331	15	1880		67.98	27.26	1794		56.88	60.83	1501
31.26	19.74	2890		6.36674	43.383	4428		67.3	22.98	1562		53.6	42.93	1513
29.15	8.55	24399		29.399	37.0326	2514		69.23	16.73	1949		56.48	66.8	1536
26.13	15.61	2121		10.7703	57.5851	4845		69.19	15.22	1643
30.33	17.88	7321		11.1195	53.7866	8398		71.88	46.93	1578
30.22	20.12	2990		6.75556	34.1582	4526		68.01	22.74	2781
33.21	25.85	3741		8.8442	12.2158	6729		68.35	22.42	1813
32.6	19.89	3673		43.2454	46.657	3455		68.99	29.69	1630
31.69	21.72	5098		31.1527	37.4697	15690		69.82	29.82	1791
25.87	22.35	1512		34.5305	52.4106	3049		68.98	38.12	1520
34.04	20.11	1862		11.9733	31.5826	2856		68.52	8.08	2072
28.59	17.32	1648		38.3887	53.9427	5098		68.01	16.99	2084
35.5	12.84	9686		30.5202	42.5484	3100		70.51	55.16	2415
31.34	18.87	4462		35.4392	26.6744	4285		70.02	29.97	1810
29.03	20.24	2453		41.2889	28.9898	14374		70.58	28.88	1605
29.42	18.44	7886		33.231	32.0986	8396		67.53	36.75	2928
27.67	17.78	1600		33.9719	50.1942	3090		69.09	32.51	2390
29.72	19.06	2996		29.9976	38.6819	6039		70.55	16.97	2219
31.53	21.18	5349		40.1775	37.8871	25803		68.05	31.61	1512
32.52	16.52	20067		32.6618	46.1445	5758		69.53	33.72	1523
29.5	13.25	13989		47.6335	52.3554	19572		69.79	25.82	1805
[truncated: 24,929 more rows]

## Sheet: Fig.1i
FFPE-NoRV							FFPE-RV						Fresh
X	n_fragment	frac_dup	frac_mito	tsse	cells		X	n_fragment	frac_dup	frac_mito	tsse	cells	X	n_fragment	frac_dup	frac_mito	tsse	cells
AAAGGAACACGCAGA_Tn5_28	569	0	0.170554	6.06061	No		AAAGGAAAGGAATCG_Tn5_25	890	0	0.116187	3.2634	No	AAAAAAACCAAACATC-1	569	0.0355932	0	3.63636	No
AAAGGAATCGACGTC_Tn5_36	589	0	0.119581	5.59441	No		AAAGGAAAGGAATCG_Tn5_38	601	0	0.00825083	2.13904	No	AAAAAAACCAAAGTGA-1	1902	0.0437406	0	11.4685	Yes
AAAGGACCGGCGTTT_Tn5_25	551	0	0.0333333	4.8951	No		AAAGGAAAGGGCCCT_Tn5_36	467	0	0.0967118	2.5974	No	AAAAAAACCAGACATG-1	19215	0.507484	0	6.68449	Yes
AAAGGAGATTTAACC_Tn5_23	514	0	0.0134357	3.85675	No		AAAGGAAAGGTAGCA_Tn5_35	522	0	0.0261194	0.956938	No	AAAAAAACCAGAGACC-1	21981	0.551124	0	10.9897	Yes
AAAGGATAAGTTTCC_Tn5_24	697	0	0.00570613	2.42424	No		AAAGGAAAGGTTACA_Tn5_35	495	0	0.0764925	6.73401	No	AAAAAAACCAGGGCTG-1	547	0.0108499	0	1.3468	No
AAAGGCCCAATCGAA_Tn5_25	484	0	0.0453649	6.81818	No		AAAGGAACTCACGTC_Tn5_27	568	0	0.0290598	4.36364	No	AAAAAAACCAGGGGCT-1	1000	0.0243902	0	15.5844	No
AAAGGCGTTTGGTTT_Tn5_28	436	0	0.150097	3.51906	No		AAAGGAACTCAGATG_Tn5_21	746	0	0.100121	6.19835	No	AAAAAAACCAGTGCCA-1	14359	0.603101	0	3.011	No
AAAGGCTGTCATCCA_Tn5_33	597	0	0.0180921	3.34928	No		AAAGGAAGAAGCGAA_Tn5_24	605	0	0.0634675	5.68182	No	AAAAAAACCCACCGTT-1	747	0.167224	0	0.699301	No
AAAGGCTGTCTGAAA_Tn5_24	548	0	0.153014	4.38871	No		AAAGGAAGAAGGATA_Tn5_22	571	0	0.109204	2.21729	No	AAAAAAACCCATGGTG-1	570	0.0306122	0	3.0303	No
AAAGGGAAGCCCCGA_Tn5_23	461	0	0.0907298	1.2987	No		AAAGGAAGAATTATG_Tn5_28	618	0	0.14876	7.40741	No	AAAAAAACCCCTGGGC-1	18972	0.61146	0	21.0611	Yes
AAAGGGAAGCGCTAC_Tn5_27	560	0	0.0804598	2.6738	No		AAAGGAAGGGAGATT_Tn5_23	1080	0	0.0592334	4.72727	No	AAAAAAACCCTAATGC-1	740	0.302545	0	2.50784	No
AAAGGGACGATACAG_Tn5_40	891	0	0.0208791	5.05051	No		AAAGGAAGGGTGCAA_Tn5_37	588	0	0.08125	6.23377	No	AAAAAAACCCTCGTCC-1	1019	0.532783	0	4.92424	No
AAAGGGCCATTGCAA_Tn5_21	717	0	0.0736434	4.8951	No		AAAGGAATCGCAAGT_Tn5_27	782	0	0.0928074	8.55615	No	AAAAAAACCCTTCGCA-1	612	0.00970874	0	5.11364	No
AAAGGGCGAAAGACC_Tn5_25	617	0	0.0763473	4.54545	No		AAAGGAATCGGATTG_Tn5_21	555	0	0.0841584	4.84848	No	AAAAAAACCCTTGCAC-1	506	0.0155642	0	3.0303	No
AAAGGGGCTTAACAC_Tn5_39	391	0	0.214859	1.60428	No		AAAGGAATCGGGATA_Tn5_25	541	0	0.0656304	4.84848	No	AAAAAAACCGTATCAC-1	3613	0.54542	0	8.65801	Yes
AAAGGGGTTTCCTTA_Tn5_35	567	0	0.203652	5.11364	No		AAAGGAATCGTCGGT_Tn5_29	628	0	0.0668648	2.07792	No	AAAAAAACCGTTTAGC-1	20016	0.533242	0	5.54371	Yes
AAAGGGTAAAATCCA_Tn5_21	613	0	0.0612557	1.88088	No		AAAGGACAGCCAAGT_Tn5_40	995	0	0.108423	1.91388	No	AAAAAAACCTAAAGAG-1	3020	0.0394402	0	6.06061	Yes
AAAGGGTATGTCTTG_Tn5_26	646	0	0.00615385	2.0202	No		AAAGGACATCAGCCT_Tn5_24	745	0	0.162921	4.914	No	AAAAAAACCTAAATGG-1	47329	0.614826	0	10.1648	Yes
AAAGGTAGTCGGATA_Tn5_30	703	0	0.171967	2.85205	No		AAAGGACATCCAAGT_Tn5_35	674	0	0.0371429	3.63636	No	AAAAAAACCTAATATC-1	808	0.00980392	0	8.08081	No
AAAGGTAGTGAAATG_Tn5_26	1081	0	0.118989	3.63636	No		AAAGGACATCCTGTC_Tn5_38	645	0	0.0665702	1.0101	No	AAAAAAACCTATTGGA-1	614	0.0238474	0	10.4545	No
AAAGGTGCTCTAGCA_Tn5_27	819	0	0.0108696	2.39234	No		AAAGGACATCGCCCT_Tn5_34	1333	0	0.0579505	6.76533	No	AAAAAAACCTGCCGGA-1	1740	0.0450055	0	15.3298	Yes
AAAGGTGGGTAAGAA_Tn5_27	504	0	0.0019802	3.97727	No		AAAGGACATCGTGTA_Tn5_27	930	0	0.0169133	8.45666	No	AAAAAAACCTGCCTTG-1	26621	0.582448	0	19.1251	Yes
AAAGGTGGGTTTACG_Tn5_26	482	0	0.0658915	1.03896	No		AAAGGACATCGTGTA_Tn5_40	597	0	0.111607	5.19481	No	AAAAAAACCTGTATAT-1	8221	0.554972	0	10.0267	Yes
AAAGGTTACGGGCTT_Tn5_27	511	0	0.00389864	1.91388	No		AAAGGACCGGGAAGC_Tn5_23	549	0	0.102941	2.84091	No	AAAAAAACCTGTGCGG-1	543	0.0456942	0	11.7302	No
AAATGAACACAAGGG_Tn5_28	681	0	0.0101744	4.84848	No		AAAGGACGTCTGGGT_Tn5_29	497	0	0.160473	2.20386	No	AAAAAAACCTTCGCAT-1	603	0.044374	0	0	No
AAATGAACTCGAGGT_Tn5_26	744	0	0.0664994	3.2634	No		AAAGGACGTTTACAG_Tn5_23	532	0	0.00931099	3.51906	No	AAAAAAACCTTGATAA-1	17751	0.555213	0	15.1515	Yes
AAATGAACTCGGTTT_Tn5_38	650	0	0.0196078	5.02901	No		AAAGGAGACCCTATT_Tn5_26	723	0	0.147406	5.45455	No	AAAAAAACCTTGCATT-1	666	0.0234604	0	10.9091	No
AAATGACGTTCCCAA_Tn5_21	505	0	0.026975	1.81818	No		AAAGGAGACCGTACT_Tn5_33	931	0	0.0470829	6.06061	No	AAAAAAACCTTTTGCT-1	3173	0.0944635	0	21.1302	Yes
AAATGATGAGCAATA_Tn5_23	489	0	0.0392927	2.6936	No		AAAGGAGACCTCTGA_Tn5_29	560	0	0.0524535	1.3468	No	AAAAAAACGCCAGCTA-1	867	0.0291153	0	2.0202	No
AAATGCCCAACAATA_Tn5_22	553	0	0.0036036	1.3986	No		AAAGGAGACCTGCTC_Tn5_37	819	0	0.0607798	4.67532	No	AAAAAAACGCCAGGTA-1	1550	0.0251572	0	5.13834	Yes
AAATGCGTTGAGCCT_Tn5_29	527	0	0.00753296	3.2634	No		AAAGGAGATGAGATG_Tn5_24	560	0	0.0572391	2.5974	No	AAAAAAACGCCCTTCT-1	1168	0.0315091	0	3.78788	No
AAATGCGTTGCCCGA_Tn5_40	795	0	0.0558195	6.06061	No		AAAGGAGATGTACAG_Tn5_35	1720	0	0.00462963	9.84848	Yes	AAAAAAACGCCGTAGT-1	1418	0.0281014	0	6.06061	No
AAATGCGTTGGCGAA_Tn5_38	986	0	0.0912442	6.86869	No		AAAGGAGATGTCGGT_Tn5_39	916	0	0.0488058	3.11688	No	AAAAAAACGCCTAAGC-1	936	0.025	0	3.7296	No
AAATGGACGACACTG_Tn5_26	510	0	0.015444	6.45161	No		AAAGGAGCTGACGTC_Tn5_33	519	0	0.00764818	0.649351	No	AAAAAAACGCCTCGAT-1	705	0.0368852	0	2.0202	No
AAATGGAGTGTGAAA_Tn5_34	524	0	0.0113208	4.36364	No		AAAGGAGCTGCTGTC_Tn5_24	750	0	0.0530303	2.52525	No	AAAAAAACGCGTCTTA-1	1751	0.0426463	0	6.95187	Yes
AAATGGCAGATTTCC_Tn5_27	548	0	0.0851419	2.7972	No		AAAGGAGTAATAAGA_Tn5_34	1069	0	0.0824034	8.86918	No	AAAAAAACGCTTCGCT-1	8156	0.545221	0	11.2299	Yes
AAATGGCTAATTTCC_Tn5_25	508	0	0.00196464	0	No		AAAGGAGTAATATCG_Tn5_32	494	0	0.0902394	1.9656	No	AAAAAAACGCTTGTCA-1	27226	0.570086	0	9.76804	Yes
AAATGGCTACGATCA_Tn5_28	1125	0	0.0140228	8.81543	No		AAAGGAGTAATCTGA_Tn5_35	2104	0	0.0710817	6.90909	Yes	AAAAAAACGTACCCAC-1	536	0.00556586	0	2.5974	No
AAATGGTACTAACTC_Tn5_38	596	0	0.0116086	4.54545	No		AAAGGATAAGCTCTC_Tn5_30	1884	0	0.00737619	4.72727	Yes	AAAAAAACGTAGGGAG-1	581	0.0251678	0	4.67532	No
AAATGGTACTAAGAA_Tn5_21	543	0	0.0637931	3.0303	No		AAAGGATAAGTTTCC_Tn5_33	489	0	0.0596154	2.84091	No	AAAAAAACGTATAAAC-1	789	0.0319018	0	1.75953	No
AAATGGTGTAACTTG_Tn5_35	532	0	0.0202578	1.36364	No		AAAGGATCCAGGAAC_Tn5_28	1043	0	0.106255	6.90909	No	AAAAAAACGTATAGGG-1	35659	0.490017	0	6.91035	Yes
AAATGGTGTATAACC_Tn5_33	1105	0	0.244703	3.23232	No		AAAGGATCCAGGTTT_Tn5_34	692	0	0.014245	5.27859	No	AAAAAAACGTATCTGC-1	611	0.0113269	0	9.84848	No
AAATGTCGGTACGTT_Tn5_26	931	0	0.0148148	6.52681	No		AAAGGATGAGCAAGT_Tn5_34	499	0	0.00399202	2.18182	No	AAAAAAACGTATGATG-1	17802	0.488698	0	6.1347	Yes
AAATGTGCTCTTTCC_Tn5_38	2077	0	0.0945946	10.1399	Yes		AAAGGATTATGTAAA_Tn5_27	350	0	0.328215	4.95868	No	AAAAAAACGTCACTTG-1	531	0.0202952	0	7.57576	No
AAATGTTTCCTTATG_Tn5_25	502	0	0.0176125	1.75953	No		AAAGGATTATGTGTA_Tn5_40	562	0	0.00706714	7.52351	No	AAAAAAACGTGCGAAT-1	5811	0.593494	0	16.7126	Yes
AACACACAGCAGCCT_Tn5_33	554	0	0.0842975	2.7972	No		AAAGGCAAGTAATCT_Tn5_35	570	0	0.0625	4.24242	No	AAAAAAACGTTAAAGT-1	5189	0.559208	0	15.887	Yes
AACACCGTTGCATTC_Tn5_31	830	0	0.00360144	7.09534	No		AAAGGCACTGCGTTT_Tn5_22	611	0	0.0145161	8	No	AAAAAAACGTTAGTGG-1	28507	0.495576	0	7.61484	Yes
AACACGAGGTACATA_Tn5_31	564	0	0	5.30303	No		AAAGGCACTGTTATG_Tn5_28	524	0	0	4.7138	No	AAAAAAACTAAGACTA-1	6972	0.0914777	0	12.7375	Yes
AACACGCAGATTACA_Tn5_36	724	0	0.0670103	4.69208	No		AAAGGCATTCTGCTC_Tn5_31	481	0	0.0714286	2.90909	No	AAAAAAACTAAGAGCG-1	767	0.00776197	0	6.2201	No
AACACGCTAAAACTC_Tn5_33	767	0	0.00518807	5.8651	No		AAAGGCCCGAGGTTT_Tn5_28	1014	0	0.106608	3.63636	No	AAAAAAACTAATAACT-1	4120	0.0799464	0	21.7469	Yes
AACACTCTGACAAGG_Tn5_28	424	0	0.223443	7.57576	No		AAAGGCCCGATACCT_Tn5_35	729	0	0.0305851	5.27859	No	AAAAAAACTAATATGA-1	1163	0.0791766	0	5.34759	No
AACACTGAAAAGCTG_Tn5_27	566	0	0.00527241	1.4742	No		AAAGGCCTAAGGTTT_Tn5_27	627	0	0.0765832	2.11416	No	AAAAAAACTAGACTGC-1	2245	0.0641934	0	13.9037	Yes
AACACTTACGAATCG_Tn5_28	840	0	0.0656285	2.0202	No		AAAGGCCTTTTTATG_Tn5_26	941	0	0.159821	2.82828	No	AAAAAAACTCAACACC-1	577	0.0269815	0	4.1958	No
AACTCAAAGGAACAC_Tn5_28	881	0	0.155321	5.19481	No		AAAGGCGTTGAAGGG_Tn5_34	984	0	0.0020284	1.78253	No	AAAAAAACTCAACGTG-1	9776	0.567663	0	12.0895	Yes
AACTCATAAGACGTT_Tn5_38	497	0	0.0622642	7.69231	No		AAAGGCGTTGTATCG_Tn5_25	548	0	0.0820771	2.9484	No	AAAAAAACTCATTCTC-1	33903	0.532914	0	5.89411	Yes
AACTCATCCACCTTA_Tn5_27	690	0	0.0416667	3.24675	No		AAAGGCGTTTAACTC_Tn5_26	3224	0	0.0877193	8.26446	Yes	AAAAAAACTCCAGAGA-1	1674	0.0558376	0	9.09091	Yes
AACTCATGAGAATCG_Tn5_29	807	0	0.00859951	2.20386	No		AAAGGCGTTTTAACC_Tn5_34	812	0	0.109649	4.81283	No	AAAAAAACTCCAGCAA-1	1375	0.053682	0	9.28433	No
AACTCCAAGTAGACC_Tn5_40	505	0	0.0682657	3.63636	No		AAAGGCGTTTTGCAA_Tn5_40	849	0	0.0460674	5.88235	No	AAAAAAACTCCCCCGT-1	18014	0.638062	0	12.9622	Yes
AACTCCAATAAACAC_Tn5_27	475	0	0.12844	2.27273	No		AAAGGCGTTTTGCTT_Tn5_38	452	0	0.204225	3.78788	No	AAAAAAACTCCTGGAT-1	987	0.042677	0	7.86241	No
AACTCGAGTGTTACG_Tn5_31	449	0	0.206714	2.34604	No		AAAGGCTGTCAAATG_Tn5_31	730	0	0.0174966	1.55844	No	AAAAAAACTCGAAGCC-1	17231	0.530362	0	15.2851	Yes
AACTCGATCAGATTG_Tn5_27	481	0	0.0587084	4.0404	No		AAAGGCTGTCACCGG_Tn5_27	796	0	0.0733411	5.64263	No	AAAAAAACTCGACGAA-1	506	0.0136452	0	3.1348	No
AACTCGATCATCGAA_Tn5_31	530	0	0.14378	7.27273	No		AAAGGGAAGCGCTAA_Tn5_33	654	0	0.00152672	4.95868	No	AAAAAAACTCGCCCCA-1	731	0.0356201	0	5.09091	No
AACTCGCTAAGGCTT_Tn5_26	925	0	0.0384615	3.09478	No		AAAGGGACGAGGCTT_Tn5_25	714	0	0.0927573	2.84091	No	AAAAAAACTCGTGCAT-1	723	0.0670968	0	8.35381	No
AACTCGGAACTCGAT_Tn5_25	783	0	0.00886076	6.71937	No		AAAGGGACGATGCAA_Tn5_24	1124	0	0.033534	6.06061	No	AAAAAAACTCTGACAG-1	7816	0.60341	0	15.3298	Yes
AACTCGGCTTTAACT_Tn5_33	1547	0	0.107843	11.7302	Yes		AAAGGGAGGTGCTAC_Tn5_22	516	0	0.159609	3.74332	No	AAAAAAACTGTTGCTG-1	616	0.350896	0	3.74332	No
AACTCTAGCAGTAAA_Tn5_33	489	0	0.0335968	1.81818	No		AAAGGGAGGTTCACC_Tn5_29	852	0	0.0046729	5.89681	No	AAAAAAACTTGTTTGT-1	506	0.00784314	0	1.13636	No
AACTCTCGAAGGCTT_Tn5_27	819	0	0.133333	4.54545	No		AAAGGGAGGTTGGGT_Tn5_38	849	0	0.0660066	2.39234	No	AAAAAAACTTTAACTA-1	755	0.029563	0	4.78469	No
AACTCTCGGTGTGTA_Tn5_28	509	0	0.131399	2.34604	No		AAAGGGAGTGATTAT_Tn5_21	562	0	0.0343643	8.15047	No	AAAAAAACTTTAATCG-1	7344	0.53651	0	22.2727	Yes
AACTCTGGGTGGTTT_Tn5_38	616	0	0.0144	3.4965	No		AAAGGGAGTGGCAGA_Tn5_24	473	0	0.0482897	3.76176	No	AAAAAAACTTTAGCAC-1	11970	0.541976	0	14.327	Yes
AAGAAAACTCGGCTT_Tn5_34	432	0	0.154599	1.60428	No		AAAGGGATCAACAGC_Tn5_26	690	0	0.00144718	4.54545	No	AAAAAAACTTTGTACT-1	1394	0.421096	0	4.07056	No
AAGAAACATCGCGAA_Tn5_26	548	0	0.0584192	1.4742	No		AAAGGGATCATATCG_Tn5_31	497	0	0.0880734	7.14286	No	AAAAAAACTTTTTTAC-1	2075	0.462853	0	9.44056	Yes
AAGAAACCGGGATCA_Tn5_34	513	0	0.0984183	4.0404	No		AAAGGGATCATCGGT_Tn5_24	619	0	0.125706	3.63636	No	AAAAAAATAAACGCGA-1	966	0.00206612	0	4.1958	No
AAGAAACCGGGTACT_Tn5_28	522	0	0.0333333	2.6936	No		AAAGGGATCATGCTC_Tn5_27	531	0	0.0551601	6.87961	No	AAAAAAATAAAGTTTC-1	928	0.00322234	0	4.914	No
AAGAAAGTAACCCTT_Tn5_29	514	0	0.0738739	3.74332	No		AAAGGGATTGTCTGA_Tn5_28	817	0	0.0522042	4.95868	No	AAAAAAATAAATCGCG-1	72347	0.653728	0	10.2135	Yes
AAGAACCCGATCTGA_Tn5_27	606	0	0.0501567	4.914	No		AAAGGGCCATGTAAA_Tn5_25	681	0	0.00146628	1.88088	No	AAAAAAATAAATTACT-1	23226	0.609115	0	14.7168	Yes
AAGAACGTTGATTAT_Tn5_22	490	0	0.0239044	1.3468	No		AAAGGGCCATTATCG_Tn5_35	511	0	0.0394737	5.81818	No	AAAAAAATAACTAAAA-1	8765	0.536317	0	15.222	Yes
AAGAACGTTTTTTCC_Tn5_25	617	0	0.0478395	3.20856	No		AAAGGGCCCTCGTTT_Tn5_36	459	0	0.135593	3.63636	No	AAAAAAATAAGACCGC-1	1293	0.01373	0	11.9734	No
AAGAAGACGAGCGAA_Tn5_21	633	0	0.035061	2.84091	No		AAAGGGCCCTTAACC_Tn5_25	576	0	0.0220713	4.4226	No	AAAAAAATAAGACTTG-1	605	0.014658	0	8.77743	No
AAGAAGGAACGAGTG_Tn5_27	612	0	0.04375	3.1348	No		AAAGGGCGAATCGGT_Tn5_23	833	0	0.043628	4.67532	No	AAAAAAATAATTATGT-1	1253	0.0500379	0	1.04895	No
AAGAAGGTCAGTGCC_Tn5_37	511	0	0.25183	5.30303	No		AAAGGGCTAAAAATG_Tn5_38	523	0	0.0610413	1.81818	No	AAAAAAATAATTGAGT-1	501	0.0233918	0	6.73401	No
AAGAAGTATGGGTTT_Tn5_31	702	0	0.0383562	1.61616	No		AAAGGGCTAAGGTTT_Tn5_26	569	0	0.0069808	1.13636	No	AAAAAAATACACACTT-1	567	0.0121951	0	6.41711	No
AAGAAGTGCCAAGAA_Tn5_33	527	0	0.011257	2.90909	No		AAAGGGCTAATCTGA_Tn5_25	551	0	0.0299296	0.649351	No	AAAAAAATACAGTTAA-1	24558	0.604496	0	10.9155	Yes
AAGAAGTGCCCTCTC_Tn5_33	416	0	0.181102	8.33333	No		AAAGGGCTACAATCT_Tn5_33	812	0	0.184739	5.84416	No	AAAAAAATACATAGGG-1	1485	0.0294118	0	12.1212	No
AAGAAGTGTAGCGAA_Tn5_26	861	0	0.00462428	6.06061	No		AAAGGGCTACCCCGA_Tn5_21	537	0	0.116776	2.9484	No	AAAAAAATACCTTGCT-1	21357	0.568327	0	12.2716	Yes
AAGAATAGCATCTGA_Tn5_30	541	0	0.113115	5.11364	No		AAAGGGGAACTGCTC_Tn5_30	553	0	0.100813	1.3986	No	AAAAAAATACGGTAAC-1	18646	0.610544	0	7.53024	Yes
AAGAATAGTGCTATT_Tn5_21	570	0	0.0952381	2.93255	No		AAAGGGGCTTAGCCT_Tn5_38	742	0	0.045045	2.52525	No	AAAAAAATAGTTGGTC-1	9377	0.534039	0	9.04741	Yes
AAGAATCGAGGGCTT_Tn5_39	565	0	0.0292096	3.24675	No		AAAGGGGCTTGTGCC_Tn5_24	471	0	0.0942308	3.0303	No	AAAAAAATATACAGAG-1	10088	0.605645	0	1.65289	No
AAGAATGGGAATCCA_Tn5_21	630	0	0.0611028	3.4632	No		AAAGGGGTCAGCTAA_Tn5_29	832	0	0.00597372	3.51906	No	AAAAAAATATACTTTC-1	551	0.0483592	0	20.8754	No
AAGAATGGGATGCAA_Tn5_26	647	0	0.0963687	7.03812	No		AAAGGGTAAACAATA_Tn5_37	455	0	0.207317	6.06061	No	AAAAAAATATGAACTA-1	8586	0.590597	0	24.6683	Yes
AAGAATGGGTGCTAC_Tn5_30	520	0	0.0243902	5.8651	No		AAAGGGTACTACCGG_Tn5_26	589	0	0.0264463	5.05051	No	AAAAAAATCATCCCAC-1	14170	0.492406	0	12.9693	Yes
AAGAATGGGTGGAAC_Tn5_27	998	0	0.140396	9.33661	No		AAAGGGTATGAGCTG_Tn5_38	610	0	0.0438871	5.01567	No	AAAAAAATCATTCTCA-1	517	0.0152381	0	7.79221	No
AAGGGAATCGAACTC_Tn5_30	969	0	0.0329341	9.33661	No		AAAGGGTATGCAAGT_Tn5_26	652	0	0.0764873	7.40741	No	AAAAAAATCCGCCCTA-1	576	0.422846	0	2.5974	No
AAGGGACATCATTAT_Tn5_25	996	0	0.0760668	6.95187	No		AAAGGGTATGGATCA_Tn5_40	495	0	0.0730337	4.54545	No	AAAAAAATCCGGGCGC-1	553	0.386238	0	3.1348	No
AAGGGAGACCGTCAC_Tn5_33	574	0	0.0137457	2.18182	No		AAAGGGTATGGGATA_Tn5_39	598	0	0.326577	3.38266	No	AAAAAAATCGAAGCGC-1	3340	0.637547	0	3.30579	No
AAGGGCTCTCGGTCA_Tn5_27	524	0	0.0113208	3.1348	No		AAAGGGTATGGGTCA_Tn5_31	595	0	0.0860215	5.81818	No	AAAAAAATCGACTAGC-1	7865	0.634696	0	13.9765	Yes
AAGGGGACGATGCAA_Tn5_40	446	0	0.187614	4.914	No		AAAGGGTCACTGTCG_Tn5_23	757	0	0.158889	4.15584	No	AAAAAAATCGAGCCAG-1	14626	0.622311	0	1.78004	No
AAGGGGTAAAGAAGC_Tn5_36	555	0	0.0228873	3.7296	No		AAAGGGTGCCCAAGT_Tn5_28	753	0	0.0333761	4.54545	No	AAAAAAATCGTTCCGG-1	814	0.469361	0	4.0404	No
AAGGGGTCACAATCG_Tn5_28	767	0	0.00130208	3.8055	No		AAAGGGTGCCGTAAA_Tn5_24	408	0	0.206226	4.1958	No	AAAAAAATCTCAATTA-1	2400	0.256966	0	5.12164	Yes
AAGGGTCGAAGCGAA_Tn5_37	548	0	0.00363636	2.27273	No		AAAGGGTGTACAATA_Tn5_37	805	0	0.00862069	4.10557	No	AAAAAAATCTCAGGTC-1	2320	0.424603	0	8.88889	Yes
AAGGGTCTTGGAGGT_Tn5_25	543	0	0.00731261	2.18182	No		AAAGGGTGTATACCT_Tn5_27	534	0	0.0165746	3.8961	No	AAAAAAATCTCTACAG-1	747	0.0209699	0	8.08081	No
AAGGGTGAAAGGTCA_Tn5_38	578	0	0.020339	8.15047	No		AAAGGGTGTATCTCC_Tn5_21	571	0	0.0289116	2.0202	No	AAAAAAATCTCTTTCT-1	623	0.0531915	0	0.58651	No
AATCGAAAGGGCCCT_Tn5_23	613	0	0.0945347	3.63636	No		AAAGGTAACCATCCA_Tn5_40	890	0	0.0862423	6.38821	No	AAAAAAATCTTAAGCA-1	7876	0.534735	0	14.2992	Yes
AATCGACCGGCCTAA_Tn5_30	543	0	0.151562	5.09091	No		AAAGGTAACCGATCA_Tn5_24	838	0	0.0678532	10.2564	No	AAAAAAATCTTACTTT-1	548	0.019678	0	2.39234	No
AATCGACCGGCGTTT_Tn5_37	537	0	0.247899	3.76176	No		AAAGGTACAGACCGG_Tn5_22	802	0	0.014742	5.74163	No	AAAAAAATCTTAGGAG-1	12760	0.5184	0	5.33597	Yes
AATCGACGTCAGTAA_Tn5_21	439	0	0.15739	2.6936	No		AAAGGTACAGCATTC_Tn5_26	1079	0	0.0374665	6.92641	No	AAAAAAATCTTCATGT-1	1365	0.0514246	0	2.27273	No
AATCGAGTAAACTTG_Tn5_30	735	0	0.0564827	2.27273	No		AAAGGTACCTCAAGG_Tn5_27	731	0	0.0735108	9.97067	No	AAAAAAATGAAAATGC-1	753	0.551251	0	5.05051	No
AATCGATAAGAAAGG_Tn5_36	939	0	0.125698	2.27273	No		AAAGGTACCTTCTCC_Tn5_27	536	0	0.0868825	5.34759	No	AAAAAAATGACGCTCC-1	1701	0.063326	0	9.26916	Yes
AATCGATAAGCCCGA_Tn5_40	479	0	0.0962264	1.25392	No		AAAGGTAGCACCTAA_Tn5_34	786	0	0.0272277	4.7619	No	AAAAAAATGACGTCGG-1	2277	0.0641184	0	10.6257	Yes
AATCGCAAGTTCTCC_Tn5_23	424	0	0.170254	6.06061	No		AAAGGTAGCAGCTAA_Tn5_39	509	0	0.0211538	2.7972	No	AAAAAAATGACTGGTC-1	6267	0.620435	0	14.0909	Yes
AATCGCATTCTGCTT_Tn5_38	545	0	0.0840336	2.27273	No		AAAGGTAGTGAAATG_Tn5_37	518	0	0.097561	3.1348	No	AAAAAAATGAGGGACC-1	607	0.0256822	0	6.26959	No
AATCGCTGTCTATCG_Tn5_25	504	0	0.00591716	4.38871	No		AAAGGTAGTGCACTG_Tn5_24	826	0	0.116578	5.12821	No	AAAAAAATGAGGGCAT-1	1022	0.0210728	0	4.95868	No
AATCGGAAGCCGTTT_Tn5_37	485	0	0.230159	5.8651	No		AAAGGTAGTGGACGA_Tn5_24	517	0	0.0833333	2.9484	No	AAAAAAATGAGTTAGC-1	10497	0.625629	0	20.432	Yes
AATCGGATCAAATCG_Tn5_27	957	0	0.209744	10.643	No		AAAGGTAGTGGTATG_Tn5_26	711	0	0.0286885	4.914	No	AAAAAAATGATTGCCG-1	14593	0.555539	0	14.1923	Yes
AATCGGCTACTGTCG_Tn5_28	724	0	0.0812183	2.39234	No		AAAGGTAGTGTCTGA_Tn5_31	535	0	0.0854701	1.3986	No	AAAAAAATGATTTAAG-1	30477	0.58038	0	11.122	Yes
AATCGGGTCATCACC_Tn5_31	642	0	0.076259	3.4398	No		AAAGGTAGTGTGCTC_Tn5_30	1880	0	0.0847128	5.30303	Yes	AAAAAAATGCAGCGAG-1	6455	0.510503	0	11.9517	Yes
AATCGGGTCTCCTTA_Tn5_34	663	0	0.0377358	1.21212	No		AAAGGTATCGACATC_Tn5_33	949	0	0.034588	3.18182	No	AAAAAAATGCAGTGGC-1	6300	0.478174	0	11.5702	Yes
AATCGGTACTGGCTT_Tn5_40	716	0	0.0284939	7.27273	No		AAAGGTATCGCAAGT_Tn5_35	643	0	0	2.27273	No	AAAAAAATGCGAGTAC-1	6577	0.517249	0	9.18866	Yes
AATCGGTCACAGACC_Tn5_25	726	0	0.100372	4.4226	No		AAAGGTCGAAACGTC_Tn5_39	473	0	0.0633663	2.27273	No	AAAAAAATGCGCCTCC-1	25442	0.418787	0	8.50202	Yes
AATCGGTCACGAAGC_Tn5_27	565	0	0.00702988	1.17302	No		AAAGGTCGAACCCTT_Tn5_37	1180	0	0.0590112	14.6245	No	AAAAAAATGCGGCCAT-1	536	0.315453	0	2.13904	No
AATCGGTGTAGGATA_Tn5_34	545	0	0.0762712	2.0979	No		AAAGGTCGAATCACC_Tn5_34	619	0	0.0388199	3.7296	No	AAAAAAATGCTAGGTC-1	547	0.00725953	0	2.42424	No
AATCGTACCTAAGAA_Tn5_28	599	0	0.0596546	1.03896	No		AAAGGTCGAGAGATG_Tn5_27	681	0	0.0709413	3.0303	No	AAAAAAATGCTCAGGG-1	22199	0.462793	0	12.1348	Yes
AATCGTAGCAGGATA_Tn5_25	745	0	0.0362225	9.09091	No		AAAGGTCGAGCAAGG_Tn5_23	796	0	0.0374849	9.59596	No	AAAAAAATGCTGACGT-1	1391	0.0211119	0	5.93692	No
AATCGTAGCAGTGCC_Tn5_28	583	0	0.0034188	3.1348	No		AAAGGTCGAGCATTC_Tn5_21	4681	0	0.120113	6.58762	Yes	AAAAAAATGCTGCAAT-1	38361	0.512721	0	16.5401	Yes
AATCGTATCGTAGTC_Tn5_38	638	0	0.131973	3.74332	No		AAAGGTCGAGCCTAA_Tn5_34	480	0	0.112754	2.90909	No	AAAAAAATGCTGGACA-1	15862	0.507269	0	8.7013	Yes
AATCGTCGAAAAGGG_Tn5_27	521	0	0.0629496	1.33038	No		AAAGGTCGATAACAC_Tn5_30	690	0	0.0376569	5.34759	No	AAAAAAATGGAACGTG-1	2864	0.0529101	0	14.0606	Yes
AATCGTCTTGTAGCA_Tn5_37	754	0	0.148023	3.63636	No		AAAGGTCGGTAGATG_Tn5_36	417	0	0.207224	7.79221	No	AAAAAAATGGAAGTAC-1	1625	0.0541327	0	12.7273	Yes
AATCGTGGGTAATCT_Tn5_22	1492	0	0.0158311	3.30579	No		AAAGGTCGGTGTGTA_Tn5_27	669	0	0.00298063	5.64263	No	AAAAAAATGGAATCCG-1	504	0.00787402	0	2.0202	No
AATCGTTACGGTACT_Tn5_35	856	0	0.0126874	2.457	No		AAAGGTCTCCAGATT_Tn5_34	665	0	0.0927694	5.01567	No	AAAAAAATGGAGGTGC-1	908	0.0472193	0	12.2995	No
AATCTAAAGGTTACG_Tn5_27	731	0	0.094176	5.55556	No		AAAGGTCTCCAGTAT_Tn5_24	698	0	0.135068	5.38721	No	AAAAAAATGGATATGC-1	3023	0.603749	0	7.01299	Yes
AATCTAACTCTATCG_Tn5_21	959	0	0.129764	9.32401	No		AAAGGTCTGACCCTT_Tn5_33	528	0	0.0604982	9.40439	No	AAAAAAATGGATGGAC-1	10804	0.639903	0	14.1314	Yes
AATCTACCGGATTAT_Tn5_38	575	0	0.0120275	1.21212	No		AAAGGTCTGAGTAAA_Tn5_35	572	0	0.0576606	3.1348	No	AAAAAAATGTCAAAGA-1	590	0.056	0	1.45455	No
AATCTACCGGGGATA_Tn5_24	520	0	0.146141	3.74332	No		AAAGGTCTGATGGGT_Tn5_30	963	0	0.0253036	4.0404	No	AAAAAAATGTCACTAC-1	653	0.0684736	0	5.38721	No
AATCTCAATAACCGG_Tn5_29	528	0	0.131579	4.84848	No		AAAGGTGAAACAATA_Tn5_38	1121	0	0.0426985	9.32401	No	AAAAAAATGTCGGTGC-1	2653	0.0572139	0	5.66706	Yes
AATCTCGTTGCAAGG_Tn5_36	624	0	0.0956522	2.95983	No		AAAGGTGAAAGGCTT_Tn5_28	660	0	0.163498	4.69208	No	AAAAAAATGTCTATAC-1	1264	0.0623145	0	3.24675	No
AATCTGAGGTATTAT_Tn5_31	657	0	0.00755287	4.67532	No		AAAGGTGAAAGGTCA_Tn5_28	853	0	0.0667396	2.11416	No	AAAAAAATGTCTCAAT-1	2035	0.0639374	0	8.61244	Yes
AATCTGAGTGACGTT_Tn5_36	996	0	0.0167818	5.05051	No		AAAGGTGCTCACCGG_Tn5_21	441	0	0.190826	2.5974	No	AAAAAAATGTCTGATA-1	3298	0.0601311	0	10.4213	Yes
AATCTGATTGGGTCA_Tn5_33	608	0	0.0394945	4.54545	No		AAAGGTGGGAAGTAT_Tn5_27	702	0	0.0918499	6.06061	No	AAAAAAATGTGGAAAG-1	653	0.0297177	0	9.38416	No
AATCTGCAGATGAAA_Tn5_30	535	0	0.0446429	2.87081	No		AAAGGTGGGACCCAA_Tn5_22	916	0	0.0306878	3.40909	No	AAAAAAATGTGTTTAG-1	536	0.0394265	0	0.568182	No
AATCTGCCATGTAAA_Tn5_22	1012	0	0.102041	3.14685	No		AAAGGTGGGATATCG_Tn5_40	504	0	0.0752294	8.75421	No	AAAAAAATTAAAATGT-1	5412	0.48604	0	10.5051	Yes
AATCTGTGCCATCCA_Tn5_24	579	0	0.00172414	6.49351	No		AAAGGTGGGTCAATA_Tn5_33	704	0	0.0235784	4.27807	No	AAAAAAATTAAAGCGT-1	989	0.465694	0	3.27273	No
AATCTGTGTACTCTC_Tn5_23	484	0	0.0472441	1.94805	No		AAAGGTGGGTTCTTG_Tn5_28	817	0	0.0705347	4.0404	No	AAAAAAATTAACCACT-1	866	0.457393	0	2.0979	No
AATCTTACCTTAGCA_Tn5_27	473	0	0.0615079	0.673401	No		AAAGGTGTCGAACAC_Tn5_28	672	0	0.102804	3.38266	No	AAAAAAATTAACTAAT-1	14792	0.423651	0	11.1028	Yes
AATCTTAGCATTACG_Tn5_31	602	0	0.092006	1.91388	No		AAAGGTGTCGACAGC_Tn5_32	578	0	0.0170068	4.7138	No	AAAAAAATTACATTGA-1	1329	0.0327511	0	10.2916	No
AATCTTAGTGCCCGA_Tn5_27	938	0	0.0349794	3.4632	No		AAAGGTGTCGACGTT_Tn5_26	454	0	0.130268	6.32411	No	AAAAAAATTACCCGCA-1	972	0.0423645	0	9.09091	No
AATCTTAGTGGCTAA_Tn5_22	1504	0	0.0383632	4.13223	Yes		AAAGGTGTCGAGTAT_Tn5_39	680	0	0.0144928	5.62771	No	AAAAAAATTACCCTGG-1	11357	0.554872	0	19.18	Yes
AATCTTAGTGTAACC_Tn5_30	422	0	0.172549	4.38871	No		AAAGGTGTCGCTCTC_Tn5_25	628	0	0.0654762	7.40741	No	AAAAAAATTAGGGAGG-1	22408	0.546507	0	15.122	Yes
AATCTTAGTGTACCT_Tn5_29	582	0	0.0234899	1.58103	No		AAAGGTGTCGGGCTT_Tn5_32	503	0	0.0289575	5.64263	No	AAAAAAATTAGGTAAA-1	603	0.0258481	0	7.87879	No
AATCTTCGAACCCTT_Tn5_29	611	0	0.00326264	4.38871	No		AAAGGTGTCGGTCAC_Tn5_25	454	0	0.0992063	1.88088	No	AAAAAAATTATCTCAT-1	523	0.0242537	0	8.21114	No
AATCTTCGGTGTGTA_Tn5_33	774	0	0.0420792	8.52273	No		AAAGGTGTCGGTGCC_Tn5_37	513	0	0.292414	1.2987	No	AAAAAAATTATGGGCG-1	818	0.0376471	0	8.84521	No
AATCTTGGGAGTGTA_Tn5_25	975	0	0.0543162	2.32108	No		AAAGGTGTCGTAACT_Tn5_27	537	0	0.0271739	3.97727	No	AAAAAAATTCCCAAAA-1	14707	0.538474	0	14.8497	Yes
ACAGCAAAGGTGCAA_Tn5_30	973	0	0.176122	6.56566	No		AAAGGTTACGAAATG_Tn5_25	472	0	0.0888031	3.367	No	AAAAAAATTCCGCGAA-1	15248	0.559102	0	13.11	Yes
ACAGCACCGGAATCG_Tn5_30	702	0	0.00847458	5.26316	No		AAAGGTTACGATCCA_Tn5_34	716	0	0.0414993	3.8961	No	AAAAAAATTCCGGTAC-1	851	0.0307517	0	6.69856	No
ACAGCAGATGGCCCT_Tn5_35	499	0	0.00992063	1.65289	No		AAAGGTTACGGTGTA_Tn5_23	501	0	0.00792079	5.09091	No	AAAAAAATTCTAAGTT-1	738	0.0120482	0	7.92541	No
ACAGCAGTAACGTTT_Tn5_27	580	0	0.0779014	3.20856	No		AAAGGTTACGTTATG_Tn5_34	532	0	0.102867	2.5974	No	AAAAAAATTCTAGGGG-1	909	0.0350318	0	5.59441	No
ACAGCATAAGACTTG_Tn5_33	794	0	0.0820809	3.34928	No		AAAGGTTATGAGTAT_Tn5_24	559	0	0.0261324	2.0979	No	AAAAAAATTCTCAGCG-1	685	0.329089	0	4.10557	No
ACAGCATTATGGATA_Tn5_31	568	0	0.0372881	5.84416	No		AAAGGTTTCCCACTG_Tn5_22	559	0	0.0395189	2.52525	No	AAAAAAATTGAACCTC-1	27718	0.57869	0	12.1658	Yes
ACAGCCCCAAGTAAA_Tn5_40	870	0	0.00911162	6.25	No		AAATGAACACCAAGG_Tn5_26	1155	0	0.0632603	3.24675	No	AAAAAAATTGAATCAG-1	14805	0.571899	0	10.5402	Yes
ACAGCCGTTTCGTTT_Tn5_29	560	0	0.0651085	5.05051	No		AAATGAACTCTTACG_Tn5_34	726	0	0.0255034	1.51515	No	AAAAAAATTGACACTA-1	1084	0.0390071	0	12.8603	No
ACAGCCTGTCCCCTT_Tn5_37	535	0	0.00557621	0.395257	No		AAATGAAGGGCCTTT_Tn5_22	532	0	0.00374532	3.4965	No	AAAAAAATTGAGGCGC-1	1964	0.0377266	0	8.63636	Yes
ACAGCGACGACAAGG_Tn5_36	549	0	0.0231317	2.0979	No		AAATGAAGGGTGGGT_Tn5_38	1048	0	0.00380228	3.7296	No	AAAAAAATTGGATAGT-1	18694	0.571828	0	14.4695	Yes
ACAGCGATCAAATCG_Tn5_27	817	0	0.130851	1.81818	No		AAATGAAGGGTTTCC_Tn5_29	875	0	0.0256125	6.34249	No	AAAAAAATTGGGACCA-1	7502	0.570554	0	15.9091	Yes
ACAGCGATTGAAGAA_Tn5_25	913	0	0.0419727	4.15584	No		AAATGAATCGACCGG_Tn5_30	1432	0	0.0337382	3.50877	No	AAAAAAATTGTATAAT-1	874	0.0124294	0	3.11688	No
ACAGCGCAGACTATT_Tn5_24	515	0	0.067029	1.43541	No		AAATGAATCGACTTG_Tn5_23	581	0	0.045977	2.75482	No	AAAAAAATTTCCCAGA-1	504	0.00395257	0	1.13636	No
ACAGCGCAGAGAGGT_Tn5_28	495	0	0.0159046	1.94805	No		AAATGAATCGGCCCT_Tn5_37	473	0	0.17452	7.90514	No	AAAAAAATTTCCCTCT-1	537	0.00922509	0	6.66667	No
ACAGCGCCATTAAGA_Tn5_31	1150	0	0.00260191	7.09534	No		AAATGACAGCCCTTT_Tn5_21	576	0	0.0431894	3.0303	No	AAAAAAATTTCCGCGC-1	1117	0.0149912	0	17.6136	No
ACAGCGCTACCAATA_Tn5_25	550	0	0.166667	1.70455	No		AAATGACAGCGTCAC_Tn5_33	784	0	0.0212235	4.78469	No	AAAAAAATTTCTTCTT-1	2727	0.0343484	0	11.544	Yes
ACAGCGGCTTTGAAA_Tn5_26	576	0	0.00518135	4.38871	No		AAATGACATCAACAC_Tn5_25	620	0	0.0205371	1.3986	No	AAAAAAATTTTAATTC-1	42924	0.594364	0	19.5421	Yes
ACAGCGTCACGAAGC_Tn5_28	502	0	0.0971223	9.09091	No		AAATGACATCAGTAA_Tn5_37	519	0	0.0335196	4.84848	No	AAAAAAATTTTACGCC-1	23360	0.569488	0	5.03931	Yes
ACAGCTAACTTGCAA_Tn5_33	1037	0	0.0774021	4.13223	No		AAATGACATCGCGAA_Tn5_35	590	0	0.056	1.60428	No	AAAAAAATTTTCGGAC-1	1077	0.0314748	0	20.1474	No
ACAGCTAGTCGATCA_Tn5_27	1452	0	0.0459921	6.61157	No		AAATGACATCTCTCC_Tn5_36	528	0	0.0943396	7.40741	No	AAAAAAATTTTGAATT-1	620	0.008	0	10.303	No
ACAGCTAGTGGCAGA_Tn5_24	718	0	0.0231293	5.01567	No		AAATGACATCTGGGT_Tn5_28	2354	0	0.0387913	11.0472	Yes	AAAAAAATTTTGCCAA-1	22789	0.582259	0	15.1814	Yes
ACAGCTCGATTCTGA_Tn5_28	572	0	0.0255537	3.63636	No		AAATGACCGGCATTC_Tn5_30	557	0	0.152207	2.331	No	AAAAAAATTTTGTCAC-1	14580	0.545568	0	11.976	Yes
ACAGCTGAAACCTAA_Tn5_39	573	0	0.0919176	4.7138	No		AAATGACGTCAACTC_Tn5_36	1529	0	0.0236271	4.74308	Yes	AAAAAACAAAAAGCTG-1	28267	0.626513	0	12.9673	Yes
ACAGCTGCTCGTGCC_Tn5_27	830	0	0.0869087	2.13904	No		AAATGACGTCCCCTT_Tn5_36	724	0	0.095	0.519481	No	AAAAAACAAAAATGGG-1	8359	0.589783	0	14.2004	Yes
ACAGCTGGGATAGCA_Tn5_36	791	0	0.129813	8.21114	No		AAATGACGTTCCCAA_Tn5_24	541	0	0.0508772	3.51906	No	AAAAAACAAAAGGAAT-1	974	0.0327706	0	15.9091	No
ACAGCTGTCGTCACC_Tn5_31	498	0	0.021611	2.0979	No		AAATGACGTTGTAAA_Tn5_21	611	0	0.0497667	3.0303	No	AAAAAACAAACATGCC-1	626	0.0558069	0	4.69208	No
ACAGCTTACGACGTT_Tn5_38	590	0	0.00337838	1.81818	No		AAATGAGATGCCCGA_Tn5_38	695	0	0.0794702	0.845666	No	AAAAAACAAACGTTGG-1	3705	0.56381	0	4.34433	Yes
ACAGCTTACGCCTTA_Tn5_23	640	0	0.106145	7.14286	No		AAATGAGATGTAACT_Tn5_27	664	0	0.00449775	2.93255	No	AAAAAACAAAGGCATG-1	4738	0.612084	0	9.09091	Yes
ACATAACAGCGAGGT_Tn5_26	735	0	0.0120968	1.8648	No		AAATGAGATGTTTCC_Tn5_34	511	0	0.0340265	1.13636	No	AAAAAACAACAAACTC-1	1179	0.0166806	0	12.1212	No
ACATAACATAAGTAA_Tn5_27	519	0	0.00574713	10.7438	No		AAATGAGCTGAGACC_Tn5_23	720	0	0.0463576	2.457	No	AAAAAACAACACTCCA-1	4877	0.249692	0	8.8407	Yes
ACATAACATAGGTCA_Tn5_24	565	0	0.00702988	1.94805	No		AAATGAGCTGGGTCA_Tn5_26	695	0	0.0211268	6.06061	No	AAAAAACAACAGCACT-1	5684	0.468735	0	11.0438	Yes
ACATAAGACCACGTT_Tn5_24	589	0	0.0391517	1.88088	No		AAATGAGTAAACGTC_Tn5_21	1239	0	0.0016116	4.84848	No	AAAAAACAACCGAGCT-1	594	0.0116473	0	14.5455	No
ACATAAGATGAGACC_Tn5_26	551	0	0.00720721	7.7135	No		AAATGATAAGAGCCT_Tn5_28	622	0	0.0906433	2.52525	No	AAAAAACAACGAGCTT-1	860	0.0148912	0	12.2995	No
ACATAAGCTGGTCAC_Tn5_24	590	0	0.110106	2.07792	No		AAATGATAAGCAATA_Tn5_28	666	0	0.0579915	3.63636	No	AAAAAACAACGATCTT-1	536	0.00740741	0	3.11688	No
ACATAAGTAAACGTC_Tn5_33	668	0	0.0219619	0.982801	No		AAATGATAAGGCCCT_Tn5_36	517	0	0.0019305	3.367	No	AAAAAACAACGCAGCA-1	38086	0.653937	0	13.9588	Yes
ACATAATCCAATTAT_Tn5_29	512	0	0.028463	2.0979	No		AAATGATCCATAACT_Tn5_27	822	0	0.0306604	2.331	No	AAAAAACAACGCGCCG-1	11367	0.603896	0	19.8767	Yes
ACATACAATATATCG_Tn5_38	534	0	0.10101	5.55556	No		AAATGATGAGTAAGA_Tn5_23	649	0	0.0356612	2.27273	No	AAAAAACAACGGCCTA-1	668	0.037464	0	1.81818	No
ACATACCCAAACGTC_Tn5_22	513	0	0.0429104	0.550964	No		AAATGATTATACGTT_Tn5_38	505	0	0.0344168	2.07792	No	AAAAAACAACGGTACG-1	9951	0.625944	0	10.9811	Yes
ACATACCCGATATCG_Tn5_23	1719	0	0.0657609	6.64336	Yes		AAATGATTATTCGAT_Tn5_39	425	0	0.202627	3.76176	No	AAAAAACAACGTACTA-1	2217	0.0398441	0	15.6912	Yes
ACATACCCGATTACA_Tn5_23	756	0	0.1	7.38636	No		AAATGATTATTGTCG_Tn5_27	549	0	0.0300353	9.45455	No	AAAAAACAAGAGTATT-1	689	0.312375	0	3.0303	No
ACATACGTTGAATCG_Tn5_27	736	0	0.0891089	2.87081	No		AAATGCAATAACCGG_Tn5_27	2430	0	0.104313	9.20044	Yes	AAAAAACAAGTTGAAG-1	510	0.291667	0	3.0303	No
ACATACTGTCACAGC_Tn5_28	566	0	0.186782	2.75482	No		AAATGCAATACGTTT_Tn5_34	522	0	0.00381679	2.34604	No	AAAAAACAATAAAAAG-1	673	0.0189504	0	5.19481	No
ACATAGAAGCTTACG_Tn5_40	608	0	0.0843373	4.54545	No		AAATGCAATATCGAA_Tn5_21	961	0	0.0651751	4.74308	No	AAAAAACAATAAGTCG-1	16293	0.528695	0	13.7117	Yes
ACATAGACGATGCTC_Tn5_31	481	0	0.0568627	2.6936	No		AAATGCATTCGAGTG_Tn5_25	1174	0	0.0208507	5.65657	No	AAAAAACAATAATGTC-1	1289	0.0549853	0	14.2857	No
ACATAGAGTGGGTCA_Tn5_37	521	0	0.0629496	4.7138	No		AAATGCATTCTTACA_Tn5_40	1025	0	0.0690282	6.71937	No	AAAAAACAATAGTATC-1	506	0.0193798	0	3.53535	No
ACATAGTATGCCCGA_Tn5_27	585	0	0.0118243	8.72727	No		AAATGCCCAAACAGC_Tn5_21	603	0	0.00658979	2.66075	No	AAAAAACAATATAGAG-1	635	0.0230769	0	9.09091	No
ACATAGTCACGCCCT_Tn5_27	537	0	0.0341727	0.699301	No		AAATGCCCAAAGTAA_Tn5_24	520	0	0.0334572	4.0404	No	AAAAAACAATCCCAGC-1	654	0.018018	0	5.05051	No
ACATATAACTGTACT_Tn5_24	491	0	0.116906	1.93424	No		AAATGCCCGAGACGA_Tn5_32	629	0	0.250298	3.0303	No	AAAAAACAATCGCGCC-1	7043	0.437595	0	8.52273	Yes
ACATATAACTTTATG_Tn5_22	666	0	0.0839065	3.11688	No		AAATGCCCGATAACT_Tn5_24	1055	0	0.11419	7.19697	No	AAAAAACAATCGGTTT-1	4124	0.477446	0	21.4452	Yes
ACATATCTTGAAGGG_Tn5_28	680	0	0.0993377	3.18182	No		AAATGCGTTGAATCG_Tn5_38	732	0	0.00813008	6.26959	No	AAAAAACAATCTGACT-1	1072	0.061296	0	8.08081	No
ACATATTACGGTAAA_Tn5_33	803	0	0.0519481	2.331	No		AAATGCGTTGAGCTG_Tn5_28	718	0	0.00416089	1.9656	No	AAAAAACAATGAGGCG-1	731	0.0851064	0	13.4897	No
ACATATTACGTGCAA_Tn5_38	536	0	0.0868825	1.18577	No		AAATGCGTTGGCTAA_Tn5_21	623	0	0.0878477	5.40541	No	AAAAAACAATGCGCCC-1	827	0.0247642	0	13.1078	No
ACATCAAAGGCAATA_Tn5_28	442	0	0.282468	4.54545	No		AAATGCGTTGGGATA_Tn5_38	478	0	0.0877863	6.25	No	AAAAAACAATTATTGC-1	1160	0.0301003	0	4.329	No
ACATCACATAGTGTA_Tn5_28	614	0	0.0345912	8.08081	No		AAATGCGTTGTAACT_Tn5_26	683	0	0.128827	2.7972	No	AAAAAACAATTGAGGA-1	23939	0.522899	0	8.23985	Yes
ACATCACCGGGGCTT_Tn5_40	694	0	0.0280112	5.30303	No		AAATGCGTTGTGAAA_Tn5_33	1725	0	0.117647	4.41558	Yes	AAAAAACACAACAACT-1	1186	0.0302535	0	14.1818	No
ACATCACGTTGGTCA_Tn5_24	636	0	0.120332	3.7296	No		AAATGCGTTTACATC_Tn5_33	698	0	0.0803689	3.76176	No	AAAAAACACAACAGGT-1	525	0.0331492	0	7.79221	No
ACATCAGATGTCGAA_Tn5_26	477	0	0.161687	1.25392	No		AAATGCGTTTAGATG_Tn5_35	490	0	0.0613027	7.11462	No	AAAAAACACACAATAA-1	2067	0.0726783	0	21.7703	Yes
ACATCAGCTGACATC_Tn5_25	457	0	0.169091	7.14286	No		AAATGCGTTTGACGA_Tn5_34	1541	0	0.0516923	4.29752	Yes	AAAAAACACACGTAAG-1	1220	0.0255591	0	13.7221	No
ACATCAGCTGCCCAA_Tn5_24	999	0	0.0118694	3.10421	No		AAATGCGTTTGTGCC_Tn5_26	1257	0	0.02331	4.13223	No	AAAAAACACACTCATG-1	1460	0.0286094	0	11.9318	No
ACATCAGCTGGCAGA_Tn5_23	666	0	0.172671	2.66075	No		AAATGCTATTACATA_Tn5_35	596	0	0.013245	7.40741	No	AAAAAACACACTTATA-1	521	0.0225141	0	18.1818	No
ACATCATAAGCAAGT_Tn5_29	640	0	0.039039	6.45161	No		AAATGCTATTACTTG_Tn5_29	640	0	0.0697674	3.76176	No	AAAAAACACAGCCACA-1	1403	0.0250174	0	12.3636	No
ACATCCCCAAACATC_Tn5_23	461	0	0.0798403	2.42424	No		AAATGCTATTGCAGA_Tn5_22	706	0	0.0139665	5.38721	No	AAAAAACACAGGCGAA-1	809	0.0193939	0	7.79221	No
ACATCCGTTTGTACT_Tn5_26	598	0	0.116691	3.8961	No		AAATGCTATTGTCAC_Tn5_28	1188	0	0.092437	5.13834	No	AAAAAACACAGTGCGA-1	25202	0.533875	0	13.4004	Yes
ACATCCTATTTGGGT_Tn5_28	578	0	0.00687285	2.75482	No		AAATGCTCTCAGATT_Tn5_26	794	0	0.00997506	2.5974	No	AAAAAACACAGTTTAC-1	6985	0.55356	0	21.261	Yes
ACATCCTCTCTCGAA_Tn5_27	694	0	0.152625	3.53535	No		AAATGCTCTCAGCCT_Tn5_27	813	0	0.105611	7.6555	No	AAAAAACACATGGCAT-1	1689	0.125776	0	23.3766	Yes
ACATCGACGAAGATT_Tn5_37	662	0	0.0419682	1.10193	No		AAATGCTCTCTCTGA_Tn5_38	478	0	0.103189	2.18182	No	AAAAAACACATTTACA-1	798	0.0890411	0	18.1818	No
ACATCGACGAGAGGT_Tn5_33	908	0	0.0462185	6.45161	No		AAATGCTGTCAACTC_Tn5_22	626	0	0.00318471	3.9312	No	AAAAAACACATTTCAA-1	3980	0.10158	0	30.303	Yes
ACATCGACGATTACA_Tn5_22	593	0	0.0527157	2.27273	No		AAATGGAAGCACATC_Tn5_27	737	0	0.0251323	2.93255	No	AAAAAACACCCATCCA-1	2402	0.476346	0	4.95868	Yes
ACATCGATCAGCTAA_Tn5_22	502	0	0.0856102	2.5974	No		AAATGGAAGCACGTC_Tn5_27	779	0	0.05	4.54545	No	AAAAAACACCCGAGAC-1	10983	0.520519	0	7.92154	Yes
ACATCGGCTTTATCG_Tn5_28	783	0	0.00127551	2.20386	No		AAATGGAAGCCAATA_Tn5_30	534	0	0	0.982801	No	AAAAAACACCCTCACA-1	515	0.0567766	0	9.69697	No
ACATCTACAGTCTGA_Tn5_33	569	0	0.062603	5.27859	No		AAATGGAAGCGCAGA_Tn5_35	622	0	0.103746	3.63636	No	AAAAAACACCTCCCCG-1	609	0.049922	0	4.54545	No
ACATCTAGCAAGTAT_Tn5_33	822	0	0.0917127	3.1348	No		AAATGGAAGCTACCT_Tn5_28	638	0	0.0491803	8.21114	No	AAAAAACACCTCGATA-1	7853	0.524234	0	10.2515	Yes
ACATCTAGTGACAGC_Tn5_30	562	0	0.00706714	2.52525	No		AAATGGACGAAACTC_Tn5_38	607	0	0.158114	4.54545	No	AAAAAACACCTTAATA-1	1001	0.0365736	0	6.71937	No
ACATCTCGATAGATT_Tn5_25	493	0	0.0427184	2.0202	No		AAATGGACGAAGTAT_Tn5_38	570	0	0.0937997	6.49351	No	AAAAAACACGATATGT-1	29945	0.583357	0	13.0277	Yes
ACATCTGAAATGGGT_Tn5_23	490	0	0.0316206	6.06061	No		AAATGGACGATCGAT_Tn5_27	598	0	0.00333333	3.97727	No	AAAAAACACGATGGGG-1	12626	0.537357	0	19.9925	Yes
ACATCTTACGTGCTT_Tn5_30	921	0	0.0592441	6.87961	No		AAATGGACGATGCAA_Tn5_24	761	0	0.0546584	3.20856	No	AAAAAACACGATTCCT-1	1447	0.0461437	0	8.92562	No
ACCGGAAAGGGAGTG_Tn5_27	550	0	0.0983607	4.38871	No		AAATGGACGATGGGT_Tn5_21	558	0	0.00178891	6.89655	No	AAAAAACACGATTTCA-1	683	0.0298295	0	9.36639	No
ACCGGAAAGGTACCT_Tn5_37	509	0	0.0249042	7.11462	No		AAATGGAGTGGACGA_Tn5_25	923	0	0.0149413	3.4398	No	AAAAAACACGCATCTA-1	674	0.0302158	0	4.0404	No
ACCGGAAAGGTCGAT_Tn5_33	583	0	0.00171233	0.956938	No		AAATGGATTGGCCCT_Tn5_37	732	0	0.0304636	2.87081	No	AAAAAACACGCCATTT-1	710	0.0706806	0	2.13904	No
ACCGGAACACACCGG_Tn5_31	886	0	0.0306346	2.5974	No		AAATGGATTGGCTAC_Tn5_39	559	0	0.0071048	2.0979	No	AAAAAACACGCGCCCC-1	2506	0.0496777	0	6.67434	Yes
ACCGGAACTCATTAT_Tn5_27	607	0	0.166209	5.59441	No		AAATGGCAGAACATC_Tn5_23	541	0	0.133013	3.40909	No	AAAAAACACGCGCGTA-1	1152	0.0828025	0	5.19481	No
ACCGGAACTCCAAGG_Tn5_21	679	0	0.025825	3.40909	No		AAATGGCCATAGCCT_Tn5_34	1460	0	0.0350297	5.65657	No	AAAAAACACGCTTCAG-1	1121	0.0418803	0	5.5336	No
ACCGGAAGAAAGCTG_Tn5_40	587	0	0.026534	3.97727	No		AAATGGCCATGGTTT_Tn5_27	784	0	0.101947	6.87961	No	AAAAAACACGGCCATT-1	10205	0.552569	0	11.9403	Yes
ACCGGAAGAACGTTT_Tn5_28	1037	0	0.00288462	6.56566	No		AAATGGCCATGTAAA_Tn5_31	562	0	0.0409556	1.60428	No	AAAAAACACGGCTACC-1	7590	0.526719	0	16.317	Yes
ACCGGAAGGGTAGTC_Tn5_36	509	0	0.00779727	2.93255	No		AAATGGCGAAGGCTT_Tn5_23	485	0	0.153578	2.50784	No	AAAAAACACGGTTCCC-1	646	0.0527859	0	5.34759	No
ACCGGAAGGGTCACC_Tn5_29	815	0	0.165814	4.09091	No		AAATGGCTAAAGTAT_Tn5_40	575	0	0.0034662	4.914	No	AAAAAACACGTCTGGA-1	701	0.0565276	0	1.3986	No
ACCGGAATCGATCCA_Tn5_31	770	0	0.044665	3.367	No		AAATGGCTAACGTTT_Tn5_22	614	0	0.0269414	0.649351	No	AAAAAACACGTGTCTT-1	2419	0.0699731	0	7.27273	Yes
ACCGGACAGCCCCGA_Tn5_34	1141	0	0.0443886	5.74163	No		AAATGGCTAAGAAGC_Tn5_22	510	0	0.108392	5.68182	No	AAAAAACACGTGTTCT-1	770	0.0517241	0	5.45455	No
ACCGGACATCACAGC_Tn5_23	584	0	0.0250417	4.27807	No		AAATGGGAACACATC_Tn5_37	572	0	0.10625	3.0303	No	AAAAAACACTAATAGG-1	16613	0.61357	0	11.5424	Yes
ACCGGACATCGAAGC_Tn5_40	611	0	0.0866966	10.3896	No		AAATGGGCTTAAGGG_Tn5_33	2796	0	0.0695507	8.72727	Yes	AAAAAACACTAATTAG-1	7364	0.579488	0	6.42352	Yes
ACCGGACGTCTGCAA_Tn5_36	875	0	0.039517	3.18182	No		AAATGGGCTTGGAAC_Tn5_33	417	0	0.21172	5.38721	No	AAAAAACACTATTCTC-1	915	0.0547521	0	3.23232	No
ACCGGACGTTATCCA_Tn5_33	508	0	0.0286807	0.865801	No		AAATGGGCTTGTAAA_Tn5_37	521	0	0.0279851	1.65289	No	AAAAAACACTTTCTCA-1	1083	0.0582609	0	11.5702	No
ACCGGAGACCTAACC_Tn5_39	581	0	0.179379	4.81283	No		AAATGGGCTTGTATG_Tn5_36	657	0	0.0030349	4.0404	No	AAAAAACACTTTGGTT-1	948	0.0433905	0	9.97067	No
ACCGGAGACCTAGCA_Tn5_26	391	0	0.219561	5.27859	No		AAATGGGTCAGTCAC_Tn5_23	1022	0	0.0700637	2.7668	No	AAAAAACAGAAAACTA-1	1508	0.0270968	0	13.3791	Yes
ACCGGAGATGATTAT_Tn5_23	487	0	0.0981481	3.30579	No		AAATGGGTCATGTCG_Tn5_29	738	0	0.00135318	2.11416	No	AAAAAACAGAACTTGG-1	726	0.0108992	0	10.9091	No
ACCGGAGATGTCGAT_Tn5_34	640	0	0.039039	7.11462	No		AAATGGTAAAAATCT_Tn5_21	939	0	0.0495951	6.34249	No	AAAAAACAGACCGCCT-1	1339	0.126549	0	12.9293	No
ACCGGAGATGTTACG_Tn5_31	483	0	0.0621359	3.63636	No		AAATGGTACTACATA_Tn5_28	1054	0	0.0131086	3.34928	No	AAAAAACAGACTACAT-1	2242	0.23298	0	8.90538	Yes
ACCGGAGCTGAACTC_Tn5_29	1046	0	0.00759013	4.27807	No		AAATGGTACTCATTC_Tn5_29	638	0	0.0767004	6.66667	No	AAAAAACAGACTTTCT-1	942	0.136572	0	2.32108	No
ACCGGAGCTGAATCT_Tn5_40	543	0	0.00549451	2.5974	No		AAATGGTACTGTGCC_Tn5_37	780	0	0.00255754	4.54545	No	AAAAAACAGATCTCTT-1	5551	0.600158	0	9.55951	Yes
ACCGGAGCTGGCGAA_Tn5_34	511	0	0.14975	3.82775	No		AAATGGTATGATCCA_Tn5_38	569	0	0.0155709	5.68182	No	AAAAAACAGATGGGTT-1	3593	0.417099	0	15.1515	Yes
ACCGGAGCTGGTATG_Tn5_27	585	0	0.0609952	5.64263	No		AAATGGTATGGACGA_Tn5_21	771	0	0.0469716	2.27273	No	AAAAAACAGCAAAGGT-1	875	0.0426696	0	12.2995	No
ACCGGAGTAACCTAA_Tn5_35	459	0	0.145251	1.25392	No		AAATGGTATGGGAAC_Tn5_25	494	0	0.0237154	2.13904	No	AAAAAACAGGAATCTG-1	2748	0.461388	0	5.15971	Yes
ACCGGATAAGTCGAA_Tn5_38	949	0	0.111423	5.88235	No		AAATGGTCACAGATT_Tn5_32	518	0	0.0477941	2.42424	No	AAAAAACAGGCTGCAA-1	4623	0.522959	0	13.1398	Yes
ACCGGATCCATGGGT_Tn5_35	531	0	0.0797227	4.69208	No		AAATGGTCACTAACC_Tn5_31	749	0	0.0144737	3.20856	No	AAAAAACAGGTCACGC-1	3312	0.665556	0	0.505051	No
ACCGGATGAGTGCTC_Tn5_23	640	0	0.0711176	2.87081	No		AAATGGTGCCGATCA_Tn5_31	1684	0	0.00882872	12.8926	Yes	AAAAAACAGGTGGAAT-1	764	0.03657	0	14.6628	No
ACCGGCCCAAAGCTG_Tn5_25	956	0	0.039196	3.54767	No		AAATGGTGCCGCTAC_Tn5_22	595	0	0.00833333	3.20856	No	AAAAAACAGGTTTAAC-1	13996	0.552858	0	15.9379	Yes
ACCGGCCTTTCCCTT_Tn5_27	560	0	0.138462	3.20856	No		AAATGGTGTACTATT_Tn5_32	578	0	0.010274	2.34604	No	AAAAAACAGTATTTGG-1	12382	0.542018	0	21.7154	Yes
ACCGGCGTTGCACTG_Tn5_27	1034	0	0.0452447	4	No		AAATGGTGTATCACC_Tn5_25	537	0	0.0218579	1.16054	No	AAAAAACAGTCACTAA-1	12620	0.528118	0	16.6198	Yes
ACCGGCGTTTAAATG_Tn5_22	418	0	0.220149	5.8651	No		AAATGTAACCACATA_Tn5_25	560	0	0.135802	6.95187	No	AAAAAACAGTCTCCCA-1	34330	0.532193	0	16.0704	Yes
ACCGGCGTTTACAGC_Tn5_30	495	0	0.189853	6.81818	No		AAATGTAACCTCGAA_Tn5_39	991	0	0.195617	6.49351	No	AAAAAACAGTCTGTTC-1	11611	0.577459	0	19.6838	Yes
ACCGGCGTTTAGCTG_Tn5_36	4578	0	0.0146362	6.12061	Yes		AAATGTAACTAGACC_Tn5_37	593	0	0.0294599	7.27273	No	AAAAAACAGTGAACCG-1	6284	0.535962	0	14.98	Yes
ACCGGCTATTGCTAC_Tn5_21	853	0	0.126025	6.41711	No		AAATGTAACTTCGAA_Tn5_24	525	0	0.00756144	3.40909	No	AAAAAACAGTGCCCCT-1	563	0.337647	0	12.3636	No
ACCGGCTATTTAACC_Tn5_30	1322	0	0.0200148	10.3194	No		AAATGTACAGGGCTT_Tn5_36	537	0	0.0725389	8.39161	No	AAAAAACAGTGCGCGG-1	519	0.00954198	0	4.27807	No
ACCGGCTCTCGCAGA_Tn5_23	840	0	0.154079	7.27273	No		AAATGTACCTGATTG_Tn5_23	784	0	0.255461	5	No	AAAAAACAGTGTCGCT-1	814	0.0263158	0	18.7013	No
ACCGGCTCTCTATCG_Tn5_24	1253	0	0.0118297	3.54767	No		AAATGTAGCAGGATA_Tn5_22	733	0	0.0355263	4.09091	No	AAAAAACAGTTCACCA-1	14602	0.580583	0	19.0711	Yes
ACCGGGACGAAACAC_Tn5_34	591	0	0.0736677	4.84848	No		AAATGTAGTCAAGGG_Tn5_21	487	0	0.0356436	1.21212	No	AAAAAACAGTTCCGCC-1	1176	0.0423453	0	16.0839	No
ACCGGGACGATCTTG_Tn5_21	491	0	0.202922	4.24242	No		AAATGTAGTCACCGG_Tn5_21	453	0	0.150094	2.0979	No	AAAAAACAGTTCGAAT-1	684	0.0242511	0	16.9697	No
ACCGGGACGATTACG_Tn5_28	1564	0	0.0200501	4.99109	Yes		AAATGTAGTCCAATA_Tn5_25	550	0	0.0566038	7.27273	No	AAAAAACATAAATCTC-1	1025	0.0518039	0	5.59441	No
ACCGGGAGGTCAAGG_Tn5_29	1043	0	0.0603604	4.95868	No		AAATGTAGTCGTGCC_Tn5_40	477	0	0.154255	3.1348	No	AAAAAACATAACCGTG-1	798	0.0291971	0	2.66075	No
ACCGGGCAGAAGATT_Tn5_26	492	0	0.0199203	11.0672	No		AAATGTAGTCTTATG_Tn5_34	660	0	0.00452489	9.84848	No	AAAAAACATAAGAGGT-1	1129	0.0528523	0	5.76497	No
ACCGGGCAGACCCGA_Tn5_32	460	0	0.216354	12.3636	No		AAATGTAGTGACGTT_Tn5_31	491	0	0.0277228	4.0404	No	AAAAAACATAATATCG-1	561	0.0555556	0	6.26959	No
ACCGGGCAGATGCAA_Tn5_25	537	0	0.210294	3.95257	No		AAATGTAGTGATTAT_Tn5_38	539	0	0.106136	6.89655	No	AAAAAACATACAGCAT-1	11495	0.532191	0	17.5905	Yes
ACCGGGCAGATTATG_Tn5_28	1040	0	0.0647482	4.0404	No		AAATGTAGTGCCCAA_Tn5_24	1600	0	0.0965556	3.86847	No	AAAAAACATACGTCTA-1	12014	0.633585	0	18.7328	Yes
ACCGGGCCATAAGAA_Tn5_27	636	0	0.139378	4.4226	No		AAATGTAGTGTACAG_Tn5_39	527	0	0.0131086	4.10557	No	AAAAAACATAGGGAAT-1	3995	0.59097	0	12.6203	Yes
ACCGGGCCATAGATG_Tn5_27	691	0	0	4.54545	No		AAATGTAGTGTAGTC_Tn5_32	521	0	0.110922	3.63636	No	AAAAAACATCATATGC-1	500	0.457701	0	3.0303	No
ACCGGGCCATGATTG_Tn5_35	1422	0	0.145946	5.19481	No		AAATGTAGTGTCGGT_Tn5_29	401	0	0.342623	1.25392	No	AAAAAACATCCGTGGT-1	5940	0.683622	0	14.5455	Yes
ACCGGGCGAATACAG_Tn5_23	1032	0	0.00769231	3.63636	No		AAATGTATCGCCTAA_Tn5_26	982	0	0.0447471	4.95868	No	AAAAAACATCTTTGTC-1	792	0.0537634	0	7.7135	No
ACCGGGCGAATACCT_Tn5_26	1006	0	0.023301	1.42602	No		AAATGTCACCCCTAA_Tn5_25	509	0	0.00391389	5.84416	No	AAAAAACATGAAGGTT-1	598	0.0244698	0	4.30622	No
ACCGGGCGAATACCT_Tn5_34	452	0	0.191413	2.42424	No		AAATGTCGAAACTTG_Tn5_24	684	0	0.0565517	4.54545	No	AAAAAACATGACAAGA-1	831	0.0662921	0	12.285	No
ACCGGGCTAACATTC_Tn5_21	597	0	0.00995025	3.20856	No		AAATGTCGAATCGAA_Tn5_23	696	0	0.038674	3.97727	No	AAAAAACATGAGACAT-1	14780	0.58365	0	10.9477	Yes
ACCGGGCTAACTGTC_Tn5_37	502	0	0.0839416	2.6936	No		AAATGTCGAGACCGG_Tn5_30	587	0	0.0667727	2.07792	No	AAAAAACATGAGCTCA-1	14949	0.568372	0	18.4848	Yes
ACCGGGCTACACGTC_Tn5_39	568	0	0.0764228	3.63636	No		AAATGTCGAGAGCTG_Tn5_22	674	0	0.024602	4.7138	No	AAAAAACATGCATGAG-1	771	0.0654545	0	17.7033	No
ACCGGGCTACTAACT_Tn5_24	586	0	0.0281924	1.25392	No		AAATGTCGAGTGTCG_Tn5_25	522	0	0.0169492	4.84848	No	AAAAAACATGCTGCGA-1	14796	0.400729	0	6.72999	Yes
ACCGGGGTCACCTTA_Tn5_29	563	0	0.063228	3.0303	No		AAATGTCGATTAGTC_Tn5_24	614	0	0.040625	2.5974	No	AAAAAACATGGGATGA-1	521	0.0297952	0	6.75325	No
ACCGGGGTCAGTGTA_Tn5_30	620	0	0.0620272	3.0303	No		AAATGTCGATTATCG_Tn5_27	543	0	0.112745	7.79221	No	AAAAAACATGTGCGTC-1	7380	0.560426	0	9.40439	Yes
ACCGGGGTCTTCACC_Tn5_27	497	0	0.150427	6.32411	No		AAATGTCGGTAACTC_Tn5_25	762	0	0.0305344	11.4478	No	AAAAAACATGTGTCAC-1	7266	0.569499	0	12.7859	Yes
ACCGGGTAAATACAG_Tn5_30	1013	0	0.214729	4.65116	No		AAATGTCGGTCCCGA_Tn5_22	753	0	0.0220779	7.03812	No	AAAAAACATTAAAATG-1	6924	0.615483	0	27.5997	Yes
ACCGGGTGTAAGATT_Tn5_32	485	0	0.0582524	4.36364	No		AAATGTCGGTCCTAA_Tn5_26	937	0	0.096432	5	No	AAAAAACATTAACATT-1	16969	0.611924	0	15.546	Yes
ACCGGTAACCGCGAA_Tn5_23	624	0	0.00952381	4.15584	No		AAATGTCGGTGGTTT_Tn5_25	853	0	0.027366	6.25	No	AAAAAACATTAATACT-1	14261	0.588546	0	16.8976	Yes
ACCGGTAGTGAGCTG_Tn5_29	1174	0	0.0400654	3.8055	No		AAATGTCGGTTAACC_Tn5_22	603	0	0.044374	4.81283	No	AAAAAACATTCACGGT-1	8286	0.567175	0	14.3331	Yes
ACCGGTAGTGGTACT_Tn5_27	981	0	0.0334975	3.27273	No		AAATGTCTCCAACAC_Tn5_33	566	0	0	2.18182	No	AAAAAACATTCGTATA-1	707	0.583628	0	9.79021	No
ACCGGTAGTGTCGAA_Tn5_28	1162	0	0.0936037	11.0048	No		AAATGTCTCCCCCGA_Tn5_28	1002	0	0.0214844	7.79221	No	AAAAAACATTCGTTGT-1	4277	0.626202	0	7.53247	Yes
ACCGGTATCGACATC_Tn5_24	1177	0	0.0523349	6.41711	No		AAATGTCTGAAGTAA_Tn5_37	561	0	0.092233	5.64263	No	AAAAAACGAACAACAC-1	6409	0.608108	0	12.9402	Yes
ACCGGTCACCCACTG_Tn5_33	589	0	0.0232172	3.40909	No		AAATGTCTGAGCGAA_Tn5_34	516	0	0.119454	2.5974	No	AAAAAACGAACCGCAA-1	3846	0.21702	0	8.83117	Yes
ACCGGTCGAGAATCG_Tn5_38	964	0	0.0379242	10.101	No		AAATGTCTGATAGTC_Tn5_30	903	0	0.0719424	8.26446	No	AAAAAACGAACGCCAC-1	531	0.0534759	0	0.626959	No
ACCGGTCGAGTCTGA_Tn5_26	538	0	0.0288809	5.68182	No		AAATGTCTGATGGGT_Tn5_29	2287	0	0.0243174	5.37772	Yes	AAAAAACGAAGGAAAA-1	11301	0.552719	0	13.9595	Yes
ACCGGTCGATCAAGG_Tn5_25	695	0	0.0400552	4.16667	No		AAATGTCTTGGACGA_Tn5_21	799	0	0.0499405	6.06061	No	AAAAAACGAATACCTT-1	9001	0.639108	0	1.6	No
ACCGGTCTCCCAAGT_Tn5_37	885	0	0.113226	4.84848	No		AAATGTCTTGTCGAA_Tn5_28	510	0	0.0285714	3.78788	No	AAAAAACGAATCTCTA-1	8947	0.661534	0	2.27273	No
ACCGGTCTGAAGCTG_Tn5_25	2879	0	0.0257191	5.15152	Yes		AAATGTGCTCCATTC_Tn5_26	502	0	0.119298	2.84091	No	AAAAAACGAATGAATA-1	702	0.044898	0	0	No
ACCGGTCTGACCTAA_Tn5_31	650	0	0.037037	3.0303	No		AAATGTGCTCGGTTT_Tn5_28	451	0	0.149057	4.38871	No	AAAAAACGACCACACG-1	2517	0.494883	0	9.97067	Yes
ACCGGTCTTGACGTC_Tn5_38	596	0	0.00500835	2.331	No		AAATGTGCTCTTATG_Tn5_26	501	0	0.0529301	2.84091	No	AAAAAACGACCCATCG-1	2173	0.638376	0	14.3541	Yes
ACCGGTCTTGCACTG_Tn5_24	750	0	0.068323	1.65289	No		AAATGTGGGAGGAAC_Tn5_28	573	0	0.046589	6.41711	No	AAAAAACGACCGCTAG-1	3805	0.515287	0	13.2867	Yes
ACCGGTGCTCTCGAT_Tn5_31	887	0	0.131244	5.32151	No		AAATGTGGGAGTAAA_Tn5_28	582	0	0.0612903	4.24242	No	AAAAAACGACCTGCAT-1	1119	0.0612416	0	4.16667	No
ACCGGTGGGTAGATG_Tn5_28	603	0	0.0130933	4.87805	No		AAATGTGGGTCAATA_Tn5_36	445	0	0.155598	2.5974	No	AAAAAACGACGTAGCC-1	9371	0.566177	0	9.09091	Yes
ACCGGTGTCGAATCT_Tn5_31	590	0	0.0590112	4.40771	No		AAATGTGGGTCCCTT_Tn5_38	718	0	0.0150892	5.34759	No	AAAAAACGATATCCGC-1	13017	0.634846	0	18.5401	Yes
ACCGGTGTCGTAAGA_Tn5_21	591	0	0.1059	1.51515	No		AAATGTGGGTCCTTA_Tn5_35	543	0	0.0440141	2.27273	No	AAAAAACGATCCATTC-1	17322	0.639455	0	15.0951	Yes
ACCGGTTACGAGATT_Tn5_23	653	0	0.0325926	1.06952	No		AAATGTGGGTGGTCA_Tn5_28	487	0	0.0469667	3.24675	No	AAAAAACGATCCCCAG-1	8490	0.648345	0	14.4318	Yes
ACCGGTTACGGTACT_Tn5_21	551	0	0.0770519	1.55844	No		AAATGTGGGTTCGAA_Tn5_38	653	0	0.0980663	4.54545	No	AAAAAACGATCGATAC-1	504	0.015625	0	7.95455	No
ACCGGTTACGTATCG_Tn5_28	1076	0	0.148734	4.84848	No		AAATGTGTCGAGATT_Tn5_29	712	0	0.0812903	3.51906	No	AAAAAACGATCTAGAA-1	1230	0.0531178	0	20.3463	No
ACGTCAAGAAACTTG_Tn5_29	531	0	0.0749129	5.26316	No		AAATGTGTCGCAAGG_Tn5_24	752	0	0.0917874	5.32151	No	AAAAAACGATGCCCCC-1	740	0.0250329	0	17.199	No
ACGTCAAGGGAATCG_Tn5_36	529	0	0.0185529	2.18182	No		AAATGTTACGCATTC_Tn5_31	582	0	0.0776545	6.32411	No	AAAAAACGATGTTTGA-1	4784	0.363237	0	10.5672	Yes
ACGTCACATCCCCTT_Tn5_27	863	0	0.0114548	3.30579	No		AAATGTTACGGCTAA_Tn5_22	1238	0	0.113181	5.1458	No	AAAAAACGGAAGGCAA-1	698	0.0490463	0	10.3896	No
ACGTCAGTAAGCTAC_Tn5_38	545	0	0.0505226	7.38636	No		AAATGTTTCCCAATA_Tn5_33	476	0	0.106942	5.01567	No	AAAAAACGGACCGAGA-1	788	0.0460048	0	0.626959	No
ACGTCATAAGCACTG_Tn5_23	548	0	0.00544465	1.91388	No		AAATGTTTCCCATTC_Tn5_39	1088	0	0.0135993	5.55556	No	AAAAAACGGACGTCCA-1	525	0.0608229	0	3.11688	No
ACGTCCATTCGAGGT_Tn5_23	578	0	0.00172712	7.62463	No		AAATGTTTCCTTACA_Tn5_26	636	0	0.0715328	7.40741	No	AAAAAACGGACTGGCG-1	2801	0.0752724	0	4.26136	Yes
ACGTCGATCAAGTAA_Tn5_22	903	0	0.0623053	5.88235	No		AACACAAGAACTCTC_Tn5_40	476	0	0.105263	6.06061	No	AAAAAACGGACTGTAC-1	935	0.076999	0	6.61157	No
ACGTCTATCGAACAC_Tn5_27	881	0	0.0112233	3.0303	No		AACACAAGGGAACTC_Tn5_25	1093	0	0.0179695	3.23232	No	AAAAAACGGATCGCGA-1	5846	0.557624	0	10.9091	Yes
ACGTCTCGGTAAAGG_Tn5_28	490	0	0.0219561	2.18182	No		AACACAATCGGTGTA_Tn5_39	556	0	0.0929853	2.07792	No	AAAAAACGGATTGTCT-1	10368	0.391156	0	0.752351	No
ACGTCTGCTCGTGCC_Tn5_40	588	0	0.0995406	4.0404	No		AACACAATCGTAACC_Tn5_32	487	0	0.0356436	5.19481	No	AAAAAACGGCAACGAT-1	1464	0.389746	0	3.63636	No
ACGTTAAAGGTCGGT_Tn5_31	687	0	0.0100865	4.54545	No		AACACACAGCTAGTC_Tn5_30	495	0	0.0332031	2.50784	No	AAAAAACGGCAGACCA-1	534	0.0395683	0	12.5874	No
ACGTTAACACCAAGT_Tn5_40	650	0	0.0181269	1.91388	No		AACACACATAGGTCA_Tn5_23	715	0	0.0178571	3.20856	No	AAAAAACGGCATCTGA-1	601	0.0414673	0	9.09091	No
ACGTTAACTCACAGC_Tn5_27	481	0	0.131769	4.1958	No		AACACACGTCGACGA_Tn5_23	851	0	0.061742	2.47934	No	AAAAAACGGCATGACC-1	10725	0.555053	0	17.8355	Yes
ACGTTAGATGCCTTA_Tn5_30	693	0	0.00858369	2.07792	No		AACACACGTTACGTC_Tn5_22	610	0	0.0192926	5.8651	No	AAAAAACGGCGATATT-1	4977	0.536765	0	0.330579	No
ACGTTAGCTGCCTTA_Tn5_28	506	0	0.064695	1.75953	No		AACACACGTTGAAGC_Tn5_22	492	0	0.0681818	4.15584	No	AAAAAACGGGAATCGG-1	646	0.394564	0	2.0979	No
ACGTTAGCTGTGGGT_Tn5_24	535	0	0.0663176	4.10557	No		AACACACGTTTCTCC_Tn5_38	615	0	0.0144231	2.75482	No	AAAAAACGGGCGAAGT-1	2569	0.299618	0	15.3409	Yes
ACGTTATAAGGGATA_Tn5_40	507	0	0.0231214	1.3468	No		AACACAGACCGACGA_Tn5_25	649	0	0.10729	6.45161	No	AAAAAACGGGGAATAA-1	23285	0.598562	0	9.3195	Yes
ACGTTATAAGGGCTT_Tn5_24	580	0	0.00172117	4.0404	No		AACACAGATGTCACC_Tn5_33	803	0	0.0207317	5.09091	No	AAAAAACGGGGAGCCC-1	9104	0.575472	0	13.9157	Yes
ACGTTATGAGACATA_Tn5_28	716	0	0.0959596	3.40909	No		AACACAGCTGAAAGG_Tn5_37	661	0	0.0089955	1.75953	No	AAAAAACGGGTCAATG-1	1876	0.117592	0	8.92562	Yes
ACGTTCAAGTCGTTT_Tn5_21	452	0	0.191413	11.3636	No		AACACAGCTGAGTAT_Tn5_23	901	0	0.0768443	5.89681	No	AAAAAACGGGTCCAGG-1	883	0.112563	0	0	No
ACGTTCCCAAGAGTG_Tn5_21	1313	0	0.0409058	10.6061	No		AACACAGTAAGTATG_Tn5_29	579	0	0.0102564	3.30579	No	AAAAAAGAAAGGCTCC-1	784	0.0236613	0	10.1996	No
ACGTTCCCGACTATT_Tn5_37	572	0	0.0545455	4.54545	No		AACACATAAGAGATG_Tn5_27	822	0	0.0120192	4.914	No	AAAAAAGAAATTCCGC-1	855	0.0306122	0	10.1604	No
ACGTTGATCATGAAA_Tn5_27	577	0	0.143917	7.03812	No		AACACATAAGTAAGA_Tn5_30	485	0	0.200988	3.1348	No	AAAAAAGAACCACCGG-1	1218	0.0930752	0	15.0776	No
ACGTTGCCATTAACC_Tn5_25	449	0	0.109127	4.0404	No		AACACATCCAGCTAC_Tn5_39	682	0	0.0243205	1.21212	No	AAAAAAGAACCCATAC-1	662	0.0515759	0	8.77743	No
ACGTTGGTCATACAG_Tn5_28	599	0	0.0756173	2.7972	No		AACACATCCATCGAA_Tn5_33	748	0	0.0765432	3.51906	No	AAAAAAGAACCCGATA-1	8382	0.581026	0	20.0535	Yes
ACGTTGTACTGCAGA_Tn5_29	800	0	0.0588235	2.42424	No		AACACATGAGACCGG_Tn5_28	1871	0	0.0410046	5.51948	Yes	AAAAAAGAACCTGCTT-1	785	0.058753	0	13.9394	No
ACGTTGTCACCAAGT_Tn5_28	549	0	0.0248668	12.987	No		AACACATGAGCACTG_Tn5_31	662	0	0.0405797	4.1958	No	AAAAAAGAACGACCCG-1	8343	0.588731	0	18.9033	Yes
ACGTTGTCACGCGAA_Tn5_24	670	0	0.0884354	0	No		AACACATGAGGTACT_Tn5_28	812	0	0.0502924	1.7316	No	AAAAAAGAACGCTCGG-1	11609	0.569734	0	15.846	Yes
ACGTTGTGTACCTAA_Tn5_40	805	0	0.234791	8.26446	No		AACACATGAGTGGGT_Tn5_28	964	0	0.0417495	2.97521	No	AAAAAAGAACGTAATT-1	6253	0.574104	0	14.4596	Yes
ACGTTGTGTATCGAT_Tn5_33	560	0	0.0158172	3.63636	No		AACACCAATAGGATA_Tn5_27	674	0	0.00882353	15.674	No	AAAAAAGAACTTCCGC-1	1082	0.0127737	0	10.4545	No
ACGTTGTGTATGGGT_Tn5_23	496	0	0.192182	7.69231	No		AACACCCCAAAGATT_Tn5_25	593	0	0.076324	6.26959	No	AAAAAAGAAGAGAGAC-1	17731	0.514392	0	12.5611	Yes
ACGTTTAGTCTGAAA_Tn5_36	448	0	0.112871	4.8951	No		AACACCCCAATTACG_Tn5_22	487	0	0.0394477	0.505051	No	AAAAAAGAAGGCTTCG-1	904	0.0195228	0	7.45921	No
ACGTTTATCGGGCTT_Tn5_39	436	0	0.131474	3.30579	No		AACACCGTTGAGATG_Tn5_22	531	0	0.0483871	7.52351	No	AAAAAAGAATTCGAAT-1	1736	0.497249	0	0.58651	No
ACGTTTCGAACTATT_Tn5_21	577	0	0.0302521	1.13636	No		AACACCGTTTTCGAT_Tn5_24	1354	0	0.14358	8.89749	No	AAAAAAGAATTTAATA-1	7720	0.357363	0	9.67742	Yes
ACGTTTCGAATAAGA_Tn5_40	497	0	0.0311891	4.54545	No		AACACCTATTAAGAA_Tn5_40	1699	0	0.0395704	8.71212	Yes	AAAAAAGAATTTTCTT-1	4163	0.529711	0	5.15604	Yes
ACGTTTCGAGACCGG_Tn5_36	597	0	0.131004	2.5974	No		AACACCTATTGCTAC_Tn5_38	1096	0	0.0543572	5.32151	No	AAAAAAGACAACCCTG-1	5426	0.436552	0	12.7112	Yes
ACGTTTCTTGTTATG_Tn5_33	548	0	0.0214286	2.0202	No		AACACCTCTCGATCA_Tn5_29	724	0	0.0189702	3.63636	No	AAAAAAGACACACTCG-1	782	0.011378	0	1.13636	No
ACGTTTGGGAGCGAA_Tn5_29	495	0	0.0350877	3.20856	No		AACACCTGTCGGCTT_Tn5_30	500	0	0.015748	5.59441	No	AAAAAAGACACGATAA-1	36181	0.573111	0	7.44875	Yes
ACGTTTTACGAGATG_Tn5_31	615	0	0.011254	6.26959	No		AACACGAAGCTCTCC_Tn5_26	864	0	0.0281215	2.07792	No	AAAAAAGACACGCATG-1	507	0.00976562	0	1.13636	No
ACTTGAAGGGGACGA_Tn5_26	1353	0	0.0789653	3.63636	No		AACACGACGAAGCCT_Tn5_40	517	0	0.0171103	2.0202	No	AAAAAAGACAGATAGC-1	2067	0.113636	0	6.8477	Yes
ACTTGACCGGGGTCA_Tn5_26	553	0	0.0036036	6.54545	No		AACACGACGATTACA_Tn5_40	514	0	0.0637523	3.34928	No	AAAAAAGACAGGAAGG-1	560	0.313725	0	3.0303	No
ACTTGACGTTGTAAA_Tn5_34	586	0	0.0533118	1.03896	No		AACACGACGATTTCC_Tn5_27	813	0	0.101657	3.34928	No	AAAAAAGACAGGCTGA-1	5310	0.542833	0	21.2693	Yes
ACTTGAGCTGACCGG_Tn5_26	572	0	0.152593	3.30579	No		AACACGAGGTTGAAA_Tn5_21	402	0	0.294737	5.38721	No	AAAAAAGACATGAGAG-1	7362	0.569171	0	22.7273	Yes
ACTTGATGAGTGCAA_Tn5_27	722	0	0.0895334	4.54545	No		AACACGAGGTTGAAA_Tn5_26	486	0	0.103321	3.30579	No	AAAAAAGACCCCCACG-1	598	0.00993377	0	2.84091	No
ACTTGATTATCAAGG_Tn5_26	489	0	0.0258964	2.34604	No		AACACGCAGAACGTC_Tn5_24	734	0	0.0405229	4.84848	No	AAAAAAGACCCGGCTA-1	1003	0.214565	0	3.30579	No
ACTTGCCCAATTATG_Tn5_23	504	0	0	3.4965	No		AACACGCCATGATTG_Tn5_39	575	0	0.100156	2.42424	No	AAAAAAGACCCGGTAC-1	1057	0.178072	0	3.4632	No
ACTTGCGTTTCCCGA_Tn5_29	771	0	0.0115385	2.5974	No		AACACGCCATGGCTT_Tn5_30	665	0	0.114514	5.84416	No	AAAAAAGACCCGTGTT-1	709	0.364126	0	1.9656	No
ACTTGGGAACTCTTG_Tn5_31	837	0	0.115222	4.84848	No		AACACGCCCTGACGA_Tn5_22	685	0	0.0793011	1.51515	No	AAAAAAGACCCTGATC-1	4719	0.461854	0	12.1753	Yes
ACTTGGGCTTAACTC_Tn5_24	1334	0	0.0333333	7.86241	No		AACACGCTAACGTTT_Tn5_23	896	0	0.415525	5.88235	No	AAAAAAGACCTAAGCA-1	1561	0.0556564	0	3.0303	No
ACTTGGGCTTAATCT_Tn5_26	707	0	0.0248276	2.66075	No		AACACGCTACAGATG_Tn5_26	778	0	0.0151899	2.52525	No	AAAAAAGACCTCAGGG-1	48850	0.646992	0	8.52391	Yes
ACTTGGTAAATCGAA_Tn5_40	498	0	0.00796813	4.7138	No		AACACGCTACAGATT_Tn5_26	518	0	0.0133333	8.08081	No	AAAAAAGACCTCTAGG-1	1239	0.018225	0	5.02901	No
ACTTGGTATGAAAGG_Tn5_28	991	0	0.0974499	5.19481	No		AACACGCTACCCCAA_Tn5_27	1017	0	0.013579	3.0303	No	AAAAAAGACCTGAGGT-1	571	0.00695652	0	2.34604	No
ACTTGGTCACGATTG_Tn5_23	834	0	0.0380623	3.63636	No		AACACGCTACGCCCT_Tn5_26	1600	0	0.023199	5.75758	Yes	AAAAAAGACCTGGGTA-1	647	0.00614439	0	1.55844	No
ACTTGGTCACGTGCC_Tn5_24	586	0	0.102603	1.10193	No		AACACGGCTTACATA_Tn5_27	571	0	0.0034904	3.78788	No	AAAAAAGACCTGTCTC-1	3490	0.634899	0	24.5839	Yes
ACTTGGTGTACAAGT_Tn5_29	729	0	0.0305851	3.10421	No		AACACGGCTTCAAGT_Tn5_40	491	0	0.0873606	3.53535	No	AAAAAAGACCTGTGCG-1	2930	0.0377668	0	6.06061	Yes
ACTTGTAGTGACATC_Tn5_40	467	0	0.0825147	7.27273	No		AACACGGCTTGTATG_Tn5_25	1238	0	0.0876934	6.20843	No	AAAAAAGACGTAGTAT-1	743	0.0132802	0	5.26316	No
ACTTGTCGAGGCAGA_Tn5_35	711	0	0.0365854	5.38721	No		AACACGGCTTTAGCA_Tn5_23	504	0	0.015625	1.3468	No	AAAAAAGACTACCAGG-1	1699	0.0449691	0	5.95611	Yes
ACTTGTCGGTTTTCC_Tn5_33	1260	0	0.145763	13.5065	No		AACACGTACTCAATA_Tn5_37	671	0	0.0944669	2.87081	No	AAAAAAGACTGCTAAG-1	936	0.0260146	0	2.5974	No
ACTTGTGGGTCAAGG_Tn5_29	729	0	0.139315	5.11364	No		AACACGTATGTCGAT_Tn5_24	558	0	0.0428816	2.90909	No	AAAAAAGACTGCTGTA-1	22916	0.553738	0	4.90057	Yes
ACTTGTGTCGCTCTC_Tn5_31	462	0	0.121673	1.3986	No		AACACGTCACCACTG_Tn5_40	557	0	0.0106572	2.93255	No	AAAAAAGACTGGAACT-1	648	0.010687	0	2.39234	No
ACTTGTGTCGGCCCT_Tn5_35	586	0	0.160458	6.26959	No		AACACGTCACTTACA_Tn5_22	497	0	0.179868	3.40909	No	AAAAAAGACTGGCACT-1	678	0.0382979	0	2.5974	No
AGACCAAGAATCGAA_Tn5_24	709	0	0.0695538	3.74332	No		AACACGTGCCGGATA_Tn5_25	1178	0	0.010084	3.38266	No	AAAAAAGACTTAAGCA-1	686	0.415673	0	3.30579	No
AGACCAATCGAATCT_Tn5_39	476	0	0.173611	3.34928	No		AACACGTGTATACCT_Tn5_28	498	0	0.117021	2.13904	No	AAAAAAGAGAATCATT-1	6749	0.493356	0	14.5161	Yes
AGACCACAGCGTATG_Tn5_36	886	0	0.0166482	4.54545	No		AACACGTGTATTACG_Tn5_21	745	0	0.0722291	3.11688	No	AAAAAAGAGAATGTAG-1	6138	0.526572	0	14.7833	Yes
AGACCATGAGACGTC_Tn5_28	519	0	0.0262664	5.38721	No		AACACTAACCGACGA_Tn5_37	955	0	0.0478564	6.06061	No	AAAAAAGAGATACCTT-1	599	0.0212418	0	7.52351	No
AGACCATTATGCGAA_Tn5_36	716	0	0.0491368	4.1958	No		AACACTAGTGGCAGA_Tn5_40	588	0	0.0264901	1.75953	No	AAAAAAGAGCAAAGGT-1	728	0.0344828	0	7.67677	No
AGACCCATTCGCGAA_Tn5_30	700	0	0.0604027	6.61157	No		AACACTCGAAAGACC_Tn5_24	489	0	0.106033	3.97727	No	AAAAAAGAGCAATTGG-1	682	0.0229226	0	10.1604	No
AGACCCTCTCCCCAA_Tn5_38	725	0	0.0307487	3.367	No		AACACTCGAAGCCAT_Tn5_31	801	0	0.0384154	3.51906	No	AAAAAAGAGCACAGAT-1	962	0.0351053	0	13.5307	No
AGACCCTCTCGTCAC_Tn5_31	499	0	0.119929	2.75482	No		AACACTCGATACATA_Tn5_22	873	0	0.119072	7.5388	No	AAAAAAGAGCAGCACA-1	755	0.0357599	0	8.22511	No
AGACCCTGTCGCCCT_Tn5_33	440	0	0.123506	9.48617	No		AACACTCGATACATA_Tn5_34	572	0	0.151335	4.15584	No	AAAAAAGAGCAGCGGG-1	1950	0.0298507	0	13.6364	Yes
AGACCGAAGCGCAGA_Tn5_27	550	0	0.0677966	3.4632	No		AACACTCTTGTACAG_Tn5_28	622	0	0.00955414	2.6936	No	AAAAAAGAGCATGCGT-1	1454	0.0326015	0	12.4169	No
AGACCGAGGTAGATT_Tn5_38	635	0	0.0078125	3.0303	No		AACACTGAAACTCTC_Tn5_28	594	0	0.01	1.51515	No	AAAAAAGAGCGCATAC-1	516	0.0318949	0	1.3468	No
AGACCGAGGTGAGGT_Tn5_35	560	0	0.137134	2.84091	No		AACACTGAAATCTGA_Tn5_38	843	0	0.130928	5.88235	No	AAAAAAGAGCGGCGAA-1	1952	0.0398426	0	10.2433	Yes
AGACCGAGTGAAATG_Tn5_29	547	0	0.00905797	2.93255	No		AACACTGCTCCAAGG_Tn5_24	681	0	0.0285307	4.54545	No	AAAAAAGAGCGGCGCG-1	737	0.0238411	0	11.1111	No
AGACCGCAGAGAGGT_Tn5_35	492	0	0.255673	4.43459	No		AACACTGGGATTTCC_Tn5_40	866	0	0.0102857	5.8651	No	AAAAAAGAGCGTCGTA-1	1156	0.00942588	0	6.76533	No
AGACCGCTACAATCT_Tn5_24	757	0	0.0344388	7.52351	No		AACACTGGGTCGTTT_Tn5_25	488	0	0.0259481	3.367	No	AAAAAAGAGCTAATAT-1	10217	0.604819	0	18.0095	Yes
AGACCGGTCATGCAA_Tn5_26	514	0	0.0320151	1.81818	No		AACACTGTCGCTGTC_Tn5_21	620	0	0.0718563	5.89681	No	AAAAAAGAGCTATCCC-1	504	0.0326296	0	10.3896	No
AGACCGTAAAAAAGG_Tn5_27	648	0	0.129032	5.12821	No		AACACTGTCGGTAAA_Tn5_38	500	0	0.0234375	2.42424	No	AAAAAAGAGCTCTGGG-1	15861	0.599833	0	10.8997	Yes
AGACCGTACTTAAGA_Tn5_35	508	0	0.0763636	5.81818	No		AACACTTACAACTTG_Tn5_25	753	0	0.0540201	1.33038	No	AAAAAAGAGCTGCAAA-1	5792	0.583519	0	17.2028	Yes
AGACCTAGCAGGTTT_Tn5_29	506	0	0.0783242	2.47934	No		AACACTTACGGCAGA_Tn5_26	623	0	0.021978	3.82775	No	AAAAAAGAGGCATTTT-1	807	0.0110294	0	1.9656	No
AGACCTAGCAGTACT_Tn5_26	876	0	0.189639	6.81818	No		AACACTTACGTCTCC_Tn5_33	999	0	0.114362	4.81283	No	AAAAAAGAGGCGTTTC-1	602	0.01473	0	9.09091	No
AGACCTAGTCGACGA_Tn5_28	481	0	0.0550098	3.0303	No		AACACTTACGTTATG_Tn5_27	853	0	0.0138728	1.81818	No	AAAAAAGAGTAACCCC-1	617	0.587291	0	0	No
AGACCTCGAGGTGTA_Tn5_28	565	0	0.0358362	2.5974	No		AACTCAAAGGTGGGT_Tn5_27	1021	0	0.0413146	7.03812	No	AAAAAAGAGTAACTTC-1	8648	0.56442	0	11.8842	Yes
AGACCTCGATTGCAA_Tn5_35	654	0	0.0535456	2.65152	No		AACTCAACACGCCAT_Tn5_25	804	0	0.018315	7.17703	No	AAAAAAGAGTACAGCT-1	542	0.040708	0	6.06061	No
AGACCTCGGTACGTT_Tn5_26	881	0	0.036105	5.19481	No		AACTCAACACGCGAA_Tn5_29	615	0	0.0834575	4.38871	No	AAAAAAGAGTACTCTT-1	870	0.598338	0	3.54767	No
AGACCTGAAAGATCA_Tn5_36	486	0	0.122744	1.81818	No		AACTCAACTCCCCTT_Tn5_25	596	0	0.0955994	1.21212	No	AAAAAAGAGTCCTACC-1	879	0.0276549	0	7.61099	No
AGACCTGAAAGGATA_Tn5_28	531	0	0.0111732	5.19481	No		AACTCAACTCGAGGT_Tn5_40	516	0	0.151316	5.68182	No	AAAAAAGAGTCGCTAG-1	503	0.0194932	0	2.5974	No
AGACCTGGGTGCAGA_Tn5_24	557	0	0.0701169	1.13636	No		AACTCAAGAACTCTC_Tn5_21	601	0	0.0399361	2.42424	No	AAAAAAGATATGAGGA-1	13949	0.510922	0	6.43133	Yes
AGATGAAGAATCTTG_Tn5_31	569	0	0.103937	1.06952	No		AACTCAAGGGAGTAA_Tn5_37	658	0	0.0666667	6.06061	No	AAAAAAGATATTGTGG-1	766	0.364315	0	0	No
AGATGAATCGGGATA_Tn5_21	621	0	0.0111465	5.81818	No		AACTCAAGGGCAATA_Tn5_31	518	0	0.111492	2.20386	No	AAAAAAGATATTTAAT-1	4796	0.334536	0	8.6496	Yes
AGATGACGTTTGCAA_Tn5_27	471	0	0.0764706	2.90909	No		AACTCAATCGAGATT_Tn5_30	810	0	0.0264423	2.457	No	AAAAAAGATCCCAACA-1	18101	0.51361	0	5.68453	Yes
AGATGAGTAACCTTT_Tn5_25	637	0	0.143817	10.4895	No		AACTCAATCGAGATT_Tn5_38	822	0	0.0108303	2.75482	No	AAAAAAGATCCCGCTA-1	23250	0.476151	0	6.48379	Yes
AGATGATTATACTTG_Tn5_38	543	0	0.0780985	5.59441	No		AACTCAATCGGTATG_Tn5_22	1129	0	0.099681	2.27273	No	AAAAAAGATCCTAAAG-1	815	0.0274463	0	5.59441	No
AGATGCAAGTACATA_Tn5_29	669	0	0.0483642	3.11688	No		AACTCAATCGTCTCC_Tn5_27	659	0	0.011994	3.4398	No	AAAAAAGATCCTACCA-1	557	0.0088968	0	3.4965	No
AGATGCCCGAACGTC_Tn5_33	639	0	0.0884451	4.81283	No		AACTCACAGCAACTC_Tn5_26	709	0	0.119255	6.06061	No	AAAAAAGATCGTGGAG-1	1922	0.0307615	0	5.15604	Yes
AGATGCCCTTATCCA_Tn5_40	511	0	0.0135135	0.606061	No		AACTCACAGCAGATG_Tn5_26	789	0	0.0825581	3.74332	No	AAAAAAGATCTGGCTC-1	12866	0.521212	0	8.72727	Yes
AGATGCCCTTTCGGT_Tn5_36	550	0	0.0662139	3.53535	No		AACTCACAGCCAAGT_Tn5_30	609	0	0.0240385	3.30579	No	AAAAAAGATGAGCCTT-1	4493	0.466643	0	10.9091	Yes
AGATGCTGTCGGAAC_Tn5_28	1349	0	0.00369276	14.4628	No		AACTCACAGCTAACT_Tn5_35	2605	0	0.274575	10.101	Yes	AAAAAAGATGAGGTTC-1	4654	0.431746	0	8.22134	Yes
AGATGGCCCTACAGC_Tn5_35	468	0	0.16129	1.9656	No		AACTCACAGCTCACC_Tn5_37	797	0	0.194949	3.82775	No	AAAAAAGATGATCCGC-1	521	0	0	1.60428	No
AGATGGGTCATAGCA_Tn5_27	390	0	0.22619	3.51906	No		AACTCACATAAGTAA_Tn5_27	619	0	0.0016129	5.89681	No	AAAAAAGATGATCGGG-1	642	0.00310559	0	0	No
AGATGGTATGTCGAA_Tn5_30	751	0	0.0371795	1.43541	No		AACTCACATACCCGA_Tn5_23	1039	0	0.000961538	6.54545	No	AAAAAAGATGGAATGC-1	46691	0.564985	0	3.10957	No
AGATGGTGTAAATCT_Tn5_28	516	0	0.00193424	1.60428	No		AACTCACATCAACTC_Tn5_39	514	0	0.193093	5.34759	No	AAAAAAGATGGACGCC-1	912	0.0119177	0	3.7296	No
AGATGTAGTGTAAGA_Tn5_28	506	0	0.110721	3.82775	No		AACTCACATCTACCT_Tn5_39	436	0	0.134921	4.38871	No	AAAAAAGATGGGTAAG-1	5546	0.237768	0	7.14734	Yes
AGATGTCGAGGACGA_Tn5_25	443	0	0.164151	4.15584	No		AACTCACATCTATCG_Tn5_35	692	0	0.00859599	5.30303	No	AAAAAAGATGTCAAGT-1	17200	0.559911	0	9.11502	Yes
AGATGTCGGTTAGTC_Tn5_36	434	0	0.138889	3.76176	No		AACTCACCGGGGAAC_Tn5_30	968	0	0.0030896	4.54545	No	AAAAAAGATGTCCTCT-1	14586	0.54158	0	13.8909	Yes
AGATGTGTCGGCGAA_Tn5_39	845	0	0.0795207	3.51906	No		AACTCACCGGTTACA_Tn5_31	730	0	0.0942928	3.63636	No	AAAAAAGATGTGAAGT-1	660	0.0251108	0	5.11364	No
AGATTAAAGGTCTCC_Tn5_35	1078	0	0.149842	6.99301	No		AACTCACGTCTCACC_Tn5_26	1529	0	0.0584975	5.19481	Yes	AAAAAAGATGTTAGAA-1	537	0.0271739	0	5.50964	No
AGATTAACTCCAAGG_Tn5_31	668	0	0.00890208	3.18182	No		AACTCACGTTGAGGT_Tn5_30	620	0	0.0620272	7.7135	No	AAAAAAGATTCAAATG-1	5531	0.34428	0	2.87081	No
AGATTAACTCCCCGA_Tn5_23	487	0	0.0337302	2.37154	No		AACTCACGTTTACCT_Tn5_24	433	0	0.192164	5.84416	No	AAAAAAGATTCGATTC-1	2126	0.397221	0	2.20386	No
AGATTACATCGCCCT_Tn5_35	628	0	0.00632911	4.67532	No		AACTCACGTTTCACC_Tn5_37	521	0	0.0970537	3.51906	No	AAAAAAGATTGTTCAA-1	8856	0.354189	0	11.2223	Yes
AGATTAGACCATCCA_Tn5_29	486	0	0.0470588	5.81818	No		AACTCAGACCACAGC_Tn5_30	1661	0	0.0546386	7.97448	Yes	AAAAAAGATTTACCCT-1	7224	0.401045	0	15.6364	Yes
AGATTATCCAAGCTG_Tn5_34	649	0	0.0030722	3.8961	No		AACTCAGACCACAGC_Tn5_35	508	0	0.019305	7.37101	No	AAAAAAGATTTATGCC-1	8057	0.432925	0	23.8564	Yes
AGATTCCCAACAATA_Tn5_24	931	0	0.112488	1.91388	No		AACTCAGACCAGACC_Tn5_30	820	0	0.00726392	2.6738	No	AAAAAAGCAAAGAGTC-1	528	0.00564972	0	3.76176	No
AGATTCTCTCGGTTT_Tn5_25	590	0	0.0468498	2.84091	No		AACTCAGACCGATTG_Tn5_40	558	0	0.0210526	5.50964	No	AAAAAAGCAAGCTCTC-1	2467	0.535142	0	14.7513	Yes
AGATTCTGTCTTTCC_Tn5_30	707	0	0.034153	2.27273	No		AACTCAGATGACGTT_Tn5_32	483	0	0.110497	4.54545	No	AAAAAAGCACAGACTT-1	12148	0.622639	0	10.8296	Yes
AGATTGAGTGAAATG_Tn5_25	590	0	0.00505902	1.43541	No		AACTCAGATGCATTC_Tn5_24	504	0	0.118881	8.48485	No	AAAAAAGCACATATGG-1	774	0.0685921	0	2.9484	No
AGATTGCAGATACAG_Tn5_36	734	0	0.00271739	2.39234	No		AACTCAGATGGTGTA_Tn5_23	647	0	0.0357675	1.21212	No	AAAAAAGCACATCCCA-1	10852	0.634699	0	21.7469	Yes
AGATTGCGAATCTTG_Tn5_39	591	0	0.21618	7.62463	No		AACTCAGATGTACAG_Tn5_22	537	0	0.0804795	3.0303	No	AAAAAAGCACATGGGG-1	6992	0.60604	0	12.2026	Yes
AGATTGCTAAAAGGG_Tn5_27	413	0	0.188605	8	No		AACTCAGCTGAATCT_Tn5_22	638	0	0.0123839	1.60428	No	AAAAAAGCACCCAAGT-1	1154	0.574797	0	2.50784	No
AGATTGCTAACAAGT_Tn5_31	992	0	0.00301508	2.5974	No		AACTCAGCTGCCCGA_Tn5_21	604	0	0.0242326	7.48663	No	AAAAAAGCACCGTGTC-1	4555	0.602946	0	4.14673	Yes
AGATTGCTACGGTCA_Tn5_32	628	0	0.0924855	3.53535	No		AACTCAGCTGGTATG_Tn5_35	424	0	0.160396	3.8961	No	AAAAAAGCACGTCATT-1	700	0.0318119	0	6.06061	No
AGATTGTAAAGGTCA_Tn5_38	555	0	0.148773	1.10193	No		AACTCAGTAAACAGC_Tn5_36	1795	0	0.272396	10.0313	Yes	AAAAAAGCACGTGGAT-1	856	0.0509978	0	17.2249	No
AGATTGTAAAGTGTA_Tn5_24	488	0	0.0633397	3.78788	No		AACTCAGTAATAGCA_Tn5_24	821	0	0.0132212	4.67532	No	AAAAAAGCACGTGTCG-1	1930	0.0571568	0	12.1212	Yes
AGATTGTGCCACATA_Tn5_27	519	0	0.0299065	4.54545	No		AACTCATAAGAACTC_Tn5_28	520	0	0.00383142	4.27807	No	AAAAAAGCACTAGTCG-1	552	0.0547945	0	11.4478	No
AGATTTAACCAGCCT_Tn5_28	510	0	0.0340909	2.75482	No		AACTCATAAGCAAGT_Tn5_26	550	0	0.0500864	4.1958	No	AAAAAAGCAGCAGTCA-1	657	0.0208644	0	3.97727	No
AGATTTAACTTAGCA_Tn5_23	756	0	0.043038	6.99301	No		AACTCATAAGTACCT_Tn5_31	590	0	0.0231788	5.01567	No	AAAAAAGCAGCCCATC-1	24951	0.559115	0	5.60639	Yes
AGATTTACAGTATCG_Tn5_33	1402	0	0.0475543	5.56586	No		AACTCATAAGTCGAT_Tn5_40	651	0	0.00762195	3.367	No	AAAAAAGCAGGAAGCA-1	521	0.0279851	0	5.68182	No
AGATTTCGGTAAGAA_Tn5_22	479	0	0.239683	2.50784	No		AACTCATAAGTCTCC_Tn5_24	626	0	0.231902	6.99301	No	AAAAAAGCAGGCCCCC-1	651	0.00913242	0	7.48663	No
AGATTTCGGTTACAG_Tn5_31	616	0	0.153846	8.75421	No		AACTCATCCAAAATG_Tn5_22	776	0	0.0684274	4.09091	No	AAAAAAGCAGTGTCGG-1	1006	0.0194932	0	3.38266	No
AGATTTGCTCCCCAA_Tn5_28	562	0	0.0474576	3.4965	No		AACTCCAAGTAGCCT_Tn5_38	897	0	0.113636	7.05009	No	AAAAAAGCATAAACTA-1	632	0.0336391	0	5.8651	No
AGATTTGCTCTCGAT_Tn5_40	1305	0	0.149283	5.19481	No		AACTCCATTCTAAGA_Tn5_21	992	0	0.00601202	4.24242	No	AAAAAAGCATAACCAG-1	27526	0.548377	0	9.84479	Yes
AGATTTGGGTAGACC_Tn5_31	436	0	0.194085	2.42424	No		AACTCCCCAACTATT_Tn5_26	516	0	0.0719424	3.76176	No	AAAAAAGCATAAGATT-1	12462	0.534305	0	16.5289	Yes
AGATTTGGGTGAGTG_Tn5_30	596	0	0.0197368	2.9484	No		AACTCCCCAACTCTC_Tn5_24	653	0	0.0340237	3.8961	No	AAAAAAGCATAATCCC-1	14587	0.499674	0	9.7337	Yes
AGATTTGTCGGCGAA_Tn5_26	508	0	0.0627306	0	No		AACTCCCCAAGCAGA_Tn5_40	510	0	0.0607735	1.03896	No	AAAAAAGCATACTGTC-1	665	0.0334302	0	6.95187	No
AGCCTAATCGTGCAA_Tn5_29	619	0	0.0111821	0.845666	No		AACTCCCCGACGTTT_Tn5_38	621	0	0.0973837	3.63636	No	AAAAAAGCATAGCCTA-1	739	0.0390117	0	15.3409	No
AGCCTACATATACAG_Tn5_38	554	0	0.0657673	4.10557	No		AACTCCCCGATTATG_Tn5_24	504	0	0.015625	4.7138	No	AAAAAAGCATAGTATG-1	2013	0.0418848	0	9.98217	Yes
AGCCTACGTCCCTAA_Tn5_34	485	0	0.0796964	1.55844	No		AACTCCCTTTAGTAA_Tn5_26	1511	0	0.0394151	6.67904	Yes	AAAAAAGCATAGTCGT-1	742	0.0275229	0	9.38416	No
AGCCTAGATGTAGCA_Tn5_34	1023	0	0.0403377	7.03812	No		AACTCCCTTTCACTG_Tn5_30	641	0	0.0803443	9.69697	No	AAAAAAGCATGGGGTA-1	1504	0.0546826	0	3.367	No
AGCCTATAAGTCGGT_Tn5_23	426	0	0.315113	2.5974	No		AACTCCCTTTTACCT_Tn5_30	533	0	0.10118	1.88088	No	AAAAAAGCATGGGTTG-1	14404	0.565175	0	9.78556	Yes
AGCCTATGAGAGCCT_Tn5_31	576	0	0.0754414	1.33038	No		AACTCCGTTGAAGGG_Tn5_28	737	0	0.113117	6.06061	No	AAAAAAGCATGGTGAA-1	1183	0.54236	0	3.11688	No
AGCCTATTATAGCTG_Tn5_27	685	0	0.0143885	1.51515	No		AACTCCGTTGGACGA_Tn5_39	485	0	0.0849057	3.8961	No	AAAAAAGCCAATTACT-1	747	0.0260756	0	5.45455	No
AGCCTCTATTTCGAT_Tn5_24	513	0	0.145	1.25392	No		AACTCCGTTGGGTCA_Tn5_24	719	0	0.00690608	4.15584	No	AAAAAAGCCACAAGCG-1	777	0.0164557	0	4.84848	No
AGCCTCTCTCCCCAA_Tn5_38	565	0	0.00877193	1.75953	No		AACTCCGTTGTCGAA_Tn5_33	547	0	0.0486957	3.8961	No	AAAAAAGCCACCAACG-1	501	0.0176471	0	6.06061	No
AGCCTGATTGGCAGA_Tn5_25	654	0	0.01059	3.76176	No		AACTCCGTTTAAAGG_Tn5_28	542	0	0.00914077	1.94805	No	AAAAAAGCCACCCTAC-1	17408	0.570406	0	8.88585	Yes
AGCCTGCAGACCCTT_Tn5_36	559	0	0.260582	5.27859	No		AACTCCGTTTGCCCT_Tn5_27	609	0	0.0964392	2.6936	No	AAAAAAGCCACCTGTC-1	7785	0.511851	0	13.6364	Yes
AGCCTGCAGATCACC_Tn5_28	427	0	0.167641	1.88088	No		AACTCCGTTTTACAG_Tn5_26	615	0	0.0299685	3.63636	No	AAAAAAGCCACGAGGG-1	671	0.0175695	0	2.82828	No
AGCCTGCCATTCTGA_Tn5_25	536	0	0.0307414	2.27273	No		AACTCCTATTCCCAA_Tn5_32	526	0	0.0505415	2.0202	No	AAAAAAGCCAGACCCC-1	529	0.0257827	0	9.09091	No
AGCCTGTGTATCTCC_Tn5_28	531	0	0.00932836	8.02139	No		AACTCCTATTTACCT_Tn5_28	596	0	0.0324675	4.38871	No	AAAAAAGCCAGACTTC-1	603	0.0367412	0	6.56566	No
AGCCTTAAGATCGAA_Tn5_28	610	0	0.0332805	3.11688	No		AACTCCTATTTCGAA_Tn5_22	601	0	0.0163666	5.59441	No	AAAAAAGCCCAAGTTT-1	1747	0.10502	0	22.7273	Yes
AGCCTTAGCACTCTC_Tn5_21	929	0	0.0383023	3.20856	No		AACTCCTCTCAAGGG_Tn5_28	475	0	0.105461	4.54545	No	AAAAAAGCCCAATAGA-1	838	0.0411899	0	0	No
AGCCTTAGTCAGTAA_Tn5_31	521	0	0.0923345	6.89655	No		AACTCCTCTCGGCTT_Tn5_34	582	0	0.0185497	3.0303	No	AAAAAAGCCCATAGCC-1	582	0.0267559	0	6.81818	No
AGCCTTAGTGACTTG_Tn5_30	685	0	0.0512465	5.074	No		AACTCCTCTCTAACT_Tn5_27	558	0	0.07	3.24675	No	AAAAAAGCCCGGAACC-1	1154	0.0245139	0	6.36364	No
AGCCTTCGAGTGAAA_Tn5_31	480	0	0.107807	2.50784	No		AACTCCTGTCTAACT_Tn5_26	536	0	0.0530035	1.60428	No	AAAAAAGCCCGTTAGG-1	20577	0.558736	0	7.98339	Yes
AGCCTTCGATTAGTC_Tn5_25	761	0	0.124281	2.93255	No		AACTCCTGTCTCTCC_Tn5_21	628	0	0.0696296	3.11688	No	AAAAAAGCCGAACGAA-1	11856	0.560139	0	15.1872	Yes
AGCCTTCGGTAGACC_Tn5_26	647	0	0.0757143	3.4965	No		AACTCGAAGCGCTAA_Tn5_30	542	0	0.00184162	8.26446	No	AAAAAAGCCGAACTAC-1	652	0.0297619	0	10.1604	No
AGCCTTTACGAATCG_Tn5_40	629	0	0.125174	2.75482	No		AACTCGAAGCTCGAT_Tn5_35	711	0	0.0138696	1.91388	No	AAAAAAGCCGAAGCTC-1	624	0.037037	0	3.76176	No
AGCTGACGTTTTACG_Tn5_27	628	0	0.0293663	2.11416	No		AACTCGACGAATCCA_Tn5_40	526	0	0.0488246	10.9091	No	AAAAAAGCCGAATGGG-1	12513	0.58079	0	11.5562	Yes
AGCTGAGACCGTATG_Tn5_26	737	0	0.0133869	4.54545	No		AACTCGACGAGGTCT_Tn5_29	481	0	0.117431	1.25392	No	AAAAAAGCCGAGGCAC-1	772	0.0289308	0	11.3636	No
AGCTGAGATGGGTCA_Tn5_24	893	0	0.0629591	1.33038	No		AACTCGACGATAGCA_Tn5_37	551	0	0.00541516	1.75953	No	AAAAAAGCCGATCGAC-1	1593	0.0667838	0	14.792	Yes
AGCTGATAAGGTATG_Tn5_28	557	0	0.0670017	3.7296	No		AACTCGACGATCGGT_Tn5_30	1070	0	0.00834106	4.662	No	AAAAAAGCCGATCTAA-1	524	0.0168856	0	7.87879	No
AGCTGCACTGTACAG_Tn5_29	357	0	0.316092	6.54545	No		AACTCGAGTGCAAGT_Tn5_28	538	0	0.00185529	3.0303	No	AAAAAAGCCGCTAAGG-1	8777	0.600991	0	10.6459	Yes
AGCTGCCCAATGCTC_Tn5_28	679	0	0.0382436	3.71901	No		AACTCGAGTGGGATA_Tn5_24	1398	0	0.237316	7.61099	No	AAAAAAGCCGCTGCCG-1	775	0.0537241	0	7.27273	No
AGCTGCGTTGTAAGA_Tn5_24	1199	0	0.134921	9.56938	No		AACTCGATTGATCCA_Tn5_21	611	0	0.0453125	2.39234	No	AAAAAAGCCGGCGAGC-1	10052	0.475612	0	17.6837	Yes
AGCTGCTATTGCTAA_Tn5_25	589	0	0.128698	5.81818	No		AACTCGCAGAACCGG_Tn5_28	594	0	0.109445	1.13636	No	AAAAAAGCCGGCGTGC-1	4331	0.491667	0	3.9627	No
AGCTGCTCTCCACTG_Tn5_28	1064	0	0.0193548	1.77384	No		AACTCGCAGAGGATA_Tn5_26	1001	0	0.0565504	2.64463	No	AAAAAAGCCGGCTACG-1	16613	0.504504	0	0.845666	No
AGCTGGACGAACGTC_Tn5_28	626	0	0.0234009	2.20386	No		AACTCGCAGATACAG_Tn5_27	602	0	0.00823723	3.85675	No	AAAAAAGCCTCTGTCC-1	2601	0.0940439	0	4.87805	Yes
AGCTGGACGAGCAGA_Tn5_28	527	0	0.00378072	1.88088	No		AACTCGCAGATCACC_Tn5_24	574	0	0.00173913	3.0303	No	AAAAAAGCCTGCTTAG-1	628	0.516179	0	5.11364	No
AGCTGGCCATATCCA_Tn5_39	436	0	0.166348	10.7438	No		AACTCGCCATCCCGA_Tn5_31	692	0	0.0930537	3.0303	No	AAAAAAGCCTTAGTAG-1	3676	0.101881	0	5.81818	Yes
AGCTGGCCCTGTGTA_Tn5_37	862	0	0.0670996	5.59441	No		AACTCGCCATTACCT_Tn5_39	648	0	0.00307692	3.24675	No	AAAAAAGCCTTCCCCG-1	562	0.116352	0	1.03896	No
AGCTGGTGTAGCTAC_Tn5_27	517	0	0.0189753	2.84091	No		AACTCGCCATTGCAA_Tn5_36	624	0	0.0714286	3.4398	No	AAAAAAGCCTTGCATA-1	1197	0.0841622	0	9.65909	No
AGCTGTAACCATTAT_Tn5_27	516	0	0.0818505	0.606061	No		AACTCGCGAATTATG_Tn5_27	807	0	0.0277108	5.45455	No	AAAAAAGCGCAATCAT-1	2142	0.0981053	0	6.58762	Yes
AGCTGTACAGCCCTT_Tn5_27	591	0	0.00838926	3.48162	No		AACTCGCGAATTTCC_Tn5_33	494	0	0.0608365	3.8961	No	AAAAAAGCGCACACGA-1	2376	0.0812065	0	5.50964	Yes
AGCTGTAGCACCTAA_Tn5_33	724	0	0.00137931	5.81818	No		AACTCGCTAAAGATG_Tn5_30	1170	0	0.0669856	2.537	No	AAAAAAGCGCCACATC-1	24735	0.577338	0	5.69829	Yes
AGCTGTAGTCTAACT_Tn5_23	827	0	0.104009	7.14286	No		AACTCGCTAACACTG_Tn5_29	845	0	0.119792	5.89681	No	AAAAAAGCGCCGACAG-1	1667	0.0414031	0	5.69878	Yes
AGCTGTAGTGAACTC_Tn5_28	549	0	0.110211	3.40909	No		AACTCGCTAATAGTC_Tn5_26	874	0	0.0124294	3.53535	No	AAAAAAGCGCCTATCC-1	3546	0.0784823	0	4.5066	Yes
AGCTGTATCGTCGAT_Tn5_23	523	0	0.155089	2.0202	No		AACTCGCTAATGCTC_Tn5_23	493	0	0.0445736	3.0303	No	AAAAAAGCGCGTGGCG-1	816	0.026253	0	7.09534	No
AGCTGTCGAAGCTAA_Tn5_34	499	0	0.0059761	2.0202	No		AACTCGCTACAGTAT_Tn5_27	532	0	0.0238532	4.1958	No	AAAAAAGCGCTCCTTT-1	600	0.0430622	0	2.37154	No
AGCTGTCGAAGCTAC_Tn5_27	499	0	0.0458891	1.10193	No		AACTCGCTACCAATA_Tn5_35	519	0	0.0926573	3.85675	No	AAAAAAGCGCTCTCAC-1	10111	0.619944	0	14.811	Yes
AGCTGTCTCCAAATG_Tn5_27	661	0	0.0134328	3.51906	No		AACTCGCTACCCCTT_Tn5_26	643	0	0.0183206	2.34604	No	AAAAAAGCGGTGTACG-1	2434	0.073115	0	2.95983	No
AGCTGTCTGACAAGT_Tn5_36	520	0	0.0225564	0	No		AACTCGCTACGCTAC_Tn5_23	611	0	0.00326264	3.82775	No	AAAAAAGCGGTTATTA-1	1032	0.0635209	0	11.2853	No
AGCTGTCTGATTACA_Tn5_23	690	0	0.058663	3.20856	No		AACTCGCTACGGTTT_Tn5_38	528	0	0.0204082	5.45455	No	AAAAAAGCGTAGTTAG-1	2204	0.091134	0	24.5614	Yes
AGCTGTGGGAAGTAA_Tn5_33	641	0	0.0601173	2.87081	No		AACTCGCTACGTGTA_Tn5_27	739	0	0.00938338	0.982801	No	AAAAAAGCGTCCCCAG-1	23743	0.583273	0	9.88456	Yes
AGTAAAAAGGCCTTA_Tn5_38	465	0	0.110899	6.06061	No		AACTCGCTACTTATG_Tn5_37	1580	0	0.00940439	7.19697	Yes	AAAAAAGCGTCCGTGA-1	1317	0.0337491	0	8.22511	No
AGTAAAACACCAAGG_Tn5_40	813	0	0.183735	3.85675	No		AACTCGGAACAACTC_Tn5_23	636	0	0.00469484	2.42424	No	AAAAAAGCGTGAATGC-1	1085	0.029517	0	14.3541	No
AGTAAAAGAAGCCCT_Tn5_27	495	0	0.00801603	0	No		AACTCGGAACAGTAT_Tn5_24	475	0	0.0518962	2.93255	No	AAAAAAGCGTGCACGC-1	536	0.0201097	0	6.66667	No
AGTAAACATACATTC_Tn5_24	1026	0	0.105493	6.99301	No		AACTCGGAACGACGA_Tn5_28	599	0	0.0354267	5.30303	No	AAAAAAGCGTGCGACG-1	17199	0.647901	0	17.4907	Yes
AGTAAACGTTGTGCC_Tn5_27	671	0	0.10174	4.10557	No		AACTCGGCTTAGATT_Tn5_24	962	0	0.141838	7.13012	No	AAAAAAGCGTGCTCTA-1	1872	0.0686567	0	18.8552	Yes
AGTAAATAAGCCTTT_Tn5_27	975	0	0.0336967	7.27273	No		AACTCGGTCAGGATA_Tn5_33	549	0	0.0213904	2.27273	No	AAAAAAGCGTGTTGAG-1	1815	0.0546875	0	9.26244	Yes
AGTAACCCGAATTAT_Tn5_23	823	0	0.106406	3.0303	No		AACTCGGTCATAACT_Tn5_29	479	0	0.15371	3.0303	No	AAAAAAGCTAACATGG-1	1020	0.0422535	0	2.9484	No
AGTAACGTTTTGGGT_Tn5_30	497	0	0.056926	3.1348	No		AACTCGGTCATTACA_Tn5_26	1292	0	0.00844206	5.71429	No	AAAAAAGCTAACGGAT-1	18856	0.540479	0	8.52732	Yes
AGTAAGACGATTACA_Tn5_30	892	0	0.0132743	4.81283	No		AACTCGTAAAAGCCT_Tn5_21	1313	0	0.0105501	10.3896	No	AAAAAAGCTACGTGCA-1	9934	0.52562	0	10.3216	Yes
AGTAAGAGTGGGATA_Tn5_29	710	0	0.0353261	7.27273	No		AACTCGTAAAAGCCT_Tn5_35	540	0	0.0305206	2.11416	No	AAAAAAGCTACTGATT-1	1284	0.0509978	0	12.9293	No
AGTAAGCTACTTACG_Tn5_28	1006	0	0.0854545	10.9091	No		AACTCGTAAAGAAGC_Tn5_21	526	0	0.11745	3.11688	No	AAAAAAGCTAGGTGAA-1	806	0.58603	0	5.09091	No
AGTAAGGCTTAACAC_Tn5_29	671	0	0.079561	3.23232	No		AACTCGTAAAGGATA_Tn5_24	564	0	0.0440678	6.56566	No	AAAAAAGCTAGGTTGA-1	25139	0.545316	0	10.1543	Yes
AGTAATAGTCACATA_Tn5_33	593	0	0.0230643	5.81818	No		AACTCGTACTACCGG_Tn5_33	546	0	0.0666667	1.75953	No	AAAAAAGCTATACTGA-1	2828	0.0773246	0	11.7302	Yes
AGTAATAGTGGAGTG_Tn5_21	1136	0	0.185079	8.36364	No		AACTCGTACTAGCTG_Tn5_26	608	0	0.132668	2.27273	No	AAAAAAGCTATCGCCG-1	3939	0.596414	0	7.97774	Yes
AGTAATAGTGTATCG_Tn5_27	1415	0	0.0503356	9.09091	No		AACTCGTACTCAAGG_Tn5_26	595	0	0.103916	0.886918	No	AAAAAAGCTATTTGTA-1	507	0.577148	0	0.865801	No
AGTAATGCTCAAATG_Tn5_28	649	0	0.00460123	4.0404	No		AACTCGTACTTGGGT_Tn5_40	537	0	0.00185874	3.63636	No	AAAAAAGCTCCACATC-1	20562	0.551028	0	6.62438	Yes
AGTAATGCTCGTATG_Tn5_28	623	0	0.065967	1.21212	No		AACTCGTATGCAAGG_Tn5_37	473	0	0.0815534	3.24675	No	AAAAAAGCTCCATATA-1	7964	0.541059	0	18.059	Yes
AGTAATGGGATTATG_Tn5_30	510	0	0.00970874	1.10193	No		AACTCGTCACACTTG_Tn5_28	824	0	0.0720721	4.69208	No	AAAAAAGCTCCTCAAC-1	13845	0.572725	0	14.6833	Yes
AGTATACCGGGGATA_Tn5_26	586	0	0.149492	10.7438	No		AACTCGTCACGAGTG_Tn5_25	609	0	0.00327332	4.0404	No	AAAAAAGCTCCTGTAA-1	547	0.0232143	0	6.73401	No
AGTATAGACCAAATG_Tn5_26	859	0	0.00922722	3.53535	No		AACTCGTCACTAGTC_Tn5_37	536	0	0.146497	1.21212	No	AAAAAAGCTCTAGACT-1	543	0.344203	0	2.27273	No
AGTATAGCTGGGCTT_Tn5_26	801	0	0.108018	6.81818	No		AACTCGTCACTCGAA_Tn5_31	472	0	0.0690335	3.40909	No	AAAAAAGCTCTAGTAC-1	600	0.0322581	0	8.35381	No
AGTATAGTAACCCAA_Tn5_24	789	0	0.173822	4.15584	No		AACTCGTGCCAATCG_Tn5_27	620	0	0.015873	3.0303	No	AAAAAAGCTCTATCCG-1	964	0.0213198	0	12.2727	No
AGTATAGTAAGTAAA_Tn5_28	976	0	0.123091	3.18182	No		AACTCGTGCCTCGAT_Tn5_29	719	0	0.114532	4.54545	No	AAAAAAGCTCTCCCCG-1	576	0.00518135	0	7.27273	No
AGTATCGTTGGGTTT_Tn5_24	605	0	0.0412044	3.97727	No		AACTCGTGTAGATCA_Tn5_28	482	0	0.0922787	1.88088	No	AAAAAAGCTCTCTGGG-1	581	0	0	3.40909	No
AGTATGCCATGTGTA_Tn5_38	701	0	0.108142	1.4742	No		AACTCGTGTATAACT_Tn5_37	553	0	0.091954	9.09091	No	AAAAAAGCTCTTCCAT-1	12228	0.619918	0	20.1783	Yes
AGTATGCTACGCCCT_Tn5_23	474	0	0.110694	3.63636	No		AACTCGTGTATAAGA_Tn5_39	619	0	0.00322061	2.34604	No	AAAAAAGCTCTTGCCA-1	43496	0.658783	0	13.0802	Yes
AGTATGCTACTCTGA_Tn5_24	650	0	0.0552326	4.15584	No		AACTCTACAGATCCA_Tn5_29	617	0	0.0845697	7.14286	No	AAAAAAGCTTAAAGAA-1	2215	0.0344377	0	12.285	Yes
AGTATGTGCCCAATA_Tn5_28	495	0	0.0294118	2.0979	No		AACTCTACAGCCTAA_Tn5_39	542	0	0.138315	3.30579	No	AAAAAAGCTTGCCTCA-1	25890	0.522316	0	5.21585	Yes
AGTATTCGAAGAAGC_Tn5_32	568	0	0.0356537	7.62463	No		AACTCTACAGGGATA_Tn5_38	1220	0	0.0378549	8.16327	No	AAAAAAGCTTTCAGGC-1	694	0.0347705	0	4.95868	No
AGTATTCGAGGAGGT_Tn5_24	498	0	0.107527	7.57576	No		AACTCTACCTAGCTG_Tn5_27	505	0	0.00394477	1.94805	No	AAAAAAGCTTTGCTGC-1	514	0.0209524	0	4.0404	No
AGTATTCGAGTTACG_Tn5_26	535	0	0.0839041	0.727273	No		AACTCTAGCAAATCG_Tn5_39	459	0	0.168478	1.58103	No	AAAAAAGCTTTTGATA-1	15285	0.632969	0	9.70874	Yes
AGTATTTTCCGCCCT_Tn5_27	531	0	0.135179	4.10557	No		AACTCTAGCAGTGTA_Tn5_22	1095	0	0.0369393	10.0313	No	AAAAAAGGAAACTAAG-1	8375	0.379308	0	8.45892	Yes
ATAAGAACACCTATT_Tn5_22	721	0	0.0907945	2.457	No		AACTCTAGTCTACAG_Tn5_23	493	0	0.0750469	2.6936	No	AAAAAAGGAAACTTAA-1	6205	0.397105	0	2.40137	No
ATAAGAAGGGCCTAA_Tn5_30	441	0	0.153551	4.8951	No		AACTCTAGTCTGAAA_Tn5_27	669	0	0.119737	1.55844	No	AAAAAAGGAAAGACTG-1	5128	0.3544	0	0.826446	No
ATAAGACAGCCTCTC_Tn5_29	817	0	0.0227273	10.2273	No		AACTCTAGTGGACGA_Tn5_31	721	0	0.130277	3.74332	No	AAAAAAGGAACTCACA-1	5659	0.396309	0	0.779221	No
ATAAGACATACCCGA_Tn5_33	495	0	0.0730337	2.6936	No		AACTCTAGTGTAAGA_Tn5_34	608	0	0.0145867	2.7972	No	AAAAAAGGAAGAAGCC-1	2312	0.445298	0	0.865801	No
ATAAGACATCGCAGA_Tn5_27	665	0	0.118037	2.5974	No		AACTCTCACCCACTG_Tn5_21	656	0	0.128818	1.17302	No	AAAAAAGGAAGTGATA-1	6400	0.408339	0	11.5028	Yes
ATAAGACATCTAAGA_Tn5_22	768	0	0.168831	7.27273	No		AACTCTCACCGTGTA_Tn5_23	739	0	0.025066	1.2685	No	AAAAAAGGAAGTGTTC-1	7138	0.423378	0	16.4046	Yes
ATAAGAGACCCCCTT_Tn5_31	602	0	0.0352564	6.73401	No		AACTCTCGAACCTTA_Tn5_26	547	0	0.0266904	1.88088	No	AAAAAAGGACCCATGA-1	7764	0.561083	0	13.1551	Yes
ATAAGAGACCTACAG_Tn5_24	512	0	0.0172745	1.21212	No		AACTCTCGAAGATCA_Tn5_38	403	0	0.220503	2.93255	No	AAAAAAGGACGATCTA-1	1575	0.497928	0	8.26446	Yes
ATAAGAGACCTAGCA_Tn5_33	667	0	0.0485021	4.27807	No		AACTCTCGAAGCCCT_Tn5_26	514	0	0.019084	5.30303	No	AAAAAAGGACGCAGTT-1	522	0.0297398	0	8.39161	No
ATAAGAGCTGTTACG_Tn5_29	586	0	0.095679	4.54545	No		AACTCTCGAATCTGA_Tn5_27	867	0	0.0835095	6.95187	No	AAAAAAGGACGCATGG-1	8287	0.558827	0	15.1515	Yes
ATAAGAGTAACCTAA_Tn5_30	1718	0	0.0508287	6.58307	Yes		AACTCTCGAATGTCG_Tn5_28	573	0	0.0137694	3.85675	No	AAAAAAGGACGCGCAC-1	6933	0.584178	0	14.026	Yes
ATAAGAGTAAGTAAA_Tn5_33	629	0	0.116573	6.26959	No		AACTCTCGAGAATCG_Tn5_40	1003	0	0.0695733	11.3636	No	AAAAAAGGACTGCCAC-1	787	0.039072	0	14.8325	No
ATAAGATCCATCGAA_Tn5_35	585	0	0.193103	2.93255	No		AACTCTCGAGACGTT_Tn5_25	486	0	0.0599613	2.331	No	AAAAAAGGACTTAGGC-1	1774	0.0306011	0	18.1818	Yes
ATAAGCAAGTCGTTT_Tn5_35	707	0	0.0635762	5.38721	No		AACTCTCGGTACATC_Tn5_21	766	0	0.0508055	5.91966	No	AAAAAAGGACTTATCA-1	777	0.0250941	0	5.91966	No
ATAAGCAAGTGCTAC_Tn5_27	498	0	0.190244	4.10557	No		AACTCTCGGTAGCCT_Tn5_35	944	0	0.12186	6.49351	No	AAAAAAGGATACAGTG-1	23190	0.529605	0	12.7638	Yes
ATAAGCATTCCCCGA_Tn5_34	508	0	0.0729927	5.27859	No		AACTCTCGGTGAAGC_Tn5_27	570	0	0.0578512	4.27807	No	AAAAAAGGATACGGCA-1	7140	0.497678	0	15.1708	Yes
ATAAGCCCGAGCCCT_Tn5_40	625	0	0.0615616	3.63636	No		AACTCTCGGTGTACT_Tn5_32	731	0	0.0253333	4.95868	No	AAAAAAGGATACGTCT-1	14677	0.481048	0	13.0682	Yes
ATAAGCCCGAGGCTT_Tn5_24	535	0	0.0255009	2.50784	No		AACTCTCGGTTGCTT_Tn5_25	711	0	0.0607662	2.84091	No	AAAAAAGGATAGCCTG-1	32048	0.553854	0	14.9096	Yes
ATAAGCCTTTTAACC_Tn5_38	500	0	0.070632	1.94805	No		AACTCTCGGTTGTCG_Tn5_27	508	0	0.00196464	4.54545	No	AAAAAAGGATAGTATC-1	908	0.0141151	0	8.91266	No
ATAAGCTCTCTATCG_Tn5_37	484	0	0.0710173	8.48485	No		AACTCTCTCCACCGG_Tn5_23	426	0	0.164706	2.0202	No	AAAAAAGGATCACGCA-1	2905	0.209739	0	10.7656	Yes
ATAAGCTGTCTCTCC_Tn5_25	655	0	0.00152439	1.10193	No		AACTCTCTCCGATTG_Tn5_23	654	0	0.0494186	5.27859	No	AAAAAAGGATCCTTAA-1	656	0.00455235	0	6.56566	No
ATAAGGAAGCTAAGA_Tn5_26	465	0	0.16065	4.54545	No		AACTCTCTGAAAGAA_Tn5_24	641	0	0.0559647	5.64263	No	AAAAAAGGATGCCGTC-1	3173	0.200353	0	9.54545	Yes
ATAAGGACGAACATC_Tn5_35	944	0	0.0569431	9.09091	No		AACTCTCTGAACATA_Tn5_36	1139	0	0.0821918	6.52681	No	AAAAAAGGATGCCTCA-1	2941	0.248979	0	9.26916	Yes
ATAAGGACGAGTAAA_Tn5_31	428	0	0.150794	7.14286	No		AACTCTCTGAGCCCT_Tn5_24	459	0	0.0910891	1.3468	No	AAAAAAGGATGGTATA-1	616	0.207207	0	5.19481	No
ATAAGGAGGTGTACT_Tn5_26	552	0	0.095082	4.4226	No		AACTCTCTGAGTAAA_Tn5_34	492	0	0.0716981	3.63636	No	AAAAAAGGATTACCTT-1	9337	0.206981	0	10.5303	Yes
ATAAGGAGGTTGTCG_Tn5_27	1310	0	0.0194611	6.69856	No		AACTCTCTTGAACTC_Tn5_27	1424	0	0.0818827	5.7041	No	AAAAAAGGATTAGTAC-1	11957	0.203132	0	10.1898	Yes
ATAAGGAGTGTAACT_Tn5_22	477	0	0.0914286	3.30579	No		AACTCTGAAAAGCTG_Tn5_28	885	0	0.127219	1.0101	No	AAAAAAGGATTATACC-1	2960	0.195215	0	11.123	Yes
ATAAGGATCACCCAA_Tn5_32	676	0	0.0116959	3.0303	No		AACTCTGAAACTATT_Tn5_25	1251	0	0.245931	7.61099	No	AAAAAAGGATTATGTC-1	5435	0.172629	0	12.4553	Yes
ATAAGGCAGAGTGCC_Tn5_27	467	0	0.113852	4.329	No		AACTCTGAAACTCTC_Tn5_22	480	0	0.0697674	2.37154	No	AAAAAAGGCATAGGCG-1	7990	0.516812	0	20.701	Yes
ATAAGGCCATGCGAA_Tn5_40	963	0	0.0143296	5.11364	No		AACTCTGAAAGGTCA_Tn5_28	555	0	0.00892857	6.23377	No	AAAAAAGGCATCTGTT-1	14903	0.58311	0	9.76018	Yes
ATAAGGCCATTGCTC_Tn5_35	537	0	0.14897	1.25392	No		AACTCTGCTCCTATT_Tn5_27	740	0	0.00537634	5.27859	No	AAAAAAGGCATGCTGC-1	566	0.00875657	0	6.81818	No
ATAAGGCCCTCCTTA_Tn5_24	660	0	0.047619	1.55844	No		AACTCTGCTCTACCT_Tn5_22	798	0	0.0511296	11.1437	No	AAAAAAGGCCCAAACT-1	1434	0.0596721	0	9.62567	No
ATAAGGCTACAGTAT_Tn5_23	808	0	0.00246914	6.06061	No		AACTCTGGGAACAGC_Tn5_40	520	0	0.047619	4.84848	No	AAAAAAGGCCGATAAT-1	825	0.0350877	0	15.1515	No
ATAAGGGAACCGTTT_Tn5_33	624	0	0.0917031	2.457	No		AACTCTGGGTAACTC_Tn5_40	555	0	0.101942	3.51906	No	AAAAAAGGCCGCACAC-1	3939	0.0781652	0	19.3939	Yes
ATAAGGGTCATAGCA_Tn5_26	532	0	0.0650264	1.65289	No		AACTCTGGGTCAGAC_Tn5_32	517	0	0.0208333	2.5974	No	AAAAAAGGCCGGGCTC-1	1800	0.062988	0	8.5044	Yes
ATAAGGTAAATCGAT_Tn5_39	549	0	0.00723327	3.34928	No		AACTCTGTCGAAGGG_Tn5_40	664	0	0.196126	6.23377	No	AAAAAAGGCCGTTCGC-1	1005	0.0536723	0	10.5263	No
ATAAGGTACTTAAGA_Tn5_26	791	0	0.0726846	6.06061	No		AACTCTGTCGACCGG_Tn5_27	573	0	0.00693241	2.52525	No	AAAAAAGGCGACACAG-1	886	0.0231533	0	9.95671	No
ATAAGGTCACCTATT_Tn5_36	525	0	0.00190114	3.20856	No		AACTCTGTCGTAGCA_Tn5_25	513	0	0.0446927	5.01567	No	AAAAAAGGCGAGCGCG-1	29268	0.641055	0	16.6555	Yes
ATAAGGTCACTCGAA_Tn5_30	580	0	0.0507365	7.52351	No		AACTCTTACGGGTCA_Tn5_36	1022	0	0.121238	4.65116	No	AAAAAAGGCGAGGTCC-1	1927	0.0450942	0	7.70416	Yes
ATAAGTAACCGTATG_Tn5_27	460	0	0.144981	5.59441	No		AACTCTTACGTAACT_Tn5_22	626	0	0.0529501	3.76176	No	AAAAAAGGCGCCATCC-1	10096	0.579771	0	14.3225	Yes
ATAAGTACAGGGAAC_Tn5_36	514	0	0.00580271	9.69697	No		AACTCTTACGTTATG_Tn5_30	758	0	0	6.75325	No	AAAAAAGGCGCCCCGC-1	11629	0.601323	0	13.8993	Yes
ATAAGTAGTGTAGTC_Tn5_21	663	0	0.0740223	9.09091	No		AACTCTTTCCTGTCG_Tn5_34	790	0	0.0971429	2.34604	No	AAAAAAGGCGCCGGGC-1	895	0.0468584	0	8.63636	No
ATAAGTATCGGAAGC_Tn5_21	435	0	0.152047	2.42424	No		AAGAAAAAGGACTTG_Tn5_40	659	0	0.103401	3.85675	No	AAAAAAGGCGCCTTAT-1	636	0.052161	0	6.89655	No
ATAAGTCTGAGCCCT_Tn5_31	590	0	0.072327	2.0202	No		AAGAAAAAGGGGCTT_Tn5_26	580	0	0.00854701	3.63636	No	AAAAAAGGCGCGGCCA-1	583	0.0218121	0	2.75482	No
ATAAGTGAAAAGCCT_Tn5_23	498	0	0.205742	5.01567	No		AAGAAAACACCCCGA_Tn5_29	709	0	0.0646438	4.7138	No	AAAAAAGGCGTTCCAG-1	795	0.0421687	0	10.4683	No
ATAAGTGAAAGTGCC_Tn5_40	611	0	0.100147	5.64263	No		AAGAAAACACTCTCC_Tn5_23	1056	0	0.049505	4.30622	No	AAAAAAGGCTCGAGAT-1	7940	0.61002	0	23.9845	Yes
ATAAGTGCTCGTCAC_Tn5_34	546	0	0.00364964	2.50784	No		AAGAAAAGAACACTG_Tn5_24	600	0	0.00826446	3.0303	No	AAAAAAGGCTTACTAC-1	1136	0.0405405	0	4.17288	No
ATAAGTGGGACCCAA_Tn5_36	809	0	0.00614251	6.87961	No		AAGAAAAGAACTATT_Tn5_25	545	0	0.102142	5.64263	No	AAAAAAGGCTTATACG-1	18960	0.630056	0	17.2862	Yes
ATAAGTGGGTCACTG_Tn5_39	589	0	0.00841751	1.93424	No		AAGAAAAGAATCGGT_Tn5_25	727	0	0.138626	3.4398	No	AAAAAAGGCTTCATTT-1	963	0.0389222	0	15.7895	No
ATAAGTGTCGTATCG_Tn5_28	897	0	0.0856269	12.7946	No		AAGAAAAGGGGAGGT_Tn5_29	2125	0	0.0580674	7.62463	Yes	AAAAAAGGCTTTGGAG-1	1591	0.0179012	0	10.101	Yes
ATCCAAAAGGACATC_Tn5_29	577	0	0.00859107	1.81818	No		AAGAAAATCGACGTT_Tn5_32	532	0	0.120661	2.39234	No	AAAAAAGGGACACATC-1	696	0.027933	0	4.0404	No
ATCCAAAAGGCCTAA_Tn5_25	377	0	0.257874	6.54545	No		AAGAAACAGCCAAGG_Tn5_26	713	0	0	3.30579	No	AAAAAAGGGACACGCG-1	1861	0.341472	0	8.29346	Yes
ATCCAAACTCACTTG_Tn5_36	594	0	0.249052	6.75325	No		AAGAAACATATAGCA_Tn5_34	550	0	0.0909091	7.52351	No	AAAAAAGGGACACTAT-1	8548	0.311921	0	21.077	Yes
ATCCAAAGGGCCTTA_Tn5_26	523	0	0.00380952	6.69856	No		AAGAAACATATCTGA_Tn5_21	505	0	0.032567	7.14286	No	AAAAAAGGGACCGTTA-1	779	0.100462	0	0	No
ATCCAAGCTGATCCA_Tn5_26	839	0	0.0411429	4.95868	No		AAGAAACATCAACTC_Tn5_25	762	0	0.0763636	9.56938	No	AAAAAAGGGAGATGCG-1	7705	0.335088	0	9.41271	Yes
ATCCAAGTAAAGCCT_Tn5_26	572	0	0.037037	4.8951	No		AAGAAACATCGAAGC_Tn5_35	504	0	0.0526316	6.06061	No	AAAAAAGGGAGGAATA-1	5048	0.347719	0	14.5877	Yes
ATCCAATGAGTACAG_Tn5_23	540	0	0.0893761	1.43541	No		AAGAAACCGGATTAT_Tn5_38	503	0	0.00984252	0.790514	No	AAAAAAGGGATATCAG-1	2037	0.270154	0	6.16883	Yes
ATCCACATTCGCTAA_Tn5_25	1091	0	0.150973	1.77384	No		AAGAAACGTTAAAGG_Tn5_25	692	0	0.01983	4.54545	No	AAAAAAGGGCATGCGT-1	1077	0.0244565	0	4.80274	No
ATCCACCCAATAGTC_Tn5_23	428	0	0.15415	4.54545	No		AAGAAACGTTGAAGC_Tn5_25	1336	0	0.0162003	9.30233	No	AAAAAAGGGCCCTTCC-1	536	0.480116	0	4.914	No
ATCCACCTTTGATTG_Tn5_38	400	0	0.201597	3.63636	No		AAGAAACGTTGGTTT_Tn5_30	1238	0	0.0816024	6.46465	No	AAAAAAGGGCCGCAAG-1	699	0.410624	0	7.87879	No
ATCCACGTTTAGCTG_Tn5_35	632	0	0.0306748	7.27273	No		AAGAAACGTTGTCAC_Tn5_38	830	0	0.107527	9.87013	No	AAAAAAGGGCGCCCCA-1	6407	0.522222	0	9.24765	Yes
ATCCACGTTTTAGCA_Tn5_25	766	0	0.0425	2.42424	No		AAGAAAGACCAAGGG_Tn5_24	775	0	0.100928	8.35381	No	AAAAAAGGGGCATGTA-1	2014	0.031265	0	1.09091	No
ATCCACGTTTTGTCG_Tn5_40	538	0	0.0235935	0.727273	No		AAGAAAGACCTCGAA_Tn5_30	588	0	0.155172	4.74308	No	AAAAAAGGGGCATTCT-1	33162	0.519544	0	4.5919	Yes
ATCCACTATTCCCGA_Tn5_24	495	0	0.0444015	0.757576	No		AAGAAAGACCTTACG_Tn5_33	1288	0	0.00463679	4.22833	No	AAAAAAGGGGCCTGGT-1	3837	0.657196	0	12.8342	Yes
ATCCACTCTCTAGTC_Tn5_33	503	0	0.0598131	1.25392	No		AAGAAAGATGACGTT_Tn5_28	796	0	0.0840046	3.30579	No	AAAAAAGGGGGTAAAG-1	546	0.341375	0	1.2987	No
ATCCACTGTCCCTTT_Tn5_31	537	0	0.398656	6.23377	No		AAGAAAGATTTCACC_Tn5_37	463	0	0.0776892	1.13636	No	AAAAAAGGGGGTGCCG-1	1516	0.131232	0	4.09091	Yes
ATCCACTGTCTTACA_Tn5_26	591	0	0.0990854	3.63636	No		AAGAAAGCTGACCGG_Tn5_27	509	0	0.0894454	3.97727	No	AAAAAAGGGGGTGTTT-1	954	0.0746848	0	8.35381	No
ATCCAGAAGCCTATT_Tn5_21	559	0	0.00178571	4.74308	No		AAGAAAGCTGGCCCT_Tn5_23	467	0	0.0932039	1.21212	No	AAAAAAGGGGTCTACA-1	602	0.01473	0	6.23377	No
ATCCAGAAGCGTCAC_Tn5_31	589	0	0.0422764	9.97067	No		AAGAAAGTAATGTCG_Tn5_40	614	0	0.0144462	5.45455	No	AAAAAAGGGGTTTAAA-1	29199	0.57693	0	12.2639	Yes
ATCCAGACGACCTTA_Tn5_26	580	0	0.023569	3.30579	No		AAGAAATAAGCAATA_Tn5_28	887	0	0.00337079	11.8182	No	AAAAAAGGGTCGCTAG-1	547	0.433747	0	3.8961	No
ATCCAGAGGTTTATG_Tn5_25	1182	0	0.111946	5.65657	No		AAGAAATAAGCCCAA_Tn5_32	558	0	0.136223	2.0202	No	AAAAAAGGTACACGCA-1	49364	0.631496	0	9.25069	Yes
ATCCAGCCCTGCGAA_Tn5_37	668	0	0.0205279	1.97628	No		AAGAAATAAGGCTAC_Tn5_21	541	0	0.0390764	3.367	No	AAAAAAGGTACAGAGT-1	6864	0.584151	0	22.096	Yes
ATCCAGCTAATACCT_Tn5_38	709	0	0.0584329	3.40909	No		AAGAAATAAGGTAAA_Tn5_35	1034	0	0.12963	7.27273	No	AAAAAAGGTACGACCA-1	584	0.0550162	0	16.4502	No
ATCCAGTACTGTGCC_Tn5_22	1105	0	0.0289982	1.65289	No		AAGAAATAAGTAAGA_Tn5_39	1085	0	0.0321142	3.99113	No	AAAAAAGGTACGGAAG-1	2645	0.0367808	0	10.9557	Yes
ATCCAGTATGGCCCT_Tn5_29	496	0	0.155026	2.93255	No		AAGAAATGAGAATCG_Tn5_23	1134	0	0.0121951	4.43459	No	AAAAAAGGTAGAAGAC-1	7126	0.569556	0	7.43802	Yes
ATCCAGTCACAGTAT_Tn5_36	531	0	0.0585106	2.5974	No		AAGAAATGAGACGTT_Tn5_27	531	0	0.0938567	5.64263	No	AAAAAAGGTAGAGAAG-1	21869	0.551534	0	7.82161	Yes
ATCCAGTGCCGTCAC_Tn5_28	553	0	0.017762	4.1958	No		AAGAACAAGTAAATG_Tn5_36	505	0	0.123264	4.0404	No	AAAAAAGGTAGTGTAC-1	821	0.0120337	0	6.19835	No
ATCCATACAGTGCAA_Tn5_25	622	0	0.108883	4.38871	No		AAGAACAAGTAAGGG_Tn5_23	515	0	0.00193798	3.30579	No	AAAAAAGGTAGTTAAC-1	659	0.011994	0	4.0404	No
ATCCATACCTCACTG_Tn5_28	582	0	0.0567261	2.21729	No		AAGAACAAGTGCTAC_Tn5_24	637	0	0.0215054	4.38871	No	AAAAAAGGTATTCCTA-1	6707	0.595964	0	12.011	Yes
ATCCATAGTCAACTC_Tn5_37	787	0	0.125556	4.54545	No		AAGAACAAGTTACAG_Tn5_23	866	0	0.0313199	2.42424	No	AAAAAAGGTCCCAAGG-1	1246	0.235583	0	6.06061	No
ATCCATAGTCACTTG_Tn5_38	479	0	0.0607843	4.24242	No		AAGAACAAGTTTATG_Tn5_30	607	0	0.0603715	2.84091	No	AAAAAAGGTCCGCTCT-1	676	0.165432	0	6.32411	No
ATCCATAGTCTTATG_Tn5_27	457	0	0.13936	5.38721	No		AAGAACAATATAGTC_Tn5_23	928	0	0.0811881	2.7972	No	AAAAAAGGTCCTCCGC-1	1381	0.25311	0	5.93692	No
ATCCATCGAAGGTCA_Tn5_22	612	0	0.15	4.24242	No		AAGAACACTGCGTTT_Tn5_21	468	0	0.064	2.75482	No	AAAAAAGGTGATAATC-1	552	0.0784641	0	8.44156	No
ATCCATCGAGCTCTC_Tn5_28	1033	0	0.00193237	2.72727	No		AAGAACATTCAGACC_Tn5_31	606	0	0.0676923	1.51515	No	AAAAAAGGTGATACTG-1	2837	0.0779981	0	10.7822	Yes
ATCCATGAAAGGATA_Tn5_27	843	0	0.111697	3.7296	No		AAGAACATTCTCGGT_Tn5_25	1448	0	0.0340227	5.48885	No	AAAAAAGGTGCCTAGA-1	983	0.0372184	0	1.21212	No
ATCCATGGGAGTAAA_Tn5_22	496	0	0.0831793	5.19481	No		AAGAACATTCTGGGT_Tn5_30	516	0	0.0669078	3.1348	No	AAAAAAGGTGCGCAGG-1	681	0.0435393	0	3.1348	No
ATCCATTACGTGCAA_Tn5_35	554	0	0.0626058	1.43541	No		AAGAACCCAATATCG_Tn5_29	508	0	0.0879713	5.89681	No	AAAAAAGGTGCTCACG-1	1882	0.0288958	0	4.24242	Yes
ATCCATTTCCAATCG_Tn5_23	836	0	0.0379747	0.478469	No		AAGAACCCAATGGGT_Tn5_36	556	0	0.0228471	5.27859	No	AAAAAAGGTGGACGGT-1	838	0.0141176	0	4.87805	No
ATGAGAAGGGTATCG_Tn5_23	547	0	0.0232143	1.03896	No		AAGAACCCGATAGTC_Tn5_29	651	0	0.0225225	2.06612	No	AAAAAAGGTGGTCGCA-1	811	0.0333731	0	1.8648	No
ATGAGAAGGGTCGGT_Tn5_29	1111	0	0.0989457	1.81818	No		AAGAACCCGATGCTC_Tn5_26	585	0	0.0266223	1.51515	No	AAAAAAGGTTAGTTCT-1	4404	0.556004	0	7.44797	Yes
ATGAGAGACCAGATT_Tn5_25	561	0	0.184593	4.24242	No		AAGAACCTTAGTGCC_Tn5_21	834	0	0.134855	2.13904	No	AAAAAAGGTTCTTGTC-1	1041	0.012334	0	2.72727	No
ATGAGAGACCAGTAT_Tn5_40	631	0	0.0815138	1.55844	No		AAGAACGTTGAATCT_Tn5_24	512	0	0.0774775	3.54767	No	AAAAAAGGTTGACTCT-1	601	0.342451	0	3.8961	No
ATGAGAGATGGTATG_Tn5_24	509	0	0.0539033	3.51906	No		AAGAACGTTGCATTC_Tn5_26	794	0	0.0387409	4.54545	No	AAAAAAGGTTGGCTTG-1	1100	0.0500864	0	4.54545	No
ATGAGCAAGTAACAC_Tn5_33	439	0	0.228471	4.27807	No		AAGAACGTTGCCCAA_Tn5_22	431	0	0.163107	2.84091	No	AAAAAAGGTTGGTGGG-1	12469	0.641355	0	9.18463	Yes
ATGAGGCCATAAAGG_Tn5_30	442	0	0.15	3.30579	No		AAGAACGTTTAGATT_Tn5_31	583	0	0.182328	5.19481	No	AAAAAAGGTTTATTTA-1	46989	0.586179	0	11.5767	Yes
ATGAGGTAAAACTTG_Tn5_34	829	0	0.0706278	10.9091	No		AAGAACGTTTGTAAA_Tn5_34	798	0	0.0731707	6.81818	No	AAAAAAGGTTTGCTTA-1	866	0.0334821	0	8.85781	No
ATGAGGTCACTGCAA_Tn5_30	437	0	0.131213	2.37154	No		AAGAACGTTTTACCT_Tn5_37	902	0	0.00660793	3.63636	No	AAAAAAGTACATCACT-1	4701	0.309184	0	7.16783	Yes
ATGAGTAACCGACGA_Tn5_27	1186	0	0.0420032	4	No		AAGAACTGTCCCTAA_Tn5_24	652	0	0.0842697	1.13636	No	AAAAAAGTACCAGTTT-1	4624	0.573707	0	23.9925	Yes
ATGAGTACAGGTGTA_Tn5_24	512	0	0.0447761	1.0101	No		AAGAAGAAGCAGCCT_Tn5_33	501	0	0	1.3986	No	AAAAAAGTACCCGCAA-1	1304	0.0460863	0	4.54545	No
ATGAGTCGAGTGCAA_Tn5_21	713	0	0.0505992	5.64263	No		AAGAAGAAGCAGTAT_Tn5_40	624	0	0.0810015	1.21212	No	AAAAAAGTACGCAGCG-1	20506	0.566011	0	12.7821	Yes
ATGAGTCGATCCCGA_Tn5_30	809	0	0.0229469	2.87081	No		AAGAAGAAGCCCCAA_Tn5_28	655	0	0.0629471	5.84416	No	AAAAAAGTACGCCGCA-1	506	0.00978474	0	4.67532	No
ATGAGTCGATTAGCA_Tn5_28	539	0	0.0576923	3.0303	No		AAGAAGAAGCTAAGA_Tn5_30	787	0	0.0075662	0.932401	No	AAAAAAGTACGGGACC-1	750	0.0105541	0	2.21729	No
ATGAGTCTTGTCTGA_Tn5_25	793	0	0.0197775	4.81283	No		AAGAAGACGAAAGAA_Tn5_36	601	0	0.0195759	2.0979	No	AAAAAAGTACGTTAAC-1	1343	0.02822	0	13.3333	No
ATGAGTGAAAGCAGA_Tn5_37	1150	0	0.0229397	2.32108	No		AAGAAGAGGTGCTAA_Tn5_26	1725	0	0.0165336	10.3387	Yes	AAAAAAGTACTCACAG-1	1384	0.038221	0	5.32151	No
ATGAGTGAAATCACC_Tn5_27	566	0	0.040678	5.59441	No		AAGAAGAGTGAGTAA_Tn5_22	1158	0	0.0585366	2.7972	No	AAAAAAGTACTGATTG-1	24096	0.568288	0	4.88981	Yes
ATGAGTGGGATCACC_Tn5_28	585	0	0.0151515	1.21212	No		AAGAAGAGTGTAACC_Tn5_32	574	0	0.0771704	5.64263	No	AAAAAAGTATCACGAA-1	7112	0.203048	0	11.3428	Yes
ATGAGTGTCGCCTAA_Tn5_25	464	0	0.111111	2.0202	No		AAGAAGAGTGTCTGA_Tn5_25	506	0	0.0269231	2.34604	No	AAAAAAGTATCAGTTG-1	772	0.0215463	0	4.24242	No
ATGAGTGTCGTGTCG_Tn5_28	699	0	0.0604839	1.43541	No		AAGAAGATTGCGTTT_Tn5_27	757	0	0.0549313	3.40909	No	AAAAAAGTATCCAGTG-1	10527	0.211579	0	8.21918	Yes
ATGAGTTTCCGTACT_Tn5_27	570	0	0.025641	1.21212	No		AAGAAGCAGACACTG_Tn5_28	1900	0	0.0584737	3.84123	No	AAAAAAGTATCCGGGT-1	2799	0.183489	0	11.6689	Yes
ATTATAAAGGACAGC_Tn5_24	505	0	0.0117417	6.81818	No		AAGAAGCAGAGCTAA_Tn5_28	821	0	0.0132212	6.36364	No	AAAAAAGTATCTCTCT-1	805	0.0254237	0	10.101	No
ATTATAAAGGCAAGT_Tn5_40	526	0	0.103918	1.25392	No		AAGAAGCAGATTACG_Tn5_21	508	0	0.0846847	3.20856	No	AAAAAAGTATCTTCTG-1	5115	0.205869	0	20.1299	Yes
ATTATAACTCAAATG_Tn5_38	497	0	0.115658	3.24675	No		AAGAAGCCATGATTG_Tn5_32	518	0	0.0442804	4.15584	No	AAAAAAGTATCTTGAA-1	2628	0.221794	0	9.88836	Yes
ATTATAAGAAGAGGT_Tn5_25	541	0	0.165123	3.97727	No		AAGAAGCCATTCGGT_Tn5_38	542	0	0.0703259	8.75421	No	AAAAAAGTATGGCCCT-1	1308	0.0630372	0	1.10193	No
ATTATACATCTCTCC_Tn5_28	633	0	0.0140187	4.74308	No		AAGAAGCCCTTAGCA_Tn5_21	695	0	0.100906	4.15584	No	AAAAAAGTATGGCTTG-1	1226	0.0781955	0	1.06952	No
ATTATCAAGTGGTCA_Tn5_34	698	0	0.21219	3.97727	No		AAGAAGCCCTTTACG_Tn5_34	499	0	0.0348162	2.27273	No	AAAAAAGTATGTAGCG-1	595	0.00167785	0	3.63636	No
ATTATCAAGTGTGCC_Tn5_28	563	0	0.00177305	2.13904	No		AAGAAGCTACAAGGG_Tn5_30	527	0	0.117253	2.27273	No	AAAAAAGTATTGTCCG-1	632	0.00628931	0	4.54545	No
ATTATCGTTTAGATT_Tn5_23	515	0	0.0964912	1.65289	No		AAGAAGCTACGTATG_Tn5_22	822	0	0.14553	6.19835	No	AAAAAAGTATTTACTA-1	2769	0.204539	0	14.1113	Yes
ATTATCGTTTAGATT_Tn5_28	900	0	0.0731205	4.30622	No		AAGAAGGAACCCTTA_Tn5_35	610	0	0.0483619	11.2853	No	AAAAAAGTATTTGGGC-1	2970	0.218421	0	6.53409	Yes
ATTATCGTTTATTAT_Tn5_35	897	0	0.08	2.5974	No		AAGAAGGCTTAAGAA_Tn5_24	535	0	0.0727903	5.11364	No	AAAAAAGTCACAATGG-1	1188	0.341098	0	2.7972	No
ATTATGACGACCTTT_Tn5_36	567	0	0.015625	1.94805	No		AAGAAGGCTTCCTAA_Tn5_29	614	0	0.0597243	5.38721	No	AAAAAAGTCCCCCCGA-1	720	0.0374332	0	10.6061	No
ATTATGATCAAATCG_Tn5_27	931	0	0.02	7.86241	No		AAGAAGGTCAAGCCT_Tn5_38	486	0	0.0337972	0.699301	No	AAAAAAGTCCCGAGTA-1	14095	0.561736	0	16.3459	Yes
ATTATGCCATGACGA_Tn5_25	657	0	0.0937931	6.29371	No		AAGAAGGTCAGTACT_Tn5_34	565	0	0.0645695	5.64263	No	AAAAAAGTCCCTCGGC-1	997	0.03485	0	9.87013	No
ATTATGCTACGTAAA_Tn5_35	619	0	0	1.60428	No		AAGAAGTAAAAGTAT_Tn5_34	517	0	0.125212	2.20386	No	AAAAAAGTCCGGAGGT-1	6111	0.473507	0	12.6722	Yes
ATTATGCTACGTACT_Tn5_33	543	0	0.00183824	4.54545	No		AAGAAGTAAAGACGA_Tn5_36	599	0	0.0323102	11.4478	No	AAAAAAGTCCTATAGG-1	589	0.029654	0	4.1958	No
ATTATGGAACTAGTC_Tn5_29	511	0	0.00389864	2.6936	No		AAGAAGTAAAGGCTT_Tn5_26	424	0	0.162055	2.27273	No	AAAAAAGTCCTATCAC-1	10102	0.596211	0	14.3156	Yes
ATTATGGCTTCAGAC_Tn5_40	482	0	0.13465	2.52525	No		AAGAAGTACTTAAGA_Tn5_28	745	0	0.10349	12.3377	No	AAAAAAGTCCTGATGC-1	10877	0.559939	0	19.2465	Yes
ATTATGGCTTGCCCT_Tn5_38	549	0	0.0940594	2.50784	No		AAGAAGTACTTTACG_Tn5_25	521	0	0.064632	3.20856	No	AAAAAAGTCCTTTATT-1	10616	0.581008	0	10.7517	Yes
ATTATGGTCTACATA_Tn5_25	550	0	0.126984	4.4226	No		AAGAAGTATGCAAGG_Tn5_25	1416	0	0.0603849	3.48162	No	AAAAAAGTCGATATTC-1	608	0.278766	0	3.16206	No
ATTATGTACTATCCA_Tn5_27	479	0	0.0996241	1.9656	No		AAGAAGTATGTTACG_Tn5_25	506	0	0.023166	2.27273	No	AAAAAAGTCGATCCTG-1	665	0.383117	0	5.50964	No
ATTATGTATGGATCA_Tn5_23	635	0	0.0863309	2.6738	No		AAGAAGTCACCACTG_Tn5_30	702	0	0.1	4.69208	No	AAAAAAGTCTACATTT-1	25037	0.634122	0	12.8603	Yes
ATTATGTCACCTATT_Tn5_36	477	0	0.113383	3.0303	No		AAGAAGTCACCCCGA_Tn5_26	569	0	0.0388514	1.55844	No	AAAAAAGTCTACGGCA-1	1013	0.0184109	0	11.3636	No
ATTATGTCACTAGCA_Tn5_39	486	0	0.0357143	1.25392	No		AAGAAGTCACTAACT_Tn5_25	710	0	0.141475	5.62771	No	AAAAAAGTCTACTATT-1	1613	0.0421615	0	14.876	Yes
ATTATGTGTAGGATA_Tn5_26	530	0	0.193303	8.75421	No		AAGAAGTCACTATCG_Tn5_34	589	0	0.0938462	3.8961	No	AAAAAAGTCTAGGCAC-1	730	0.0201342	0	4.54545	No
ATTATGTGTATAACC_Tn5_36	414	0	0.205374	2.0979	No		AAGAAGTGCCACGTT_Tn5_29	2225	0	0.0809583	5.10367	Yes	AAAAAAGTCTCAGATG-1	609	0.0528771	0	11.6883	No
ATTATGTGTATCTTG_Tn5_28	500	0	0.0808824	5.19481	No		AAGAATAACCGCTAA_Tn5_22	750	0	0.00793651	6.06061	No	AAAAAAGTCTCAGTCT-1	975	0.066092	0	18.6253	No
ATTATTAGTCACGTT_Tn5_21	496	0	0.0746269	6.81818	No		AAGAATACAGCAAGG_Tn5_26	627	0	0.0233645	1.94805	No	AAAAAAGTCTCGCTGT-1	571	0.0205832	0	15.8358	No
ATTATTAGTGAAAGG_Tn5_23	664	0	0.0249633	2.42424	No		AAGAATACAGGATTG_Tn5_35	564	0	0.00176991	4.54545	No	AAAAAAGTCTCGGGAG-1	837	0.0637584	0	10.1604	No
ATTATTAGTGTCTCC_Tn5_23	1505	0	0.00725594	5.13834	Yes		AAGAATAGCAAGATT_Tn5_30	728	0	0.0201884	8.63636	No	AAAAAAGTCTCTATGC-1	6187	0.278736	0	15.6038	Yes
ATTATTAGTGTGGGT_Tn5_28	916	0	0.0672098	3.8055	No		AAGAATAGCATCACC_Tn5_25	715	0	0.00139665	8.48485	No	AAAAAAGTCTGTGACC-1	1463	0.0549096	0	13.5198	No
ATTATTCGAATTACG_Tn5_26	670	0	0.0758621	4.40771	No		AAGAATAGTCGCCCT_Tn5_38	502	0	0.00986193	0.519481	No	AAAAAAGTCTGTGCGC-1	2339	0.0583736	0	4.22078	Yes
ATTATTCGATGTAAA_Tn5_30	589	0	0.0280528	7.27273	No		AAGAATAGTCGCGAA_Tn5_26	497	0	0.126538	4.95868	No	AAAAAAGTCTTAATAT-1	810	0.0436836	0	3.7296	No
ATTATTCGGTACGTT_Tn5_31	456	0	0.11284	5.84416	No		AAGAATATCGATCCA_Tn5_29	470	0	0.139194	2.42424	No	AAAAAAGTGAAATCGC-1	896	0.0250272	0	7.86241	No
ATTATTCTCCGGATA_Tn5_33	756	0	0.0117647	3.8961	No		AAGAATCGAACCTAA_Tn5_22	478	0	0.0478088	1.25392	No	AAAAAAGTGAACTACT-1	1982	0.0144207	0	6.17496	Yes
ATTATTCTGAACCGG_Tn5_26	999	0	0.10081	7.43802	No		AAGAATCGAATACCT_Tn5_33	859	0	0.0227531	1.94805	No	AAAAAAGTGAACTGGT-1	746	0.167411	0	2.0979	No
ATTATTCTGATGGGT_Tn5_25	624	0	0.13931	2.87081	No		AAGAATCGAATGCTC_Tn5_28	546	0	0.0319149	5.09091	No	AAAAAAGTGAACTTGG-1	26951	0.177997	0	8.08081	Yes
ATTATTGCTCCATTC_Tn5_28	1216	0	0.00977199	2.37154	No		AAGAATCGAGAGACC_Tn5_23	765	0	0.137542	2.75482	No	AAAAAAGTGAATACGT-1	2043	0.135421	0	4.0404	Yes
ATTATTGGGTGTGCC_Tn5_35	614	0	0.0611621	3.63636	No		AAGAATCGATAACTC_Tn5_40	507	0	0.0558659	2.537	No	AAAAAAGTGAATATCT-1	1065	0.202844	0	2.37154	No
ATTATTGGGTTATCG_Tn5_30	843	0	0.0354691	2.331	No		AAGAATCGATGATTG_Tn5_40	957	0	0.042042	6.45161	No	AAAAAAGTGAATCCTC-1	1354	0.00950988	0	10.2564	No
CAAGGAAAGGAACAC_Tn5_28	1783	0	0.0674686	5.94406	Yes		AAGAATCTCCAATCG_Tn5_27	846	0	0.0472973	5.13834	No	AAAAAAGTGACACGTC-1	4345	0.231518	0	4.43975	Yes
CAAGGAAAGGCAAGT_Tn5_23	678	0	0.0396601	2.5974	No		AAGAATCTCCAGTAT_Tn5_40	496	0	0.0746269	1.2987	No	AAAAAAGTGACAGTCG-1	4917	0.234946	0	2.0202	No
CAAGGAAGGGACAGC_Tn5_27	588	0	0.11976	3.0303	No		AAGAATCTGAGCGAA_Tn5_21	451	0	0.2784	4.69208	No	AAAAAAGTGACTGGTA-1	988	0.00703518	0	5.12821	No
CAAGGACATCGTACT_Tn5_32	606	0	0.148876	2.87081	No		AAGAATCTTGAGCTG_Tn5_24	716	0	0.0566535	7.14286	No	AAAAAAGTGAGGCCGG-1	3467	0.200784	0	10.0132	Yes
CAAGGATAAGCTGTC_Tn5_22	1037	0	0.0226202	2.87081	No		AAGAATCTTGTTACA_Tn5_38	491	0	0.0238569	4.54545	No	AAAAAAGTGATGTCGT-1	1176	0.0392157	0	3.53535	No
CAAGGATCCACATTC_Tn5_28	916	0	0.179946	5.11364	No		AAGAATGAAACCTTT_Tn5_26	718	0	0.0362416	1.77384	No	AAAAAAGTGATGTTTG-1	17456	0.500143	0	13.3246	Yes
CAAGGCTATTTGAAA_Tn5_26	509	0	0.00196078	3.30579	No		AAGAATGAAATAACT_Tn5_29	1276	0	0.0259542	4.09091	No	AAAAAAGTGCACGATG-1	6591	0.430288	0	7.11939	Yes
CAAGGGAGTGGCCCT_Tn5_27	842	0	0.11275	2.0202	No		AAGAATGAAATACAG_Tn5_27	2807	0	0.0580537	5.19481	Yes	AAAAAAGTGCACGCCC-1	2291	0.518697	0	1.06952	No
CAAGGGCCATTCTTG_Tn5_29	489	0	0.0961183	3.367	No		AAGAATGAAATCGAA_Tn5_28	501	0	0.131716	5.38721	No	AAAAAAGTGCAGTAAG-1	3435	0.0274632	0	8.85781	Yes
CAAGGGCTACTCGGT_Tn5_28	839	0	0.0232829	7.17703	No		AAGAATGCTCGATCA_Tn5_25	663	0	0.0528571	9.09091	No	AAAAAAGTGCAGTGAA-1	1816	0.453835	0	6.65188	Yes
CAAGGGGTCACCTTA_Tn5_32	588	0	0.040783	1.3468	No		AAGAATGCTCTACCT_Tn5_27	465	0	0.0988372	3.20856	No	AAAAAAGTGCAGTTGT-1	74830	0.498989	0	12.9012	Yes
CAAGGGTACTACGTC_Tn5_28	690	0	0.028169	2.9484	No		AAGAATGCTCTCGAA_Tn5_29	487	0	0.155979	4.10557	No	AAAAAAGTGCATACCT-1	2419	0.0202511	0	17.8932	Yes
CAAGGGTCACAACTC_Tn5_35	548	0	0.05026	8.08081	No		AAGAATGCTCTCGAA_Tn5_33	718	0	0.00139082	4.38871	No	AAAAAAGTGCATCGGT-1	821	0.00243013	0	5.45455	No
CAAGGTAGCATTATG_Tn5_40	627	0	0.0427481	0.443459	No		AAGAATGCTCTTACG_Tn5_30	469	0	0.211765	2.27273	No	AAAAAAGTGCATGATT-1	712	0.0468541	0	8.13397	No
CAAGGTCGAAAGCCT_Tn5_22	468	0	0.138122	1.81818	No		AAGAATGGGACTATT_Tn5_31	549	0	0.0283186	2.20386	No	AAAAAAGTGCATTACA-1	816	0.003663	0	1.70455	No
CAAGGTCGAGAAATG_Tn5_27	533	0	0.0147874	3.24675	No		AAGAATGGGAGGTTT_Tn5_24	515	0	0.0115163	5.81818	No	AAAAAAGTGCGCCAAT-1	8926	0.528025	0	11.1472	Yes
CAAGGTGCTCAACTC_Tn5_28	623	0	0.0838235	3.76176	No		AAGAATGGGTAACAC_Tn5_22	648	0	0.0357143	2.0202	No	AAAAAAGTGCGCGCTA-1	681	0.0448808	0	2.5974	No
CAAGGTGGGTGTGCC_Tn5_25	1158	0	0.0523732	7.18816	No		AAGAATGGGTCCTAA_Tn5_35	594	0	0.0480769	5.19481	No	AAAAAAGTGGAGAATG-1	25130	0.509065	0	11.7625	Yes
CAAGGTTACGACAGC_Tn5_24	468	0	0.144424	2.27273	No		AAGAATGTCGTAGTC_Tn5_39	932	0	0.0116649	4.15584	No	AAAAAAGTGGAGGTGA-1	7224	0.441602	0	14.9733	Yes
CAAGTACAGCTCGAT_Tn5_25	491	0	0.115315	3.0303	No		AAGAATGTCGTCGGT_Tn5_27	848	0	0.0439684	2.32108	No	AAAAAAGTGGCAAACT-1	2733	0.0239286	0	17.4242	Yes
CAAGTACGTTTGTCG_Tn5_29	531	0	0.0238971	4.10557	No		AAGAATGTCGTTACA_Tn5_26	655	0	0.00304414	2.27273	No	AAAAAAGTGGCAACCC-1	514	0.0356473	0	4.67532	No
CAAGTATAAGTAGTC_Tn5_23	491	0	0.0683112	2.6936	No		AAGAATTACGTATCG_Tn5_22	1835	0	0.0666328	7.62463	Yes	AAAAAAGTGGCCCAGG-1	7229	0.533793	0	15.1885	Yes
CAAGTATCCAACATA_Tn5_26	627	0	0.118143	3.8961	No		AAGAATTTCCTATCG_Tn5_23	522	0	0.0543478	3.24675	No	AAAAAAGTGGCCTACA-1	6806	0.528442	0	11.1022	Yes
CAAGTATCCAACATC_Tn5_21	515	0	0.0391791	3.8961	No		AAGGGAAAGGTACCT_Tn5_26	556	0	0.0124334	3.63636	No	AAAAAAGTGGGAACGT-1	6574	0.584608	0	20.6612	Yes
CAAGTCACTGTTACA_Tn5_28	526	0	0.00754717	1.61616	No		AAGGGAAAGGTGGGT_Tn5_33	491	0	0.0557692	5.81818	No	AAAAAAGTGGGAAGAT-1	1205	0.0556426	0	7.90514	No
CAAGTGCAGAAATCT_Tn5_22	645	0	0.163424	7.79221	No		AAGGGAACACAAATG_Tn5_37	804	0	0.0779817	3.63636	No	AAAAAAGTGGGAGGAC-1	13107	0.565648	0	23.0532	Yes
CAAGTGCAGACCCGA_Tn5_27	785	0	0.067696	6.66667	No		AAGGGAACACAGATG_Tn5_22	514	0	0.00963391	7.16253	No	AAAAAAGTGGTATGTA-1	662	0.0583215	0	10.6583	No
CAAGTGCTAAATCCA_Tn5_28	554	0	0.0314685	4.1958	No		AAGGGAACACATTAT_Tn5_21	531	0	0.0184843	1.0101	No	AAAAAAGTGGTCACCA-1	2028	0.0584958	0	17.8838	Yes
CAAGTTAACCTATCG_Tn5_39	607	0	0.00491803	4.10557	No		AAGGGAACTCAGTAA_Tn5_39	597	0	0.0115894	3.8961	No	AAAAAAGTGTACGTTA-1	674	0.421459	0	2.07792	No
CAAGTTACCTGTACT_Tn5_27	713	0	0.169965	7.38636	No		AAGGGAAGAAAAATG_Tn5_30	737	0	0.0856079	10.6583	No	AAAAAAGTGTAGTGTT-1	13205	0.566381	0	19.0651	Yes
CAAGTTCTTGGTAAA_Tn5_28	643	0	0.0242792	6.06061	No		AAGGGAAGAAAGCTG_Tn5_28	648	0	0.0313901	5.50964	No	AAAAAAGTGTCATGCC-1	839	0.0164127	0	6.56566	No
CAAGTTGGGAGTCAC_Tn5_27	486	0	0.0689655	1.17302	No		AAGGGAAGAACAATA_Tn5_40	598	0	0.0132013	3.1348	No	AAAAAAGTGTCGTCCG-1	1324	0.0767085	0	22.1344	No
CAATAAAAGGTACAG_Tn5_36	464	0	0.0775348	4.1958	No		AAGGGAAGGGGAAGC_Tn5_36	583	0	0.0581583	7.79221	No	AAAAAAGTGTGCATGC-1	4655	0.0523208	0	5.56309	Yes
CAATAAACACTAAGA_Tn5_34	564	0	0.00353357	1.03896	No		AAGGGAAGGGTCGGT_Tn5_21	611	0	0.0482866	3.24675	No	AAAAAAGTGTGCCTAT-1	601	0.0115132	0	6.38821	No
CAATAACATATGCAA_Tn5_28	1205	0	0.0519276	5.19481	No		AAGGGAATCGGGAAC_Tn5_34	727	0	0.00274348	3.63636	No	AAAAAAGTGTGCGCCA-1	51406	0.614775	0	9.21409	Yes
CAATAAGATGGGTTT_Tn5_29	1303	0	0.0440205	4.74308	No		AAGGGAATCGGTATG_Tn5_27	576	0	0.146667	11.2299	No	AAAAAAGTGTGCTCGA-1	1241	0.0334891	0	14.7727	No
CAATAATTATTTACA_Tn5_25	842	0	0.025463	6.26959	No		AAGGGAATCGTTTCC_Tn5_22	447	0	0.148571	1.3986	No	AAAAAAGTGTGGTATT-1	1082	0.010064	0	4.16667	No
CAATACAATACCTAA_Tn5_28	730	0	0.0227577	2.34604	No		AAGGGACAGCACATC_Tn5_26	628	0	0.00158983	4.1958	No	AAAAAAGTGTGTTGAC-1	585	0.00679117	0	11.3636	No
CAATACCCGAAACAC_Tn5_28	439	0	0.15739	9.09091	No		AAGGGACAGCAGTAT_Tn5_38	463	0	0.119772	3.85675	No	AAAAAAGTGTTAATTT-1	2626	0.112238	0	19.1024	Yes
CAATACCCGACATTC_Tn5_24	518	0	0.0442804	2.84091	No		AAGGGACATAACATA_Tn5_24	630	0	0.101284	5.55556	No	AAAAAAGTGTTGCATC-1	1267	0.0185902	0	6.65188	No
CAATAGACGAACAGC_Tn5_32	898	0	0.0497354	1.3986	No		AAGGGACATAGCAGA_Tn5_35	917	0	0.0129171	2.82132	No	AAAAAAGTGTTGCCCA-1	11218	0.127547	0	10.2145	Yes
CAATAGATCACACTG_Tn5_21	772	0	0.0289308	3.30579	No		AAGGGACCGGACAGC_Tn5_37	798	0	0.0160296	3.63636	No	AAAAAAGTTCAAGAAA-1	10776	0.619303	0	14.963	Yes
CAATAGTCACGCCCT_Tn5_39	516	0	0.0915493	3.51906	No		AAGGGACGTCCAAGT_Tn5_27	655	0	0.070922	3.1348	No	AAAAAAGTTCATACAC-1	543	0.052356	0	10.2273	No
CAATAGTGCCTGCAA_Tn5_22	588	0	0.02	9.35065	No		AAGGGACGTTGGATA_Tn5_37	612	0	0.0377358	3.367	No	AAAAAAGTTCCACGGA-1	1143	0.0514523	0	4.54545	No
CAATATCGAATGCAA_Tn5_29	1101	0	0.0825	4.07524	No		AAGGGAGACCCCCGA_Tn5_35	533	0	0.0681818	4.0404	No	AAAAAAGTTCCGTTTC-1	10714	0.538746	0	16.8164	Yes
CAATATCGAGGATCA_Tn5_23	821	0	0.0754505	4.40771	No		AAGGGAGACCTTATG_Tn5_40	646	0	0.00308642	5.68182	No	AAAAAAGTTCGACCCC-1	503	0.023301	0	12.987	No
CAATATCGATTAACC_Tn5_28	437	0	0.205455	3.0303	No		AAGGGAGATGCCCAA_Tn5_40	662	0	0.00301205	5.11364	No	AAAAAAGTTCGCTACG-1	13838	0.532784	0	9.12303	Yes
CAATATGAAATACAG_Tn5_29	579	0	0.00515464	4.54545	No		AAGGGAGATGGCAGA_Tn5_28	509	0	0.0359848	2.50784	No	AAAAAAGTTCGTATTT-1	544	0.0250896	0	4.84848	No
CACTGAAGGGACATC_Tn5_37	589	0	0.0422764	4.84848	No		AAGGGAGTAACTCTC_Tn5_22	793	0	0.0502994	4.95868	No	AAAAAAGTTGAGAAGA-1	572	0.412731	0	1.94805	No
CACTGAATCGCCCGA_Tn5_29	481	0	0.127042	7.79221	No		AAGGGAGTAATCGAT_Tn5_23	578	0	0.113497	6.38821	No	AAAAAAGTTGAGTATT-1	1124	0.0183406	0	10.101	No
CACTGAATCGTAAGA_Tn5_27	509	0	0.0414313	6.54545	No		AAGGGAGTAATTTCC_Tn5_35	432	0	0.247387	5.55556	No	AAAAAAGTTGATATTG-1	10407	0.587466	0	13.986	Yes
CACTGACAGCTCTTG_Tn5_24	557	0	0.022807	0	No		AAGGGATAAGAATCG_Tn5_26	652	0	0.0659026	4.67532	No	AAAAAAGTTGATGTTA-1	4555	0.600263	0	0.845666	No
CACTGACATCCCCGA_Tn5_26	553	0	0.0125	2.0202	No		AAGGGATAAGATTAT_Tn5_33	935	0	0.0913508	8.02139	No	AAAAAAGTTGCAAGTG-1	47580	0.674809	0	7.93561	Yes
CACTGAGCTGGACGA_Tn5_25	511	0	0.14975	2.87081	No		AAGGGATAAGGCTAC_Tn5_33	512	0	0.0970018	1.88088	No	AAAAAAGTTGCACTTG-1	709	0.0207182	0	6.23377	No
CACTGAGTAACTATT_Tn5_30	487	0	0.0897196	2.6936	No		AAGGGATCCAACTTG_Tn5_27	611	0	0.0362776	2.47934	No	AAAAAAGTTGCATGGA-1	2251	0.0392659	0	17.2078	Yes
CACTGCCCAAGATTG_Tn5_31	1080	0	0.00460829	2.52525	No		AAGGGATGAGTAGCA_Tn5_26	574	0	0.0171233	2.93255	No	AAAAAAGTTGGCCAAG-1	808	0.0122249	0	3.0303	No
CACTGCCTTTTCTTG_Tn5_28	496	0	0.0965392	1.88088	No		AAGGGCAAGTGTGTA_Tn5_28	466	0	0.144954	4.95868	No	AAAAAAGTTGGCTGCC-1	666	0.0104012	0	1.9656	No
CACTGCTCTCTAAGA_Tn5_29	465	0	0.102317	1.94805	No		AAGGGCAATAAACAC_Tn5_24	658	0	0.0134933	2.0202	No	AAAAAAGTTGGGAGGG-1	1278	0.632442	0	4.82375	No
CACTGGCCATCCTTT_Tn5_40	498	0	0.0441459	3.4965	No		AAGGGCCCGAGCGAA_Tn5_37	538	0	0.0724138	5.27859	No	AAAAAAGTTGGTCGAT-1	1969	0.0395122	0	8.89749	Yes
CACTGGCCATGATTG_Tn5_26	572	0	0.0321489	0	No		AAGGGCCCTTCTATT_Tn5_23	842	0	0.00707547	2.84091	No	AAAAAAGTTGGTCTCA-1	28483	0.649725	0	16.6266	Yes
CACTGGCCCTGGCTT_Tn5_33	500	0	0.00596421	1.88088	No		AAGGGCCTTACCTTA_Tn5_33	585	0	0.0378289	3.2634	No	AAAAAAGTTTACTTTG-1	1580	0.383535	0	4.8951	Yes
CACTGGCTAACCTTA_Tn5_26	687	0	0.0876494	2.34604	No		AAGGGCGTTGCCTTA_Tn5_28	727	0	0.0619355	1.9656	No	AAAAAAGTTTAGGTGC-1	590	0.397959	0	0.568182	No
CACTGGGCTTAATCG_Tn5_31	662	0	0.00898204	5.45455	No		AAGGGCGTTGCTCTC_Tn5_26	553	0	0.120827	2.34604	No	AAAAAAGTTTCACGAT-1	8935	0.482749	0	17.1429	Yes
CACTGGGCTTGACGA_Tn5_24	686	0	0.0365169	3.85675	No		AAGGGCGTTGGACGA_Tn5_24	600	0	0.0384615	1.94805	No	AAAAAAGTTTCAGCCC-1	7370	0.505303	0	21.0406	Yes
CACTGGTATGTGTCG_Tn5_26	658	0	0.101093	3.30579	No		AAGGGCGTTGGATCA_Tn5_24	847	0	0.00586854	5.49683	No	AAAAAAGTTTCTGATT-1	10605	0.337436	0	4.98851	Yes
CACTGGTCACGTACT_Tn5_27	735	0	0.0392157	3.63636	No		AAGGGCGTTGGCGAA_Tn5_21	1021	0	0.0692799	4	No	AAAAAAGTTTGAGAAG-1	1015	0.475723	0	0.886918	No
CACTGGTGTAGATCA_Tn5_40	488	0	0.181208	2.84091	No		AAGGGCGTTGGGTCA_Tn5_38	482	0	0.183051	6.06061	No	AAAAAAGTTTTACCTT-1	601	0.0195759	0	6.65188	No
CACTGTCGGTGCTAC_Tn5_39	669	0	0.0276163	2.42424	No		AAGGGCGTTGTACAG_Tn5_40	524	0	0.220238	4.4226	No	AAAAAAGTTTTGCCAA-1	508	0.0415094	0	2.75482	No
CACTGTCTGAACATA_Tn5_34	587	0	0.0799373	3.76176	No		AAGGGCGTTGTACCT_Tn5_25	645	0	0.0785714	3.63636	No	AAAAAAGTTTTGCTGC-1	9427	0.61209	0	14.1837	Yes
CACTGTGAAATCGGT_Tn5_27	497	0	0.110912	0.626959	No		AAGGGCGTTGTCTGA_Tn5_25	836	0	0.0883315	6.92641	No	AAAAAATAAAACATTT-1	696	0.0543478	0	6.76533	No
CACTGTTACGACGTT_Tn5_26	541	0	0.199704	6.81818	No		AAGGGCGTTTGTGTA_Tn5_29	503	0	0.122164	3.76176	No	AAAAAATAAAACTAAC-1	763	0.0840336	0	7.62463	No
CACTGTTTCCTTACG_Tn5_38	442	0	0.124752	1.51515	No		AAGGGCGTTTTCGAT_Tn5_24	864	0	0.0847458	4.40771	No	AAAAAATAAAACTATT-1	1555	0.0471814	0	4.0404	Yes
CAGACAAAGGTATCG_Tn5_38	593	0	0.0496795	1.21212	No		AAGGGCGTTTTGAAA_Tn5_25	723	0	0.0973783	15.8358	No	AAAAAATAAAAGCAGC-1	1027	0.0464253	0	8.13397	No
CAGACAAAGGTCTGA_Tn5_28	903	0	0.00878156	4.36364	No		AAGGGCGTTTTTACA_Tn5_23	1241	0	0.0127287	8.90538	No	AAAAAATAAAAGGTGA-1	1028	0.0356473	0	4.16667	No
CAGACACAGCTCGAA_Tn5_27	511	0	0.0466418	1.58103	No		AAGGGCTATTCCCTT_Tn5_33	815	0	0.156315	11.1437	No	AAAAAATAAAATGCTC-1	843	0.0506757	0	15.978	No
CAGACCAAGTCATTC_Tn5_26	580	0	0.0993789	3.97727	No		AAGGGCTATTGTAAA_Tn5_22	811	0	0.0169697	1.60428	No	AAAAAATAAAATGGCT-1	1980	0.0647142	0	8.26446	Yes
CAGACCCCGAGACGA_Tn5_32	467	0	0.16458	1.94805	No		AAGGGCTCTCAAAGG_Tn5_37	545	0	0.0438596	5.71429	No	AAAAAATAAACCTACT-1	562	0.0538721	0	10.3896	No
CAGACCGTTTGCAGA_Tn5_21	943	0	0.0258264	5.88235	No		AAGGGCTCTCAAGGG_Tn5_37	504	0	0.112676	1.88088	No	AAAAAATAAACCTCAA-1	7382	0.567723	0	24.6753	Yes
CAGACGAAGCCAAGT_Tn5_27	578	0	0.0136519	5.19481	No		AAGGGCTCTCCAGAC_Tn5_31	734	0	0.0949445	5.55556	No	AAAAAATAAAGACAGT-1	512	0.0724638	0	8.75421	No
CAGACGAAGCCTCTC_Tn5_27	427	0	0.151093	5.5336	No		AAGGGCTGTCGTACT_Tn5_24	563	0	0.017452	1.77384	No	AAAAAATAAAGGGACG-1	652	0.0523256	0	10.3896	No
CAGACGACGATCGAA_Tn5_35	1281	0	0.112881	7.92541	No		AAGGGCTGTCTATCG_Tn5_35	1212	0	0.0288462	14.3133	No	AAAAAATAAAGGTTCG-1	823	0.0637088	0	7.52351	No
CAGACGACGATGCTT_Tn5_27	714	0	0.0568032	3.71901	No		AAGGGGAAGCAATCT_Tn5_23	690	0	0.0212766	1.65289	No	AAAAAATAAAGTCCTG-1	13883	0.521391	0	13.488	Yes
CAGACGAGTGGAGGT_Tn5_24	931	0	0.0372285	10.9091	No		AAGGGGACGAGCCCT_Tn5_26	609	0	0.0256	1.4742	No	AAAAAATAAAGTTCCA-1	14016	0.513671	0	13.7209	Yes
CAGACGCGAACCTTT_Tn5_26	1072	0	0.0546737	3.9312	No		AAGGGGACGATGCTC_Tn5_21	591	0	0.015	9.91736	No	AAAAAATAAATAATCT-1	508	0.024952	0	10.4895	No
CAGACGCTAAAAATG_Tn5_25	882	0	0.136141	3.4632	No		AAGGGGAGGTAGACC_Tn5_26	645	0	0.105409	7.52351	No	AAAAAATAAATGACTC-1	5419	0.505611	0	11.6764	Yes
CAGACGCTAATGGGT_Tn5_37	614	0	0.121602	9.74026	No		AAGGGGAGTGGGTCA_Tn5_40	573	0	0.0772947	2.66075	No	AAAAAATAAATGGGGG-1	17659	0.530183	0	10.1928	Yes
CAGACGTCACATCCA_Tn5_25	682	0	0.0130246	5.11364	No		AAGGGGAGTGTAGTC_Tn5_33	586	0	0.00509338	2.84091	No	AAAAAATAAATTTGCT-1	18694	0.618894	0	15.1368	Yes
CAGACGTGTATAACC_Tn5_29	885	0	0.0494092	2.5974	No		AAGGGGAGTGTGCTC_Tn5_22	543	0	0.0654045	3.74332	No	AAAAAATAAGAAAGTC-1	9344	0.595305	0	25.3444	Yes
CAGACTAGCACAAGG_Tn5_31	614	0	0.0345912	0.519481	No		AAGGGGATCACAAGG_Tn5_40	807	0	0.00859951	2.7972	No	AAAAAATAAGAACACA-1	590	0.057508	0	14.3251	No
CAGACTAGCATTATG_Tn5_40	491	0	0.0907407	1.75953	No		AAGGGGATCATGCTT_Tn5_35	1730	0	0.0663788	5.25253	Yes	AAAAAATAAGAAGTAT-1	877	0.0404814	0	19.4805	No
CAGACTCGAGCTATT_Tn5_23	475	0	0.0594059	1.2987	No		AAGGGGATTGAATCT_Tn5_26	884	0	0.0221239	2.39234	No	AAAAAATAAGCCATCC-1	798	0.046595	0	9.59596	No
CAGACTCTTGACGTT_Tn5_27	761	0	0.08753	0.505051	No		AAGGGGATTGAGTAA_Tn5_24	513	0	0.0153551	3.63636	No	AAAAAATAAGCGAGAG-1	7041	0.563782	0	26.1204	Yes
CAGACTCTTGCACTG_Tn5_28	564	0	0.121495	3.4632	No		AAGGGGATTGTGGGT_Tn5_28	1191	0	0.013256	6.99301	No	AAAAAATAAGCTCAAT-1	625	0.0472561	0	2.0979	No
CAGACTCTTGGGTCA_Tn5_30	560	0	0.0443686	0.568182	No		AAGGGGCAGATCGAT_Tn5_35	712	0	0.0165746	4.54545	No	AAAAAATAAGCTCGCA-1	9461	0.55866	0	10.5804	Yes
CATTCAAAGGTACAG_Tn5_30	936	0	0.037037	5.11364	No		AAGGGGCCATATCCA_Tn5_21	704	0	0.0880829	8.3004	No	AAAAAATAAGCTTATT-1	1917	0.544114	0	5.8319	Yes
CATTCAACTCTGTCG_Tn5_21	1257	0	0.0441065	6.52681	No		AAGGGGCCATCTCTC_Tn5_22	1190	0	0.00335008	5.32151	No	AAAAAATAAGGCCCGG-1	775	0.0514076	0	12.3167	No
CATTCAATCGAGTAT_Tn5_24	516	0	0.173077	4.0404	No		AAGGGGCCCTTATCG_Tn5_22	701	0	0.0126761	8.72727	No	AAAAAATAAGGGAGCA-1	1751	0.502415	0	10.148	Yes
CATTCACAGCGCGAA_Tn5_28	562	0	0.029361	3.8961	No		AAGGGGCGAACAAGT_Tn5_32	568	0	0.0372881	6.99301	No	AAAAAATAAGGGGAGC-1	5178	0.554312	0	17.0572	Yes
CATTCACGTCTTACA_Tn5_40	846	0	0.148893	5.78512	No		AAGGGGCGAAGCTAC_Tn5_29	3805	0	0.0221023	7.04341	Yes	AAAAAATAATATCGAC-1	646	0.065123	0	15.2493	No
CATTCAGATGGTACT_Tn5_37	395	0	0.258912	4.8951	No		AAGGGGCTAAAACTC_Tn5_28	509	0	0.0378072	6.41711	No	AAAAAATAATATGAAC-1	8566	0.511185	0	10.7812	Yes
CATTCAGATTGTAAA_Tn5_35	567	0	0.0104712	1.60428	No		AAGGGGCTAAATCCA_Tn5_35	608	0	0.020934	6.06061	No	AAAAAATAATTCCAGC-1	4089	0.565093	0	8.85781	Yes
CATTCAGCCTACCGG_Tn5_38	487	0	0.096475	2.84091	No		AAGGGGCTACTACAG_Tn5_29	1117	0	0.102811	12.2727	No	AAAAAATACAAAGCCG-1	13817	0.520676	0	11.8629	Yes
CATTCATTATCCTAA_Tn5_38	498	0	0.021611	3.30579	No		AAGGGGCTACTCACC_Tn5_25	1591	0	0.029878	4.99109	Yes	AAAAAATACAAATGGT-1	10975	0.510874	0	8.86477	Yes
CATTCCATTCCAAGT_Tn5_27	440	0	0.252971	3.63636	No		AAGGGGGCTTAATCG_Tn5_35	444	0	0.132812	2.84091	No	AAAAAATACACCATAA-1	1414	0.0573333	0	19.2727	No
CATTCCGTTTACAGC_Tn5_33	832	0	0.0359212	3.4398	No		AAGGGGGTCAAACAC_Tn5_21	506	0	0.178571	2.0202	No	AAAAAATACACCGGTT-1	1289	0.0706561	0	9.32401	No
CATTCCGTTTATCCA_Tn5_30	1092	0	0.0144404	4.84848	No		AAGGGGGTCAACTTG_Tn5_21	1210	0	0.0419636	1.51515	No	AAAAAATACAGCACAT-1	25080	0.622846	0	7.32121	Yes
CATTCCGTTTCCCAA_Tn5_38	583	0	0	1.75953	No		AAGGGGGTCTCAAGT_Tn5_29	535	0	0.00742115	0	No	AAAAAATACAGCCGGC-1	745	0.041184	0	8.26446	No
CATTCCGTTTTTATG_Tn5_27	1073	0	0.000931099	3.0303	No		AAGGGGTAAATGGGT_Tn5_34	1110	0	0.0364583	3.20856	No	AAAAAATACAGGGCGC-1	699	0.0113154	0	2.6738	No
CATTCCTCTCTTACA_Tn5_25	571	0	0.0034904	3.63636	No		AAGGGGTACTTTACA_Tn5_32	734	0	0.0649682	5.19481	No	AAAAAATACCACATAT-1	5447	0.607988	0	5.38721	Yes
CATTCGACGAAAAGG_Tn5_23	1610	0	0.0359281	8.04769	Yes		AAGGGGTATGAATCG_Tn5_28	511	0	0.032197	1.13636	No	AAAAAATACCGAGGCG-1	946	0.0761719	0	23.8961	No
CATTCGAGGTTAGCA_Tn5_38	455	0	0.157407	6.81818	No		AAGGGGTCACGGTTT_Tn5_28	625	0	0.0295031	1.17302	No	AAAAAATACCGAGTGG-1	662	0.0662906	0	11.3022	No
CATTCGAGGTTATCG_Tn5_33	631	0	0.0292308	5.68182	No		AAGGGGTGCCTCGAA_Tn5_29	744	0	0.022339	11.039	No	AAAAAATACCGCACAG-1	8612	0.524593	0	20.9925	Yes
CATTCGAGTGGGTTT_Tn5_26	467	0	0.0825147	3.97727	No		AAGGGGTGCCTTACA_Tn5_23	502	0	0.0822669	2.0202	No	AAAAAATACCGCATTG-1	7205	0.56158	0	10.2073	Yes
CATTCGATTGCAAGG_Tn5_30	571	0	0.0387205	6.81818	No		AAGGGGTGTACCTTT_Tn5_38	816	0	0.147335	2.72727	No	AAAAAATACCGCGTTG-1	788	0.0540216	0	18.1818	No
CATTCGCCATCGTTT_Tn5_36	542	0	0.0373002	1.7316	No		AAGGGGTGTAGACGA_Tn5_26	530	0	0.14791	2.457	No	AAAAAATACCTCGCAC-1	539	0.456105	0	3.20856	No
CATTCGCTAACGTTT_Tn5_24	549	0	0.115942	7.95455	No		AAGGGTAACCAGACC_Tn5_23	640	0	0.0804598	3.30579	No	AAAAAATACCTTACAC-1	741	0.463821	0	4.54545	No
CATTCGCTAATTTCC_Tn5_28	577	0	0.0556465	1.94805	No		AAGGGTAACCAGCCT_Tn5_39	848	0	0.0619469	4.329	No	AAAAAATACCTTCGGC-1	775	0.47422	0	4.4226	No
CATTCGGCTTAACAC_Tn5_25	769	0	0.0447205	2.6738	No		AAGGGTAGCATAAGA_Tn5_31	509	0	0.0304762	3.85675	No	AAAAAATACGCACGAC-1	815	0.406841	0	4.914	No
CATTCGTAAATTATG_Tn5_31	565	0	0.0456081	1.51515	No		AAGGGTAGTGACTTG_Tn5_37	720	0	0.0136986	2.5974	No	AAAAAATACGCTCTGT-1	9845	0.519264	0	10.401	Yes
CATTCGTACTCAAGG_Tn5_31	643	0	0.00464396	1.94805	No		AAGGGTAGTGAGATT_Tn5_37	745	0	0.0337224	2.9484	No	AAAAAATACGCTGCTG-1	10918	0.485316	0	15.6528	Yes
CATTCGTATGGGAAC_Tn5_24	456	0	0.182796	5.30303	No		AAGGGTAGTGAGTAT_Tn5_22	485	0	0.0934579	5.8651	No	AAAAAATACGTCAGCT-1	41449	0.677803	0	11.371	Yes
CATTCGTCACTACCT_Tn5_26	699	0	0.0933852	3.24675	No		AAGGGTAGTGAGTAT_Tn5_38	670	0	0.077135	2.50784	No	AAAAAATACGTGCAGG-1	633	0.00471698	0	8.15047	No
CATTCTAACCATTAT_Tn5_21	538	0	0.218023	2.52525	No		AAGGGTAGTGGGTTT_Tn5_36	574	0	0.107309	2.0202	No	AAAAAATACGTGTCTG-1	4455	0.66471	0	10.3896	Yes
CATTCTACAGGCTAC_Tn5_24	466	0	0.128972	1.81818	No		AAGGGTAGTGTATCG_Tn5_26	1648	0	0.0351288	6.43939	Yes	AAAAAATACTCAGAAT-1	885	0.0231788	0	3.30579	No
CATTCTACCTGGCTT_Tn5_40	559	0	0.0589226	5.5336	No		AAGGGTATCGACTTG_Tn5_34	563	0	0.0157343	6.29371	No	AAAAAATACTCATCTA-1	654	0.0296736	0	7.45921	No
CATTCTAGCACACTG_Tn5_38	686	0	0.00435414	1.88088	No		AAGGGTATCGTAGCA_Tn5_37	626	0	0.0294574	3.0303	No	AAAAAATACTCCCGCC-1	626	0.0309598	0	9.09091	No
CATTCTAGCACCTAA_Tn5_35	684	0	0.138539	7.87879	No		AAGGGTCACCGTGCC_Tn5_34	1314	0	0.171501	8.3004	No	AAAAAATACTCGAAAG-1	13574	0.594745	0	21.1898	Yes
CATTCTCGAACGTTT_Tn5_21	845	0	0.0569196	3.40909	No		AAGGGTCGAGGGATA_Tn5_23	835	0	0.0914037	4.64217	No	AAAAAATACTCGGATT-1	10059	0.621998	0	2.53165	No
CATTCTCGATTGGGT_Tn5_35	592	0	0.0735524	5.81818	No		AAGGGTCGATACAGC_Tn5_28	1524	0	0.0944742	8.21114	Yes	AAAAAATACTCTTTTG-1	9534	0.592494	0	24.932	Yes
CATTCTCGGTCAAGT_Tn5_31	427	0	0.144289	0.626959	No		AAGGGTCGATCCCTT_Tn5_31	648	0	0.0512445	3.4398	No	AAAAAATACTTGTACA-1	597	0.0229133	0	7.27273	No
CATTCTCTTGGGATA_Tn5_27	398	0	0.264325	4.1958	No		AAGGGTCGATGCAGA_Tn5_31	1108	0	0.0314685	3.11688	No	AAAAAATACTTTATTC-1	26476	0.583763	0	7.97394	Yes
CATTCTGGGATCGGT_Tn5_37	541	0	0.0492091	2.20386	No		AAGGGTCGGTACATC_Tn5_27	550	0	0.0213523	3.24675	No	AAAAAATACTTTGCAG-1	1013	0.0184109	0	7.02479	No
CATTCTGGGTTTACA_Tn5_29	2372	0	0.0238683	5.72852	Yes		AAGGGTCGGTGGTCA_Tn5_40	496	0	0.146299	6.89655	No	AAAAAATAGAAAGGCC-1	559	0.0210158	0	1.65289	No
CATTCTGTCGTGAAA_Tn5_24	541	0	0.0322004	3.85675	No		AAGGGTCGGTGGTCT_Tn5_25	451	0	0.110454	3.97727	No	AAAAAATAGAAGAACC-1	15019	0.650428	0	7.27273	Yes
CCCAAAACTCAGTAT_Tn5_36	860	0	0.0148912	6.66667	No		AAGGGTCTCCCAATA_Tn5_25	536	0	0.0806175	4.30622	No	AAAAAATAGAATAGTA-1	10409	0.509934	0	9.54294	Yes
CCCAAACCGGCTATT_Tn5_26	614	0	0.0112721	2.13904	No		AAGGGTCTGAATTAT_Tn5_29	551	0	0.147059	4.54545	No	AAAAAATAGAATATGC-1	2684	0.498036	0	7.89022	Yes
CCCAAATTATCAAGT_Tn5_39	510	0	0.00584795	2.20386	No		AAGGGTCTGACGTTT_Tn5_38	464	0	0.188811	3.30579	No	AAAAAATAGAATGGCA-1	4770	0.512469	0	20.5742	Yes
CCCAACCCGACCTTA_Tn5_27	562	0	0.00706714	3.97727	No		AAGGGTGAAAAACAC_Tn5_25	1040	0	0.0909091	6.18956	No	AAAAAATAGACACATG-1	722	0.0295699	0	14.2857	No
CCCAAGAAGCTGAAA_Tn5_37	823	0	0.0975877	3.09478	No		AAGGGTGAAAACATA_Tn5_21	578	0	0.0236486	6.06061	No	AAAAAATAGACTGCCC-1	522	0.00948767	0	2.84091	No
CCCAAGACGATCTGA_Tn5_27	541	0	0.0441696	5.8651	No		AAGGGTGAAATACAG_Tn5_22	611	0	0.108029	6.29371	No	AAAAAATAGACTGGGA-1	1189	0.0246103	0	0	No
CCCAAGAGTGAGATT_Tn5_35	828	0	0.219604	6.36364	No		AAGGGTGAAATCGAA_Tn5_21	874	0	0.26431	6.06061	No	AAAAAATAGAGGTCGT-1	15820	0.579267	0	10.3567	Yes
CCCAAGTGTATAACC_Tn5_28	721	0	0.0322148	0.932401	No		AAGGGTGAAATCGGT_Tn5_32	422	0	0.191571	9.84848	No	AAAAAATAGATAAGCA-1	22860	0.60168	0	1.17302	No
CCCAATACAGGCAGA_Tn5_37	577	0	0.0956113	4.74308	No		AAGGGTGAAATGAAA_Tn5_31	1077	0	0.0173358	4.914	No	AAAAAATAGATACCCG-1	543	0.0303571	0	10.303	No
CCCAATGCTCCTCTC_Tn5_33	750	0	0.0234375	4.34783	No		AAGGGTGCTCAGATG_Tn5_24	542	0	0.0541012	3.97727	No	AAAAAATAGATAGGTC-1	28488	0.596155	0	12.1008	Yes
CCCGAAATCGACAGC_Tn5_35	555	0	0.0447504	2.5974	No		AAGGGTGCTCTACCT_Tn5_21	780	0	0.0262172	4.4226	No	AAAAAATAGATTCCGT-1	685	0.0564738	0	9.74026	No
CCCGAAGATGGCGAA_Tn5_32	591	0	0.0421394	5.64263	No		AAGGGTGCTCTACCT_Tn5_24	665	0	0.0118871	2.52525	No	AAAAAATAGCAACTCT-1	811	0.493125	0	4.87805	No
CCCGAAGATTTTATG_Tn5_22	596	0	0.0261438	4.38871	No		AAGGGTGCTCTGCTT_Tn5_28	504	0	0.0251451	1.21212	No	AAAAAATAGGAGATCA-1	833	0.0381062	0	11.0048	No
CCCGAAGCCTCACTG_Tn5_28	572	0	0.0514096	1.75953	No		AAGGGTGCTCTTACA_Tn5_25	690	0	0.063772	6.52681	No	AAAAAATAGGATAGTT-1	9582	0.543105	0	18.8161	Yes
CCCGAAGCTGACGTC_Tn5_25	1159	0	0.0938233	2.0202	No		AAGGGTGGGAACAGC_Tn5_32	895	0	0.209364	2.66075	No	AAAAAATAGGATATCT-1	27650	0.580151	0	12.1103	Yes
CCCGAAGTAACAGAC_Tn5_21	552	0	0.0125224	4.24242	No		AAGGGTGGGAGGTCA_Tn5_37	650	0	0.00459418	3.0303	No	AAAAAATAGGATTATG-1	525	0.0349265	0	9.36639	No
CCCGAATAAGGCCCT_Tn5_39	1039	0	0.0307836	8.42572	No		AAGGGTGGGATGGGT_Tn5_24	1347	0	0.0639333	7.27273	No	AAAAAATAGGATTGGG-1	1097	0.0257549	0	9.52381	No
CCCGAATCCAATTAT_Tn5_29	650	0	0.0398818	6.99301	No		AAGGGTGGGTGTACT_Tn5_36	1112	0	0.118859	4.54545	No	AAAAAATAGGCACGAT-1	3546	0.113278	0	8.90538	Yes
CCCGACAAGTGACGA_Tn5_23	571	0	0.0255973	3.1348	No		AAGGGTGGGTTACAG_Tn5_37	469	0	0.104962	1.51515	No	AAAAAATAGGCCCACC-1	4535	0.106932	0	0.61287	No
CCCGAGAAGCGCTAC_Tn5_28	565	0	0.00352734	3.76176	No		AAGGGTGTCGGAGTG_Tn5_33	647	0	0.118529	0	No	AAAAAATAGGCCCCCC-1	6885	0.137434	0	12.987	Yes
CCCGAGAGTGGATTG_Tn5_27	598	0	0.143266	6.26959	No		AAGGGTTACGAGATT_Tn5_27	525	0	0.0523466	4.84848	No	AAAAAATAGGGCACGC-1	955	0.135747	0	8.79765	No
CCCGAGCCATCACTG_Tn5_34	718	0	0.0922882	2.07792	No		AAGGGTTACGAGCCT_Tn5_40	701	0	0.0812582	5.09091	No	AAAAAATAGGGCTTCG-1	3408	0.12928	0	9.6475	Yes
CCCGAGTAAAAGTAA_Tn5_36	465	0	0.086444	1.3986	No		AAGGGTTTCCGCTAC_Tn5_23	510	0	0.00390625	2.13904	No	AAAAAATAGGGGGGGG-1	13666	0.554679	0	10.5402	Yes
CCCGAGTATGTCTCC_Tn5_26	597	0	0.0324149	13.468	No		AAGGGTTTCCTTACG_Tn5_25	769	0	0.0241117	8.69565	No	AAAAAATAGGGTCCTC-1	810	0.0949721	0	11.4478	No
CCCGAGTGCCACATA_Tn5_21	636	0	0.111732	2.50784	No		AATCGAAAGGCCCTT_Tn5_33	632	0	0.0760234	2.27273	No	AAAAAATAGGGTCGAT-1	1716	0.093981	0	8.45666	Yes
CCCGAGTGCCGTCAC_Tn5_40	672	0	0.115789	2.47934	No		AATCGAAAGGCTATT_Tn5_31	734	0	0.0529032	3.82775	No	AAAAAATAGGTATCCC-1	5478	0.105341	0	13.944	Yes
CCCGATAACTTCGAT_Tn5_29	487	0	0.0525292	0.478469	No		AATCGAAAGGTCACC_Tn5_30	555	0	0.0246046	13.1313	No	AAAAAATAGGTATGCA-1	1781	0.101413	0	16.1616	Yes
CCCGATAGTGAGCTG_Tn5_25	628	0	0.0598802	3.74332	No		AATCGAAAGGTCGGT_Tn5_37	483	0	0.0510806	3.51906	No	AAAAAATAGGTGCTCT-1	2868	0.12213	0	10.6494	Yes
CCCGATCACCAACTC_Tn5_24	466	0	0.0968992	4.54545	No		AATCGAAAGGTGAAA_Tn5_35	630	0	0.0232558	2.5974	No	AAAAAATAGTCTGCTC-1	33670	0.651294	0	11.6914	Yes
CCCGATCGAAGCTAA_Tn5_30	849	0	0.0556174	4.54545	No		AATCGAAAGGTTTCC_Tn5_36	492	0	0.0803738	4.74308	No	AAAAAATAGTCTTGCG-1	792	0.0075188	0	10.3306	No
CCCGATCGAGCAGAC_Tn5_29	461	0	0.146296	4.54545	No		AATCGAACACAAATG_Tn5_31	1219	0	0.0224539	2.97521	No	AAAAAATAGTTACCTA-1	641	0.0108025	0	3.11688	No
CCCGATCGGTGCGAA_Tn5_40	574	0	0.0304054	3.85675	No		AATCGAACACAACAC_Tn5_34	1258	0	0.0270688	2.05832	No	AAAAAATAGTTGAAAG-1	2147	0.0491585	0	15.1967	Yes
CCCTTAACACATTAT_Tn5_38	713	0	0.00140056	1.13636	No		AATCGAACTCACATC_Tn5_21	1077	0	0.094958	3.9312	No	AAAAAATATAACGGGT-1	642	0.0854701	0	18.7879	No
CCCTTAACACTCGAA_Tn5_26	697	0	0.110969	12.1212	No		AATCGAACTCGTACT_Tn5_40	526	0	0	1.81818	No	AAAAAATATAACGTGG-1	1335	0.0631579	0	16.2162	No
CCCTTAAGAATTACA_Tn5_30	1031	0	0.0868025	4.64217	No		AATCGAAGAAACATA_Tn5_22	516	0	0.0915493	1.3986	No	AAAAAATATAATGAGT-1	1211	0.131277	0	17.759	No
CCCTTAATCGAACTC_Tn5_35	925	0	0.110577	2.32108	No		AATCGAAGAACAATA_Tn5_21	756	0	0.063197	4.15584	No	AAAAAATATAATTTCC-1	3637	0.12001	0	16.0635	Yes
CCCTTAATCGGAAGC_Tn5_34	601	0	0.0710974	5.19481	No		AATCGAAGAACATTC_Tn5_25	547	0	0.0775717	2.537	No	AAAAAATATACAAAAT-1	3874	0.596416	0	4.79798	Yes
CCCTTACAGCAATCG_Tn5_24	559	0	0.192197	2.457	No		AATCGAAGAACCTAA_Tn5_37	531	0	0.119403	10.9091	No	AAAAAATATAGCAACA-1	20553	0.648035	0	12.8342	Yes
CCCTTACAGCCGTTT_Tn5_33	623	0	0.0356037	4.54545	No		AATCGAAGAAGCCCT_Tn5_22	507	0	0.0287356	5.09091	No	AAAAAATATAGCCAGA-1	714	0.0703125	0	17.6904	No
CCCTTACGTCCATTC_Tn5_38	487	0	0.0634615	0.649351	No		AATCGAAGGGACTTG_Tn5_39	500	0	0.0215264	2.34604	No	AAAAAATATAGCCCGA-1	1808	0.070437	0	18.5008	Yes
CCCTTACGTTGGTCA_Tn5_25	730	0	0.0343915	5.91966	No		AATCGAAGGGGTATG_Tn5_30	1067	0	0.0156827	8.51064	No	AAAAAATATAGGCCCG-1	6906	0.62287	0	19.8537	Yes
CCCTTAGACCTACAG_Tn5_33	630	0	0.0652819	2.9484	No		AATCGAAGGGGTGCC_Tn5_24	477	0	0.140541	4.38871	No	AAAAAATATAGGTACT-1	5603	0.657414	0	6.06061	Yes
CCCTTATCCAGGTCA_Tn5_39	624	0	0.074184	3.0303	No		AATCGAATCGACAGC_Tn5_26	512	0	0.0411985	3.63636	No	AAAAAATATCCCAGCC-1	10500	0.486527	0	3.5124	No
CCCTTCAAGTGATTG_Tn5_28	614	0	0.0436137	2.5974	No		AATCGAATCGACCGG_Tn5_33	466	0	0.098646	2.75482	No	AAAAAATATCCGTAGT-1	4926	0.480818	0	21.6123	Yes
CCCTTCCCGATTACA_Tn5_22	525	0	0.0471869	4.95868	No		AATCGAATCGCCCGA_Tn5_23	602	0	0.104167	4.0404	No	AAAAAATATCGCTCGC-1	8578	0.416224	0	9.69031	Yes
CCCTTCCCTTACGTT_Tn5_35	639	0	0.0832138	0.699301	No		AATCGAATCGGTATG_Tn5_26	545	0	0.0901503	3.51906	No	AAAAAATATCTATAGT-1	567	0.0486577	0	11.039	No
CCCTTCCTTTTACCT_Tn5_33	488	0	0.271642	6.06061	No		AATCGACAGCAGTAT_Tn5_34	489	0	0.035503	6.29371	No	AAAAAATATCTCGTCA-1	1395	0.0712383	0	7.27273	No
CCCTTCGTTTTCGAA_Tn5_27	438	0	0.16888	7.69231	No		AATCGACAGCCCCTT_Tn5_30	691	0	0.0349162	7.03812	No	AAAAAATATCTTGATC-1	673	0.0929919	0	4.38871	No
CCCTTCTCTCCATTC_Tn5_22	832	0	0.0359212	1.55844	No		AATCGACAGCCGTTT_Tn5_33	557	0	0.0591216	4.15584	No	AAAAAATATCTTGTAT-1	2088	0.124161	0	1.03896	No
CCCTTGAGGTAGACC_Tn5_24	556	0	0.123028	11.8881	No		AATCGACATAGAAGC_Tn5_29	568	0	0.0882825	3.53535	No	AAAAAATATGCGATGG-1	6659	0.631631	0	1.2987	No
CCCTTGAGTGTGGGT_Tn5_27	969	0	0.0849858	7.27273	No		AATCGACATATAGCA_Tn5_25	882	0	0.0328947	7.14286	No	AAAAAATATGGCCTAC-1	9087	0.661866	0	2.22635	No
CCCTTGCAGAGACGA_Tn5_24	545	0	0.0651801	2.7972	No		AATCGACATATGCTC_Tn5_27	511	0	0.0285171	4.38871	No	AAAAAATATGTAGTCT-1	6728	0.589731	0	22.695	Yes
CCCTTGCCATAGATT_Tn5_27	604	0	0.0547731	5.40541	No		AATCGACATCAAGGG_Tn5_40	500	0	0.0234375	5.30303	No	AAAAAATATTCTGCTG-1	687	0.0282885	0	5.90909	No
CCCTTGCCATTAACC_Tn5_36	821	0	0.00243013	3.40909	No		AATCGACATCAATCG_Tn5_34	523	0	0.138386	5.34759	No	AAAAAATATTTAAGCT-1	577	0.0153584	0	6.36364	No
CCCTTGCCCTTAAGA_Tn5_24	486	0	0.0318725	3.76176	No		AATCGACATCATCCA_Tn5_22	534	0	0.0871795	5.30303	No	AAAAAATCAAAACAGA-1	10179	0.637345	0	10.6719	Yes
CCCTTGGCTTCAATA_Tn5_23	579	0	0.0867508	0.519481	No		AATCGACATCCTATT_Tn5_33	481	0	0.0456349	1.2987	No	AAAAAATCAAAGGCGT-1	869	0.0605405	0	10.7226	No
CCCTTGGCTTCCCGA_Tn5_39	826	0	0.0450867	6.06061	No		AATCGACATCCTGTC_Tn5_27	893	0	0.00111857	1.65289	No	AAAAAATCAAAGTCCG-1	827	0.112661	0	8.26446	No
CCCTTGTAAAGCTAC_Tn5_27	717	0	0.00554785	2.75482	No		AATCGACATCTAGTC_Tn5_23	655	0	0.0534682	7.79221	No	AAAAAATCAAAGTTGA-1	1639	0.112134	0	2.27273	No
CCCTTTAACCCCCGA_Tn5_22	526	0	0.0149813	1.06952	No		AATCGACATCTGCAA_Tn5_26	880	0	0.00452489	5.19481	No	AAAAAATCAAGAGCCT-1	546	0.0144404	0	7.03812	No
CCCTTTAACTTATCG_Tn5_38	672	0	0.0218341	2.20386	No		AATCGACCGGACGTT_Tn5_35	564	0	0.0584307	3.85675	No	AAAAAATCAAGCGACC-1	53794	0.620915	0	11.3351	Yes
CCCTTTACCTTCGAT_Tn5_33	603	0	0.00165563	2.93255	No		AATCGACCGGGCTAC_Tn5_28	800	0	0.176955	6.81818	No	AAAAAATCAAGCTAGC-1	691	0.00432277	0	7.38636	No
CCCTTTCGAATTATG_Tn5_25	552	0	0.202312	1.4742	No		AATCGACCGGTCTGA_Tn5_38	628	0	0.0805271	8.15047	No	AAAAAATCAAGCTCCC-1	745	0.00267738	0	2.331	No
CCCTTTCGGTGCTAA_Tn5_35	521	0	0.0746004	3.24675	No		AATCGACGTCACTTG_Tn5_22	711	0	0.00420168	0.4914	No	AAAAAATCAAGGACAA-1	1295	0.021164	0	13.6364	No
CCCTTTCTGATAGCA_Tn5_40	1019	0	0.0145068	3.7296	No		AATCGACGTCCCCAA_Tn5_31	669	0	0.0922659	2.21729	No	AAAAAATCACTATTAG-1	603	0.373181	0	0	No
CCCTTTCTTGGGTCA_Tn5_29	614	0	0.121602	7.69231	No		AATCGACGTCCCCTT_Tn5_28	456	0	0.13308	1.94805	No	AAAAAATCACTCCAGG-1	14796	0.550451	0	12.6147	Yes
CCCTTTGCTCGCAGA_Tn5_40	454	0	0.218589	3.24675	No		AATCGACGTCGCAGA_Tn5_31	540	0	0.0893761	7.03812	No	AAAAAATCACTCGGCC-1	11091	0.562209	0	19.197	Yes
CCCTTTGGGTTGCTT_Tn5_21	563	0	0.0208696	1.13636	No		AATCGACGTCGCGAA_Tn5_23	517	0	0.061706	5.81818	No	AAAAAATCACTTTGGA-1	4461	0.260812	0	14.876	Yes
CCCTTTGTCGACATC_Tn5_40	834	0	0.0222743	4.54545	No		AATCGACGTTAAATG_Tn5_34	804	0	0.00248139	5.64263	No	AAAAAATCAGCCACAG-1	14310	0.501185	0	9.54545	Yes
CCCTTTTACGCCCAA_Tn5_30	990	0	0.010989	4.09091	No		AATCGACGTTGCCCT_Tn5_37	1182	0	0.0327332	4.95868	No	AAAAAATCAGCGGCCG-1	4349	0.203334	0	6.32411	Yes
CCTAAAAGAACCTTA_Tn5_24	508	0	0.0396975	1.3468	No		AATCGACGTTGTATG_Tn5_27	542	0	0.0390071	6.29371	No	AAAAAATCAGCTGTAT-1	759	0.0476788	0	9.88142	No
CCTAAACATCACATA_Tn5_36	629	0	0.0382263	1.77384	No		AATCGACGTTTAAGA_Tn5_25	703	0	0.0181564	1.60428	No	AAAAAATCAGTAGTTA-1	12898	0.608725	0	1.93741	No
CCTAAACGTTCGTTT_Tn5_27	487	0	0.0543689	8.33333	No		AATCGAGACCAGATG_Tn5_40	541	0	0.121753	2.5974	No	AAAAAATCAGTTTCCG-1	533	0.547922	0	5.71429	No
CCTAAAGATTGGTCA_Tn5_26	533	0	0.00559701	4.8951	No		AATCGAGACCGGTCA_Tn5_39	589	0	0.0375817	4.30622	No	AAAAAATCATACGGAG-1	31934	0.639437	0	1.53983	No
CCTAACAAGTAAATG_Tn5_26	646	0	0.0122324	2.331	No		AATCGAGATGCAAGT_Tn5_25	699	0	0.061745	2.7972	No	AAAAAATCATAGTTAC-1	719	0.0164159	0	0.626959	No
CCTAACCCGAATCCA_Tn5_30	551	0	0.00899281	4.38871	No		AATCGAGATGCCTAA_Tn5_37	505	0	0.180195	3.11688	No	AAAAAATCATGAGTAG-1	693	0.0467675	0	8.81543	No
CCTAACCTTAGCAGA_Tn5_24	546	0	0.1264	4.24242	No		AATCGAGATTTAACT_Tn5_27	590	0	0.0117253	3.74332	No	AAAAAATCATTGGCCT-1	3804	0.442474	0	7.50361	Yes
CCTAACGTTTACGTC_Tn5_31	993	0	0.103791	3.53535	No		AATCGAGCTGCAAGT_Tn5_22	756	0	0.0490566	5.40541	No	AAAAAATCATTTATGC-1	18143	0.42934	0	9.37649	Yes
CCTAACTATTTCTCC_Tn5_27	598	0	0.114074	6.81818	No		AATCGAGCTGGCAGA_Tn5_34	500	0	0.0138067	2.5974	No	AAAAAATCCAAACAGT-1	30215	0.505847	0	9.21482	Yes
CCTAAGCCCTAAAGG_Tn5_26	845	0	0.155844	2.70793	No		AATCGAGCTGGCGAA_Tn5_31	694	0	0.088042	7.40741	No	AAAAAATCCAAAGCGC-1	1150	0.0262489	0	5.30303	No
CCTAATCACCCAAGT_Tn5_40	514	0	0.0228137	2.0202	No		AATCGAGCTGGGATA_Tn5_25	579	0	0.0186441	1.9656	No	AAAAAATCCAAATACA-1	991	0.488912	0	10.0478	No
CCTAATCTGAGCAGA_Tn5_25	815	0	0.00122549	6.95187	No		AATCGAGCTGGGCTT_Tn5_34	550	0	0.0265487	1.3986	No	AAAAAATCCAACTAGC-1	11592	0.658265	0	30.4456	Yes
CCTAATGCTCACCGG_Tn5_36	585	0	0.108232	4.54545	No		AATCGAGCTGTAACC_Tn5_32	754	0	0.0586767	2.9484	No	AAAAAATCCAATGAGA-1	949	0.0490982	0	23.1818	No
CCTAATGGGTAAGGG_Tn5_22	1060	0	0.040724	4.78469	No		AATCGAGTAAAATCG_Tn5_26	467	0	0.0697211	4.1958	No	AAAAAATCCACCCACA-1	16982	0.592797	0	10.7955	Yes
CCTAATTTCCGACGA_Tn5_28	824	0	0.16175	4.7138	No		AATCGAGTAACCTTT_Tn5_22	796	0	0.00250627	7.62463	No	AAAAAATCCACCTACC-1	1284	0.581759	0	6.89655	No
CCTTAACAGCTAACC_Tn5_29	503	0	0	1.75953	No		AATCGAGTAACCTTT_Tn5_31	987	0	0.0285433	3.99113	No	AAAAAATCCACCTTCA-1	993	0.596833	0	6.81818	No
CCTTAACATAAAATG_Tn5_32	633	0	0.00783699	3.1348	No		AATCGAGTAATTACA_Tn5_21	798	0	0.109375	3.85675	No	AAAAAATCCACGTATG-1	947	0.0216942	0	7.89022	No
CCTTAACATAAGACC_Tn5_23	587	0	0.0216667	3.76176	No		AATCGATAAGAAAGG_Tn5_29	395	0	0.21	5.38721	No	AAAAAATCCACTATAA-1	1136	0.082391	0	22.5296	No
CCTTAAGACCCGTTT_Tn5_34	792	0	0.0736842	5.05051	No		AATCGATAAGAGCCT_Tn5_34	521	0	0.00761905	5.59441	No	AAAAAATCCAGCGGGC-1	1729	0.0551913	0	20.3528	Yes
CCTTAAGTAACCTTT_Tn5_28	491	0	0.130973	3.4398	No		AATCGATAAGCCCGA_Tn5_39	617	0	0.00161812	2.20386	No	AAAAAATCCATAGACG-1	624	0.0234742	0	17.5084	No
CCTTAAGTAAGGAAC_Tn5_22	477	0	0.046	1.55844	No		AATCGATAAGCCTTT_Tn5_26	830	0	0.00240385	3.4398	No	AAAAAATCCATGCCCC-1	724	0.0346667	0	10.101	No
CCTTAATAAGGCGAA_Tn5_31	601	0	0.0490506	6.06061	No		AATCGATAAGTGTCG_Tn5_21	497	0	0.0897436	5.88235	No	AAAAAATCCGAACCGG-1	1426	0.0325645	0	18.6253	No
CCTTACATTCCCCTT_Tn5_30	811	0	0.105843	7.27273	No		AATCGATAAGTTTCC_Tn5_24	578	0	0.0302013	1.75953	No	AAAAAATCCGACTATG-1	1534	0.0333963	0	5.01567	Yes
CCTTACCCAACACTG_Tn5_26	658	0	0.0134933	2.7972	No		AATCGATCCAAGCCT_Tn5_39	524	0	0.0420475	1.06952	No	AAAAAATCCGACTCTC-1	29962	0.588541	0	15.3524	Yes
CCTTACCCAACTCTC_Tn5_24	413	0	0.177291	3.0303	No		AATCGATGAGCATTC_Tn5_28	551	0	0.0350263	2.07792	No	AAAAAATCCGATGTCC-1	2118	0.041629	0	18.1818	Yes
CCTTACCCTTGTACT_Tn5_34	579	0	0.0169779	2.50784	No		AATCGATGAGTTATG_Tn5_27	482	0	0.112339	5.45455	No	AAAAAATCCGCATGCA-1	525	0.437901	0	2.93255	No
CCTTACGTTGGGTCA_Tn5_36	439	0	0.224382	2.27273	No		AATCGATTATAGATT_Tn5_34	560	0	0.133127	4.38871	No	AAAAAATCCGTAGGGG-1	833	0.380669	0	5.78512	No
CCTTACTATTAGATT_Tn5_25	1120	0	0.0508475	4.54545	No		AATCGCAAGTAATCT_Tn5_36	1248	0	0.0748703	5.45455	No	AAAAAATCCTCAACAT-1	984	0.356021	0	3.78788	No
CCTTACTATTTGAAA_Tn5_33	528	0	0.114094	4.81283	No		AATCGCAAGTCCCGA_Tn5_39	512	0	0.212308	2.93255	No	AAAAAATCCTCATCCA-1	522	0.0206379	0	4.10557	No
CCTTAGACGATAGCA_Tn5_28	553	0	0.00718133	2.42424	No		AATCGCAAGTGGTTT_Tn5_37	580	0	0.0365449	7.11462	No	AAAAAATCCTCATTTG-1	10578	0.5031	0	19.1352	Yes
CCTTAGATCACCTTT_Tn5_33	700	0	0.0450205	12.3636	No		AATCGCAAGTTATCG_Tn5_23	646	0	0.0314843	1.70455	No	AAAAAATCCTCCGTCC-1	1603	0.0446961	0	27.0793	Yes
CCTTAGATTGTCTCC_Tn5_24	460	0	0.0836653	2.7972	No		AATCGCAAGTTATCG_Tn5_31	542	0	0.265583	8.44156	No	AAAAAATCCTCGATGT-1	25723	0.555158	0	19.1295	Yes
CCTTAGCCATTAACT_Tn5_24	486	0	0.124324	6.99301	No		AATCGCAATAAGTAA_Tn5_29	444	0	0.141199	2.0202	No	AAAAAATCCTCGCATA-1	685	0.0186246	0	17.5953	No
CCTTAGCCCTGCCCT_Tn5_30	970	0	0.12058	3.63636	No		AATCGCAATATTACG_Tn5_28	693	0	0.0321229	1.4742	No	AAAAAATCCTCTCAGT-1	1086	0.0118289	0	7.87879	No
CCTTAGCCCTTCGAA_Tn5_27	549	0	0.0599315	4.27807	No		AATCGCACTGACGTC_Tn5_39	598	0	0.0597484	3.7296	No	AAAAAATCCTCTCCAA-1	599	0.00166667	0	2.21729	No
CCTTAGTATGTACAG_Tn5_28	686	0	0.072973	2.50784	No		AATCGCACTGCAAGG_Tn5_28	496	0	0.0293542	7.62463	No	AAAAAATCCTCTTCAC-1	2465	0.0268456	0	5.87413	Yes
CCTTAGTCACAGTAA_Tn5_27	492	0	0.2	5.64263	No		AATCGCACTGTACCT_Tn5_35	1292	0	0.00920245	6.34249	No	AAAAAATCCTTAAACT-1	47554	0.589843	0	10.8846	Yes
CCTTAGTCACGGAAC_Tn5_26	429	0	0.152174	2.20386	No		AATCGCACTGTGGGT_Tn5_28	1315	0	0.00454201	4.81283	No	AAAAAATCCTTCCGCT-1	1905	0.62426	0	14.6245	Yes
CCTTATCTCCTACCT_Tn5_30	566	0	0.0190641	3.4965	No		AATCGCATTCATCCA_Tn5_31	713	0	0.0027972	2.90909	No	AAAAAATCGAAATGCA-1	1415	0.0490591	0	17.0909	No
CCTTATGAAAGTATG_Tn5_36	511	0	0.0266667	5.81818	No		AATCGCATTCCCTTT_Tn5_26	536	0	0.0479574	2.50784	No	AAAAAATCGAAGGTGT-1	5244	0.417269	0	4.23412	Yes
CCTTATGCTCGGATA_Tn5_23	452	0	0.181159	5.38721	No		AATCGCATTCGCGAA_Tn5_25	1520	0	0.00262467	4.40771	Yes	AAAAAATCGAATACAC-1	3261	0.399116	0	5.42265	Yes
CCTTATTTCCCAAGT_Tn5_27	737	0	0.0147059	3.63636	No		AATCGCATTCTAGTC_Tn5_26	502	0	0.120841	3.367	No	AAAAAATCGAGAGTCG-1	14264	0.345057	0	6.76075	Yes
CCTTTAACTCAATCT_Tn5_26	668	0	0.12336	2.89256	No		AATCGCCCAAACATC_Tn5_26	2494	0	0.0793651	5.34759	Yes	AAAAAATCGAGCGGAG-1	4793	0.382664	0	2.7027	No
CCTTTAACTCCCTTA_Tn5_27	800	0	0.165798	5.50964	No		AATCGCCCAACAAGG_Tn5_25	1468	0	0.0448926	2.85205	No	AAAAAATCGAGGTATC-1	651	0.0195783	0	8.52273	No
CCTTTACATATATCG_Tn5_27	588	0	0.155172	8	No		AATCGCCCAACCTTT_Tn5_32	493	0	0.0445736	3.24675	No	AAAAAATCGCAACTAC-1	900	0.0301724	0	9.60549	No
CCTTTCCCTTGGATA_Tn5_30	520	0	0.118644	1.88088	No		AATCGCCCAACTCTC_Tn5_28	615	0	0.122682	2.75482	No	AAAAAATCGCCCTTGG-1	6891	0.291996	0	10.7484	Yes
CCTTTGAGTGCGTTT_Tn5_31	1122	0	0.0243478	0.909091	No		AATCGCCCAAGGAAC_Tn5_27	559	0	0.0589226	2.20386	No	AAAAAATCGCCGCCTA-1	3263	0.0582973	0	5.92885	Yes
CCTTTGATCAAACTC_Tn5_23	540	0	0.00369004	5.64263	No		AATCGCCCGACACTG_Tn5_27	1968	0	0.0267062	6.81818	Yes	AAAAAATCGCTGCAGT-1	2681	0.105439	0	0.886918	No
CCTTTGCCCTGGATA_Tn5_24	474	0	0.0742188	2.18182	No		AATCGCCCGACCTTT_Tn5_27	583	0	0.00511945	4.10557	No	AAAAAATCGCTTAATA-1	3723	0.216211	0	7.12531	Yes
CCTTTGTACTCCTTT_Tn5_38	507	0	0.164745	1.21212	No		AATCGCCCGATTTCC_Tn5_36	642	0	0.126531	5.68182	No	AAAAAATCGCTTAGCG-1	2672	0.244771	0	1.3986	No
CCTTTGTACTGGAAC_Tn5_29	485	0	0.100186	3.8961	No		AATCGCCCTTAGTAA_Tn5_31	742	0	0.0771144	3.53535	No	AAAAAATCGGCCAGAT-1	17859	0.490645	0	13.1148	Yes
CCTTTGTATGTATCG_Tn5_33	1286	0	0.139224	7.02479	No		AATCGCCCTTCCTTT_Tn5_39	642	0	0.0123077	11.0193	No	AAAAAATCGGCCGGGA-1	581	0.394161	0	2.0202	No
CCTTTGTCACAACAC_Tn5_25	701	0	0.0290859	11.2853	No		AATCGCCCTTTCGGT_Tn5_29	502	0	0.0195312	1.94805	No	AAAAAATCGGCTTAAA-1	1856	0.0770761	0	23.8859	Yes
CCTTTGTCACCCCGA_Tn5_34	1655	0	0.185932	6.81818	Yes		AATCGCCTTATGTCG_Tn5_24	664	0	0.0362845	2.7972	No	AAAAAATCGGGTCATG-1	20181	0.515974	0	16.6128	Yes
CCTTTGTGCCAGCTG_Tn5_28	489	0	0.0927644	2.0202	No		AATCGCCTTTCGTTT_Tn5_24	663	0	0.0177778	6.25	No	AAAAAATCGGTGCAAC-1	11929	0.297095	0	15.1378	Yes
CCTTTTAGTGTAACC_Tn5_38	707	0	0.0598404	3.76176	No		AATCGCCTTTGCTAC_Tn5_36	521	0	0.0843585	2.84091	No	AAAAAATCGGTTGGCA-1	9995	0.27787	0	9.97067	Yes
CCTTTTCGAATACCT_Tn5_31	586	0	0.05939	3.367	No		AATCGCGTTGAATCG_Tn5_32	580	0	0.0584416	1.21212	No	AAAAAATCGTCTACTC-1	4356	0.311631	0	6.79321	Yes
CCTTTTCGGTGCGAA_Tn5_33	521	0	0.0510018	2.34604	No		AATCGCGTTGACCGG_Tn5_29	530	0	0.045045	2.34604	No	AAAAAATCGTTACTAC-1	1056	0.011236	0	7.3501	No
CCTTTTTACGTAGCA_Tn5_40	456	0	0.164835	1.0101	No		AATCGCGTTGACGTC_Tn5_21	482	0	0.0530452	2.84091	No	AAAAAATCGTTGTCAA-1	547	0.0486957	0	15.508	No
CGTTGAACACACATA_Tn5_37	569	0	0.048495	2.0202	No		AATCGCGTTGAGCCT_Tn5_27	883	0	0.0626327	2.87081	No	AAAAAATCTAACCCTT-1	1233	0.0434445	0	5.71429	No
CGTTGAACACGCAGA_Tn5_26	687	0	0.0199715	2.75482	No		AATCGCGTTGCTCTC_Tn5_29	544	0	0.0472855	3.51906	No	AAAAAATCTAACGATA-1	574	0.0154374	0	8.81543	No
CGTTGAACTCGCCCT_Tn5_21	522	0	0.205479	5.50964	No		AATCGCGTTGGTGCC_Tn5_24	510	0	0.0322581	2.47934	No	AAAAAATCTAACTGTC-1	16085	0.587818	0	14.76	Yes
CGTTGAATCGGTAAA_Tn5_22	559	0	0.114105	3.24675	No		AATCGCGTTGGTGTA_Tn5_21	544	0	0.0405644	6.06061	No	AAAAAATCTAATGGTA-1	1108	0.0673401	0	21.9873	No
CGTTGACATAAGTAT_Tn5_28	2703	0	0.0519116	6.06061	Yes		AATCGCGTTGTTATG_Tn5_32	528	0	0.0204082	3.82775	No	AAAAAATCTACAGTCG-1	2398	0.563921	0	10.4242	Yes
CGTTGACGTTAACAC_Tn5_26	484	0	0.0674374	2.0979	No		AATCGCGTTTATTAT_Tn5_28	808	0	0.0765714	3.4632	No	AAAAAATCTACCCAGT-1	4718	0.0966877	0	19.211	Yes
CGTTGAGTAAAAATG_Tn5_24	721	0	0.0335121	3.24675	No		AATCGCGTTTCCCAA_Tn5_35	624	0	0.169108	11.2299	No	AAAAAATCTACCGTAC-1	1876	0.0862153	0	18.9723	Yes
CGTTGAGTAAGTCAC_Tn5_28	620	0	0.115549	1.17302	No		AATCGCTATTGAAGC_Tn5_23	608	0	0.0617284	4.43459	No	AAAAAATCTACGATTT-1	4183	0.165902	0	10.4188	Yes
CGTTGAGTAATCGAA_Tn5_31	608	0	0.0318471	4.84848	No		AATCGCTATTGCTAC_Tn5_38	437	0	0.129482	2.6936	No	AAAAAATCTACGGGGA-1	913	0.173007	0	6.23377	No
CGTTGATAAGAGCTG_Tn5_25	937	0	0.0911736	1.17302	No		AATCGCTATTTAACT_Tn5_27	590	0	0.00840336	1.88088	No	AAAAAATCTACTGCCA-1	598	0.0115702	0	6.73401	No
CGTTGATAAGGGCTT_Tn5_22	527	0	0.0365631	1.21212	No		AATCGCTATTTCGGT_Tn5_30	1440	0	0.030303	5.08021	No	AAAAAATCTACTGTCT-1	8614	0.0987654	0	10.6858	Yes
CGTTGCAAGTTTACA_Tn5_28	465	0	0.16065	0.606061	No		AATCGCTCTCAGACC_Tn5_26	960	0	0.151943	5.11364	No	AAAAAATCTAGAACCC-1	505	0.0194175	0	13.0682	No
CGTTGCACTGACATC_Tn5_34	842	0	0.0857763	3.40909	No		AATCGCTCTCAGTAA_Tn5_29	519	0	0.0894737	0.699301	No	AAAAAATCTAGCATGT-1	4138	0.0820763	0	20.2401	Yes
CGTTGCATTCCAAGT_Tn5_33	570	0	0.169096	4.54545	No		AATCGCTCTCCTCTC_Tn5_27	1076	0	0.0101196	3.30579	No	AAAAAATCTAGGACGT-1	681	0.0271429	0	10.2564	No
CGTTGCATTCCCTTT_Tn5_24	574	0	0.0120482	7.27273	No		AATCGCTCTCGAGGT_Tn5_38	768	0	0.0191571	5.05051	No	AAAAAATCTATCCGCT-1	882	0.012318	0	13.8528	No
CGTTGCATTCTCTGA_Tn5_40	499	0	0.0602637	3.0303	No		AATCGCTGTCACAGC_Tn5_22	974	0	0.0828625	2.66075	No	AAAAAATCTATGCGGA-1	3247	0.101798	0	13.9731	Yes
CGTTGCCTTTTGAAA_Tn5_34	535	0	0.0165441	4.95868	No		AATCGCTGTCAGATT_Tn5_39	625	0	0.110953	4.24242	No	AAAAAATCTCAATACA-1	1006	0.023301	0	7.19697	No
CGTTGCGTTGAGCCT_Tn5_31	1072	0	0.0359712	3.96694	No		AATCGCTGTCCCCTT_Tn5_35	495	0	0.0255906	4.74308	No	AAAAAATCTCAATGTG-1	742	0.0172185	0	4.27807	No
CGTTGCTGTCGCGAA_Tn5_37	1047	0	0.0464481	7.14286	No		AATCGCTGTCGTCAC_Tn5_25	888	0	0.025247	3.0303	No	AAAAAATCTCACTGGG-1	11318	0.570491	0	19.1489	Yes
CGTTGCTGTCGTGCC_Tn5_27	649	0	0.0702006	2.37154	No		AATCGGAAGCCATTC_Tn5_34	860	0	0.0937829	4.1958	No	AAAAAATCTCCACAGA-1	833	0.0358796	0	13.9037	No
CGTTGCTGTCTCTCC_Tn5_26	752	0	0.00397351	2.331	No		AATCGGAAGCCCTTA_Tn5_22	492	0	0.100548	8.33333	No	AAAAAATCTCCCCCGA-1	1508	0.0776758	0	7.61099	Yes
CGTTGGACGACCCAA_Tn5_25	498	0	0.019685	1.21212	No		AATCGGAAGCCTCTC_Tn5_27	715	0	0.00556328	4.30622	No	AAAAAATCTCCCCGCG-1	2619	0.0709471	0	7.96731	Yes
CGTTGGACGATCTGA_Tn5_24	586	0	0.0872274	2.0979	No		AATCGGAAGCTATCG_Tn5_26	1384	0	0.0989583	8.90538	No	AAAAAATCTCCGACCA-1	669	0.0429185	0	5.074	No
CGTTGGAGGTAGCTG_Tn5_33	921	0	0.0315457	3.54767	No		AATCGGACGAAATCG_Tn5_22	622	0	0.195343	5.01567	No	AAAAAATCTCCGCAAG-1	12329	0.397439	0	16.7785	Yes
CGTTGGAGGTCACTG_Tn5_24	468	0	0.0982659	4.38871	No		AATCGGACGAACCGG_Tn5_22	501	0	0.0157171	2.5974	No	AAAAAATCTCCTCGAA-1	747	0.0650814	0	9.38416	No
CGTTGGAGGTGATCA_Tn5_31	646	0	0.0555556	2.87081	No		AATCGGACGAAGCCT_Tn5_26	553	0	0.103728	6.25	No	AAAAAATCTCGAGACA-1	2222	0.0718463	0	20.2305	Yes
CGTTGGAGTGAATCT_Tn5_23	529	0	0.0767888	4.24242	No		AATCGGACGACAAGG_Tn5_26	623	0	0.00637959	4.27807	No	AAAAAATCTCGAGGCC-1	1863	0.0712861	0	19.4503	Yes
CGTTGGAGTGACTTG_Tn5_29	608	0	0.0455259	4.87805	No		AATCGGACGAGTAAA_Tn5_32	887	0	0.1951	5.59441	No	AAAAAATCTCGCTGTA-1	580	0.0169492	0	6.81818	No
CGTTGGAGTGGTCAC_Tn5_27	555	0	0.147465	2.7668	No		AATCGGAGGTGAGTG_Tn5_35	1143	0	0.0394958	6.5764	No	AAAAAATCTCGCTTGC-1	25938	0.599487	0	12.9126	Yes
CGTTGGAGTGTGCAA_Tn5_23	530	0	0.00188324	3.30579	No		AATCGGAGGTTAGTC_Tn5_26	682	0	0.0954907	3.11688	No	AAAAAATCTCGGGAGC-1	2376	0.151429	0	29.1407	Yes
CGTTGGATTGAGACC_Tn5_34	831	0	0.208571	6.49351	No		AATCGGAGTGGTACT_Tn5_27	990	0	0.0060241	8.26446	No	AAAAAATCTCGGTAGC-1	554	0.0212014	0	8.61244	No
CGTTGGATTGCCCTT_Tn5_35	834	0	0	6.06061	No		AATCGGATCAAAAGG_Tn5_30	619	0	0.0111821	4.15584	No	AAAAAATCTCGTATGT-1	21845	0.609681	0	12.8638	Yes
CGTTGGATTGGGCTT_Tn5_22	587	0	0.0216667	2.75482	No		AATCGGATCAAACAC_Tn5_39	701	0	0.0263889	4.54545	No	AAAAAATCTCGTCTTT-1	2210	0.0603741	0	16.6453	Yes
CGTTGGCAGAATCCA_Tn5_29	912	0	0.0369588	3.0303	No		AATCGGATCACACTG_Tn5_22	701	0	0.0410397	2.331	No	AAAAAATCTCGTTGGT-1	2262	0.068369	0	20.8955	Yes
CGTTGGCTAAAATCG_Tn5_24	657	0	0.0720339	4.95868	No		AATCGGATCAGGCTT_Tn5_29	525	0	0.122074	3.11688	No	AAAAAATCTCTACCCG-1	1730	0.0733798	0	5.01567	Yes
CGTTGGTATGAAAGG_Tn5_37	511	0	0.0303605	1.51515	No		AATCGGATTGACATA_Tn5_39	752	0	0.0169935	4.10557	No	AAAAAATCTCTACGAT-1	1840	0.0549563	0	5.31469	Yes
CGTTGGTATGTAAGA_Tn5_37	1652	0	0.00840336	7.27273	Yes		AATCGGATTGCCCAA_Tn5_25	725	0	0.0559896	3.53535	No	AAAAAATCTCTGATAT-1	555	0.0194346	0	4.43459	No
CGTTGTACAGGCTAC_Tn5_23	662	0	0.0235988	1.94805	No		AATCGGATTGGGTCA_Tn5_38	584	0	0.0917574	2.9484	No	AAAAAATCTGTCCACA-1	31108	0.652397	0	17.1329	Yes
CGTTGTAGTGACGTT_Tn5_27	858	0	0.0391937	2.32108	No		AATCGGATTGGTGCC_Tn5_21	546	0	0.212121	6.61157	No	AAAAAATCTGTCCTGC-1	16181	0.647864	0	16.9279	Yes
CGTTGTAGTGGTGCC_Tn5_29	880	0	0.0727081	5	No		AATCGGATTGTCTGA_Tn5_24	1462	0	0.0537217	4.87013	No	AAAAAATCTGTGACCT-1	778	0.0226131	0	11.9835	No
CGTTGTCGAAGATTG_Tn5_26	766	0	0.0388959	3.7296	No		AATCGGCAGAACGTT_Tn5_21	714	0	0.0285714	6.65188	No	AAAAAATCTGTGTATA-1	551	0.0160714	0	9.09091	No
CGTTGTCGAATCTCC_Tn5_24	511	0	0.0571956	1.06952	No		AATCGGCAGACATTC_Tn5_28	952	0	0.035461	5	No	AAAAAATCTTCACCCA-1	4245	0.364235	0	18.8615	Yes
CGTTGTCGAATGAAA_Tn5_31	923	0	0.10735	2.27273	No		AATCGGCCATAGCCT_Tn5_21	553	0	0.0705882	5.64263	No	AAAAAATCTTCCTAAA-1	1497	0.0507292	0	5.074	No
CGTTGTCGATGATTG_Tn5_28	573	0	0.117103	2.7972	No		AATCGGCCATGCTAC_Tn5_23	1446	0	0.0149864	5.57185	No	AAAAAATCTTCTGTGC-1	696	0.0996119	0	3.11688	No
CGTTGTCGGTAGTAA_Tn5_26	512	0	0.0905861	6.66667	No		AATCGGCCATGTCAC_Tn5_31	654	0	0.018018	4.95868	No	AAAAAATCTTCTTTTC-1	3304	0.235185	0	12.2488	Yes
CGTTGTCGGTGATCA_Tn5_27	601	0	0.0275081	4.8951	No		AATCGGCCATTCACC_Tn5_39	617	0	0.0298742	2.75482	No	AAAAAATCTTTAGCCT-1	1813	0.146824	0	17.0909	Yes
CGTTGTCTCCGGTCA_Tn5_28	709	0	0.114856	6.45161	No		AATCGGCCATTCGGT_Tn5_32	642	0	0.076259	3.2634	No	AAAAAATCTTTCGGAC-1	1234	0.0899705	0	6.41711	No
CGTTGTGAAAAAAGG_Tn5_27	583	0	0.105828	4.4226	No		AATCGGCCATTGCAA_Tn5_22	1225	0	0.163251	6.64336	No	AAAAAATGAAAATTAC-1	846	0.0242215	0	10.4683	No
CGTTGTGAAAGGTCA_Tn5_27	453	0	0.0976096	1.2987	No		AATCGGCCATTTTCC_Tn5_26	663	0	0.0292826	3.0303	No	AAAAAATGAAACAGTA-1	520	0.358816	0	2.87081	No
CGTTGTGCTCAGTAT_Tn5_27	650	0	0.158031	5.88235	No		AATCGGCCATTTTCC_Tn5_38	591	0	0.0648734	4.662	No	AAAAAATGAAATAAAT-1	6077	0.66018	0	11.4082	Yes
CGTTGTGTCGACGTC_Tn5_23	620	0	0.0342679	2.34604	No		AATCGGCCCTAATCG_Tn5_28	484	0	0.0745698	3.18182	No	AAAAAATGAACAAGGG-1	774	0.0214918	0	10.5263	No
CGTTGTTACGACATC_Tn5_22	906	0	0.0773931	1.70455	No		AATCGGCCCTAATCT_Tn5_22	632	0	0.0306748	6.29371	No	AAAAAATGAACATGAC-1	1945	0.0265265	0	8.24242	Yes
CGTTGTTACGCCTTA_Tn5_35	616	0	0.00484653	1.8648	No		AATCGGCTAAAACTC_Tn5_40	539	0	0.054386	2.34604	No	AAAAAATGAACCGAAA-1	1709	0.0691721	0	25.4545	Yes
CGTTGTTACGGCGAA_Tn5_28	525	0	0.110169	3.8961	No		AATCGGCTAAGGTCA_Tn5_28	2263	0	0.12861	9.49796	Yes	AAAAAATGAACGCCGG-1	32348	0.622107	0	13.1381	Yes
CGTTGTTTCCCAAGG_Tn5_33	454	0	0.180505	1.70455	No		AATCGGCTAAGTAAA_Tn5_37	558	0	0.119874	5.19481	No	AAAAAATGAACGTGCG-1	2130	0.0396754	0	13.6364	Yes
CGTTGTTTCCGACGA_Tn5_25	565	0	0.0857605	4.914	No		AATCGGCTAATAACC_Tn5_27	856	0	0.0499445	7.09534	No	AAAAAATGAACTCATT-1	1029	0.0218631	0	16.8182	No
CGTTGTTTCCGATTG_Tn5_26	518	0	0.129412	1.21212	No		AATCGGCTAATAAGA_Tn5_25	582	0	0.0934579	7.38636	No	AAAAAATGAAGATTGC-1	1529	0.0532508	0	23.1061	Yes
CGTTTACGTTATTAT_Tn5_26	468	0	0.0658683	0.626959	No		AATCGGCTAATATCG_Tn5_24	629	0	0.0308166	3.0303	No	AAAAAATGAATGAGAA-1	1414	0.030843	0	15.6863	No
CGTTTATAAGGTGCC_Tn5_27	484	0	0.124774	2.5974	No		AATCGGCTAATGAAA_Tn5_27	785	0	0.067696	5.8651	No	AAAAAATGACAGTGTG-1	600	0.460432	0	6.45161	No
CGTTTCGTTTGCAGA_Tn5_27	666	0	0.0851648	9.79021	No		AATCGGCTACAGCTG_Tn5_23	536	0	0.0462633	0.626959	No	AAAAAATGACGAAGGT-1	1198	0.0115512	0	5.32151	No
CGTTTGAGTGTCTTG_Tn5_30	521	0	0.193498	4.0404	No		AATCGGCTACCAAGG_Tn5_29	645	0	0.0122511	4.24242	No	AAAAAATGACGTCACC-1	603	0.436975	0	4.38871	No
CGTTTGCTAAAGTAA_Tn5_35	520	0	0.12605	4.10557	No		AATCGGCTACTGCTT_Tn5_26	1192	0	0.00417711	9.84848	No	AAAAAATGAGAATCCG-1	23965	0.574817	0	15.0705	Yes
CGTTTGGCTTACATC_Tn5_29	532	0	0.0998308	5.19481	No		AATCGGCTACTGGGT_Tn5_36	576	0	0.0153846	10.4895	No	AAAAAATGAGAGATAT-1	1931	0.0525025	0	18.4704	Yes
CGTTTGTCACTCTCC_Tn5_36	442	0	0.178439	0	No		AATCGGGCTTGCAGA_Tn5_25	617	0	0.00644122	3.11688	No	AAAAAATGAGCCCAAG-1	515	0.426503	0	3.10421	No
CGTTTGTGCCGTGTA_Tn5_29	520	0	0.00573614	3.9312	No		AATCGGGCTTTATCG_Tn5_25	1126	0	0.071723	11.4833	No	AAAAAATGATCATCGG-1	572	0.31497	0	0	No
CGTTTTACCTCTCTC_Tn5_25	533	0	0.0361664	2.13904	No		AATCGGGCTTTCACC_Tn5_28	579	0	0.0136286	5.19481	No	AAAAAATGATCCGATG-1	33700	0.573688	0	5.9029	Yes
CGTTTTAGCAACCGG_Tn5_36	862	0	0.0620239	5.88235	No		AATCGGGTCAAATCG_Tn5_21	552	0	0.0547945	2.7972	No	AAAAAATGATCGGACA-1	505	0.0194175	0	9.38416	No
CGTTTTAGTGTTTCC_Tn5_36	721	0	0.0850254	5.50964	No		AATCGGGTCAAGATT_Tn5_26	657	0	0.0950413	1.70455	No	AAAAAATGATCGGTAA-1	1676	0.0221704	0	5.71429	Yes
CGTTTTCACCAACAC_Tn5_23	507	0	0.125862	1.3986	No		AATCGGGTCAAGATT_Tn5_34	541	0	0.0339286	3.76176	No	AAAAAATGATCTAGGA-1	534	0.00927644	0	1.55844	No
CGTTTTCTTGTGGGT_Tn5_34	509	0	0.0116505	3.367	No		AATCGGGTCACTGTC_Tn5_23	1335	0	0.139265	4.92424	No	AAAAAATGATCTGCTC-1	1174	0.0167504	0	8.39161	No
CGTTTTGCTCACATC_Tn5_22	604	0	0.05625	1.0101	No		AATCGGGTCAGGCTT_Tn5_26	1736	0	0.0756124	4.54545	Yes	AAAAAATGATGTCGCC-1	6410	0.397386	0	5.69697	Yes
CGTTTTGTCGAAAGG_Tn5_37	530	0	0.142395	2.34604	No		AATCGGGTCATCTGA_Tn5_31	633	0	0.0852601	8.79765	No	AAAAAATGATTAAGGG-1	629	0.0248062	0	16.8831	No
CTACGAAAGGGAGGT_Tn5_21	637	0	0.0673499	1.18577	No		AATCGGGTCTAGCCT_Tn5_30	747	0	0.044757	5.19481	No	AAAAAATGATTCGCTG-1	12885	0.462879	0	14.6671	Yes
CTACGAAAGGTCGAA_Tn5_30	1097	0	0.127287	5.59441	No		AATCGGTAAACAAGG_Tn5_28	752	0	0.139588	6.89655	No	AAAAAATGATTGAATA-1	817	0.36072	0	1.69133	No
CTACGAACACGGCTT_Tn5_37	543	0	0.0268817	1.13636	No		AATCGGTAAAGAGGT_Tn5_39	615	0	0.145833	3.8961	No	AAAAAATGCAAATCCC-1	3815	0.549799	0	14.3182	Yes
CTACGACATCAACTC_Tn5_24	553	0	0.0611205	4.7138	No		AATCGGTAAAGAGTG_Tn5_29	542	0	0.0424028	5.27859	No	AAAAAATGCAGGTATT-1	596	0.0213465	0	0	No
CTACGAGACCTTTCC_Tn5_34	636	0	0.0660793	1.06952	No		AATCGGTAAAGCTAC_Tn5_30	554	0	0.0314685	2.39234	No	AAAAAATGCCCAATGT-1	1044	0.0315399	0	6.75325	No
CTACGAGATGGGTTT_Tn5_29	525	0	0.0506329	3.20856	No		AATCGGTAAAGGATA_Tn5_21	613	0	0.0510836	7.14286	No	AAAAAATGCCCAGAAC-1	1998	0.0329138	0	13.6364	Yes
CTACGAGTAAAAGAA_Tn5_24	1031	0	0.0669683	6.06061	No		AATCGGTAAAGTATG_Tn5_34	760	0	0.0995261	3.0303	No	AAAAAATGCCCGACAC-1	511	0.00776699	0	3.0303	No
CTACGAGTAAACGTT_Tn5_36	412	0	0.198444	4.1958	No		AATCGGTACTCCCTT_Tn5_39	653	0	0.0828652	6.06061	No	AAAAAATGCCCGACTA-1	1069	0.00926784	0	11.4165	No
CTACGATCCATATCG_Tn5_26	704	0	0.0153846	3.63636	No		AATCGGTACTCCTTA_Tn5_27	1776	0	0.0497592	5.23883	Yes	AAAAAATGCCGTCACG-1	552	0.0230088	0	13.9037	No
CTACGATGAGCAAGT_Tn5_34	743	0	0.157596	8.21114	No		AATCGGTACTCCTTT_Tn5_25	694	0	0.0621622	2.84091	No	AAAAAATGCGCTACGC-1	2872	0.656377	0	10.1928	Yes
CTACGATTATTAAGA_Tn5_29	463	0	0.100971	0.699301	No		AATCGGTACTGGCTT_Tn5_30	589	0	0.0215947	3.63636	No	AAAAAATGCGCTTAAA-1	838	0.0334487	0	9.69697	No
CTACGCAATATCGGT_Tn5_34	652	0	0.0564399	2.6738	No		AATCGGTACTGTGCC_Tn5_38	961	0	0.0223805	3.34928	No	AAAAAATGCGGTACGG-1	28109	0.620651	0	13.3175	Yes
CTACGCATTCGGATA_Tn5_26	1360	0	0.0748299	3.18182	No		AATCGGTATGAAATG_Tn5_35	1051	0	0.051444	6.36364	No	AAAAAATGCGTCGCTG-1	659	0.00902256	0	5.68182	No
CTACGCGTTTAAGGG_Tn5_39	462	0	0.152294	6.26959	No		AATCGGTATGCCTTA_Tn5_24	502	0	0.0327553	3.367	No	AAAAAATGCTAGACCG-1	4847	0.359286	0	9.15825	Yes
CTACGCGTTTTCGGT_Tn5_40	496	0	0.0119522	2.93255	No		AATCGGTATGGCAGA_Tn5_31	496	0	0.0498084	1.45455	No	AAAAAATGCTAGGACC-1	7546	0.306625	0	6.49351	Yes
CTACGGAGGTACATC_Tn5_21	540	0	0.0181818	8.21114	No		AATCGGTATGGTGTA_Tn5_35	616	0	0.0566616	4.27807	No	AAAAAATGCTATAGGT-1	6339	0.484047	0	14.7059	Yes
CTACGGCAGAATTAT_Tn5_34	443	0	0.198915	0.932401	No		AATCGGTATGTACCT_Tn5_29	658	0	0.175439	2.93255	No	AAAAAATGCTATGGAA-1	2113	0.448015	0	5.3719	Yes
CTACGGCCATAAAGG_Tn5_35	1640	0	0.143603	6.16883	Yes		AATCGGTATGTAGTC_Tn5_28	596	0	0.00334448	4.15584	No	AAAAAATGCTCAAAGT-1	4630	0.514675	0	16.3816	Yes
CTACGGCCCTAGCCT_Tn5_31	612	0	0.0526316	6.29371	No		AATCGGTCACACATA_Tn5_25	1137	0	0.0396959	5.59441	No	AAAAAATGCTCCTATC-1	849	0.0801733	0	13.7472	No
CTACGGCTACCCCGA_Tn5_38	578	0	0.0430464	3.4965	No		AATCGGTCACAGATG_Tn5_22	518	0	0.117547	5.19481	No	AAAAAATGCTCGTGCA-1	531	0.0432432	0	6.23377	No
CTACGGCTACCCTTA_Tn5_31	874	0	0.0721868	2.6738	No		AATCGGTCACTTATG_Tn5_26	493	0	0.155822	5.19481	No	AAAAAATGCTGACAAT-1	1190	0.0673981	0	1.21212	No
CTACGGCTACCTCTC_Tn5_23	537	0	0.066087	4.10557	No		AATCGGTCACTTATG_Tn5_38	572	0	0.0337838	5.68182	No	AAAAAATGCTGACGTT-1	11081	0.547493	0	5.09771	Yes
CTACGGGCTTCCTTT_Tn5_25	731	0	0.108537	2.9484	No		AATCGGTGCCTCGAA_Tn5_27	493	0	0.012024	5.11364	No	AAAAAATGCTTCATAA-1	12195	0.557157	0	13.9961	Yes
CTACGGTAAACCCTT_Tn5_24	736	0	0.0186667	4.30622	No		AATCGGTGTAAAGGG_Tn5_27	1298	0	0.125926	6.99301	No	AAAAAATGCTTGTGCC-1	939	0.0339506	0	3.53535	No
CTACGGTAAATCGGT_Tn5_23	511	0	0.117444	3.4965	No		AATCGTAACCACTTG_Tn5_23	1306	0	0.0253731	5.74163	No	AAAAAATGCTTGTTAT-1	10620	0.534435	0	11.0283	Yes
CTACGGTAAATTATG_Tn5_40	538	0	0.104825	8.72727	No		AATCGTAACCACTTG_Tn5_26	514	0	0.0950704	4.09091	No	AAAAAATGGAAAACGA-1	14809	0.592678	0	16.1487	Yes
CTACGGTATGACATC_Tn5_40	793	0	0.00501882	1.9656	No		AATCGTAACCAGACC_Tn5_34	851	0	0.0307517	7.79221	No	AAAAAATGGAAACACT-1	931	0.0421811	0	18.1818	No
CTACGGTGTATGAAA_Tn5_40	559	0	0.0525424	3.1348	No		AATCGTAACCGACGA_Tn5_34	525	0	0.00379507	3.54767	No	AAAAAATGGAATCATA-1	1154	0.0701048	0	26.8182	No
CTACGTAACCGTATG_Tn5_30	501	0	0.0233918	12.1212	No		AATCGTAACCGACGA_Tn5_36	861	0	0.110537	4.09091	No	AAAAAATGGAATCTAT-1	2976	0.056137	0	15.978	Yes
CTACGTACAGTGCTC_Tn5_24	1159	0	0.0924041	6.06061	No		AATCGTAACCTCTTG_Tn5_32	466	0	0.14808	1.51515	No	AAAAAATGGAATTTGC-1	586	0.0281924	0	15.427	No
CTACGTAGTCTTACA_Tn5_36	628	0	0.0293663	5.27859	No		AATCGTAACCTGCTT_Tn5_24	489	0	0.0449219	6.26959	No	AAAAAATGGACAAGGA-1	25937	0.582886	0	15.1415	Yes
CTACGTAGTGGAGGT_Tn5_28	700	0	0.0182328	3.11688	No		AATCGTAACCTGCTT_Tn5_28	664	0	0.0404624	3.1348	No	AAAAAATGGACAGGTA-1	1144	0.0521955	0	11.2186	No
CTACGTCACCCGTTT_Tn5_34	468	0	0.0841487	2.93255	No		AATCGTAACTCAATA_Tn5_28	731	0	0.0579897	4.40771	No	AAAAAATGGACAGTCT-1	609	0.0363924	0	22.7273	No
CTACGTCACCTCTCC_Tn5_35	591	0	0.0247525	4.4226	No		AATCGTAACTGCCAT_Tn5_28	674	0	0.0916442	1.43541	No	AAAAAATGGACCTGCC-1	762	0.0116732	0	18.8811	No
CTACGTCGATAAATG_Tn5_29	782	0	0.00887199	5.64263	No		AATCGTAACTGTACT_Tn5_28	584	0	0.0626003	3.11688	No	AAAAAATGGAGCTCAA-1	1645	0.0149701	0	8.92562	Yes
CTACGTGAAATTTCC_Tn5_24	432	0	0.166023	4.67532	No		AATCGTACAGAATCG_Tn5_35	1289	0	0.0351796	7.95455	No	AAAAAATGGAGCTTCG-1	771	0.0153257	0	7.72727	No
CTACGTGTCGTAACC_Tn5_38	508	0	0.0433145	1.0101	No		AATCGTACAGAATCT_Tn5_38	620	0	0.144828	5.74163	No	AAAAAATGGAGTCTCT-1	50249	0.598942	0	11.3849	Yes
CTACGTGTCGTGAAA_Tn5_26	848	0	0.040724	3.63636	No		AATCGTACAGATCCA_Tn5_40	710	0	0.115816	4.54545	No	AAAAAATGGATGGATT-1	1464	0.0692943	0	21.2121	No
CTATTAAAGGGATCA_Tn5_29	632	0	0.00940439	6.38821	No		AATCGTACAGGCAGA_Tn5_31	527	0	0.0589286	10.7744	No	AAAAAATGGCCCCACC-1	696	0.0265734	0	9.62567	No
CTATTAAGGGCACTG_Tn5_28	482	0	0.0567515	3.8961	No		AATCGTACAGGTATG_Tn5_30	506	0	0.0193798	1.58103	No	AAAAAATGGCTAAGTC-1	847	0.0483146	0	9.09091	No
CTATTAAGGGGATCA_Tn5_28	586	0	0.0563607	5.50964	No		AATCGTACAGTGAAA_Tn5_29	707	0	0.0166898	3.63636	No	AAAAAATGGCTCAATA-1	537	0.0182815	0	0.519481	No
CTATTACCGGTTATG_Tn5_28	935	0	0.0526849	2.82828	No		AATCGTAGCAAACTC_Tn5_21	622	0	0.0445469	7.37101	No	AAAAAATGGCTGTCCA-1	12653	0.519573	0	1.56107	No
CTATTACGTTCAAGG_Tn5_25	491	0	0.113718	2.7972	No		AATCGTAGCAACATA_Tn5_38	493	0	0.0987203	3.4398	No	AAAAAATGGGAAACCG-1	545	0.0371025	0	0	No
CTATTAGACCAGATT_Tn5_28	678	0	0.0674003	3.82775	No		AATCGTAGTCACATA_Tn5_25	629	0	0.0484115	4.67532	No	AAAAAATGGGAAGAAA-1	13667	0.584198	0	22.3377	Yes
CTATTAGATGCCTTT_Tn5_28	773	0	0.0873672	4.84848	No		AATCGTAGTCCAAGT_Tn5_24	511	0	0.192733	7.27273	No	AAAAAATGGGAAGCTT-1	10164	0.585937	0	0.852273	No
CTATTAGTAATAAGA_Tn5_27	1210	0	0.161469	3.0303	No		AATCGTAGTCGGATA_Tn5_39	523	0	0.141215	5.59441	No	AAAAAATGGGAATAAC-1	42297	0.604135	0	11.272	Yes
CTATTAGTAATGAAA_Tn5_28	498	0	0.0794824	4.54545	No		AATCGTAGTCTACCT_Tn5_24	1066	0	0.124076	7.43802	No	AAAAAATGGGACAACC-1	681	0.00873362	0	1.06952	No
CTATTCGTTTGGTCA_Tn5_34	582	0	0.0732484	6.06061	No		AATCGTAGTCTATCG_Tn5_36	732	0	0.031746	5.19481	No	AAAAAATGGGACACAC-1	576	0.00689655	0	3.78788	No
CTATTGATCAACATC_Tn5_26	470	0	0.126394	5.30303	No		AATCGTAGTCTTACG_Tn5_33	488	0	0.120721	2.6738	No	AAAAAATGGGACCTTG-1	502	0.0346154	0	12.285	No
CTATTGCCATATTAT_Tn5_25	642	0	0.0272727	4.0404	No		AATCGTAGTGAAATG_Tn5_24	470	0	0.12963	4.7138	No	AAAAAATGGGAGAGCG-1	565	0.0105079	0	10.6061	No
CTATTGGCTTAGACC_Tn5_27	767	0	0.0554187	2.05832	No		AATCGTAGTGAAGGG_Tn5_23	763	0	0.0353982	1.13636	No	AAAAAATGGGAGCTGT-1	3875	0.0592377	0	13.8242	Yes
CTATTGGCTTGAGTG_Tn5_29	792	0	0.019802	2.1645	No		AATCGTAGTGACAGC_Tn5_25	551	0	0.0565068	3.8961	No	AAAAAATGGGAGGTTC-1	1275	0.0562546	0	20.1161	No
CTATTGTAAATAACC_Tn5_27	1003	0	0.00791296	6.41711	No		AATCGTAGTGACATC_Tn5_39	710	0	0.0633245	0.932401	No	AAAAAATGGGGACGTA-1	7118	0.563795	0	10.4278	Yes
CTATTGTACTGTGTA_Tn5_39	776	0	0.028786	2.457	No		AATCGTAGTGCCCAA_Tn5_22	922	0	0.109179	5	No	AAAAAATGGGGAGCTA-1	556	0.0363951	0	4.54545	No
CTATTGTACTTCGGT_Tn5_38	868	0	0.0125142	6.06061	No		AATCGTAGTGGCGAA_Tn5_36	1178	0	0.0280528	5.40541	No	AAAAAATGGGGAGTCA-1	8257	0.618931	0	18.4644	Yes
CTATTGTGTATTACA_Tn5_21	970	0	0.0761905	6.26959	No		AATCGTAGTGGTGCC_Tn5_31	733	0	0.0554124	4.84848	No	AAAAAATGGGTCGTGA-1	536	0.00740741	0	2.21729	No
CTATTTAGTCAGTAA_Tn5_36	475	0	0.17962	3.63636	No		AATCGTAGTGTATCG_Tn5_34	683	0	0.0592287	4.36364	No	AAAAAATGGTAACTGT-1	654	0.00758725	0	6.99301	No
CTATTTAGTGACCGG_Tn5_40	524	0	0.0642857	0	No		AATCGTATCGTAACC_Tn5_25	697	0	0.00286123	7.48663	No	AAAAAATGGTACCAAT-1	26784	0.511161	0	7.93273	Yes
CTATTTCGAGACGTT_Tn5_35	771	0	0.0469716	1.02916	No		AATCGTATCGTACCT_Tn5_36	518	0	0.0133333	4.54545	No	AAAAAATGGTCCTGGC-1	2139	0.119028	0	2.93255	No
CTATTTCTGATGCAA_Tn5_28	413	0	0.219282	3.367	No		AATCGTCACCGATTG_Tn5_24	1177	0	0.0216126	6.5764	No	AAAAAATGGTCGCTCT-1	1922	0.0860675	0	18.1818	Yes
CTATTTGTCGGTATG_Tn5_23	677	0	0.0518207	3.51906	No		AATCGTCACCGTATG_Tn5_25	771	0	0.1097	2.27273	No	AAAAAATGGTGCAACT-1	8610	0.592272	0	14.8364	Yes
CTATTTTATGAATCT_Tn5_28	403	0	0.243902	3.24675	No		AATCGTCGAAACGTT_Tn5_28	737	0	0	4.4226	No	AAAAAATGGTGCACCG-1	635	0.0349544	0	5.68182	No
CTCTCAAAGGAGATG_Tn5_27	1429	0	0.0124395	3.698	No		AATCGTCGAAACTTG_Tn5_21	529	0	0.0451264	5.09091	No	AAAAAATGGTGCCATG-1	995	0.0657277	0	11.3022	No
CTCTCAACACGTCAC_Tn5_24	596	0	0.195682	4.67532	No		AATCGTCGAAGAAGC_Tn5_34	588	0	0.0500808	4.27807	No	AAAAAATGGTTAAGAT-1	3367	0.0885219	0	15.984	Yes
CTCTCAACTCGGTTT_Tn5_28	1522	0	0.235944	6.58307	Yes		AATCGTCGAAGACGA_Tn5_28	538	0	0.014652	3.63636	No	AAAAAATGGTTCCACT-1	14603	0.534016	0	15.9596	Yes
CTCTCACATCCCTTA_Tn5_22	482	0	0.0585938	6.99301	No		AATCGTCGAAGAGGT_Tn5_39	817	0	0.0203837	2.5974	No	AAAAAATGGTTCTTTA-1	1771	0.0579787	0	21.8182	Yes
CTCTCACATCCGTTT_Tn5_38	598	0	0.0228758	3.51906	No		AATCGTCGAAGCAGA_Tn5_24	586	0	0.0942813	1.88088	No	AAAAAATGTAGTACTA-1	562	0.0017762	0	6.06061	No
CTCTCATAAGTGGGT_Tn5_25	452	0	0.101392	0.550964	No		AATCGTCGAATCTCC_Tn5_29	835	0	0.0199531	5.49683	No	AAAAAATGTATAATCT-1	582	0.0364238	0	10.101	No
CTCTCCAATATGCAA_Tn5_28	1207	0	0.0525903	3.63636	No		AATCGTCGAATTACG_Tn5_22	567	0	0.013913	1.81818	No	AAAAAATGTATGGTAT-1	888	0.0358306	0	6.2201	No
CTCTCCACTGGACGA_Tn5_31	468	0	0.16129	7.27273	No		AATCGTCGAGACTTG_Tn5_22	634	0	0.00782473	2.75482	No	AAAAAATGTCAAGAAC-1	1093	0.0386983	0	8.03383	No
CTCTCCGTTTAGACC_Tn5_23	496	0	0.042471	5.19481	No		AATCGTCGAGGTCAC_Tn5_35	938	0	0.0749507	5.12821	No	AAAAAATGTCACGCAG-1	2403	0.0361011	0	13.1016	Yes
CTCTCCTGTCCAATA_Tn5_29	501	0	0.00988142	5.19481	No		AATCGTCGAGTTATG_Tn5_26	497	0	0.0235756	1.81818	No	AAAAAATGTCAGAAAA-1	1236	0.0283019	0	4.93506	No
CTCTCGCTAAGGTCA_Tn5_26	544	0	0	2.0202	No		AATCGTCGGTAAGGG_Tn5_28	1657	0	0.0819945	5.19481	Yes	AAAAAATGTCATTGGA-1	1486	0.0262123	0	10.0186	No
CTCTCGCTACATTAT_Tn5_35	637	0	0.162943	5.19481	No		AATCGTCGGTGGCTT_Tn5_32	579	0	0.195833	1.25392	No	AAAAAATGTCCAATGG-1	668	0.0147493	0	8.55615	No
CTCTCGGTCAGGTCA_Tn5_37	540	0	0.0357143	3.367	No		AATCGTCGGTGGTCA_Tn5_23	703	0	0.200228	6.25	No	AAAAAATGTCCACCGG-1	1071	0.0192308	0	8.21114	No
CTCTCGTATGAAGGG_Tn5_40	523	0	0.0576577	5.01567	No		AATCGTCGGTTTTCC_Tn5_22	581	0	0.0235294	4.54545	No	AAAAAATGTCCAGGCA-1	605	0.00329489	0	3.0303	No
CTCTCGTCACAATCG_Tn5_26	725	0	0.123337	2.1645	No		AATCGTCTGAAGATG_Tn5_29	490	0	0.0503876	4.1958	No	AAAAAATGTCCATAAG-1	44728	0.655899	0	16.2198	Yes
CTCTCGTGCCTACAG_Tn5_26	1252	0	0.0464585	6.20843	No		AATCGTCTGAGCCCT_Tn5_26	474	0	0.10566	7.11462	No	AAAAAATGTCCCAGTC-1	619	0.475868	0	6.26959	No
CTCTCGTGTATGCAA_Tn5_23	460	0	0.110251	2.13904	No		AATCGTCTGATGCAA_Tn5_31	1490	0	0.0330954	7.79221	No	AAAAAATGTCCTCTCT-1	14054	0.584877	0	14.2292	Yes
CTCTCTCGATAATCT_Tn5_28	567	0	0.0121951	2.52525	No		AATCGTCTGATTATG_Tn5_38	616	0	0.0680787	6.81818	No	AAAAAATGTCGCGGCC-1	587	0.00844595	0	2.75482	No
CTCTCTCTGAAATCG_Tn5_23	582	0	0.039604	2.27273	No		AATCGTCTTGAACTC_Tn5_35	603	0	0.0578125	5.34759	No	AAAAAATGTCGTCTCA-1	954	0.0144628	0	9.29293	No
CTCTCTCTGAGCTAA_Tn5_25	483	0	0.0693642	1.51515	No		AATCGTCTTGGTATG_Tn5_23	508	0	0.136054	3.85675	No	AAAAAATGTCTCCGCG-1	3636	0.653582	0	3.69318	No
CTCTCTGTCGCACTG_Tn5_28	660	0	0.0207715	6.89655	No		AATCGTCTTGTCTGA_Tn5_33	674	0	0.00148148	1.10193	No	AAAAAATGTCTCGCAT-1	1001	0.0421053	0	7.45921	No
CTGTCAACTCTAAGA_Tn5_26	502	0	0.0634328	3.51906	No		AATCGTCTTGTGCTT_Tn5_40	634	0	0.077147	5.81818	No	AAAAAATGTCTGCTGA-1	674	0.0160584	0	12.3377	No
CTGTCACGTTAGCTG_Tn5_25	444	0	0.117296	3.24675	No		AATCGTGAAACATTC_Tn5_31	825	0	0.0495392	3.63636	No	AAAAAATGTCTGGACG-1	1419	0.10133	0	27.0707	No
CTGTCAGCTGTCGAT_Tn5_26	1107	0	0.0229479	4.43459	No		AATCGTGAAACCTTA_Tn5_37	1026	0	0.066424	5.59441	No	AAAAAATGTGCCTCTA-1	1105	0.0289982	0	2.7972	No
CTGTCATCCATGCAA_Tn5_34	649	0	0.0284431	3.1348	No		AATCGTGAAACTGTC_Tn5_34	521	0	0.0113852	5.68182	No	AAAAAATGTGCGGTGA-1	1869	0.0351058	0	10.9589	Yes
CTGTCCCCAAACGTT_Tn5_32	650	0	0.00763359	2.6738	No		AATCGTGAAATAAGA_Tn5_26	770	0	0.0375	3.40909	No	AAAAAATGTTAATATT-1	1937	0.0310155	0	14.2857	Yes
CTGTCCCCAAGCTAC_Tn5_28	512	0	0.0707804	3.30579	No		AATCGTGAAATCTCC_Tn5_27	999	0	0.0512821	8.35381	No	AAAAAATGTTAGGGAT-1	589	0.0232172	0	7.27273	No
CTGTCCTGTCAGACC_Tn5_26	525	0	0.0349265	2.457	No		AATCGTGCTCAGCCT_Tn5_33	607	0	0.0858434	4.69208	No	AAAAAATGTTCAATAA-1	882	0.033954	0	8.35381	No
CTGTCGACGAGCCCT_Tn5_25	544	0	0.121163	1.65289	No		AATCGTGCTCAGCTG_Tn5_24	677	0	0.0776567	4.30622	No	AAAAAATGTTGTCTTT-1	643	0.038864	0	11.039	No
CTGTCGCCATCCTTA_Tn5_34	502	0	0.122378	1.3468	No		AATCGTGCTCCAATA_Tn5_30	702	0	0.1	7.40741	No	AAAAAATGTTTCTTGC-1	6817	0.483639	0	17.3554	Yes
CTGTCGTACTCAAGG_Tn5_31	1081	0	0.072103	6.61157	No		AATCGTGCTCCCTTT_Tn5_37	802	0	0.0886364	5.65657	No	AAAAAATGTTTGGGTA-1	1012	0.00978474	0	8.83117	No
CTGTCGTCACGTCAC_Tn5_29	724	0	0.14218	4.72727	No		AATCGTGCTCCTGTC_Tn5_26	866	0	0.096976	5.90909	No	AAAAAATTAAATTGTG-1	6839	0.598226	0	19.1388	Yes
CTGTCTAACTGGATA_Tn5_23	656	0	0.0120482	1.55844	No		AATCGTGCTCGCTAA_Tn5_28	861	0	0.0114811	5.45455	No	AAAAAATTAACCTCAG-1	10019	0.616307	0	4.82094	Yes
CTGTCTACAGACCGG_Tn5_31	510	0	0.0625	2.84091	No		AATCGTGCTCTACAG_Tn5_28	581	0	0.0428336	0.534759	No	AAAAAATTAACGGGAA-1	710	0.0179806	0	3.20856	No
CTGTCTAGCAACATC_Tn5_26	833	0	0.00477897	3.4398	No		AATCGTGCTCTATCG_Tn5_27	487	0	0.072381	5.90909	No	AAAAAATTAAGGAATT-1	642	0.0287443	0	0.699301	No
CTGTCTCTCCGCTAA_Tn5_28	647	0	0.157552	10.0313	No		AATCGTGCTCTGAAA_Tn5_28	687	0	0.0900662	1.2987	No	AAAAAATTAAGGGTGT-1	3755	0.689438	0	11.4973	Yes
CTGTCTTACGTAGTC_Tn5_26	663	0	0.286329	10.6583	No		AATCGTGCTCTTTCC_Tn5_22	840	0	0.0677026	2.75482	No	AAAAAATTAAGTCCGT-1	4387	0.667828	0	23.0909	Yes
GAAGCACATCCCCAA_Tn5_25	694	0	0.0634278	7.38636	No		AATCGTGCTCTTTCC_Tn5_31	502	0	0.168874	2.5974	No	AAAAAATTAATCCAGT-1	7715	0.616417	0	12.0047	Yes
GAAGCACGTCACTTG_Tn5_37	738	0	0.148789	4.914	No		AATCGTGGGACCCGA_Tn5_35	416	0	0.220974	7.87879	No	AAAAAATTAATCGGCG-1	18498	0.644829	0	4.1958	Yes
GAAGCCACTGTCTGA_Tn5_22	417	0	0.222015	3.0303	No		AATCGTGGGAGCGAA_Tn5_31	1308	0	0.155584	8.26446	No	AAAAAATTAATCTTCT-1	1187	0.0458199	0	4.84848	No
GAAGCCCCAATGGGT_Tn5_28	836	0	0.00357569	9.65909	No		AATCGTGGGAGGATA_Tn5_37	802	0	0.0171569	5.19481	No	AAAAAATTACACATAG-1	519	0.00383877	0	3.40909	No
GAAGCCTGTCCTATT_Tn5_23	614	0	0.0465839	4.24242	No		AATCGTGGGTAATCT_Tn5_35	1087	0	0.0547826	6.38821	No	AAAAAATTACAGAGTC-1	36889	0.591244	0	15.3734	Yes
GAAGCGACGATCTTG_Tn5_25	743	0	0.0547074	7.03812	No		AATCGTGGGTCCTAA_Tn5_22	885	0	0.0369967	6.81818	No	AAAAAATTACAGCTTA-1	621	0.00798722	0	9.91736	No
GAAGCGATTGGTCAC_Tn5_27	704	0	0.0222222	3.63636	No		AATCGTGGGTTAACT_Tn5_33	1515	0	0.0368722	4.86556	Yes	AAAAAATTACAGGCCG-1	28362	0.593475	0	22.8381	Yes
GAAGCGTGCCGGTTT_Tn5_27	516	0	0.154098	7.03812	No		AATCGTGTCGAATCG_Tn5_26	764	0	0.0567901	6.06061	No	AAAAAATTACCCTTCT-1	518	0.00956023	0	4.54545	No
GAAGCGTGCCTATCG_Tn5_24	454	0	0.24207	3.63636	No		AATCGTGTCGCCTTA_Tn5_26	2129	0	0.0265203	5.1458	Yes	AAAAAATTACCTCACT-1	818	0.0108827	0	11.6162	No
GAAGCTCGATAGTAA_Tn5_29	1018	0	0.0934996	10.6061	No		AATCGTGTCGTAGTC_Tn5_21	488	0	0.142355	4.67532	No	AAAAAATTACCTCGCG-1	721	0.0109739	0	12.1212	No
GACGAAAGAAGCTAC_Tn5_28	513	0	0.0247148	10.2767	No		AATCGTGTCGTCTGA_Tn5_37	1706	0	0.00292227	3.7296	No	AAAAAATTACTCTTAG-1	518	0.375151	0	4.24242	No
GACGAAGACCAGACC_Tn5_34	455	0	0.201754	2.93255	No		AATCGTGTCGTGCTC_Tn5_27	528	0	0.100511	1.25392	No	AAAAAATTAGAACTCT-1	10230	0.579635	0	12.6072	Yes
GACGAAGACCCTATT_Tn5_36	550	0	0.0924092	6.06061	No		AATCGTTACGCCCTT_Tn5_36	582	0	0.0118846	2.84091	No	AAAAAATTAGCCGACT-1	1526	0.0323399	0	14.6168	Yes
GACGAAGACCTACCT_Tn5_37	481	0	0.102612	2.6936	No		AATCGTTACGCCTTT_Tn5_31	1136	0	0.170197	4.14673	No	AAAAAATTAGCCGCAA-1	1341	0.0296671	0	19.9643	No
GACGAAGATGAGATT_Tn5_23	871	0	0.197235	5.76497	No		AATCGTTACGCTGTC_Tn5_30	611	0	0.0570988	4.914	No	AAAAAATTAGCGGCTC-1	879	0.0178771	0	10.6061	No
GACGAAGATGCACTG_Tn5_40	506	0	0.242515	4.78469	No		AATCGTTACGGATTG_Tn5_40	930	0	0.0606061	13.8528	No	AAAAAATTAGCTTCGG-1	19691	0.571767	0	15.1016	Yes
GACGAAGCCTAACTC_Tn5_33	497	0	0.0349515	2.5974	No		AATCGTTACGGCTAA_Tn5_23	655	0	0.0669516	7.17703	No	AAAAAATTAGGGTCAA-1	528	0.011236	0	5.38721	No
GACGACAAGTAACAC_Tn5_28	562	0	0.0538721	2.6738	No		AATCGTTACGTATCG_Tn5_38	592	0	0.0906298	3.95257	No	AAAAAATTAGGGTGAC-1	566	0.0207612	0	4.84848	No
GACGACTATTTAGTC_Tn5_33	507	0	0.124352	1.75953	No		AATCGTTACGTCTCC_Tn5_31	574	0	0.0989011	1.81818	No	AAAAAATTAGTACAAC-1	742	0.0275229	0	12.987	No
GACGACTCTCCCCGA_Tn5_27	660	0	0.0807799	9.09091	No		AATCGTTTCCAGTAT_Tn5_35	578	0	0.0318258	3.1348	No	AAAAAATTAGTCCTCC-1	1369	0.0276989	0	21.4141	No
GACGAGATTGGGCTT_Tn5_23	1060	0	0.07585	0.699301	No		AATCGTTTCCCACTG_Tn5_35	600	0	0.0461049	3.10421	No	AAAAAATTAGTTCATC-1	3834	0.0593719	0	20.3636	Yes
GACGAGCTAAGGTTT_Tn5_28	469	0	0.0803922	4.1958	No		AATCTAAAGGACCGG_Tn5_28	533	0	0.111667	6.29371	No	AAAAAATTAGTTCCCC-1	904	0.0310825	0	21.5311	No
GACGAGTATGGTGCC_Tn5_29	664	0	0.0292398	3.76176	No		AATCTAAAGGCCCAA_Tn5_21	453	0	0.125483	3.4965	No	AAAAAATTATCAGACT-1	610	0.024	0	7.38636	No
GACGAGTGTATGGGT_Tn5_24	949	0	0.0433468	2.7972	No		AATCTAAAGGCTGTC_Tn5_34	533	0	0.18	1.75953	No	AAAAAATTATCATAGC-1	885	0.0199336	0	4.67532	No
GACGATAACTAGATG_Tn5_33	698	0	0.00852273	4.40771	No		AATCTAAAGGGATCA_Tn5_25	1248	0	0.101512	5.12821	No	AAAAAATTATGCCCTT-1	1862	0.0666667	0	12.1212	Yes
GACGATAACTTAGTC_Tn5_24	606	0	0.00164745	4.1958	No		AATCTAAAGGGATCA_Tn5_30	525	0	0.048913	0.606061	No	AAAAAATTATTCGGGC-1	2088	0.0909882	0	13.0909	Yes
GACGATACAGGGATA_Tn5_31	867	0	0.0312849	3.82775	No		AATCTAAAGGGTACT_Tn5_28	477	0	0.0498008	5.30303	No	AAAAAATTATTGCACT-1	1840	0.0962672	0	8.48485	Yes
GACGATACAGGTACT_Tn5_38	1109	0	0.0649241	6.87961	No		AATCTAAAGGTTTCC_Tn5_27	494	0	0.0159363	1.36364	No	AAAAAATTCACAGGAT-1	1257	0.512979	0	0.4662	No
[truncated: 17,488 more rows]

## Sheet: Fig.1j
RV				No-RV				Fresh
cluster	umapx	umapy		cluster	umapx	umapy		celltype	umapx	umapy
[truncated: 4,555 more rows]

## Sheet: Fig.1k
sc-RV		scNo-RV		Fresh
[truncated: 4 more rows]

## Sheet: Fig.1l
scATAC-Fresh						scFFPE-NoRV						scFFPE-RV
[truncated: 8,778 more rows]

[truncated: 46 more sheets: Fig.2c, Fig.2d, Fig.2e, Fig.2f, Fig.2g, Fig.2h, Fig.2i, Fig.2j, Fig.2k, Fig.2l, Fig.2m, Fig.2n, Fig.2o, Fig.3a, Fig.3b, Fig.3c, Fig.3d, Fig.3e, Fig.3f, Fig.3g …]
